# Supplementary material for: Identification of novel DNA repair proteins via primary sequence, secondary structure, and homology
Source: BMC Bioinformatics. 2009 Jan 20;10:25. doi: 10.1186/1471-2105-10-25 (PMC2660303; doi:10.1186/1471-2105-10-25)
Supplement: Additional File 4 — Detailed multi-genome overlap results. Per-species tabulation of sequentially "identical" (predicted) DNA repair proteins at 100%, 99%, and 98% similarities using Methods P, PH, and BLAST. [file 1471-2105-10-25-S4.xls]

## Sheet: 表1
Supplementary File 4, Description
Each scan method is given, along with the clustering threshold used.
Under Known/Novel, the number of sequences (predicted DNA repair proteins) before clustering and after clustering is given.
The number under identical then indicates the number of sequences which were within the identicality threshold.
Method P
	1							0.99							0.98
	Known			Novel				Known			Novel				Known			Novel
	Pre-clustering	Post-clustering	# Identical	Pre-clustering	Post-clustering	# Identical		Pre-clustering	Post-clustering	# Identical	Pre-clustering	Post-clustering	# Identical		Pre-clustering	Post-clustering	# Identical	Pre-clustering	Post-clustering	# Identical
Human	184	169	15	40	34	6		184	161	23	40	31	9		184	161	23	40	30	10
Chimp	19	19	0	260	260	0		19	19	0	260	250	10		19	19	0	260	247	13
Monkey	2	2	0	265	258	7		2	2	0	265	249	16		2	2	0	265	247	18
Combined	205	189	16	565	548	17		205	179	26	565	505	60		205	177	28	565	477	88
Identical			1			4				3			25				5			47
Cattle	168	166	2	73	72	1		168	166	2	73	72	1		168	166	2	73	72	1
Dog	9	9	0	193	190	3		9	9	0	193	188	5		9	8	1	193	188	5
Frog	10	10	0	187	187	0		10	10	0	187	174	13		10	10	0	187	169	18
Rat	102	100	2	61	61	0		102	100	2	61	60	1		102	100	2	61	60	1
Combined	289	284	5	514	510	4		289	279	10	514	494	20		289	274	15	514	488	26
Identical			1			0				6			0				10			1
Hedgehog	0	0	0	93	93	0		0	0	0	93	93	0		0	0	0	93	93	0
Armadillo	0	0	0	91	89	2		0	0	0	91	88	3		0	0	0	91	88	3
Opossum	2	2	0	161	160	1		2	2	0	161	152	9		2	2	0	161	152	9
Shrew	0	0	0	55	55	0		0	0	0	55	55	0		0	0	0	55	55	0
Combined	2	2	0	400	397	3		2	2	0	400	388	12		2	2	0	400	387	13
Identical			0			0				0			0				0			1
Method PH
	1							0.99							0.98
	Known			Novel				Known			Novel				Known			Novel
	Pre-clustering	Post-clustering	# Identical	Pre-clustering	Post-clustering	# Identical		Pre-clustering	Post-clustering	# Identical	Pre-clustering	Post-clustering	# Identical		Pre-clustering	Post-clustering	# Identical	Pre-clustering	Post-clustering	# Identical
Human	118	103	15	7	7	0		118	98	20	7	7	0		118	96	22	7	7	0
Chimp	31	29	2	198	189	9		31	27	4	198	171	27		31	27	4	198	168	30
Monkey	7	7	0	285	268	17		7	6	1	285	232	53		7	6	1	285	227	58
Combined	156	133	23	490	457	33		156	121	35	490	374	116		156	115	41	490	346	144
Identical			6			7				10			36				14			56
Cattle	126	124	2	48	47	1		126	122	4	48	43	5		126	122	4	48	42	6
Dog	11	9	2	152	151	1		11	9	2	152	142	10		11	8	3	152	140	12
Frog	54	53	1	145	145	0		54	53	1	145	140	5		54	53	1	145	135	10
Rat	139	137	2	55	55	0		139	134	5	55	53	2		139	134	5	55	53	2
Combined	330	317	13	400	398	2		330	299	31	400	376	24		330	292	38	400	367	33
Identical			6			0				19			2				25			3
Hedgehog	1	1	0	96	96	0		1	1	0	96	96	0		1	1	0	96	96	0
Armadillo	0	0	0	82	82	0		0	0	0	82	82	0		0	0	0	82	82	0
Opossum	3	3	0	201	201	0		3	3	0	201	184	17		3	3	0	201	181	20
Shrew	0	0	0	86	86	0		0	0	0	86	86	0		0	0	0	86	86	0
Combined	4	4	0	465	465	0		4	4	0	465	443	22		4	4	0	465	439	26
Identical			0			0				0			5				0			6
Method BLAST
	1							0.99							0.98
	Known			Novel				Known			Novel				Known			Novel
	Pre-clustering	Post-clustering	# Identical	Pre-clustering	Post-clustering	# Identical		Pre-clustering	Post-clustering	# Identical	Pre-clustering	Post-clustering	# Identical		Pre-clustering	Post-clustering	# Identical	Pre-clustering	Post-clustering	# Identical
Human	114	99	15	7	7	0		114	93	21	7	7	0		114	91	23	7	7	0
Chimp	30	27	3	192	184	8		30	25	5	192	168	24		30	25	5	192	164	28
Monkey	7	7	0	272	256	16		7	6	1	272	220	52		7	6	1	272	214	58
Combined	151	127	24	471	440	31		151	115	36	471	360	111		151	109	42	471	331	140
Identical			6			7				9			35				13			54
Cattle	126	124	2	46	45	1		126	122	4	46	41	5		126	122	4	46	40	6
Dog	11	9	2	154	152	2		11	9	2	154	143	11		11	8	3	154	141	13
Frog	50	49	1	138	138	0		50	49	1	138	133	5		50	49	1	138	128	10
Rat	140	138	2	55	55	0		140	135	5	55	52	3		140	135	5	55	51	4
Combined	327	313	14	393	390	3		327	295	32	393	367	26		327	288	39	393	357	36
Identical			7			0				20			2				26			3
Hedgehog	1	1	0	92	92	0		1	1	0	92	92	0		1	1	0	92	92	0
Armadillo	0	0	0	80	80	0		0	0	0	80	80	0		0	0	0	80	80	0
Opossum	3	3	0	178	178	0		3	3	0	178	161	17		3	3	0	178	158	20
Shrew	0	0	0	84	84	0		0	0	0	84	84	0		0	0	0	84	84	0
Combined	4	4	0	434	434	0		4	4	0	434	412	22		4	4	0	434	408	26
Identical			0			0				0			5				0			6
