# Supplementary material for: Identification of novel DNA repair proteins via primary sequence, secondary structure, and homology
Source: BMC Bioinformatics. 2009 Jan 20;10:25. doi: 10.1186/1471-2105-10-25 (PMC2660303; doi:10.1186/1471-2105-10-25)
Supplement: Additional File 5 — Repair protein candidates. The genome name and chromosome location of novel proteins predicted to be related to DNA repair using 31 vertebrate genomes from ENSEMBL. [file 1471-2105-10-25-S5.zip]

Archive with 4 entries (4 files):
- novel_candidates_method_blast_fullset.fasta
- novel_candidates_method_p_fullset.fasta
- novel_candidates_method_ph_fullset.fasta
- novel_candidates_method_ps_threshold_0.670.fasta
