# Supplementary material for: Identification of novel DNA repair proteins via primary sequence, secondary structure, and homology
Source: BMC Bioinformatics. 2009 Jan 20;10:25. doi: 10.1186/1471-2105-10-25 (PMC2660303; doi:10.1186/1471-2105-10-25)
Supplement: Additional File 5 — Repair protein candidates. The genome name and chromosome location of novel proteins predicted to be related to DNA repair using 31 vertebrate genomes from ENSEMBL. [file 1471-2105-10-25-S5.zip › novel_candidates_method_blast_fullset.fasta]

Aedes aegypti >AAEL006080-PA pep:novel supercontig:AaegL1:supercont1.188:1923137:1924848:-1 gene:AAEL006080 transcript:AAEL006080-RA  Method blast value:3.0e-125 
Aedes aegypti >AAEL010781-PA pep:novel supercontig:AaegL1:supercont1.507:249144:284064:-1 gene:AAEL010781 transcript:AAEL010781-RA  Method blast value:3.0e-088 
Aedes aegypti >AAEL011629-PA pep:novel supercontig:AaegL1:supercont1.596:689251:692102:1 gene:AAEL011629 transcript:AAEL011629-RA  Method blast value:2.0e-077 
Aedes aegypti >AAEL015141-PA pep:novel supercontig:AaegL1:supercont1.1517:26730:29686:-1 gene:AAEL015141 transcript:AAEL015141-RA  Method blast value:2.0e-077 
Aedes aegypti >AAEL005870-PA pep:novel supercontig:AaegL1:supercont1.177:116459:117849:1 gene:AAEL005870 transcript:AAEL005870-RA  Method blast value:5.0e-071 
Aedes aegypti >AAEL013179-PA pep:novel supercontig:AaegL1:supercont1.802:67214:70004:1 gene:AAEL013179 transcript:AAEL013179-RA  Method blast value:1.0e-062 
Aedes aegypti >AAEL003684-PA pep:novel supercontig:AaegL1:supercont1.94:1901667:1910887:1 gene:AAEL003684 transcript:AAEL003684-RA  Method blast value:6.0e-058 
Aedes aegypti >AAEL001175-PA pep:novel supercontig:AaegL1:supercont1.24:2393730:2401803:-1 gene:AAEL001175 transcript:AAEL001175-RA  Method blast value:6.0e-056 
Aedes aegypti >AAEL008148-PA pep:novel supercontig:AaegL1:supercont1.303:534068:535923:-1 gene:AAEL008148 transcript:AAEL008148-RA  Method blast value:2.0e-054 
Aedes aegypti >AAEL011967-PA pep:novel supercontig:AaegL1:supercont1.638:305688:345594:1 gene:AAEL011967 transcript:AAEL011967-RA  Method blast value:2.0e-048 
Aedes aegypti >AAEL004146-PA pep:novel supercontig:AaegL1:supercont1.108:1657213:1672577:1 gene:AAEL004146 transcript:AAEL004146-RA  Method blast value:9.0e-042 
Aedes aegypti >AAEL002602-PA pep:novel supercontig:AaegL1:supercont1.61:1570382:1576086:-1 gene:AAEL002602 transcript:AAEL002602-RA  Method blast value:2.0e-025 
Aedes aegypti >AAEL006715-PA pep:novel supercontig:AaegL1:supercont1.218:478549:480838:1 gene:AAEL006715 transcript:AAEL006715-RA  Method blast value:1.0e-022 
Aedes aegypti >AAEL000425-PA pep:novel supercontig:AaegL1:supercont1.8:1052641:1057801:1 gene:AAEL000425 transcript:AAEL000425-RA  Method blast value:2.0e-022 
Aedes aegypti >AAEL005399-PA pep:novel supercontig:AaegL1:supercont1.155:542685:543790:-1 gene:AAEL005399 transcript:AAEL005399-RA  Method blast value:6.0e-021 
Aedes aegypti >AAEL011307-PA pep:novel supercontig:AaegL1:supercont1.565:627720:633640:-1 gene:AAEL011307 transcript:AAEL011307-RA  Method blast value:6.0e-019 
Aedes aegypti >AAEL006209-PA pep:novel supercontig:AaegL1:supercont1.194:450973:458059:1 gene:AAEL006209 transcript:AAEL006209-RA  Method blast value:1.0e-018 
Aedes aegypti >AAEL002250-PA pep:novel supercontig:AaegL1:supercont1.52:1152799:1156455:-1 gene:AAEL002250 transcript:AAEL002250-RA  Method blast value:1.0e-017 
Aedes aegypti >AAEL012891-PA pep:novel supercontig:AaegL1:supercont1.756:345579:348949:-1 gene:AAEL012891 transcript:AAEL012891-RA  Method blast value:4.0e-017 
Aedes aegypti >AAEL004562-PA pep:novel supercontig:AaegL1:supercont1.123:2246285:2259063:1 gene:AAEL004562 transcript:AAEL004562-RA  Method blast value:9.0e-017 
Aedes aegypti >AAEL012900-PA pep:novel supercontig:AaegL1:supercont1.756:354967:355143:-1 gene:AAEL012900 transcript:AAEL012900-RA  Method blast value:7.0e-015 
Aedes aegypti >AAEL000550-PA pep:novel supercontig:AaegL1:supercont1.10:107554:117739:1 gene:AAEL000550 transcript:AAEL000550-RA  Method blast value:3.0e-013 
Aedes aegypti >AAEL005744-PA pep:novel supercontig:AaegL1:supercont1.172:1916058:1924962:1 gene:AAEL005744 transcript:AAEL005744-RA  Method blast value:2.0e-010 
Aedes aegypti >AAEL014414-PA pep:novel supercontig:AaegL1:supercont1.1104:29053:52617:1 gene:AAEL014414 transcript:AAEL014414-RA  Method blast value:3.0e-010 
Aedes aegypti >AAEL013359-PA pep:novel supercontig:AaegL1:supercont1.827:315473:354848:-1 gene:AAEL013359 transcript:AAEL013359-RA  Method blast value:9.0e-010 
Aedes aegypti >AAEL001324-PA pep:novel supercontig:AaegL1:supercont1.30:1273006:1288689:1 gene:AAEL001324 transcript:AAEL001324-RA  Method blast value:2.0e-009 
Aedes aegypti >AAEL004472-PA pep:novel supercontig:AaegL1:supercont1.120:809287:817266:1 gene:AAEL004472 transcript:AAEL004472-RA  Method blast value:5.0e-009 
Aedes aegypti >AAEL004453-PA pep:novel supercontig:AaegL1:supercont1.120:786073:810006:1 gene:AAEL004453 transcript:AAEL004453-RA  Method blast value:1.0e-008 
Aedes aegypti >AAEL004911-PA pep:novel supercontig:AaegL1:supercont1.134:731141:746564:1 gene:AAEL004911 transcript:AAEL004911-RA  Method blast value:3.0e-008 
Aedes aegypti >AAEL010585-PA pep:novel supercontig:AaegL1:supercont1.488:609042:633400:-1 gene:AAEL010585 transcript:AAEL010585-RA  Method blast value:4.0e-008 
Aedes aegypti >AAEL012364-PA pep:novel supercontig:AaegL1:supercont1.684:596432:616016:1 gene:AAEL012364 transcript:AAEL012364-RA  Method blast value:4.0e-008 
Aedes aegypti >AAEL008500-PA pep:novel supercontig:AaegL1:supercont1.329:368882:373005:1 gene:AAEL008500 transcript:AAEL008500-RA  Method blast value:6.0e-008 
Aedes aegypti >AAEL000346-PA pep:novel supercontig:AaegL1:supercont1.6:3550856:3558859:-1 gene:AAEL000346 transcript:AAEL000346-RA  Method blast value:1.0e-007 
Aedes aegypti >AAEL000836-PA pep:novel supercontig:AaegL1:supercont1.17:2751552:2768991:1 gene:AAEL000836 transcript:AAEL000836-RA  Method blast value:1.0e-007 
Aedes aegypti >AAEL008463-PA pep:novel supercontig:AaegL1:supercont1.327:1118684:1169564:-1 gene:AAEL008463 transcript:AAEL008463-RA  Method blast value:1.0e-007 
Aedes aegypti >AAEL009913-PA pep:novel supercontig:AaegL1:supercont1.437:863306:880232:-1 gene:AAEL009913 transcript:AAEL009913-RA  Method blast value:1.0e-007 
Aedes aegypti >AAEL012962-PA pep:novel supercontig:AaegL1:supercont1.768:147840:149688:-1 gene:AAEL012962 transcript:AAEL012962-RA  Method blast value:1.0e-007 
Aedes aegypti >AAEL008738-PA pep:novel supercontig:AaegL1:supercont1.345:873129:883131:-1 gene:AAEL008738 transcript:AAEL008738-RA  Method blast value:2.0e-007 
Aedes aegypti >AAEL003906-PA pep:novel supercontig:AaegL1:supercont1.100:694564:710391:-1 gene:AAEL003906 transcript:AAEL003906-RA  Method blast value:4.0e-007 
Aedes aegypti >AAEL009883-PA pep:novel supercontig:AaegL1:supercont1.436:292582:302350:1 gene:AAEL009883 transcript:AAEL009883-RA  Method blast value:6.0e-007 
Aedes aegypti >AAEL012015-PA pep:novel supercontig:AaegL1:supercont1.644:469477:471366:-1 gene:AAEL012015 transcript:AAEL012015-RA  Method blast value:6.0e-007 
Aedes aegypti >AAEL002083-PA pep:novel supercontig:AaegL1:supercont1.48:2022309:2033142:1 gene:AAEL002083 transcript:AAEL002083-RA  Method blast value:9.0e-007 
Aedes aegypti >AAEL002351-PA pep:novel supercontig:AaegL1:supercont1.54:2060238:2072370:-1 gene:AAEL002351 transcript:AAEL002351-RA  Method blast value:2.0e-006 
Aedes aegypti >AAEL002938-PA pep:novel supercontig:AaegL1:supercont1.72:2565239:2580570:-1 gene:AAEL002938 transcript:AAEL002938-RA  Method blast value:2.0e-006 
Aedes aegypti >AAEL002938-PB pep:novel supercontig:AaegL1:supercont1.72:2565239:2580250:-1 gene:AAEL002938 transcript:AAEL002938-RB  Method blast value:2.0e-006 
Aedes aegypti >AAEL010402-PA pep:novel supercontig:AaegL1:supercont1.476:544867:555424:1 gene:AAEL010402 transcript:AAEL010402-RA  Method blast value:2.0e-006 
Aedes aegypti >AAEL006640-PA pep:novel supercontig:AaegL1:supercont1.215:652752:654843:-1 gene:AAEL006640 transcript:AAEL006640-RA  Method blast value:3.0e-006 
Aedes aegypti >AAEL000201-PA pep:novel supercontig:AaegL1:supercont1.3:1786928:1847518:1 gene:AAEL000201 transcript:AAEL000201-RA  Method blast value:4.0e-006 
Aedes aegypti >AAEL001317-PA pep:novel supercontig:AaegL1:supercont1.29:1466946:1477313:1 gene:AAEL001317 transcript:AAEL001317-RA  Method blast value:5.0e-006 
Aedes aegypti >AAEL015060-PA pep:novel supercontig:AaegL1:supercont1.1436:43415:44485:1 gene:AAEL015060 transcript:AAEL015060-RA  Method blast value:6.0e-006 
Aedes aegypti >AAEL004686-PA pep:novel supercontig:AaegL1:supercont1.127:1353150:1354755:-1 gene:AAEL004686 transcript:AAEL004686-RA  Method blast value:1.0e-005 
Aedes aegypti >AAEL010317-PA pep:novel supercontig:AaegL1:supercont1.470:402850:410435:-1 gene:AAEL010317 transcript:AAEL010317-RA  Method blast value:1.0e-005 
Aedes aegypti >AAEL010787-PA pep:novel supercontig:AaegL1:supercont1.508:144067:157347:-1 gene:AAEL010787 transcript:AAEL010787-RA  Method blast value:1.0e-005 
Aedes aegypti >AAEL010787-PD pep:novel supercontig:AaegL1:supercont1.508:144067:157168:-1 gene:AAEL010787 transcript:AAEL010787-RD  Method blast value:1.0e-005 
Aedes aegypti >AAEL013400-PA pep:novel supercontig:AaegL1:supercont1.835:111920:114929:-1 gene:AAEL013400 transcript:AAEL013400-RA  Method blast value:1.0e-005 
Aedes aegypti >AAEL006474-PA pep:novel supercontig:AaegL1:supercont1.206:7321:35806:1 gene:AAEL006474 transcript:AAEL006474-RA  Method blast value:2.0e-005 
Aedes aegypti >AAEL009465-PA pep:novel supercontig:AaegL1:supercont1.398:75587:76953:1 gene:AAEL009465 transcript:AAEL009465-RA  Method blast value:2.0e-005 
Aedes aegypti >AAEL011817-PA pep:novel supercontig:AaegL1:supercont1.616:430147:443751:-1 gene:AAEL011817 transcript:AAEL011817-RA  Method blast value:2.0e-005 
Aedes aegypti >AAEL013985-PA pep:novel supercontig:AaegL1:supercont1.976:331032:339474:-1 gene:AAEL013985 transcript:AAEL013985-RA  Method blast value:2.0e-005 
Aedes aegypti >AAEL014904-PA pep:novel supercontig:AaegL1:supercont1.1332:89122:91670:1 gene:AAEL014904 transcript:AAEL014904-RA  Method blast value:2.0e-005 
Aedes aegypti >AAEL000895-PA pep:novel supercontig:AaegL1:supercont1.18:1915869:1947581:1 gene:AAEL000895 transcript:AAEL000895-RA  Method blast value:3.0e-005 
Aedes aegypti >AAEL007899-PA pep:novel supercontig:AaegL1:supercont1.288:984695:986377:-1 gene:AAEL007899 transcript:AAEL007899-RA  Method blast value:4.0e-005 
Aedes aegypti >AAEL009721-PA pep:novel supercontig:AaegL1:supercont1.421:74034:85904:-1 gene:AAEL009721 transcript:AAEL009721-RA  Method blast value:4.0e-005 
Aedes aegypti >AAEL013841-PA pep:novel supercontig:AaegL1:supercont1.939:290528:320668:-1 gene:AAEL013841 transcript:AAEL013841-RA  Method blast value:4.0e-005 
Aedes aegypti >AAEL001769-PA pep:novel supercontig:AaegL1:supercont1.42:1094648:1105211:-1 gene:AAEL001769 transcript:AAEL001769-RA  Method blast value:5.0e-005 
Aedes aegypti >AAEL009254-PA pep:novel supercontig:AaegL1:supercont1.385:440419:461342:-1 gene:AAEL009254 transcript:AAEL009254-RA  Method blast value:5.0e-005 
Aedes aegypti >AAEL009460-PA pep:novel supercontig:AaegL1:supercont1.398:47661:66546:-1 gene:AAEL009460 transcript:AAEL009460-RA  Method blast value:5.0e-005 
Aedes aegypti >AAEL011378-PA pep:novel supercontig:AaegL1:supercont1.574:573048:574178:-1 gene:AAEL011378 transcript:AAEL011378-RA  Method blast value:6.0e-005 
Aedes aegypti >AAEL003152-PA pep:novel supercontig:AaegL1:supercont1.80:1287028:1294163:-1 gene:AAEL003152 transcript:AAEL003152-RA  Method blast value:7.0e-005 
Aedes aegypti >AAEL009067-PA pep:novel supercontig:AaegL1:supercont1.366:988078:1019963:-1 gene:AAEL009067 transcript:AAEL009067-RA  Method blast value:7.0e-005 
Aedes aegypti >AAEL000583-PA pep:novel supercontig:AaegL1:supercont1.11:3824271:3836636:-1 gene:AAEL000583 transcript:AAEL000583-RA  Method blast value:8.0e-005 
Aedes aegypti >AAEL001787-PA pep:novel supercontig:AaegL1:supercont1.42:1173147:1199882:1 gene:AAEL001787 transcript:AAEL001787-RA  Method blast value:8.0e-005 
Aedes aegypti >AAEL002508-PA pep:novel supercontig:AaegL1:supercont1.59:1067031:1074156:1 gene:AAEL002508 transcript:AAEL002508-RA  Method blast value:8.0e-005 
Aedes aegypti >AAEL000081-PA pep:novel supercontig:AaegL1:supercont1.1:531068:537308:-1 gene:AAEL000081 transcript:AAEL000081-RA  Method blast value:9.0e-005 
Aedes aegypti >AAEL006223-PA pep:novel supercontig:AaegL1:supercont1.195:522788:523789:-1 gene:AAEL006223 transcript:AAEL006223-RA  Method blast value:1.0e-004 
Aedes aegypti >AAEL007256-PA pep:novel supercontig:AaegL1:supercont1.245:830576:853657:1 gene:AAEL007256 transcript:AAEL007256-RA  Method blast value:1.0e-004 
Aedes aegypti >AAEL008320-PA pep:novel supercontig:AaegL1:supercont1.314:906878:953770:-1 gene:AAEL008320 transcript:AAEL008320-RA  Method blast value:1.0e-004 
Aedes aegypti >AAEL008320-PB pep:novel supercontig:AaegL1:supercont1.314:906878:953770:-1 gene:AAEL008320 transcript:AAEL008320-RB  Method blast value:1.0e-004 
Aedes aegypti >AAEL007637-PA pep:novel supercontig:AaegL1:supercont1.269:861325:949913:-1 gene:AAEL007637 transcript:AAEL007637-RA  Method blast value:2.0e-004 
Aedes aegypti >AAEL012637-PA pep:novel supercontig:AaegL1:supercont1.720:68415:80385:1 gene:AAEL012637 transcript:AAEL012637-RA  Method blast value:2.0e-004 
Aedes aegypti >AAEL005597-PA pep:novel supercontig:AaegL1:supercont1.164:256354:277133:-1 gene:AAEL005597 transcript:AAEL005597-RA  Method blast value:3.0e-004 
Aedes aegypti >AAEL009285-PA pep:novel supercontig:AaegL1:supercont1.387:804805:823661:1 gene:AAEL009285 transcript:AAEL009285-RA  Method blast value:4.0e-004 
Aedes aegypti >AAEL001657-PA pep:novel supercontig:AaegL1:supercont1.38:1377901:1380439:-1 gene:AAEL001657 transcript:AAEL001657-RA  Method blast value:5.0e-004 
Aedes aegypti >AAEL010696-PA pep:novel supercontig:AaegL1:supercont1.497:32271:44303:-1 gene:AAEL010696 transcript:AAEL010696-RA  Method blast value:5.0e-004 
Aedes aegypti >AAEL015512-PA pep:novel supercontig:AaegL1:supercont1.2836:185:6374:-1 gene:AAEL015512 transcript:AAEL015512-RA  Method blast value:5.0e-004 
Aedes aegypti >AAEL003968-PA pep:novel supercontig:AaegL1:supercont1.102:2103065:2133924:-1 gene:AAEL003968 transcript:AAEL003968-RA  Method blast value:6.0e-004 
Aedes aegypti >AAEL007297-PA pep:novel supercontig:AaegL1:supercont1.247:489393:511339:-1 gene:AAEL007297 transcript:AAEL007297-RA  Method blast value:8.0e-004 
Aedes aegypti >AAEL010693-PA pep:novel supercontig:AaegL1:supercont1.497:21773:32028:-1 gene:AAEL010693 transcript:AAEL010693-RA  Method blast value:8.0e-004 
Aedes aegypti >AAEL013676-PA pep:novel supercontig:AaegL1:supercont1.893:8716:10842:-1 gene:AAEL013676 transcript:AAEL013676-RA  Method blast value:9.0e-004 
Aedes aegypti >AAEL014723-PA pep:novel supercontig:AaegL1:supercont1.1235:160065:162137:-1 gene:AAEL014723 transcript:AAEL014723-RA  Method blast value:9.0e-004 
Aedes aegypti >AAEL000195-PA pep:novel supercontig:AaegL1:supercont1.3:1717489:1740959:-1 gene:AAEL000195 transcript:AAEL000195-RA  Method blast value:1.0e-003 
Aedes aegypti >AAEL005110-PA pep:novel supercontig:AaegL1:supercont1.142:671971:672980:1 gene:AAEL005110 transcript:AAEL005110-RA  Method blast value:1.0e-003 
Aedes aegypti >AAEL006182-PA pep:novel supercontig:AaegL1:supercont1.193:151838:214561:1 gene:AAEL006182 transcript:AAEL006182-RA  Method blast value:1.0e-003 
Aedes aegypti >AAEL008178-PA pep:novel supercontig:AaegL1:supercont1.304:1138037:1146042:-1 gene:AAEL008178 transcript:AAEL008178-RA  Method blast value:1.0e-003 
Aedes aegypti >AAEL008715-PA pep:novel supercontig:AaegL1:supercont1.343:234695:245860:-1 gene:AAEL008715 transcript:AAEL008715-RA  Method blast value:1.0e-003 
Aedes aegypti >AAEL011744-PA pep:novel supercontig:AaegL1:supercont1.607:591910:594032:1 gene:AAEL011744 transcript:AAEL011744-RA  Method blast value:1.0e-003 
Aedes aegypti >AAEL012943-PA pep:novel supercontig:AaegL1:supercont1.766:426545:434018:1 gene:AAEL012943 transcript:AAEL012943-RA  Method blast value:1.0e-003 
Aedes aegypti >AAEL013966-PA pep:novel supercontig:AaegL1:supercont1.972:87923:203142:1 gene:AAEL013966 transcript:AAEL013966-RA  Method blast value:1.0e-003 
Anopheles gambiae >AGAP009222-PA pep:novel chromosome:AgamP3:3R:28864195:28866525:1 gene:AGAP009222 transcript:AGAP009222-RA  Method blast value:0.0e-001 
Anopheles gambiae >AGAP009587-PA pep:novel chromosome:AgamP3:3R:36689165:36691619:1 gene:AGAP009587 transcript:AGAP009587-RA  Method blast value:5.0e-086 
Anopheles gambiae >AGAP010577-PA pep:novel chromosome:AgamP3:3L:6466650:6468852:1 gene:AGAP010577 transcript:AGAP010577-RA  Method blast value:8.0e-081 
Anopheles gambiae >AGAP001854-PA pep:novel chromosome:AgamP3:2R:11447354:11448734:1 gene:AGAP001854 transcript:AGAP001854-RA  Method blast value:9.0e-069 
Anopheles gambiae >AGAP002690-PA pep:novel chromosome:AgamP3:2R:25645751:25648182:1 gene:AGAP002690 transcript:AGAP002690-RA  Method blast value:3.0e-068 
Anopheles gambiae >AGAP011448-PA pep:novel chromosome:AgamP3:3L:24780173:24781428:1 gene:AGAP011448 transcript:AGAP011448-RA  Method blast value:2.0e-064 
Anopheles gambiae >AGAP008651-PA pep:novel chromosome:AgamP3:3R:14048998:14050747:-1 gene:AGAP008651 transcript:AGAP008651-RA  Method blast value:6.0e-048 
Anopheles gambiae >AGAP009910-PA pep:novel chromosome:AgamP3:3R:45197982:45200093:-1 gene:AGAP009910 transcript:AGAP009910-RA  Method blast value:2.0e-045 
Anopheles gambiae >AGAP010578-PA pep:novel chromosome:AgamP3:3L:6470662:6471381:1 gene:AGAP010578 transcript:AGAP010578-RA  Method blast value:9.0e-032 
Anopheles gambiae >AGAP003791-PA pep:novel chromosome:AgamP3:2R:43353493:43354628:-1 gene:AGAP003791 transcript:AGAP003791-RA  Method blast value:1.0e-023 
Anopheles gambiae >AGAP003157-PA pep:novel chromosome:AgamP3:2R:33399116:33401332:-1 gene:AGAP003157 transcript:AGAP003157-RA  Method blast value:6.0e-022 
Anopheles gambiae >AGAP000623-PA pep:novel chromosome:AgamP3:X:11255698:11258238:-1 gene:AGAP000623 transcript:AGAP000623-RA  Method blast value:1.0e-019 
Anopheles gambiae >AGAP005939-PA pep:novel chromosome:AgamP3:2L:23867138:23870758:-1 gene:AGAP005939 transcript:AGAP005939-RA  Method blast value:4.0e-019 
Anopheles gambiae >AGAP002669-PA pep:novel chromosome:AgamP3:2R:25266782:25268517:-1 gene:AGAP002669 transcript:AGAP002669-RA  Method blast value:6.0e-019 
Anopheles gambiae >AGAP004491-PA pep:novel chromosome:AgamP3:2R:56857033:56859618:1 gene:AGAP004491 transcript:AGAP004491-RA  Method blast value:4.0e-017 
Anopheles gambiae >AGAP010579-PA pep:novel chromosome:AgamP3:3L:6471851:6472615:1 gene:AGAP010579 transcript:AGAP010579-RA  Method blast value:9.0e-017 
Anopheles gambiae >AGAP001404-PA pep:novel chromosome:AgamP3:2R:4197826:4200745:1 gene:AGAP001404 transcript:AGAP001404-RA  Method blast value:5.0e-016 
Anopheles gambiae >AGAP008939-PA pep:novel chromosome:AgamP3:3R:21283363:21287901:1 gene:AGAP008939 transcript:AGAP008939-RA  Method blast value:5.0e-013 
Anopheles gambiae >AGAP002388-PA pep:novel chromosome:AgamP3:2R:20880503:20882799:-1 gene:AGAP002388 transcript:AGAP002388-RA  Method blast value:6.0e-012 
Anopheles gambiae >AGAP009863-PA pep:novel chromosome:AgamP3:3R:44558522:44561275:-1 gene:AGAP009863 transcript:AGAP009863-RA  Method blast value:3.0e-010 
Anopheles gambiae >AGAP001290-PA pep:novel chromosome:AgamP3:2R:2505659:2508817:-1 gene:AGAP001290 transcript:AGAP001290-RA  Method blast value:6.0e-010 
Anopheles gambiae >AGAP003089-PA pep:novel chromosome:AgamP3:2R:32383651:32385665:1 gene:AGAP003089 transcript:AGAP003089-RA  Method blast value:8.0e-010 
Anopheles gambiae >AGAP008601-PA pep:novel chromosome:AgamP3:3R:13502639:13504881:-1 gene:AGAP008601 transcript:AGAP008601-RA  Method blast value:8.0e-010 
Anopheles gambiae >AGAP012358-PA pep:novel chromosome:AgamP3:3L:41074867:41079127:1 gene:AGAP012358 transcript:AGAP012358-RA  Method blast value:1.0e-009 
Anopheles gambiae >AGAP012358-PB pep:novel chromosome:AgamP3:3L:41074867:41089223:1 gene:AGAP012358 transcript:AGAP012358-RB  Method blast value:1.0e-009 
Anopheles gambiae >AGAP006164-PA pep:novel chromosome:AgamP3:2L:27442070:27443469:-1 gene:AGAP006164 transcript:AGAP006164-RA  Method blast value:3.0e-009 
Anopheles gambiae >AGAP009135-PA pep:novel chromosome:AgamP3:3R:26481973:26484157:1 gene:AGAP009135 transcript:AGAP009135-RA  Method blast value:2.0e-008 
Anopheles gambiae >AGAP011652-PA pep:novel chromosome:AgamP3:3L:30818951:30831860:-1 gene:AGAP011652 transcript:AGAP011652-RA  Method blast value:2.0e-008 
Anopheles gambiae >AGAP003047-PA pep:novel chromosome:AgamP3:2R:31427398:31433531:-1 gene:AGAP003047 transcript:AGAP003047-RA  Method blast value:3.0e-008 
Anopheles gambiae >AGAP010670-PA pep:novel chromosome:AgamP3:3L:8197740:8201360:-1 gene:AGAP010670 transcript:AGAP010670-RA  Method blast value:4.0e-008 
Anopheles gambiae >AGAP012898-PA pep:novel chromosome:AgamP3:UNKN:37233870:37234243:-1 gene:AGAP012898 transcript:AGAP012898-RA  Method blast value:5.0e-008 
Anopheles gambiae >AGAP006734-PA pep:novel chromosome:AgamP3:2L:37420411:37421343:-1 gene:AGAP006734 transcript:AGAP006734-RA  Method blast value:7.0e-008 
Anopheles gambiae >AGAP011084-PA pep:novel chromosome:AgamP3:3L:16351133:16353867:-1 gene:AGAP011084 transcript:AGAP011084-RA  Method blast value:7.0e-008 
Anopheles gambiae >AGAP002334-PA pep:novel chromosome:AgamP3:2R:19978391:19993716:1 gene:AGAP002334 transcript:AGAP002334-RA  Method blast value:9.0e-008 
Anopheles gambiae >AGAP003397-PA pep:novel chromosome:AgamP3:2R:37297285:37299078:1 gene:AGAP003397 transcript:AGAP003397-RA  Method blast value:1.0e-007 
Anopheles gambiae >AGAP012523-PA pep:novel chromosome:AgamP3:UNKN:10902878:10905731:-1 gene:AGAP012523 transcript:AGAP012523-RA  Method blast value:1.0e-007 
Anopheles gambiae >AGAP001057-PA pep:novel chromosome:AgamP3:X:21770063:21772162:1 gene:AGAP001057 transcript:AGAP001057-RA  Method blast value:2.0e-007 
Anopheles gambiae >AGAP005391-PA pep:novel chromosome:AgamP3:2L:14897966:14902000:1 gene:AGAP005391 transcript:AGAP005391-RA  Method blast value:7.0e-007 
Anopheles gambiae >AGAP001254-PA pep:novel chromosome:AgamP3:2R:2046817:2048463:1 gene:AGAP001254 transcript:AGAP001254-RA  Method blast value:1.0e-006 
Anopheles gambiae >AGAP005652-PA pep:novel chromosome:AgamP3:2L:18293874:18301098:1 gene:AGAP005652 transcript:AGAP005652-RA  Method blast value:1.0e-006 
Anopheles gambiae >AGAP007413-PA pep:novel chromosome:AgamP3:2L:46355948:46360275:-1 gene:AGAP007413 transcript:AGAP007413-RA  Method blast value:1.0e-006 
Anopheles gambiae >AGAP012045-PA pep:novel chromosome:AgamP3:3L:36848679:36851829:-1 gene:AGAP012045 transcript:AGAP012045-RA  Method blast value:2.0e-006 
Anopheles gambiae >AGAP005630-PA pep:novel chromosome:AgamP3:2L:18009937:18015089:-1 gene:AGAP005630 transcript:AGAP005630-RA  Method blast value:5.0e-006 
Anopheles gambiae >AGAP010451-PA pep:novel chromosome:AgamP3:3L:3859897:3863336:-1 gene:AGAP010451 transcript:AGAP010451-RA  Method blast value:8.0e-006 
Anopheles gambiae >AGAP008869-PA pep:novel chromosome:AgamP3:3R:20110313:20131754:-1 gene:AGAP008869 transcript:AGAP008869-RA  Method blast value:9.0e-006 
Anopheles gambiae >AGAP001133-PA pep:novel chromosome:AgamP3:2R:556644:560219:-1 gene:AGAP001133 transcript:AGAP001133-RA  Method blast value:1.0e-005 
Anopheles gambiae >AGAP001612-PA pep:novel chromosome:AgamP3:2R:6812793:6815482:1 gene:AGAP001612 transcript:AGAP001612-RA  Method blast value:1.0e-005 
Anopheles gambiae >AGAP006472-PA pep:novel chromosome:AgamP3:2L:32615969:32626164:1 gene:AGAP006472 transcript:AGAP006472-RA  Method blast value:1.0e-005 
Anopheles gambiae >AGAP012655-PA pep:novel chromosome:AgamP3:UNKN:22658646:22661074:1 gene:AGAP012655 transcript:AGAP012655-RA  Method blast value:1.0e-005 
Anopheles gambiae >AGAP000625-PA pep:novel chromosome:AgamP3:X:11263560:11267188:1 gene:AGAP000625 transcript:AGAP000625-RA  Method blast value:2.0e-005 
Anopheles gambiae >AGAP001407-PA pep:novel chromosome:AgamP3:2R:4204769:4206228:-1 gene:AGAP001407 transcript:AGAP001407-RA  Method blast value:2.0e-005 
Anopheles gambiae >AGAP005052-PA pep:novel chromosome:AgamP3:2L:8824899:8827163:1 gene:AGAP005052 transcript:AGAP005052-RA  Method blast value:3.0e-005 
Anopheles gambiae >AGAP004912-PA pep:novel chromosome:AgamP3:2L:5826320:5831336:1 gene:AGAP004912 transcript:AGAP004912-RA  Method blast value:6.0e-005 
Anopheles gambiae >AGAP010924-PA pep:novel chromosome:AgamP3:3L:13184021:13190430:-1 gene:AGAP010924 transcript:AGAP010924-RA  Method blast value:6.0e-005 
Anopheles gambiae >AGAP000560-PA pep:novel chromosome:AgamP3:X:9935990:9938418:1 gene:AGAP000560 transcript:AGAP000560-RA  Method blast value:7.0e-005 
Anopheles gambiae >AGAP004912-PB pep:novel chromosome:AgamP3:2L:5826320:5831336:1 gene:AGAP004912 transcript:AGAP004912-RB  Method blast value:7.0e-005 
Anopheles gambiae >AGAP000616-PA pep:novel chromosome:AgamP3:X:11207888:11209171:-1 gene:AGAP000616 transcript:AGAP000616-RA  Method blast value:8.0e-005 
Anopheles gambiae >AGAP003215-PA pep:novel chromosome:AgamP3:2R:33995963:33997279:1 gene:AGAP003215 transcript:AGAP003215-RA  Method blast value:1.0e-004 
Anopheles gambiae >AGAP003216-PA pep:novel chromosome:AgamP3:2R:33997724:33999040:-1 gene:AGAP003216 transcript:AGAP003216-RA  Method blast value:1.0e-004 
Anopheles gambiae >AGAP005144-PA pep:novel chromosome:AgamP3:2L:10488114:10489563:1 gene:AGAP005144 transcript:AGAP005144-RA  Method blast value:1.0e-004 
Anopheles gambiae >AGAP006205-PA pep:novel chromosome:AgamP3:2L:28233793:28238829:1 gene:AGAP006205 transcript:AGAP006205-RA  Method blast value:1.0e-004 
Anopheles gambiae >AGAP006939-PA pep:novel chromosome:AgamP3:2L:40169708:40175624:1 gene:AGAP006939 transcript:AGAP006939-RA  Method blast value:1.0e-004 
Anopheles gambiae >AGAP011557-PA pep:novel chromosome:AgamP3:3L:27680835:27682130:-1 gene:AGAP011557 transcript:AGAP011557-RA  Method blast value:1.0e-004 
Anopheles gambiae >AGAP009625-PA pep:novel chromosome:AgamP3:3R:37164788:37166737:1 gene:AGAP009625 transcript:AGAP009625-RA  Method blast value:2.0e-004 
Anopheles gambiae >AGAP001783-PA pep:novel chromosome:AgamP3:2R:10326949:10331832:1 gene:AGAP001783 transcript:AGAP001783-RA  Method blast value:3.0e-004 
Anopheles gambiae >AGAP001235-PA pep:novel chromosome:AgamP3:2R:1757771:1760485:-1 gene:AGAP001235 transcript:AGAP001235-RA  Method blast value:4.0e-004 
Anopheles gambiae >AGAP003008-PA pep:novel chromosome:AgamP3:2R:31040978:31042337:1 gene:AGAP003008 transcript:AGAP003008-RA  Method blast value:6.0e-004 
Anopheles gambiae >AGAP003663-PA pep:novel chromosome:AgamP3:2R:41328860:41336407:1 gene:AGAP003663 transcript:AGAP003663-RA  Method blast value:6.0e-004 
Anopheles gambiae >AGAP007477-PA pep:novel chromosome:AgamP3:2L:46827658:46828879:-1 gene:AGAP007477 transcript:AGAP007477-RA  Method blast value:6.0e-004 
Anopheles gambiae >AGAP007769-PA pep:novel chromosome:AgamP3:3R:509235:510341:-1 gene:AGAP007769 transcript:AGAP007769-RA  Method blast value:6.0e-004 
Anopheles gambiae >AGAP004711-PA pep:novel chromosome:AgamP3:2L:2487770:2489611:1 gene:AGAP004711 transcript:AGAP004711-RA  Method blast value:8.0e-004 
Anopheles gambiae >AGAP000366-PA pep:novel chromosome:AgamP3:X:6771323:6772153:-1 gene:AGAP000366 transcript:AGAP000366-RA  Method blast value:9.0e-004 
Anopheles gambiae >AGAP004910-PA pep:novel chromosome:AgamP3:2L:5818168:5819743:-1 gene:AGAP004910 transcript:AGAP004910-RA  Method blast value:9.0e-004 
Anopheles gambiae >AGAP007243-PA pep:novel chromosome:AgamP3:2L:44515927:44517239:-1 gene:AGAP007243 transcript:AGAP007243-RA  Method blast value:9.0e-004 
Anopheles gambiae >AGAP000169-PA pep:novel chromosome:AgamP3:X:2899694:2902683:-1 gene:AGAP000169 transcript:AGAP000169-RA  Method blast value:1.0e-003 
Anopheles gambiae >AGAP001901-PA pep:novel chromosome:AgamP3:2R:11967475:11969957:1 gene:AGAP001901 transcript:AGAP001901-RA  Method blast value:1.0e-003 
Anopheles gambiae >AGAP002760-PA pep:novel chromosome:AgamP3:2R:26782573:26787306:1 gene:AGAP002760 transcript:AGAP002760-RA  Method blast value:1.0e-003 
Anopheles gambiae >AGAP002996-PA pep:novel chromosome:AgamP3:2R:30736470:30752505:1 gene:AGAP002996 transcript:AGAP002996-RA  Method blast value:1.0e-003 
Anopheles gambiae >AGAP004311-PA pep:novel chromosome:AgamP3:2R:54371891:54375940:1 gene:AGAP004311 transcript:AGAP004311-RA  Method blast value:1.0e-003 
Anopheles gambiae >AGAP008828-PA pep:novel chromosome:AgamP3:3R:19097873:19098944:-1 gene:AGAP008828 transcript:AGAP008828-RA  Method blast value:1.0e-003 
Anopheles gambiae >AGAP011174-PA pep:novel chromosome:AgamP3:3L:18235010:18236814:-1 gene:AGAP011174 transcript:AGAP011174-RA  Method blast value:1.0e-003 
Anopheles gambiae >AGAP012684-PA pep:novel chromosome:AgamP3:UNKN:23505605:23507237:-1 gene:AGAP012684 transcript:AGAP012684-RA  Method blast value:1.0e-003 
Bos taurus >ENSBTAP00000019427 pep:novel chromosome:Btau 3.1:18:52523576:52546094:-1 gene:ENSBTAG00000014595 transcript:ENSBTAT00000019427  Method blast value:0.0e-001 
Bos taurus >ENSBTAP00000031866 pep:novel chromosome:Btau 3.1:18:52523420:52550691:-1 gene:ENSBTAG00000014595 transcript:ENSBTAT00000031920  Method blast value:0.0e-001 
Bos taurus >ENSBTAP00000026445 pep:novel chromosome:Btau 3.1:17:58522626:58533360:-1 gene:ENSBTAG00000019848 transcript:ENSBTAT00000026445  Method blast value:1.0e-131 
Bos taurus >ENSBTAP00000046112 pep:novel chromosome:Btau 3.1:X:5321417:5322198:1 gene:ENSBTAG00000034722 transcript:ENSBTAT00000049180  Method blast value:7.0e-126 
Bos taurus >ENSBTAP00000047019 pep:novel chromosome:Btau 3.1:Un:375143116:375143897:-1 gene:ENSBTAG00000035804 transcript:ENSBTAT00000050287  Method blast value:7.0e-126 
Bos taurus >ENSBTAP00000037083 pep:novel chromosome:Btau 3.1:7:75720522:75843102:1 gene:ENSBTAG00000024275 transcript:ENSBTAT00000037246  Method blast value:2.0e-069 
Bos taurus >ENSBTAP00000040351 pep:novel chromosome:Btau 3.1:7:75720522:75843090:1 gene:ENSBTAG00000024275 transcript:ENSBTAT00000042720  Method blast value:5.0e-067 
Bos taurus >ENSBTAP00000014928 pep:novel chromosome:Btau 3.1:3:98508819:98513194:1 gene:ENSBTAG00000011242 transcript:ENSBTAT00000014928  Method blast value:6.0e-053 
Bos taurus >ENSBTAP00000046103 pep:novel chromosome:Btau 3.1:Un:479920820:479922970:-1 gene:ENSBTAG00000034720 transcript:ENSBTAT00000049170  Method blast value:1.0e-016 
Bos taurus >ENSBTAP00000018662 pep:novel chromosome:Btau 3.1:12:61569366:61597135:-1 gene:ENSBTAG00000014043 transcript:ENSBTAT00000018662  Method blast value:2.0e-012 
Bos taurus >ENSBTAP00000008229 pep:novel chromosome:Btau 3.1:25:23115:53406:-1 gene:ENSBTAG00000006272 transcript:ENSBTAT00000008229  Method blast value:4.0e-011 
Bos taurus >ENSBTAP00000040521 pep:novel chromosome:Btau 3.1:11:97714851:97787487:-1 gene:ENSBTAG00000003530 transcript:ENSBTAT00000042916  Method blast value:7.0e-010 
Bos taurus >ENSBTAP00000019296 pep:novel chromosome:Btau 3.1:6:54363875:54426436:-1 gene:ENSBTAG00000014515 transcript:ENSBTAT00000019296  Method blast value:6.0e-008 
Bos taurus >ENSBTAP00000039429 pep:novel chromosome:Btau 3.1:6:54363875:54426436:-1 gene:ENSBTAG00000014515 transcript:ENSBTAT00000039639  Method blast value:6.0e-008 
Bos taurus >ENSBTAP00000039430 pep:novel chromosome:Btau 3.1:6:54363875:54426436:-1 gene:ENSBTAG00000014515 transcript:ENSBTAT00000039640  Method blast value:6.0e-008 
Bos taurus >ENSBTAP00000028911 pep:novel chromosome:Btau 3.1:11:15389118:15442647:1 gene:ENSBTAG00000021694 transcript:ENSBTAT00000028911  Method blast value:9.0e-008 
Bos taurus >ENSBTAP00000044166 pep:novel chromosome:Btau 3.1:11:15389118:15442647:1 gene:ENSBTAG00000021694 transcript:ENSBTAT00000046919  Method blast value:9.0e-008 
Bos taurus >ENSBTAP00000044671 pep:novel chromosome:Btau 3.1:29:24706411:24726417:1 gene:ENSBTAG00000004266 transcript:ENSBTAT00000047464  Method blast value:2.0e-007 
Bos taurus >ENSBTAP00000028046 pep:novel chromosome:Btau 3.1:19:47445157:47480090:1 gene:ENSBTAG00000021058 transcript:ENSBTAT00000028046  Method blast value:3.0e-007 
Bos taurus >ENSBTAP00000031555 pep:novel chromosome:Btau 3.1:27:3620237:3907842:1 gene:ENSBTAG00000011032 transcript:ENSBTAT00000031604  Method blast value:3.0e-007 
Bos taurus >ENSBTAP00000008835 pep:novel chromosome:Btau 3.1:16:24343885:24424218:-1 gene:ENSBTAG00000006718 transcript:ENSBTAT00000008835  Method blast value:5.0e-007 
Bos taurus >ENSBTAP00000041464 pep:novel chromosome:Btau 3.1:10:60279943:60300544:-1 gene:ENSBTAG00000018279 transcript:ENSBTAT00000043930  Method blast value:1.0e-006 
Bos taurus >ENSBTAP00000002173 pep:novel chromosome:Btau 3.1:18:33642325:33653047:1 gene:ENSBTAG00000001659 transcript:ENSBTAT00000002173  Method blast value:2.0e-006 
Bos taurus >ENSBTAP00000041160 pep:novel chromosome:Btau 3.1:5:63965642:64007702:1 gene:ENSBTAG00000011711 transcript:ENSBTAT00000043600  Method blast value:2.0e-006 
Bos taurus >ENSBTAP00000044745 pep:novel chromosome:Btau 3.1:14:18915370:18916630:1 gene:ENSBTAG00000033420 transcript:ENSBTAT00000047545  Method blast value:2.0e-006 
Bos taurus >ENSBTAP00000045221 pep:novel chromosome:Btau 3.1:Un:250700080:250732824:1 gene:ENSBTAG00000033925 transcript:ENSBTAT00000048130  Method blast value:2.0e-006 
Bos taurus >ENSBTAP00000043610 pep:novel chromosome:Btau 3.1:26:26181061:26795552:-1 gene:ENSBTAG00000032618 transcript:ENSBTAT00000046298  Method blast value:3.0e-006 
Bos taurus >ENSBTAP00000027868 pep:novel chromosome:Btau 3.1:7:4300618:4372106:-1 gene:ENSBTAG00000020922 transcript:ENSBTAT00000027868  Method blast value:4.0e-006 
Bos taurus >ENSBTAP00000020208 pep:novel chromosome:Btau 3.1:7:35971311:35976616:-1 gene:ENSBTAG00000015187 transcript:ENSBTAT00000020208  Method blast value:9.0e-006 
Bos taurus >ENSBTAP00000040712 pep:novel chromosome:Btau 3.1:7:46667658:46706200:-1 gene:ENSBTAG00000021520 transcript:ENSBTAT00000043121  Method blast value:9.0e-006 
Bos taurus >ENSBTAP00000020066 pep:novel chromosome:Btau 3.1:2:64684136:64781198:1 gene:ENSBTAG00000015077 transcript:ENSBTAT00000020066  Method blast value:1.0e-005 
Bos taurus >ENSBTAP00000029589 pep:novel chromosome:Btau 3.1:17:55450531:55460464:-1 gene:ENSBTAG00000007137 transcript:ENSBTAT00000029591  Method blast value:1.0e-005 
Bos taurus >ENSBTAP00000044569 pep:novel chromosome:Btau 3.1:13:27092237:27130491:1 gene:ENSBTAG00000033314 transcript:ENSBTAT00000047357  Method blast value:2.0e-005 
Bos taurus >ENSBTAP00000019600 pep:novel chromosome:Btau 3.1:1:76780575:76795013:-1 gene:ENSBTAG00000014727 transcript:ENSBTAT00000019600  Method blast value:3.0e-005 
Bos taurus >ENSBTAP00000002682 pep:novel chromosome:Btau 3.1:20:10635886:10669940:-1 gene:ENSBTAG00000002073 transcript:ENSBTAT00000002682  Method blast value:6.0e-005 
Bos taurus >ENSBTAP00000015830 pep:novel chromosome:Btau 3.1:17:60578654:60596328:-1 gene:ENSBTAG00000011930 transcript:ENSBTAT00000015830  Method blast value:1.0e-004 
Bos taurus >ENSBTAP00000029524 pep:novel chromosome:Btau 3.1:17:60578654:60596328:-1 gene:ENSBTAG00000011930 transcript:ENSBTAT00000029525  Method blast value:1.0e-004 
Bos taurus >ENSBTAP00000011366 pep:novel chromosome:Btau 3.1:18:53687318:53706501:-1 gene:ENSBTAG00000008614 transcript:ENSBTAT00000011366  Method blast value:3.0e-004 
Bos taurus >ENSBTAP00000040935 pep:novel chromosome:Btau 3.1:3:83244017:83257936:1 gene:ENSBTAG00000008697 transcript:ENSBTAT00000043360  Method blast value:4.0e-004 
Bos taurus >ENSBTAP00000002871 pep:novel chromosome:Btau 3.1:16:47908469:48064324:-1 gene:ENSBTAG00000002219 transcript:ENSBTAT00000002871  Method blast value:6.0e-004 
Bos taurus >ENSBTAP00000011038 pep:novel chromosome:Btau 3.1:10:10590365:10618890:-1 gene:ENSBTAG00000008386 transcript:ENSBTAT00000011038  Method blast value:1.0e-003 
Bos taurus >ENSBTAP00000035272 pep:novel chromosome:Btau 3.1:17:69309420:69530324:-1 gene:ENSBTAG00000030928 transcript:ENSBTAT00000035397  Method blast value:1.0e-003 
Bos taurus >ENSBTAP00000040202 pep:novel chromosome:Btau 3.1:19:54592544:54622404:-1 gene:ENSBTAG00000011715 transcript:ENSBTAT00000042567  Method blast value:1.0e-003 
Bos taurus >ENSBTAP00000040619 pep:novel chromosome:Btau 3.1:5:97259645:97390075:1 gene:ENSBTAG00000019608 transcript:ENSBTAT00000043021  Method blast value:1.0e-003 
Bos taurus >ENSBTAP00000040845 pep:novel chromosome:Btau 3.1:10:74309979:74610593:1 gene:ENSBTAG00000030611 transcript:ENSBTAT00000043259  Method blast value:1.0e-003 
Bos taurus >ENSBTAP00000044847 pep:novel chromosome:Btau 3.1:15:20223628:20224422:1 gene:ENSBTAG00000033530 transcript:ENSBTAT00000047663  Method blast value:1.0e-003 
Canis familiaris >ENSCAFP00000001473 pep:novel chromosome:BROADD2:10:26701865:26724438:-1 gene:ENSCAFG00000001043 transcript:ENSCAFT00000001601  Method blast value:0.0e-001 
Canis familiaris >ENSCAFP00000006016 pep:novel chromosome:BROADD2:1:110997425:111029842:1 gene:ENSCAFG00000004046 transcript:ENSCAFT00000006495  Method blast value:0.0e-001 
Canis familiaris >ENSCAFP00000021256 pep:novel chromosome:BROADD2:37:26099028:26185662:1 gene:ENSCAFG00000014390 transcript:ENSCAFT00000022884  Method blast value:0.0e-001 
Canis familiaris >ENSCAFP00000025781 pep:novel chromosome:BROADD2:8:64069226:64148150:1 gene:ENSCAFG00000017500 transcript:ENSCAFT00000027726  Method blast value:0.0e-001 
Canis familiaris >ENSCAFP00000014568 pep:novel chromosome:BROADD2:28:17189717:17196482:-1 gene:ENSCAFG00000009897 transcript:ENSCAFT00000015739  Method blast value:5.0e-175 
Canis familiaris >ENSCAFP00000008071 pep:novel chromosome:BROADD2:15:20792035:20794317:1 gene:ENSCAFG00000005413 transcript:ENSCAFT00000008705  Method blast value:3.0e-167 
Canis familiaris >ENSCAFP00000007977 pep:novel chromosome:BROADD2:20:11488840:11494032:-1 gene:ENSCAFG00000005344 transcript:ENSCAFT00000008609  Method blast value:2.0e-162 
Canis familiaris >ENSCAFP00000014570 pep:novel chromosome:BROADD2:28:17189717:17196427:-1 gene:ENSCAFG00000009897 transcript:ENSCAFT00000015741  Method blast value:2.0e-143 
Canis familiaris >ENSCAFP00000026587 pep:novel chromosome:BROADD2:30:41211101:41215351:1 gene:ENSCAFG00000018001 transcript:ENSCAFT00000028586  Method blast value:1.0e-141 
Canis familiaris >ENSCAFP00000016407 pep:novel chromosome:BROADD2:26:20926983:20936615:-1 gene:ENSCAFG00000011144 transcript:ENSCAFT00000017724  Method blast value:2.0e-129 
Canis familiaris >ENSCAFP00000023275 pep:novel chromosome:BROADD2:27:45948799:45970077:-1 gene:ENSCAFG00000015831 transcript:ENSCAFT00000025077  Method blast value:7.0e-115 
Canis familiaris >ENSCAFP00000031306 pep:novel chromosome:BROADD2:1:59928716:59929611:-1 gene:ENSCAFG00000023416 transcript:ENSCAFT00000035985  Method blast value:8.0e-099 
Canis familiaris >ENSCAFP00000012665 pep:novel chromosome:BROADD2:3:27213538:27416489:-1 gene:ENSCAFG00000008636 transcript:ENSCAFT00000013692  Method blast value:1.0e-094 
Canis familiaris >ENSCAFP00000030922 pep:novel chromosome:BROADD2:3:27213538:27416489:-1 gene:ENSCAFG00000008636 transcript:ENSCAFT00000035638  Method blast value:1.0e-094 
Canis familiaris >ENSCAFP00000001990 pep:novel chromosome:BROADD2:10:29302671:29336728:1 gene:ENSCAFG00000001391 transcript:ENSCAFT00000002150  Method blast value:4.0e-088 
Canis familiaris >ENSCAFP00000023276 pep:novel chromosome:BROADD2:27:45953643:45970077:-1 gene:ENSCAFG00000015831 transcript:ENSCAFT00000025078  Method blast value:5.0e-084 
Canis familiaris >ENSCAFP00000006891 pep:novel chromosome:BROADD2:15:18023857:18031675:1 gene:ENSCAFG00000004612 transcript:ENSCAFT00000007437  Method blast value:1.0e-055 
Canis familiaris >ENSCAFP00000030427 pep:novel chromosome:BROADD2:10:29302705:29336708:1 gene:ENSCAFG00000001391 transcript:ENSCAFT00000035193  Method blast value:2.0e-054 
Canis familiaris >ENSCAFP00000013814 pep:novel chromosome:BROADD2:18:46583197:46607464:-1 gene:ENSCAFG00000009379 transcript:ENSCAFT00000014927  Method blast value:3.0e-049 
Canis familiaris >ENSCAFP00000027081 pep:novel chromosome:BROADD2:9:41668057:41686826:-1 gene:ENSCAFG00000018330 transcript:ENSCAFT00000029122  Method blast value:2.0e-046 
Canis familiaris >ENSCAFP00000002620 pep:novel chromosome:BROADD2:10:34806622:34905171:1 gene:ENSCAFG00000001797 transcript:ENSCAFT00000002826  Method blast value:1.0e-045 
Canis familiaris >ENSCAFP00000009027 pep:novel chromosome:BROADD2:22:59932786:59935521:-1 gene:ENSCAFG00000006031 transcript:ENSCAFT00000009725  Method blast value:1.0e-034 
Canis familiaris >ENSCAFP00000000917 pep:novel chromosome:BROADD2:1:50711829:50723839:1 gene:ENSCAFG00000000648 transcript:ENSCAFT00000001001  Method blast value:1.0e-033 
Canis familiaris >ENSCAFP00000033024 pep:novel chromosome:BROADD2:1:50712695:50723881:1 gene:ENSCAFG00000000648 transcript:ENSCAFT00000037500  Method blast value:1.0e-033 
Canis familiaris >ENSCAFP00000006890 pep:novel chromosome:BROADD2:15:18027392:18030040:1 gene:ENSCAFG00000004612 transcript:ENSCAFT00000007435  Method blast value:1.0e-029 
Canis familiaris >ENSCAFP00000025883 pep:novel chromosome:BROADD2:9:36613131:36649744:1 gene:ENSCAFG00000017560 transcript:ENSCAFT00000027833  Method blast value:3.0e-029 
Canis familiaris >ENSCAFP00000035595 pep:novel chromosome:BROADD2:28:12727397:12756109:1 gene:ENSCAFG00000008507 transcript:ENSCAFT00000039709  Method blast value:6.0e-029 
Canis familiaris >ENSCAFP00000012522 pep:novel chromosome:BROADD2:28:12727376:12756109:1 gene:ENSCAFG00000008507 transcript:ENSCAFT00000013532  Method blast value:2.0e-028 
Canis familiaris >ENSCAFP00000000218 pep:novel chromosome:BROADD2:1:24190392:24215468:-1 gene:ENSCAFG00000000150 transcript:ENSCAFT00000000242  Method blast value:5.0e-027 
Canis familiaris >ENSCAFP00000003300 pep:novel chromosome:BROADD2:10:46304712:46370793:1 gene:ENSCAFG00000002260 transcript:ENSCAFT00000003562  Method blast value:2.0e-024 
Canis familiaris >ENSCAFP00000005583 pep:novel chromosome:BROADD2:17:16182459:16204665:1 gene:ENSCAFG00000003748 transcript:ENSCAFT00000006025  Method blast value:2.0e-023 
Canis familiaris >ENSCAFP00000024255 pep:novel chromosome:BROADD2:8:44818081:44852417:1 gene:ENSCAFG00000016485 transcript:ENSCAFT00000026122  Method blast value:1.0e-021 
Canis familiaris >ENSCAFP00000004275 pep:novel chromosome:BROADD2:Un:36182982:36188555:1 gene:ENSCAFG00000002887 transcript:ENSCAFT00000004621  Method blast value:4.0e-021 
Canis familiaris >ENSCAFP00000013822 pep:novel chromosome:BROADD2:3:33683417:33724422:-1 gene:ENSCAFG00000009384 transcript:ENSCAFT00000014935  Method blast value:1.0e-016 
Canis familiaris >ENSCAFP00000021118 pep:novel chromosome:BROADD2:X:46715716:46724711:1 gene:ENSCAFG00000014310 transcript:ENSCAFT00000022737  Method blast value:3.0e-016 
Canis familiaris >ENSCAFP00000027051 pep:novel chromosome:BROADD2:9:41564148:41581110:1 gene:ENSCAFG00000018313 transcript:ENSCAFT00000029092  Method blast value:5.0e-016 
Canis familiaris >ENSCAFP00000023179 pep:novel chromosome:BROADD2:7:36208107:36236932:1 gene:ENSCAFG00000015758 transcript:ENSCAFT00000024978  Method blast value:2.0e-015 
Canis familiaris >ENSCAFP00000013587 pep:novel chromosome:BROADD2:35:6103282:6127361:1 gene:ENSCAFG00000009238 transcript:ENSCAFT00000014690  Method blast value:5.0e-015 
Canis familiaris >ENSCAFP00000002810 pep:novel chromosome:BROADD2:12:15038192:15073313:1 gene:ENSCAFG00000001910 transcript:ENSCAFT00000003028  Method blast value:2.0e-014 
Canis familiaris >ENSCAFP00000027017 pep:novel chromosome:BROADD2:8:74488743:74495567:-1 gene:ENSCAFG00000018290 transcript:ENSCAFT00000029054  Method blast value:8.0e-014 
Canis familiaris >ENSCAFP00000027053 pep:novel chromosome:BROADD2:9:41564148:41580740:1 gene:ENSCAFG00000018313 transcript:ENSCAFT00000029094  Method blast value:1.0e-013 
Canis familiaris >ENSCAFP00000023692 pep:novel chromosome:BROADD2:3:75927802:75945571:1 gene:ENSCAFG00000016068 transcript:ENSCAFT00000025518  Method blast value:6.0e-013 
Canis familiaris >ENSCAFP00000023687 pep:novel chromosome:BROADD2:3:75887994:75960294:1 gene:ENSCAFG00000016068 transcript:ENSCAFT00000025512  Method blast value:1.0e-012 
Canis familiaris >ENSCAFP00000007380 pep:novel chromosome:BROADD2:16:19354448:19380552:-1 gene:ENSCAFG00000004964 transcript:ENSCAFT00000007971  Method blast value:8.0e-011 
Canis familiaris >ENSCAFP00000008399 pep:novel chromosome:BROADD2:9:4572094:4582994:1 gene:ENSCAFG00000005614 transcript:ENSCAFT00000009055  Method blast value:2.0e-010 
Canis familiaris >ENSCAFP00000020138 pep:novel chromosome:BROADD2:34:22363209:22369397:1 gene:ENSCAFG00000013659 transcript:ENSCAFT00000021683  Method blast value:1.0e-009 
Canis familiaris >ENSCAFP00000029461 pep:novel chromosome:BROADD2:9:54978869:55042403:1 gene:ENSCAFG00000019890 transcript:ENSCAFT00000031647  Method blast value:1.0e-009 
Canis familiaris >ENSCAFP00000035685 pep:novel chromosome:BROADD2:34:22363227:22368212:1 gene:ENSCAFG00000013659 transcript:ENSCAFT00000039788  Method blast value:1.0e-009 
Canis familiaris >ENSCAFP00000005918 pep:novel chromosome:BROADD2:19:20259631:20377834:-1 gene:ENSCAFG00000003988 transcript:ENSCAFT00000006393  Method blast value:1.0e-008 
Canis familiaris >ENSCAFP00000024479 pep:novel chromosome:BROADD2:5:35491343:35496073:1 gene:ENSCAFG00000016632 transcript:ENSCAFT00000026357  Method blast value:2.0e-008 
Canis familiaris >ENSCAFP00000028745 pep:novel chromosome:BROADD2:6:41940526:41945811:1 gene:ENSCAFG00000019439 transcript:ENSCAFT00000030911  Method blast value:2.0e-008 
Canis familiaris >ENSCAFP00000002927 pep:novel chromosome:BROADD2:11:54666946:54681102:-1 gene:ENSCAFG00000001976 transcript:ENSCAFT00000003151  Method blast value:3.0e-008 
Canis familiaris >ENSCAFP00000006114 pep:novel chromosome:BROADD2:20:5099872:5141580:-1 gene:ENSCAFG00000004123 transcript:ENSCAFT00000006605  Method blast value:4.0e-008 
Canis familiaris >ENSCAFP00000021054 pep:novel chromosome:BROADD2:37:24948050:25014115:-1 gene:ENSCAFG00000014264 transcript:ENSCAFT00000022670  Method blast value:4.0e-008 
Canis familiaris >ENSCAFP00000029852 pep:novel chromosome:BROADD2:5:79321636:79340382:1 gene:ENSCAFG00000024535 transcript:ENSCAFT00000032057  Method blast value:4.0e-008 
Canis familiaris >ENSCAFP00000029855 pep:novel chromosome:BROADD2:5:79348101:79369243:1 gene:ENSCAFG00000020137 transcript:ENSCAFT00000032060  Method blast value:4.0e-008 
Canis familiaris >ENSCAFP00000029856 pep:novel chromosome:BROADD2:5:79348101:79369041:1 gene:ENSCAFG00000020137 transcript:ENSCAFT00000032061  Method blast value:4.0e-008 
Canis familiaris >ENSCAFP00000032224 pep:novel chromosome:BROADD2:37:24948042:25014115:-1 gene:ENSCAFG00000014264 transcript:ENSCAFT00000036809  Method blast value:4.0e-008 
Canis familiaris >ENSCAFP00000008562 pep:novel chromosome:BROADD2:17:28494185:28547450:1 gene:ENSCAFG00000005713 transcript:ENSCAFT00000009227  Method blast value:9.0e-008 
Canis familiaris >ENSCAFP00000010252 pep:novel chromosome:BROADD2:2:45877792:45959781:1 gene:ENSCAFG00000006875 transcript:ENSCAFT00000011062  Method blast value:9.0e-008 
Canis familiaris >ENSCAFP00000015474 pep:novel chromosome:BROADD2:5:11568304:11586982:-1 gene:ENSCAFG00000010519 transcript:ENSCAFT00000016722  Method blast value:1.0e-007 
Canis familiaris >ENSCAFP00000011772 pep:novel chromosome:BROADD2:25:29088603:29100408:-1 gene:ENSCAFG00000007953 transcript:ENSCAFT00000012710  Method blast value:2.0e-007 
Canis familiaris >ENSCAFP00000023103 pep:novel chromosome:BROADD2:9:24104700:24112494:1 gene:ENSCAFG00000015720 transcript:ENSCAFT00000024900  Method blast value:2.0e-007 
Canis familiaris >ENSCAFP00000026802 pep:novel chromosome:BROADD2:9:40689477:40711030:-1 gene:ENSCAFG00000018145 transcript:ENSCAFT00000028820  Method blast value:2.0e-007 
Canis familiaris >ENSCAFP00000015359 pep:novel chromosome:BROADD2:36:10682674:10738050:-1 gene:ENSCAFG00000010438 transcript:ENSCAFT00000016597  Method blast value:3.0e-007 
Canis familiaris >ENSCAFP00000018897 pep:novel chromosome:BROADD2:9:14874605:14899359:1 gene:ENSCAFG00000012818 transcript:ENSCAFT00000020366  Method blast value:3.0e-007 
Canis familiaris >ENSCAFP00000024085 pep:novel chromosome:BROADD2:20:51201998:51206225:1 gene:ENSCAFG00000016355 transcript:ENSCAFT00000025943  Method blast value:3.0e-007 
Canis familiaris >ENSCAFP00000024091 pep:novel chromosome:BROADD2:7:43011437:43101222:1 gene:ENSCAFG00000016360 transcript:ENSCAFT00000025949  Method blast value:4.0e-007 
Canis familiaris >ENSCAFP00000021138 pep:novel chromosome:BROADD2:5:26893348:26942159:-1 gene:ENSCAFG00000014324 transcript:ENSCAFT00000022758  Method blast value:5.0e-007 
Canis familiaris >ENSCAFP00000006565 pep:novel chromosome:BROADD2:2:9677314:9710560:-1 gene:ENSCAFG00000004397 transcript:ENSCAFT00000007090  Method blast value:6.0e-007 
Canis familiaris >ENSCAFP00000008988 pep:novel chromosome:BROADD2:22:55248729:55319240:1 gene:ENSCAFG00000006000 transcript:ENSCAFT00000009681  Method blast value:6.0e-007 
Canis familiaris >ENSCAFP00000016376 pep:novel chromosome:BROADD2:7:5459081:5479228:1 gene:ENSCAFG00000011120 transcript:ENSCAFT00000017688  Method blast value:1.0e-006 
Canis familiaris >ENSCAFP00000021027 pep:novel chromosome:BROADD2:X:35708648:35721727:1 gene:ENSCAFG00000014251 transcript:ENSCAFT00000022643  Method blast value:1.0e-006 
Canis familiaris >ENSCAFP00000011077 pep:novel chromosome:BROADD2:26:9040108:9053306:-1 gene:ENSCAFG00000007452 transcript:ENSCAFT00000011945  Method blast value:2.0e-006 
Canis familiaris >ENSCAFP00000021407 pep:novel chromosome:BROADD2:20:47189872:47197003:-1 gene:ENSCAFG00000014512 transcript:ENSCAFT00000023054  Method blast value:2.0e-006 
Canis familiaris >ENSCAFP00000031142 pep:novel chromosome:BROADD2:26:9040656:9053270:-1 gene:ENSCAFG00000007452 transcript:ENSCAFT00000035837  Method blast value:2.0e-006 
Canis familiaris >ENSCAFP00000002909 pep:novel chromosome:BROADD2:14:21021322:21063262:-1 gene:ENSCAFG00000001977 transcript:ENSCAFT00000003132  Method blast value:3.0e-006 
Canis familiaris >ENSCAFP00000006984 pep:novel chromosome:BROADD2:5:35491892:35496071:1 gene:ENSCAFG00000016632 transcript:ENSCAFT00000007543  Method blast value:3.0e-006 
Canis familiaris >ENSCAFP00000007092 pep:novel chromosome:BROADD2:2:26145425:26177801:-1 gene:ENSCAFG00000004754 transcript:ENSCAFT00000007657  Method blast value:3.0e-006 
Canis familiaris >ENSCAFP00000034108 pep:novel chromosome:BROADD2:14:21021326:21063262:-1 gene:ENSCAFG00000001977 transcript:ENSCAFT00000038397  Method blast value:3.0e-006 
Canis familiaris >ENSCAFP00000016378 pep:novel chromosome:BROADD2:7:5458800:5479228:1 gene:ENSCAFG00000011120 transcript:ENSCAFT00000017691  Method blast value:4.0e-006 
Canis familiaris >ENSCAFP00000016382 pep:novel chromosome:BROADD2:7:5458800:5835853:1 gene:ENSCAFG00000011120 transcript:ENSCAFT00000017696  Method blast value:4.0e-006 
Canis familiaris >ENSCAFP00000019878 pep:novel chromosome:BROADD2:9:13025297:13149132:1 gene:ENSCAFG00000013494 transcript:ENSCAFT00000021409  Method blast value:4.0e-006 
Canis familiaris >ENSCAFP00000019880 pep:novel chromosome:BROADD2:9:13005253:13149132:1 gene:ENSCAFG00000013494 transcript:ENSCAFT00000021411  Method blast value:4.0e-006 
Canis familiaris >ENSCAFP00000021524 pep:novel chromosome:BROADD2:20:47238339:47273034:-1 gene:ENSCAFG00000014578 transcript:ENSCAFT00000023180  Method blast value:4.0e-006 
Canis familiaris >ENSCAFP00000030085 pep:novel chromosome:BROADD2:5:83337228:83348522:-1 gene:ENSCAFG00000020283 transcript:ENSCAFT00000032306  Method blast value:5.0e-006 
Canis familiaris >ENSCAFP00000032281 pep:novel chromosome:BROADD2:5:83337233:83345383:-1 gene:ENSCAFG00000020283 transcript:ENSCAFT00000036862  Method blast value:5.0e-006 
Canis familiaris >ENSCAFP00000020241 pep:novel chromosome:BROADD2:30:14758939:14780050:1 gene:ENSCAFG00000013736 transcript:ENSCAFT00000021792  Method blast value:8.0e-006 
Canis familiaris >ENSCAFP00000024014 pep:novel chromosome:BROADD2:4:39045759:39050995:1 gene:ENSCAFG00000016304 transcript:ENSCAFT00000025858  Method blast value:9.0e-006 
Canis familiaris >ENSCAFP00000001491 pep:novel chromosome:BROADD2:11:25850114:25917603:1 gene:ENSCAFG00000001048 transcript:ENSCAFT00000001619  Method blast value:1.0e-005 
Canis familiaris >ENSCAFP00000007369 pep:novel chromosome:BROADD2:19:35042079:35056350:-1 gene:ENSCAFG00000004950 transcript:ENSCAFT00000007958  Method blast value:1.0e-005 
Canis familiaris >ENSCAFP00000016755 pep:novel chromosome:BROADD2:24:38885629:38904504:1 gene:ENSCAFG00000011384 transcript:ENSCAFT00000018089  Method blast value:1.0e-005 
Canis familiaris >ENSCAFP00000020343 pep:novel chromosome:BROADD2:4:23315542:23338063:1 gene:ENSCAFG00000013791 transcript:ENSCAFT00000021901  Method blast value:1.0e-005 
Canis familiaris >ENSCAFP00000021833 pep:novel chromosome:BROADD2:8:31930541:31953137:1 gene:ENSCAFG00000014807 transcript:ENSCAFT00000023514  Method blast value:1.0e-005 
Canis familiaris >ENSCAFP00000010817 pep:novel chromosome:BROADD2:15:43986665:44046130:1 gene:ENSCAFG00000007291 transcript:ENSCAFT00000011673  Method blast value:2.0e-005 
Canis familiaris >ENSCAFP00000012342 pep:novel chromosome:BROADD2:16:55353026:55400073:-1 gene:ENSCAFG00000008392 transcript:ENSCAFT00000013338  Method blast value:2.0e-005 
Canis familiaris >ENSCAFP00000027714 pep:novel chromosome:BROADD2:20:57257349:57278647:1 gene:ENSCAFG00000018775 transcript:ENSCAFT00000029820  Method blast value:2.0e-005 
Canis familiaris >ENSCAFP00000011526 pep:novel chromosome:BROADD2:2:57280939:57310325:1 gene:ENSCAFG00000007771 transcript:ENSCAFT00000012439  Method blast value:3.0e-005 
Canis familiaris >ENSCAFP00000013244 pep:novel chromosome:BROADD2:15:66668767:66753157:-1 gene:ENSCAFG00000009003 transcript:ENSCAFT00000014321  Method blast value:3.0e-005 
Canis familiaris >ENSCAFP00000018313 pep:novel chromosome:BROADD2:5:18011789:18038806:1 gene:ENSCAFG00000012442 transcript:ENSCAFT00000019743  Method blast value:3.0e-005 
Canis familiaris >ENSCAFP00000020162 pep:novel chromosome:BROADD2:34:22369398:22383243:-1 gene:ENSCAFG00000013689 transcript:ENSCAFT00000021708  Method blast value:3.0e-005 
Canis familiaris >ENSCAFP00000033709 pep:novel chromosome:BROADD2:4:23288181:23308341:1 gene:ENSCAFG00000013776 transcript:ENSCAFT00000038045  Method blast value:3.0e-005 
Canis familiaris >ENSCAFP00000034359 pep:novel chromosome:BROADD2:34:22369455:22383243:-1 gene:ENSCAFG00000013689 transcript:ENSCAFT00000038617  Method blast value:3.0e-005 
Canis familiaris >ENSCAFP00000034305 pep:novel chromosome:BROADD2:27:28623405:28655285:1 gene:ENSCAFG00000012221 transcript:ENSCAFT00000038563  Method blast value:4.0e-005 
Canis familiaris >ENSCAFP00000014551 pep:novel chromosome:BROADD2:26:17453506:17463811:1 gene:ENSCAFG00000009890 transcript:ENSCAFT00000015721  Method blast value:5.0e-005 
Canis familiaris >ENSCAFP00000018043 pep:novel chromosome:BROADD2:27:28623405:28655009:1 gene:ENSCAFG00000012221 transcript:ENSCAFT00000019449  Method blast value:5.0e-005 
Canis familiaris >ENSCAFP00000020312 pep:novel chromosome:BROADD2:4:23278756:23308341:1 gene:ENSCAFG00000013776 transcript:ENSCAFT00000021867  Method blast value:5.0e-005 
Canis familiaris >ENSCAFP00000032280 pep:novel chromosome:BROADD2:5:83340792:83345078:-1 gene:ENSCAFG00000020283 transcript:ENSCAFT00000036861  Method blast value:6.0e-005 
Canis familiaris >ENSCAFP00000023025 pep:novel chromosome:BROADD2:26:40820036:40859103:-1 gene:ENSCAFG00000015667 transcript:ENSCAFT00000024819  Method blast value:7.0e-005 
Canis familiaris >ENSCAFP00000026005 pep:novel chromosome:BROADD2:9:37381004:37427038:1 gene:ENSCAFG00000017625 transcript:ENSCAFT00000027962  Method blast value:7.0e-005 
Canis familiaris >ENSCAFP00000029007 pep:novel chromosome:BROADD2:6:42848336:42856752:-1 gene:ENSCAFG00000019611 transcript:ENSCAFT00000031175  Method blast value:7.0e-005 
Canis familiaris >ENSCAFP00000026121 pep:novel chromosome:BROADD2:8:67013670:67059909:-1 gene:ENSCAFG00000017701 transcript:ENSCAFT00000028080  Method blast value:8.0e-005 
Canis familiaris >ENSCAFP00000026123 pep:novel chromosome:BROADD2:8:67013670:67059909:-1 gene:ENSCAFG00000017701 transcript:ENSCAFT00000028082  Method blast value:8.0e-005 
Canis familiaris >ENSCAFP00000002001 pep:novel chromosome:BROADD2:10:29354836:29372831:1 gene:ENSCAFG00000001395 transcript:ENSCAFT00000002162  Method blast value:9.0e-005 
Canis familiaris >ENSCAFP00000012805 pep:novel chromosome:BROADD2:18:45246382:45253212:1 gene:ENSCAFG00000008701 transcript:ENSCAFT00000013842  Method blast value:1.0e-004 
Canis familiaris >ENSCAFP00000025789 pep:novel chromosome:BROADD2:8:64316698:64326521:1 gene:ENSCAFG00000017510 transcript:ENSCAFT00000027737  Method blast value:1.0e-004 
Canis familiaris >ENSCAFP00000029382 pep:novel chromosome:BROADD2:5:66983133:67020711:-1 gene:ENSCAFG00000019842 transcript:ENSCAFT00000031561  Method blast value:1.0e-004 
Canis familiaris >ENSCAFP00000029383 pep:novel chromosome:BROADD2:5:66983133:67020711:-1 gene:ENSCAFG00000019842 transcript:ENSCAFT00000031562  Method blast value:1.0e-004 
Canis familiaris >ENSCAFP00000005292 pep:novel chromosome:BROADD2:12:61617672:61934469:-1 gene:ENSCAFG00000003554 transcript:ENSCAFT00000005717  Method blast value:2.0e-004 
Canis familiaris >ENSCAFP00000007264 pep:novel chromosome:BROADD2:20:8720301:8728839:1 gene:ENSCAFG00000004867 transcript:ENSCAFT00000007837  Method blast value:2.0e-004 
Canis familiaris >ENSCAFP00000009897 pep:novel chromosome:BROADD2:25:12699178:12775231:1 gene:ENSCAFG00000006616 transcript:ENSCAFT00000010676  Method blast value:2.0e-004 
Canis familiaris >ENSCAFP00000017619 pep:novel chromosome:BROADD2:6:9138056:9158373:1 gene:ENSCAFG00000011962 transcript:ENSCAFT00000019010  Method blast value:2.0e-004 
Canis familiaris >ENSCAFP00000017622 pep:novel chromosome:BROADD2:6:9138056:9158373:1 gene:ENSCAFG00000011962 transcript:ENSCAFT00000019013  Method blast value:2.0e-004 
Canis familiaris >ENSCAFP00000019496 pep:novel chromosome:BROADD2:27:36527349:36542829:-1 gene:ENSCAFG00000013224 transcript:ENSCAFT00000020996  Method blast value:2.0e-004 
Canis familiaris >ENSCAFP00000030346 pep:novel chromosome:BROADD2:26:40820062:40842683:-1 gene:ENSCAFG00000015667 transcript:ENSCAFT00000035123  Method blast value:2.0e-004 
Canis familiaris >ENSCAFP00000012855 pep:novel chromosome:BROADD2:27:8700412:8713907:1 gene:ENSCAFG00000025422 transcript:ENSCAFT00000013894  Method blast value:3.0e-004 
Canis familiaris >ENSCAFP00000013398 pep:novel chromosome:BROADD2:32:10208370:10252412:-1 gene:ENSCAFG00000009108 transcript:ENSCAFT00000014486  Method blast value:3.0e-004 
Canis familiaris >ENSCAFP00000016966 pep:novel chromosome:BROADD2:34:16925360:16967223:-1 gene:ENSCAFG00000011540 transcript:ENSCAFT00000018319  Method blast value:3.0e-004 
Canis familiaris >ENSCAFP00000018768 pep:novel chromosome:BROADD2:9:14909260:14913361:1 gene:ENSCAFG00000012741 transcript:ENSCAFT00000020231  Method blast value:3.0e-004 
Canis familiaris >ENSCAFP00000020204 pep:novel chromosome:BROADD2:4:22833093:22865094:-1 gene:ENSCAFG00000013710 transcript:ENSCAFT00000021752  Method blast value:3.0e-004 
Canis familiaris >ENSCAFP00000020735 pep:novel chromosome:BROADD2:8:25567982:25629580:1 gene:ENSCAFG00000014062 transcript:ENSCAFT00000022327  Method blast value:3.0e-004 
Canis familiaris >ENSCAFP00000000540 pep:novel chromosome:BROADD2:10:11752138:11782254:1 gene:ENSCAFG00000000378 transcript:ENSCAFT00000000592  Method blast value:4.0e-004 
Canis familiaris >ENSCAFP00000016695 pep:novel chromosome:BROADD2:6:18932725:18984430:1 gene:ENSCAFG00000011344 transcript:ENSCAFT00000018028  Method blast value:5.0e-004 
Canis familiaris >ENSCAFP00000025922 pep:novel chromosome:BROADD2:7:47347088:47385140:-1 gene:ENSCAFG00000017583 transcript:ENSCAFT00000027875  Method blast value:5.0e-004 
Canis familiaris >ENSCAFP00000005709 pep:novel chromosome:BROADD2:12:69452954:69463661:-1 gene:ENSCAFG00000003835 transcript:ENSCAFT00000006165  Method blast value:6.0e-004 
Canis familiaris >ENSCAFP00000024762 pep:novel chromosome:BROADD2:X:57667119:57789643:1 gene:ENSCAFG00000016831 transcript:ENSCAFT00000026656  Method blast value:6.0e-004 
Canis familiaris >ENSCAFP00000005475 pep:novel chromosome:BROADD2:1:109962447:109983233:-1 gene:ENSCAFG00000003677 transcript:ENSCAFT00000005911  Method blast value:7.0e-004 
Canis familiaris >ENSCAFP00000025987 pep:novel chromosome:BROADD2:8:66155511:66173557:-1 gene:ENSCAFG00000017624 transcript:ENSCAFT00000027944  Method blast value:7.0e-004 
Canis familiaris >ENSCAFP00000035581 pep:novel chromosome:BROADD2:9:7901307:7916114:1 gene:ENSCAFG00000025513 transcript:ENSCAFT00000039696  Method blast value:7.0e-004 
Canis familiaris >ENSCAFP00000005477 pep:novel chromosome:BROADD2:1:109962447:109983233:-1 gene:ENSCAFG00000003677 transcript:ENSCAFT00000005913  Method blast value:8.0e-004 
Canis familiaris >ENSCAFP00000003863 pep:novel chromosome:BROADD2:12:38483527:38497871:1 gene:ENSCAFG00000002650 transcript:ENSCAFT00000004177  Method blast value:9.0e-004 
Canis familiaris >ENSCAFP00000000550 pep:novel chromosome:BROADD2:1:43417720:43464002:-1 gene:ENSCAFG00000000385 transcript:ENSCAFT00000000603  Method blast value:1.0e-003 
Canis familiaris >ENSCAFP00000001620 pep:novel chromosome:BROADD2:11:28608326:28638952:1 gene:ENSCAFG00000001146 transcript:ENSCAFT00000001760  Method blast value:1.0e-003 
Canis familiaris >ENSCAFP00000002479 pep:novel chromosome:BROADD2:10:31700194:31709264:-1 gene:ENSCAFG00000001708 transcript:ENSCAFT00000002671  Method blast value:1.0e-003 
Canis familiaris >ENSCAFP00000006249 pep:novel chromosome:BROADD2:18:19835041:19848433:-1 gene:ENSCAFG00000004204 transcript:ENSCAFT00000006754  Method blast value:1.0e-003 
Canis familiaris >ENSCAFP00000006567 pep:novel chromosome:BROADD2:23:4598444:4672941:-1 gene:ENSCAFG00000004400 transcript:ENSCAFT00000007092  Method blast value:1.0e-003 
Canis familiaris >ENSCAFP00000008051 pep:novel chromosome:BROADD2:1:116456892:116466138:-1 gene:ENSCAFG00000005398 transcript:ENSCAFT00000008685  Method blast value:1.0e-003 
Canis familiaris >ENSCAFP00000014765 pep:novel chromosome:BROADD2:2:69603002:69697153:-1 gene:ENSCAFG00000010029 transcript:ENSCAFT00000015963  Method blast value:1.0e-003 
Canis familiaris >ENSCAFP00000015724 pep:novel chromosome:BROADD2:25:45418095:45457160:-1 gene:ENSCAFG00000010682 transcript:ENSCAFT00000016996  Method blast value:1.0e-003 
Canis familiaris >ENSCAFP00000016778 pep:novel chromosome:BROADD2:24:38914820:38924698:-1 gene:ENSCAFG00000011408 transcript:ENSCAFT00000018116  Method blast value:1.0e-003 
Canis familiaris >ENSCAFP00000025235 pep:novel chromosome:BROADD2:30:32511915:32554478:-1 gene:ENSCAFG00000017131 transcript:ENSCAFT00000027135  Method blast value:1.0e-003 
Canis familiaris >ENSCAFP00000025236 pep:novel chromosome:BROADD2:30:32512285:32543516:-1 gene:ENSCAFG00000017131 transcript:ENSCAFT00000027136  Method blast value:1.0e-003 
Canis familiaris >ENSCAFP00000025993 pep:novel chromosome:BROADD2:8:66155416:66174052:-1 gene:ENSCAFG00000017624 transcript:ENSCAFT00000027950  Method blast value:1.0e-003 
Canis familiaris >ENSCAFP00000027762 pep:novel chromosome:BROADD2:7:80792944:80830799:-1 gene:ENSCAFG00000018817 transcript:ENSCAFT00000029872  Method blast value:1.0e-003 
Cavia porcellus >ENSCPOP00000003202 pep:novel genescaffold:GUINEAPIG:GeneScaffold 7287:6096:64209:1 gene:ENSCPOG00000003542 transcript:ENSCPOT00000003586  Method blast value:0.0e-001 
Cavia porcellus >ENSCPOP00000003796 pep:novel genescaffold:GUINEAPIG:GeneScaffold 1569:744:32108:-1 gene:ENSCPOG00000004210 transcript:ENSCPOT00000004255  Method blast value:0.0e-001 
Cavia porcellus >ENSCPOP00000013590 pep:novel scaffold:GUINEAPIG:scaffold 85914:5437:7465:-1 gene:ENSCPOG00000015076 transcript:ENSCPOT00000015223  Method blast value:0.0e-001 
Cavia porcellus >ENSCPOP00000013028 pep:novel genescaffold:GUINEAPIG:GeneScaffold 1049:42583:44505:1 gene:ENSCPOG00000014462 transcript:ENSCPOT00000014607  Method blast value:3.0e-179 
Cavia porcellus >ENSCPOP00000007880 pep:novel genescaffold:GUINEAPIG:GeneScaffold 4078:40545:50252:1 gene:ENSCPOG00000008778 transcript:ENSCPOT00000008856  Method blast value:4.0e-150 
Cavia porcellus >ENSCPOP00000009702 pep:novel genescaffold:GUINEAPIG:GeneScaffold 5884:3885:7991:1 gene:ENSCPOG00000010806 transcript:ENSCPOT00000010904  Method blast value:3.0e-149 
Cavia porcellus >ENSCPOP00000004947 pep:novel genescaffold:GUINEAPIG:GeneScaffold 5024:153783:161121:-1 gene:ENSCPOG00000005493 transcript:ENSCPOT00000005552  Method blast value:3.0e-144 
Cavia porcellus >ENSCPOP00000009487 pep:novel genescaffold:GUINEAPIG:GeneScaffold 1487:109354:156008:1 gene:ENSCPOG00000010567 transcript:ENSCPOT00000010662  Method blast value:1.0e-125 
Cavia porcellus >ENSCPOP00000010899 pep:novel genescaffold:GUINEAPIG:GeneScaffold 281:4270:151139:1 gene:ENSCPOG00000012118 transcript:ENSCPOT00000012234  Method blast value:6.0e-120 
Cavia porcellus >ENSCPOP00000010984 pep:novel genescaffold:GUINEAPIG:GeneScaffold 5189:44961:155386:1 gene:ENSCPOG00000012213 transcript:ENSCPOT00000012329  Method blast value:7.0e-116 
Cavia porcellus >ENSCPOP00000000644 pep:novel genescaffold:GUINEAPIG:GeneScaffold 417:212923:226142:-1 gene:ENSCPOG00000000724 transcript:ENSCPOT00000000729  Method blast value:2.0e-102 
Cavia porcellus >ENSCPOP00000012705 pep:novel genescaffold:GUINEAPIG:GeneScaffold 3566:65924:86428:1 gene:ENSCPOG00000014105 transcript:ENSCPOT00000014247  Method blast value:8.0e-100 
Cavia porcellus >ENSCPOP00000011024 pep:novel genescaffold:GUINEAPIG:GeneScaffold 4551:49505:140469:1 gene:ENSCPOG00000012258 transcript:ENSCPOT00000012374  Method blast value:6.0e-096 
Cavia porcellus >ENSCPOP00000012813 pep:novel genescaffold:GUINEAPIG:GeneScaffold 4008:4021:64831:-1 gene:ENSCPOG00000014221 transcript:ENSCPOT00000014363  Method blast value:1.0e-081 
Cavia porcellus >ENSCPOP00000012252 pep:novel genescaffold:GUINEAPIG:GeneScaffold 1792:12174:105612:-1 gene:ENSCPOG00000013609 transcript:ENSCPOT00000013745  Method blast value:9.0e-078 
Cavia porcellus >ENSCPOP00000004176 pep:novel genescaffold:GUINEAPIG:GeneScaffold 7784:9853:21093:1 gene:ENSCPOG00000004634 transcript:ENSCPOT00000004683  Method blast value:8.0e-066 
Cavia porcellus >ENSCPOP00000010082 pep:novel genescaffold:GUINEAPIG:GeneScaffold 2586:52933:64622:1 gene:ENSCPOG00000011213 transcript:ENSCPOT00000011319  Method blast value:2.0e-033 
Cavia porcellus >ENSCPOP00000003825 pep:novel genescaffold:GUINEAPIG:GeneScaffold 5978:48455:250390:1 gene:ENSCPOG00000004239 transcript:ENSCPOT00000004284  Method blast value:4.0e-031 
Cavia porcellus >ENSCPOP00000013113 pep:novel scaffold:GUINEAPIG:scaffold 204108:678:857:1 gene:ENSCPOG00000014553 transcript:ENSCPOT00000014698  Method blast value:1.0e-029 
Cavia porcellus >ENSCPOP00000004636 pep:novel genescaffold:GUINEAPIG:GeneScaffold 100:5101:14382:-1 gene:ENSCPOG00000005154 transcript:ENSCPOT00000005209  Method blast value:6.0e-024 
Cavia porcellus >ENSCPOP00000002155 pep:novel genescaffold:GUINEAPIG:GeneScaffold 1703:56475:100654:1 gene:ENSCPOG00000002370 transcript:ENSCPOT00000002403  Method blast value:2.0e-022 
Cavia porcellus >ENSCPOP00000001175 pep:novel genescaffold:GUINEAPIG:GeneScaffold 6660:202:72280:1 gene:ENSCPOG00000001296 transcript:ENSCPOT00000001312  Method blast value:7.0e-020 
Cavia porcellus >ENSCPOP00000010779 pep:novel genescaffold:GUINEAPIG:GeneScaffold 4899:51537:100916:-1 gene:ENSCPOG00000011981 transcript:ENSCPOT00000012097  Method blast value:8.0e-020 
Cavia porcellus >ENSCPOP00000002769 pep:novel genescaffold:GUINEAPIG:GeneScaffold 6489:8257:35050:1 gene:ENSCPOG00000003059 transcript:ENSCPOT00000003100  Method blast value:2.0e-017 
Cavia porcellus >ENSCPOP00000013323 pep:novel genescaffold:GUINEAPIG:GeneScaffold 2606:10488:15483:-1 gene:ENSCPOG00000014785 transcript:ENSCPOT00000014930  Method blast value:6.0e-016 
Cavia porcellus >ENSCPOP00000012853 pep:novel genescaffold:GUINEAPIG:GeneScaffold 1371:24504:27964:-1 gene:ENSCPOG00000014266 transcript:ENSCPOT00000014408  Method blast value:1.0e-014 
Cavia porcellus >ENSCPOP00000012534 pep:novel genescaffold:GUINEAPIG:GeneScaffold 6000:3970:15574:1 gene:ENSCPOG00000013907 transcript:ENSCPOT00000014048  Method blast value:3.0e-014 
Cavia porcellus >ENSCPOP00000003832 pep:novel genescaffold:GUINEAPIG:GeneScaffold 4868:86563:176717:-1 gene:ENSCPOG00000004248 transcript:ENSCPOT00000004293  Method blast value:1.0e-012 
Cavia porcellus >ENSCPOP00000009164 pep:novel genescaffold:GUINEAPIG:GeneScaffold 1313:9963:70477:1 gene:ENSCPOG00000010203 transcript:ENSCPOT00000010296  Method blast value:4.0e-012 
Cavia porcellus >ENSCPOP00000000839 pep:novel genescaffold:GUINEAPIG:GeneScaffold 2571:1550:33359:1 gene:ENSCPOG00000000934 transcript:ENSCPOT00000000940  Method blast value:1.0e-011 
Cavia porcellus >ENSCPOP00000004133 pep:novel genescaffold:GUINEAPIG:GeneScaffold 1763:6413:29289:1 gene:ENSCPOG00000004586 transcript:ENSCPOT00000004635  Method blast value:3.0e-011 
Cavia porcellus >ENSCPOP00000006545 pep:novel genescaffold:GUINEAPIG:GeneScaffold 4908:142723:157869:1 gene:ENSCPOG00000007265 transcript:ENSCPOT00000007337  Method blast value:6.0e-011 
Cavia porcellus >ENSCPOP00000009649 pep:novel genescaffold:GUINEAPIG:GeneScaffold 619:101721:575702:1 gene:ENSCPOG00000010748 transcript:ENSCPOT00000010846  Method blast value:2.0e-010 
Cavia porcellus >ENSCPOP00000011028 pep:novel genescaffold:GUINEAPIG:GeneScaffold 7307:54769:74931:-1 gene:ENSCPOG00000012263 transcript:ENSCPOT00000012379  Method blast value:5.0e-010 
Cavia porcellus >ENSCPOP00000004857 pep:novel genescaffold:GUINEAPIG:GeneScaffold 3657:156714:287343:1 gene:ENSCPOG00000005397 transcript:ENSCPOT00000005455  Method blast value:3.0e-008 
Cavia porcellus >ENSCPOP00000006075 pep:novel genescaffold:GUINEAPIG:GeneScaffold 4843:4007:22155:1 gene:ENSCPOG00000006743 transcript:ENSCPOT00000006812  Method blast value:3.0e-008 
Cavia porcellus >ENSCPOP00000010789 pep:novel genescaffold:GUINEAPIG:GeneScaffold 5449:37529:52302:-1 gene:ENSCPOG00000011991 transcript:ENSCPOT00000012107  Method blast value:3.0e-008 
Cavia porcellus >ENSCPOP00000010055 pep:novel genescaffold:GUINEAPIG:GeneScaffold 4820:3197:33689:1 gene:ENSCPOG00000011183 transcript:ENSCPOT00000011287  Method blast value:4.0e-008 
Cavia porcellus >ENSCPOP00000004412 pep:novel genescaffold:GUINEAPIG:GeneScaffold 5045:17302:23105:1 gene:ENSCPOG00000004900 transcript:ENSCPOT00000004953  Method blast value:8.0e-008 
Cavia porcellus >ENSCPOP00000003903 pep:novel genescaffold:GUINEAPIG:GeneScaffold 4566:54367:153063:1 gene:ENSCPOG00000004327 transcript:ENSCPOT00000004373  Method blast value:1.0e-007 
Cavia porcellus >ENSCPOP00000008553 pep:novel scaffold:GUINEAPIG:scaffold 279997:171:31119:-1 gene:ENSCPOG00000009530 transcript:ENSCPOT00000009616  Method blast value:1.0e-007 
Cavia porcellus >ENSCPOP00000011204 pep:novel genescaffold:GUINEAPIG:GeneScaffold 7625:56388:66298:-1 gene:ENSCPOG00000012452 transcript:ENSCPOT00000012571  Method blast value:1.0e-007 
Cavia porcellus >ENSCPOP00000005078 pep:novel genescaffold:GUINEAPIG:GeneScaffold 2766:229104:255377:1 gene:ENSCPOG00000005633 transcript:ENSCPOT00000005694  Method blast value:2.0e-007 
Cavia porcellus >ENSCPOP00000006432 pep:novel genescaffold:GUINEAPIG:GeneScaffold 3437:34310:40039:-1 gene:ENSCPOG00000007133 transcript:ENSCPOT00000007204  Method blast value:2.0e-007 
Cavia porcellus >ENSCPOP00000002978 pep:novel genescaffold:GUINEAPIG:GeneScaffold 1827:536:70135:1 gene:ENSCPOG00000003297 transcript:ENSCPOT00000003340  Method blast value:8.0e-007 
Cavia porcellus >ENSCPOP00000003340 pep:novel genescaffold:GUINEAPIG:GeneScaffold 5821:93325:101999:1 gene:ENSCPOG00000003700 transcript:ENSCPOT00000003744  Method blast value:9.0e-007 
Cavia porcellus >ENSCPOP00000005469 pep:novel genescaffold:GUINEAPIG:GeneScaffold 3448:65672:83223:1 gene:ENSCPOG00000006058 transcript:ENSCPOT00000006122  Method blast value:1.0e-006 
Cavia porcellus >ENSCPOP00000006642 pep:novel genescaffold:GUINEAPIG:GeneScaffold 2871:698:69888:-1 gene:ENSCPOG00000007366 transcript:ENSCPOT00000007438  Method blast value:2.0e-006 
Cavia porcellus >ENSCPOP00000012987 pep:novel genescaffold:GUINEAPIG:GeneScaffold 2437:253290:268611:-1 gene:ENSCPOG00000014419 transcript:ENSCPOT00000014564  Method blast value:2.0e-006 
Cavia porcellus >ENSCPOP00000011732 pep:novel genescaffold:GUINEAPIG:GeneScaffold 1684:16572:94754:1 gene:ENSCPOG00000013032 transcript:ENSCPOT00000013158  Method blast value:4.0e-006 
Cavia porcellus >ENSCPOP00000002908 pep:novel genescaffold:GUINEAPIG:GeneScaffold 5744:268:6773:-1 gene:ENSCPOG00000003211 transcript:ENSCPOT00000003254  Method blast value:5.0e-006 
Cavia porcellus >ENSCPOP00000009242 pep:novel genescaffold:GUINEAPIG:GeneScaffold 6942:15086:42719:1 gene:ENSCPOG00000010292 transcript:ENSCPOT00000010386  Method blast value:9.0e-006 
Cavia porcellus >ENSCPOP00000012205 pep:novel genescaffold:GUINEAPIG:GeneScaffold 2709:6123:17326:1 gene:ENSCPOG00000013557 transcript:ENSCPOT00000013692  Method blast value:1.0e-005 
Cavia porcellus >ENSCPOP00000013985 pep:novel genescaffold:GUINEAPIG:GeneScaffold 4275:6986:234999:1 gene:ENSCPOG00000015508 transcript:ENSCPOT00000015660  Method blast value:2.0e-005 
Cavia porcellus >ENSCPOP00000010061 pep:novel genescaffold:GUINEAPIG:GeneScaffold 4820:34391:50481:-1 gene:ENSCPOG00000011191 transcript:ENSCPOT00000011295  Method blast value:3.0e-005 
Cavia porcellus >ENSCPOP00000007569 pep:novel genescaffold:GUINEAPIG:GeneScaffold 2373:6053:60971:-1 gene:ENSCPOG00000008420 transcript:ENSCPOT00000008495  Method blast value:4.0e-005 
Cavia porcellus >ENSCPOP00000003100 pep:novel genescaffold:GUINEAPIG:GeneScaffold 1767:4479:34100:1 gene:ENSCPOG00000003432 transcript:ENSCPOT00000003476  Method blast value:5.0e-005 
Cavia porcellus >ENSCPOP00000002753 pep:novel genescaffold:GUINEAPIG:GeneScaffold 7532:66544:124702:-1 gene:ENSCPOG00000003038 transcript:ENSCPOT00000003079  Method blast value:6.0e-005 
Cavia porcellus >ENSCPOP00000010213 pep:novel genescaffold:GUINEAPIG:GeneScaffold 4173:4012:91355:1 gene:ENSCPOG00000011362 transcript:ENSCPOT00000011468  Method blast value:7.0e-005 
Cavia porcellus >ENSCPOP00000007350 pep:novel genescaffold:GUINEAPIG:GeneScaffold 5526:7078:12951:-1 gene:ENSCPOG00000008176 transcript:ENSCPOT00000008251  Method blast value:9.0e-005 
Cavia porcellus >ENSCPOP00000002207 pep:novel genescaffold:GUINEAPIG:GeneScaffold 1234:14474:73144:1 gene:ENSCPOG00000002424 transcript:ENSCPOT00000002457  Method blast value:1.0e-004 
Cavia porcellus >ENSCPOP00000005789 pep:novel genescaffold:GUINEAPIG:GeneScaffold 4013:4856:41068:-1 gene:ENSCPOG00000006425 transcript:ENSCPOT00000006490  Method blast value:1.0e-004 
Cavia porcellus >ENSCPOP00000012578 pep:novel scaffold:GUINEAPIG:scaffold 215181:4404:6392:-1 gene:ENSCPOG00000013960 transcript:ENSCPOT00000014101  Method blast value:1.0e-004 
Cavia porcellus >ENSCPOP00000004474 pep:novel genescaffold:GUINEAPIG:GeneScaffold 2910:37628:45944:-1 gene:ENSCPOG00000004970 transcript:ENSCPOT00000005024  Method blast value:2.0e-004 
Cavia porcellus >ENSCPOP00000001929 pep:novel genescaffold:GUINEAPIG:GeneScaffold 5510:24513:51722:1 gene:ENSCPOG00000002131 transcript:ENSCPOT00000002159  Method blast value:3.0e-004 
Cavia porcellus >ENSCPOP00000002116 pep:novel genescaffold:GUINEAPIG:GeneScaffold 7674:3261:7725:-1 gene:ENSCPOG00000002330 transcript:ENSCPOT00000002362  Method blast value:3.0e-004 
Cavia porcellus >ENSCPOP00000012318 pep:novel genescaffold:GUINEAPIG:GeneScaffold 2844:3531:77650:1 gene:ENSCPOG00000013679 transcript:ENSCPOT00000013818  Method blast value:3.0e-004 
Cavia porcellus >ENSCPOP00000003807 pep:novel genescaffold:GUINEAPIG:GeneScaffold 1228:60234:127780:-1 gene:ENSCPOG00000004221 transcript:ENSCPOT00000004266  Method blast value:4.0e-004 
Cavia porcellus >ENSCPOP00000007872 pep:novel genescaffold:GUINEAPIG:GeneScaffold 4199:44671:50277:-1 gene:ENSCPOG00000008770 transcript:ENSCPOT00000008848  Method blast value:4.0e-004 
Cavia porcellus >ENSCPOP00000011482 pep:novel genescaffold:GUINEAPIG:GeneScaffold 2714:1851:19538:1 gene:ENSCPOG00000012760 transcript:ENSCPOT00000012883  Method blast value:4.0e-004 
Cavia porcellus >ENSCPOP00000002963 pep:novel genescaffold:GUINEAPIG:GeneScaffold 7745:94968:137078:-1 gene:ENSCPOG00000003278 transcript:ENSCPOT00000003321  Method blast value:6.0e-004 
Cavia porcellus >ENSCPOP00000010605 pep:novel genescaffold:GUINEAPIG:GeneScaffold 1164:48743:65114:-1 gene:ENSCPOG00000011790 transcript:ENSCPOT00000011905  Method blast value:6.0e-004 
Cavia porcellus >ENSCPOP00000012441 pep:novel genescaffold:GUINEAPIG:GeneScaffold 4844:1620:43577:1 gene:ENSCPOG00000013807 transcript:ENSCPOT00000013947  Method blast value:6.0e-004 
Cavia porcellus >ENSCPOP00000003561 pep:novel scaffold:GUINEAPIG:scaffold 261396:152:4483:-1 gene:ENSCPOG00000003943 transcript:ENSCPOT00000003987  Method blast value:8.0e-004 
Cavia porcellus >ENSCPOP00000001306 pep:novel genescaffold:GUINEAPIG:GeneScaffold 6919:104930:170775:1 gene:ENSCPOG00000001446 transcript:ENSCPOT00000001465  Method blast value:9.0e-004 
Cavia porcellus >ENSCPOP00000003065 pep:novel genescaffold:GUINEAPIG:GeneScaffold 5642:9088:143818:-1 gene:ENSCPOG00000003391 transcript:ENSCPOT00000003434  Method blast value:1.0e-003 
Cavia porcellus >ENSCPOP00000003484 pep:novel genescaffold:GUINEAPIG:GeneScaffold 1389:50994:200187:1 gene:ENSCPOG00000003859 transcript:ENSCPOT00000003903  Method blast value:1.0e-003 
Cavia porcellus >ENSCPOP00000003984 pep:novel genescaffold:GUINEAPIG:GeneScaffold 5507:372:95271:-1 gene:ENSCPOG00000004415 transcript:ENSCPOT00000004463  Method blast value:1.0e-003 
Cavia porcellus >ENSCPOP00000006828 pep:novel genescaffold:GUINEAPIG:GeneScaffold 2635:82710:117183:1 gene:ENSCPOG00000007571 transcript:ENSCPOT00000007644  Method blast value:1.0e-003 
Cavia porcellus >ENSCPOP00000007231 pep:novel genescaffold:GUINEAPIG:GeneScaffold 4615:6614:8350:-1 gene:ENSCPOG00000008036 transcript:ENSCPOT00000008111  Method blast value:1.0e-003 
Cavia porcellus >ENSCPOP00000007717 pep:novel genescaffold:GUINEAPIG:GeneScaffold 3361:61297:86168:1 gene:ENSCPOG00000008589 transcript:ENSCPOT00000008666  Method blast value:1.0e-003 
Cavia porcellus >ENSCPOP00000008242 pep:novel genescaffold:GUINEAPIG:GeneScaffold 5173:39519:113544:-1 gene:ENSCPOG00000009180 transcript:ENSCPOT00000009263  Method blast value:1.0e-003 
Cavia porcellus >ENSCPOP00000009500 pep:novel genescaffold:GUINEAPIG:GeneScaffold 3258:846:49726:1 gene:ENSCPOG00000010580 transcript:ENSCPOT00000010675  Method blast value:1.0e-003 
Cavia porcellus >ENSCPOP00000011376 pep:novel genescaffold:GUINEAPIG:GeneScaffold 2813:35016:64692:-1 gene:ENSCPOG00000012645 transcript:ENSCPOT00000012766  Method blast value:1.0e-003 
Cavia porcellus >ENSCPOP00000012833 pep:novel genescaffold:GUINEAPIG:GeneScaffold 7156:128483:270660:-1 gene:ENSCPOG00000014243 transcript:ENSCPOT00000014385  Method blast value:1.0e-003 
Ciona intestinalis >ENSCINP00000011703 pep:novel chromosome:JGI2:3q:1881440:1890478:-1 gene:ENSCING00000005638 transcript:ENSCINT00000011703  Method blast value:0.0e-001 
Ciona intestinalis >ENSCINP00000011707 pep:novel chromosome:JGI2:3q:1881641:1893850:-1 gene:ENSCING00000005638 transcript:ENSCINT00000011707  Method blast value:0.0e-001 
Ciona intestinalis >ENSCINP00000011712 pep:novel chromosome:JGI2:3q:1881502:1891640:-1 gene:ENSCING00000005638 transcript:ENSCINT00000011712  Method blast value:0.0e-001 
Ciona intestinalis >ENSCINP00000026424 pep:novel scaffold:JGI2:scaffold 65:604997:606606:-1 gene:ENSCING00000014685 transcript:ENSCINT00000026670  Method blast value:9.0e-116 
Ciona intestinalis >ENSCINP00000001163 pep:novel chromosome:JGI2:13q:929036:940198:1 gene:ENSCING00000000633 transcript:ENSCINT00000001163  Method blast value:2.0e-104 
Ciona intestinalis >ENSCINP00000001166 pep:novel chromosome:JGI2:13q:922769:940198:1 gene:ENSCING00000000633 transcript:ENSCINT00000001166  Method blast value:2.0e-104 
Ciona intestinalis >ENSCINP00000004346 pep:novel scaffold:JGI2:scaffold 4221:1975:2964:1 gene:ENSCING00000002134 transcript:ENSCINT00000004346  Method blast value:2.0e-092 
Ciona intestinalis >ENSCINP00000005659 pep:novel chromosome:JGI2:6q:2295319:2298220:1 gene:ENSCING00000002767 transcript:ENSCINT00000005659  Method blast value:6.0e-086 
Ciona intestinalis >ENSCINP00000005651 pep:novel chromosome:JGI2:6q:2296068:2299166:1 gene:ENSCING00000002767 transcript:ENSCINT00000005651  Method blast value:2.0e-085 
Ciona intestinalis >ENSCINP00000016620 pep:novel chromosome:JGI2:12p:962878:963816:1 gene:ENSCING00000008137 transcript:ENSCINT00000016620  Method blast value:1.0e-083 
Ciona intestinalis >ENSCINP00000026352 pep:novel chromosome:JGI2:13q:922769:938599:1 gene:ENSCING00000000633 transcript:ENSCINT00000026598  Method blast value:1.0e-070 
Ciona intestinalis >ENSCINP00000004910 pep:novel chromosome:JGI2:14p:496926:500227:-1 gene:ENSCING00000002409 transcript:ENSCINT00000004910  Method blast value:2.0e-066 
Ciona intestinalis >ENSCINP00000021491 pep:novel chromosome:JGI2:9q:544528:548622:-1 gene:ENSCING00000010918 transcript:ENSCINT00000021491  Method blast value:1.0e-065 
Ciona intestinalis >ENSCINP00000009339 pep:novel scaffold:JGI2:scaffold 215:30365:36145:-1 gene:ENSCING00000004516 transcript:ENSCINT00000009339  Method blast value:4.0e-051 
Ciona intestinalis >ENSCINP00000005256 pep:novel chromosome:JGI2:10p:360755:363301:-1 gene:ENSCING00000002580 transcript:ENSCINT00000005256  Method blast value:1.0e-041 
Ciona intestinalis >ENSCINP00000006291 pep:novel chromosome:JGI2:3p:243591:246596:1 gene:ENSCING00000003105 transcript:ENSCINT00000006291  Method blast value:5.0e-041 
Ciona intestinalis >ENSCINP00000022407 pep:novel chromosome:JGI2:3p:275188:278311:1 gene:ENSCING00000011817 transcript:ENSCINT00000022653  Method blast value:1.0e-040 
Ciona intestinalis >ENSCINP00000027161 pep:novel scaffold:JGI2:scaffold 431:28383:31477:-1 gene:ENSCING00000015259 transcript:ENSCINT00000027407  Method blast value:1.0e-040 
Ciona intestinalis >ENSCINP00000029373 pep:novel scaffold:JGI2:scaffold 36:920335:924808:1 gene:ENSCING00000017292 transcript:ENSCINT00000029619  Method blast value:1.0e-033 
Ciona intestinalis >ENSCINP00000020172 pep:novel chromosome:JGI2:9q:2083235:2087027:1 gene:ENSCING00000010052 transcript:ENSCINT00000020172  Method blast value:2.0e-028 
Ciona intestinalis >ENSCINP00000029274 pep:novel scaffold:JGI2:scaffold 215:36512:38945:-1 gene:ENSCING00000017189 transcript:ENSCINT00000029520  Method blast value:8.0e-027 
Ciona intestinalis >ENSCINP00000010808 pep:novel scaffold:JGI2:scaffold 26:1066451:1069190:1 gene:ENSCING00000005257 transcript:ENSCINT00000010808  Method blast value:2.0e-022 
Ciona intestinalis >ENSCINP00000018842 pep:novel chromosome:JGI2:5q:4073150:4076474:1 gene:ENSCING00000009272 transcript:ENSCINT00000018842  Method blast value:2.0e-012 
Ciona intestinalis >ENSCINP00000000022 pep:novel scaffold:JGI2:scaffold 950:1404:3445:-1 gene:ENSCING00000000016 transcript:ENSCINT00000000022  Method blast value:6.0e-012 
Ciona intestinalis >ENSCINP00000005836 pep:novel chromosome:JGI2:1p:818665:824389:-1 gene:ENSCING00000010780 transcript:ENSCINT00000005836  Method blast value:9.0e-012 
Ciona intestinalis >ENSCINP00000016021 pep:novel chromosome:JGI2:1p:1001599:1008545:-1 gene:ENSCING00000002859 transcript:ENSCINT00000016021  Method blast value:9.0e-012 
Ciona intestinalis >ENSCINP00000010995 pep:novel chromosome:JGI2:2q:2840284:2843941:-1 gene:ENSCING00000005344 transcript:ENSCINT00000010995  Method blast value:3.0e-011 
Ciona intestinalis >ENSCINP00000011000 pep:novel scaffold:JGI2:scaffold 1111:480:2479:1 gene:ENSCING00000016304 transcript:ENSCINT00000011000  Method blast value:3.0e-011 
Ciona intestinalis >ENSCINP00000018843 pep:novel chromosome:JGI2:5q:4073260:4075875:1 gene:ENSCING00000009272 transcript:ENSCINT00000018843  Method blast value:3.0e-011 
Ciona intestinalis >ENSCINP00000010993 pep:novel scaffold:JGI2:scaffold 1111:1461:5724:1 gene:ENSCING00000016304 transcript:ENSCINT00000010993  Method blast value:9.0e-011 
Ciona intestinalis >ENSCINP00000010989 pep:novel chromosome:JGI2:2q:2835225:2841301:-1 gene:ENSCING00000005344 transcript:ENSCINT00000010989  Method blast value:1.0e-010 
Ciona intestinalis >ENSCINP00000008742 pep:novel chromosome:JGI2:2q:509684:515263:1 gene:ENSCING00000004235 transcript:ENSCINT00000008742  Method blast value:1.0e-009 
Ciona intestinalis >ENSCINP00000008747 pep:novel chromosome:JGI2:2q:509664:515666:1 gene:ENSCING00000004235 transcript:ENSCINT00000008747  Method blast value:2.0e-009 
Ciona intestinalis >ENSCINP00000013977 pep:novel scaffold:JGI2:scaffold 198:26974:40211:-1 gene:ENSCING00000006813 transcript:ENSCINT00000013977  Method blast value:6.0e-009 
Ciona intestinalis >ENSCINP00000013982 pep:novel scaffold:JGI2:scaffold 198:26977:40223:-1 gene:ENSCING00000006813 transcript:ENSCINT00000013982  Method blast value:6.0e-009 
Ciona intestinalis >ENSCINP00000013980 pep:novel scaffold:JGI2:scaffold 198:26976:40136:-1 gene:ENSCING00000006813 transcript:ENSCINT00000013980  Method blast value:7.0e-009 
Ciona intestinalis >ENSCINP00000016005 pep:novel chromosome:JGI2:10q:3554362:3558118:-1 gene:ENSCING00000007818 transcript:ENSCINT00000016005  Method blast value:1.0e-008 
Ciona intestinalis >ENSCINP00000016025 pep:novel chromosome:JGI2:10q:3553725:3558083:-1 gene:ENSCING00000007818 transcript:ENSCINT00000016025  Method blast value:1.0e-008 
Ciona intestinalis >ENSCINP00000025282 pep:novel chromosome:JGI2:1p:336773:338341:1 gene:ENSCING00000013868 transcript:ENSCINT00000025528  Method blast value:1.0e-008 
Ciona intestinalis >ENSCINP00000015240 pep:novel chromosome:JGI2:2q:1336044:1337288:-1 gene:ENSCING00000007421 transcript:ENSCINT00000015240  Method blast value:3.0e-008 
Ciona intestinalis >ENSCINP00000002154 pep:novel scaffold:JGI2:scaffold 158:55326:57297:-1 gene:ENSCING00000001141 transcript:ENSCINT00000002154  Method blast value:4.0e-008 
Ciona intestinalis >ENSCINP00000019442 pep:novel chromosome:JGI2:3q:1412122:1416309:-1 gene:ENSCING00000009557 transcript:ENSCINT00000019442  Method blast value:4.0e-008 
Ciona intestinalis >ENSCINP00000025497 pep:novel chromosome:JGI2:10q:582065:582871:-1 gene:ENSCING00000014005 transcript:ENSCINT00000025743  Method blast value:4.0e-008 
Ciona intestinalis >ENSCINP00000007210 pep:novel chromosome:JGI2:9q:2310507:2316573:-1 gene:ENSCING00000003502 transcript:ENSCINT00000007210  Method blast value:1.0e-007 
Ciona intestinalis >ENSCINP00000022170 pep:novel chromosome:JGI2:2q:288128:289237:-1 gene:ENSCING00000004147 transcript:ENSCINT00000022416  Method blast value:1.0e-007 
Ciona intestinalis >ENSCINP00000022302 pep:novel chromosome:JGI2:3p:2376349:2386209:1 gene:ENSCING00000003056 transcript:ENSCINT00000022548  Method blast value:1.0e-007 
Ciona intestinalis >ENSCINP00000023457 pep:novel chromosome:JGI2:1q:3709605:3711292:1 gene:ENSCING00000012606 transcript:ENSCINT00000023703  Method blast value:1.0e-007 
Ciona intestinalis >ENSCINP00000014598 pep:novel chromosome:JGI2:5q:3451073:3461098:1 gene:ENSCING00000007091 transcript:ENSCINT00000014598  Method blast value:2.0e-007 
Ciona intestinalis >ENSCINP00000017841 pep:novel scaffold:JGI2:scaffold 1181:1559:6048:-1 gene:ENSCING00000015432 transcript:ENSCINT00000017841  Method blast value:2.0e-007 
Ciona intestinalis >ENSCINP00000027075 pep:novel scaffold:JGI2:scaffold 396:55976:56764:-1 gene:ENSCING00000015187 transcript:ENSCINT00000027321  Method blast value:2.0e-007 
Ciona intestinalis >ENSCINP00000027306 pep:novel scaffold:JGI2:scaffold 448:2110:4986:-1 gene:ENSCING00000015379 transcript:ENSCINT00000027552  Method blast value:2.0e-007 
Ciona intestinalis >ENSCINP00000008711 pep:novel scaffold:JGI2:scaffold 89:497928:502630:1 gene:ENSCING00000015205 transcript:ENSCINT00000008711  Method blast value:3.0e-007 
Ciona intestinalis >ENSCINP00000013451 pep:novel chromosome:JGI2:9p:1414004:1419447:1 gene:ENSCING00000006536 transcript:ENSCINT00000013451  Method blast value:3.0e-007 
Ciona intestinalis >ENSCINP00000015659 pep:novel chromosome:JGI2:4q:2302208:2308206:1 gene:ENSCING00000007637 transcript:ENSCINT00000015659  Method blast value:4.0e-007 
Ciona intestinalis >ENSCINP00000015662 pep:novel chromosome:JGI2:4q:2302196:2308206:1 gene:ENSCING00000007637 transcript:ENSCINT00000015662  Method blast value:4.0e-007 
Ciona intestinalis >ENSCINP00000023714 pep:novel chromosome:JGI2:3q:1217160:1220529:1 gene:ENSCING00000009536 transcript:ENSCINT00000023960  Method blast value:4.0e-007 
Ciona intestinalis >ENSCINP00000008570 pep:novel chromosome:JGI2:2q:288533:290209:-1 gene:ENSCING00000004147 transcript:ENSCINT00000008570  Method blast value:5.0e-007 
Ciona intestinalis >ENSCINP00000015656 pep:novel chromosome:JGI2:4q:2299874:2307632:1 gene:ENSCING00000007637 transcript:ENSCINT00000015656  Method blast value:5.0e-007 
Ciona intestinalis >ENSCINP00000019410 pep:novel chromosome:JGI2:3q:1216846:1220529:1 gene:ENSCING00000009536 transcript:ENSCINT00000019410  Method blast value:5.0e-007 
Ciona intestinalis >ENSCINP00000009992 pep:novel chromosome:JGI2:1p:2518013:2521514:-1 gene:ENSCING00000004824 transcript:ENSCINT00000009992  Method blast value:6.0e-007 
Ciona intestinalis >ENSCINP00000010722 pep:novel chromosome:JGI2:1q:736973:740989:1 gene:ENSCING00000005175 transcript:ENSCINT00000010722  Method blast value:7.0e-007 
Ciona intestinalis >ENSCINP00000011627 pep:novel chromosome:JGI2:8q:5900827:5905992:-1 gene:ENSCING00000005608 transcript:ENSCINT00000011627  Method blast value:7.0e-007 
Ciona intestinalis >ENSCINP00000017669 pep:novel chromosome:JGI2:2q:3993655:3998599:-1 gene:ENSCING00000008651 transcript:ENSCINT00000017669  Method blast value:7.0e-007 
Ciona intestinalis >ENSCINP00000028906 pep:novel scaffold:JGI2:scaffold 248:60532:73796:-1 gene:ENSCING00000001412 transcript:ENSCINT00000029152  Method blast value:7.0e-007 
Ciona intestinalis >ENSCINP00000002778 pep:novel scaffold:JGI2:scaffold 248:60114:86184:-1 gene:ENSCING00000001412 transcript:ENSCINT00000002778  Method blast value:9.0e-007 
Ciona intestinalis >ENSCINP00000005092 pep:novel scaffold:JGI2:scaffold 321:36059:37326:1 gene:ENSCING00000017478 transcript:ENSCINT00000005092  Method blast value:1.0e-006 
Ciona intestinalis >ENSCINP00000006216 pep:novel chromosome:JGI2:3p:2374084:2386209:1 gene:ENSCING00000003056 transcript:ENSCINT00000006216  Method blast value:2.0e-006 
Ciona intestinalis >ENSCINP00000013439 pep:novel chromosome:JGI2:9p:1413503:1419675:1 gene:ENSCING00000006536 transcript:ENSCINT00000013439  Method blast value:2.0e-006 
Ciona intestinalis >ENSCINP00000017844 pep:novel scaffold:JGI2:scaffold 1181:1503:5218:-1 gene:ENSCING00000015432 transcript:ENSCINT00000017844  Method blast value:2.0e-006 
Ciona intestinalis >ENSCINP00000018846 pep:novel chromosome:JGI2:5q:4073638:4074732:1 gene:ENSCING00000009272 transcript:ENSCINT00000018846  Method blast value:2.0e-006 
Ciona intestinalis >ENSCINP00000019147 pep:novel chromosome:JGI2:7q:6846283:6849921:1 gene:ENSCING00000009414 transcript:ENSCINT00000019147  Method blast value:2.0e-006 
Ciona intestinalis >ENSCINP00000026996 pep:novel scaffold:JGI2:scaffold 2994:2724:3572:-1 gene:ENSCING00000015110 transcript:ENSCINT00000027242  Method blast value:2.0e-006 
Ciona intestinalis >ENSCINP00000005077 pep:novel scaffold:JGI2:scaffold 153:132287:137109:1 gene:ENSCING00000002491 transcript:ENSCINT00000005077  Method blast value:3.0e-006 
Ciona intestinalis >ENSCINP00000017985 pep:novel chromosome:JGI2:4q:4653971:4657774:-1 gene:ENSCING00000008831 transcript:ENSCINT00000017985  Method blast value:3.0e-006 
Ciona intestinalis >ENSCINP00000023713 pep:novel chromosome:JGI2:3q:1220560:1222889:1 gene:ENSCING00000012780 transcript:ENSCINT00000023959  Method blast value:3.0e-006 
Ciona intestinalis >ENSCINP00000024709 pep:novel chromosome:JGI2:4q:4653690:4656534:-1 gene:ENSCING00000008831 transcript:ENSCINT00000024955  Method blast value:4.0e-006 
Ciona intestinalis >ENSCINP00000025468 pep:novel chromosome:JGI2:10q:973343:974101:1 gene:ENSCING00000013989 transcript:ENSCINT00000025714  Method blast value:5.0e-006 
Ciona intestinalis >ENSCINP00000027186 pep:novel scaffold:JGI2:scaffold 931:14046:15879:1 gene:ENSCING00000015277 transcript:ENSCINT00000027432  Method blast value:5.0e-006 
Ciona intestinalis >ENSCINP00000004957 pep:novel scaffold:JGI2:scaffold 270:40179:43515:-1 gene:ENSCING00000016485 transcript:ENSCINT00000004957  Method blast value:6.0e-006 
Ciona intestinalis >ENSCINP00000003726 pep:novel scaffold:JGI2:scaffold 1025:4883:10811:-1 gene:ENSCING00000001837 transcript:ENSCINT00000003726  Method blast value:8.0e-006 
Ciona intestinalis >ENSCINP00000015685 pep:novel scaffold:JGI2:scaffold 1025:4438:10824:-1 gene:ENSCING00000001837 transcript:ENSCINT00000015685  Method blast value:8.0e-006 
Ciona intestinalis >ENSCINP00000017838 pep:novel chromosome:JGI2:7q:5899138:5904639:1 gene:ENSCING00000008750 transcript:ENSCINT00000017838  Method blast value:8.0e-006 
Ciona intestinalis >ENSCINP00000003715 pep:novel scaffold:JGI2:scaffold 1025:4834:13832:-1 gene:ENSCING00000001837 transcript:ENSCINT00000003715  Method blast value:1.0e-005 
Ciona intestinalis >ENSCINP00000021425 pep:novel scaffold:JGI2:scaffold 3840:1401:2704:-1 gene:ENSCING00000010863 transcript:ENSCINT00000021425  Method blast value:1.0e-005 
Ciona intestinalis >ENSCINP00000023712 pep:novel chromosome:JGI2:3q:1233147:1247178:1 gene:ENSCING00000009539 transcript:ENSCINT00000023958  Method blast value:2.0e-005 
Ciona intestinalis >ENSCINP00000023985 pep:novel chromosome:JGI2:9q:2310507:2314084:-1 gene:ENSCING00000003502 transcript:ENSCINT00000024231  Method blast value:2.0e-005 
Ciona intestinalis >ENSCINP00000005143 pep:novel scaffold:JGI2:scaffold 153:136978:139764:1 gene:ENSCING00000002491 transcript:ENSCINT00000005143  Method blast value:3.0e-005 
Ciona intestinalis >ENSCINP00000014509 pep:novel chromosome:JGI2:7q:4073810:4080325:1 gene:ENSCING00000007064 transcript:ENSCINT00000014509  Method blast value:3.0e-005 
Ciona intestinalis >ENSCINP00000019413 pep:novel chromosome:JGI2:3q:1231849:1237681:1 gene:ENSCING00000009539 transcript:ENSCINT00000019413  Method blast value:3.0e-005 
Ciona intestinalis >ENSCINP00000029728 pep:novel scaffold:JGI2:scaffold 163:127847:129238:-1 gene:ENSCING00000002760 transcript:ENSCINT00000029974  Method blast value:3.0e-005 
Ciona intestinalis >ENSCINP00000004254 pep:novel scaffold:JGI2:scaffold 89:495015:496663:1 gene:ENSCING00000002081 transcript:ENSCINT00000004254  Method blast value:4.0e-005 
Ciona intestinalis >ENSCINP00000029106 pep:novel scaffold:JGI2:scaffold 1970:904:4211:-1 gene:ENSCING00000017022 transcript:ENSCINT00000029352  Method blast value:5.0e-005 
Ciona intestinalis >ENSCINP00000007313 pep:novel scaffold:JGI2:scaffold 96:4405:7040:-1 gene:ENSCING00000003550 transcript:ENSCINT00000007313  Method blast value:6.0e-005 
Ciona intestinalis >ENSCINP00000010765 pep:novel chromosome:JGI2:2q:5730106:5746423:-1 gene:ENSCING00000005214 transcript:ENSCINT00000010765  Method blast value:6.0e-005 
Ciona intestinalis >ENSCINP00000010788 pep:novel chromosome:JGI2:2q:5730087:5746456:-1 gene:ENSCING00000005214 transcript:ENSCINT00000010788  Method blast value:6.0e-005 
Ciona intestinalis >ENSCINP00000027652 pep:novel scaffold:JGI2:scaffold 1395:3455:4175:1 gene:ENSCING00000015707 transcript:ENSCINT00000027898  Method blast value:6.0e-005 
Ciona intestinalis >ENSCINP00000028372 pep:novel scaffold:JGI2:scaffold 3840:3269:4374:-1 gene:ENSCING00000016341 transcript:ENSCINT00000028618  Method blast value:6.0e-005 
Ciona intestinalis >ENSCINP00000005638 pep:novel chromosome:JGI2:6q:2272826:2277006:-1 gene:ENSCING00000014624 transcript:ENSCINT00000005638  Method blast value:7.0e-005 
Ciona intestinalis >ENSCINP00000005839 pep:novel chromosome:JGI2:1p:1004000:1008135:-1 gene:ENSCING00000002859 transcript:ENSCINT00000005839  Method blast value:7.0e-005 
Ciona intestinalis >ENSCINP00000007310 pep:novel scaffold:JGI2:scaffold 96:2536:10157:-1 gene:ENSCING00000003550 transcript:ENSCINT00000007310  Method blast value:7.0e-005 
Ciona intestinalis >ENSCINP00000015464 pep:novel chromosome:JGI2:1q:4282775:4293007:-1 gene:ENSCING00000007547 transcript:ENSCINT00000015464  Method blast value:7.0e-005 
Ciona intestinalis >ENSCINP00000015907 pep:novel chromosome:JGI2:1q:1386278:1388375:1 gene:ENSCING00000007756 transcript:ENSCINT00000015907  Method blast value:8.0e-005 
Ciona intestinalis >ENSCINP00000010750 pep:novel chromosome:JGI2:2q:5729787:5747922:-1 gene:ENSCING00000005214 transcript:ENSCINT00000010750  Method blast value:9.0e-005 
Ciona intestinalis >ENSCINP00000015912 pep:novel chromosome:JGI2:1q:1386200:1388394:1 gene:ENSCING00000007756 transcript:ENSCINT00000015912  Method blast value:9.0e-005 
Ciona intestinalis >ENSCINP00000010059 pep:novel scaffold:JGI2:scaffold 36:115547:117932:1 gene:ENSCING00000004870 transcript:ENSCINT00000010059  Method blast value:1.0e-004 
Ciona intestinalis >ENSCINP00000015910 pep:novel chromosome:JGI2:1q:1386156:1388427:1 gene:ENSCING00000007756 transcript:ENSCINT00000015910  Method blast value:1.0e-004 
Ciona intestinalis >ENSCINP00000029101 pep:novel scaffold:JGI2:scaffold 398:40482:44647:1 gene:ENSCING00000017019 transcript:ENSCINT00000029347  Method blast value:1.0e-004 
Ciona intestinalis >ENSCINP00000029605 pep:novel scaffold:JGI2:scaffold 120:338724:339467:1 gene:ENSCING00000017533 transcript:ENSCINT00000029851  Method blast value:1.0e-004 
Ciona intestinalis >ENSCINP00000003862 pep:novel scaffold:JGI2:scaffold 88:446786:456332:-1 gene:ENSCING00000001913 transcript:ENSCINT00000003862  Method blast value:2.0e-004 
Ciona intestinalis >ENSCINP00000008258 pep:novel chromosome:JGI2:1q:382443:388449:-1 gene:ENSCING00000004012 transcript:ENSCINT00000008258  Method blast value:2.0e-004 
Ciona intestinalis >ENSCINP00000023848 pep:novel chromosome:JGI2:1q:737251:740413:1 gene:ENSCING00000005175 transcript:ENSCINT00000024094  Method blast value:2.0e-004 
Ciona intestinalis >ENSCINP00000008021 pep:novel chromosome:JGI2:12q:1775574:1780239:-1 gene:ENSCING00000003873 transcript:ENSCINT00000008021  Method blast value:3.0e-004 
Ciona intestinalis >ENSCINP00000008054 pep:novel chromosome:JGI2:12q:1775739:1780197:-1 gene:ENSCING00000003873 transcript:ENSCINT00000008054  Method blast value:3.0e-004 
Ciona intestinalis >ENSCINP00000018316 pep:novel chromosome:JGI2:3q:4945313:4950417:-1 gene:ENSCING00000009019 transcript:ENSCINT00000018316  Method blast value:3.0e-004 
Ciona intestinalis >ENSCINP00000004834 pep:novel chromosome:JGI2:9q:1689029:1690042:1 gene:ENSCING00000002375 transcript:ENSCINT00000004834  Method blast value:4.0e-004 
Ciona intestinalis >ENSCINP00000009909 pep:novel chromosome:JGI2:10q:1400551:1426979:-1 gene:ENSCING00000004789 transcript:ENSCINT00000009909  Method blast value:4.0e-004 
Ciona intestinalis >ENSCINP00000010413 pep:novel chromosome:JGI2:1p:1068136:1070975:-1 gene:ENSCING00000005054 transcript:ENSCINT00000010413  Method blast value:4.0e-004 
Ciona intestinalis >ENSCINP00000003056 pep:novel chromosome:JGI2:10q:3605915:3613483:-1 gene:ENSCING00000001545 transcript:ENSCINT00000003056  Method blast value:5.0e-004 
Ciona intestinalis >ENSCINP00000011590 pep:novel chromosome:JGI2:10q:1399839:1426330:-1 gene:ENSCING00000004789 transcript:ENSCINT00000011590  Method blast value:5.0e-004 
Ciona intestinalis >ENSCINP00000018770 pep:novel chromosome:JGI2:5q:6041825:6045293:-1 gene:ENSCING00000009236 transcript:ENSCINT00000018770  Method blast value:5.0e-004 
Ciona intestinalis >ENSCINP00000023384 pep:novel chromosome:JGI2:1q:4340384:4343577:1 gene:ENSCING00000012553 transcript:ENSCINT00000023630  Method blast value:5.0e-004 
Ciona intestinalis >ENSCINP00000025446 pep:novel chromosome:JGI2:10q:1399828:1426389:-1 gene:ENSCING00000004789 transcript:ENSCINT00000025692  Method blast value:5.0e-004 
Ciona intestinalis >ENSCINP00000004948 pep:novel scaffold:JGI2:scaffold 398:40533:44728:1 gene:ENSCING00000017019 transcript:ENSCINT00000004948  Method blast value:6.0e-004 
Ciona intestinalis >ENSCINP00000011868 pep:novel chromosome:JGI2:10p:1559279:1566738:1 gene:ENSCING00000005749 transcript:ENSCINT00000011868  Method blast value:6.0e-004 
Ciona intestinalis >ENSCINP00000018769 pep:novel chromosome:JGI2:5q:6040104:6044709:-1 gene:ENSCING00000009236 transcript:ENSCINT00000018769  Method blast value:6.0e-004 
Ciona intestinalis >ENSCINP00000023861 pep:novel chromosome:JGI2:1q:559399:561727:-1 gene:ENSCING00000012881 transcript:ENSCINT00000024107  Method blast value:6.0e-004 
Ciona intestinalis >ENSCINP00000023898 pep:novel chromosome:JGI2:1q:214223:216127:-1 gene:ENSCING00000012908 transcript:ENSCINT00000024144  Method blast value:6.0e-004 
Ciona intestinalis >ENSCINP00000007228 pep:novel scaffold:JGI2:scaffold 234:21465:34534:-1 gene:ENSCING00000003479 transcript:ENSCINT00000007228  Method blast value:7.0e-004 
Ciona intestinalis >ENSCINP00000018646 pep:novel chromosome:JGI2:4q:6332875:6344835:1 gene:ENSCING00000009166 transcript:ENSCINT00000018646  Method blast value:7.0e-004 
Ciona intestinalis >ENSCINP00000018648 pep:novel chromosome:JGI2:4q:6332875:6344815:1 gene:ENSCING00000009166 transcript:ENSCINT00000018648  Method blast value:7.0e-004 
Ciona intestinalis >ENSCINP00000018649 pep:novel chromosome:JGI2:4q:6332869:6344816:1 gene:ENSCING00000009166 transcript:ENSCINT00000018649  Method blast value:7.0e-004 
Ciona intestinalis >ENSCINP00000007206 pep:novel scaffold:JGI2:scaffold 234:21465:29441:-1 gene:ENSCING00000003479 transcript:ENSCINT00000007206  Method blast value:9.0e-004 
Ciona intestinalis >ENSCINP00000025714 pep:novel chromosome:JGI2:12q:2449828:2457078:1 gene:ENSCING00000003875 transcript:ENSCINT00000025960  Method blast value:9.0e-004 
Ciona intestinalis >ENSCINP00000003215 pep:novel chromosome:JGI2:12p:504614:524275:1 gene:ENSCING00000001607 transcript:ENSCINT00000003215  Method blast value:1.0e-003 
Ciona intestinalis >ENSCINP00000003223 pep:novel chromosome:JGI2:12p:505652:524236:1 gene:ENSCING00000001607 transcript:ENSCINT00000003223  Method blast value:1.0e-003 
Ciona intestinalis >ENSCINP00000007428 pep:novel scaffold:JGI2:scaffold 289:32757:33848:-1 gene:ENSCING00000003605 transcript:ENSCINT00000007428  Method blast value:1.0e-003 
Ciona intestinalis >ENSCINP00000011242 pep:novel chromosome:JGI2:1p:3938995:3940491:-1 gene:ENSCING00000005443 transcript:ENSCINT00000011242  Method blast value:1.0e-003 
Ciona intestinalis >ENSCINP00000011297 pep:novel chromosome:JGI2:12p:2105945:2113333:1 gene:ENSCING00000005469 transcript:ENSCINT00000011297  Method blast value:1.0e-003 
Ciona intestinalis >ENSCINP00000011875 pep:novel scaffold:JGI2:scaffold 69:500320:502493:1 gene:ENSCING00000005748 transcript:ENSCINT00000011875  Method blast value:1.0e-003 
Ciona intestinalis >ENSCINP00000011889 pep:novel scaffold:JGI2:scaffold 178:173324:175476:-1 gene:ENSCING00000016167 transcript:ENSCINT00000011889  Method blast value:1.0e-003 
Ciona intestinalis >ENSCINP00000013050 pep:novel chromosome:JGI2:8q:3547568:3555070:-1 gene:ENSCING00000006332 transcript:ENSCINT00000013050  Method blast value:1.0e-003 
Ciona intestinalis >ENSCINP00000014693 pep:novel chromosome:JGI2:7q:5281042:5283118:1 gene:ENSCING00000007155 transcript:ENSCINT00000014693  Method blast value:1.0e-003 
Ciona intestinalis >ENSCINP00000017861 pep:novel chromosome:JGI2:7q:5904564:5917073:-1 gene:ENSCING00000008763 transcript:ENSCINT00000017861  Method blast value:1.0e-003 
Ciona intestinalis >ENSCINP00000017865 pep:novel chromosome:JGI2:7q:5904738:5917073:-1 gene:ENSCING00000008763 transcript:ENSCINT00000017865  Method blast value:1.0e-003 
Ciona intestinalis >ENSCINP00000019559 pep:novel chromosome:JGI2:9q:3169219:3174367:1 gene:ENSCING00000009622 transcript:ENSCINT00000019559  Method blast value:1.0e-003 
Ciona intestinalis >ENSCINP00000021282 pep:novel scaffold:JGI2:scaffold 6568:346:1062:-1 gene:ENSCING00000010770 transcript:ENSCINT00000021282  Method blast value:1.0e-003 
Ciona savignyi >ENSCSAVP00000003538 pep:novel reftig:CSAV2.0:reftig 30:752364:770974:-1 gene:ENSCSAVG00000002104 transcript:ENSCSAVT00000003593  Method blast value:0.0e-001 
Ciona savignyi >ENSCSAVP00000002326 pep:novel reftig:CSAV2.0:reftig 411:145296:146812:1 gene:ENSCSAVG00000001362 transcript:ENSCSAVT00000002364  Method blast value:2.0e-109 
Ciona savignyi >ENSCSAVP00000000788 pep:novel reftig:CSAV2.0:reftig 385:391335:392411:1 gene:ENSCSAVG00000000448 transcript:ENSCSAVT00000000797  Method blast value:2.0e-105 
Ciona savignyi >ENSCSAVP00000002327 pep:novel reftig:CSAV2.0:reftig 411:145299:146812:1 gene:ENSCSAVG00000001362 transcript:ENSCSAVT00000002365  Method blast value:7.0e-105 
Ciona savignyi >ENSCSAVP00000002317 pep:novel reftig:CSAV2.0:reftig 411:124533:125824:-1 gene:ENSCSAVG00000001355 transcript:ENSCSAVT00000002355  Method blast value:3.0e-089 
Ciona savignyi >ENSCSAVP00000000438 pep:novel reftig:CSAV2.0:reftig 23:1449289:1453294:1 gene:ENSCSAVG00000000253 transcript:ENSCSAVT00000000443  Method blast value:3.0e-085 
Ciona savignyi >ENSCSAVP00000012148 pep:novel reftig:CSAV2.0:reftig 54:847805:848586:-1 gene:ENSCSAVG00000007144 transcript:ENSCSAVT00000012288  Method blast value:2.0e-074 
Ciona savignyi >ENSCSAVP00000012147 pep:novel reftig:CSAV2.0:reftig 54:847805:848763:-1 gene:ENSCSAVG00000007144 transcript:ENSCSAVT00000012287  Method blast value:1.0e-073 
Ciona savignyi >ENSCSAVP00000001722 pep:novel reftig:CSAV2.0:reftig 55:863224:868745:-1 gene:ENSCSAVG00000000996 transcript:ENSCSAVT00000001750  Method blast value:5.0e-069 
Ciona savignyi >ENSCSAVP00000017269 pep:novel reftig:CSAV2.0:reftig 49:2806239:2807378:1 gene:ENSCSAVG00000010166 transcript:ENSCSAVT00000017458  Method blast value:6.0e-066 
Ciona savignyi >ENSCSAVP00000001723 pep:novel reftig:CSAV2.0:reftig 55:863382:868745:-1 gene:ENSCSAVG00000000996 transcript:ENSCSAVT00000001751  Method blast value:4.0e-065 
Ciona savignyi >ENSCSAVP00000001703 pep:novel reftig:CSAV2.0:reftig 286:221128:225138:-1 gene:ENSCSAVG00000000984 transcript:ENSCSAVT00000001731  Method blast value:3.0e-056 
Ciona savignyi >ENSCSAVP00000005360 pep:novel reftig:CSAV2.0:reftig 183:301110:303818:1 gene:ENSCSAVG00000003203 transcript:ENSCSAVT00000005431  Method blast value:6.0e-055 
Ciona savignyi >ENSCSAVP00000005359 pep:novel reftig:CSAV2.0:reftig 183:300544:303818:1 gene:ENSCSAVG00000003203 transcript:ENSCSAVT00000005430  Method blast value:3.0e-054 
Ciona savignyi >ENSCSAVP00000011468 pep:novel reftig:CSAV2.0:reftig 44:1012696:1015759:1 gene:ENSCSAVG00000006723 transcript:ENSCSAVT00000011601  Method blast value:3.0e-043 
Ciona savignyi >ENSCSAVP00000014028 pep:novel reftig:CSAV2.0:reftig 11:1034364:1036918:-1 gene:ENSCSAVG00000008229 transcript:ENSCSAVT00000014189  Method blast value:7.0e-033 
Ciona savignyi >ENSCSAVP00000016794 pep:novel reftig:CSAV2.0:reftig 48:1194478:1200811:-1 gene:ENSCSAVG00000009879 transcript:ENSCSAVT00000016976  Method blast value:2.0e-028 
Ciona savignyi >ENSCSAVP00000010897 pep:novel reftig:CSAV2.0:reftig 4:656901:660254:1 gene:ENSCSAVG00000006382 transcript:ENSCSAVT00000011028  Method blast value:3.0e-028 
Ciona savignyi >ENSCSAVP00000000283 pep:novel reftig:CSAV2.0:reftig 464:38695:41534:1 gene:ENSCSAVG00000000154 transcript:ENSCSAVT00000000285  Method blast value:8.0e-028 
Ciona savignyi >ENSCSAVP00000016314 pep:novel reftig:CSAV2.0:reftig 156:905235:910821:-1 gene:ENSCSAVG00000009599 transcript:ENSCSAVT00000016495  Method blast value:1.0e-027 
Ciona savignyi >ENSCSAVP00000016402 pep:novel reftig:CSAV2.0:reftig 1:1842824:1846536:-1 gene:ENSCSAVG00000009651 transcript:ENSCSAVT00000016583  Method blast value:6.0e-027 
Ciona savignyi >ENSCSAVP00000017544 pep:novel reftig:CSAV2.0:reftig 1:2767447:2784053:1 gene:ENSCSAVG00000010336 transcript:ENSCSAVT00000017735  Method blast value:1.0e-025 
Ciona savignyi >ENSCSAVP00000010265 pep:novel reftig:CSAV2.0:reftig 19:368724:373362:1 gene:ENSCSAVG00000006052 transcript:ENSCSAVT00000010390  Method blast value:7.0e-019 
Ciona savignyi >ENSCSAVP00000016401 pep:novel reftig:CSAV2.0:reftig 1:1842815:1846589:-1 gene:ENSCSAVG00000009651 transcript:ENSCSAVT00000016582  Method blast value:3.0e-018 
Ciona savignyi >ENSCSAVP00000009157 pep:novel reftig:CSAV2.0:reftig 17:628338:639143:-1 gene:ENSCSAVG00000005394 transcript:ENSCSAVT00000009273  Method blast value:1.0e-013 
Ciona savignyi >ENSCSAVP00000009158 pep:novel reftig:CSAV2.0:reftig 17:630670:639143:-1 gene:ENSCSAVG00000005394 transcript:ENSCSAVT00000009274  Method blast value:1.0e-013 
Ciona savignyi >ENSCSAVP00000009159 pep:novel reftig:CSAV2.0:reftig 17:630670:639143:-1 gene:ENSCSAVG00000005394 transcript:ENSCSAVT00000009275  Method blast value:1.0e-013 
Ciona savignyi >ENSCSAVP00000019550 pep:novel reftig:CSAV2.0:reftig 16:4249054:4250572:-1 gene:ENSCSAVG00000011466 transcript:ENSCSAVT00000019762  Method blast value:1.0e-013 
Ciona savignyi >ENSCSAVP00000017249 pep:novel reftig:CSAV2.0:reftig 19:3015160:3019768:1 gene:ENSCSAVG00000010148 transcript:ENSCSAVT00000017437  Method blast value:5.0e-013 
Ciona savignyi >ENSCSAVP00000000853 pep:novel reftig:CSAV2.0:reftig 209:24217:33713:-1 gene:ENSCSAVG00000000485 transcript:ENSCSAVT00000000862  Method blast value:6.0e-013 
Ciona savignyi >ENSCSAVP00000016795 pep:novel reftig:CSAV2.0:reftig 48:1194478:1198765:-1 gene:ENSCSAVG00000009879 transcript:ENSCSAVT00000016977  Method blast value:1.0e-012 
Ciona savignyi >ENSCSAVP00000000852 pep:novel reftig:CSAV2.0:reftig 209:20419:36564:-1 gene:ENSCSAVG00000000485 transcript:ENSCSAVT00000000861  Method blast value:2.0e-012 
Ciona savignyi >ENSCSAVP00000007074 pep:novel reftig:CSAV2.0:reftig 48:150595:154344:-1 gene:ENSCSAVG00000004227 transcript:ENSCSAVT00000007165  Method blast value:2.0e-012 
Ciona savignyi >ENSCSAVP00000001128 pep:novel reftig:CSAV2.0:reftig 162:92333:94986:1 gene:ENSCSAVG00000000630 transcript:ENSCSAVT00000001141  Method blast value:4.0e-011 
Ciona savignyi >ENSCSAVP00000001129 pep:novel reftig:CSAV2.0:reftig 162:92625:96466:1 gene:ENSCSAVG00000000630 transcript:ENSCSAVT00000001142  Method blast value:4.0e-011 
Ciona savignyi >ENSCSAVP00000001130 pep:novel reftig:CSAV2.0:reftig 162:92625:95737:1 gene:ENSCSAVG00000000630 transcript:ENSCSAVT00000001143  Method blast value:4.0e-011 
Ciona savignyi >ENSCSAVP00000011843 pep:novel reftig:CSAV2.0:reftig 19:911656:920273:-1 gene:ENSCSAVG00000006949 transcript:ENSCSAVT00000011981  Method blast value:2.0e-010 
Ciona savignyi >ENSCSAVP00000019731 pep:novel reftig:CSAV2.0:reftig 16:4848739:4849969:1 gene:ENSCSAVG00000011569 transcript:ENSCSAVT00000019944  Method blast value:2.0e-010 
Ciona savignyi >ENSCSAVP00000016872 pep:novel reftig:CSAV2.0:reftig 0:2483246:2488614:-1 gene:ENSCSAVG00000009920 transcript:ENSCSAVT00000017054  Method blast value:1.0e-009 
Ciona savignyi >ENSCSAVP00000002316 pep:novel reftig:CSAV2.0:reftig 5:1676609:1678138:1 gene:ENSCSAVG00000001354 transcript:ENSCSAVT00000002354  Method blast value:4.0e-009 
Ciona savignyi >ENSCSAVP00000017612 pep:novel reftig:CSAV2.0:reftig 19:3294599:3298265:1 gene:ENSCSAVG00000010365 transcript:ENSCSAVT00000017804  Method blast value:9.0e-009 
Ciona savignyi >ENSCSAVP00000001132 pep:novel reftig:CSAV2.0:reftig 162:93032:95661:1 gene:ENSCSAVG00000000630 transcript:ENSCSAVT00000001145  Method blast value:1.0e-008 
Ciona savignyi >ENSCSAVP00000003967 pep:novel reftig:CSAV2.0:reftig 122:327253:334864:1 gene:ENSCSAVG00000002353 transcript:ENSCSAVT00000004026  Method blast value:1.0e-008 
Ciona savignyi >ENSCSAVP00000003961 pep:novel reftig:CSAV2.0:reftig 122:312271:335268:1 gene:ENSCSAVG00000002353 transcript:ENSCSAVT00000004020  Method blast value:2.0e-008 
Ciona savignyi >ENSCSAVP00000003962 pep:novel reftig:CSAV2.0:reftig 122:314252:335399:1 gene:ENSCSAVG00000002353 transcript:ENSCSAVT00000004021  Method blast value:2.0e-008 
Ciona savignyi >ENSCSAVP00000003963 pep:novel reftig:CSAV2.0:reftig 122:314264:335364:1 gene:ENSCSAVG00000002353 transcript:ENSCSAVT00000004022  Method blast value:2.0e-008 
Ciona savignyi >ENSCSAVP00000003964 pep:novel reftig:CSAV2.0:reftig 122:318679:335364:1 gene:ENSCSAVG00000002353 transcript:ENSCSAVT00000004023  Method blast value:2.0e-008 
Ciona savignyi >ENSCSAVP00000005066 pep:novel reftig:CSAV2.0:reftig 1:597154:599373:1 gene:ENSCSAVG00000003023 transcript:ENSCSAVT00000005137  Method blast value:2.0e-008 
Ciona savignyi >ENSCSAVP00000007200 pep:novel reftig:CSAV2.0:reftig 133:225099:240484:-1 gene:ENSCSAVG00000004304 transcript:ENSCSAVT00000007293  Method blast value:4.0e-008 
Ciona savignyi >ENSCSAVP00000007198 pep:novel reftig:CSAV2.0:reftig 133:224813:250325:-1 gene:ENSCSAVG00000004304 transcript:ENSCSAVT00000007291  Method blast value:5.0e-008 
Ciona savignyi >ENSCSAVP00000012599 pep:novel reftig:CSAV2.0:reftig 7:2393082:2399896:1 gene:ENSCSAVG00000007397 transcript:ENSCSAVT00000012743  Method blast value:8.0e-008 
Ciona savignyi >ENSCSAVP00000015204 pep:novel reftig:CSAV2.0:reftig 0:1648477:1652592:1 gene:ENSCSAVG00000008916 transcript:ENSCSAVT00000015378  Method blast value:1.0e-007 
Ciona savignyi >ENSCSAVP00000003650 pep:novel reftig:CSAV2.0:reftig 31:713377:716716:1 gene:ENSCSAVG00000002162 transcript:ENSCSAVT00000003705  Method blast value:2.0e-007 
Ciona savignyi >ENSCSAVP00000018232 pep:novel reftig:CSAV2.0:reftig 48:2152627:2164543:1 gene:ENSCSAVG00000010721 transcript:ENSCSAVT00000018430  Method blast value:2.0e-007 
Ciona savignyi >ENSCSAVP00000018233 pep:novel reftig:CSAV2.0:reftig 48:2153228:2164163:1 gene:ENSCSAVG00000010721 transcript:ENSCSAVT00000018431  Method blast value:2.0e-007 
Ciona savignyi >ENSCSAVP00000018234 pep:novel reftig:CSAV2.0:reftig 48:2153414:2164163:1 gene:ENSCSAVG00000010721 transcript:ENSCSAVT00000018432  Method blast value:2.0e-007 
Ciona savignyi >ENSCSAVP00000003671 pep:novel reftig:CSAV2.0:reftig 41:17223:25417:1 gene:ENSCSAVG00000002180 transcript:ENSCSAVT00000003727  Method blast value:3.0e-007 
Ciona savignyi >ENSCSAVP00000003652 pep:novel reftig:CSAV2.0:reftig 31:713684:716404:1 gene:ENSCSAVG00000002162 transcript:ENSCSAVT00000003707  Method blast value:7.0e-007 
Ciona savignyi >ENSCSAVP00000003966 pep:novel reftig:CSAV2.0:reftig 122:318805:335399:1 gene:ENSCSAVG00000002353 transcript:ENSCSAVT00000004025  Method blast value:8.0e-007 
Ciona savignyi >ENSCSAVP00000009656 pep:novel reftig:CSAV2.0:reftig 1:1016552:1019537:-1 gene:ENSCSAVG00000005667 transcript:ENSCSAVT00000009774  Method blast value:1.0e-006 
Ciona savignyi >ENSCSAVP00000012898 pep:novel reftig:CSAV2.0:reftig 13:2206772:2211210:-1 gene:ENSCSAVG00000007575 transcript:ENSCSAVT00000013047  Method blast value:2.0e-006 
Ciona savignyi >ENSCSAVP00000015202 pep:novel reftig:CSAV2.0:reftig 0:1648395:1652592:1 gene:ENSCSAVG00000008916 transcript:ENSCSAVT00000015376  Method blast value:3.0e-006 
Ciona savignyi >ENSCSAVP00000015203 pep:novel reftig:CSAV2.0:reftig 0:1648477:1652592:1 gene:ENSCSAVG00000008916 transcript:ENSCSAVT00000015377  Method blast value:3.0e-006 
Ciona savignyi >ENSCSAVP00000015205 pep:novel reftig:CSAV2.0:reftig 0:1648480:1652592:1 gene:ENSCSAVG00000008916 transcript:ENSCSAVT00000015379  Method blast value:3.0e-006 
Ciona savignyi >ENSCSAVP00000003651 pep:novel reftig:CSAV2.0:reftig 31:713684:716404:1 gene:ENSCSAVG00000002162 transcript:ENSCSAVT00000003706  Method blast value:4.0e-006 
Ciona savignyi >ENSCSAVP00000011178 pep:novel reftig:CSAV2.0:reftig 20:706895:746576:1 gene:ENSCSAVG00000006533 transcript:ENSCSAVT00000011309  Method blast value:5.0e-006 
Ciona savignyi >ENSCSAVP00000014997 pep:novel reftig:CSAV2.0:reftig 30:2505487:2509959:1 gene:ENSCSAVG00000008781 transcript:ENSCSAVT00000015171  Method blast value:5.0e-006 
Ciona savignyi >ENSCSAVP00000006865 pep:novel reftig:CSAV2.0:reftig 116:355290:356600:-1 gene:ENSCSAVG00000004094 transcript:ENSCSAVT00000006952  Method blast value:6.0e-006 
Ciona savignyi >ENSCSAVP00000014996 pep:novel reftig:CSAV2.0:reftig 30:2505375:2510191:1 gene:ENSCSAVG00000008781 transcript:ENSCSAVT00000015170  Method blast value:6.0e-006 
Ciona savignyi >ENSCSAVP00000015197 pep:novel reftig:CSAV2.0:reftig 0:1645747:1662890:1 gene:ENSCSAVG00000008916 transcript:ENSCSAVT00000015371  Method blast value:8.0e-006 
Ciona savignyi >ENSCSAVP00000015198 pep:novel reftig:CSAV2.0:reftig 0:1645747:1661342:1 gene:ENSCSAVG00000008916 transcript:ENSCSAVT00000015372  Method blast value:8.0e-006 
Ciona savignyi >ENSCSAVP00000015199 pep:novel reftig:CSAV2.0:reftig 0:1645764:1662890:1 gene:ENSCSAVG00000008916 transcript:ENSCSAVT00000015373  Method blast value:8.0e-006 
Ciona savignyi >ENSCSAVP00000015200 pep:novel reftig:CSAV2.0:reftig 0:1645777:1661351:1 gene:ENSCSAVG00000008916 transcript:ENSCSAVT00000015374  Method blast value:8.0e-006 
Ciona savignyi >ENSCSAVP00000015201 pep:novel reftig:CSAV2.0:reftig 0:1647760:1662899:1 gene:ENSCSAVG00000008916 transcript:ENSCSAVT00000015375  Method blast value:8.0e-006 
Ciona savignyi >ENSCSAVP00000012228 pep:novel reftig:CSAV2.0:reftig 54:881324:888249:1 gene:ENSCSAVG00000007196 transcript:ENSCSAVT00000012370  Method blast value:1.0e-005 
Ciona savignyi >ENSCSAVP00000018022 pep:novel reftig:CSAV2.0:reftig 1:3029165:3038693:1 gene:ENSCSAVG00000010615 transcript:ENSCSAVT00000018219  Method blast value:1.0e-005 
Ciona savignyi >ENSCSAVP00000000433 pep:novel reftig:CSAV2.0:reftig 23:1415442:1420389:-1 gene:ENSCSAVG00000000250 transcript:ENSCSAVT00000000438  Method blast value:2.0e-005 
Ciona savignyi >ENSCSAVP00000007015 pep:novel reftig:CSAV2.0:reftig 326:259769:272028:-1 gene:ENSCSAVG00000004191 transcript:ENSCSAVT00000007105  Method blast value:2.0e-005 
Ciona savignyi >ENSCSAVP00000012229 pep:novel reftig:CSAV2.0:reftig 54:883243:888249:1 gene:ENSCSAVG00000007196 transcript:ENSCSAVT00000012371  Method blast value:2.0e-005 
Ciona savignyi >ENSCSAVP00000003968 pep:novel reftig:CSAV2.0:reftig 122:327337:334776:1 gene:ENSCSAVG00000002353 transcript:ENSCSAVT00000004027  Method blast value:3.0e-005 
Ciona savignyi >ENSCSAVP00000017588 pep:novel reftig:CSAV2.0:reftig 1:2804918:2810343:1 gene:ENSCSAVG00000010356 transcript:ENSCSAVT00000017780  Method blast value:3.0e-005 
Ciona savignyi >ENSCSAVP00000017589 pep:novel reftig:CSAV2.0:reftig 1:2804965:2809014:1 gene:ENSCSAVG00000010356 transcript:ENSCSAVT00000017781  Method blast value:3.0e-005 
Ciona savignyi >ENSCSAVP00000008223 pep:novel reftig:CSAV2.0:reftig 72:726763:728400:-1 gene:ENSCSAVG00000004895 transcript:ENSCSAVT00000008331  Method blast value:6.0e-005 
Ciona savignyi >ENSCSAVP00000005095 pep:novel reftig:CSAV2.0:reftig 509:34460:41157:1 gene:ENSCSAVG00000003044 transcript:ENSCSAVT00000005166  Method blast value:7.0e-005 
Ciona savignyi >ENSCSAVP00000009460 pep:novel reftig:CSAV2.0:reftig 232:175952:187203:1 gene:ENSCSAVG00000005562 transcript:ENSCSAVT00000009577  Method blast value:7.0e-005 
Ciona savignyi >ENSCSAVP00000014144 pep:novel reftig:CSAV2.0:reftig 25:1132715:1146805:-1 gene:ENSCSAVG00000008299 transcript:ENSCSAVT00000014308  Method blast value:7.0e-005 
Ciona savignyi >ENSCSAVP00000014146 pep:novel reftig:CSAV2.0:reftig 25:1132765:1146748:-1 gene:ENSCSAVG00000008299 transcript:ENSCSAVT00000014310  Method blast value:7.0e-005 
Ciona savignyi >ENSCSAVP00000014147 pep:novel reftig:CSAV2.0:reftig 25:1132961:1146882:-1 gene:ENSCSAVG00000008299 transcript:ENSCSAVT00000014311  Method blast value:8.0e-005 
Ciona savignyi >ENSCSAVP00000001410 pep:novel reftig:CSAV2.0:reftig 91:510088:516913:1 gene:ENSCSAVG00000000795 transcript:ENSCSAVT00000001427  Method blast value:9.0e-005 
Ciona savignyi >ENSCSAVP00000019725 pep:novel reftig:CSAV2.0:reftig 16:4843393:4844801:1 gene:ENSCSAVG00000011566 transcript:ENSCSAVT00000019938  Method blast value:9.0e-005 
Ciona savignyi >ENSCSAVP00000003175 pep:novel reftig:CSAV2.0:reftig 12:858148:862666:-1 gene:ENSCSAVG00000001889 transcript:ENSCSAVT00000003224  Method blast value:1.0e-004 
Ciona savignyi >ENSCSAVP00000012802 pep:novel reftig:CSAV2.0:reftig 13:2171636:2181035:1 gene:ENSCSAVG00000007521 transcript:ENSCSAVT00000012951  Method blast value:1.0e-004 
Ciona savignyi >ENSCSAVP00000012803 pep:novel reftig:CSAV2.0:reftig 13:2173846:2181315:1 gene:ENSCSAVG00000007521 transcript:ENSCSAVT00000012952  Method blast value:1.0e-004 
Ciona savignyi >ENSCSAVP00000012804 pep:novel reftig:CSAV2.0:reftig 13:2173852:2181467:1 gene:ENSCSAVG00000007521 transcript:ENSCSAVT00000012953  Method blast value:1.0e-004 
Ciona savignyi >ENSCSAVP00000018811 pep:novel reftig:CSAV2.0:reftig 64:31860:40855:1 gene:ENSCSAVG00000011052 transcript:ENSCSAVT00000019017  Method blast value:1.0e-004 
Ciona savignyi >ENSCSAVP00000019150 pep:novel reftig:CSAV2.0:reftig 19:4567577:4585406:-1 gene:ENSCSAVG00000011249 transcript:ENSCSAVT00000019357  Method blast value:1.0e-004 
Ciona savignyi >ENSCSAVP00000003518 pep:novel reftig:CSAV2.0:reftig 31:635452:640601:1 gene:ENSCSAVG00000002095 transcript:ENSCSAVT00000003573  Method blast value:2.0e-004 
Ciona savignyi >ENSCSAVP00000013355 pep:novel reftig:CSAV2.0:reftig 24:953766:955803:-1 gene:ENSCSAVG00000007832 transcript:ENSCSAVT00000013506  Method blast value:2.0e-004 
Ciona savignyi >ENSCSAVP00000003517 pep:novel reftig:CSAV2.0:reftig 31:632293:642084:1 gene:ENSCSAVG00000002095 transcript:ENSCSAVT00000003572  Method blast value:3.0e-004 
Ciona savignyi >ENSCSAVP00000003742 pep:novel reftig:CSAV2.0:reftig 1326:56659:58208:-1 gene:ENSCSAVG00000002219 transcript:ENSCSAVT00000003799  Method blast value:3.0e-004 
Ciona savignyi >ENSCSAVP00000006947 pep:novel reftig:CSAV2.0:reftig 215:400571:413078:-1 gene:ENSCSAVG00000004158 transcript:ENSCSAVT00000007037  Method blast value:3.0e-004 
Ciona savignyi >ENSCSAVP00000016735 pep:novel reftig:CSAV2.0:reftig 54:2248010:2255473:1 gene:ENSCSAVG00000009838 transcript:ENSCSAVT00000016917  Method blast value:3.0e-004 
Ciona savignyi >ENSCSAVP00000018957 pep:novel reftig:CSAV2.0:reftig 1:4075103:4080203:1 gene:ENSCSAVG00000011133 transcript:ENSCSAVT00000019164  Method blast value:3.0e-004 
Ciona savignyi >ENSCSAVP00000006945 pep:novel reftig:CSAV2.0:reftig 215:400392:415710:-1 gene:ENSCSAVG00000004158 transcript:ENSCSAVT00000007035  Method blast value:4.0e-004 
Ciona savignyi >ENSCSAVP00000006946 pep:novel reftig:CSAV2.0:reftig 215:400405:415710:-1 gene:ENSCSAVG00000004158 transcript:ENSCSAVT00000007036  Method blast value:4.0e-004 
Ciona savignyi >ENSCSAVP00000012373 pep:novel reftig:CSAV2.0:reftig 49:395412:406486:-1 gene:ENSCSAVG00000007277 transcript:ENSCSAVT00000012516  Method blast value:4.0e-004 
Ciona savignyi >ENSCSAVP00000006406 pep:novel reftig:CSAV2.0:reftig 151:411459:412736:1 gene:ENSCSAVG00000003835 transcript:ENSCSAVT00000006486  Method blast value:5.0e-004 
Ciona savignyi >ENSCSAVP00000012372 pep:novel reftig:CSAV2.0:reftig 49:394058:408299:-1 gene:ENSCSAVG00000007277 transcript:ENSCSAVT00000012515  Method blast value:5.0e-004 
Ciona savignyi >ENSCSAVP00000012108 pep:novel reftig:CSAV2.0:reftig 54:833623:835495:-1 gene:ENSCSAVG00000007117 transcript:ENSCSAVT00000012248  Method blast value:6.0e-004 
Ciona savignyi >ENSCSAVP00000016462 pep:novel reftig:CSAV2.0:reftig 30:2812020:2824018:-1 gene:ENSCSAVG00000009685 transcript:ENSCSAVT00000016643  Method blast value:6.0e-004 
Ciona savignyi >ENSCSAVP00000019111 pep:novel reftig:CSAV2.0:reftig 48:3210431:3214022:1 gene:ENSCSAVG00000011221 transcript:ENSCSAVT00000019318  Method blast value:6.0e-004 
Ciona savignyi >ENSCSAVP00000017241 pep:novel reftig:CSAV2.0:reftig 19:2993017:3012577:-1 gene:ENSCSAVG00000010142 transcript:ENSCSAVT00000017429  Method blast value:7.0e-004 
Ciona savignyi >ENSCSAVP00000005665 pep:novel reftig:CSAV2.0:reftig 132:301821:312389:-1 gene:ENSCSAVG00000003375 transcript:ENSCSAVT00000005740  Method blast value:8.0e-004 
Ciona savignyi >ENSCSAVP00000004929 pep:novel reftig:CSAV2.0:reftig 113:203707:205206:-1 gene:ENSCSAVG00000002933 transcript:ENSCSAVT00000004998  Method blast value:9.0e-004 
Ciona savignyi >ENSCSAVP00000008584 pep:novel reftig:CSAV2.0:reftig 112:371448:383325:-1 gene:ENSCSAVG00000005102 transcript:ENSCSAVT00000008694  Method blast value:9.0e-004 
Ciona savignyi >ENSCSAVP00000014995 pep:novel reftig:CSAV2.0:reftig 30:2505341:2510191:1 gene:ENSCSAVG00000008781 transcript:ENSCSAVT00000015169  Method blast value:9.0e-004 
Ciona savignyi >ENSCSAVP00000000323 pep:novel reftig:CSAV2.0:reftig 23:1012307:1014689:1 gene:ENSCSAVG00000000179 transcript:ENSCSAVT00000000326  Method blast value:1.0e-003 
Ciona savignyi >ENSCSAVP00000000324 pep:novel reftig:CSAV2.0:reftig 23:1012389:1014658:1 gene:ENSCSAVG00000000179 transcript:ENSCSAVT00000000327  Method blast value:1.0e-003 
Ciona savignyi >ENSCSAVP00000002524 pep:novel reftig:CSAV2.0:reftig 5:1757839:1763620:-1 gene:ENSCSAVG00000001491 transcript:ENSCSAVT00000002565  Method blast value:1.0e-003 
Ciona savignyi >ENSCSAVP00000002525 pep:novel reftig:CSAV2.0:reftig 5:1758239:1761906:-1 gene:ENSCSAVG00000001491 transcript:ENSCSAVT00000002566  Method blast value:1.0e-003 
Ciona savignyi >ENSCSAVP00000002982 pep:novel reftig:CSAV2.0:reftig 143:498024:501996:-1 gene:ENSCSAVG00000001779 transcript:ENSCSAVT00000003027  Method blast value:1.0e-003 
Ciona savignyi >ENSCSAVP00000007508 pep:novel reftig:CSAV2.0:reftig 73:194214:204382:1 gene:ENSCSAVG00000004487 transcript:ENSCSAVT00000007607  Method blast value:1.0e-003 
Ciona savignyi >ENSCSAVP00000010812 pep:novel reftig:CSAV2.0:reftig 44:782050:787485:1 gene:ENSCSAVG00000006341 transcript:ENSCSAVT00000010943  Method blast value:1.0e-003 
Ciona savignyi >ENSCSAVP00000013055 pep:novel reftig:CSAV2.0:reftig 54:1046105:1071046:-1 gene:ENSCSAVG00000007670 transcript:ENSCSAVT00000013204  Method blast value:1.0e-003 
Ciona savignyi >ENSCSAVP00000013058 pep:novel reftig:CSAV2.0:reftig 54:1046132:1070619:-1 gene:ENSCSAVG00000007670 transcript:ENSCSAVT00000013207  Method blast value:1.0e-003 
Ciona savignyi >ENSCSAVP00000015531 pep:novel reftig:CSAV2.0:reftig 14:8394:11048:-1 gene:ENSCSAVG00000009116 transcript:ENSCSAVT00000015709  Method blast value:1.0e-003 
Ciona savignyi >ENSCSAVP00000015618 pep:novel reftig:CSAV2.0:reftig 4:1442559:1448991:-1 gene:ENSCSAVG00000009178 transcript:ENSCSAVT00000015796  Method blast value:1.0e-003 
Ciona savignyi >ENSCSAVP00000016412 pep:novel reftig:CSAV2.0:reftig 156:1005416:1006384:-1 gene:ENSCSAVG00000009656 transcript:ENSCSAVT00000016593  Method blast value:1.0e-003 
Ciona savignyi >ENSCSAVP00000018425 pep:novel reftig:CSAV2.0:reftig 54:3301320:3312854:-1 gene:ENSCSAVG00000010817 transcript:ENSCSAVT00000018625  Method blast value:1.0e-003 
Danio rerio >ENSDARP00000078603 pep:novel chromosome:ZFISH7:2:40064654:40107315:-1 gene:ENSDARG00000060041 transcript:ENSDART00000084168  Method blast value:0.0e-001 
Danio rerio >ENSDARP00000090490 pep:novel chromosome:ZFISH7:9:43021974:43062141:1 gene:ENSDARG00000068862 transcript:ENSDART00000099717  Method blast value:5.0e-174 
Danio rerio >ENSDARP00000012509 pep:novel chromosome:ZFISH7:20:23418860:23455060:-1 gene:ENSDARG00000015599 transcript:ENSDART00000027953  Method blast value:1.0e-161 
Danio rerio >ENSDARP00000028955 pep:novel chromosome:ZFISH7:4:12500266:12510897:1 gene:ENSDARG00000045768 transcript:ENSDART00000034401  Method blast value:3.0e-050 
Danio rerio >ENSDARP00000096648 pep:novel chromosome:ZFISH7:22:7691412:7703253:1 gene:ENSDARG00000011890 transcript:ENSDART00000105870  Method blast value:5.0e-044 
Danio rerio >ENSDARP00000091080 pep:novel chromosome:ZFISH7:2:12128591:12136788:1 gene:ENSDARG00000012325 transcript:ENSDART00000100307  Method blast value:5.0e-036 
Danio rerio >ENSDARP00000078372 pep:novel chromosome:ZFISH7:5:34336227:34354893:-1 gene:ENSDARG00000059963 transcript:ENSDART00000083937  Method blast value:2.0e-027 
Danio rerio >ENSDARP00000074760 pep:novel chromosome:ZFISH7:9:15151998:15164071:1 gene:ENSDARG00000018296 transcript:ENSDART00000080310  Method blast value:5.0e-022 
Danio rerio >ENSDARP00000010552 pep:novel chromosome:ZFISH7:9:15145166:15165533:1 gene:ENSDARG00000018296 transcript:ENSDART00000027547  Method blast value:6.0e-022 
Danio rerio >ENSDARP00000059647 pep:novel chromosome:ZFISH7:9:15145166:15165533:1 gene:ENSDARG00000018296 transcript:ENSDART00000059648  Method blast value:6.0e-022 
Danio rerio >ENSDARP00000071523 pep:novel chromosome:ZFISH7:1:19909287:19934772:-1 gene:ENSDARG00000054799 transcript:ENSDART00000077055  Method blast value:3.0e-013 
Danio rerio >ENSDARP00000059420 pep:novel scaffold:ZFISH7:Zv7 NA1320:23726:28665:1 gene:ENSDARG00000040598 transcript:ENSDART00000059421  Method blast value:6.0e-008 
Danio rerio >ENSDARP00000044651 pep:novel chromosome:ZFISH7:13:21730279:21743089:1 gene:ENSDARG00000022614 transcript:ENSDART00000044652  Method blast value:8.0e-008 
Danio rerio >ENSDARP00000069576 pep:novel chromosome:ZFISH7:4:13262477:13269914:-1 gene:ENSDARG00000053127 transcript:ENSDART00000075091  Method blast value:8.0e-008 
Danio rerio >ENSDARP00000069582 pep:novel chromosome:ZFISH7:4:13262477:13271623:-1 gene:ENSDARG00000053127 transcript:ENSDART00000075097  Method blast value:9.0e-008 
Danio rerio >ENSDARP00000093660 pep:novel chromosome:ZFISH7:6:45143940:45160884:-1 gene:ENSDARG00000044325 transcript:ENSDART00000102886  Method blast value:1.0e-007 
Danio rerio >ENSDARP00000082919 pep:novel chromosome:ZFISH7:18:2994511:3001928:-1 gene:ENSDARG00000061763 transcript:ENSDART00000088486  Method blast value:3.0e-007 
Danio rerio >ENSDARP00000087581 pep:novel chromosome:ZFISH7:13:425454:432226:1 gene:ENSDARG00000063626 transcript:ENSDART00000093149  Method blast value:4.0e-006 
Danio rerio >ENSDARP00000092924 pep:novel chromosome:ZFISH7:6:59005258:59020564:1 gene:ENSDARG00000005774 transcript:ENSDART00000102148  Method blast value:4.0e-006 
Danio rerio >ENSDARP00000074209 pep:novel chromosome:ZFISH7:2:9448442:9468806:-1 gene:ENSDARG00000069175 transcript:ENSDART00000079757  Method blast value:8.0e-006 
Danio rerio >ENSDARP00000058005 pep:novel chromosome:ZFISH7:11:43454930:43457087:1 gene:ENSDARG00000042458 transcript:ENSDART00000058006  Method blast value:2.0e-005 
Danio rerio >ENSDARP00000093205 pep:novel chromosome:ZFISH7:11:43454930:43461637:1 gene:ENSDARG00000042458 transcript:ENSDART00000102428  Method blast value:3.0e-005 
Danio rerio >ENSDARP00000086724 pep:novel chromosome:ZFISH7:9:44529508:44544828:-1 gene:ENSDARG00000018553 transcript:ENSDART00000092292  Method blast value:6.0e-005 
Danio rerio >ENSDARP00000069246 pep:novel chromosome:ZFISH7:9:44529499:44554258:-1 gene:ENSDARG00000018553 transcript:ENSDART00000074760  Method blast value:7.0e-005 
Danio rerio >ENSDARP00000073585 pep:novel chromosome:ZFISH7:12:13829216:13848369:1 gene:ENSDARG00000056609 transcript:ENSDART00000079130  Method blast value:7.0e-005 
Danio rerio >ENSDARP00000042297 pep:novel chromosome:ZFISH7:9:44529499:44554258:-1 gene:ENSDARG00000018553 transcript:ENSDART00000042298  Method blast value:9.0e-005 
Danio rerio >ENSDARP00000069239 pep:novel chromosome:ZFISH7:9:44529499:44554264:-1 gene:ENSDARG00000018553 transcript:ENSDART00000074753  Method blast value:9.0e-005 
Danio rerio >ENSDARP00000095334 pep:novel chromosome:ZFISH7:3:11458465:11474866:-1 gene:ENSDARG00000070935 transcript:ENSDART00000104561  Method blast value:9.0e-005 
Danio rerio >ENSDARP00000095331 pep:novel chromosome:ZFISH7:3:11458486:11481928:-1 gene:ENSDARG00000070935 transcript:ENSDART00000104558  Method blast value:1.0e-004 
Danio rerio >ENSDARP00000095335 pep:novel chromosome:ZFISH7:3:11458459:11481937:-1 gene:ENSDARG00000070935 transcript:ENSDART00000104562  Method blast value:1.0e-004 
Danio rerio >ENSDARP00000036813 pep:novel chromosome:ZFISH7:7:55153685:55175019:-1 gene:ENSDARG00000068187 transcript:ENSDART00000031558  Method blast value:2.0e-004 
Danio rerio >ENSDARP00000053663 pep:novel scaffold:ZFISH7:Zv7 scaffold2561:770357:778356:1 gene:ENSDARG00000054798 transcript:ENSDART00000053664  Method blast value:2.0e-004 
Danio rerio >ENSDARP00000095384 pep:novel chromosome:ZFISH7:22:34950781:34978647:1 gene:ENSDARG00000070958 transcript:ENSDART00000104613  Method blast value:2.0e-004 
Danio rerio >ENSDARP00000020207 pep:novel chromosome:ZFISH7:12:8511322:8519750:1 gene:ENSDARG00000015315 transcript:ENSDART00000012904  Method blast value:3.0e-004 
Danio rerio >ENSDARP00000070675 pep:novel chromosome:ZFISH7:14:32425901:32427394:-1 gene:ENSDARG00000054057 transcript:ENSDART00000076197  Method blast value:7.0e-004 
Danio rerio >ENSDARP00000085958 pep:novel chromosome:ZFISH7:15:7560340:7602542:-1 gene:ENSDARG00000062972 transcript:ENSDART00000091525  Method blast value:7.0e-004 
Danio rerio >ENSDARP00000088185 pep:novel scaffold:ZFISH7:Zv7 NA442:19687:21129:1 gene:ENSDARG00000067650 transcript:ENSDART00000097414  Method blast value:7.0e-004 
Danio rerio >ENSDARP00000094235 pep:novel chromosome:ZFISH7:20:24117659:24130891:1 gene:ENSDARG00000021827 transcript:ENSDART00000103459  Method blast value:8.0e-004 
Danio rerio >ENSDARP00000065642 pep:novel chromosome:ZFISH7:21:45530480:45541364:1 gene:ENSDARG00000053439 transcript:ENSDART00000065643  Method blast value:1.0e-003 
Danio rerio >ENSDARP00000070394 pep:novel chromosome:ZFISH7:14:32425666:32426844:-1 gene:ENSDARG00000054057 transcript:ENSDART00000075914  Method blast value:1.0e-003 
Danio rerio >ENSDARP00000090159 pep:novel chromosome:ZFISH7:10:33938473:33956023:-1 gene:ENSDARG00000002498 transcript:ENSDART00000099386  Method blast value:1.0e-003 
Danio rerio >ENSDARP00000095329 pep:novel chromosome:ZFISH7:3:11458495:11481937:-1 gene:ENSDARG00000070935 transcript:ENSDART00000104556  Method blast value:1.0e-003 
Dasypus novemcinctus >ENSDNOP00000013655 pep:novel genescaffold:ARMA:GeneScaffold 5216:51144:160451:1 gene:ENSDNOG00000017606 transcript:ENSDNOT00000017607  Method blast value:0.0e-001 
Dasypus novemcinctus >ENSDNOP00000015137 pep:novel genescaffold:ARMA:GeneScaffold 3767:146193:275127:1 gene:ENSDNOG00000019525 transcript:ENSDNOT00000019526  Method blast value:0.0e-001 
Dasypus novemcinctus >ENSDNOP00000014051 pep:novel genescaffold:ARMA:GeneScaffold 5586:7216:13863:-1 gene:ENSDNOG00000018109 transcript:ENSDNOT00000018109  Method blast value:8.0e-162 
Dasypus novemcinctus >ENSDNOP00000011090 pep:novel genescaffold:ARMA:GeneScaffold 1579:1227:38509:-1 gene:ENSDNOG00000014266 transcript:ENSDNOT00000014288  Method blast value:6.0e-121 
Dasypus novemcinctus >ENSDNOP00000012464 pep:novel genescaffold:ARMA:GeneScaffold 6683:78247:208842:-1 gene:ENSDNOG00000016069 transcript:ENSDNOT00000016072  Method blast value:1.0e-108 
Dasypus novemcinctus >ENSDNOP00000010425 pep:novel genescaffold:ARMA:GeneScaffold 3784:13927:19432:1 gene:ENSDNOG00000013442 transcript:ENSDNOT00000013443  Method blast value:5.0e-068 
Dasypus novemcinctus >ENSDNOP00000004131 pep:novel genescaffold:ARMA:GeneScaffold 1904:179535:197606:1 gene:ENSDNOG00000005335 transcript:ENSDNOT00000005324  Method blast value:1.0e-061 
Dasypus novemcinctus >ENSDNOP00000013522 pep:novel genescaffold:ARMA:GeneScaffold 8014:3123:41287:1 gene:ENSDNOG00000017446 transcript:ENSDNOT00000017446  Method blast value:1.0e-059 
Dasypus novemcinctus >ENSDNOP00000014248 pep:novel genescaffold:ARMA:GeneScaffold 1212:35964:71804:1 gene:ENSDNOG00000018356 transcript:ENSDNOT00000018355  Method blast value:6.0e-059 
Dasypus novemcinctus >ENSDNOP00000005514 pep:novel genescaffold:ARMA:GeneScaffold 1498:72311:89325:1 gene:ENSDNOG00000007128 transcript:ENSDNOT00000007128  Method blast value:1.0e-056 
Dasypus novemcinctus >ENSDNOP00000012088 pep:novel genescaffold:ARMA:GeneScaffold 6998:4020:11514:-1 gene:ENSDNOG00000015588 transcript:ENSDNOT00000015590  Method blast value:4.0e-053 
Dasypus novemcinctus >ENSDNOP00000007725 pep:novel genescaffold:ARMA:GeneScaffold 429:211100:246109:-1 gene:ENSDNOG00000009979 transcript:ENSDNOT00000009971  Method blast value:4.0e-048 
Dasypus novemcinctus >ENSDNOP00000009091 pep:novel genescaffold:ARMA:GeneScaffold 106:3886:39787:-1 gene:ENSDNOG00000011730 transcript:ENSDNOT00000011732  Method blast value:3.0e-039 
Dasypus novemcinctus >ENSDNOP00000000391 pep:novel genescaffold:ARMA:GeneScaffold 6259:3155:5593:-1 gene:ENSDNOG00000000513 transcript:ENSDNOT00000000513  Method blast value:2.0e-031 
Dasypus novemcinctus >ENSDNOP00000002884 pep:novel genescaffold:ARMA:GeneScaffold 6457:305935:322905:1 gene:ENSDNOG00000003744 transcript:ENSDNOT00000003747  Method blast value:8.0e-030 
Dasypus novemcinctus >ENSDNOP00000006123 pep:novel scaffold:ARMA:scaffold 191089:1419:1598:1 gene:ENSDNOG00000007898 transcript:ENSDNOT00000007892  Method blast value:1.0e-029 
Dasypus novemcinctus >ENSDNOP00000003626 pep:novel genescaffold:ARMA:GeneScaffold 1763:4372:52745:1 gene:ENSDNOG00000004696 transcript:ENSDNOT00000004697  Method blast value:6.0e-025 
Dasypus novemcinctus >ENSDNOP00000005466 pep:novel genescaffold:ARMA:GeneScaffold 42:11217:29753:1 gene:ENSDNOG00000007045 transcript:ENSDNOT00000007053  Method blast value:1.0e-018 
Dasypus novemcinctus >ENSDNOP00000002632 pep:novel genescaffold:ARMA:GeneScaffold 4469:1748:87628:1 gene:ENSDNOG00000003405 transcript:ENSDNOT00000003405  Method blast value:8.0e-018 
Dasypus novemcinctus >ENSDNOP00000004822 pep:novel genescaffold:ARMA:GeneScaffold 5942:10479:56393:1 gene:ENSDNOG00000006226 transcript:ENSDNOT00000006224  Method blast value:7.0e-016 
Dasypus novemcinctus >ENSDNOP00000003901 pep:novel genescaffold:ARMA:GeneScaffold 2199:82738:141950:-1 gene:ENSDNOG00000005024 transcript:ENSDNOT00000005033  Method blast value:3.0e-015 
Dasypus novemcinctus >ENSDNOP00000005907 pep:novel genescaffold:ARMA:GeneScaffold 5854:7336:15111:1 gene:ENSDNOG00000007633 transcript:ENSDNOT00000007629  Method blast value:6.0e-015 
Dasypus novemcinctus >ENSDNOP00000011213 pep:novel genescaffold:ARMA:GeneScaffold 4175:103475:123875:1 gene:ENSDNOG00000014463 transcript:ENSDNOT00000014468  Method blast value:1.0e-014 
Dasypus novemcinctus >ENSDNOP00000007570 pep:novel genescaffold:ARMA:GeneScaffold 1324:1120:25398:1 gene:ENSDNOG00000009775 transcript:ENSDNOT00000009776  Method blast value:2.0e-014 
Dasypus novemcinctus >ENSDNOP00000003927 pep:novel genescaffold:ARMA:GeneScaffold 6895:985:29765:-1 gene:ENSDNOG00000005066 transcript:ENSDNOT00000005063  Method blast value:3.0e-014 
Dasypus novemcinctus >ENSDNOP00000007352 pep:novel genescaffold:ARMA:GeneScaffold 3511:159942:200685:1 gene:ENSDNOG00000009486 transcript:ENSDNOT00000009484  Method blast value:4.0e-013 
Dasypus novemcinctus >ENSDNOP00000004462 pep:novel genescaffold:ARMA:GeneScaffold 2612:1649:12876:-1 gene:ENSDNOG00000005765 transcript:ENSDNOT00000005764  Method blast value:4.0e-012 
Dasypus novemcinctus >ENSDNOP00000003625 pep:novel genescaffold:ARMA:GeneScaffold 4884:74450:187216:-1 gene:ENSDNOG00000004694 transcript:ENSDNOT00000004695  Method blast value:1.0e-009 
Dasypus novemcinctus >ENSDNOP00000008913 pep:novel genescaffold:ARMA:GeneScaffold 2100:126896:132847:1 gene:ENSDNOG00000011502 transcript:ENSDNOT00000011502  Method blast value:1.0e-009 
Dasypus novemcinctus >ENSDNOP00000002695 pep:novel genescaffold:ARMA:GeneScaffold 3635:42730:141470:-1 gene:ENSDNOG00000003488 transcript:ENSDNOT00000003488  Method blast value:8.0e-009 
Dasypus novemcinctus >ENSDNOP00000010264 pep:novel genescaffold:ARMA:GeneScaffold 4124:20335:247767:1 gene:ENSDNOG00000013220 transcript:ENSDNOT00000013237  Method blast value:1.0e-008 
Dasypus novemcinctus >ENSDNOP00000003555 pep:novel genescaffold:ARMA:GeneScaffold 4848:90673:112071:1 gene:ENSDNOG00000004602 transcript:ENSDNOT00000004604  Method blast value:4.0e-008 
Dasypus novemcinctus >ENSDNOP00000011185 pep:novel genescaffold:ARMA:GeneScaffold 5817:3520:21277:1 gene:ENSDNOG00000014427 transcript:ENSDNOT00000014427  Method blast value:4.0e-008 
Dasypus novemcinctus >ENSDNOP00000007910 pep:novel genescaffold:ARMA:GeneScaffold 7456:384:46660:-1 gene:ENSDNOG00000010215 transcript:ENSDNOT00000010216  Method blast value:8.0e-008 
Dasypus novemcinctus >ENSDNOP00000006199 pep:novel genescaffold:ARMA:GeneScaffold 1854:3887:32800:1 gene:ENSDNOG00000007989 transcript:ENSDNOT00000007989  Method blast value:9.0e-008 
Dasypus novemcinctus >ENSDNOP00000011282 pep:novel genescaffold:ARMA:GeneScaffold 5479:795:14394:-1 gene:ENSDNOG00000014550 transcript:ENSDNOT00000014556  Method blast value:3.0e-007 
Dasypus novemcinctus >ENSDNOP00000003482 pep:novel genescaffold:ARMA:GeneScaffold 6356:2341:63828:-1 gene:ENSDNOG00000004508 transcript:ENSDNOT00000004508  Method blast value:4.0e-007 
Dasypus novemcinctus >ENSDNOP00000006188 pep:novel genescaffold:ARMA:GeneScaffold 1780:58121:102021:1 gene:ENSDNOG00000007961 transcript:ENSDNOT00000007975  Method blast value:5.0e-007 
Dasypus novemcinctus >ENSDNOP00000014585 pep:novel genescaffold:ARMA:GeneScaffold 4269:13434:354028:1 gene:ENSDNOG00000018788 transcript:ENSDNOT00000018790  Method blast value:5.0e-007 
Dasypus novemcinctus >ENSDNOP00000011356 pep:novel scaffold:ARMA:scaffold 134551:1336:2663:-1 gene:ENSDNOG00000014656 transcript:ENSDNOT00000014653  Method blast value:6.0e-007 
Dasypus novemcinctus >ENSDNOP00000002075 pep:novel genescaffold:ARMA:GeneScaffold 5719:6957:12523:-1 gene:ENSDNOG00000002674 transcript:ENSDNOT00000002677  Method blast value:9.0e-007 
Dasypus novemcinctus >ENSDNOP00000005875 pep:novel genescaffold:ARMA:GeneScaffold 3282:74749:114227:1 gene:ENSDNOG00000007586 transcript:ENSDNOT00000007593  Method blast value:1.0e-006 
Dasypus novemcinctus >ENSDNOP00000013924 pep:novel genescaffold:ARMA:GeneScaffold 2383:1012:11997:-1 gene:ENSDNOG00000017948 transcript:ENSDNOT00000017947  Method blast value:1.0e-006 
Dasypus novemcinctus >ENSDNOP00000004650 pep:novel genescaffold:ARMA:GeneScaffold 656:1823:143110:1 gene:ENSDNOG00000006005 transcript:ENSDNOT00000006004  Method blast value:3.0e-006 
Dasypus novemcinctus >ENSDNOP00000007528 pep:novel genescaffold:ARMA:GeneScaffold 1794:19391:24191:-1 gene:ENSDNOG00000009732 transcript:ENSDNOT00000009723  Method blast value:3.0e-006 
Dasypus novemcinctus >ENSDNOP00000009045 pep:novel genescaffold:ARMA:GeneScaffold 4589:8988:115434:1 gene:ENSDNOG00000011658 transcript:ENSDNOT00000011671  Method blast value:3.0e-006 
Dasypus novemcinctus >ENSDNOP00000004404 pep:novel genescaffold:ARMA:GeneScaffold 7756:818:3381:1 gene:ENSDNOG00000005693 transcript:ENSDNOT00000005685  Method blast value:4.0e-006 
Dasypus novemcinctus >ENSDNOP00000007767 pep:novel genescaffold:ARMA:GeneScaffold 675:63176:87792:1 gene:ENSDNOG00000010035 transcript:ENSDNOT00000010031  Method blast value:4.0e-006 
Dasypus novemcinctus >ENSDNOP00000013880 pep:novel genescaffold:ARMA:GeneScaffold 6062:1598:27196:1 gene:ENSDNOG00000017889 transcript:ENSDNOT00000017889  Method blast value:4.0e-006 
Dasypus novemcinctus >ENSDNOP00000001301 pep:novel genescaffold:ARMA:GeneScaffold 5529:163295:192477:1 gene:ENSDNOG00000001680 transcript:ENSDNOT00000001680  Method blast value:5.0e-006 
Dasypus novemcinctus >ENSDNOP00000003993 pep:novel scaffold:ARMA:scaffold 22870:257:1437:1 gene:ENSDNOG00000005152 transcript:ENSDNOT00000005152  Method blast value:6.0e-006 
Dasypus novemcinctus >ENSDNOP00000002660 pep:novel genescaffold:ARMA:GeneScaffold 2869:186:116921:-1 gene:ENSDNOG00000003433 transcript:ENSDNOT00000003442  Method blast value:8.0e-006 
Dasypus novemcinctus >ENSDNOP00000004010 pep:novel genescaffold:ARMA:GeneScaffold 1926:4072:66813:1 gene:ENSDNOG00000005167 transcript:ENSDNOT00000005174  Method blast value:1.0e-005 
Dasypus novemcinctus >ENSDNOP00000006568 pep:novel genescaffold:ARMA:GeneScaffold 3544:6041:160657:-1 gene:ENSDNOG00000008454 transcript:ENSDNOT00000008479  Method blast value:1.0e-005 
Dasypus novemcinctus >ENSDNOP00000005969 pep:novel genescaffold:ARMA:GeneScaffold 6879:53847:102845:1 gene:ENSDNOG00000007697 transcript:ENSDNOT00000007706  Method blast value:2.0e-005 
Dasypus novemcinctus >ENSDNOP00000001299 pep:novel genescaffold:ARMA:GeneScaffold 5529:89636:159359:1 gene:ENSDNOG00000001675 transcript:ENSDNOT00000001675  Method blast value:5.0e-005 
Dasypus novemcinctus >ENSDNOP00000003321 pep:novel genescaffold:ARMA:GeneScaffold 1930:12694:21010:1 gene:ENSDNOG00000004307 transcript:ENSDNOT00000004305  Method blast value:5.0e-005 
Dasypus novemcinctus >ENSDNOP00000005776 pep:novel scaffold:ARMA:scaffold 28058:3999:12585:-1 gene:ENSDNOG00000007452 transcript:ENSDNOT00000007455  Method blast value:5.0e-005 
Dasypus novemcinctus >ENSDNOP00000007211 pep:novel genescaffold:ARMA:GeneScaffold 3843:5364:63950:-1 gene:ENSDNOG00000009293 transcript:ENSDNOT00000009312  Method blast value:5.0e-005 
Dasypus novemcinctus >ENSDNOP00000009395 pep:novel genescaffold:ARMA:GeneScaffold 743:170758:272364:-1 gene:ENSDNOG00000012100 transcript:ENSDNOT00000012107  Method blast value:5.0e-005 
Dasypus novemcinctus >ENSDNOP00000000710 pep:novel genescaffold:ARMA:GeneScaffold 3612:2388:64373:-1 gene:ENSDNOG00000000925 transcript:ENSDNOT00000000928  Method blast value:7.0e-005 
Dasypus novemcinctus >ENSDNOP00000005033 pep:novel genescaffold:ARMA:GeneScaffold 1156:3:15838:-1 gene:ENSDNOG00000006499 transcript:ENSDNOT00000006502  Method blast value:8.0e-005 
Dasypus novemcinctus >ENSDNOP00000007790 pep:novel genescaffold:ARMA:GeneScaffold 3468:1576:28562:-1 gene:ENSDNOG00000010050 transcript:ENSDNOT00000010058  Method blast value:9.0e-005 
Dasypus novemcinctus >ENSDNOP00000010812 pep:novel genescaffold:ARMA:GeneScaffold 2449:5054:69435:-1 gene:ENSDNOG00000013937 transcript:ENSDNOT00000013939  Method blast value:9.0e-005 
Dasypus novemcinctus >ENSDNOP00000004999 pep:novel genescaffold:ARMA:GeneScaffold 1251:3182:11757:1 gene:ENSDNOG00000006458 transcript:ENSDNOT00000006455  Method blast value:1.0e-004 
Dasypus novemcinctus >ENSDNOP00000007560 pep:novel genescaffold:ARMA:GeneScaffold 2845:1061:16549:1 gene:ENSDNOG00000009767 transcript:ENSDNOT00000009764  Method blast value:1.0e-004 
Dasypus novemcinctus >ENSDNOP00000007655 pep:novel genescaffold:ARMA:GeneScaffold 2767:90947:134053:-1 gene:ENSDNOG00000009865 transcript:ENSDNOT00000009880  Method blast value:1.0e-004 
Dasypus novemcinctus >ENSDNOP00000010515 pep:novel genescaffold:ARMA:GeneScaffold 29:2203:20215:-1 gene:ENSDNOG00000013557 transcript:ENSDNOT00000013562  Method blast value:1.0e-004 
Dasypus novemcinctus >ENSDNOP00000003268 pep:novel genescaffold:ARMA:GeneScaffold 1786:7560:10825:-1 gene:ENSDNOG00000004247 transcript:ENSDNOT00000004246  Method blast value:2.0e-004 
Dasypus novemcinctus >ENSDNOP00000005680 pep:novel genescaffold:ARMA:GeneScaffold 7387:745:26799:1 gene:ENSDNOG00000007323 transcript:ENSDNOT00000007330  Method blast value:2.0e-004 
Dasypus novemcinctus >ENSDNOP00000013637 pep:novel genescaffold:ARMA:GeneScaffold 790:5448:24316:1 gene:ENSDNOG00000017589 transcript:ENSDNOT00000017589  Method blast value:2.0e-004 
Dasypus novemcinctus >ENSDNOP00000001859 pep:novel genescaffold:ARMA:GeneScaffold 1783:20781:24967:1 gene:ENSDNOG00000002393 transcript:ENSDNOT00000002395  Method blast value:3.0e-004 
Dasypus novemcinctus >ENSDNOP00000003235 pep:novel genescaffold:ARMA:GeneScaffold 1243:14599:87757:-1 gene:ENSDNOG00000004190 transcript:ENSDNOT00000004199  Method blast value:3.0e-004 
Dasypus novemcinctus >ENSDNOP00000013074 pep:novel genescaffold:ARMA:GeneScaffold 7373:376:7516:1 gene:ENSDNOG00000016880 transcript:ENSDNOT00000016880  Method blast value:3.0e-004 
Dasypus novemcinctus >ENSDNOP00000014979 pep:novel scaffold:ARMA:scaffold 89185:3323:5185:1 gene:ENSDNOG00000019311 transcript:ENSDNOT00000019313  Method blast value:4.0e-004 
Dasypus novemcinctus >ENSDNOP00000000847 pep:novel genescaffold:ARMA:GeneScaffold 5693:57767:108972:1 gene:ENSDNOG00000001108 transcript:ENSDNOT00000001108  Method blast value:6.0e-004 
Dasypus novemcinctus >ENSDNOP00000007148 pep:novel genescaffold:ARMA:GeneScaffold 5712:154042:200069:-1 gene:ENSDNOG00000009224 transcript:ENSDNOT00000009239  Method blast value:7.0e-004 
Dasypus novemcinctus >ENSDNOP00000000676 pep:novel genescaffold:ARMA:GeneScaffold 392:23498:48225:-1 gene:ENSDNOG00000000887 transcript:ENSDNOT00000000887  Method blast value:8.0e-004 
Dasypus novemcinctus >ENSDNOP00000002097 pep:novel genescaffold:ARMA:GeneScaffold 1598:109859:117496:1 gene:ENSDNOG00000002708 transcript:ENSDNOT00000002708  Method blast value:1.0e-003 
Dasypus novemcinctus >ENSDNOP00000013548 pep:novel genescaffold:ARMA:GeneScaffold 1394:52238:110200:-1 gene:ENSDNOG00000017478 transcript:ENSDNOT00000017478  Method blast value:1.0e-003 
Drosophila melanogaster >CG5602-PA pep:novel chromosome:BDGP4.3:2R:19398138:19400777:1 gene:CG5602 transcript:CG5602-RA  Method blast value:0.0e-001 
Drosophila melanogaster >CG17227-PA pep:novel chromosome:BDGP4.3:3R:8224733:8227535:-1 gene:CG17227 transcript:CG17227-RA  Method blast value:1.0e-041 
Drosophila melanogaster >CG31953-PA pep:novel chromosome:BDGP4.3:2L:3162515:3163147:1 gene:CG31953 transcript:CG31953-RA  Method blast value:5.0e-031 
Drosophila melanogaster >CG9272-PA pep:novel chromosome:BDGP4.3:2L:20914041:20915408:-1 gene:CG9272 transcript:CG9272-RA  Method blast value:1.0e-009 
Drosophila melanogaster >CG6418-PB pep:novel chromosome:BDGP4.3:3L:10850211:10852982:-1 gene:CG6418 transcript:CG6418-RB  Method blast value:2.0e-008 
Drosophila melanogaster >CG30038-PA pep:novel chromosome:BDGP4.3:2R:7411902:7413143:-1 gene:CG30038 transcript:CG30038-RA  Method blast value:2.0e-007 
Drosophila melanogaster >CG5589-PA pep:novel chromosome:BDGP4.3:3L:17768025:17769969:-1 gene:CG5589 transcript:CG5589-RA  Method blast value:2.0e-007 
Drosophila melanogaster >CG10077-PA pep:novel chromosome:BDGP4.3:3L:6923434:6929851:-1 gene:CG10077 transcript:CG10077-RA  Method blast value:4.0e-007 
Drosophila melanogaster >CG17023-PB pep:novel chromosome:BDGP4.3:3h:321681:456279:-1 gene:CG17023 transcript:CG17023-RB  Method blast value:2.0e-006 
Drosophila melanogaster >CG7922-PA pep:novel chromosome:BDGP4.3:3R:17308047:17312604:1 gene:CG7922 transcript:CG7922-RA  Method blast value:2.0e-006 
Drosophila melanogaster >CG10777-PB pep:novel chromosome:BDGP4.3:X:7769354:7776591:-1 gene:CG10777 transcript:CG10777-RB  Method blast value:5.0e-006 
Drosophila melanogaster >CG6842-PA pep:novel chromosome:BDGP4.3:X:17741624:17744661:1 gene:CG6842 transcript:CG6842-RA  Method blast value:8.0e-006 
Drosophila melanogaster >CG8798-PB pep:novel chromosome:BDGP4.3:3L:19573107:19576750:-1 gene:CG8798 transcript:CG8798-RB  Method blast value:9.0e-006 
Drosophila melanogaster >CG7257-PA pep:novel chromosome:BDGP4.3:3L:11915970:11917436:1 gene:CG7257 transcript:CG7257-RA  Method blast value:1.0e-005 
Drosophila melanogaster >CG8798-PA pep:novel chromosome:BDGP4.3:3L:19573116:19577418:-1 gene:CG8798 transcript:CG8798-RA  Method blast value:1.0e-005 
Drosophila melanogaster >CG2658-PB pep:novel chromosome:BDGP4.3:X:2550878:2554363:-1 gene:CG2658 transcript:CG2658-RB  Method blast value:2.0e-005 
Drosophila melanogaster >CG5800-PA pep:novel chromosome:BDGP4.3:X:17470220:17472942:1 gene:CG5800 transcript:CG5800-RA  Method blast value:2.0e-005 
Drosophila melanogaster >CG9253-PA pep:novel chromosome:BDGP4.3:2L:21130825:21132744:1 gene:CG9253 transcript:CG9253-RA  Method blast value:2.0e-005 
Drosophila melanogaster >CG2658-PA pep:novel chromosome:BDGP4.3:X:2550879:2554371:-1 gene:CG2658 transcript:CG2658-RA  Method blast value:3.0e-005 
Drosophila melanogaster >CG5205-PA pep:novel chromosome:BDGP4.3:3R:11311865:11319033:1 gene:CG5205 transcript:CG5205-RA  Method blast value:3.0e-005 
Drosophila melanogaster >CG5776-PA pep:novel chromosome:BDGP4.3:2L:12701426:12704423:-1 gene:CG5776 transcript:CG5776-RA  Method blast value:3.0e-005 
Drosophila melanogaster >CG11919-PA pep:novel chromosome:BDGP4.3:2R:6395898:6400799:1 gene:CG11919 transcript:CG11919-RA  Method blast value:4.0e-005 
Drosophila melanogaster >CG10333-PA pep:novel chromosome:BDGP4.3:2L:18602762:18605487:1 gene:CG10333 transcript:CG10333-RA  Method blast value:6.0e-005 
Drosophila melanogaster >CG10581-PA pep:novel chromosome:BDGP4.3:3L:20967395:20968047:-1 gene:CG10581 transcript:CG10581-RA  Method blast value:7.0e-005 
Drosophila melanogaster >CG6227-PA pep:novel chromosome:BDGP4.3:X:15179056:15183958:1 gene:CG6227 transcript:CG6227-RA  Method blast value:7.0e-005 
Drosophila melanogaster >CG6204-PA pep:novel chromosome:BDGP4.3:3R:20019588:20022609:1 gene:CG6204 transcript:CG6204-RA  Method blast value:8.0e-005 
Drosophila melanogaster >CG10077-PB pep:novel chromosome:BDGP4.3:3L:6925733:6928197:-1 gene:CG10077 transcript:CG10077-RB  Method blast value:3.0e-004 
Drosophila melanogaster >CG2241-PA pep:novel chromosome:BDGP4.3:3R:26407920:26409397:-1 gene:CG2241 transcript:CG2241-RA  Method blast value:4.0e-004 
Drosophila melanogaster >CG1193-PA pep:novel chromosome:BDGP4.3:3R:1607484:1613190:1 gene:CG1193 transcript:CG1193-RA  Method blast value:5.0e-004 
Drosophila melanogaster >CG1193-PB pep:novel chromosome:BDGP4.3:3R:1608827:1613190:1 gene:CG1193 transcript:CG1193-RB  Method blast value:5.0e-004 
Drosophila melanogaster >CG32344-PA pep:novel chromosome:BDGP4.3:3L:304764:308249:-1 gene:CG32344 transcript:CG32344-RA  Method blast value:7.0e-004 
Drosophila melanogaster >CG10793-PA pep:novel chromosome:BDGP4.3:X:3170900:3172558:-1 gene:CG10793 transcript:CG10793-RA  Method blast value:1.0e-003 
Drosophila melanogaster >CG18586-PA pep:novel chromosome:BDGP4.3:3L:5847580:5849326:1 gene:CG18586 transcript:CG18586-RA  Method blast value:1.0e-003 
Drosophila melanogaster >CG8142-PA pep:novel chromosome:BDGP4.3:X:17677280:17678607:-1 gene:CG8142 transcript:CG8142-RA  Method blast value:1.0e-003 
Echinops telfairi >ENSETEP00000000215 pep:novel genescaffold:TENREC:GeneScaffold 1752:4066:96690:-1 gene:ENSETEG00000000273 transcript:ENSETET00000000272  Method blast value:0.0e-001 
Echinops telfairi >ENSETEP00000016268 pep:novel genescaffold:TENREC:GeneScaffold 831:925:157654:1 gene:ENSETEG00000020029 transcript:ENSETET00000020029  Method blast value:0.0e-001 
Echinops telfairi >ENSETEP00000013919 pep:novel genescaffold:TENREC:GeneScaffold 316:8153:129312:1 gene:ENSETEG00000017151 transcript:ENSETET00000017152  Method blast value:8.0e-169 
Echinops telfairi >ENSETEP00000003966 pep:novel genescaffold:TENREC:GeneScaffold 1142:41925:44018:1 gene:ENSETEG00000004855 transcript:ENSETET00000004854  Method blast value:1.0e-164 
Echinops telfairi >ENSETEP00000012426 pep:novel genescaffold:TENREC:GeneScaffold 8208:36072:127869:1 gene:ENSETEG00000015333 transcript:ENSETET00000015334  Method blast value:5.0e-158 
Echinops telfairi >ENSETEP00000002076 pep:novel scaffold:TENREC:scaffold 176500:2739:3560:1 gene:ENSETEG00000002546 transcript:ENSETET00000002544  Method blast value:2.0e-151 
Echinops telfairi >ENSETEP00000000680 pep:novel genescaffold:TENREC:GeneScaffold 5426:22291:37012:1 gene:ENSETEG00000000836 transcript:ENSETET00000000837  Method blast value:4.0e-146 
Echinops telfairi >ENSETEP00000014915 pep:novel genescaffold:TENREC:GeneScaffold 6288:19132:26642:-1 gene:ENSETEG00000018352 transcript:ENSETET00000018353  Method blast value:3.0e-145 
Echinops telfairi >ENSETEP00000002157 pep:novel genescaffold:TENREC:GeneScaffold 621:7746:50927:1 gene:ENSETEG00000002644 transcript:ENSETET00000002646  Method blast value:4.0e-128 
Echinops telfairi >ENSETEP00000003220 pep:novel genescaffold:TENREC:GeneScaffold 4296:773:21545:1 gene:ENSETEG00000003924 transcript:ENSETET00000003923  Method blast value:3.0e-122 
Echinops telfairi >ENSETEP00000002471 pep:novel genescaffold:TENREC:GeneScaffold 380:41862:74269:1 gene:ENSETEG00000003015 transcript:ENSETET00000003013  Method blast value:5.0e-119 
Echinops telfairi >ENSETEP00000008593 pep:novel genescaffold:TENREC:GeneScaffold 763:9495:65298:1 gene:ENSETEG00000010578 transcript:ENSETET00000010578  Method blast value:2.0e-091 
Echinops telfairi >ENSETEP00000013584 pep:novel scaffold:TENREC:scaffold 238137:5108:5995:-1 gene:ENSETEG00000016739 transcript:ENSETET00000016739  Method blast value:7.0e-090 
Echinops telfairi >ENSETEP00000009199 pep:novel genescaffold:TENREC:GeneScaffold 5138:1270:80545:1 gene:ENSETEG00000011348 transcript:ENSETET00000011346  Method blast value:2.0e-086 
Echinops telfairi >ENSETEP00000010517 pep:novel genescaffold:TENREC:GeneScaffold 464:132464:175725:-1 gene:ENSETEG00000012964 transcript:ENSETET00000012965  Method blast value:7.0e-070 
Echinops telfairi >ENSETEP00000005987 pep:novel genescaffold:TENREC:GeneScaffold 3105:31010:32152:1 gene:ENSETEG00000007379 transcript:ENSETET00000007378  Method blast value:1.0e-068 
Echinops telfairi >ENSETEP00000002515 pep:novel genescaffold:TENREC:GeneScaffold 1284:2046:64657:-1 gene:ENSETEG00000003063 transcript:ENSETET00000003064  Method blast value:3.0e-060 
Echinops telfairi >ENSETEP00000001381 pep:novel genescaffold:TENREC:GeneScaffold 3523:113336:149643:1 gene:ENSETEG00000001710 transcript:ENSETET00000001711  Method blast value:7.0e-046 
Echinops telfairi >ENSETEP00000011837 pep:novel genescaffold:TENREC:GeneScaffold 2899:182:16760:1 gene:ENSETEG00000014601 transcript:ENSETET00000014600  Method blast value:4.0e-045 
Echinops telfairi >ENSETEP00000010837 pep:novel genescaffold:TENREC:GeneScaffold 7942:9941:13926:-1 gene:ENSETEG00000013363 transcript:ENSETET00000013362  Method blast value:1.0e-044 
Echinops telfairi >ENSETEP00000009693 pep:novel genescaffold:TENREC:GeneScaffold 6731:8089:30513:1 gene:ENSETEG00000011942 transcript:ENSETET00000011942  Method blast value:3.0e-040 
Echinops telfairi >ENSETEP00000006713 pep:novel genescaffold:TENREC:GeneScaffold 111:78190:203305:-1 gene:ENSETEG00000008264 transcript:ENSETET00000008263  Method blast value:2.0e-038 
Echinops telfairi >ENSETEP00000002848 pep:novel genescaffold:TENREC:GeneScaffold 2955:5361:58334:-1 gene:ENSETEG00000003475 transcript:ENSETET00000003475  Method blast value:2.0e-032 
Echinops telfairi >ENSETEP00000012618 pep:novel scaffold:TENREC:scaffold 287220:8936:11644:1 gene:ENSETEG00000015563 transcript:ENSETET00000015562  Method blast value:4.0e-031 
Echinops telfairi >ENSETEP00000011105 pep:novel scaffold:TENREC:scaffold 229836:16080:16259:1 gene:ENSETEG00000013693 transcript:ENSETET00000013691  Method blast value:5.0e-029 
Echinops telfairi >ENSETEP00000008672 pep:novel genescaffold:TENREC:GeneScaffold 660:126415:359499:1 gene:ENSETEG00000010674 transcript:ENSETET00000010674  Method blast value:2.0e-027 
Echinops telfairi >ENSETEP00000008788 pep:novel genescaffold:TENREC:GeneScaffold 8557:150774:246618:1 gene:ENSETEG00000010819 transcript:ENSETET00000010819  Method blast value:1.0e-019 
Echinops telfairi >ENSETEP00000012249 pep:novel genescaffold:TENREC:GeneScaffold 2921:34:97217:1 gene:ENSETEG00000015111 transcript:ENSETET00000015112  Method blast value:4.0e-017 
Echinops telfairi >ENSETEP00000002522 pep:novel genescaffold:TENREC:GeneScaffold 7081:2526:20554:1 gene:ENSETEG00000003072 transcript:ENSETET00000003071  Method blast value:1.0e-013 
Echinops telfairi >ENSETEP00000007973 pep:novel genescaffold:TENREC:GeneScaffold 1464:1533:29450:1 gene:ENSETEG00000009814 transcript:ENSETET00000009816  Method blast value:1.0e-013 
Echinops telfairi >ENSETEP00000014535 pep:novel genescaffold:TENREC:GeneScaffold 3083:752:31130:1 gene:ENSETEG00000017894 transcript:ENSETET00000017893  Method blast value:1.0e-013 
Echinops telfairi >ENSETEP00000001932 pep:novel genescaffold:TENREC:GeneScaffold 1984:3339:72172:1 gene:ENSETEG00000002376 transcript:ENSETET00000002378  Method blast value:2.0e-012 
Echinops telfairi >ENSETEP00000015504 pep:novel genescaffold:TENREC:GeneScaffold 8231:10256:44388:-1 gene:ENSETEG00000019091 transcript:ENSETET00000019090  Method blast value:6.0e-011 
Echinops telfairi >ENSETEP00000016021 pep:novel genescaffold:TENREC:GeneScaffold 7302:172649:214804:1 gene:ENSETEG00000019722 transcript:ENSETET00000019721  Method blast value:9.0e-011 
Echinops telfairi >ENSETEP00000001187 pep:novel genescaffold:TENREC:GeneScaffold 2484:145934:295336:-1 gene:ENSETEG00000001473 transcript:ENSETET00000001474  Method blast value:9.0e-010 
Echinops telfairi >ENSETEP00000006980 pep:novel genescaffold:TENREC:GeneScaffold 9069:44207:50243:-1 gene:ENSETEG00000008588 transcript:ENSETET00000008588  Method blast value:1.0e-009 
Echinops telfairi >ENSETEP00000015091 pep:novel scaffold:TENREC:scaffold 313097:36769:42297:-1 gene:ENSETEG00000018565 transcript:ENSETET00000018565  Method blast value:1.0e-009 
Echinops telfairi >ENSETEP00000003275 pep:novel genescaffold:TENREC:GeneScaffold 5478:142972:226107:-1 gene:ENSETEG00000003990 transcript:ENSETET00000003993  Method blast value:2.0e-009 
Echinops telfairi >ENSETEP00000008080 pep:novel genescaffold:TENREC:GeneScaffold 4111:14555:200327:-1 gene:ENSETEG00000009948 transcript:ENSETET00000009948  Method blast value:3.0e-008 
Echinops telfairi >ENSETEP00000008465 pep:novel genescaffold:TENREC:GeneScaffold 1117:15574:28762:1 gene:ENSETEG00000010419 transcript:ENSETET00000010419  Method blast value:5.0e-008 
Echinops telfairi >ENSETEP00000009951 pep:novel genescaffold:TENREC:GeneScaffold 4668:190:272670:1 gene:ENSETEG00000012273 transcript:ENSETET00000012272  Method blast value:5.0e-008 
Echinops telfairi >ENSETEP00000000824 pep:novel genescaffold:TENREC:GeneScaffold 3735:2690:59242:1 gene:ENSETEG00000001021 transcript:ENSETET00000001021  Method blast value:6.0e-008 
Echinops telfairi >ENSETEP00000007834 pep:novel genescaffold:TENREC:GeneScaffold 449:47642:105891:-1 gene:ENSETEG00000009642 transcript:ENSETET00000009642  Method blast value:7.0e-008 
Echinops telfairi >ENSETEP00000001490 pep:novel genescaffold:TENREC:GeneScaffold 5157:43830:106687:1 gene:ENSETEG00000001835 transcript:ENSETET00000001836  Method blast value:1.0e-007 
Echinops telfairi >ENSETEP00000016204 pep:novel genescaffold:TENREC:GeneScaffold 2009:3160:10285:-1 gene:ENSETEG00000019950 transcript:ENSETET00000019951  Method blast value:2.0e-007 
Echinops telfairi >ENSETEP00000007725 pep:novel genescaffold:TENREC:GeneScaffold 2070:4322:172621:1 gene:ENSETEG00000009512 transcript:ENSETET00000009512  Method blast value:3.0e-007 
Echinops telfairi >ENSETEP00000009798 pep:novel genescaffold:TENREC:GeneScaffold 7829:576:13669:-1 gene:ENSETEG00000012066 transcript:ENSETET00000012067  Method blast value:3.0e-007 
Echinops telfairi >ENSETEP00000005442 pep:novel genescaffold:TENREC:GeneScaffold 2738:19114:23194:1 gene:ENSETEG00000006701 transcript:ENSETET00000006701  Method blast value:5.0e-007 
Echinops telfairi >ENSETEP00000009142 pep:novel genescaffold:TENREC:GeneScaffold 804:175424:256372:-1 gene:ENSETEG00000011268 transcript:ENSETET00000011271  Method blast value:8.0e-007 
Echinops telfairi >ENSETEP00000005582 pep:novel genescaffold:TENREC:GeneScaffold 3075:44261:52651:1 gene:ENSETEG00000006882 transcript:ENSETET00000006883  Method blast value:1.0e-006 
Echinops telfairi >ENSETEP00000006423 pep:novel genescaffold:TENREC:GeneScaffold 3128:3643:113296:-1 gene:ENSETEG00000007908 transcript:ENSETET00000007912  Method blast value:2.0e-006 
Echinops telfairi >ENSETEP00000010193 pep:novel genescaffold:TENREC:GeneScaffold 3976:73333:88741:-1 gene:ENSETEG00000012569 transcript:ENSETET00000012569  Method blast value:2.0e-006 
Echinops telfairi >ENSETEP00000000702 pep:novel genescaffold:TENREC:GeneScaffold 301:469046:491617:1 gene:ENSETEG00000000865 transcript:ENSETET00000000865  Method blast value:3.0e-006 
Echinops telfairi >ENSETEP00000000895 pep:novel genescaffold:TENREC:GeneScaffold 2741:2532:52196:-1 gene:ENSETEG00000001105 transcript:ENSETET00000001105  Method blast value:4.0e-006 
Echinops telfairi >ENSETEP00000001325 pep:novel genescaffold:TENREC:GeneScaffold 4815:5273:186187:1 gene:ENSETEG00000001642 transcript:ENSETET00000001643  Method blast value:4.0e-006 
Echinops telfairi >ENSETEP00000015616 pep:novel genescaffold:TENREC:GeneScaffold 8507:187077:221989:1 gene:ENSETEG00000019224 transcript:ENSETET00000019226  Method blast value:5.0e-006 
Echinops telfairi >ENSETEP00000005796 pep:novel genescaffold:TENREC:GeneScaffold 3184:78243:81777:-1 gene:ENSETEG00000007142 transcript:ENSETET00000007139  Method blast value:7.0e-006 
Echinops telfairi >ENSETEP00000008978 pep:novel genescaffold:TENREC:GeneScaffold 7838:1934:137314:1 gene:ENSETEG00000011071 transcript:ENSETET00000011071  Method blast value:7.0e-006 
Echinops telfairi >ENSETEP00000009013 pep:novel genescaffold:TENREC:GeneScaffold 6465:1670:7840:-1 gene:ENSETEG00000011107 transcript:ENSETET00000011111  Method blast value:8.0e-006 
Echinops telfairi >ENSETEP00000010508 pep:novel genescaffold:TENREC:GeneScaffold 4738:8521:15873:-1 gene:ENSETEG00000012955 transcript:ENSETET00000012955  Method blast value:9.0e-006 
Echinops telfairi >ENSETEP00000011424 pep:novel genescaffold:TENREC:GeneScaffold 8990:85220:139067:1 gene:ENSETEG00000014073 transcript:ENSETET00000014073  Method blast value:1.0e-005 
Echinops telfairi >ENSETEP00000002164 pep:novel scaffold:TENREC:scaffold 190314:3:2021:1 gene:ENSETEG00000002656 transcript:ENSETET00000002654  Method blast value:2.0e-005 
Echinops telfairi >ENSETEP00000011500 pep:novel genescaffold:TENREC:GeneScaffold 3930:14895:36110:1 gene:ENSETEG00000014172 transcript:ENSETET00000014171  Method blast value:2.0e-005 
Echinops telfairi >ENSETEP00000012408 pep:novel genescaffold:TENREC:GeneScaffold 5825:90891:112616:1 gene:ENSETEG00000015308 transcript:ENSETET00000015308  Method blast value:2.0e-005 
Echinops telfairi >ENSETEP00000013013 pep:novel genescaffold:TENREC:GeneScaffold 4355:1429:21179:-1 gene:ENSETEG00000016042 transcript:ENSETET00000016043  Method blast value:2.0e-005 
Echinops telfairi >ENSETEP00000013534 pep:novel genescaffold:TENREC:GeneScaffold 2669:178571:206467:-1 gene:ENSETEG00000016680 transcript:ENSETET00000016679  Method blast value:3.0e-005 
Echinops telfairi >ENSETEP00000015088 pep:novel scaffold:TENREC:scaffold 313097:25635:36100:1 gene:ENSETEG00000018564 transcript:ENSETET00000018562  Method blast value:3.0e-005 
Echinops telfairi >ENSETEP00000011389 pep:novel genescaffold:TENREC:GeneScaffold 3245:62:42176:1 gene:ENSETEG00000014027 transcript:ENSETET00000014029  Method blast value:4.0e-005 
Echinops telfairi >ENSETEP00000011421 pep:novel genescaffold:TENREC:GeneScaffold 8990:4140:84497:1 gene:ENSETEG00000014069 transcript:ENSETET00000014070  Method blast value:5.0e-005 
Echinops telfairi >ENSETEP00000015062 pep:novel genescaffold:TENREC:GeneScaffold 2188:45221:56313:1 gene:ENSETEG00000018529 transcript:ENSETET00000018532  Method blast value:8.0e-005 
Echinops telfairi >ENSETEP00000002139 pep:novel genescaffold:TENREC:GeneScaffold 3943:608:97805:-1 gene:ENSETEG00000002620 transcript:ENSETET00000002622  Method blast value:9.0e-005 
Echinops telfairi >ENSETEP00000001531 pep:novel genescaffold:TENREC:GeneScaffold 855:2442:27483:1 gene:ENSETEG00000001887 transcript:ENSETET00000001886  Method blast value:1.0e-004 
Echinops telfairi >ENSETEP00000002171 pep:novel genescaffold:TENREC:GeneScaffold 1369:1103:12728:1 gene:ENSETEG00000002661 transcript:ENSETET00000002661  Method blast value:1.0e-004 
Echinops telfairi >ENSETEP00000003969 pep:novel genescaffold:TENREC:GeneScaffold 7369:3415:37625:1 gene:ENSETEG00000004857 transcript:ENSETET00000004860  Method blast value:1.0e-004 
Echinops telfairi >ENSETEP00000015141 pep:novel scaffold:TENREC:scaffold 15777:1705:3629:-1 gene:ENSETEG00000018631 transcript:ENSETET00000018630  Method blast value:1.0e-004 
Echinops telfairi >ENSETEP00000002021 pep:novel genescaffold:TENREC:GeneScaffold 6258:6012:11604:-1 gene:ENSETEG00000002480 transcript:ENSETET00000002480  Method blast value:2.0e-004 
Echinops telfairi >ENSETEP00000003839 pep:novel genescaffold:TENREC:GeneScaffold 7443:2091:79618:1 gene:ENSETEG00000004700 transcript:ENSETET00000004702  Method blast value:3.0e-004 
Echinops telfairi >ENSETEP00000006492 pep:novel genescaffold:TENREC:GeneScaffold 1946:115176:166869:-1 gene:ENSETEG00000007992 transcript:ENSETET00000007993  Method blast value:3.0e-004 
Echinops telfairi >ENSETEP00000010769 pep:novel genescaffold:TENREC:GeneScaffold 6865:4:13084:1 gene:ENSETEG00000013282 transcript:ENSETET00000013281  Method blast value:3.0e-004 
Echinops telfairi >ENSETEP00000012830 pep:novel genescaffold:TENREC:GeneScaffold 7075:64369:73136:-1 gene:ENSETEG00000015816 transcript:ENSETET00000015820  Method blast value:3.0e-004 
Echinops telfairi >ENSETEP00000015620 pep:novel genescaffold:TENREC:GeneScaffold 8507:232535:237357:1 gene:ENSETEG00000019232 transcript:ENSETET00000019232  Method blast value:3.0e-004 
Echinops telfairi >ENSETEP00000002761 pep:novel genescaffold:TENREC:GeneScaffold 7815:66546:141280:1 gene:ENSETEG00000003360 transcript:ENSETET00000003369  Method blast value:4.0e-004 
Echinops telfairi >ENSETEP00000013420 pep:novel genescaffold:TENREC:GeneScaffold 1465:77736:149519:1 gene:ENSETEG00000016538 transcript:ENSETET00000016540  Method blast value:5.0e-004 
Echinops telfairi >ENSETEP00000007672 pep:novel genescaffold:TENREC:GeneScaffold 1201:6237:137710:1 gene:ENSETEG00000009442 transcript:ENSETET00000009442  Method blast value:8.0e-004 
Echinops telfairi >ENSETEP00000004658 pep:novel genescaffold:TENREC:GeneScaffold 1795:83966:93855:1 gene:ENSETEG00000005729 transcript:ENSETET00000005729  Method blast value:9.0e-004 
Echinops telfairi >ENSETEP00000001524 pep:novel genescaffold:TENREC:GeneScaffold 166:1028:9776:1 gene:ENSETEG00000001877 transcript:ENSETET00000001877  Method blast value:1.0e-003 
Echinops telfairi >ENSETEP00000005007 pep:novel genescaffold:TENREC:GeneScaffold 3232:2236:23619:1 gene:ENSETEG00000006166 transcript:ENSETET00000006166  Method blast value:1.0e-003 
Echinops telfairi >ENSETEP00000007479 pep:novel genescaffold:TENREC:GeneScaffold 6368:6689:83553:-1 gene:ENSETEG00000009207 transcript:ENSETET00000009207  Method blast value:1.0e-003 
Echinops telfairi >ENSETEP00000008467 pep:novel genescaffold:TENREC:GeneScaffold 1995:4:47408:-1 gene:ENSETEG00000010420 transcript:ENSETET00000010421  Method blast value:1.0e-003 
Echinops telfairi >ENSETEP00000008732 pep:novel genescaffold:TENREC:GeneScaffold 9014:206364:223801:-1 gene:ENSETEG00000010750 transcript:ENSETET00000010750  Method blast value:1.0e-003 
Echinops telfairi >ENSETEP00000010498 pep:novel genescaffold:TENREC:GeneScaffold 3370:2140:19901:-1 gene:ENSETEG00000012945 transcript:ENSETET00000012945  Method blast value:1.0e-003 
Echinops telfairi >ENSETEP00000013438 pep:novel genescaffold:TENREC:GeneScaffold 2984:19425:22927:-1 gene:ENSETEG00000016559 transcript:ENSETET00000016561  Method blast value:1.0e-003 
Erinaceus europaeus >ENSEEUP00000006210 pep:novel genescaffold:HEDGEHOG:GeneScaffold 344:2225:64880:1 gene:ENSEEUG00000006790 transcript:ENSEEUT00000006798  Method blast value:0.0e-001 
Erinaceus europaeus >ENSEEUP00000014075 pep:novel genescaffold:HEDGEHOG:GeneScaffold 1805:1659:37099:-1 gene:ENSEEUG00000015394 transcript:ENSEEUT00000015421  Method blast value:0.0e-001 
Erinaceus europaeus >ENSEEUP00000014549 pep:novel scaffold:HEDGEHOG:scaffold 337026:3466:12417:1 gene:ENSEEUG00000015930 transcript:ENSEEUT00000015933  Method blast value:2.0e-179 
Erinaceus europaeus >ENSEEUP00000004826 pep:novel genescaffold:HEDGEHOG:GeneScaffold 896:10883:127230:1 gene:ENSEEUG00000005288 transcript:ENSEEUT00000005302  Method blast value:1.0e-153 
Erinaceus europaeus >ENSEEUP00000000198 pep:novel genescaffold:HEDGEHOG:GeneScaffold 5583:13913:25303:1 gene:ENSEEUG00000000227 transcript:ENSEEUT00000000228  Method blast value:3.0e-153 
Erinaceus europaeus >ENSEEUP00000013260 pep:novel genescaffold:HEDGEHOG:GeneScaffold 4412:1150:5767:1 gene:ENSEEUG00000014529 transcript:ENSEEUT00000014533  Method blast value:2.0e-152 
Erinaceus europaeus >ENSEEUP00000011435 pep:novel scaffold:HEDGEHOG:scaffold 16660:4:1415:-1 gene:ENSEEUG00000012569 transcript:ENSEEUT00000012546  Method blast value:1.0e-151 
Erinaceus europaeus >ENSEEUP00000006026 pep:novel genescaffold:HEDGEHOG:GeneScaffold 17:1413:23727:-1 gene:ENSEEUG00000006608 transcript:ENSEEUT00000006600  Method blast value:2.0e-099 
Erinaceus europaeus >ENSEEUP00000012445 pep:novel genescaffold:HEDGEHOG:GeneScaffold 671:526:120147:1 gene:ENSEEUG00000013647 transcript:ENSEEUT00000013648  Method blast value:4.0e-091 
Erinaceus europaeus >ENSEEUP00000000926 pep:novel genescaffold:HEDGEHOG:GeneScaffold 7266:24206:175801:1 gene:ENSEEUG00000001041 transcript:ENSEEUT00000001036  Method blast value:6.0e-086 
Erinaceus europaeus >ENSEEUP00000002494 pep:novel genescaffold:HEDGEHOG:GeneScaffold 2052:41283:151479:-1 gene:ENSEEUG00000002709 transcript:ENSEEUT00000002722  Method blast value:2.0e-062 
Erinaceus europaeus >ENSEEUP00000013011 pep:novel genescaffold:HEDGEHOG:GeneScaffold 1324:1559:46119:-1 gene:ENSEEUG00000014251 transcript:ENSEEUT00000014257  Method blast value:4.0e-062 
Erinaceus europaeus >ENSEEUP00000009585 pep:novel genescaffold:HEDGEHOG:GeneScaffold 49:562:14386:1 gene:ENSEEUG00000010486 transcript:ENSEEUT00000010515  Method blast value:2.0e-046 
Erinaceus europaeus >ENSEEUP00000005424 pep:novel scaffold:HEDGEHOG:scaffold 239778:20234:25784:-1 gene:ENSEEUG00000005954 transcript:ENSEEUT00000005948  Method blast value:3.0e-041 
Erinaceus europaeus >ENSEEUP00000014028 pep:novel genescaffold:HEDGEHOG:GeneScaffold 8031:10106:15096:-1 gene:ENSEEUG00000015361 transcript:ENSEEUT00000015372  Method blast value:3.0e-041 
Erinaceus europaeus >ENSEEUP00000010325 pep:novel genescaffold:HEDGEHOG:GeneScaffold 2979:4660:36434:1 gene:ENSEEUG00000011324 transcript:ENSEEUT00000011321  Method blast value:2.0e-039 
Erinaceus europaeus >ENSEEUP00000006465 pep:novel genescaffold:HEDGEHOG:GeneScaffold 127:3339:18173:-1 gene:ENSEEUG00000007080 transcript:ENSEEUT00000007080  Method blast value:1.0e-031 
Erinaceus europaeus >ENSEEUP00000001622 pep:novel genescaffold:HEDGEHOG:GeneScaffold 7911:34601:56019:1 gene:ENSEEUG00000001789 transcript:ENSEEUT00000001780  Method blast value:1.0e-030 
Erinaceus europaeus >ENSEEUP00000010992 pep:novel scaffold:HEDGEHOG:scaffold 208479:369:548:-1 gene:ENSEEUG00000012077 transcript:ENSEEUT00000012052  Method blast value:9.0e-029 
Erinaceus europaeus >ENSEEUP00000001317 pep:novel genescaffold:HEDGEHOG:GeneScaffold 7679:1487:175412:1 gene:ENSEEUG00000001461 transcript:ENSEEUT00000001458  Method blast value:6.0e-027 
Erinaceus europaeus >ENSEEUP00000014111 pep:novel genescaffold:HEDGEHOG:GeneScaffold 1944:9542:62297:1 gene:ENSEEUG00000015459 transcript:ENSEEUT00000015461  Method blast value:8.0e-026 
Erinaceus europaeus >ENSEEUP00000012337 pep:novel genescaffold:HEDGEHOG:GeneScaffold 3967:238:102800:-1 gene:ENSEEUG00000013510 transcript:ENSEEUT00000013528  Method blast value:3.0e-022 
Erinaceus europaeus >ENSEEUP00000001708 pep:novel genescaffold:HEDGEHOG:GeneScaffold 2001:8735:43523:1 gene:ENSEEUG00000001875 transcript:ENSEEUT00000001876  Method blast value:4.0e-021 
Erinaceus europaeus >ENSEEUP00000013587 pep:novel scaffold:HEDGEHOG:scaffold 350616:4888:27356:-1 gene:ENSEEUG00000014888 transcript:ENSEEUT00000014887  Method blast value:4.0e-021 
Erinaceus europaeus >ENSEEUP00000004437 pep:novel genescaffold:HEDGEHOG:GeneScaffold 7479:1204:43253:1 gene:ENSEEUG00000004845 transcript:ENSEEUT00000004865  Method blast value:1.0e-020 
Erinaceus europaeus >ENSEEUP00000012002 pep:novel genescaffold:HEDGEHOG:GeneScaffold 6782:4972:11815:1 gene:ENSEEUG00000013172 transcript:ENSEEUT00000013166  Method blast value:1.0e-017 
Erinaceus europaeus >ENSEEUP00000004562 pep:novel genescaffold:HEDGEHOG:GeneScaffold 8888:82:5206:-1 gene:ENSEEUG00000005013 transcript:ENSEEUT00000004998  Method blast value:2.0e-017 
Erinaceus europaeus >ENSEEUP00000001339 pep:novel genescaffold:HEDGEHOG:GeneScaffold 744:31186:63366:-1 gene:ENSEEUG00000001481 transcript:ENSEEUT00000001481  Method blast value:2.0e-015 
Erinaceus europaeus >ENSEEUP00000010907 pep:novel genescaffold:HEDGEHOG:GeneScaffold 3166:7:23341:1 gene:ENSEEUG00000011962 transcript:ENSEEUT00000011958  Method blast value:9.0e-015 
Erinaceus europaeus >ENSEEUP00000007880 pep:novel genescaffold:HEDGEHOG:GeneScaffold 7247:8419:100842:1 gene:ENSEEUG00000008633 transcript:ENSEEUT00000008653  Method blast value:3.0e-013 
Erinaceus europaeus >ENSEEUP00000001030 pep:novel genescaffold:HEDGEHOG:GeneScaffold 6933:1213:25866:1 gene:ENSEEUG00000001150 transcript:ENSEEUT00000001147  Method blast value:5.0e-013 
Erinaceus europaeus >ENSEEUP00000011708 pep:novel genescaffold:HEDGEHOG:GeneScaffold 3223:21317:284830:-1 gene:ENSEEUG00000012785 transcript:ENSEEUT00000012852  Method blast value:3.0e-012 
Erinaceus europaeus >ENSEEUP00000011189 pep:novel genescaffold:HEDGEHOG:GeneScaffold 3841:731:49403:1 gene:ENSEEUG00000012231 transcript:ENSEEUT00000012265  Method blast value:5.0e-012 
Erinaceus europaeus >ENSEEUP00000005479 pep:novel genescaffold:HEDGEHOG:GeneScaffold 6985:22670:37202:-1 gene:ENSEEUG00000006008 transcript:ENSEEUT00000006008  Method blast value:4.0e-010 
Erinaceus europaeus >ENSEEUP00000006183 pep:novel genescaffold:HEDGEHOG:GeneScaffold 3282:39981:41855:-1 gene:ENSEEUG00000006797 transcript:ENSEEUT00000006766  Method blast value:1.0e-009 
Erinaceus europaeus >ENSEEUP00000005701 pep:novel genescaffold:HEDGEHOG:GeneScaffold 5630:80561:140995:-1 gene:ENSEEUG00000006198 transcript:ENSEEUT00000006244  Method blast value:4.0e-009 
Erinaceus europaeus >ENSEEUP00000003259 pep:novel genescaffold:HEDGEHOG:GeneScaffold 5841:19396:24846:1 gene:ENSEEUG00000003581 transcript:ENSEEUT00000003576  Method blast value:3.0e-008 
Erinaceus europaeus >ENSEEUP00000011403 pep:novel genescaffold:HEDGEHOG:GeneScaffold 6237:580:74253:1 gene:ENSEEUG00000012462 transcript:ENSEEUT00000012506  Method blast value:9.0e-008 
Erinaceus europaeus >ENSEEUP00000000890 pep:novel genescaffold:HEDGEHOG:GeneScaffold 6346:769:26351:-1 gene:ENSEEUG00000000997 transcript:ENSEEUT00000000997  Method blast value:1.0e-007 
Erinaceus europaeus >ENSEEUP00000002796 pep:novel genescaffold:HEDGEHOG:GeneScaffold 3326:5097:78879:1 gene:ENSEEUG00000003031 transcript:ENSEEUT00000003044  Method blast value:1.0e-007 
Erinaceus europaeus >ENSEEUP00000004719 pep:novel genescaffold:HEDGEHOG:GeneScaffold 2529:4090:83722:-1 gene:ENSEEUG00000005153 transcript:ENSEEUT00000005173  Method blast value:1.0e-007 
Erinaceus europaeus >ENSEEUP00000007474 pep:novel genescaffold:HEDGEHOG:GeneScaffold 2038:1877:9371:-1 gene:ENSEEUG00000008206 transcript:ENSEEUT00000008202  Method blast value:2.0e-007 
Erinaceus europaeus >ENSEEUP00000011162 pep:novel genescaffold:HEDGEHOG:GeneScaffold 7338:6372:32594:-1 gene:ENSEEUG00000012246 transcript:ENSEEUT00000012237  Method blast value:3.0e-007 
Erinaceus europaeus >ENSEEUP00000011468 pep:novel scaffold:HEDGEHOG:scaffold 203728:2942:7891:1 gene:ENSEEUG00000012600 transcript:ENSEEUT00000012582  Method blast value:3.0e-007 
Erinaceus europaeus >ENSEEUP00000002564 pep:novel genescaffold:HEDGEHOG:GeneScaffold 5295:4953:38897:1 gene:ENSEEUG00000002798 transcript:ENSEEUT00000002800  Method blast value:8.0e-007 
Erinaceus europaeus >ENSEEUP00000005438 pep:novel genescaffold:HEDGEHOG:GeneScaffold 6403:181306:202030:1 gene:ENSEEUG00000005959 transcript:ENSEEUT00000005963  Method blast value:9.0e-007 
Erinaceus europaeus >ENSEEUP00000002580 pep:novel scaffold:HEDGEHOG:scaffold 320999:9334:20726:-1 gene:ENSEEUG00000002817 transcript:ENSEEUT00000002819  Method blast value:1.0e-006 
Erinaceus europaeus >ENSEEUP00000007123 pep:novel genescaffold:HEDGEHOG:GeneScaffold 7940:1411:47116:1 gene:ENSEEUG00000007805 transcript:ENSEEUT00000007819  Method blast value:2.0e-006 
Erinaceus europaeus >ENSEEUP00000008670 pep:novel genescaffold:HEDGEHOG:GeneScaffold 5600:142:22266:1 gene:ENSEEUG00000009506 transcript:ENSEEUT00000009514  Method blast value:2.0e-006 
Erinaceus europaeus >ENSEEUP00000013712 pep:novel scaffold:HEDGEHOG:scaffold 246162:3137:4402:1 gene:ENSEEUG00000015035 transcript:ENSEEUT00000015022  Method blast value:2.0e-006 
Erinaceus europaeus >ENSEEUP00000002482 pep:novel genescaffold:HEDGEHOG:GeneScaffold 6690:103133:117012:-1 gene:ENSEEUG00000002712 transcript:ENSEEUT00000002708  Method blast value:3.0e-006 
Erinaceus europaeus >ENSEEUP00000012313 pep:novel genescaffold:HEDGEHOG:GeneScaffold 2757:119777:144194:-1 gene:ENSEEUG00000013507 transcript:ENSEEUT00000013501  Method blast value:3.0e-006 
Erinaceus europaeus >ENSEEUP00000000565 pep:novel scaffold:HEDGEHOG:scaffold 312701:744:16078:1 gene:ENSEEUG00000000646 transcript:ENSEEUT00000000645  Method blast value:4.0e-006 
Erinaceus europaeus >ENSEEUP00000001186 pep:novel genescaffold:HEDGEHOG:GeneScaffold 1970:179797:215583:-1 gene:ENSEEUG00000001315 transcript:ENSEEUT00000001321  Method blast value:4.0e-006 
Erinaceus europaeus >ENSEEUP00000008126 pep:novel genescaffold:HEDGEHOG:GeneScaffold 756:4998:146475:1 gene:ENSEEUG00000008883 transcript:ENSEEUT00000008918  Method blast value:4.0e-006 
Erinaceus europaeus >ENSEEUP00000009914 pep:novel genescaffold:HEDGEHOG:GeneScaffold 2120:2717:24796:1 gene:ENSEEUG00000010847 transcript:ENSEEUT00000010880  Method blast value:8.0e-006 
Erinaceus europaeus >ENSEEUP00000005800 pep:novel genescaffold:HEDGEHOG:GeneScaffold 1054:22297:44042:1 gene:ENSEEUG00000006313 transcript:ENSEEUT00000006354  Method blast value:2.0e-005 
Erinaceus europaeus >ENSEEUP00000008701 pep:novel scaffold:HEDGEHOG:scaffold 226162:2162:4195:1 gene:ENSEEUG00000009575 transcript:ENSEEUT00000009548  Method blast value:3.0e-005 
Erinaceus europaeus >ENSEEUP00000010139 pep:novel genescaffold:HEDGEHOG:GeneScaffold 2966:57854:79380:-1 gene:ENSEEUG00000011123 transcript:ENSEEUT00000011121  Method blast value:3.0e-005 
Erinaceus europaeus >ENSEEUP00000009774 pep:novel genescaffold:HEDGEHOG:GeneScaffold 4942:1529:245964:1 gene:ENSEEUG00000010722 transcript:ENSEEUT00000010733  Method blast value:4.0e-005 
Erinaceus europaeus >ENSEEUP00000012153 pep:novel genescaffold:HEDGEHOG:GeneScaffold 2216:39849:51521:1 gene:ENSEEUG00000013338 transcript:ENSEEUT00000013335  Method blast value:4.0e-005 
Erinaceus europaeus >ENSEEUP00000001652 pep:novel genescaffold:HEDGEHOG:GeneScaffold 4941:26359:103412:-1 gene:ENSEEUG00000001813 transcript:ENSEEUT00000001813  Method blast value:5.0e-005 
Erinaceus europaeus >ENSEEUP00000004813 pep:novel genescaffold:HEDGEHOG:GeneScaffold 6628:54423:64130:-1 gene:ENSEEUG00000005223 transcript:ENSEEUT00000005288  Method blast value:5.0e-005 
Erinaceus europaeus >ENSEEUP00000005300 pep:novel genescaffold:HEDGEHOG:GeneScaffold 6403:102109:147424:1 gene:ENSEEUG00000005782 transcript:ENSEEUT00000005813  Method blast value:5.0e-005 
Erinaceus europaeus >ENSEEUP00000000286 pep:novel genescaffold:HEDGEHOG:GeneScaffold 1085:7660:18034:1 gene:ENSEEUG00000000322 transcript:ENSEEUT00000000322  Method blast value:6.0e-005 
Erinaceus europaeus >ENSEEUP00000002862 pep:novel genescaffold:HEDGEHOG:GeneScaffold 7910:22370:79304:1 gene:ENSEEUG00000003117 transcript:ENSEEUT00000003120  Method blast value:6.0e-005 
Erinaceus europaeus >ENSEEUP00000002818 pep:novel genescaffold:HEDGEHOG:GeneScaffold 545:568:6964:-1 gene:ENSEEUG00000003077 transcript:ENSEEUT00000003070  Method blast value:7.0e-005 
Erinaceus europaeus >ENSEEUP00000007852 pep:novel genescaffold:HEDGEHOG:GeneScaffold 5582:4407:19953:-1 gene:ENSEEUG00000008625 transcript:ENSEEUT00000008622  Method blast value:7.0e-005 
Erinaceus europaeus >ENSEEUP00000002273 pep:novel genescaffold:HEDGEHOG:GeneScaffold 1323:1392:31742:-1 gene:ENSEEUG00000002487 transcript:ENSEEUT00000002488  Method blast value:9.0e-005 
Erinaceus europaeus >ENSEEUP00000007787 pep:novel genescaffold:HEDGEHOG:GeneScaffold 3640:636:27234:1 gene:ENSEEUG00000008542 transcript:ENSEEUT00000008549  Method blast value:9.0e-005 
Erinaceus europaeus >ENSEEUP00000003209 pep:novel genescaffold:HEDGEHOG:GeneScaffold 7025:40522:59190:1 gene:ENSEEUG00000003509 transcript:ENSEEUT00000003520  Method blast value:1.0e-004 
Erinaceus europaeus >ENSEEUP00000003547 pep:novel genescaffold:HEDGEHOG:GeneScaffold 1414:782:10056:1 gene:ENSEEUG00000003903 transcript:ENSEEUT00000003893  Method blast value:1.0e-004 
Erinaceus europaeus >ENSEEUP00000014278 pep:novel genescaffold:HEDGEHOG:GeneScaffold 7508:616:33762:1 gene:ENSEEUG00000015629 transcript:ENSEEUT00000015641  Method blast value:1.0e-004 
Erinaceus europaeus >ENSEEUP00000002318 pep:novel genescaffold:HEDGEHOG:GeneScaffold 2006:53947:105754:1 gene:ENSEEUG00000002531 transcript:ENSEEUT00000002537  Method blast value:2.0e-004 
Erinaceus europaeus >ENSEEUP00000004885 pep:novel genescaffold:HEDGEHOG:GeneScaffold 395:1362:14786:-1 gene:ENSEEUG00000005359 transcript:ENSEEUT00000005366  Method blast value:2.0e-004 
Erinaceus europaeus >ENSEEUP00000008981 pep:novel genescaffold:HEDGEHOG:GeneScaffold 2303:5894:331640:-1 gene:ENSEEUG00000009748 transcript:ENSEEUT00000009857  Method blast value:2.0e-004 
Erinaceus europaeus >ENSEEUP00000010444 pep:novel genescaffold:HEDGEHOG:GeneScaffold 3411:28219:37535:-1 gene:ENSEEUG00000011459 transcript:ENSEEUT00000011451  Method blast value:2.0e-004 
Erinaceus europaeus >ENSEEUP00000000963 pep:novel genescaffold:HEDGEHOG:GeneScaffold 4801:3212:12405:1 gene:ENSEEUG00000001076 transcript:ENSEEUT00000001077  Method blast value:3.0e-004 
Erinaceus europaeus >ENSEEUP00000003379 pep:novel genescaffold:HEDGEHOG:GeneScaffold 8423:692:45579:1 gene:ENSEEUG00000003702 transcript:ENSEEUT00000003707  Method blast value:3.0e-004 
Erinaceus europaeus >ENSEEUP00000003596 pep:novel genescaffold:HEDGEHOG:GeneScaffold 1409:1211:38015:-1 gene:ENSEEUG00000003893 transcript:ENSEEUT00000003951  Method blast value:3.0e-004 
Erinaceus europaeus >ENSEEUP00000007875 pep:novel genescaffold:HEDGEHOG:GeneScaffold 7512:3004:119218:1 gene:ENSEEUG00000008639 transcript:ENSEEUT00000008648  Method blast value:3.0e-004 
Erinaceus europaeus >ENSEEUP00000013106 pep:novel genescaffold:HEDGEHOG:GeneScaffold 8860:225:5420:-1 gene:ENSEEUG00000014347 transcript:ENSEEUT00000014362  Method blast value:4.0e-004 
Erinaceus europaeus >ENSEEUP00000001385 pep:novel scaffold:HEDGEHOG:scaffold 340219:30980:32899:1 gene:ENSEEUG00000001536 transcript:ENSEEUT00000001529  Method blast value:7.0e-004 
Erinaceus europaeus >ENSEEUP00000002585 pep:novel genescaffold:HEDGEHOG:GeneScaffold 2152:6562:57425:-1 gene:ENSEEUG00000002824 transcript:ENSEEUT00000002825  Method blast value:1.0e-003 
Erinaceus europaeus >ENSEEUP00000003731 pep:novel genescaffold:HEDGEHOG:GeneScaffold 5807:154:18640:1 gene:ENSEEUG00000004103 transcript:ENSEEUT00000004104  Method blast value:1.0e-003 
Erinaceus europaeus >ENSEEUP00000007820 pep:novel genescaffold:HEDGEHOG:GeneScaffold 5582:11:3751:1 gene:ENSEEUG00000008600 transcript:ENSEEUT00000008584  Method blast value:1.0e-003 
Erinaceus europaeus >ENSEEUP00000008759 pep:novel genescaffold:HEDGEHOG:GeneScaffold 2002:93339:95638:-1 gene:ENSEEUG00000009612 transcript:ENSEEUT00000009612  Method blast value:1.0e-003 
Erinaceus europaeus >ENSEEUP00000011041 pep:novel genescaffold:HEDGEHOG:GeneScaffold 3139:6436:31735:1 gene:ENSEEUG00000012076 transcript:ENSEEUT00000012103  Method blast value:1.0e-003 
Felis catus >ENSFCAP00000006436 pep:novel genescaffold:CAT:GeneScaffold 650:229016:230942:1 gene:ENSFCAG00000006932 transcript:ENSFCAT00000006934  Method blast value:0.0e-001 
Felis catus >ENSFCAP00000010551 pep:novel genescaffold:CAT:GeneScaffold 2087:1694:6573:1 gene:ENSFCAG00000011357 transcript:ENSFCAT00000011359  Method blast value:3.0e-165 
Felis catus >ENSFCAP00000014561 pep:novel genescaffold:CAT:GeneScaffold 1346:747117:753399:-1 gene:ENSFCAG00000015701 transcript:ENSFCAT00000015705  Method blast value:3.0e-130 
Felis catus >ENSFCAP00000007741 pep:novel genescaffold:CAT:GeneScaffold 1827:61643:71359:1 gene:ENSFCAG00000008349 transcript:ENSFCAT00000008351  Method blast value:3.0e-126 
Felis catus >ENSFCAP00000005558 pep:novel genescaffold:CAT:GeneScaffold 2073:344563:440947:1 gene:ENSFCAG00000005982 transcript:ENSFCAT00000005985  Method blast value:4.0e-117 
Felis catus >ENSFCAP00000013166 pep:novel genescaffold:CAT:GeneScaffold 2919:132270:146575:1 gene:ENSFCAG00000014192 transcript:ENSFCAT00000014196  Method blast value:1.0e-106 
Felis catus >ENSFCAP00000006873 pep:novel genescaffold:CAT:GeneScaffold 4416:8042:45666:-1 gene:ENSFCAG00000007411 transcript:ENSFCAT00000007413  Method blast value:2.0e-105 
Felis catus >ENSFCAP00000003390 pep:novel genescaffold:CAT:GeneScaffold 626:359687:381360:1 gene:ENSFCAG00000003678 transcript:ENSFCAT00000003679  Method blast value:3.0e-081 
Felis catus >ENSFCAP00000012693 pep:novel genescaffold:CAT:GeneScaffold 3142:1275575:1276717:1 gene:ENSFCAG00000013685 transcript:ENSFCAT00000013689  Method blast value:6.0e-065 
Felis catus >ENSFCAP00000012193 pep:novel genescaffold:CAT:GeneScaffold 4339:399516:472751:-1 gene:ENSFCAG00000013146 transcript:ENSFCAT00000013150  Method blast value:5.0e-062 
Felis catus >ENSFCAP00000013649 pep:novel genescaffold:CAT:GeneScaffold 180:4087:119328:1 gene:ENSFCAG00000014712 transcript:ENSFCAT00000014716  Method blast value:1.0e-055 
Felis catus >ENSFCAP00000002050 pep:novel scaffold:CAT:scaffold 124940:1176:5293:-1 gene:ENSFCAG00000002222 transcript:ENSFCAT00000002222  Method blast value:2.0e-053 
Felis catus >ENSFCAP00000002936 pep:novel genescaffold:CAT:GeneScaffold 1387:29561:51485:1 gene:ENSFCAG00000003188 transcript:ENSFCAT00000003188  Method blast value:2.0e-043 
Felis catus >ENSFCAP00000002592 pep:novel genescaffold:CAT:GeneScaffold 604:668402:721611:-1 gene:ENSFCAG00000002818 transcript:ENSFCAT00000002818  Method blast value:2.0e-039 
Felis catus >ENSFCAP00000000228 pep:novel genescaffold:CAT:GeneScaffold 956:295139:320030:1 gene:ENSFCAG00000000249 transcript:ENSFCAT00000000249  Method blast value:2.0e-038 
Felis catus >ENSFCAP00000010087 pep:novel genescaffold:CAT:GeneScaffold 1629:558333:570219:1 gene:ENSFCAG00000010856 transcript:ENSFCAT00000010859  Method blast value:1.0e-033 
Felis catus >ENSFCAP00000007091 pep:novel genescaffold:CAT:GeneScaffold 311:126303:449850:1 gene:ENSFCAG00000007657 transcript:ENSFCAT00000007659  Method blast value:2.0e-027 
Felis catus >ENSFCAP00000006621 pep:novel genescaffold:CAT:GeneScaffold 3604:145352:174719:1 gene:ENSFCAG00000007141 transcript:ENSFCAT00000007143  Method blast value:1.0e-020 
Felis catus >ENSFCAP00000009032 pep:novel genescaffold:CAT:GeneScaffold 2333:810205:823484:1 gene:ENSFCAG00000009740 transcript:ENSFCAT00000009742  Method blast value:5.0e-018 
Felis catus >ENSFCAP00000013319 pep:novel genescaffold:CAT:GeneScaffold 222:35395:41235:-1 gene:ENSFCAG00000014357 transcript:ENSFCAT00000014361  Method blast value:4.0e-017 
Felis catus >ENSFCAP00000000843 pep:novel genescaffold:CAT:GeneScaffold 264:119142:127192:1 gene:ENSFCAG00000000907 transcript:ENSFCAT00000000907  Method blast value:7.0e-015 
Felis catus >ENSFCAP00000012344 pep:novel genescaffold:CAT:GeneScaffold 691:41456:121397:1 gene:ENSFCAG00000013308 transcript:ENSFCAT00000013312  Method blast value:4.0e-012 
Felis catus >ENSFCAP00000002040 pep:novel scaffold:CAT:scaffold 149481:666:6022:-1 gene:ENSFCAG00000002211 transcript:ENSFCAT00000002211  Method blast value:5.0e-012 
Felis catus >ENSFCAP00000000230 pep:novel genescaffold:CAT:GeneScaffold 956:497276:522714:-1 gene:ENSFCAG00000000251 transcript:ENSFCAT00000000251  Method blast value:8.0e-012 
Felis catus >ENSFCAP00000006593 pep:novel genescaffold:CAT:GeneScaffold 2209:1163619:1236742:-1 gene:ENSFCAG00000007106 transcript:ENSFCAT00000007108  Method blast value:3.0e-011 
Felis catus >ENSFCAP00000001649 pep:novel genescaffold:CAT:GeneScaffold 1004:164073:393956:-1 gene:ENSFCAG00000001781 transcript:ENSFCAT00000001781  Method blast value:2.0e-009 
Felis catus >ENSFCAP00000006366 pep:novel scaffold:CAT:scaffold 194701:2350:3057:-1 gene:ENSFCAG00000006857 transcript:ENSFCAT00000006859  Method blast value:8.0e-009 
Felis catus >ENSFCAP00000004585 pep:novel genescaffold:CAT:GeneScaffold 995:53717:202548:1 gene:ENSFCAG00000004956 transcript:ENSFCAT00000004957  Method blast value:9.0e-009 
Felis catus >ENSFCAP00000009076 pep:novel genescaffold:CAT:GeneScaffold 2735:132993:291143:-1 gene:ENSFCAG00000009785 transcript:ENSFCAT00000009788  Method blast value:1.0e-008 
Felis catus >ENSFCAP00000008176 pep:novel genescaffold:CAT:GeneScaffold 212:78306:120463:-1 gene:ENSFCAG00000008821 transcript:ENSFCAT00000008823  Method blast value:2.0e-008 
Felis catus >ENSFCAP00000012626 pep:novel scaffold:CAT:scaffold 202347:39709:41597:1 gene:ENSFCAG00000013616 transcript:ENSFCAT00000013621  Method blast value:2.0e-008 
Felis catus >ENSFCAP00000001032 pep:novel scaffold:CAT:scaffold 216919:76529:87863:-1 gene:ENSFCAG00000001112 transcript:ENSFCAT00000001113  Method blast value:3.0e-008 
Felis catus >ENSFCAP00000007643 pep:novel genescaffold:CAT:GeneScaffold 2137:250180:272803:-1 gene:ENSFCAG00000008246 transcript:ENSFCAT00000008248  Method blast value:3.0e-008 
Felis catus >ENSFCAP00000008794 pep:novel genescaffold:CAT:GeneScaffold 532:140218:152410:1 gene:ENSFCAG00000009483 transcript:ENSFCAT00000009484  Method blast value:3.0e-008 
Felis catus >ENSFCAP00000003877 pep:novel genescaffold:CAT:GeneScaffold 1817:379502:425730:1 gene:ENSFCAG00000004208 transcript:ENSFCAT00000004209  Method blast value:6.0e-008 
Felis catus >ENSFCAP00000004151 pep:novel genescaffold:CAT:GeneScaffold 4236:7137:31589:-1 gene:ENSFCAG00000004497 transcript:ENSFCAT00000004498  Method blast value:8.0e-008 
Felis catus >ENSFCAP00000012554 pep:novel genescaffold:CAT:GeneScaffold 3316:126139:394086:1 gene:ENSFCAG00000013539 transcript:ENSFCAT00000013543  Method blast value:8.0e-008 
Felis catus >ENSFCAP00000003241 pep:novel genescaffold:CAT:GeneScaffold 1892:987895:993043:-1 gene:ENSFCAG00000003512 transcript:ENSFCAT00000003512  Method blast value:2.0e-007 
Felis catus >ENSFCAP00000013333 pep:novel genescaffold:CAT:GeneScaffold 2370:535:354773:1 gene:ENSFCAG00000014371 transcript:ENSFCAT00000014375  Method blast value:3.0e-007 
Felis catus >ENSFCAP00000013949 pep:novel genescaffold:CAT:GeneScaffold 1900:153598:165848:1 gene:ENSFCAG00000015039 transcript:ENSFCAT00000015043  Method blast value:3.0e-007 
Felis catus >ENSFCAP00000001983 pep:novel genescaffold:CAT:GeneScaffold 3467:558334:565415:-1 gene:ENSFCAG00000002145 transcript:ENSFCAT00000002145  Method blast value:8.0e-007 
Felis catus >ENSFCAP00000013351 pep:novel genescaffold:CAT:GeneScaffold 4442:119468:185919:-1 gene:ENSFCAG00000014391 transcript:ENSFCAT00000014395  Method blast value:1.0e-006 
Felis catus >ENSFCAP00000001951 pep:novel genescaffold:CAT:GeneScaffold 1989:1124:47463:1 gene:ENSFCAG00000002109 transcript:ENSFCAT00000002110  Method blast value:3.0e-006 
Felis catus >ENSFCAP00000007715 pep:novel genescaffold:CAT:GeneScaffold 1296:18988:39798:-1 gene:ENSFCAG00000008320 transcript:ENSFCAT00000008323  Method blast value:3.0e-006 
Felis catus >ENSFCAP00000008918 pep:novel genescaffold:CAT:GeneScaffold 4450:175730:216387:1 gene:ENSFCAG00000009616 transcript:ENSFCAT00000009618  Method blast value:3.0e-006 
Felis catus >ENSFCAP00000009164 pep:novel genescaffold:CAT:GeneScaffold 2210:41082:140391:-1 gene:ENSFCAG00000009876 transcript:ENSFCAT00000009879  Method blast value:4.0e-006 
Felis catus >ENSFCAP00000014501 pep:novel scaffold:CAT:scaffold 150615:29445:36074:1 gene:ENSFCAG00000015636 transcript:ENSFCAT00000015640  Method blast value:5.0e-006 
Felis catus >ENSFCAP00000012873 pep:novel genescaffold:CAT:GeneScaffold 1146:226955:230756:1 gene:ENSFCAG00000013883 transcript:ENSFCAT00000013886  Method blast value:8.0e-006 
Felis catus >ENSFCAP00000001344 pep:novel genescaffold:CAT:GeneScaffold 4099:438451:479134:1 gene:ENSFCAG00000001448 transcript:ENSFCAT00000001448  Method blast value:9.0e-006 
Felis catus >ENSFCAP00000001432 pep:novel genescaffold:CAT:GeneScaffold 1141:588110:593166:-1 gene:ENSFCAG00000001542 transcript:ENSFCAT00000001542  Method blast value:9.0e-006 
Felis catus >ENSFCAP00000002098 pep:novel genescaffold:CAT:GeneScaffold 3345:567990:578913:1 gene:ENSFCAG00000002274 transcript:ENSFCAT00000002274  Method blast value:2.0e-005 
Felis catus >ENSFCAP00000004953 pep:novel genescaffold:CAT:GeneScaffold 4134:229403:248653:1 gene:ENSFCAG00000005341 transcript:ENSFCAT00000005342  Method blast value:2.0e-005 
Felis catus >ENSFCAP00000009817 pep:novel genescaffold:CAT:GeneScaffold 936:928185:966025:-1 gene:ENSFCAG00000010573 transcript:ENSFCAT00000010576  Method blast value:2.0e-005 
Felis catus >ENSFCAP00000010985 pep:novel genescaffold:CAT:GeneScaffold 1622:227893:246671:-1 gene:ENSFCAG00000011839 transcript:ENSFCAT00000011842  Method blast value:2.0e-005 
Felis catus >ENSFCAP00000012209 pep:novel genescaffold:CAT:GeneScaffold 4242:99226:164205:-1 gene:ENSFCAG00000013167 transcript:ENSFCAT00000013170  Method blast value:2.0e-005 
Felis catus >ENSFCAP00000012875 pep:novel genescaffold:CAT:GeneScaffold 1146:231396:246561:-1 gene:ENSFCAG00000013884 transcript:ENSFCAT00000013888  Method blast value:2.0e-005 
Felis catus >ENSFCAP00000013584 pep:novel genescaffold:CAT:GeneScaffold 1564:102529:182828:-1 gene:ENSFCAG00000014645 transcript:ENSFCAT00000014649  Method blast value:2.0e-005 
Felis catus >ENSFCAP00000011756 pep:novel genescaffold:CAT:GeneScaffold 1988:443308:492017:1 gene:ENSFCAG00000012678 transcript:ENSFCAT00000012681  Method blast value:3.0e-005 
Felis catus >ENSFCAP00000003264 pep:novel genescaffold:CAT:GeneScaffold 643:238298:278988:-1 gene:ENSFCAG00000003535 transcript:ENSFCAT00000003537  Method blast value:5.0e-005 
Felis catus >ENSFCAP00000009617 pep:novel genescaffold:CAT:GeneScaffold 4405:27849:38806:1 gene:ENSFCAG00000010360 transcript:ENSFCAT00000010363  Method blast value:5.0e-005 
Felis catus >ENSFCAP00000002591 pep:novel genescaffold:CAT:GeneScaffold 604:625062:640050:-1 gene:ENSFCAG00000002817 transcript:ENSFCAT00000002817  Method blast value:6.0e-005 
Felis catus >ENSFCAP00000000574 pep:novel genescaffold:CAT:GeneScaffold 1021:5480:26561:-1 gene:ENSFCAG00000000619 transcript:ENSFCAT00000000619  Method blast value:7.0e-005 
Felis catus >ENSFCAP00000013212 pep:novel genescaffold:CAT:GeneScaffold 915:82826:186002:-1 gene:ENSFCAG00000014238 transcript:ENSFCAT00000014243  Method blast value:8.0e-005 
Felis catus >ENSFCAP00000002288 pep:novel genescaffold:CAT:GeneScaffold 1775:78924:137258:1 gene:ENSFCAG00000002487 transcript:ENSFCAT00000002487  Method blast value:1.0e-004 
Felis catus >ENSFCAP00000002332 pep:novel genescaffold:CAT:GeneScaffold 2436:360445:366311:-1 gene:ENSFCAG00000002533 transcript:ENSFCAT00000002533  Method blast value:1.0e-004 
Felis catus >ENSFCAP00000003076 pep:novel genescaffold:CAT:GeneScaffold 4190:38757:159954:1 gene:ENSFCAG00000003337 transcript:ENSFCAT00000003337  Method blast value:1.0e-004 
Felis catus >ENSFCAP00000006679 pep:novel genescaffold:CAT:GeneScaffold 1832:21714:132101:1 gene:ENSFCAG00000007202 transcript:ENSFCAT00000007204  Method blast value:1.0e-004 
Felis catus >ENSFCAP00000010508 pep:novel genescaffold:CAT:GeneScaffold 2531:113574:155788:1 gene:ENSFCAG00000011310 transcript:ENSFCAT00000011313  Method blast value:1.0e-004 
Felis catus >ENSFCAP00000000077 pep:novel genescaffold:CAT:GeneScaffold 3416:114592:122605:-1 gene:ENSFCAG00000000083 transcript:ENSFCAT00000000084  Method blast value:2.0e-004 
Felis catus >ENSFCAP00000008999 pep:novel genescaffold:CAT:GeneScaffold 877:301466:354920:-1 gene:ENSFCAG00000009705 transcript:ENSFCAT00000009707  Method blast value:2.0e-004 
Felis catus >ENSFCAP00000000075 pep:novel genescaffold:CAT:GeneScaffold 4379:109725:118546:-1 gene:ENSFCAG00000000082 transcript:ENSFCAT00000000082  Method blast value:3.0e-004 
Felis catus >ENSFCAP00000000699 pep:novel genescaffold:CAT:GeneScaffold 501:172989:238760:1 gene:ENSFCAG00000000753 transcript:ENSFCAT00000000753  Method blast value:3.0e-004 
Felis catus >ENSFCAP00000003230 pep:novel genescaffold:CAT:GeneScaffold 1892:378537:383366:1 gene:ENSFCAG00000003501 transcript:ENSFCAT00000003501  Method blast value:3.0e-004 
Felis catus >ENSFCAP00000012973 pep:novel genescaffold:CAT:GeneScaffold 3640:98292:113554:1 gene:ENSFCAG00000013990 transcript:ENSFCAT00000013993  Method blast value:3.0e-004 
Felis catus >ENSFCAP00000001414 pep:novel genescaffold:CAT:GeneScaffold 227:155156:181290:1 gene:ENSFCAG00000001524 transcript:ENSFCAT00000001524  Method blast value:4.0e-004 
Felis catus >ENSFCAP00000010005 pep:novel genescaffold:CAT:GeneScaffold 1943:854:176819:-1 gene:ENSFCAG00000010766 transcript:ENSFCAT00000010772  Method blast value:4.0e-004 
Felis catus >ENSFCAP00000008053 pep:novel genescaffold:CAT:GeneScaffold 2323:308128:384579:1 gene:ENSFCAG00000008688 transcript:ENSFCAT00000008690  Method blast value:5.0e-004 
Felis catus >ENSFCAP00000012511 pep:novel genescaffold:CAT:GeneScaffold 1658:86253:90460:-1 gene:ENSFCAG00000013488 transcript:ENSFCAT00000013493  Method blast value:6.0e-004 
Felis catus >ENSFCAP00000003614 pep:novel genescaffold:CAT:GeneScaffold 1440:145656:249195:1 gene:ENSFCAG00000003918 transcript:ENSFCAT00000003919  Method blast value:7.0e-004 
Felis catus >ENSFCAP00000004896 pep:novel genescaffold:CAT:GeneScaffold 2104:318207:448895:1 gene:ENSFCAG00000005281 transcript:ENSFCAT00000005282  Method blast value:8.0e-004 
Felis catus >ENSFCAP00000000955 pep:novel genescaffold:CAT:GeneScaffold 2790:35474:42860:1 gene:ENSFCAG00000001026 transcript:ENSFCAT00000001026  Method blast value:1.0e-003 
Felis catus >ENSFCAP00000002395 pep:novel scaffold:CAT:scaffold 149918:125093:133081:1 gene:ENSFCAG00000002600 transcript:ENSFCAT00000002599  Method blast value:1.0e-003 
Felis catus >ENSFCAP00000010491 pep:novel genescaffold:CAT:GeneScaffold 202:585342:670424:-1 gene:ENSFCAG00000011293 transcript:ENSFCAT00000011296  Method blast value:1.0e-003 
Felis catus >ENSFCAP00000012254 pep:novel genescaffold:CAT:GeneScaffold 2085:147822:168501:1 gene:ENSFCAG00000013211 transcript:ENSFCAT00000013215  Method blast value:1.0e-003 
Felis catus >ENSFCAP00000014420 pep:novel genescaffold:CAT:GeneScaffold 2532:1677362:1712484:1 gene:ENSFCAG00000015548 transcript:ENSFCAT00000015552  Method blast value:1.0e-003 
Gallus gallus >ENSGALP00000017339 pep:novel chromosome:WASHUC2:5:46127898:46162817:1 gene:ENSGALG00000010669 transcript:ENSGALT00000017359  Method blast value:0.0e-001 
Gallus gallus >ENSGALP00000018706 pep:novel chromosome:WASHUC2:7:25041325:25084877:-1 gene:ENSGALG00000011492 transcript:ENSGALT00000018729  Method blast value:0.0e-001 
Gallus gallus >ENSGALP00000019436 pep:novel chromosome:WASHUC2:1:51436175:51450774:-1 gene:ENSGALG00000011932 transcript:ENSGALT00000019462  Method blast value:0.0e-001 
Gallus gallus >ENSGALP00000021795 pep:novel chromosome:WASHUC2:E64:10716:17346:1 gene:ENSGALG00000013384 transcript:ENSGALT00000021833  Method blast value:0.0e-001 
Gallus gallus >ENSGALP00000005963 pep:novel chromosome:WASHUC2:22:2794396:2802220:-1 gene:ENSGALG00000003764 transcript:ENSGALT00000005973  Method blast value:8.0e-170 
Gallus gallus >ENSGALP00000038555 pep:novel chromosome:WASHUC2:6:24228142:24245397:1 gene:ENSGALG00000007753 transcript:ENSGALT00000039345  Method blast value:1.0e-168 
Gallus gallus >ENSGALP00000007180 pep:novel chromosome:WASHUC2:5:963966:971261:1 gene:ENSGALG00000004516 transcript:ENSGALT00000007192  Method blast value:6.0e-128 
Gallus gallus >ENSGALP00000010744 pep:novel chromosome:WASHUC2:12:11769803:11771081:1 gene:ENSGALG00000006651 transcript:ENSGALT00000010758  Method blast value:3.0e-090 
Gallus gallus >ENSGALP00000019952 pep:novel chromosome:WASHUC2:1:52801119:52814397:1 gene:ENSGALG00000012236 transcript:ENSGALT00000019979  Method blast value:1.0e-087 
Gallus gallus >ENSGALP00000028424 pep:novel chromosome:WASHUC2:6:36009982:36132357:1 gene:ENSGALG00000010454 transcript:ENSGALT00000029070  Method blast value:5.0e-065 
Gallus gallus >ENSGALP00000036920 pep:novel chromosome:WASHUC2:1:55631782:55667683:-1 gene:ENSGALG00000012638 transcript:ENSGALT00000037715  Method blast value:4.0e-050 
Gallus gallus >ENSGALP00000016605 pep:novel chromosome:WASHUC2:8:21739675:21743621:-1 gene:ENSGALG00000010226 transcript:ENSGALT00000016624  Method blast value:2.0e-049 
Gallus gallus >ENSGALP00000037657 pep:novel chromosome:WASHUC2:8:21739777:21743621:-1 gene:ENSGALG00000010226 transcript:ENSGALT00000038451  Method blast value:2.0e-047 
Gallus gallus >ENSGALP00000013730 pep:novel chromosome:WASHUC2:5:26106138:26126804:-1 gene:ENSGALG00000008436 transcript:ENSGALT00000013745  Method blast value:5.0e-045 
Gallus gallus >ENSGALP00000025133 pep:novel chromosome:WASHUC2:Z:61495473:61535260:-1 gene:ENSGALG00000015620 transcript:ENSGALT00000025179  Method blast value:4.0e-031 
Gallus gallus >ENSGALP00000037548 pep:novel chromosome:WASHUC2:5:26108542:26111827:-1 gene:ENSGALG00000008436 transcript:ENSGALT00000038344  Method blast value:5.0e-031 
Gallus gallus >ENSGALP00000036089 pep:novel chromosome:WASHUC2:3:103074349:103081744:1 gene:ENSGALG00000016468 transcript:ENSGALT00000036876  Method blast value:1.0e-025 
Gallus gallus >ENSGALP00000011299 pep:novel chromosome:WASHUC2:6:22471887:22569634:1 gene:ENSGALG00000006983 transcript:ENSGALT00000011313  Method blast value:1.0e-024 
Gallus gallus >ENSGALP00000030956 pep:novel chromosome:WASHUC2:3:103072772:103081753:1 gene:ENSGALG00000016468 transcript:ENSGALT00000031592  Method blast value:1.0e-023 
Gallus gallus >ENSGALP00000007986 pep:novel chromosome:WASHUC2:Un random:59745425:59745911:1 gene:ENSGALG00000004995 transcript:ENSGALT00000008000  Method blast value:2.0e-023 
Gallus gallus >ENSGALP00000008093 pep:novel chromosome:WASHUC2:19:7031602:7048244:1 gene:ENSGALG00000005055 transcript:ENSGALT00000008107  Method blast value:2.0e-023 
Gallus gallus >ENSGALP00000038538 pep:novel chromosome:WASHUC2:19:7031587:7048061:1 gene:ENSGALG00000005055 transcript:ENSGALT00000039328  Method blast value:2.0e-023 
Gallus gallus >ENSGALP00000026521 pep:novel chromosome:WASHUC2:3:103072772:103088308:1 gene:ENSGALG00000016468 transcript:ENSGALT00000026572  Method blast value:1.0e-020 
Gallus gallus >ENSGALP00000032211 pep:novel chromosome:WASHUC2:Z:23353849:23378046:-1 gene:ENSGALG00000014956 transcript:ENSGALT00000032848  Method blast value:1.0e-018 
Gallus gallus >ENSGALP00000032210 pep:novel chromosome:WASHUC2:Z:23353849:23378046:-1 gene:ENSGALG00000014956 transcript:ENSGALT00000032847  Method blast value:3.0e-018 
Gallus gallus >ENSGALP00000003458 pep:novel chromosome:WASHUC2:19:4444555:4448318:1 gene:ENSGALG00000002212 transcript:ENSGALT00000003463  Method blast value:4.0e-017 
Gallus gallus >ENSGALP00000015437 pep:novel chromosome:WASHUC2:5:31019879:31028909:-1 gene:ENSGALG00000009491 transcript:ENSGALT00000015453  Method blast value:8.0e-017 
Gallus gallus >ENSGALP00000035752 pep:novel chromosome:WASHUC2:1:146969391:146983150:-1 gene:ENSGALG00000016860 transcript:ENSGALT00000036537  Method blast value:6.0e-013 
Gallus gallus >ENSGALP00000028931 pep:novel chromosome:WASHUC2:4:71317529:71355925:1 gene:ENSGALG00000014298 transcript:ENSGALT00000029582  Method blast value:1.0e-012 
Gallus gallus >ENSGALP00000017465 pep:novel chromosome:WASHUC2:3:36994230:37009395:-1 gene:ENSGALG00000010748 transcript:ENSGALT00000017486  Method blast value:1.0e-011 
Gallus gallus >ENSGALP00000017422 pep:novel chromosome:WASHUC2:4:43663529:43680766:-1 gene:ENSGALG00000010719 transcript:ENSGALT00000017443  Method blast value:2.0e-011 
Gallus gallus >ENSGALP00000037417 pep:novel chromosome:WASHUC2:4:43663529:43680766:-1 gene:ENSGALG00000010719 transcript:ENSGALT00000038211  Method blast value:2.0e-011 
Gallus gallus >ENSGALP00000010127 pep:novel chromosome:WASHUC2:2:6712716:6723098:-1 gene:ENSGALG00000006276 transcript:ENSGALT00000010141  Method blast value:5.0e-011 
Gallus gallus >ENSGALP00000019284 pep:novel chromosome:WASHUC2:4:54918986:55102599:-1 gene:ENSGALG00000011833 transcript:ENSGALT00000019309  Method blast value:2.0e-009 
Gallus gallus >ENSGALP00000005578 pep:novel chromosome:WASHUC2:17:7228049:7274338:-1 gene:ENSGALG00000003534 transcript:ENSGALT00000005588  Method blast value:3.0e-009 
Gallus gallus >ENSGALP00000008801 pep:novel chromosome:WASHUC2:19:8592481:8599656:-1 gene:ENSGALG00000005489 transcript:ENSGALT00000008815  Method blast value:3.0e-009 
Gallus gallus >ENSGALP00000013887 pep:novel chromosome:WASHUC2:3:17373528:17380122:1 gene:ENSGALG00000008530 transcript:ENSGALT00000013903  Method blast value:9.0e-009 
Gallus gallus >ENSGALP00000026842 pep:novel chromosome:WASHUC2:3:110156827:110159621:1 gene:ENSGALG00000016664 transcript:ENSGALT00000026893  Method blast value:3.0e-008 
Gallus gallus >ENSGALP00000039639 pep:novel chromosome:WASHUC2:27:2719716:2733316:1 gene:ENSGALG00000000581 transcript:ENSGALT00000040437  Method blast value:6.0e-008 
Gallus gallus >ENSGALP00000017259 pep:novel chromosome:WASHUC2:3:34878131:34909770:-1 gene:ENSGALG00000010620 transcript:ENSGALT00000017279  Method blast value:7.0e-008 
Gallus gallus >ENSGALP00000010231 pep:novel chromosome:WASHUC2:15:8341158:8349855:1 gene:ENSGALG00000006338 transcript:ENSGALT00000010245  Method blast value:7.0e-007 
Gallus gallus >ENSGALP00000040011 pep:novel chromosome:WASHUC2:6:11892908:11901571:1 gene:ENSGALG00000024159 transcript:ENSGALT00000040808  Method blast value:2.0e-006 
Gallus gallus >ENSGALP00000000526 pep:novel chromosome:WASHUC2:Un random:47222951:47232516:-1 gene:ENSGALG00000000386 transcript:ENSGALT00000000527  Method blast value:3.0e-006 
Gallus gallus >ENSGALP00000003384 pep:novel chromosome:WASHUC2:8:1452258:1459617:1 gene:ENSGALG00000002164 transcript:ENSGALT00000003389  Method blast value:3.0e-006 
Gallus gallus >ENSGALP00000011283 pep:novel chromosome:WASHUC2:20:10704399:10710345:-1 gene:ENSGALG00000006974 transcript:ENSGALT00000011297  Method blast value:3.0e-006 
Gallus gallus >ENSGALP00000012174 pep:novel chromosome:WASHUC2:9:16098827:16102298:1 gene:ENSGALG00000007536 transcript:ENSGALT00000012188  Method blast value:3.0e-006 
Gallus gallus >ENSGALP00000005090 pep:novel chromosome:WASHUC2:28:2853401:2870200:-1 gene:ENSGALG00000003220 transcript:ENSGALT00000005099  Method blast value:4.0e-006 
Gallus gallus >ENSGALP00000005092 pep:novel chromosome:WASHUC2:28:2853401:2870200:-1 gene:ENSGALG00000003220 transcript:ENSGALT00000005101  Method blast value:4.0e-006 
Gallus gallus >ENSGALP00000038641 pep:novel chromosome:WASHUC2:Z:7931929:7954971:-1 gene:ENSGALG00000001986 transcript:ENSGALT00000039430  Method blast value:4.0e-006 
Gallus gallus >ENSGALP00000001579 pep:novel chromosome:WASHUC2:27:1123209:1171176:-1 gene:ENSGALG00000001055 transcript:ENSGALT00000001581  Method blast value:5.0e-006 
Gallus gallus >ENSGALP00000040045 pep:novel chromosome:WASHUC2:27:1122655:1171176:-1 gene:ENSGALG00000001055 transcript:ENSGALT00000040841  Method blast value:5.0e-006 
Gallus gallus >ENSGALP00000040048 pep:novel chromosome:WASHUC2:27:1122516:1171176:-1 gene:ENSGALG00000001055 transcript:ENSGALT00000040844  Method blast value:5.0e-006 
Gallus gallus >ENSGALP00000010325 pep:novel chromosome:WASHUC2:13:16097697:16115901:-1 gene:ENSGALG00000006404 transcript:ENSGALT00000010339  Method blast value:7.0e-006 
Gallus gallus >ENSGALP00000026295 pep:novel chromosome:WASHUC2:3:91368459:91489471:-1 gene:ENSGALG00000016332 transcript:ENSGALT00000026345  Method blast value:8.0e-006 
Gallus gallus >ENSGALP00000030991 pep:novel chromosome:WASHUC2:3:91368459:91490553:-1 gene:ENSGALG00000016332 transcript:ENSGALT00000031627  Method blast value:8.0e-006 
Gallus gallus >ENSGALP00000036168 pep:novel chromosome:WASHUC2:3:91368459:91489471:-1 gene:ENSGALG00000016332 transcript:ENSGALT00000036955  Method blast value:8.0e-006 
Gallus gallus >ENSGALP00000037650 pep:novel chromosome:WASHUC2:2:15828946:15845893:-1 gene:ENSGALG00000007492 transcript:ENSGALT00000038444  Method blast value:8.0e-006 
Gallus gallus >ENSGALP00000039796 pep:novel chromosome:WASHUC2:24:5697114:5710164:-1 gene:ENSGALG00000021251 transcript:ENSGALT00000040594  Method blast value:9.0e-006 
Gallus gallus >ENSGALP00000000631 pep:novel chromosome:WASHUC2:Un random:52917873:52923267:1 gene:ENSGALG00000000463 transcript:ENSGALT00000000632  Method blast value:1.0e-005 
Gallus gallus >ENSGALP00000004785 pep:novel chromosome:WASHUC2:13:10259724:10267506:-1 gene:ENSGALG00000003030 transcript:ENSGALT00000004794  Method blast value:1.0e-005 
Gallus gallus >ENSGALP00000006581 pep:novel chromosome:WASHUC2:6:11877942:11891369:1 gene:ENSGALG00000004144 transcript:ENSGALT00000006591  Method blast value:1.0e-005 
Gallus gallus >ENSGALP00000008496 pep:novel chromosome:WASHUC2:14:6003872:6015777:-1 gene:ENSGALG00000005308 transcript:ENSGALT00000008510  Method blast value:2.0e-005 
Gallus gallus >ENSGALP00000037994 pep:novel chromosome:WASHUC2:11:20884503:20885788:1 gene:ENSGALG00000023447 transcript:ENSGALT00000038786  Method blast value:2.0e-005 
Gallus gallus >ENSGALP00000000670 pep:novel chromosome:WASHUC2:28:664615:679571:-1 gene:ENSGALG00000000490 transcript:ENSGALT00000000671  Method blast value:3.0e-005 
Gallus gallus >ENSGALP00000005777 pep:novel chromosome:WASHUC2:6:10721253:10734011:1 gene:ENSGALG00000003652 transcript:ENSGALT00000005787  Method blast value:3.0e-005 
Gallus gallus >ENSGALP00000018045 pep:novel chromosome:WASHUC2:7:22607402:22636018:1 gene:ENSGALG00000011089 transcript:ENSGALT00000018067  Method blast value:3.0e-005 
Gallus gallus >ENSGALP00000018157 pep:novel chromosome:WASHUC2:Un random:17748950:17756071:-1 gene:ENSGALG00000011146 transcript:ENSGALT00000018179  Method blast value:3.0e-005 
Gallus gallus >ENSGALP00000025626 pep:novel chromosome:WASHUC2:3:84286082:84302746:-1 gene:ENSGALG00000015928 transcript:ENSGALT00000025673  Method blast value:3.0e-005 
Gallus gallus >ENSGALP00000009098 pep:novel chromosome:WASHUC2:10:12301798:12308658:-1 gene:ENSGALG00000005682 transcript:ENSGALT00000009112  Method blast value:4.0e-005 
Gallus gallus >ENSGALP00000019975 pep:novel chromosome:WASHUC2:1:52818200:52836775:1 gene:ENSGALG00000012247 transcript:ENSGALT00000020002  Method blast value:6.0e-005 
Gallus gallus >ENSGALP00000034409 pep:novel chromosome:WASHUC2:28:2822597:2828233:-1 gene:ENSGALG00000003130 transcript:ENSGALT00000035055  Method blast value:6.0e-005 
Gallus gallus >ENSGALP00000002302 pep:novel chromosome:WASHUC2:21:2138912:2156346:-1 gene:ENSGALG00000001515 transcript:ENSGALT00000002304  Method blast value:7.0e-005 
Gallus gallus >ENSGALP00000019669 pep:novel chromosome:WASHUC2:2:45996153:46020578:-1 gene:ENSGALG00000012057 transcript:ENSGALT00000019695  Method blast value:8.0e-005 
Gallus gallus >ENSGALP00000013148 pep:novel chromosome:WASHUC2:5:25021825:25026786:1 gene:ENSGALG00000008108 transcript:ENSGALT00000013163  Method blast value:1.0e-004 
Gallus gallus >ENSGALP00000015157 pep:novel chromosome:WASHUC2:3:18689443:18719188:1 gene:ENSGALG00000009322 transcript:ENSGALT00000015173  Method blast value:1.0e-004 
Gallus gallus >ENSGALP00000036835 pep:novel chromosome:WASHUC2:5:46255524:46263851:1 gene:ENSGALG00000010675 transcript:ENSGALT00000037629  Method blast value:1.0e-004 
Gallus gallus >ENSGALP00000006419 pep:novel chromosome:WASHUC2:6:11706936:11721545:-1 gene:ENSGALG00000004037 transcript:ENSGALT00000006429  Method blast value:2.0e-004 
Gallus gallus >ENSGALP00000015313 pep:novel chromosome:WASHUC2:2:22601837:22624163:-1 gene:ENSGALG00000009410 transcript:ENSGALT00000015329  Method blast value:2.0e-004 
Gallus gallus >ENSGALP00000018252 pep:novel chromosome:WASHUC2:4:47908494:47924354:-1 gene:ENSGALG00000011208 transcript:ENSGALT00000018274  Method blast value:2.0e-004 
Gallus gallus >ENSGALP00000027543 pep:novel chromosome:WASHUC2:1:179511405:179547877:1 gene:ENSGALG00000017083 transcript:ENSGALT00000027595  Method blast value:2.0e-004 
Gallus gallus >ENSGALP00000036275 pep:novel chromosome:WASHUC2:3:84286094:84299427:-1 gene:ENSGALG00000015928 transcript:ENSGALT00000037063  Method blast value:2.0e-004 
Gallus gallus >ENSGALP00000000468 pep:novel chromosome:WASHUC2:27:1607679:1611164:1 gene:ENSGALG00000000349 transcript:ENSGALT00000000469  Method blast value:3.0e-004 
Gallus gallus >ENSGALP00000026729 pep:novel chromosome:WASHUC2:1:126836918:126861017:-1 gene:ENSGALG00000016592 transcript:ENSGALT00000026780  Method blast value:4.0e-004 
Gallus gallus >ENSGALP00000012676 pep:novel chromosome:WASHUC2:18:10557659:10572317:1 gene:ENSGALG00000007818 transcript:ENSGALT00000012690  Method blast value:5.0e-004 
Gallus gallus >ENSGALP00000017671 pep:novel chromosome:WASHUC2:5:47879796:47895535:-1 gene:ENSGALG00000010884 transcript:ENSGALT00000017692  Method blast value:5.0e-004 
Gallus gallus >ENSGALP00000002864 pep:novel chromosome:WASHUC2:Z:1541676:1557630:-1 gene:ENSGALG00000001851 transcript:ENSGALT00000002868  Method blast value:6.0e-004 
Gallus gallus >ENSGALP00000020332 pep:novel chromosome:WASHUC2:5:61325489:61384417:-1 gene:ENSGALG00000012455 transcript:ENSGALT00000020359  Method blast value:7.0e-004 
Gallus gallus >ENSGALP00000037618 pep:novel chromosome:WASHUC2:7:22062507:22064783:1 gene:ENSGALG00000011069 transcript:ENSGALT00000018023  Method blast value:8.0e-004 
Gallus gallus >ENSGALP00000006273 pep:novel chromosome:WASHUC2:11:7930538:7968347:-1 gene:ENSGALG00000003942 transcript:ENSGALT00000006283  Method blast value:9.0e-004 
Gallus gallus >ENSGALP00000025300 pep:novel chromosome:WASHUC2:4:88029750:88035551:1 gene:ENSGALG00000015719 transcript:ENSGALT00000025346  Method blast value:9.0e-004 
Gallus gallus >ENSGALP00000003454 pep:novel chromosome:WASHUC2:18:4616069:4619393:1 gene:ENSGALG00000002209 transcript:ENSGALT00000003459  Method blast value:1.0e-003 
Gallus gallus >ENSGALP00000004322 pep:novel chromosome:WASHUC2:10:3844644:3866630:-1 gene:ENSGALG00000002746 transcript:ENSGALT00000004331  Method blast value:1.0e-003 
Gallus gallus >ENSGALP00000007750 pep:novel chromosome:WASHUC2:20:6685021:6696303:-1 gene:ENSGALG00000004859 transcript:ENSGALT00000007763  Method blast value:1.0e-003 
Gallus gallus >ENSGALP00000019087 pep:novel chromosome:WASHUC2:7:28411741:28501694:1 gene:ENSGALG00000011689 transcript:ENSGALT00000019110  Method blast value:1.0e-003 
Gasterosteus aculeatus >ENSGACP00000006455 pep:novel group:BROADS1:groupV:5843061:5847053:-1 gene:ENSGACG00000004868 transcript:ENSGACT00000006472  Method blast value:0.0e-001 
Gasterosteus aculeatus >ENSGACP00000023360 pep:novel group:BROADS1:groupIII:15198091:15220262:1 gene:ENSGACG00000017679 transcript:ENSGACT00000023406  Method blast value:0.0e-001 
Gasterosteus aculeatus >ENSGACP00000019570 pep:novel group:BROADS1:groupII:5087411:5092681:-1 gene:ENSGACG00000014815 transcript:ENSGACT00000019608  Method blast value:4.0e-180 
Gasterosteus aculeatus >ENSGACP00000008149 pep:novel group:BROADS1:groupXVI:11723120:11728709:-1 gene:ENSGACG00000006130 transcript:ENSGACT00000008168  Method blast value:8.0e-179 
Gasterosteus aculeatus >ENSGACP00000008137 pep:novel group:BROADS1:groupXVI:11722950:11728698:-1 gene:ENSGACG00000006130 transcript:ENSGACT00000008156  Method blast value:9.0e-167 
Gasterosteus aculeatus >ENSGACP00000005399 pep:novel group:BROADS1:groupXIII:1530484:1537967:-1 gene:ENSGACG00000004070 transcript:ENSGACT00000005414  Method blast value:1.0e-153 
Gasterosteus aculeatus >ENSGACP00000024155 pep:novel group:BROADS1:groupIX:10825506:10830846:-1 gene:ENSGACG00000018272 transcript:ENSGACT00000024203  Method blast value:8.0e-147 
Gasterosteus aculeatus >ENSGACP00000004630 pep:novel group:BROADS1:groupXXI:8091383:8096316:1 gene:ENSGACG00000003525 transcript:ENSGACT00000004644  Method blast value:4.0e-138 
Gasterosteus aculeatus >ENSGACP00000016197 pep:novel group:BROADS1:groupXVIII:13379496:13382944:-1 gene:ENSGACG00000012241 transcript:ENSGACT00000016228  Method blast value:7.0e-132 
Gasterosteus aculeatus >ENSGACP00000025769 pep:novel group:BROADS1:groupIV:25509908:25512909:1 gene:ENSGACG00000019497 transcript:ENSGACT00000025819  Method blast value:2.0e-118 
Gasterosteus aculeatus >ENSGACP00000025771 pep:novel group:BROADS1:groupIV:25509917:25512733:1 gene:ENSGACG00000019497 transcript:ENSGACT00000025821  Method blast value:4.0e-113 
Gasterosteus aculeatus >ENSGACP00000025774 pep:novel group:BROADS1:groupIV:25509927:25512639:1 gene:ENSGACG00000019497 transcript:ENSGACT00000025824  Method blast value:4.0e-113 
Gasterosteus aculeatus >ENSGACP00000025776 pep:novel group:BROADS1:groupIV:25511201:25512898:1 gene:ENSGACG00000019497 transcript:ENSGACT00000025826  Method blast value:4.0e-113 
Gasterosteus aculeatus >ENSGACP00000011829 pep:novel group:BROADS1:groupXIII:8973554:8975909:1 gene:ENSGACG00000008939 transcript:ENSGACT00000011853  Method blast value:2.0e-107 
Gasterosteus aculeatus >ENSGACP00000006159 pep:novel group:BROADS1:groupXIX:6301852:6303354:-1 gene:ENSGACG00000004670 transcript:ENSGACT00000006176  Method blast value:3.0e-093 
Gasterosteus aculeatus >ENSGACP00000003795 pep:novel group:BROADS1:groupXII:881803:883949:1 gene:ENSGACG00000002899 transcript:ENSGACT00000003808  Method blast value:1.0e-088 
Gasterosteus aculeatus >ENSGACP00000005959 pep:novel group:BROADS1:groupV:5602319:5607260:-1 gene:ENSGACG00000004516 transcript:ENSGACT00000005976  Method blast value:3.0e-086 
Gasterosteus aculeatus >ENSGACP00000016899 pep:novel group:BROADS1:groupXIX:16556236:16558583:-1 gene:ENSGACG00000012787 transcript:ENSGACT00000016933  Method blast value:4.0e-069 
Gasterosteus aculeatus >ENSGACP00000015973 pep:novel group:BROADS1:groupXIX:15357367:15360484:1 gene:ENSGACG00000012071 transcript:ENSGACT00000016004  Method blast value:3.0e-065 
Gasterosteus aculeatus >ENSGACP00000002941 pep:novel group:BROADS1:groupXXI:3762380:3766951:-1 gene:ENSGACG00000002244 transcript:ENSGACT00000002952  Method blast value:1.0e-057 
Gasterosteus aculeatus >ENSGACP00000021707 pep:novel group:BROADS1:groupII:15282045:15285680:-1 gene:ENSGACG00000016441 transcript:ENSGACT00000021748  Method blast value:9.0e-052 
Gasterosteus aculeatus >ENSGACP00000013835 pep:novel group:BROADS1:groupXII:13140358:13147524:-1 gene:ENSGACG00000010460 transcript:ENSGACT00000013860  Method blast value:5.0e-050 
Gasterosteus aculeatus >ENSGACP00000016151 pep:novel group:BROADS1:groupVIII:15446964:15451023:-1 gene:ENSGACG00000012201 transcript:ENSGACT00000016182  Method blast value:9.0e-047 
Gasterosteus aculeatus >ENSGACP00000008448 pep:novel group:BROADS1:groupV:8284041:8298208:-1 gene:ENSGACG00000006381 transcript:ENSGACT00000008467  Method blast value:1.0e-046 
Gasterosteus aculeatus >ENSGACP00000026470 pep:novel group:BROADS1:groupIV:32004462:32008670:-1 gene:ENSGACG00000020037 transcript:ENSGACT00000026521  Method blast value:6.0e-046 
Gasterosteus aculeatus >ENSGACP00000027560 pep:novel group:BROADS1:groupVII:26766840:26778399:-1 gene:ENSGACG00000020846 transcript:ENSGACT00000027612  Method blast value:1.0e-045 
Gasterosteus aculeatus >ENSGACP00000027561 pep:novel group:BROADS1:groupVII:26768540:26778378:-1 gene:ENSGACG00000020846 transcript:ENSGACT00000027613  Method blast value:1.0e-045 
Gasterosteus aculeatus >ENSGACP00000017817 pep:novel group:BROADS1:groupXIX:17896031:17900731:1 gene:ENSGACG00000013480 transcript:ENSGACT00000017852  Method blast value:8.0e-045 
Gasterosteus aculeatus >ENSGACP00000003142 pep:novel group:BROADS1:groupXIX:1002682:1016637:-1 gene:ENSGACG00000002398 transcript:ENSGACT00000003153  Method blast value:5.0e-044 
Gasterosteus aculeatus >ENSGACP00000012631 pep:novel group:BROADS1:groupVI:11325609:11341955:-1 gene:ENSGACG00000009577 transcript:ENSGACT00000012655  Method blast value:2.0e-036 
Gasterosteus aculeatus >ENSGACP00000018659 pep:novel group:BROADS1:groupI:20956431:20959231:1 gene:ENSGACG00000014135 transcript:ENSGACT00000018697  Method blast value:2.0e-035 
Gasterosteus aculeatus >ENSGACP00000020776 pep:novel group:BROADS1:groupIII:9008711:9012714:1 gene:ENSGACG00000015735 transcript:ENSGACT00000020816  Method blast value:1.0e-031 
Gasterosteus aculeatus >ENSGACP00000020771 pep:novel group:BROADS1:groupIII:9008561:9012132:1 gene:ENSGACG00000015735 transcript:ENSGACT00000020811  Method blast value:3.0e-030 
Gasterosteus aculeatus >ENSGACP00000020778 pep:novel group:BROADS1:groupIII:9008711:9011775:1 gene:ENSGACG00000015735 transcript:ENSGACT00000020818  Method blast value:8.0e-030 
Gasterosteus aculeatus >ENSGACP00000011652 pep:novel group:BROADS1:groupXVIII:8385313:8385703:1 gene:ENSGACG00000008827 transcript:ENSGACT00000011676  Method blast value:8.0e-028 
Gasterosteus aculeatus >ENSGACP00000003793 pep:novel group:BROADS1:groupVI:2129480:2170937:-1 gene:ENSGACG00000002880 transcript:ENSGACT00000003806  Method blast value:1.0e-027 
Gasterosteus aculeatus >ENSGACP00000003794 pep:novel group:BROADS1:groupVI:2129486:2170937:-1 gene:ENSGACG00000002880 transcript:ENSGACT00000003807  Method blast value:1.0e-027 
Gasterosteus aculeatus >ENSGACP00000003797 pep:novel group:BROADS1:groupVI:2129486:2170928:-1 gene:ENSGACG00000002880 transcript:ENSGACT00000003810  Method blast value:1.0e-027 
Gasterosteus aculeatus >ENSGACP00000000375 pep:novel scaffold:BROADS1:scaffold 114:346370:348624:-1 gene:ENSGACG00000000293 transcript:ENSGACT00000000375  Method blast value:2.0e-027 
Gasterosteus aculeatus >ENSGACP00000002447 pep:novel scaffold:BROADS1:scaffold 326:34735:39797:-1 gene:ENSGACG00000001887 transcript:ENSGACT00000002455  Method blast value:1.0e-026 
Gasterosteus aculeatus >ENSGACP00000003807 pep:novel group:BROADS1:groupXVI:7212230:7220573:1 gene:ENSGACG00000002904 transcript:ENSGACT00000003820  Method blast value:7.0e-024 
Gasterosteus aculeatus >ENSGACP00000011702 pep:novel group:BROADS1:groupXVIII:8436240:8440121:-1 gene:ENSGACG00000008868 transcript:ENSGACT00000011726  Method blast value:2.0e-022 
Gasterosteus aculeatus >ENSGACP00000018312 pep:novel group:BROADS1:groupXIII:17404677:17408492:-1 gene:ENSGACG00000013865 transcript:ENSGACT00000018347  Method blast value:2.0e-019 
Gasterosteus aculeatus >ENSGACP00000013233 pep:novel group:BROADS1:groupXIII:9802317:9808551:1 gene:ENSGACG00000010020 transcript:ENSGACT00000013258  Method blast value:7.0e-017 
Gasterosteus aculeatus >ENSGACP00000023552 pep:novel group:BROADS1:groupIII:16064617:16067876:1 gene:ENSGACG00000017821 transcript:ENSGACT00000023598  Method blast value:1.0e-014 
Gasterosteus aculeatus >ENSGACP00000023547 pep:novel group:BROADS1:groupIII:16064588:16067866:1 gene:ENSGACG00000017821 transcript:ENSGACT00000023593  Method blast value:2.0e-014 
Gasterosteus aculeatus >ENSGACP00000023554 pep:novel group:BROADS1:groupIII:16064624:16067868:1 gene:ENSGACG00000017821 transcript:ENSGACT00000023600  Method blast value:2.0e-014 
Gasterosteus aculeatus >ENSGACP00000027559 pep:novel group:BROADS1:groupVII:26760863:26768254:1 gene:ENSGACG00000020845 transcript:ENSGACT00000027611  Method blast value:4.0e-014 
Gasterosteus aculeatus >ENSGACP00000002840 pep:novel group:BROADS1:groupVI:96096:107005:-1 gene:ENSGACG00000002181 transcript:ENSGACT00000002850  Method blast value:3.0e-013 
Gasterosteus aculeatus >ENSGACP00000008652 pep:novel group:BROADS1:groupVI:7898539:7919401:-1 gene:ENSGACG00000006537 transcript:ENSGACT00000008671  Method blast value:5.0e-013 
Gasterosteus aculeatus >ENSGACP00000006597 pep:novel group:BROADS1:groupXXI:10874434:10876031:1 gene:ENSGACG00000004998 transcript:ENSGACT00000006614  Method blast value:1.0e-012 
Gasterosteus aculeatus >ENSGACP00000011883 pep:novel group:BROADS1:groupVI:10511430:10515346:1 gene:ENSGACG00000008990 transcript:ENSGACT00000011907  Method blast value:1.0e-012 
Gasterosteus aculeatus >ENSGACP00000021309 pep:novel group:BROADS1:groupIX:1700297:1709252:-1 gene:ENSGACG00000016149 transcript:ENSGACT00000021350  Method blast value:2.0e-012 
Gasterosteus aculeatus >ENSGACP00000020166 pep:novel group:BROADS1:groupII:7640845:7646530:1 gene:ENSGACG00000015292 transcript:ENSGACT00000020205  Method blast value:7.0e-012 
Gasterosteus aculeatus >ENSGACP00000026524 pep:novel group:BROADS1:groupVII:10342744:10347519:1 gene:ENSGACG00000020072 transcript:ENSGACT00000026575  Method blast value:9.0e-011 
Gasterosteus aculeatus >ENSGACP00000026518 pep:novel group:BROADS1:groupVII:10341551:10347463:1 gene:ENSGACG00000020072 transcript:ENSGACT00000026569  Method blast value:1.0e-010 
Gasterosteus aculeatus >ENSGACP00000026522 pep:novel group:BROADS1:groupVII:10342697:10347475:1 gene:ENSGACG00000020072 transcript:ENSGACT00000026573  Method blast value:1.0e-010 
Gasterosteus aculeatus >ENSGACP00000025073 pep:novel group:BROADS1:groupIX:15031628:15033101:1 gene:ENSGACG00000018961 transcript:ENSGACT00000025122  Method blast value:4.0e-010 
Gasterosteus aculeatus >ENSGACP00000026427 pep:novel group:BROADS1:groupIX:20153397:20158922:1 gene:ENSGACG00000020004 transcript:ENSGACT00000026478  Method blast value:2.0e-009 
Gasterosteus aculeatus >ENSGACP00000026428 pep:novel group:BROADS1:groupIX:20154565:20158922:1 gene:ENSGACG00000020004 transcript:ENSGACT00000026479  Method blast value:2.0e-009 
Gasterosteus aculeatus >ENSGACP00000026433 pep:novel group:BROADS1:groupIX:20154566:20159394:1 gene:ENSGACG00000020004 transcript:ENSGACT00000026484  Method blast value:2.0e-009 
Gasterosteus aculeatus >ENSGACP00000020209 pep:novel group:BROADS1:groupI:26988956:26995237:1 gene:ENSGACG00000015323 transcript:ENSGACT00000020248  Method blast value:1.0e-008 
Gasterosteus aculeatus >ENSGACP00000020215 pep:novel group:BROADS1:groupI:26988959:26995010:1 gene:ENSGACG00000015323 transcript:ENSGACT00000020254  Method blast value:2.0e-008 
Gasterosteus aculeatus >ENSGACP00000012770 pep:novel group:BROADS1:groupXIII:9460867:9469522:1 gene:ENSGACG00000009640 transcript:ENSGACT00000012794  Method blast value:3.0e-008 
Gasterosteus aculeatus >ENSGACP00000021192 pep:novel group:BROADS1:groupIII:9223700:9228331:1 gene:ENSGACG00000016054 transcript:ENSGACT00000021233  Method blast value:3.0e-008 
Gasterosteus aculeatus >ENSGACP00000027281 pep:novel group:BROADS1:groupVII:21547832:21552316:1 gene:ENSGACG00000020624 transcript:ENSGACT00000027333  Method blast value:5.0e-008 
Gasterosteus aculeatus >ENSGACP00000001518 pep:novel scaffold:BROADS1:scaffold 146:191001:197252:1 gene:ENSGACG00000001170 transcript:ENSGACT00000001519  Method blast value:7.0e-008 
Gasterosteus aculeatus >ENSGACP00000027280 pep:novel group:BROADS1:groupVII:21547796:21552323:1 gene:ENSGACG00000020624 transcript:ENSGACT00000027332  Method blast value:7.0e-008 
Gasterosteus aculeatus >ENSGACP00000012914 pep:novel group:BROADS1:groupXI:7388877:7395283:1 gene:ENSGACG00000009782 transcript:ENSGACT00000012938  Method blast value:1.0e-007 
Gasterosteus aculeatus >ENSGACP00000025322 pep:novel group:BROADS1:groupIX:15555142:15561768:-1 gene:ENSGACG00000019151 transcript:ENSGACT00000025371  Method blast value:1.0e-007 
Gasterosteus aculeatus >ENSGACP00000018058 pep:novel group:BROADS1:groupXVIII:16063696:16067974:-1 gene:ENSGACG00000013664 transcript:ENSGACT00000018093  Method blast value:2.0e-007 
Gasterosteus aculeatus >ENSGACP00000010397 pep:novel group:BROADS1:groupXVII:6813906:6819621:1 gene:ENSGACG00000007778 transcript:ENSGACT00000010419  Method blast value:3.0e-007 
Gasterosteus aculeatus >ENSGACP00000024902 pep:novel group:BROADS1:groupIX:14579270:14584731:-1 gene:ENSGACG00000018832 transcript:ENSGACT00000024951  Method blast value:4.0e-007 
Gasterosteus aculeatus >ENSGACP00000025568 pep:novel group:BROADS1:groupIX:16545201:16549445:1 gene:ENSGACG00000019335 transcript:ENSGACT00000025618  Method blast value:4.0e-007 
Gasterosteus aculeatus >ENSGACP00000025575 pep:novel group:BROADS1:groupIX:16545637:16549914:1 gene:ENSGACG00000019335 transcript:ENSGACT00000025625  Method blast value:4.0e-007 
Gasterosteus aculeatus >ENSGACP00000014926 pep:novel group:BROADS1:groupXII:15050177:15054154:-1 gene:ENSGACG00000011283 transcript:ENSGACT00000014954  Method blast value:5.0e-007 
Gasterosteus aculeatus >ENSGACP00000016229 pep:novel group:BROADS1:groupI:15372490:15379424:-1 gene:ENSGACG00000012258 transcript:ENSGACT00000016261  Method blast value:5.0e-007 
Gasterosteus aculeatus >ENSGACP00000018059 pep:novel group:BROADS1:groupXVIII:16064088:16068597:-1 gene:ENSGACG00000013664 transcript:ENSGACT00000018094  Method blast value:5.0e-007 
Gasterosteus aculeatus >ENSGACP00000022092 pep:novel group:BROADS1:groupIV:3340848:3411728:1 gene:ENSGACG00000016731 transcript:ENSGACT00000022134  Method blast value:5.0e-007 
Gasterosteus aculeatus >ENSGACP00000008177 pep:novel group:BROADS1:groupXI:2604451:2608690:-1 gene:ENSGACG00000006096 transcript:ENSGACT00000008196  Method blast value:7.0e-007 
Gasterosteus aculeatus >ENSGACP00000008190 pep:novel group:BROADS1:groupXI:2604768:2609046:-1 gene:ENSGACG00000006096 transcript:ENSGACT00000008209  Method blast value:7.0e-007 
Gasterosteus aculeatus >ENSGACP00000011552 pep:novel group:BROADS1:groupXI:5884307:5888511:1 gene:ENSGACG00000008740 transcript:ENSGACT00000011575  Method blast value:9.0e-007 
Gasterosteus aculeatus >ENSGACP00000007704 pep:novel group:BROADS1:groupX:8291805:8297174:1 gene:ENSGACG00000005816 transcript:ENSGACT00000007723  Method blast value:1.0e-006 
Gasterosteus aculeatus >ENSGACP00000022133 pep:novel group:BROADS1:groupIX:5172906:5182234:1 gene:ENSGACG00000016762 transcript:ENSGACT00000022175  Method blast value:1.0e-006 
Gasterosteus aculeatus >ENSGACP00000004178 pep:novel group:BROADS1:groupXVII:456724:463836:1 gene:ENSGACG00000003177 transcript:ENSGACT00000004192  Method blast value:2.0e-006 
Gasterosteus aculeatus >ENSGACP00000004182 pep:novel group:BROADS1:groupXVII:456957:463843:1 gene:ENSGACG00000003177 transcript:ENSGACT00000004196  Method blast value:2.0e-006 
Gasterosteus aculeatus >ENSGACP00000004187 pep:novel group:BROADS1:groupXVII:457080:463073:1 gene:ENSGACG00000003177 transcript:ENSGACT00000004201  Method blast value:2.0e-006 
Gasterosteus aculeatus >ENSGACP00000007696 pep:novel group:BROADS1:groupX:8288543:8297171:1 gene:ENSGACG00000005816 transcript:ENSGACT00000007715  Method blast value:2.0e-006 
Gasterosteus aculeatus >ENSGACP00000019008 pep:novel group:BROADS1:groupI:21961734:21977124:-1 gene:ENSGACG00000014407 transcript:ENSGACT00000019046  Method blast value:3.0e-006 
Gasterosteus aculeatus >ENSGACP00000019011 pep:novel group:BROADS1:groupI:21967869:21976464:-1 gene:ENSGACG00000014407 transcript:ENSGACT00000019049  Method blast value:3.0e-006 
Gasterosteus aculeatus >ENSGACP00000021188 pep:novel group:BROADS1:groupII:13354960:13361429:-1 gene:ENSGACG00000016060 transcript:ENSGACT00000021229  Method blast value:4.0e-006 
Gasterosteus aculeatus >ENSGACP00000001016 pep:novel scaffold:BROADS1:scaffold 27:2139907:2144872:-1 gene:ENSGACG00000000787 transcript:ENSGACT00000001016  Method blast value:5.0e-006 
Gasterosteus aculeatus >ENSGACP00000005865 pep:novel group:BROADS1:groupVI:5158326:5161804:-1 gene:ENSGACG00000004443 transcript:ENSGACT00000005882  Method blast value:5.0e-006 
Gasterosteus aculeatus >ENSGACP00000010865 pep:novel group:BROADS1:groupXVI:16077659:16087267:1 gene:ENSGACG00000008206 transcript:ENSGACT00000010888  Method blast value:6.0e-006 
Gasterosteus aculeatus >ENSGACP00000023064 pep:novel group:BROADS1:groupII:22201765:22205016:-1 gene:ENSGACG00000017453 transcript:ENSGACT00000023108  Method blast value:6.0e-006 
Gasterosteus aculeatus >ENSGACP00000010750 pep:novel group:BROADS1:groupVIII:9318265:9327963:-1 gene:ENSGACG00000008078 transcript:ENSGACT00000010772  Method blast value:7.0e-006 
Gasterosteus aculeatus >ENSGACP00000015978 pep:novel group:BROADS1:groupVI:16482667:16489174:1 gene:ENSGACG00000012072 transcript:ENSGACT00000016009  Method blast value:7.0e-006 
Gasterosteus aculeatus >ENSGACP00000024240 pep:novel group:BROADS1:groupIV:12971182:12976506:1 gene:ENSGACG00000018334 transcript:ENSGACT00000024288  Method blast value:7.0e-006 
Gasterosteus aculeatus >ENSGACP00000007608 pep:novel group:BROADS1:groupXVIII:2970619:3005720:-1 gene:ENSGACG00000005694 transcript:ENSGACT00000007627  Method blast value:8.0e-006 
Gasterosteus aculeatus >ENSGACP00000015985 pep:novel group:BROADS1:groupVI:16482859:16489884:1 gene:ENSGACG00000012072 transcript:ENSGACT00000016016  Method blast value:8.0e-006 
Gasterosteus aculeatus >ENSGACP00000021220 pep:novel group:BROADS1:groupIII:9343373:9347426:-1 gene:ENSGACG00000016081 transcript:ENSGACT00000021261  Method blast value:8.0e-006 
Gasterosteus aculeatus >ENSGACP00000007643 pep:novel group:BROADS1:groupXVIII:2995457:3008135:-1 gene:ENSGACG00000005694 transcript:ENSGACT00000007662  Method blast value:1.0e-005 
Gasterosteus aculeatus >ENSGACP00000011716 pep:novel group:BROADS1:groupVIII:10410858:10414982:1 gene:ENSGACG00000008863 transcript:ENSGACT00000011740  Method blast value:1.0e-005 
Gasterosteus aculeatus >ENSGACP00000018743 pep:novel group:BROADS1:groupXIII:18263216:18267074:1 gene:ENSGACG00000014181 transcript:ENSGACT00000018781  Method blast value:1.0e-005 
Gasterosteus aculeatus >ENSGACP00000018751 pep:novel group:BROADS1:groupXIII:18263906:18267231:1 gene:ENSGACG00000014181 transcript:ENSGACT00000018789  Method blast value:1.0e-005 
Gasterosteus aculeatus >ENSGACP00000020456 pep:novel group:BROADS1:groupIII:8294022:8303139:-1 gene:ENSGACG00000015504 transcript:ENSGACT00000020495  Method blast value:1.0e-005 
Gasterosteus aculeatus >ENSGACP00000025876 pep:novel group:BROADS1:groupIX:18310075:18313734:1 gene:ENSGACG00000019571 transcript:ENSGACT00000025927  Method blast value:1.0e-005 
Gasterosteus aculeatus >ENSGACP00000003174 pep:novel group:BROADS1:groupVI:610346:621882:1 gene:ENSGACG00000002424 transcript:ENSGACT00000003185  Method blast value:2.0e-005 
Gasterosteus aculeatus >ENSGACP00000003181 pep:novel group:BROADS1:groupVI:610365:621924:1 gene:ENSGACG00000002424 transcript:ENSGACT00000003192  Method blast value:2.0e-005 
Gasterosteus aculeatus >ENSGACP00000009437 pep:novel group:BROADS1:groupXI:3817274:3822550:-1 gene:ENSGACG00000007092 transcript:ENSGACT00000009457  Method blast value:2.0e-005 
Gasterosteus aculeatus >ENSGACP00000009744 pep:novel group:BROADS1:groupXI:4244155:4245923:-1 gene:ENSGACG00000007355 transcript:ENSGACT00000009764  Method blast value:2.0e-005 
Gasterosteus aculeatus >ENSGACP00000011705 pep:novel group:BROADS1:groupVIII:10410858:10414982:1 gene:ENSGACG00000008863 transcript:ENSGACT00000011729  Method blast value:2.0e-005 
Gasterosteus aculeatus >ENSGACP00000011713 pep:novel group:BROADS1:groupVIII:10410858:10414982:1 gene:ENSGACG00000008863 transcript:ENSGACT00000011737  Method blast value:2.0e-005 
Gasterosteus aculeatus >ENSGACP00000014563 pep:novel scaffold:BROADS1:scaffold 211:35192:38767:1 gene:ENSGACG00000010991 transcript:ENSGACT00000014589  Method blast value:2.0e-005 
Gasterosteus aculeatus >ENSGACP00000016992 pep:novel group:BROADS1:groupXIII:14932647:14937351:-1 gene:ENSGACG00000012861 transcript:ENSGACT00000017026  Method blast value:2.0e-005 
Gasterosteus aculeatus >ENSGACP00000017633 pep:novel group:BROADS1:groupIII:1158920:1164090:1 gene:ENSGACG00000013317 transcript:ENSGACT00000017667  Method blast value:2.0e-005 
Gasterosteus aculeatus >ENSGACP00000002768 pep:novel group:BROADS1:groupXIX:575335:580780:-1 gene:ENSGACG00000002120 transcript:ENSGACT00000002778  Method blast value:3.0e-005 
Gasterosteus aculeatus >ENSGACP00000003152 pep:novel group:BROADS1:groupX:2048132:2052324:1 gene:ENSGACG00000002413 transcript:ENSGACT00000003163  Method blast value:3.0e-005 
Gasterosteus aculeatus >ENSGACP00000003972 pep:novel group:BROADS1:groupVI:2464760:2466700:1 gene:ENSGACG00000003032 transcript:ENSGACT00000003986  Method blast value:3.0e-005 
Gasterosteus aculeatus >ENSGACP00000008633 pep:novel group:BROADS1:groupXI:3032992:3051937:1 gene:ENSGACG00000006514 transcript:ENSGACT00000008652  Method blast value:3.0e-005 
Gasterosteus aculeatus >ENSGACP00000009427 pep:novel group:BROADS1:groupXI:3817115:3822566:-1 gene:ENSGACG00000007092 transcript:ENSGACT00000009447  Method blast value:3.0e-005 
Gasterosteus aculeatus >ENSGACP00000021305 pep:novel group:BROADS1:groupII:13614114:13615868:1 gene:ENSGACG00000016150 transcript:ENSGACT00000021346  Method blast value:3.0e-005 
Gasterosteus aculeatus >ENSGACP00000001307 pep:novel scaffold:BROADS1:scaffold 108:255778:267154:1 gene:ENSGACG00000001005 transcript:ENSGACT00000001308  Method blast value:4.0e-005 
Gasterosteus aculeatus >ENSGACP00000008641 pep:novel group:BROADS1:groupXI:3033001:3053762:1 gene:ENSGACG00000006514 transcript:ENSGACT00000008660  Method blast value:4.0e-005 
Gasterosteus aculeatus >ENSGACP00000010676 pep:novel group:BROADS1:groupVIII:9309879:9314919:1 gene:ENSGACG00000008047 transcript:ENSGACT00000010698  Method blast value:4.0e-005 
Gasterosteus aculeatus >ENSGACP00000020569 pep:novel group:BROADS1:groupXIV:386095:390458:1 gene:ENSGACG00000015591 transcript:ENSGACT00000020608  Method blast value:4.0e-005 
Gasterosteus aculeatus >ENSGACP00000021851 pep:novel group:BROADS1:groupIV:2203221:2209876:-1 gene:ENSGACG00000016544 transcript:ENSGACT00000021892  Method blast value:4.0e-005 
Gasterosteus aculeatus >ENSGACP00000001313 pep:novel scaffold:BROADS1:scaffold 108:256145:269197:1 gene:ENSGACG00000001005 transcript:ENSGACT00000001314  Method blast value:5.0e-005 
Gasterosteus aculeatus >ENSGACP00000013246 pep:novel group:BROADS1:groupV:11771822:11778056:1 gene:ENSGACG00000010001 transcript:ENSGACT00000013271  Method blast value:5.0e-005 
Gasterosteus aculeatus >ENSGACP00000013258 pep:novel group:BROADS1:groupV:11772924:11778526:1 gene:ENSGACG00000010001 transcript:ENSGACT00000013283  Method blast value:5.0e-005 
Gasterosteus aculeatus >ENSGACP00000013267 pep:novel group:BROADS1:groupV:11774349:11778219:1 gene:ENSGACG00000010001 transcript:ENSGACT00000013292  Method blast value:5.0e-005 
Gasterosteus aculeatus >ENSGACP00000021222 pep:novel group:BROADS1:groupIII:9343727:9347428:-1 gene:ENSGACG00000016081 transcript:ENSGACT00000021263  Method blast value:5.0e-005 
Gasterosteus aculeatus >ENSGACP00000002707 pep:novel scaffold:BROADS1:scaffold 56:883977:891004:1 gene:ENSGACG00000002080 transcript:ENSGACT00000002716  Method blast value:6.0e-005 
Gasterosteus aculeatus >ENSGACP00000016210 pep:novel group:BROADS1:groupXVIII:13384786:13389811:-1 gene:ENSGACG00000012252 transcript:ENSGACT00000016242  Method blast value:6.0e-005 
Gasterosteus aculeatus >ENSGACP00000026600 pep:novel scaffold:BROADS1:scaffold 84:53940:68970:1 gene:ENSGACG00000020134 transcript:ENSGACT00000026651  Method blast value:6.0e-005 
Gasterosteus aculeatus >ENSGACP00000002706 pep:novel scaffold:BROADS1:scaffold 56:883977:891004:1 gene:ENSGACG00000002080 transcript:ENSGACT00000002715  Method blast value:7.0e-005 
Gasterosteus aculeatus >ENSGACP00000004975 pep:novel group:BROADS1:groupV:4342121:4356911:-1 gene:ENSGACG00000003786 transcript:ENSGACT00000004989  Method blast value:1.0e-004 
Gasterosteus aculeatus >ENSGACP00000007327 pep:novel group:BROADS1:groupXVI:10860435:10869436:1 gene:ENSGACG00000005518 transcript:ENSGACT00000007345  Method blast value:1.0e-004 
Gasterosteus aculeatus >ENSGACP00000012942 pep:novel group:BROADS1:groupVIII:12532302:12536890:-1 gene:ENSGACG00000009802 transcript:ENSGACT00000012966  Method blast value:1.0e-004 
Gasterosteus aculeatus >ENSGACP00000021306 pep:novel group:BROADS1:groupII:13614177:13615977:1 gene:ENSGACG00000016150 transcript:ENSGACT00000021347  Method blast value:1.0e-004 
Gasterosteus aculeatus >ENSGACP00000022174 pep:novel group:BROADS1:groupXIV:5834351:5840107:-1 gene:ENSGACG00000016793 transcript:ENSGACT00000022216  Method blast value:1.0e-004 
Gasterosteus aculeatus >ENSGACP00000022231 pep:novel group:BROADS1:groupII:18485827:18489621:1 gene:ENSGACG00000016834 transcript:ENSGACT00000022273  Method blast value:1.0e-004 
Gasterosteus aculeatus >ENSGACP00000003976 pep:novel group:BROADS1:groupXII:1351578:1355534:1 gene:ENSGACG00000003024 transcript:ENSGACT00000003990  Method blast value:2.0e-004 
Gasterosteus aculeatus >ENSGACP00000007955 pep:novel group:BROADS1:groupXX:5273760:5285168:-1 gene:ENSGACG00000006003 transcript:ENSGACT00000007974  Method blast value:2.0e-004 
Gasterosteus aculeatus >ENSGACP00000011199 pep:novel group:BROADS1:groupXII:10640344:10643072:1 gene:ENSGACG00000008474 transcript:ENSGACT00000011222  Method blast value:2.0e-004 
Gasterosteus aculeatus >ENSGACP00000018647 pep:novel group:BROADS1:groupI:20921581:20927516:-1 gene:ENSGACG00000014119 transcript:ENSGACT00000018685  Method blast value:2.0e-004 
Gasterosteus aculeatus >ENSGACP00000018650 pep:novel group:BROADS1:groupI:20922139:20927510:-1 gene:ENSGACG00000014119 transcript:ENSGACT00000018688  Method blast value:2.0e-004 
Gasterosteus aculeatus >ENSGACP00000003970 pep:novel group:BROADS1:groupXII:1350261:1354843:1 gene:ENSGACG00000003024 transcript:ENSGACT00000003984  Method blast value:3.0e-004 
Gasterosteus aculeatus >ENSGACP00000007261 pep:novel group:BROADS1:groupXVI:10786398:10788994:1 gene:ENSGACG00000005494 transcript:ENSGACT00000007279  Method blast value:3.0e-004 
Gasterosteus aculeatus >ENSGACP00000007952 pep:novel group:BROADS1:groupXX:5267357:5288282:-1 gene:ENSGACG00000006003 transcript:ENSGACT00000007971  Method blast value:3.0e-004 
Gasterosteus aculeatus >ENSGACP00000009231 pep:novel group:BROADS1:groupV:9200389:9204854:-1 gene:ENSGACG00000006910 transcript:ENSGACT00000009251  Method blast value:3.0e-004 
Gasterosteus aculeatus >ENSGACP00000009243 pep:novel group:BROADS1:groupV:9202230:9205608:-1 gene:ENSGACG00000006910 transcript:ENSGACT00000009263  Method blast value:3.0e-004 
Gasterosteus aculeatus >ENSGACP00000009254 pep:novel group:BROADS1:groupV:9202249:9205721:-1 gene:ENSGACG00000006910 transcript:ENSGACT00000009274  Method blast value:3.0e-004 
Gasterosteus aculeatus >ENSGACP00000018622 pep:novel group:BROADS1:groupIII:2860285:2874074:1 gene:ENSGACG00000014096 transcript:ENSGACT00000018658  Method blast value:3.0e-004 
Gasterosteus aculeatus >ENSGACP00000020374 pep:novel group:BROADS1:groupII:8481666:8487055:-1 gene:ENSGACG00000015447 transcript:ENSGACT00000020413  Method blast value:3.0e-004 
Gasterosteus aculeatus >ENSGACP00000023563 pep:novel group:BROADS1:groupXIV:9732816:9739850:-1 gene:ENSGACG00000017829 transcript:ENSGACT00000023609  Method blast value:3.0e-004 
Gasterosteus aculeatus >ENSGACP00000000621 pep:novel scaffold:BROADS1:scaffold 139:105248:108356:1 gene:ENSGACG00000000479 transcript:ENSGACT00000000621  Method blast value:4.0e-004 
Gasterosteus aculeatus >ENSGACP00000025450 pep:novel group:BROADS1:groupIX:16132219:16139281:1 gene:ENSGACG00000019254 transcript:ENSGACT00000025500  Method blast value:4.0e-004 
Gasterosteus aculeatus >ENSGACP00000000039 pep:novel scaffold:BROADS1:scaffold 89:283325:290469:1 gene:ENSGACG00000000027 transcript:ENSGACT00000000039  Method blast value:5.0e-004 
Gasterosteus aculeatus >ENSGACP00000000614 pep:novel scaffold:BROADS1:scaffold 139:105245:109641:1 gene:ENSGACG00000000479 transcript:ENSGACT00000000614  Method blast value:5.0e-004 
Gasterosteus aculeatus >ENSGACP00000019810 pep:novel group:BROADS1:groupIII:6670462:6680264:1 gene:ENSGACG00000015014 transcript:ENSGACT00000019848  Method blast value:5.0e-004 
Gasterosteus aculeatus >ENSGACP00000000041 pep:novel scaffold:BROADS1:scaffold 89:283825:290468:1 gene:ENSGACG00000000027 transcript:ENSGACT00000000041  Method blast value:6.0e-004 
Gasterosteus aculeatus >ENSGACP00000006697 pep:novel group:BROADS1:groupXIII:2612937:2620528:-1 gene:ENSGACG00000005069 transcript:ENSGACT00000006714  Method blast value:6.0e-004 
Gasterosteus aculeatus >ENSGACP00000009347 pep:novel group:BROADS1:groupXI:3743299:3749291:1 gene:ENSGACG00000007026 transcript:ENSGACT00000009367  Method blast value:6.0e-004 
Gasterosteus aculeatus >ENSGACP00000007022 pep:novel group:BROADS1:groupXXI:11117318:11119516:-1 gene:ENSGACG00000005308 transcript:ENSGACT00000007040  Method blast value:7.0e-004 
Gasterosteus aculeatus >ENSGACP00000004455 pep:novel group:BROADS1:groupXX:686239:692680:1 gene:ENSGACG00000003401 transcript:ENSGACT00000004469  Method blast value:8.0e-004 
Gasterosteus aculeatus >ENSGACP00000006137 pep:novel group:BROADS1:groupX:7113611:7115820:-1 gene:ENSGACG00000004644 transcript:ENSGACT00000006154  Method blast value:8.0e-004 
Gasterosteus aculeatus >ENSGACP00000006879 pep:novel group:BROADS1:groupXVIII:2020556:2027121:-1 gene:ENSGACG00000005162 transcript:ENSGACT00000006896  Method blast value:8.0e-004 
Gasterosteus aculeatus >ENSGACP00000008862 pep:novel group:BROADS1:groupXVIII:4805064:4819099:-1 gene:ENSGACG00000006685 transcript:ENSGACT00000008881  Method blast value:8.0e-004 
Gasterosteus aculeatus >ENSGACP00000018653 pep:novel group:BROADS1:groupI:20922593:20927516:-1 gene:ENSGACG00000014119 transcript:ENSGACT00000018691  Method blast value:8.0e-004 
Gasterosteus aculeatus >ENSGACP00000025348 pep:novel group:BROADS1:groupIV:22119667:22129009:1 gene:ENSGACG00000019171 transcript:ENSGACT00000025397  Method blast value:8.0e-004 
Gasterosteus aculeatus >ENSGACP00000021168 pep:novel group:BROADS1:groupIII:9212884:9217497:-1 gene:ENSGACG00000016039 transcript:ENSGACT00000021208  Method blast value:9.0e-004 
Gasterosteus aculeatus >ENSGACP00000002243 pep:novel group:BROADS1:groupXVI:2395044:2400729:-1 gene:ENSGACG00000001719 transcript:ENSGACT00000002249  Method blast value:1.0e-003 
Gasterosteus aculeatus >ENSGACP00000002558 pep:novel scaffold:BROADS1:scaffold 313:2045:4570:1 gene:ENSGACG00000001970 transcript:ENSGACT00000002567  Method blast value:1.0e-003 
Gasterosteus aculeatus >ENSGACP00000003855 pep:novel group:BROADS1:groupVIII:218240:221355:-1 gene:ENSGACG00000002948 transcript:ENSGACT00000003868  Method blast value:1.0e-003 
Gasterosteus aculeatus >ENSGACP00000005452 pep:novel group:BROADS1:groupVI:4667811:4669850:-1 gene:ENSGACG00000004149 transcript:ENSGACT00000005468  Method blast value:1.0e-003 
Gasterosteus aculeatus >ENSGACP00000006277 pep:novel group:BROADS1:groupXXI:10191708:10202166:-1 gene:ENSGACG00000004755 transcript:ENSGACT00000006294  Method blast value:1.0e-003 
Gasterosteus aculeatus >ENSGACP00000006491 pep:novel group:BROADS1:groupXV:1323836:1327468:1 gene:ENSGACG00000004902 transcript:ENSGACT00000006508  Method blast value:1.0e-003 
Gasterosteus aculeatus >ENSGACP00000010705 pep:novel group:BROADS1:groupXV:5383438:5387971:1 gene:ENSGACG00000008087 transcript:ENSGACT00000010727  Method blast value:1.0e-003 
Gasterosteus aculeatus >ENSGACP00000016405 pep:novel group:BROADS1:groupXX:13611410:13616012:1 gene:ENSGACG00000012379 transcript:ENSGACT00000016437  Method blast value:1.0e-003 
Gasterosteus aculeatus >ENSGACP00000017560 pep:novel group:BROADS1:groupXI:12832822:12841092:1 gene:ENSGACG00000013287 transcript:ENSGACT00000017594  Method blast value:1.0e-003 
Gasterosteus aculeatus >ENSGACP00000025660 pep:novel group:BROADS1:groupIV:24694746:24698789:-1 gene:ENSGACG00000019404 transcript:ENSGACT00000025710  Method blast value:1.0e-003 
Homo sapiens >ENSP00000373336 pep:novel chromosome:NCBI36:3:9767733:9783421:1 gene:ENSG00000114026 transcript:ENST00000383825  Method blast value:2.0e-086 
Homo sapiens >ENSP00000376020 pep:novel chromosome:NCBI36:6:158531660:158535008:1 gene:ENSG00000185068 transcript:ENST00000392181  Method blast value:1.0e-030 
Homo sapiens >ENSP00000293831 pep:novel chromosome:NCBI36:17:7410953:7423048:1 gene:ENSG00000161960 transcript:ENST00000293831  Method blast value:3.0e-008 
Homo sapiens >ENSP00000367368 pep:novel chromosome:NCBI36:12:101038086:101115428:1 gene:ENSG00000185480 transcript:ENST00000378128  Method blast value:4.0e-006 
Homo sapiens >ENSP00000351153 pep:novel chromosome:NCBI36:12:101038086:101100697:1 gene:ENSG00000185480 transcript:ENST00000358383  Method blast value:5.0e-006 
Homo sapiens >ENSP00000376643 pep:novel chromosome:NCBI36:12:101051164:101119401:1 gene:ENSG00000185480 transcript:ENST00000392911  Method blast value:9.0e-006 
Homo sapiens >ENSP00000333746 pep:novel chromosome:NCBI36:12:131190033:131194806:-1 gene:ENSG00000185163 transcript:ENST00000329073  Method blast value:9.0e-004 
Loxodonta africana >ENSLAFP00000008827 pep:novel genescaffold:BROADE1:GeneScaffold 5070:11648:128935:1 gene:ENSLAFG00000010544 transcript:ENSLAFT00000010544  Method blast value:0.0e-001 
Loxodonta africana >ENSLAFP00000009218 pep:novel genescaffold:BROADE1:GeneScaffold 7035:9160:57814:1 gene:ENSLAFG00000011017 transcript:ENSLAFT00000011020  Method blast value:0.0e-001 
Loxodonta africana >ENSLAFP00000005252 pep:novel genescaffold:BROADE1:GeneScaffold 3685:16019:20156:1 gene:ENSLAFG00000006260 transcript:ENSLAFT00000006260  Method blast value:5.0e-158 
Loxodonta africana >ENSLAFP00000007286 pep:novel genescaffold:BROADE1:GeneScaffold 1531:1036:77762:-1 gene:ENSLAFG00000008673 transcript:ENSLAFT00000008675  Method blast value:1.0e-147 
Loxodonta africana >ENSLAFP00000013232 pep:novel genescaffold:BROADE1:GeneScaffold 6550:187891:275791:1 gene:ENSLAFG00000015781 transcript:ENSLAFT00000015778  Method blast value:8.0e-137 
Loxodonta africana >ENSLAFP00000013805 pep:novel genescaffold:BROADE1:GeneScaffold 4699:19946:34026:1 gene:ENSLAFG00000016438 transcript:ENSLAFT00000016440  Method blast value:3.0e-128 
Loxodonta africana >ENSLAFP00000007349 pep:novel genescaffold:BROADE1:GeneScaffold 352:62355:95128:1 gene:ENSLAFG00000008748 transcript:ENSLAFT00000008748  Method blast value:2.0e-118 
Loxodonta africana >ENSLAFP00000002237 pep:novel genescaffold:BROADE1:GeneScaffold 584:3207:40660:1 gene:ENSLAFG00000002673 transcript:ENSLAFT00000002674  Method blast value:2.0e-102 
Loxodonta africana >ENSLAFP00000013697 pep:novel genescaffold:BROADE1:GeneScaffold 420:171106:180627:-1 gene:ENSLAFG00000016312 transcript:ENSLAFT00000016312  Method blast value:2.0e-101 
Loxodonta africana >ENSLAFP00000007943 pep:novel genescaffold:BROADE1:GeneScaffold 5415:1217:9011:-1 gene:ENSLAFG00000009472 transcript:ENSLAFT00000009471  Method blast value:9.0e-085 
Loxodonta africana >ENSLAFP00000008947 pep:novel genescaffold:BROADE1:GeneScaffold 4418:1164:181579:1 gene:ENSLAFG00000010690 transcript:ENSLAFT00000010689  Method blast value:3.0e-082 
Loxodonta africana >ENSLAFP00000005457 pep:novel scaffold:BROADE1:scaffold 12194:9556:10771:1 gene:ENSLAFG00000006506 transcript:ENSLAFT00000006504  Method blast value:1.0e-067 
Loxodonta africana >ENSLAFP00000008132 pep:novel genescaffold:BROADE1:GeneScaffold 1125:37420:129538:-1 gene:ENSLAFG00000009698 transcript:ENSLAFT00000009696  Method blast value:1.0e-062 
Loxodonta africana >ENSLAFP00000012177 pep:novel genescaffold:BROADE1:GeneScaffold 1747:29596:134065:-1 gene:ENSLAFG00000014533 transcript:ENSLAFT00000014535  Method blast value:7.0e-054 
Loxodonta africana >ENSLAFP00000014560 pep:novel genescaffold:BROADE1:GeneScaffold 6794:70033:74891:-1 gene:ENSLAFG00000017356 transcript:ENSLAFT00000017361  Method blast value:2.0e-048 
Loxodonta africana >ENSLAFP00000000671 pep:novel genescaffold:BROADE1:GeneScaffold 731:80571:90084:1 gene:ENSLAFG00000000806 transcript:ENSLAFT00000000803  Method blast value:5.0e-033 
Loxodonta africana >ENSLAFP00000011304 pep:novel genescaffold:BROADE1:GeneScaffold 3231:89084:99819:1 gene:ENSLAFG00000013513 transcript:ENSLAFT00000013511  Method blast value:2.0e-023 
Loxodonta africana >ENSLAFP00000002822 pep:novel genescaffold:BROADE1:GeneScaffold 1724:155417:179724:1 gene:ENSLAFG00000003392 transcript:ENSLAFT00000003392  Method blast value:6.0e-023 
Loxodonta africana >ENSLAFP00000001313 pep:novel genescaffold:BROADE1:GeneScaffold 7720:686:13381:1 gene:ENSLAFG00000001574 transcript:ENSLAFT00000001575  Method blast value:1.0e-021 
Loxodonta africana >ENSLAFP00000012636 pep:novel genescaffold:BROADE1:GeneScaffold 616:165092:261149:1 gene:ENSLAFG00000015089 transcript:ENSLAFT00000015090  Method blast value:4.0e-019 
Loxodonta africana >ENSLAFP00000011842 pep:novel genescaffold:BROADE1:GeneScaffold 3139:124694:182916:1 gene:ENSLAFG00000014138 transcript:ENSLAFT00000014140  Method blast value:3.0e-017 
Loxodonta africana >ENSLAFP00000011792 pep:novel genescaffold:BROADE1:GeneScaffold 105:935:12960:-1 gene:ENSLAFG00000014082 transcript:ENSLAFT00000014082  Method blast value:3.0e-015 
Loxodonta africana >ENSLAFP00000011185 pep:novel genescaffold:BROADE1:GeneScaffold 6073:4614:7225:-1 gene:ENSLAFG00000013366 transcript:ENSLAFT00000013365  Method blast value:5.0e-015 
Loxodonta africana >ENSLAFP00000001286 pep:novel genescaffold:BROADE1:GeneScaffold 7019:28389:78393:1 gene:ENSLAFG00000001542 transcript:ENSLAFT00000001541  Method blast value:2.0e-014 
Loxodonta africana >ENSLAFP00000008910 pep:novel genescaffold:BROADE1:GeneScaffold 2724:4837:14490:-1 gene:ENSLAFG00000010642 transcript:ENSLAFT00000010643  Method blast value:2.0e-014 
Loxodonta africana >ENSLAFP00000008700 pep:novel genescaffold:BROADE1:GeneScaffold 2540:1432:66718:-1 gene:ENSLAFG00000010390 transcript:ENSLAFT00000010390  Method blast value:6.0e-012 
Loxodonta africana >ENSLAFP00000009584 pep:novel genescaffold:BROADE1:GeneScaffold 259:38228:78863:-1 gene:ENSLAFG00000011467 transcript:ENSLAFT00000011473  Method blast value:4.0e-011 
Loxodonta africana >ENSLAFP00000002908 pep:novel genescaffold:BROADE1:GeneScaffold 1061:114128:156502:1 gene:ENSLAFG00000003492 transcript:ENSLAFT00000003492  Method blast value:1.0e-010 
Loxodonta africana >ENSLAFP00000012233 pep:novel genescaffold:BROADE1:GeneScaffold 5235:185561:203847:1 gene:ENSLAFG00000014603 transcript:ENSLAFT00000014604  Method blast value:1.0e-010 
Loxodonta africana >ENSLAFP00000015342 pep:novel genescaffold:BROADE1:GeneScaffold 4799:95286:103046:1 gene:ENSLAFG00000018312 transcript:ENSLAFT00000018312  Method blast value:1.0e-010 
Loxodonta africana >ENSLAFP00000003248 pep:novel genescaffold:BROADE1:GeneScaffold 3209:254392:296978:1 gene:ENSLAFG00000003879 transcript:ENSLAFT00000003880  Method blast value:2.0e-010 
Loxodonta africana >ENSLAFP00000011129 pep:novel genescaffold:BROADE1:GeneScaffold 4371:256080:306004:1 gene:ENSLAFG00000013297 transcript:ENSLAFT00000013299  Method blast value:4.0e-009 
Loxodonta africana >ENSLAFP00000000477 pep:novel genescaffold:BROADE1:GeneScaffold 3414:107587:122120:1 gene:ENSLAFG00000000571 transcript:ENSLAFT00000000571  Method blast value:2.0e-008 
Loxodonta africana >ENSLAFP00000003288 pep:novel genescaffold:BROADE1:GeneScaffold 4129:6396:293530:1 gene:ENSLAFG00000003934 transcript:ENSLAFT00000003934  Method blast value:3.0e-008 
Loxodonta africana >ENSLAFP00000006129 pep:novel genescaffold:BROADE1:GeneScaffold 2545:72903:95409:-1 gene:ENSLAFG00000007291 transcript:ENSLAFT00000007294  Method blast value:3.0e-008 
Loxodonta africana >ENSLAFP00000005593 pep:novel genescaffold:BROADE1:GeneScaffold 996:59474:89173:1 gene:ENSLAFG00000006659 transcript:ENSLAFT00000006660  Method blast value:4.0e-008 
Loxodonta africana >ENSLAFP00000004951 pep:novel genescaffold:BROADE1:GeneScaffold 6217:7157:207658:1 gene:ENSLAFG00000005900 transcript:ENSLAFT00000005903  Method blast value:1.0e-007 
Loxodonta africana >ENSLAFP00000003720 pep:novel genescaffold:BROADE1:GeneScaffold 6543:51635:58983:-1 gene:ENSLAFG00000004461 transcript:ENSLAFT00000004461  Method blast value:2.0e-007 
Loxodonta africana >ENSLAFP00000007982 pep:novel genescaffold:BROADE1:GeneScaffold 5556:3742:9230:-1 gene:ENSLAFG00000009512 transcript:ENSLAFT00000009516  Method blast value:4.0e-007 
Loxodonta africana >ENSLAFP00000006679 pep:novel scaffold:BROADE1:scaffold 25402:11618:28281:-1 gene:ENSLAFG00000007962 transcript:ENSLAFT00000007961  Method blast value:9.0e-007 
Loxodonta africana >ENSLAFP00000014573 pep:novel scaffold:BROADE1:scaffold 6969:3926:10945:-1 gene:ENSLAFG00000017378 transcript:ENSLAFT00000017378  Method blast value:9.0e-007 
Loxodonta africana >ENSLAFP00000011858 pep:novel genescaffold:BROADE1:GeneScaffold 1799:22436:73076:1 gene:ENSLAFG00000014165 transcript:ENSLAFT00000014162  Method blast value:2.0e-006 
Loxodonta africana >ENSLAFP00000012405 pep:novel genescaffold:BROADE1:GeneScaffold 3897:778:101664:-1 gene:ENSLAFG00000014807 transcript:ENSLAFT00000014813  Method blast value:2.0e-006 
Loxodonta africana >ENSLAFP00000001676 pep:novel genescaffold:BROADE1:GeneScaffold 667:48452:118009:1 gene:ENSLAFG00000002003 transcript:ENSLAFT00000002003  Method blast value:3.0e-006 
Loxodonta africana >ENSLAFP00000002700 pep:novel genescaffold:BROADE1:GeneScaffold 7231:26810:50142:1 gene:ENSLAFG00000003249 transcript:ENSLAFT00000003249  Method blast value:3.0e-006 
Loxodonta africana >ENSLAFP00000011461 pep:novel genescaffold:BROADE1:GeneScaffold 650:84249:192223:1 gene:ENSLAFG00000013691 transcript:ENSLAFT00000013694  Method blast value:4.0e-006 
Loxodonta africana >ENSLAFP00000011915 pep:novel genescaffold:BROADE1:GeneScaffold 2385:48637:75755:-1 gene:ENSLAFG00000014234 transcript:ENSLAFT00000014231  Method blast value:4.0e-006 
Loxodonta africana >ENSLAFP00000012529 pep:novel genescaffold:BROADE1:GeneScaffold 33:3599:22415:1 gene:ENSLAFG00000014963 transcript:ENSLAFT00000014965  Method blast value:4.0e-006 
Loxodonta africana >ENSLAFP00000009631 pep:novel scaffold:BROADE1:scaffold 20490:37770:39443:-1 gene:ENSLAFG00000011531 transcript:ENSLAFT00000011527  Method blast value:6.0e-006 
Loxodonta africana >ENSLAFP00000014077 pep:novel genescaffold:BROADE1:GeneScaffold 2316:145683:158314:-1 gene:ENSLAFG00000016791 transcript:ENSLAFT00000016787  Method blast value:6.0e-006 
Loxodonta africana >ENSLAFP00000003020 pep:novel genescaffold:BROADE1:GeneScaffold 4698:3372:10567:1 gene:ENSLAFG00000003619 transcript:ENSLAFT00000003619  Method blast value:7.0e-006 
Loxodonta africana >ENSLAFP00000007417 pep:novel genescaffold:BROADE1:GeneScaffold 3049:35069:42855:1 gene:ENSLAFG00000008828 transcript:ENSLAFT00000008830  Method blast value:8.0e-006 
Loxodonta africana >ENSLAFP00000013736 pep:novel genescaffold:BROADE1:GeneScaffold 5815:37848:211874:1 gene:ENSLAFG00000016357 transcript:ENSLAFT00000016359  Method blast value:8.0e-006 
Loxodonta africana >ENSLAFP00000001772 pep:novel genescaffold:BROADE1:GeneScaffold 89:10877:57479:1 gene:ENSLAFG00000002118 transcript:ENSLAFT00000002119  Method blast value:1.0e-005 
Loxodonta africana >ENSLAFP00000015524 pep:novel genescaffold:BROADE1:GeneScaffold 2796:1264:92193:-1 gene:ENSLAFG00000018518 transcript:ENSLAFT00000018519  Method blast value:1.0e-005 
Loxodonta africana >ENSLAFP00000000446 pep:novel scaffold:BROADE1:scaffold 19200:3919:22088:-1 gene:ENSLAFG00000000532 transcript:ENSLAFT00000000532  Method blast value:2.0e-005 
Loxodonta africana >ENSLAFP00000005809 pep:novel genescaffold:BROADE1:GeneScaffold 924:64472:78681:1 gene:ENSLAFG00000006915 transcript:ENSLAFT00000006915  Method blast value:2.0e-005 
Loxodonta africana >ENSLAFP00000012414 pep:novel genescaffold:BROADE1:GeneScaffold 1178:1894:39665:1 gene:ENSLAFG00000014825 transcript:ENSLAFT00000014825  Method blast value:2.0e-005 
Loxodonta africana >ENSLAFP00000012920 pep:novel genescaffold:BROADE1:GeneScaffold 475:849:6335:-1 gene:ENSLAFG00000015421 transcript:ENSLAFT00000015420  Method blast value:3.0e-005 
Loxodonta africana >ENSLAFP00000006128 pep:novel genescaffold:BROADE1:GeneScaffold 892:510:10286:1 gene:ENSLAFG00000007293 transcript:ENSLAFT00000007293  Method blast value:4.0e-005 
Loxodonta africana >ENSLAFP00000009220 pep:novel genescaffold:BROADE1:GeneScaffold 1837:5987:35452:-1 gene:ENSLAFG00000011012 transcript:ENSLAFT00000011022  Method blast value:4.0e-005 
Loxodonta africana >ENSLAFP00000005192 pep:novel genescaffold:BROADE1:GeneScaffold 6353:431880:472341:1 gene:ENSLAFG00000006186 transcript:ENSLAFT00000006188  Method blast value:5.0e-005 
Loxodonta africana >ENSLAFP00000009413 pep:novel genescaffold:BROADE1:GeneScaffold 1889:28394:38430:1 gene:ENSLAFG00000011258 transcript:ENSLAFT00000011259  Method blast value:5.0e-005 
Loxodonta africana >ENSLAFP00000000074 pep:novel genescaffold:BROADE1:GeneScaffold 1725:34473:90820:1 gene:ENSLAFG00000000087 transcript:ENSLAFT00000000087  Method blast value:9.0e-005 
Loxodonta africana >ENSLAFP00000008232 pep:novel genescaffold:BROADE1:GeneScaffold 1124:30894:57152:-1 gene:ENSLAFG00000009820 transcript:ENSLAFT00000009821  Method blast value:9.0e-005 
Loxodonta africana >ENSLAFP00000004149 pep:novel genescaffold:BROADE1:GeneScaffold 4411:132826:142975:1 gene:ENSLAFG00000004956 transcript:ENSLAFT00000004955  Method blast value:1.0e-004 
Loxodonta africana >ENSLAFP00000015350 pep:novel genescaffold:BROADE1:GeneScaffold 3020:129640:144589:1 gene:ENSLAFG00000018320 transcript:ENSLAFT00000018320  Method blast value:1.0e-004 
Loxodonta africana >ENSLAFP00000008863 pep:novel genescaffold:BROADE1:GeneScaffold 1634:42648:113900:-1 gene:ENSLAFG00000010586 transcript:ENSLAFT00000010585  Method blast value:2.0e-004 
Loxodonta africana >ENSLAFP00000012894 pep:novel genescaffold:BROADE1:GeneScaffold 6925:160272:234810:-1 gene:ENSLAFG00000015379 transcript:ENSLAFT00000015388  Method blast value:2.0e-004 
Loxodonta africana >ENSLAFP00000013367 pep:novel genescaffold:BROADE1:GeneScaffold 6339:1809:23509:1 gene:ENSLAFG00000015933 transcript:ENSLAFT00000015939  Method blast value:2.0e-004 
Loxodonta africana >ENSLAFP00000002706 pep:novel genescaffold:BROADE1:GeneScaffold 7231:59596:63905:1 gene:ENSLAFG00000003255 transcript:ENSLAFT00000003255  Method blast value:3.0e-004 
Loxodonta africana >ENSLAFP00000008883 pep:novel genescaffold:BROADE1:GeneScaffold 5948:30230:39645:-1 gene:ENSLAFG00000010609 transcript:ENSLAFT00000010608  Method blast value:3.0e-004 
Loxodonta africana >ENSLAFP00000011055 pep:novel scaffold:BROADE1:scaffold 41618:6:3153:-1 gene:ENSLAFG00000013212 transcript:ENSLAFT00000013211  Method blast value:3.0e-004 
Loxodonta africana >ENSLAFP00000011416 pep:novel genescaffold:BROADE1:GeneScaffold 1193:84642:128275:-1 gene:ENSLAFG00000013632 transcript:ENSLAFT00000013640  Method blast value:3.0e-004 
Loxodonta africana >ENSLAFP00000002612 pep:novel genescaffold:BROADE1:GeneScaffold 1353:4498:113462:-1 gene:ENSLAFG00000003140 transcript:ENSLAFT00000003140  Method blast value:4.0e-004 
Loxodonta africana >ENSLAFP00000003685 pep:novel genescaffold:BROADE1:GeneScaffold 5517:40090:90015:1 gene:ENSLAFG00000004417 transcript:ENSLAFT00000004416  Method blast value:4.0e-004 
Loxodonta africana >ENSLAFP00000012972 pep:novel genescaffold:BROADE1:GeneScaffold 7588:56112:64368:1 gene:ENSLAFG00000015474 transcript:ENSLAFT00000015477  Method blast value:4.0e-004 
Loxodonta africana >ENSLAFP00000003925 pep:novel genescaffold:BROADE1:GeneScaffold 483:6374:46462:1 gene:ENSLAFG00000004698 transcript:ENSLAFT00000004698  Method blast value:5.0e-004 
Loxodonta africana >ENSLAFP00000011856 pep:novel genescaffold:BROADE1:GeneScaffold 1559:65739:112678:1 gene:ENSLAFG00000014164 transcript:ENSLAFT00000014160  Method blast value:6.0e-004 
Loxodonta africana >ENSLAFP00000011913 pep:novel genescaffold:BROADE1:GeneScaffold 5539:293402:302877:-1 gene:ENSLAFG00000014227 transcript:ENSLAFT00000014228  Method blast value:6.0e-004 
Loxodonta africana >ENSLAFP00000004251 pep:novel genescaffold:BROADE1:GeneScaffold 383:35037:52242:-1 gene:ENSLAFG00000005080 transcript:ENSLAFT00000005080  Method blast value:8.0e-004 
Loxodonta africana >ENSLAFP00000000887 pep:novel genescaffold:BROADE1:GeneScaffold 5053:30282:90174:-1 gene:ENSLAFG00000001056 transcript:ENSLAFT00000001056  Method blast value:1.0e-003 
Loxodonta africana >ENSLAFP00000006356 pep:novel genescaffold:BROADE1:GeneScaffold 802:41644:55857:1 gene:ENSLAFG00000007573 transcript:ENSLAFT00000007572  Method blast value:1.0e-003 
Loxodonta africana >ENSLAFP00000010669 pep:novel genescaffold:BROADE1:GeneScaffold 3247:36724:65155:1 gene:ENSLAFG00000012755 transcript:ENSLAFT00000012759  Method blast value:1.0e-003 
Loxodonta africana >ENSLAFP00000013383 pep:novel genescaffold:BROADE1:GeneScaffold 5575:146048:148394:1 gene:ENSLAFG00000015957 transcript:ENSLAFT00000015955  Method blast value:1.0e-003 
Macaca mulatta >ENSMMUP00000000600 pep:novel chromosome:MMUL 1:X:98418871:98420258:-1 gene:ENSMMUG00000000448 transcript:ENSMMUT00000000650  Method blast value:0.0e-001 
Macaca mulatta >ENSMMUP00000002469 pep:novel chromosome:MMUL 1:10:85580186:85617244:1 gene:ENSMMUG00000001856 transcript:ENSMMUT00000002615  Method blast value:0.0e-001 
Macaca mulatta >ENSMMUP00000005940 pep:novel chromosome:MMUL 1:7:153178609:153263825:1 gene:ENSMMUG00000004460 transcript:ENSMMUT00000006316  Method blast value:0.0e-001 
Macaca mulatta >ENSMMUP00000005941 pep:novel chromosome:MMUL 1:7:153178609:153263797:1 gene:ENSMMUG00000004460 transcript:ENSMMUT00000006317  Method blast value:0.0e-001 
Macaca mulatta >ENSMMUP00000005944 pep:novel chromosome:MMUL 1:7:153178634:153253641:1 gene:ENSMMUG00000004460 transcript:ENSMMUT00000006320  Method blast value:0.0e-001 
Macaca mulatta >ENSMMUP00000008876 pep:novel chromosome:MMUL 1:9:101203872:101212508:-1 gene:ENSMMUG00000006747 transcript:ENSMMUT00000009443  Method blast value:0.0e-001 
Macaca mulatta >ENSMMUP00000019156 pep:novel chromosome:MMUL 1:19:54394758:54445958:-1 gene:ENSMMUG00000014591 transcript:ENSMMUT00000020467  Method blast value:0.0e-001 
Macaca mulatta >ENSMMUP00000027366 pep:novel chromosome:MMUL 1:8:42918836:42958436:1 gene:ENSMMUG00000020793 transcript:ENSMMUT00000029248  Method blast value:0.0e-001 
Macaca mulatta >ENSMMUP00000032665 pep:novel chromosome:MMUL 1:7:153186753:153263825:1 gene:ENSMMUG00000004460 transcript:ENSMMUT00000039597  Method blast value:0.0e-001 
Macaca mulatta >ENSMMUP00000032667 pep:novel chromosome:MMUL 1:7:153178619:153253641:1 gene:ENSMMUG00000004460 transcript:ENSMMUT00000039599  Method blast value:0.0e-001 
Macaca mulatta >ENSMMUP00000036966 pep:novel chromosome:MMUL 1:10:85580208:85617240:1 gene:ENSMMUG00000001856 transcript:ENSMMUT00000043968  Method blast value:0.0e-001 
Macaca mulatta >ENSMMUP00000025143 pep:novel chromosome:MMUL 1:7:83159973:83162465:1 gene:ENSMMUG00000019123 transcript:ENSMMUT00000026872  Method blast value:3.0e-180 
Macaca mulatta >ENSMMUP00000033170 pep:novel chromosome:MMUL 1:7:83160025:83162429:1 gene:ENSMMUG00000019123 transcript:ENSMMUT00000040098  Method blast value:3.0e-180 
Macaca mulatta >ENSMMUP00000008040 pep:novel chromosome:MMUL 1:2:51239487:51247402:-1 gene:ENSMMUG00000006117 transcript:ENSMMUT00000008553  Method blast value:4.0e-176 
Macaca mulatta >ENSMMUP00000032124 pep:novel chromosome:MMUL 1:8:42918892:42958435:1 gene:ENSMMUG00000020793 transcript:ENSMMUT00000039042  Method blast value:2.0e-173 
Macaca mulatta >ENSMMUP00000008042 pep:novel chromosome:MMUL 1:2:51239568:51247088:-1 gene:ENSMMUG00000006117 transcript:ENSMMUT00000008555  Method blast value:8.0e-172 
Macaca mulatta >ENSMMUP00000008039 pep:novel chromosome:MMUL 1:2:51237640:51247402:-1 gene:ENSMMUG00000006117 transcript:ENSMMUT00000008552  Method blast value:2.0e-171 
Macaca mulatta >ENSMMUP00000039733 pep:novel chromosome:MMUL 1:2:51230145:51247390:-1 gene:ENSMMUG00000006117 transcript:ENSMMUT00000046703  Method blast value:2.0e-171 
Macaca mulatta >ENSMMUP00000017177 pep:novel chromosome:MMUL 1:7:54253075:54259190:1 gene:ENSMMUG00000013079 transcript:ENSMMUT00000018346  Method blast value:3.0e-165 
Macaca mulatta >ENSMMUP00000008877 pep:novel chromosome:MMUL 1:9:101203872:101212453:-1 gene:ENSMMUG00000006747 transcript:ENSMMUT00000009444  Method blast value:2.0e-161 
Macaca mulatta >ENSMMUP00000008879 pep:novel chromosome:MMUL 1:9:101203933:101212508:-1 gene:ENSMMUG00000006747 transcript:ENSMMUT00000009446  Method blast value:1.0e-148 
Macaca mulatta >ENSMMUP00000019822 pep:novel chromosome:MMUL 1:9:92673875:92675832:-1 gene:ENSMMUG00000015124 transcript:ENSMMUT00000021196  Method blast value:3.0e-141 
Macaca mulatta >ENSMMUP00000009132 pep:novel chromosome:MMUL 1:11:110102081:110124086:1 gene:ENSMMUG00000006957 transcript:ENSMMUT00000009722  Method blast value:3.0e-135 
Macaca mulatta >ENSMMUP00000009131 pep:novel chromosome:MMUL 1:11:110101478:110123601:1 gene:ENSMMUG00000006957 transcript:ENSMMUT00000009721  Method blast value:4.0e-135 
Macaca mulatta >ENSMMUP00000029962 pep:novel chromosome:MMUL 1:7:19063244:19101163:1 gene:ENSMMUG00000004579 transcript:ENSMMUT00000032023  Method blast value:6.0e-130 
Macaca mulatta >ENSMMUP00000001778 pep:novel chromosome:MMUL 1:16:53179517:53262332:-1 gene:ENSMMUG00000001329 transcript:ENSMMUT00000001883  Method blast value:1.0e-123 
Macaca mulatta >ENSMMUP00000034384 pep:novel chromosome:MMUL 1:16:53179517:53277702:-1 gene:ENSMMUG00000001329 transcript:ENSMMUT00000041356  Method blast value:1.0e-123 
Macaca mulatta >ENSMMUP00000034385 pep:novel chromosome:MMUL 1:16:53179517:53277773:-1 gene:ENSMMUG00000001329 transcript:ENSMMUT00000041357  Method blast value:1.0e-123 
Macaca mulatta >ENSMMUP00000001780 pep:novel chromosome:MMUL 1:16:53179517:53242167:-1 gene:ENSMMUG00000001329 transcript:ENSMMUT00000001885  Method blast value:3.0e-123 
Macaca mulatta >ENSMMUP00000033829 pep:novel chromosome:MMUL 1:7:19063244:19101163:1 gene:ENSMMUG00000004579 transcript:ENSMMUT00000040802  Method blast value:2.0e-114 
Macaca mulatta >ENSMMUP00000028464 pep:novel chromosome:MMUL 1:6:79248679:79540639:1 gene:ENSMMUG00000021609 transcript:ENSMMUT00000030415  Method blast value:1.0e-113 
Macaca mulatta >ENSMMUP00000034364 pep:novel chromosome:MMUL 1:6:79248636:79540639:1 gene:ENSMMUG00000021609 transcript:ENSMMUT00000041335  Method blast value:1.0e-113 
Macaca mulatta >ENSMMUP00000034365 pep:novel chromosome:MMUL 1:6:79248617:79541103:1 gene:ENSMMUG00000021609 transcript:ENSMMUT00000041336  Method blast value:1.0e-113 
Macaca mulatta >ENSMMUP00000039732 pep:novel chromosome:MMUL 1:2:51230203:51247390:-1 gene:ENSMMUG00000006117 transcript:ENSMMUT00000046702  Method blast value:1.0e-104 
Macaca mulatta >ENSMMUP00000015013 pep:novel chromosome:MMUL 1:9:129112785:129402643:1 gene:ENSMMUG00000011446 transcript:ENSMMUT00000016020  Method blast value:7.0e-099 
Macaca mulatta >ENSMMUP00000001774 pep:novel chromosome:MMUL 1:16:53179517:53242167:-1 gene:ENSMMUG00000001329 transcript:ENSMMUT00000001879  Method blast value:1.0e-098 
Macaca mulatta >ENSMMUP00000024536 pep:novel chromosome:MMUL 1:11:903238:927491:-1 gene:ENSMMUG00000018654 transcript:ENSMMUT00000026215  Method blast value:2.0e-097 
Macaca mulatta >ENSMMUP00000037674 pep:novel chromosome:MMUL 1:12:79928602:79938561:1 gene:ENSMMUG00000031233 transcript:ENSMMUT00000044651  Method blast value:7.0e-091 
Macaca mulatta >ENSMMUP00000017488 pep:novel chromosome:MMUL 1:10:82423188:82474325:-1 gene:ENSMMUG00000013298 transcript:ENSMMUT00000018668  Method blast value:5.0e-088 
Macaca mulatta >ENSMMUP00000006088 pep:novel chromosome:MMUL 1:7:19063193:19101179:1 gene:ENSMMUG00000004579 transcript:ENSMMUT00000006474  Method blast value:9.0e-083 
Macaca mulatta >ENSMMUP00000024537 pep:novel chromosome:MMUL 1:11:916254:927491:-1 gene:ENSMMUG00000018654 transcript:ENSMMUT00000026216  Method blast value:4.0e-081 
Macaca mulatta >ENSMMUP00000001777 pep:novel chromosome:MMUL 1:16:53179517:53242167:-1 gene:ENSMMUG00000001329 transcript:ENSMMUT00000001882  Method blast value:6.0e-081 
Macaca mulatta >ENSMMUP00000034388 pep:novel chromosome:MMUL 1:16:53178718:53263651:-1 gene:ENSMMUG00000001329 transcript:ENSMMUT00000041360  Method blast value:4.0e-073 
Macaca mulatta >ENSMMUP00000008754 pep:novel chromosome:MMUL 1:14:12286274:12290813:-1 gene:ENSMMUG00000006657 transcript:ENSMMUT00000009317  Method blast value:7.0e-067 
Macaca mulatta >ENSMMUP00000040369 pep:novel chromosome:MMUL 1:11:923697:927491:-1 gene:ENSMMUG00000018654 transcript:ENSMMUT00000047340  Method blast value:2.0e-065 
Macaca mulatta >ENSMMUP00000040302 pep:novel chromosome:MMUL 1:1:48243078:48255189:-1 gene:ENSMMUG00000020079 transcript:ENSMMUT00000047275  Method blast value:2.0e-052 
Macaca mulatta >ENSMMUP00000026425 pep:novel chromosome:MMUL 1:1:48243078:48255452:-1 gene:ENSMMUG00000020079 transcript:ENSMMUT00000028242  Method blast value:2.0e-051 
Macaca mulatta >ENSMMUP00000040301 pep:novel chromosome:MMUL 1:1:48243078:48254999:-1 gene:ENSMMUG00000020079 transcript:ENSMMUT00000047274  Method blast value:2.0e-051 
Macaca mulatta >ENSMMUP00000040368 pep:novel chromosome:MMUL 1:11:923959:927491:-1 gene:ENSMMUG00000018654 transcript:ENSMMUT00000047339  Method blast value:2.0e-051 
Macaca mulatta >ENSMMUP00000028723 pep:novel chromosome:MMUL 1:11:108062958:108165675:-1 gene:ENSMMUG00000021808 transcript:ENSMMUT00000030689  Method blast value:7.0e-050 
Macaca mulatta >ENSMMUP00000003303 pep:novel chromosome:MMUL 1:14:26250528:26289075:-1 gene:ENSMMUG00000002453 transcript:ENSMMUT00000003494  Method blast value:3.0e-049 
Macaca mulatta >ENSMMUP00000006377 pep:novel chromosome:MMUL 1:16:30278952:30302370:1 gene:ENSMMUG00000004794 transcript:ENSMMUT00000006781  Method blast value:4.0e-046 
Macaca mulatta >ENSMMUP00000006379 pep:novel chromosome:MMUL 1:16:30279006:30300628:1 gene:ENSMMUG00000004794 transcript:ENSMMUT00000006783  Method blast value:4.0e-046 
Macaca mulatta >ENSMMUP00000035721 pep:novel chromosome:MMUL 1:9:101208745:101212508:-1 gene:ENSMMUG00000006747 transcript:ENSMMUT00000042712  Method blast value:2.0e-043 
Macaca mulatta >ENSMMUP00000039725 pep:novel chromosome:MMUL 1:2:51239702:51245165:-1 gene:ENSMMUG00000006117 transcript:ENSMMUT00000046695  Method blast value:5.0e-042 
Macaca mulatta >ENSMMUP00000039729 pep:novel chromosome:MMUL 1:2:51230595:51246286:-1 gene:ENSMMUG00000006117 transcript:ENSMMUT00000046699  Method blast value:9.0e-041 
Macaca mulatta >ENSMMUP00000033419 pep:novel chromosome:MMUL 1:7:54253075:54256311:1 gene:ENSMMUG00000013079 transcript:ENSMMUT00000040351  Method blast value:3.0e-037 
Macaca mulatta >ENSMMUP00000040297 pep:novel chromosome:MMUL 1:1:48243127:48255479:-1 gene:ENSMMUG00000020079 transcript:ENSMMUT00000047270  Method blast value:1.0e-036 
Macaca mulatta >ENSMMUP00000033293 pep:novel chromosome:MMUL 1:4:104736305:104748269:-1 gene:ENSMMUG00000029511 transcript:ENSMMUT00000040222  Method blast value:1.0e-033 
Macaca mulatta >ENSMMUP00000026426 pep:novel chromosome:MMUL 1:1:48243078:48255452:-1 gene:ENSMMUG00000020079 transcript:ENSMMUT00000028243  Method blast value:5.0e-032 
Macaca mulatta >ENSMMUP00000036045 pep:novel chromosome:MMUL 1:17:88384321:88386111:-1 gene:ENSMMUG00000008874 transcript:ENSMMUT00000043031  Method blast value:9.0e-032 
Macaca mulatta >ENSMMUP00000011636 pep:novel chromosome:MMUL 1:17:88384333:88386111:-1 gene:ENSMMUG00000008874 transcript:ENSMMUT00000012407  Method blast value:2.0e-031 
Macaca mulatta >ENSMMUP00000039726 pep:novel chromosome:MMUL 1:2:51239568:51245164:-1 gene:ENSMMUG00000006117 transcript:ENSMMUT00000046696  Method blast value:5.0e-031 
Macaca mulatta >ENSMMUP00000036046 pep:novel chromosome:MMUL 1:17:88384303:88386120:-1 gene:ENSMMUG00000008874 transcript:ENSMMUT00000043032  Method blast value:6.0e-031 
Macaca mulatta >ENSMMUP00000020875 pep:novel chromosome:MMUL 1:7:130941851:131570683:1 gene:ENSMMUG00000015873 transcript:ENSMMUT00000022310  Method blast value:2.0e-029 
Macaca mulatta >ENSMMUP00000029592 pep:novel chromosome:MMUL 1:9:95843355:95878783:1 gene:ENSMMUG00000022496 transcript:ENSMMUT00000031632  Method blast value:2.0e-028 
Macaca mulatta >ENSMMUP00000011981 pep:novel chromosome:MMUL 1:16:42934201:42979548:1 gene:ENSMMUG00000009133 transcript:ENSMMUT00000012778  Method blast value:3.0e-028 
Macaca mulatta >ENSMMUP00000015816 pep:novel chromosome:MMUL 1:13:17693345:17724567:1 gene:ENSMMUG00000012058 transcript:ENSMMUT00000016887  Method blast value:7.0e-025 
Macaca mulatta >ENSMMUP00000014312 pep:novel chromosome:MMUL 1:18:47533570:47564868:1 gene:ENSMMUG00000010911 transcript:ENSMMUT00000015271  Method blast value:8.0e-025 
Macaca mulatta >ENSMMUP00000040299 pep:novel chromosome:MMUL 1:1:48243111:48250056:-1 gene:ENSMMUG00000020079 transcript:ENSMMUT00000047272  Method blast value:2.0e-023 
Macaca mulatta >ENSMMUP00000032536 pep:novel chromosome:MMUL 1:7:167056501:167069535:-1 gene:ENSMMUG00000029181 transcript:ENSMMUT00000039448  Method blast value:8.0e-019 
Macaca mulatta >ENSMMUP00000011049 pep:novel chromosome:MMUL 1:X:53315062:53322309:1 gene:ENSMMUG00000008428 transcript:ENSMMUT00000011782  Method blast value:1.0e-017 
Macaca mulatta >ENSMMUP00000034470 pep:novel chromosome:MMUL 1:6:71717090:71805526:1 gene:ENSMMUG00000006144 transcript:ENSMMUT00000041439  Method blast value:4.0e-017 
Macaca mulatta >ENSMMUP00000008072 pep:novel chromosome:MMUL 1:6:71746890:71805378:1 gene:ENSMMUG00000006144 transcript:ENSMMUT00000008587  Method blast value:5.0e-017 
Macaca mulatta >ENSMMUP00000034468 pep:novel chromosome:MMUL 1:6:71746890:71805378:1 gene:ENSMMUG00000006144 transcript:ENSMMUT00000041437  Method blast value:5.0e-017 
Macaca mulatta >ENSMMUP00000008073 pep:novel chromosome:MMUL 1:6:71746890:71805397:1 gene:ENSMMUG00000006144 transcript:ENSMMUT00000008588  Method blast value:7.0e-017 
Macaca mulatta >ENSMMUP00000008071 pep:novel chromosome:MMUL 1:6:71746890:71805378:1 gene:ENSMMUG00000006144 transcript:ENSMMUT00000008586  Method blast value:8.0e-017 
Macaca mulatta >ENSMMUP00000034471 pep:novel chromosome:MMUL 1:6:71716955:71806386:1 gene:ENSMMUG00000006144 transcript:ENSMMUT00000041440  Method blast value:9.0e-017 
Macaca mulatta >ENSMMUP00000011482 pep:novel chromosome:MMUL 1:1:215150010:215191084:-1 gene:ENSMMUG00000008761 transcript:ENSMMUT00000012241  Method blast value:4.0e-016 
Macaca mulatta >ENSMMUP00000037489 pep:novel chromosome:MMUL 1:1:215150010:215191667:-1 gene:ENSMMUG00000008761 transcript:ENSMMUT00000044472  Method blast value:4.0e-016 
Macaca mulatta >ENSMMUP00000001009 pep:novel chromosome:MMUL 1:16:30401733:30419708:-1 gene:ENSMMUG00000000750 transcript:ENSMMUT00000001077  Method blast value:2.0e-014 
Macaca mulatta >ENSMMUP00000009360 pep:novel chromosome:MMUL 1:4:2640148:2660764:1 gene:ENSMMUG00000007143 transcript:ENSMMUT00000009971  Method blast value:3.0e-014 
Macaca mulatta >ENSMMUP00000028724 pep:novel chromosome:MMUL 1:11:108064384:108069426:-1 gene:ENSMMUG00000021808 transcript:ENSMMUT00000030690  Method blast value:3.0e-014 
Macaca mulatta >ENSMMUP00000000473 pep:novel chromosome:MMUL 1:17:83144040:83172474:1 gene:ENSMMUG00000000350 transcript:ENSMMUT00000000512  Method blast value:7.0e-013 
Macaca mulatta >ENSMMUP00000041213 pep:novel chromosome:MMUL 1:18:47533581:47564868:1 gene:ENSMMUG00000010911 transcript:ENSMMUT00000048176  Method blast value:1.0e-012 
Macaca mulatta >ENSMMUP00000041214 pep:novel chromosome:MMUL 1:18:47533570:47564868:1 gene:ENSMMUG00000010911 transcript:ENSMMUT00000048177  Method blast value:1.0e-012 
Macaca mulatta >ENSMMUP00000011983 pep:novel chromosome:MMUL 1:16:42934271:42979544:1 gene:ENSMMUG00000009133 transcript:ENSMMUT00000012780  Method blast value:2.0e-012 
Macaca mulatta >ENSMMUP00000034766 pep:novel chromosome:MMUL 1:16:42934275:42979548:1 gene:ENSMMUG00000009133 transcript:ENSMMUT00000041753  Method blast value:2.0e-012 
Macaca mulatta >ENSMMUP00000003755 pep:novel chromosome:MMUL 1:20:2029802:2038208:-1 gene:ENSMMUG00000002807 transcript:ENSMMUT00000003977  Method blast value:3.0e-012 
Macaca mulatta >ENSMMUP00000036052 pep:novel chromosome:MMUL 1:17:83107485:83172474:1 gene:ENSMMUG00000000350 transcript:ENSMMUT00000043038  Method blast value:3.0e-012 
Macaca mulatta >ENSMMUP00000001003 pep:novel chromosome:MMUL 1:16:30407061:30419708:-1 gene:ENSMMUG00000000750 transcript:ENSMMUT00000001071  Method blast value:5.0e-012 
Macaca mulatta >ENSMMUP00000012216 pep:novel chromosome:MMUL 1:5:34253191:34331122:-1 gene:ENSMMUG00000009324 transcript:ENSMMUT00000013034  Method blast value:5.0e-012 
Macaca mulatta >ENSMMUP00000012539 pep:novel chromosome:MMUL 1:16:75579804:75594423:-1 gene:ENSMMUG00000009590 transcript:ENSMMUT00000013384  Method blast value:2.0e-010 
Macaca mulatta >ENSMMUP00000040378 pep:novel chromosome:MMUL 1:1:44630632:44631366:-1 gene:ENSMMUG00000032178 transcript:ENSMMUT00000047349  Method blast value:3.0e-010 
Macaca mulatta >ENSMMUP00000003846 pep:novel chromosome:MMUL 1:3:189596095:189628013:-1 gene:ENSMMUG00000002878 transcript:ENSMMUT00000004074  Method blast value:1.0e-009 
Macaca mulatta >ENSMMUP00000004942 pep:novel chromosome:MMUL 1:2:179141092:179147432:1 gene:ENSMMUG00000003702 transcript:ENSMMUT00000005246  Method blast value:1.0e-009 
Macaca mulatta >ENSMMUP00000037487 pep:novel chromosome:MMUL 1:1:215150014:215191079:-1 gene:ENSMMUG00000008761 transcript:ENSMMUT00000044470  Method blast value:1.0e-009 
Macaca mulatta >ENSMMUP00000038285 pep:novel chromosome:MMUL 1:2:179141150:179147425:1 gene:ENSMMUG00000003702 transcript:ENSMMUT00000027941  Method blast value:1.0e-009 
Macaca mulatta >ENSMMUP00000040305 pep:novel chromosome:MMUL 1:1:48087292:48088026:1 gene:ENSMMUG00000032161 transcript:ENSMMUT00000047278  Method blast value:2.0e-009 
Macaca mulatta >ENSMMUP00000001004 pep:novel chromosome:MMUL 1:16:30401734:30419708:-1 gene:ENSMMUG00000000750 transcript:ENSMMUT00000001072  Method blast value:4.0e-009 
Macaca mulatta >ENSMMUP00000010018 pep:novel chromosome:MMUL 1:14:124049108:124065734:1 gene:ENSMMUG00000007624 transcript:ENSMMUT00000010678  Method blast value:4.0e-009 
Macaca mulatta >ENSMMUP00000010020 pep:novel chromosome:MMUL 1:14:124050204:124065759:1 gene:ENSMMUG00000007624 transcript:ENSMMUT00000010680  Method blast value:5.0e-009 
Macaca mulatta >ENSMMUP00000007521 pep:novel chromosome:MMUL 1:12:78548556:78631843:-1 gene:ENSMMUG00000005700 transcript:ENSMMUT00000008002  Method blast value:6.0e-009 
Macaca mulatta >ENSMMUP00000041005 pep:novel chromosome:MMUL 1:X:67710940:67712062:-1 gene:ENSMMUG00000032432 transcript:ENSMMUT00000047967  Method blast value:1.0e-008 
Macaca mulatta >ENSMMUP00000009741 pep:novel chromosome:MMUL 1:5:115289321:115445606:1 gene:ENSMMUG00000007422 transcript:ENSMMUT00000010379  Method blast value:2.0e-008 
Macaca mulatta >ENSMMUP00000024555 pep:novel chromosome:MMUL 1:11:86725730:86768644:1 gene:ENSMMUG00000018662 transcript:ENSMMUT00000026234  Method blast value:2.0e-008 
Macaca mulatta >ENSMMUP00000026101 pep:novel chromosome:MMUL 1:7:164954647:164955777:1 gene:ENSMMUG00000019847 transcript:ENSMMUT00000027898  Method blast value:2.0e-008 
Macaca mulatta >ENSMMUP00000033755 pep:novel chromosome:MMUL 1:6:162184421:162185155:-1 gene:ENSMMUG00000029721 transcript:ENSMMUT00000040721  Method blast value:2.0e-008 
Macaca mulatta >ENSMMUP00000039255 pep:novel chromosome:MMUL 1:11:62477582:62478705:1 gene:ENSMMUG00000031771 transcript:ENSMMUT00000046213  Method blast value:2.0e-008 
Macaca mulatta >ENSMMUP00000009745 pep:novel chromosome:MMUL 1:5:115289294:115658943:1 gene:ENSMMUG00000007422 transcript:ENSMMUT00000010383  Method blast value:3.0e-008 
Macaca mulatta >ENSMMUP00000017746 pep:novel chromosome:MMUL 1:16:7298846:7305783:1 gene:ENSMMUG00000013499 transcript:ENSMMUT00000018949  Method blast value:3.0e-008 
Macaca mulatta >ENSMMUP00000026582 pep:novel chromosome:MMUL 1:15:42481572:42496706:1 gene:ENSMMUG00000020190 transcript:ENSMMUT00000028405  Method blast value:3.0e-008 
Macaca mulatta >ENSMMUP00000026734 pep:novel chromosome:MMUL 1:20:72327500:72378151:-1 gene:ENSMMUG00000020316 transcript:ENSMMUT00000028573  Method blast value:3.0e-008 
Macaca mulatta >ENSMMUP00000039418 pep:novel chromosome:MMUL 1:15:42481569:42497049:1 gene:ENSMMUG00000020190 transcript:ENSMMUT00000046375  Method blast value:3.0e-008 
Macaca mulatta >ENSMMUP00000003981 pep:novel chromosome:MMUL 1:16:47616366:47647894:-1 gene:ENSMMUG00000002980 transcript:ENSMMUT00000004220  Method blast value:4.0e-008 
Macaca mulatta >ENSMMUP00000026732 pep:novel chromosome:MMUL 1:20:72327497:72367896:-1 gene:ENSMMUG00000020316 transcript:ENSMMUT00000028571  Method blast value:4.0e-008 
Macaca mulatta >ENSMMUP00000026733 pep:novel chromosome:MMUL 1:20:72327494:72367924:-1 gene:ENSMMUG00000020316 transcript:ENSMMUT00000028572  Method blast value:4.0e-008 
Macaca mulatta >ENSMMUP00000026735 pep:novel chromosome:MMUL 1:20:72286929:72367795:-1 gene:ENSMMUG00000020316 transcript:ENSMMUT00000028574  Method blast value:4.0e-008 
Macaca mulatta >ENSMMUP00000032323 pep:novel chromosome:MMUL 1:20:72327505:72367902:-1 gene:ENSMMUG00000020316 transcript:ENSMMUT00000039237  Method blast value:4.0e-008 
Macaca mulatta >ENSMMUP00000032324 pep:novel chromosome:MMUL 1:20:72327497:72367909:-1 gene:ENSMMUG00000020316 transcript:ENSMMUT00000039238  Method blast value:4.0e-008 
Macaca mulatta >ENSMMUP00000034526 pep:novel chromosome:MMUL 1:5:165512669:165513253:1 gene:ENSMMUG00000030024 transcript:ENSMMUT00000041499  Method blast value:4.0e-008 
Macaca mulatta >ENSMMUP00000035312 pep:novel chromosome:MMUL 1:3:72472842:72473447:-1 gene:ENSMMUG00000030354 transcript:ENSMMUT00000042312  Method blast value:4.0e-008 
Macaca mulatta >ENSMMUP00000040879 pep:novel chromosome:MMUL 1:X:107723677:107724282:1 gene:ENSMMUG00000032373 transcript:ENSMMUT00000047851  Method blast value:4.0e-008 
Macaca mulatta >ENSMMUP00000040880 pep:novel chromosome:MMUL 1:X:107679444:107680049:-1 gene:ENSMMUG00000032374 transcript:ENSMMUT00000047852  Method blast value:4.0e-008 
Macaca mulatta >ENSMMUP00000033787 pep:novel chromosome:MMUL 1:6:154841878:154842819:1 gene:ENSMMUG00000029743 transcript:ENSMMUT00000040758  Method blast value:6.0e-008 
Macaca mulatta >ENSMMUP00000034694 pep:novel chromosome:MMUL 1:6:53430176:53474254:1 gene:ENSMMUG00000017386 transcript:ENSMMUT00000041671  Method blast value:6.0e-008 
Macaca mulatta >ENSMMUP00000034695 pep:novel chromosome:MMUL 1:6:53403740:53474254:1 gene:ENSMMUG00000017386 transcript:ENSMMUT00000041672  Method blast value:8.0e-008 
Macaca mulatta >ENSMMUP00000022889 pep:novel chromosome:MMUL 1:6:53402823:53474254:1 gene:ENSMMUG00000017386 transcript:ENSMMUT00000024455  Method blast value:9.0e-008 
Macaca mulatta >ENSMMUP00000036318 pep:novel chromosome:MMUL 1:17:26251110:26362203:1 gene:ENSMMUG00000030747 transcript:ENSMMUT00000043321  Method blast value:9.0e-008 
Macaca mulatta >ENSMMUP00000004277 pep:novel chromosome:MMUL 1:12:25838810:25890408:-1 gene:ENSMMUG00000003202 transcript:ENSMMUT00000004537  Method blast value:1.0e-007 
Macaca mulatta >ENSMMUP00000025245 pep:novel chromosome:MMUL 1:8:8952079:8967955:-1 gene:ENSMMUG00000019209 transcript:ENSMMUT00000026984  Method blast value:1.0e-007 
Macaca mulatta >ENSMMUP00000032225 pep:novel chromosome:MMUL 1:8:8952079:8967955:-1 gene:ENSMMUG00000019209 transcript:ENSMMUT00000039142  Method blast value:1.0e-007 
Macaca mulatta >ENSMMUP00000032600 pep:novel chromosome:MMUL 1:20:16611146:16679824:1 gene:ENSMMUG00000029221 transcript:ENSMMUT00000039528  Method blast value:1.0e-007 
Macaca mulatta >ENSMMUP00000040870 pep:novel chromosome:MMUL 1:X:110030530:110031135:1 gene:ENSMMUG00000032366 transcript:ENSMMUT00000047840  Method blast value:1.0e-007 
Macaca mulatta >ENSMMUP00000041058 pep:novel chromosome:MMUL 1:X:47915767:47916372:-1 gene:ENSMMUG00000032460 transcript:ENSMMUT00000048017  Method blast value:1.0e-007 
Macaca mulatta >ENSMMUP00000040904 pep:novel chromosome:MMUL 1:X:101767708:102369753:1 gene:ENSMMUG00000032385 transcript:ENSMMUT00000047872  Method blast value:2.0e-007 
Macaca mulatta >ENSMMUP00000022039 pep:novel chromosome:MMUL 1:16:59298274:59333147:1 gene:ENSMMUG00000016762 transcript:ENSMMUT00000023556  Method blast value:3.0e-007 
Macaca mulatta >ENSMMUP00000032624 pep:novel chromosome:MMUL 1:20:13800277:13800870:-1 gene:ENSMMUG00000029231 transcript:ENSMMUT00000039554  Method blast value:4.0e-007 
Macaca mulatta >ENSMMUP00000001005 pep:novel chromosome:MMUL 1:16:30401734:30419708:-1 gene:ENSMMUG00000000750 transcript:ENSMMUT00000001073  Method blast value:5.0e-007 
Macaca mulatta >ENSMMUP00000011676 pep:novel chromosome:MMUL 1:4:43484243:43514429:1 gene:ENSMMUG00000008903 transcript:ENSMMUT00000012452  Method blast value:5.0e-007 
Macaca mulatta >ENSMMUP00000034990 pep:novel chromosome:MMUL 1:5:89407882:89423487:-1 gene:ENSMMUG00000030230 transcript:ENSMMUT00000041982  Method blast value:5.0e-007 
Macaca mulatta >ENSMMUP00000005711 pep:novel chromosome:MMUL 1:1:169827124:169846838:1 gene:ENSMMUG00000004268 transcript:ENSMMUT00000006067  Method blast value:6.0e-007 
Macaca mulatta >ENSMMUP00000021866 pep:novel chromosome:MMUL 1:11:63318238:63353873:1 gene:ENSMMUG00000016628 transcript:ENSMMUT00000023369  Method blast value:6.0e-007 
Macaca mulatta >ENSMMUP00000007555 pep:novel chromosome:MMUL 1:19:14109240:14120168:-1 gene:ENSMMUG00000005723 transcript:ENSMMUT00000008037  Method blast value:7.0e-007 
Macaca mulatta >ENSMMUP00000029626 pep:novel chromosome:MMUL 1:1:146162284:146267778:1 gene:ENSMMUG00000022510 transcript:ENSMMUT00000031667  Method blast value:7.0e-007 
Macaca mulatta >ENSMMUP00000029630 pep:novel chromosome:MMUL 1:1:146181034:146267528:1 gene:ENSMMUG00000022510 transcript:ENSMMUT00000031671  Method blast value:7.0e-007 
Macaca mulatta >ENSMMUP00000029628 pep:novel chromosome:MMUL 1:1:146162272:146267797:1 gene:ENSMMUG00000022510 transcript:ENSMMUT00000031669  Method blast value:9.0e-007 
Macaca mulatta >ENSMMUP00000030660 pep:novel chromosome:MMUL 1:19:18548798:18557674:1 gene:ENSMMUG00000023293 transcript:ENSMMUT00000032768  Method blast value:9.0e-007 
Macaca mulatta >ENSMMUP00000034366 pep:novel chromosome:MMUL 1:16:53822919:53823710:-1 gene:ENSMMUG00000029947 transcript:ENSMMUT00000041337  Method blast value:9.0e-007 
Macaca mulatta >ENSMMUP00000005712 pep:novel chromosome:MMUL 1:1:169826998:169846838:1 gene:ENSMMUG00000004268 transcript:ENSMMUT00000006068  Method blast value:1.0e-006 
Macaca mulatta >ENSMMUP00000009704 pep:novel chromosome:MMUL 1:5:169420873:169473742:1 gene:ENSMMUG00000007394 transcript:ENSMMUT00000010342  Method blast value:1.0e-006 
Macaca mulatta >ENSMMUP00000019371 pep:novel chromosome:MMUL 1:16:52207836:52217993:-1 gene:ENSMMUG00000014755 transcript:ENSMMUT00000020699  Method blast value:1.0e-006 
Macaca mulatta >ENSMMUP00000023133 pep:novel chromosome:MMUL 1:X:39102070:39116427:1 gene:ENSMMUG00000017569 transcript:ENSMMUT00000024715  Method blast value:1.0e-006 
Macaca mulatta >ENSMMUP00000004941 pep:novel chromosome:MMUL 1:2:179141117:179147432:1 gene:ENSMMUG00000003702 transcript:ENSMMUT00000005245  Method blast value:2.0e-006 
Macaca mulatta >ENSMMUP00000027894 pep:novel chromosome:MMUL 1:18:56772635:56804759:-1 gene:ENSMMUG00000021184 transcript:ENSMMUT00000029805  Method blast value:2.0e-006 
Macaca mulatta >ENSMMUP00000028561 pep:novel chromosome:MMUL 1:13:32103558:32191884:1 gene:ENSMMUG00000021691 transcript:ENSMMUT00000030520  Method blast value:2.0e-006 
Macaca mulatta >ENSMMUP00000038024 pep:novel chromosome:MMUL 1:1:169841878:169850922:1 gene:ENSMMUG00000004268 transcript:ENSMMUT00000045009  Method blast value:2.0e-006 
Macaca mulatta >ENSMMUP00000041057 pep:novel chromosome:MMUL 1:X:47918744:47919292:-1 gene:ENSMMUG00000032459 transcript:ENSMMUT00000048016  Method blast value:2.0e-006 
Macaca mulatta >ENSMMUP00000041320 pep:novel chromosome:MMUL 1:18:5734070:5734663:-1 gene:ENSMMUG00000032568 transcript:ENSMMUT00000048287  Method blast value:2.0e-006 
Macaca mulatta >ENSMMUP00000001348 pep:novel chromosome:MMUL 1:9:68037959:68066844:-1 gene:ENSMMUG00000001005 transcript:ENSMMUT00000001433  Method blast value:3.0e-006 
Macaca mulatta >ENSMMUP00000001349 pep:novel chromosome:MMUL 1:9:68036592:68066343:-1 gene:ENSMMUG00000001005 transcript:ENSMMUT00000001434  Method blast value:3.0e-006 
Macaca mulatta >ENSMMUP00000032040 pep:novel chromosome:MMUL 1:8:102011636:102119090:-1 gene:ENSMMUG00000000891 transcript:ENSMMUT00000001269  Method blast value:3.0e-006 
Macaca mulatta >ENSMMUP00000038785 pep:novel chromosome:MMUL 1:11:103352279:103385449:1 gene:ENSMMUG00000005506 transcript:ENSMMUT00000045740  Method blast value:3.0e-006 
Macaca mulatta >ENSMMUP00000007332 pep:novel chromosome:MMUL 1:16:56071574:56201926:-1 gene:ENSMMUG00000005548 transcript:ENSMMUT00000007805  Method blast value:4.0e-006 
Macaca mulatta >ENSMMUP00000007716 pep:novel chromosome:MMUL 1:7:23745417:23763955:1 gene:ENSMMUG00000005858 transcript:ENSMMUT00000008206  Method blast value:4.0e-006 
Macaca mulatta >ENSMMUP00000012927 pep:novel chromosome:MMUL 1:16:56069492:56201758:-1 gene:ENSMMUG00000005548 transcript:ENSMMUT00000013794  Method blast value:4.0e-006 
Macaca mulatta >ENSMMUP00000020454 pep:novel chromosome:MMUL 1:8:147176305:147182849:-1 gene:ENSMMUG00000015588 transcript:ENSMMUT00000021869  Method blast value:4.0e-006 
Macaca mulatta >ENSMMUP00000029149 pep:novel chromosome:MMUL 1:X:20794835:20796764:1 gene:ENSMMUG00000022142 transcript:ENSMMUT00000031145  Method blast value:4.0e-006 
Macaca mulatta >ENSMMUP00000030651 pep:novel chromosome:MMUL 1:19:18476661:18499439:1 gene:ENSMMUG00000023286 transcript:ENSMMUT00000032759  Method blast value:4.0e-006 
Macaca mulatta >ENSMMUP00000021878 pep:novel chromosome:MMUL 1:20:67688314:67702224:1 gene:ENSMMUG00000016637 transcript:ENSMMUT00000023382  Method blast value:5.0e-006 
Macaca mulatta >ENSMMUP00000038787 pep:novel chromosome:MMUL 1:11:103333150:103385437:1 gene:ENSMMUG00000005506 transcript:ENSMMUT00000045742  Method blast value:5.0e-006 
Macaca mulatta >ENSMMUP00000040060 pep:novel chromosome:MMUL 1:15:5971190:6004627:1 gene:ENSMMUG00000004590 transcript:ENSMMUT00000047029  Method blast value:5.0e-006 
Macaca mulatta >ENSMMUP00000040792 pep:novel chromosome:MMUL 1:X:135032018:135034657:-1 gene:ENSMMUG00000032331 transcript:ENSMMUT00000047765  Method blast value:5.0e-006 
Macaca mulatta >ENSMMUP00000006101 pep:novel chromosome:MMUL 1:15:5971310:6000315:1 gene:ENSMMUG00000004590 transcript:ENSMMUT00000006488  Method blast value:6.0e-006 
Macaca mulatta >ENSMMUP00000007278 pep:novel chromosome:MMUL 1:11:103352279:103398526:1 gene:ENSMMUG00000005506 transcript:ENSMMUT00000007748  Method blast value:7.0e-006 
Macaca mulatta >ENSMMUP00000038025 pep:novel chromosome:MMUL 1:1:169840054:169850883:1 gene:ENSMMUG00000004268 transcript:ENSMMUT00000045010  Method blast value:7.0e-006 
Macaca mulatta >ENSMMUP00000017310 pep:novel chromosome:MMUL 1:11:124884752:124903171:1 gene:ENSMMUG00000013178 transcript:ENSMMUT00000018486  Method blast value:8.0e-006 
Macaca mulatta >ENSMMUP00000024691 pep:novel chromosome:MMUL 1:16:7298862:7305786:1 gene:ENSMMUG00000013499 transcript:ENSMMUT00000026376  Method blast value:8.0e-006 
Macaca mulatta >ENSMMUP00000035300 pep:novel chromosome:MMUL 1:3:75904467:75907668:1 gene:ENSMMUG00000000505 transcript:ENSMMUT00000042301  Method blast value:8.0e-006 
Macaca mulatta >ENSMMUP00000033641 pep:novel chromosome:MMUL 1:6:174041871:174046950:-1 gene:ENSMMUG00000016911 transcript:ENSMMUT00000040592  Method blast value:9.0e-006 
Macaca mulatta >ENSMMUP00000033642 pep:novel chromosome:MMUL 1:6:174041871:174047171:-1 gene:ENSMMUG00000016911 transcript:ENSMMUT00000040593  Method blast value:9.0e-006 
Macaca mulatta >ENSMMUP00000000692 pep:novel chromosome:MMUL 1:3:75808470:75907668:1 gene:ENSMMUG00000000505 transcript:ENSMMUT00000000746  Method blast value:1.0e-005 
Macaca mulatta >ENSMMUP00000002506 pep:novel chromosome:MMUL 1:5:160357522:160452684:-1 gene:ENSMMUG00000001880 transcript:ENSMMUT00000002654  Method blast value:1.0e-005 
Macaca mulatta >ENSMMUP00000016363 pep:novel chromosome:MMUL 1:6:131186415:131261513:1 gene:ENSMMUG00000012463 transcript:ENSMMUT00000017473  Method blast value:1.0e-005 
Macaca mulatta >ENSMMUP00000022231 pep:novel chromosome:MMUL 1:6:174041871:174047221:-1 gene:ENSMMUG00000016911 transcript:ENSMMUT00000023754  Method blast value:1.0e-005 
Macaca mulatta >ENSMMUP00000031095 pep:novel chromosome:MMUL 1:10:15231215:15255142:-1 gene:ENSMMUG00000023621 transcript:ENSMMUT00000033228  Method blast value:1.0e-005 
Macaca mulatta >ENSMMUP00000033044 pep:novel chromosome:MMUL 1:4:147443104:147589549:-1 gene:ENSMMUG00000029408 transcript:ENSMMUT00000039979  Method blast value:1.0e-005 
Macaca mulatta >ENSMMUP00000034116 pep:novel chromosome:MMUL 1:6:131186415:131261513:1 gene:ENSMMUG00000012463 transcript:ENSMMUT00000041083  Method blast value:1.0e-005 
Macaca mulatta >ENSMMUP00000035301 pep:novel chromosome:MMUL 1:3:75900941:75907264:1 gene:ENSMMUG00000000505 transcript:ENSMMUT00000042302  Method blast value:1.0e-005 
Macaca mulatta >ENSMMUP00000009900 pep:novel chromosome:MMUL 1:10:49521024:49522742:-1 gene:ENSMMUG00000007545 transcript:ENSMMUT00000010553  Method blast value:2.0e-005 
Macaca mulatta >ENSMMUP00000004943 pep:novel chromosome:MMUL 1:2:179147438:179163585:-1 gene:ENSMMUG00000003704 transcript:ENSMMUT00000005247  Method blast value:3.0e-005 
Macaca mulatta >ENSMMUP00000024532 pep:novel chromosome:MMUL 1:14:117150052:117189011:-1 gene:ENSMMUG00000018651 transcript:ENSMMUT00000026211  Method blast value:3.0e-005 
Macaca mulatta >ENSMMUP00000032903 pep:novel chromosome:MMUL 1:7:115733625:115735181:1 gene:ENSMMUG00000029348 transcript:ENSMMUT00000039843  Method blast value:3.0e-005 
Macaca mulatta >ENSMMUP00000022462 pep:novel chromosome:MMUL 1:3:38827462:38886164:-1 gene:ENSMMUG00000017064 transcript:ENSMMUT00000023997  Method blast value:4.0e-005 
Macaca mulatta >ENSMMUP00000001137 pep:novel chromosome:MMUL 1:20:783762:792832:1 gene:ENSMMUG00000000843 transcript:ENSMMUT00000001211  Method blast value:5.0e-005 
Macaca mulatta >ENSMMUP00000001350 pep:novel chromosome:MMUL 1:9:68077151:68124015:-1 gene:ENSMMUG00000001006 transcript:ENSMMUT00000001435  Method blast value:5.0e-005 
Macaca mulatta >ENSMMUP00000003248 pep:novel chromosome:MMUL 1:3:82254755:82258269:1 gene:ENSMMUG00000002421 transcript:ENSMMUT00000003438  Method blast value:5.0e-005 
Macaca mulatta >ENSMMUP00000013401 pep:novel chromosome:MMUL 1:11:118960480:118976898:1 gene:ENSMMUG00000010235 transcript:ENSMMUT00000014309  Method blast value:5.0e-005 
Macaca mulatta >ENSMMUP00000028704 pep:novel chromosome:MMUL 1:11:114080643:114109191:-1 gene:ENSMMUG00000021795 transcript:ENSMMUT00000030669  Method blast value:5.0e-005 
Macaca mulatta >ENSMMUP00000001136 pep:novel chromosome:MMUL 1:20:783732:792832:1 gene:ENSMMUG00000000843 transcript:ENSMMUT00000001210  Method blast value:6.0e-005 
Macaca mulatta >ENSMMUP00000030684 pep:novel chromosome:MMUL 1:7:158329988:158396948:-1 gene:ENSMMUG00000023305 transcript:ENSMMUT00000032792  Method blast value:6.0e-005 
Macaca mulatta >ENSMMUP00000032603 pep:novel chromosome:MMUL 1:7:158329898:158376868:-1 gene:ENSMMUG00000023305 transcript:ENSMMUT00000039532  Method blast value:6.0e-005 
Macaca mulatta >ENSMMUP00000008455 pep:novel chromosome:MMUL 1:9:87337186:87395090:-1 gene:ENSMMUG00000006414 transcript:ENSMMUT00000008995  Method blast value:7.0e-005 
Macaca mulatta >ENSMMUP00000024097 pep:novel chromosome:MMUL 1:11:1283386:1283790:-1 gene:ENSMMUG00000032174 transcript:ENSMMUT00000025758  Method blast value:7.0e-005 
Macaca mulatta >ENSMMUP00000014230 pep:novel chromosome:MMUL 1:11:21834931:21866552:-1 gene:ENSMMUG00000010857 transcript:ENSMMUT00000015186  Method blast value:8.0e-005 
Macaca mulatta >ENSMMUP00000032662 pep:novel chromosome:MMUL 1:7:153465767:153480948:1 gene:ENSMMUG00000022990 transcript:ENSMMUT00000039594  Method blast value:9.0e-005 
Macaca mulatta >ENSMMUP00000019533 pep:novel chromosome:MMUL 1:6:67238818:67286916:1 gene:ENSMMUG00000014881 transcript:ENSMMUT00000020877  Method blast value:1.0e-004 
Macaca mulatta >ENSMMUP00000019539 pep:novel chromosome:MMUL 1:6:67238848:67286916:1 gene:ENSMMUG00000014881 transcript:ENSMMUT00000020883  Method blast value:1.0e-004 
Macaca mulatta >ENSMMUP00000020482 pep:novel chromosome:MMUL 1:14:24692381:24699818:1 gene:ENSMMUG00000015611 transcript:ENSMMUT00000021897  Method blast value:1.0e-004 
Macaca mulatta >ENSMMUP00000030273 pep:novel chromosome:MMUL 1:7:153465753:153481056:1 gene:ENSMMUG00000022990 transcript:ENSMMUT00000032355  Method blast value:1.0e-004 
Macaca mulatta >ENSMMUP00000034557 pep:novel chromosome:MMUL 1:6:67239690:67286918:1 gene:ENSMMUG00000014881 transcript:ENSMMUT00000041529  Method blast value:1.0e-004 
Macaca mulatta >ENSMMUP00000034559 pep:novel chromosome:MMUL 1:6:67239066:67286916:1 gene:ENSMMUG00000014881 transcript:ENSMMUT00000041531  Method blast value:1.0e-004 
Macaca mulatta >ENSMMUP00000034561 pep:novel chromosome:MMUL 1:6:67238818:67286916:1 gene:ENSMMUG00000014881 transcript:ENSMMUT00000041533  Method blast value:1.0e-004 
Macaca mulatta >ENSMMUP00000034562 pep:novel chromosome:MMUL 1:6:67238292:67286916:1 gene:ENSMMUG00000014881 transcript:ENSMMUT00000041534  Method blast value:1.0e-004 
Macaca mulatta >ENSMMUP00000036049 pep:novel chromosome:MMUL 1:13:119657354:119658676:1 gene:ENSMMUG00000016960 transcript:ENSMMUT00000023826  Method blast value:1.0e-004 
Macaca mulatta >ENSMMUP00000037148 pep:novel chromosome:MMUL 1:14:24692387:24699785:1 gene:ENSMMUG00000015611 transcript:ENSMMUT00000044142  Method blast value:1.0e-004 
Macaca mulatta >ENSMMUP00000001291 pep:novel scaffold:MMUL 1:1099548049232:29195:30524:1 gene:ENSMMUG00000000961 transcript:ENSMMUT00000001373  Method blast value:2.0e-004 
Macaca mulatta >ENSMMUP00000003250 pep:novel chromosome:MMUL 1:3:82254755:82260439:1 gene:ENSMMUG00000002421 transcript:ENSMMUT00000003440  Method blast value:2.0e-004 
Macaca mulatta >ENSMMUP00000005124 pep:novel chromosome:MMUL 1:3:51679338:51700670:-1 gene:ENSMMUG00000003843 transcript:ENSMMUT00000005443  Method blast value:2.0e-004 
Macaca mulatta >ENSMMUP00000005125 pep:novel chromosome:MMUL 1:3:51679338:51700670:-1 gene:ENSMMUG00000003843 transcript:ENSMMUT00000005444  Method blast value:2.0e-004 
Macaca mulatta >ENSMMUP00000006531 pep:novel chromosome:MMUL 1:17:9657231:9749255:-1 gene:ENSMMUG00000004922 transcript:ENSMMUT00000006945  Method blast value:2.0e-004 
Macaca mulatta >ENSMMUP00000012253 pep:novel chromosome:MMUL 1:1:6451454:6494033:-1 gene:ENSMMUG00000009358 transcript:ENSMMUT00000013073  Method blast value:2.0e-004 
Macaca mulatta >ENSMMUP00000012254 pep:novel chromosome:MMUL 1:1:6451385:6572809:-1 gene:ENSMMUG00000009358 transcript:ENSMMUT00000013075  Method blast value:2.0e-004 
Macaca mulatta >ENSMMUP00000012735 pep:novel chromosome:MMUL 1:6:53936412:53938292:-1 gene:ENSMMUG00000009731 transcript:ENSMMUT00000013593  Method blast value:2.0e-004 
Macaca mulatta >ENSMMUP00000014410 pep:novel chromosome:MMUL 1:18:40020541:40133140:1 gene:ENSMMUG00000015952 transcript:ENSMMUT00000015380  Method blast value:2.0e-004 
Macaca mulatta >ENSMMUP00000016705 pep:novel scaffold:MMUL 1:1099214733585:1051:8354:-1 gene:ENSMMUG00000012723 transcript:ENSMMUT00000017839  Method blast value:2.0e-004 
Macaca mulatta >ENSMMUP00000016707 pep:novel scaffold:MMUL 1:1099214733585:1051:8360:-1 gene:ENSMMUG00000012723 transcript:ENSMMUT00000017841  Method blast value:2.0e-004 
Macaca mulatta >ENSMMUP00000022044 pep:novel chromosome:MMUL 1:16:59341004:59345563:1 gene:ENSMMUG00000016769 transcript:ENSMMUT00000023561  Method blast value:2.0e-004 
Macaca mulatta >ENSMMUP00000027255 pep:novel chromosome:MMUL 1:19:5592692:5614772:-1 gene:ENSMMUG00000020707 transcript:ENSMMUT00000029129  Method blast value:2.0e-004 
Macaca mulatta >ENSMMUP00000027256 pep:novel chromosome:MMUL 1:19:5592692:5614772:-1 gene:ENSMMUG00000020707 transcript:ENSMMUT00000029130  Method blast value:2.0e-004 
Macaca mulatta >ENSMMUP00000035716 pep:novel chromosome:MMUL 1:3:2054150:2054595:1 gene:ENSMMUG00000030498 transcript:ENSMMUT00000042707  Method blast value:2.0e-004 
Macaca mulatta >ENSMMUP00000036448 pep:novel chromosome:MMUL 1:17:9657224:9749666:-1 gene:ENSMMUG00000004922 transcript:ENSMMUT00000043446  Method blast value:2.0e-004 
Macaca mulatta >ENSMMUP00000036449 pep:novel chromosome:MMUL 1:17:9657224:9749666:-1 gene:ENSMMUG00000004922 transcript:ENSMMUT00000043447  Method blast value:2.0e-004 
Macaca mulatta >ENSMMUP00000002068 pep:novel chromosome:MMUL 1:1:4575311:4597759:1 gene:ENSMMUG00000001549 transcript:ENSMMUT00000002189  Method blast value:3.0e-004 
Macaca mulatta >ENSMMUP00000009855 pep:novel chromosome:MMUL 1:7:30483598:30566213:-1 gene:ENSMMUG00000007504 transcript:ENSMMUT00000010502  Method blast value:3.0e-004 
Macaca mulatta >ENSMMUP00000011057 pep:novel chromosome:MMUL 1:11:45954064:45968649:-1 gene:ENSMMUG00000008432 transcript:ENSMMUT00000011790  Method blast value:3.0e-004 
Macaca mulatta >ENSMMUP00000022741 pep:novel chromosome:MMUL 1:18:43705728:43707804:1 gene:ENSMMUG00000017288 transcript:ENSMMUT00000024298  Method blast value:3.0e-004 
Macaca mulatta >ENSMMUP00000023651 pep:novel chromosome:MMUL 1:11:13079079:13192403:1 gene:ENSMMUG00000017993 transcript:ENSMMUT00000025281  Method blast value:3.0e-004 
Macaca mulatta >ENSMMUP00000033828 pep:novel chromosome:MMUL 1:7:19069968:19078331:1 gene:ENSMMUG00000004579 transcript:ENSMMUT00000040801  Method blast value:3.0e-004 
Macaca mulatta >ENSMMUP00000034223 pep:novel chromosome:MMUL 1:16:59340974:59345578:1 gene:ENSMMUG00000016769 transcript:ENSMMUT00000041187  Method blast value:3.0e-004 
Macaca mulatta >ENSMMUP00000034996 pep:novel chromosome:MMUL 1:16:30401734:30419251:-1 gene:ENSMMUG00000000750 transcript:ENSMMUT00000041988  Method blast value:3.0e-004 
Macaca mulatta >ENSMMUP00000040682 pep:novel chromosome:MMUL 1:1:4575571:4597759:1 gene:ENSMMUG00000001549 transcript:ENSMMUT00000047659  Method blast value:3.0e-004 
Macaca mulatta >ENSMMUP00000040683 pep:novel chromosome:MMUL 1:1:4575257:4597939:1 gene:ENSMMUG00000001549 transcript:ENSMMUT00000047660  Method blast value:3.0e-004 
Macaca mulatta >ENSMMUP00000006181 pep:novel chromosome:MMUL 1:4:113655667:113690087:1 gene:ENSMMUG00000004646 transcript:ENSMMUT00000006571  Method blast value:4.0e-004 
Macaca mulatta >ENSMMUP00000025745 pep:novel chromosome:MMUL 1:4:69632939:69654996:1 gene:ENSMMUG00000019599 transcript:ENSMMUT00000027527  Method blast value:4.0e-004 
Macaca mulatta >ENSMMUP00000020986 pep:novel chromosome:MMUL 1:18:40020510:40133141:1 gene:ENSMMUG00000015952 transcript:ENSMMUT00000022432  Method blast value:5.0e-004 
Macaca mulatta >ENSMMUP00000038963 pep:novel chromosome:MMUL 1:11:86688560:86784931:1 gene:ENSMMUG00000018662 transcript:ENSMMUT00000045922  Method blast value:5.0e-004 
Macaca mulatta >ENSMMUP00000039949 pep:novel chromosome:MMUL 1:1:71695698:71699248:1 gene:ENSMMUG00000032023 transcript:ENSMMUT00000046917  Method blast value:5.0e-004 
Macaca mulatta >ENSMMUP00000029337 pep:novel chromosome:MMUL 1:4:96436550:96795548:-1 gene:ENSMMUG00000022287 transcript:ENSMMUT00000031353  Method blast value:6.0e-004 
Macaca mulatta >ENSMMUP00000029338 pep:novel chromosome:MMUL 1:4:96436553:96795548:-1 gene:ENSMMUG00000022287 transcript:ENSMMUT00000031354  Method blast value:6.0e-004 
Macaca mulatta >ENSMMUP00000007408 pep:novel chromosome:MMUL 1:9:13443922:13484713:1 gene:ENSMMUG00000005602 transcript:ENSMMUT00000007882  Method blast value:7.0e-004 
Macaca mulatta >ENSMMUP00000007409 pep:novel chromosome:MMUL 1:9:13434309:13479390:1 gene:ENSMMUG00000005602 transcript:ENSMMUT00000007883  Method blast value:7.0e-004 
Macaca mulatta >ENSMMUP00000006180 pep:novel chromosome:MMUL 1:4:113655667:113693385:1 gene:ENSMMUG00000004646 transcript:ENSMMUT00000006570  Method blast value:8.0e-004 
Macaca mulatta >ENSMMUP00000028549 pep:novel scaffold:MMUL 1:1099214737920:2257:3518:-1 gene:ENSMMUG00000021683 transcript:ENSMMUT00000030508  Method blast value:8.0e-004 
Macaca mulatta >ENSMMUP00000005327 pep:novel chromosome:MMUL 1:11:133469560:133474876:-1 gene:ENSMMUG00000006739 transcript:ENSMMUT00000005660  Method blast value:9.0e-004 
Macaca mulatta >ENSMMUP00000008866 pep:novel chromosome:MMUL 1:11:133470065:133474876:-1 gene:ENSMMUG00000006739 transcript:ENSMMUT00000009433  Method blast value:9.0e-004 
Macaca mulatta >ENSMMUP00000009707 pep:novel chromosome:MMUL 1:20:46432244:46524547:1 gene:ENSMMUG00000007397 transcript:ENSMMUT00000010345  Method blast value:9.0e-004 
Macaca mulatta >ENSMMUP00000031608 pep:novel chromosome:MMUL 1:19:46369774:46379419:1 gene:ENSMMUG00000017188 transcript:ENSMMUT00000038508  Method blast value:9.0e-004 
Macaca mulatta >ENSMMUP00000001435 pep:novel chromosome:MMUL 1:2:94368742:94408735:-1 gene:ENSMMUG00000001075 transcript:ENSMMUT00000001527  Method blast value:1.0e-003 
Macaca mulatta >ENSMMUP00000001436 pep:novel chromosome:MMUL 1:2:94368742:94408735:-1 gene:ENSMMUG00000001075 transcript:ENSMMUT00000001528  Method blast value:1.0e-003 
Macaca mulatta >ENSMMUP00000005456 pep:novel chromosome:MMUL 1:2:107413169:107445557:-1 gene:ENSMMUG00000004079 transcript:ENSMMUT00000005794  Method blast value:1.0e-003 
Macaca mulatta >ENSMMUP00000005457 pep:novel chromosome:MMUL 1:2:107414230:107455792:-1 gene:ENSMMUG00000004079 transcript:ENSMMUT00000005795  Method blast value:1.0e-003 
Macaca mulatta >ENSMMUP00000006285 pep:novel chromosome:MMUL 1:4:26357387:26363289:1 gene:ENSMMUG00000021971 transcript:ENSMMUT00000006680  Method blast value:1.0e-003 
Macaca mulatta >ENSMMUP00000008831 pep:novel chromosome:MMUL 1:7:43611689:43651814:-1 gene:ENSMMUG00000006714 transcript:ENSMMUT00000009398  Method blast value:1.0e-003 
Macaca mulatta >ENSMMUP00000012434 pep:novel chromosome:MMUL 1:19:53469108:53540387:1 gene:ENSMMUG00000009506 transcript:ENSMMUT00000013266  Method blast value:1.0e-003 
Macaca mulatta >ENSMMUP00000016219 pep:novel chromosome:MMUL 1:10:46996791:47063689:-1 gene:ENSMMUG00000012352 transcript:ENSMMUT00000017317  Method blast value:1.0e-003 
Macaca mulatta >ENSMMUP00000019537 pep:novel chromosome:MMUL 1:6:67240075:67286823:1 gene:ENSMMUG00000014881 transcript:ENSMMUT00000020881  Method blast value:1.0e-003 
Macaca mulatta >ENSMMUP00000019850 pep:novel scaffold:MMUL 1:1099214727926:1559:21595:-1 gene:ENSMMUG00000030767 transcript:ENSMMUT00000021229  Method blast value:1.0e-003 
Macaca mulatta >ENSMMUP00000022613 pep:novel chromosome:MMUL 1:19:46369767:46379451:1 gene:ENSMMUG00000017188 transcript:ENSMMUT00000024168  Method blast value:1.0e-003 
Macaca mulatta >ENSMMUP00000025387 pep:novel chromosome:MMUL 1:1:73178839:73188275:1 gene:ENSMMUG00000019326 transcript:ENSMMUT00000027138  Method blast value:1.0e-003 
Macaca mulatta >ENSMMUP00000028494 pep:novel chromosome:MMUL 1:16:70960343:70977037:-1 gene:ENSMMUG00000021635 transcript:ENSMMUT00000030449  Method blast value:1.0e-003 
Macaca mulatta >ENSMMUP00000032437 pep:novel chromosome:MMUL 1:20:46432244:46489562:1 gene:ENSMMUG00000007397 transcript:ENSMMUT00000039358  Method blast value:1.0e-003 
Monodelphis domestica >ENSMODP00000003597 pep:novel chromosome:BROADO5:1:225857657:226046080:-1 gene:ENSMODG00000002958 transcript:ENSMODT00000003676  Method blast value:0.0e-001 
Monodelphis domestica >ENSMODP00000012762 pep:novel chromosome:BROADO5:1:577871343:577902748:1 gene:ENSMODG00000010196 transcript:ENSMODT00000012997  Method blast value:0.0e-001 
Monodelphis domestica >ENSMODP00000019417 pep:novel chromosome:BROADO5:7:176993246:177118235:-1 gene:ENSMODG00000015556 transcript:ENSMODT00000019765  Method blast value:0.0e-001 
Monodelphis domestica >ENSMODP00000020709 pep:novel chromosome:BROADO5:Un:28177734:28184264:1 gene:ENSMODG00000016589 transcript:ENSMODT00000021076  Method blast value:0.0e-001 
Monodelphis domestica >ENSMODP00000032783 pep:novel chromosome:BROADO5:1:225857657:226046080:-1 gene:ENSMODG00000002958 transcript:ENSMODT00000034363  Method blast value:0.0e-001 
Monodelphis domestica >ENSMODP00000014723 pep:novel chromosome:BROADO5:1:110665025:110672311:1 gene:ENSMODG00000011757 transcript:ENSMODT00000014995  Method blast value:1.0e-172 
Monodelphis domestica >ENSMODP00000008838 pep:novel chromosome:BROADO5:1:168715492:168717049:1 gene:ENSMODG00000007125 transcript:ENSMODT00000009012  Method blast value:7.0e-155 
Monodelphis domestica >ENSMODP00000011226 pep:novel chromosome:BROADO5:1:24250634:24258573:1 gene:ENSMODG00000009002 transcript:ENSMODT00000011443  Method blast value:3.0e-136 
Monodelphis domestica >ENSMODP00000006276 pep:novel chromosome:BROADO5:6:242595524:242597645:1 gene:ENSMODG00000005099 transcript:ENSMODT00000006406  Method blast value:1.0e-128 
Monodelphis domestica >ENSMODP00000024145 pep:novel chromosome:BROADO5:Un:41000800:41008777:-1 gene:ENSMODG00000019350 transcript:ENSMODT00000024573  Method blast value:1.0e-123 
Monodelphis domestica >ENSMODP00000033525 pep:novel chromosome:BROADO5:1:197604822:197635177:1 gene:ENSMODG00000000268 transcript:ENSMODT00000035103  Method blast value:2.0e-118 
Monodelphis domestica >ENSMODP00000000325 pep:novel chromosome:BROADO5:1:197604822:197635177:1 gene:ENSMODG00000000268 transcript:ENSMODT00000000330  Method blast value:3.0e-117 
Monodelphis domestica >ENSMODP00000022952 pep:novel chromosome:BROADO5:8:117629942:117864702:-1 gene:ENSMODG00000018406 transcript:ENSMODT00000023359  Method blast value:2.0e-091 
Monodelphis domestica >ENSMODP00000012067 pep:novel chromosome:BROADO5:8:65142640:65204641:1 gene:ENSMODG00000009655 transcript:ENSMODT00000012291  Method blast value:8.0e-088 
Monodelphis domestica >ENSMODP00000025335 pep:novel chromosome:BROADO5:3:223871844:224238609:-1 gene:ENSMODG00000020253 transcript:ENSMODT00000025785  Method blast value:2.0e-077 
Monodelphis domestica >ENSMODP00000035959 pep:novel chromosome:BROADO5:3:223871844:224238609:-1 gene:ENSMODG00000020253 transcript:ENSMODT00000037548  Method blast value:2.0e-077 
Monodelphis domestica >ENSMODP00000035960 pep:novel chromosome:BROADO5:3:223871835:224238609:-1 gene:ENSMODG00000020253 transcript:ENSMODT00000037549  Method blast value:2.0e-077 
Monodelphis domestica >ENSMODP00000035961 pep:novel chromosome:BROADO5:3:223871835:224238609:-1 gene:ENSMODG00000020253 transcript:ENSMODT00000037550  Method blast value:2.0e-077 
Monodelphis domestica >ENSMODP00000027077 pep:novel chromosome:BROADO5:Un:53620954:53622096:-1 gene:ENSMODG00000022692 transcript:ENSMODT00000028585  Method blast value:5.0e-056 
Monodelphis domestica >ENSMODP00000002988 pep:novel chromosome:BROADO5:2:9390828:9668196:1 gene:ENSMODG00000002459 transcript:ENSMODT00000003050  Method blast value:3.0e-051 
Monodelphis domestica >ENSMODP00000024807 pep:novel chromosome:BROADO5:5:282924261:282941830:1 gene:ENSMODG00000019881 transcript:ENSMODT00000025247  Method blast value:2.0e-050 
Monodelphis domestica >ENSMODP00000001926 pep:novel chromosome:BROADO5:8:86488718:86536025:-1 gene:ENSMODG00000001579 transcript:ENSMODT00000001968  Method blast value:8.0e-049 
Monodelphis domestica >ENSMODP00000023898 pep:novel chromosome:BROADO5:2:499654993:499676692:-1 gene:ENSMODG00000019147 transcript:ENSMODT00000024322  Method blast value:9.0e-045 
Monodelphis domestica >ENSMODP00000017408 pep:novel chromosome:BROADO5:1:710937794:710950450:1 gene:ENSMODG00000013922 transcript:ENSMODT00000017733  Method blast value:2.0e-037 
Monodelphis domestica >ENSMODP00000036738 pep:novel chromosome:BROADO5:7:85657299:85660034:1 gene:ENSMODG00000025064 transcript:ENSMODT00000038333  Method blast value:2.0e-033 
Monodelphis domestica >ENSMODP00000009535 pep:novel chromosome:BROADO5:2:440114212:440119370:1 gene:ENSMODG00000007676 transcript:ENSMODT00000009723  Method blast value:1.0e-031 
Monodelphis domestica >ENSMODP00000013833 pep:novel chromosome:BROADO5:3:71612385:71644487:-1 gene:ENSMODG00000011046 transcript:ENSMODT00000014086  Method blast value:9.0e-029 
Monodelphis domestica >ENSMODP00000037398 pep:novel chromosome:BROADO5:3:50835480:50886106:1 gene:ENSMODG00000002131 transcript:ENSMODT00000038995  Method blast value:1.0e-027 
Monodelphis domestica >ENSMODP00000018294 pep:novel chromosome:BROADO5:2:173527357:173595106:-1 gene:ENSMODG00000014643 transcript:ENSMODT00000018627  Method blast value:2.0e-026 
Monodelphis domestica >ENSMODP00000001707 pep:novel chromosome:BROADO5:7:60918333:60984786:-1 gene:ENSMODG00000001409 transcript:ENSMODT00000001742  Method blast value:2.0e-023 
Monodelphis domestica >ENSMODP00000002992 pep:novel chromosome:BROADO5:2:9392077:9393585:1 gene:ENSMODG00000002459 transcript:ENSMODT00000003054  Method blast value:2.0e-020 
Monodelphis domestica >ENSMODP00000012669 pep:novel chromosome:BROADO5:1:272240437:272287899:1 gene:ENSMODG00000010114 transcript:ENSMODT00000012899  Method blast value:4.0e-020 
Monodelphis domestica >ENSMODP00000023656 pep:novel chromosome:BROADO5:2:287836590:287877156:1 gene:ENSMODG00000018961 transcript:ENSMODT00000024076  Method blast value:5.0e-019 
Monodelphis domestica >ENSMODP00000010186 pep:novel chromosome:BROADO5:3:346933662:346965173:1 gene:ENSMODG00000008193 transcript:ENSMODT00000010382  Method blast value:6.0e-016 
Monodelphis domestica >ENSMODP00000034743 pep:novel chromosome:BROADO5:3:346933662:346965173:1 gene:ENSMODG00000008193 transcript:ENSMODT00000036332  Method blast value:6.0e-016 
Monodelphis domestica >ENSMODP00000034744 pep:novel chromosome:BROADO5:3:346933662:346965173:1 gene:ENSMODG00000008193 transcript:ENSMODT00000036333  Method blast value:6.0e-016 
Monodelphis domestica >ENSMODP00000037396 pep:novel chromosome:BROADO5:3:50835480:50886106:1 gene:ENSMODG00000002131 transcript:ENSMODT00000038993  Method blast value:1.0e-015 
Monodelphis domestica >ENSMODP00000002591 pep:novel chromosome:BROADO5:3:50835453:50884126:1 gene:ENSMODG00000002131 transcript:ENSMODT00000002645  Method blast value:2.0e-015 
Monodelphis domestica >ENSMODP00000002594 pep:novel chromosome:BROADO5:3:50835480:50886106:1 gene:ENSMODG00000002131 transcript:ENSMODT00000002648  Method blast value:2.0e-015 
Monodelphis domestica >ENSMODP00000016923 pep:novel chromosome:BROADO5:1:312055499:312081057:1 gene:ENSMODG00000013528 transcript:ENSMODT00000017236  Method blast value:2.0e-015 
Monodelphis domestica >ENSMODP00000023889 pep:novel chromosome:BROADO5:2:499547649:499563791:1 gene:ENSMODG00000019141 transcript:ENSMODT00000024313  Method blast value:3.0e-015 
Monodelphis domestica >ENSMODP00000037400 pep:novel chromosome:BROADO5:3:50835480:50886106:1 gene:ENSMODG00000002131 transcript:ENSMODT00000038997  Method blast value:3.0e-015 
Monodelphis domestica >ENSMODP00000037403 pep:novel chromosome:BROADO5:3:50835453:50886106:1 gene:ENSMODG00000002131 transcript:ENSMODT00000039000  Method blast value:3.0e-015 
Monodelphis domestica >ENSMODP00000037406 pep:novel chromosome:BROADO5:3:50835453:50886106:1 gene:ENSMODG00000002131 transcript:ENSMODT00000039003  Method blast value:3.0e-015 
Monodelphis domestica >ENSMODP00000008523 pep:novel chromosome:BROADO5:2:146300344:146339966:-1 gene:ENSMODG00000006877 transcript:ENSMODT00000008691  Method blast value:7.0e-014 
Monodelphis domestica >ENSMODP00000025707 pep:novel chromosome:BROADO5:5:185064690:185148717:1 gene:ENSMODG00000020548 transcript:ENSMODT00000026165  Method blast value:6.0e-013 
Monodelphis domestica >ENSMODP00000035689 pep:novel chromosome:BROADO5:5:185064690:185148717:1 gene:ENSMODG00000020548 transcript:ENSMODT00000037275  Method blast value:6.0e-013 
Monodelphis domestica >ENSMODP00000006584 pep:novel chromosome:BROADO5:X:69747721:69758103:-1 gene:ENSMODG00000005341 transcript:ENSMODT00000006720  Method blast value:7.0e-013 
Monodelphis domestica >ENSMODP00000007370 pep:novel chromosome:BROADO5:7:93665942:93694535:-1 gene:ENSMODG00000005960 transcript:ENSMODT00000007519  Method blast value:1.0e-012 
Monodelphis domestica >ENSMODP00000005878 pep:novel chromosome:BROADO5:8:217791375:217807349:-1 gene:ENSMODG00000004772 transcript:ENSMODT00000006002  Method blast value:4.0e-012 
Monodelphis domestica >ENSMODP00000023890 pep:novel chromosome:BROADO5:2:499547649:499563791:1 gene:ENSMODG00000019141 transcript:ENSMODT00000024314  Method blast value:3.0e-011 
Monodelphis domestica >ENSMODP00000002662 pep:novel chromosome:BROADO5:2:235818501:235840434:1 gene:ENSMODG00000002190 transcript:ENSMODT00000002717  Method blast value:2.0e-010 
Monodelphis domestica >ENSMODP00000020016 pep:novel chromosome:BROADO5:6:157151691:157167785:-1 gene:ENSMODG00000016038 transcript:ENSMODT00000020373  Method blast value:5.0e-010 
Monodelphis domestica >ENSMODP00000015713 pep:novel chromosome:BROADO5:1:459672805:459722631:-1 gene:ENSMODG00000012555 transcript:ENSMODT00000016003  Method blast value:3.0e-009 
Monodelphis domestica >ENSMODP00000003026 pep:novel chromosome:BROADO5:2:186567431:186593709:-1 gene:ENSMODG00000002493 transcript:ENSMODT00000003091  Method blast value:4.0e-009 
Monodelphis domestica >ENSMODP00000026609 pep:novel chromosome:BROADO5:7:206766674:206772679:-1 gene:ENSMODG00000021284 transcript:ENSMODT00000027085  Method blast value:7.0e-009 
Monodelphis domestica >ENSMODP00000026607 pep:novel chromosome:BROADO5:7:206766654:206773455:-1 gene:ENSMODG00000021284 transcript:ENSMODT00000027083  Method blast value:9.0e-009 
Monodelphis domestica >ENSMODP00000002973 pep:novel chromosome:BROADO5:3:445870294:445879558:1 gene:ENSMODG00000002448 transcript:ENSMODT00000003034  Method blast value:1.0e-008 
Monodelphis domestica >ENSMODP00000004671 pep:novel chromosome:BROADO5:5:90225342:90280849:-1 gene:ENSMODG00000003813 transcript:ENSMODT00000004771  Method blast value:1.0e-008 
Monodelphis domestica >ENSMODP00000013667 pep:novel chromosome:BROADO5:2:36594342:36595574:1 gene:ENSMODG00000003697 transcript:ENSMODT00000013917  Method blast value:2.0e-008 
Monodelphis domestica >ENSMODP00000015044 pep:novel chromosome:BROADO5:1:559848918:559857462:-1 gene:ENSMODG00000012005 transcript:ENSMODT00000015320  Method blast value:2.0e-008 
Monodelphis domestica >ENSMODP00000009699 pep:novel chromosome:BROADO5:6:123685725:123702519:1 gene:ENSMODG00000007809 transcript:ENSMODT00000009890  Method blast value:3.0e-008 
Monodelphis domestica >ENSMODP00000018115 pep:novel chromosome:BROADO5:1:707973970:708035014:1 gene:ENSMODG00000014494 transcript:ENSMODT00000018447  Method blast value:3.0e-008 
Monodelphis domestica >ENSMODP00000008799 pep:novel chromosome:BROADO5:2:255039675:255044464:-1 gene:ENSMODG00000007090 transcript:ENSMODT00000008972  Method blast value:5.0e-008 
Monodelphis domestica >ENSMODP00000018112 pep:novel chromosome:BROADO5:1:708003765:708035019:1 gene:ENSMODG00000014494 transcript:ENSMODT00000018444  Method blast value:5.0e-008 
Monodelphis domestica >ENSMODP00000028147 pep:novel chromosome:BROADO5:1:708003765:708035019:1 gene:ENSMODG00000014494 transcript:ENSMODT00000029727  Method blast value:5.0e-008 
Monodelphis domestica >ENSMODP00000028149 pep:novel chromosome:BROADO5:1:707933998:707987468:1 gene:ENSMODG00000014494 transcript:ENSMODT00000029729  Method blast value:5.0e-008 
Monodelphis domestica >ENSMODP00000018113 pep:novel chromosome:BROADO5:1:708003765:708035019:1 gene:ENSMODG00000014494 transcript:ENSMODT00000018445  Method blast value:6.0e-008 
Monodelphis domestica >ENSMODP00000016107 pep:novel chromosome:BROADO5:2:101921623:101938187:-1 gene:ENSMODG00000012873 transcript:ENSMODT00000016404  Method blast value:7.0e-008 
Monodelphis domestica >ENSMODP00000018118 pep:novel chromosome:BROADO5:1:707964277:707987468:1 gene:ENSMODG00000014494 transcript:ENSMODT00000018450  Method blast value:7.0e-008 
Monodelphis domestica >ENSMODP00000018121 pep:novel chromosome:BROADO5:1:707964277:707987468:1 gene:ENSMODG00000014494 transcript:ENSMODT00000018453  Method blast value:7.0e-008 
Monodelphis domestica >ENSMODP00000028146 pep:novel chromosome:BROADO5:1:708012870:708035019:1 gene:ENSMODG00000014494 transcript:ENSMODT00000029726  Method blast value:7.0e-008 
Monodelphis domestica >ENSMODP00000028148 pep:novel chromosome:BROADO5:1:708003765:708035019:1 gene:ENSMODG00000014494 transcript:ENSMODT00000029728  Method blast value:7.0e-008 
Monodelphis domestica >ENSMODP00000019317 pep:novel chromosome:BROADO5:1:515396730:515496575:1 gene:ENSMODG00000015479 transcript:ENSMODT00000019665  Method blast value:8.0e-008 
Monodelphis domestica >ENSMODP00000009983 pep:novel chromosome:BROADO5:6:252695982:252730176:-1 gene:ENSMODG00000008018 transcript:ENSMODT00000010175  Method blast value:9.0e-008 
Monodelphis domestica >ENSMODP00000024342 pep:novel chromosome:BROADO5:3:18219258:18277405:1 gene:ENSMODG00000019511 transcript:ENSMODT00000024772  Method blast value:1.0e-007 
Monodelphis domestica >ENSMODP00000032862 pep:novel chromosome:BROADO5:1:221902733:221925711:-1 gene:ENSMODG00000002336 transcript:ENSMODT00000034441  Method blast value:1.0e-007 
Monodelphis domestica >ENSMODP00000037973 pep:novel chromosome:BROADO5:3:18219258:18277405:1 gene:ENSMODG00000019511 transcript:ENSMODT00000039575  Method blast value:1.0e-007 
Monodelphis domestica >ENSMODP00000004582 pep:novel chromosome:BROADO5:2:229955212:229962137:1 gene:ENSMODG00000003743 transcript:ENSMODT00000004682  Method blast value:2.0e-007 
Monodelphis domestica >ENSMODP00000018238 pep:novel chromosome:BROADO5:4:245557416:245654865:-1 gene:ENSMODG00000014600 transcript:ENSMODT00000018570  Method blast value:2.0e-007 
Monodelphis domestica >ENSMODP00000018242 pep:novel chromosome:BROADO5:4:245557416:245654865:-1 gene:ENSMODG00000014600 transcript:ENSMODT00000018574  Method blast value:2.0e-007 
Monodelphis domestica >ENSMODP00000019509 pep:novel chromosome:BROADO5:7:178778725:178918572:1 gene:ENSMODG00000015631 transcript:ENSMODT00000019858  Method blast value:2.0e-007 
Monodelphis domestica >ENSMODP00000019510 pep:novel chromosome:BROADO5:7:178827717:178918572:1 gene:ENSMODG00000015631 transcript:ENSMODT00000019859  Method blast value:2.0e-007 
Monodelphis domestica >ENSMODP00000006974 pep:novel chromosome:BROADO5:4:168319251:168417248:-1 gene:ENSMODG00000005628 transcript:ENSMODT00000007114  Method blast value:3.0e-007 
Monodelphis domestica >ENSMODP00000016104 pep:novel chromosome:BROADO5:2:101921609:101941909:-1 gene:ENSMODG00000012873 transcript:ENSMODT00000016401  Method blast value:3.0e-007 
Monodelphis domestica >ENSMODP00000016106 pep:novel chromosome:BROADO5:2:101921609:101941909:-1 gene:ENSMODG00000012873 transcript:ENSMODT00000016403  Method blast value:3.0e-007 
Monodelphis domestica >ENSMODP00000005267 pep:novel chromosome:BROADO5:4:274030301:274068175:1 gene:ENSMODG00000004275 transcript:ENSMODT00000005381  Method blast value:4.0e-007 
Monodelphis domestica >ENSMODP00000033646 pep:novel chromosome:BROADO5:4:274030301:274068175:1 gene:ENSMODG00000004275 transcript:ENSMODT00000035227  Method blast value:4.0e-007 
Monodelphis domestica >ENSMODP00000003095 pep:novel chromosome:BROADO5:8:81803552:81849355:1 gene:ENSMODG00000002544 transcript:ENSMODT00000003161  Method blast value:6.0e-007 
Monodelphis domestica >ENSMODP00000021989 pep:novel chromosome:BROADO5:1:203555428:203570034:1 gene:ENSMODG00000017634 transcript:ENSMODT00000022376  Method blast value:6.0e-007 
Monodelphis domestica >ENSMODP00000026376 pep:novel chromosome:BROADO5:4:22331869:22343917:-1 gene:ENSMODG00000021097 transcript:ENSMODT00000026845  Method blast value:8.0e-007 
Monodelphis domestica >ENSMODP00000003093 pep:novel chromosome:BROADO5:8:81782199:81859728:1 gene:ENSMODG00000002544 transcript:ENSMODT00000003159  Method blast value:1.0e-006 
Monodelphis domestica >ENSMODP00000003791 pep:novel chromosome:BROADO5:1:699155324:699164365:1 gene:ENSMODG00000003105 transcript:ENSMODT00000003875  Method blast value:1.0e-006 
Monodelphis domestica >ENSMODP00000003796 pep:novel chromosome:BROADO5:1:699157854:699164365:1 gene:ENSMODG00000003105 transcript:ENSMODT00000003880  Method blast value:1.0e-006 
Monodelphis domestica >ENSMODP00000013793 pep:novel chromosome:BROADO5:3:436548509:436590155:-1 gene:ENSMODG00000011014 transcript:ENSMODT00000014045  Method blast value:1.0e-006 
Monodelphis domestica >ENSMODP00000032954 pep:novel chromosome:BROADO5:3:436548515:436590155:-1 gene:ENSMODG00000011014 transcript:ENSMODT00000034533  Method blast value:1.0e-006 
Monodelphis domestica >ENSMODP00000009097 pep:novel chromosome:BROADO5:1:255475294:255567382:-1 gene:ENSMODG00000007334 transcript:ENSMODT00000009277  Method blast value:2.0e-006 
Monodelphis domestica >ENSMODP00000013441 pep:novel chromosome:BROADO5:Un:17933807:17953430:-1 gene:ENSMODG00000010727 transcript:ENSMODT00000013687  Method blast value:2.0e-006 
Monodelphis domestica >ENSMODP00000032501 pep:novel chromosome:BROADO5:1:255475279:255567382:-1 gene:ENSMODG00000007334 transcript:ENSMODT00000034083  Method blast value:2.0e-006 
Monodelphis domestica >ENSMODP00000000641 pep:novel chromosome:BROADO5:4:123904702:123921057:-1 gene:ENSMODG00000000533 transcript:ENSMODT00000000656  Method blast value:3.0e-006 
Monodelphis domestica >ENSMODP00000015671 pep:novel chromosome:BROADO5:3:487334138:487348912:1 gene:ENSMODG00000012519 transcript:ENSMODT00000015961  Method blast value:3.0e-006 
Monodelphis domestica >ENSMODP00000026608 pep:novel chromosome:BROADO5:7:206766654:206772679:-1 gene:ENSMODG00000021284 transcript:ENSMODT00000027084  Method blast value:3.0e-006 
Monodelphis domestica >ENSMODP00000004519 pep:novel chromosome:BROADO5:3:452203624:452268026:1 gene:ENSMODG00000003689 transcript:ENSMODT00000004618  Method blast value:4.0e-006 
Monodelphis domestica >ENSMODP00000010431 pep:novel chromosome:BROADO5:8:245774648:245816545:-1 gene:ENSMODG00000008389 transcript:ENSMODT00000010634  Method blast value:4.0e-006 
Monodelphis domestica >ENSMODP00000013816 pep:novel chromosome:BROADO5:2:206535668:206725905:-1 gene:ENSMODG00000011031 transcript:ENSMODT00000014069  Method blast value:4.0e-006 
Monodelphis domestica >ENSMODP00000019178 pep:novel chromosome:BROADO5:3:506386458:506396391:1 gene:ENSMODG00000015360 transcript:ENSMODT00000019524  Method blast value:4.0e-006 
Monodelphis domestica >ENSMODP00000033138 pep:novel chromosome:BROADO5:8:245774648:245816545:-1 gene:ENSMODG00000008389 transcript:ENSMODT00000034716  Method blast value:4.0e-006 
Monodelphis domestica >ENSMODP00000033273 pep:novel chromosome:BROADO5:4:304144584:304149146:1 gene:ENSMODG00000009516 transcript:ENSMODT00000034850  Method blast value:4.0e-006 
Monodelphis domestica >ENSMODP00000006515 pep:novel chromosome:BROADO5:3:143443500:143479930:-1 gene:ENSMODG00000005285 transcript:ENSMODT00000006650  Method blast value:6.0e-006 
Monodelphis domestica >ENSMODP00000007371 pep:novel chromosome:BROADO5:7:93681016:93730477:-1 gene:ENSMODG00000005960 transcript:ENSMODT00000007520  Method blast value:6.0e-006 
Monodelphis domestica >ENSMODP00000008191 pep:novel chromosome:BROADO5:2:103490149:103546159:1 gene:ENSMODG00000006603 transcript:ENSMODT00000008356  Method blast value:8.0e-006 
Monodelphis domestica >ENSMODP00000013425 pep:novel chromosome:BROADO5:8:264874060:264923472:-1 gene:ENSMODG00000010715 transcript:ENSMODT00000013671  Method blast value:8.0e-006 
Monodelphis domestica >ENSMODP00000032764 pep:novel chromosome:BROADO5:8:264874060:264923472:-1 gene:ENSMODG00000010715 transcript:ENSMODT00000034344  Method blast value:8.0e-006 
Monodelphis domestica >ENSMODP00000005810 pep:novel chromosome:BROADO5:1:383047044:383055661:1 gene:ENSMODG00000004714 transcript:ENSMODT00000005933  Method blast value:1.0e-005 
Monodelphis domestica >ENSMODP00000013458 pep:novel chromosome:BROADO5:Un:17956131:17982111:-1 gene:ENSMODG00000010741 transcript:ENSMODT00000013704  Method blast value:1.0e-005 
Monodelphis domestica >ENSMODP00000018488 pep:novel chromosome:BROADO5:2:194331611:194346203:1 gene:ENSMODG00000014782 transcript:ENSMODT00000018821  Method blast value:1.0e-005 
Monodelphis domestica >ENSMODP00000020359 pep:novel chromosome:BROADO5:1:497025478:497042948:-1 gene:ENSMODG00000016285 transcript:ENSMODT00000020716  Method blast value:1.0e-005 
Monodelphis domestica >ENSMODP00000029110 pep:novel chromosome:BROADO5:1:497025478:497042981:-1 gene:ENSMODG00000016285 transcript:ENSMODT00000030685  Method blast value:1.0e-005 
Monodelphis domestica >ENSMODP00000033334 pep:novel chromosome:BROADO5:6:267372578:267374626:1 gene:ENSMODG00000024147 transcript:ENSMODT00000034913  Method blast value:1.0e-005 
Monodelphis domestica >ENSMODP00000018120 pep:novel chromosome:BROADO5:1:299199677:299233521:-1 gene:ENSMODG00000014500 transcript:ENSMODT00000018452  Method blast value:2.0e-005 
Monodelphis domestica >ENSMODP00000023574 pep:novel chromosome:BROADO5:5:6581197:6748773:-1 gene:ENSMODG00000018895 transcript:ENSMODT00000023993  Method blast value:2.0e-005 
Monodelphis domestica >ENSMODP00000003065 pep:novel chromosome:BROADO5:5:102975027:103273846:1 gene:ENSMODG00000002645 transcript:ENSMODT00000003130  Method blast value:3.0e-005 
Monodelphis domestica >ENSMODP00000004177 pep:novel chromosome:BROADO5:3:496016133:496027479:1 gene:ENSMODG00000003413 transcript:ENSMODT00000004265  Method blast value:3.0e-005 
Monodelphis domestica >ENSMODP00000006358 pep:novel chromosome:BROADO5:2:135684270:135758274:-1 gene:ENSMODG00000005163 transcript:ENSMODT00000006490  Method blast value:3.0e-005 
Monodelphis domestica >ENSMODP00000016726 pep:novel chromosome:BROADO5:4:231292441:231323418:1 gene:ENSMODG00000013375 transcript:ENSMODT00000017036  Method blast value:3.0e-005 
Monodelphis domestica >ENSMODP00000020603 pep:novel chromosome:BROADO5:1:39701910:39723091:1 gene:ENSMODG00000016503 transcript:ENSMODT00000020968  Method blast value:3.0e-005 
Monodelphis domestica >ENSMODP00000026610 pep:novel chromosome:BROADO5:7:206752023:206766457:1 gene:ENSMODG00000021285 transcript:ENSMODT00000027086  Method blast value:3.0e-005 
Monodelphis domestica >ENSMODP00000031734 pep:novel chromosome:BROADO5:1:327356222:327422413:1 gene:ENSMODG00000012624 transcript:ENSMODT00000033307  Method blast value:3.0e-005 
Monodelphis domestica >ENSMODP00000015796 pep:novel chromosome:BROADO5:1:327355272:327422413:1 gene:ENSMODG00000012624 transcript:ENSMODT00000016086  Method blast value:4.0e-005 
Monodelphis domestica >ENSMODP00000021079 pep:novel chromosome:BROADO5:6:151498235:151558499:1 gene:ENSMODG00000016890 transcript:ENSMODT00000021451  Method blast value:4.0e-005 
Monodelphis domestica >ENSMODP00000021081 pep:novel chromosome:BROADO5:6:151498235:151558499:1 gene:ENSMODG00000016890 transcript:ENSMODT00000021453  Method blast value:4.0e-005 
Monodelphis domestica >ENSMODP00000031737 pep:novel chromosome:BROADO5:1:327342974:327422413:1 gene:ENSMODG00000012624 transcript:ENSMODT00000033310  Method blast value:4.0e-005 
Monodelphis domestica >ENSMODP00000004585 pep:novel chromosome:BROADO5:3:452315148:452325575:1 gene:ENSMODG00000003745 transcript:ENSMODT00000004685  Method blast value:5.0e-005 
Monodelphis domestica >ENSMODP00000015145 pep:novel chromosome:BROADO5:1:556856513:556856674:1 gene:ENSMODG00000012092 transcript:ENSMODT00000015427  Method blast value:5.0e-005 
Monodelphis domestica >ENSMODP00000024506 pep:novel chromosome:BROADO5:3:30726395:30758836:-1 gene:ENSMODG00000019645 transcript:ENSMODT00000024942  Method blast value:5.0e-005 
Monodelphis domestica >ENSMODP00000033622 pep:novel chromosome:BROADO5:6:246481812:246490727:-1 gene:ENSMODG00000006399 transcript:ENSMODT00000035202  Method blast value:5.0e-005 
Monodelphis domestica >ENSMODP00000037847 pep:novel chromosome:BROADO5:3:30726395:30758836:-1 gene:ENSMODG00000019645 transcript:ENSMODT00000039450  Method blast value:5.0e-005 
Monodelphis domestica >ENSMODP00000007935 pep:novel chromosome:BROADO5:6:246481811:246490727:-1 gene:ENSMODG00000006399 transcript:ENSMODT00000008097  Method blast value:6.0e-005 
Monodelphis domestica >ENSMODP00000023130 pep:novel chromosome:BROADO5:2:325341716:325357758:1 gene:ENSMODG00000018546 transcript:ENSMODT00000023543  Method blast value:6.0e-005 
Monodelphis domestica >ENSMODP00000023216 pep:novel chromosome:BROADO5:Un:49815514:49824764:1 gene:ENSMODG00000018611 transcript:ENSMODT00000023630  Method blast value:6.0e-005 
Monodelphis domestica >ENSMODP00000033621 pep:novel chromosome:BROADO5:6:246481812:246490688:-1 gene:ENSMODG00000006399 transcript:ENSMODT00000035201  Method blast value:6.0e-005 
Monodelphis domestica >ENSMODP00000011748 pep:novel chromosome:BROADO5:1:301898099:301940362:-1 gene:ENSMODG00000014331 transcript:ENSMODT00000011969  Method blast value:7.0e-005 
Monodelphis domestica >ENSMODP00000017923 pep:novel chromosome:BROADO5:1:301898060:301940371:-1 gene:ENSMODG00000014331 transcript:ENSMODT00000018253  Method blast value:7.0e-005 
Monodelphis domestica >ENSMODP00000001578 pep:novel chromosome:BROADO5:3:443163521:443196136:-1 gene:ENSMODG00000001308 transcript:ENSMODT00000001611  Method blast value:9.0e-005 
Monodelphis domestica >ENSMODP00000012104 pep:novel chromosome:BROADO5:8:65221330:65238748:1 gene:ENSMODG00000009681 transcript:ENSMODT00000012328  Method blast value:9.0e-005 
Monodelphis domestica >ENSMODP00000032864 pep:novel chromosome:BROADO5:1:221895881:221926215:-1 gene:ENSMODG00000002336 transcript:ENSMODT00000034443  Method blast value:9.0e-005 
Monodelphis domestica >ENSMODP00000002846 pep:novel chromosome:BROADO5:1:221895881:221926215:-1 gene:ENSMODG00000002336 transcript:ENSMODT00000002902  Method blast value:1.0e-004 
Monodelphis domestica >ENSMODP00000003311 pep:novel chromosome:BROADO5:1:224115486:224137188:-1 gene:ENSMODG00000002725 transcript:ENSMODT00000003380  Method blast value:1.0e-004 
Monodelphis domestica >ENSMODP00000019700 pep:novel chromosome:BROADO5:2:267612687:267620287:-1 gene:ENSMODG00000015791 transcript:ENSMODT00000020054  Method blast value:1.0e-004 
Monodelphis domestica >ENSMODP00000024839 pep:novel chromosome:BROADO5:5:284351362:284359984:-1 gene:ENSMODG00000019911 transcript:ENSMODT00000025280  Method blast value:1.0e-004 
Monodelphis domestica >ENSMODP00000017919 pep:novel chromosome:BROADO5:X:53446058:53447806:1 gene:ENSMODG00000014335 transcript:ENSMODT00000018249  Method blast value:2.0e-004 
Monodelphis domestica >ENSMODP00000022547 pep:novel chromosome:BROADO5:2:362621898:362993772:-1 gene:ENSMODG00000018082 transcript:ENSMODT00000022941  Method blast value:2.0e-004 
Monodelphis domestica >ENSMODP00000027123 pep:novel chromosome:BROADO5:Un:49815514:49824764:1 gene:ENSMODG00000018611 transcript:ENSMODT00000028639  Method blast value:2.0e-004 
Monodelphis domestica >ENSMODP00000004549 pep:novel chromosome:BROADO5:1:697331807:697416846:1 gene:ENSMODG00000003715 transcript:ENSMODT00000004649  Method blast value:3.0e-004 
Monodelphis domestica >ENSMODP00000012359 pep:novel chromosome:BROADO5:2:211096232:211100469:1 gene:ENSMODG00000009873 transcript:ENSMODT00000012584  Method blast value:3.0e-004 
Monodelphis domestica >ENSMODP00000012490 pep:novel chromosome:BROADO5:Un:47942660:47952808:-1 gene:ENSMODG00000009975 transcript:ENSMODT00000012718  Method blast value:3.0e-004 
Monodelphis domestica >ENSMODP00000019202 pep:novel chromosome:BROADO5:6:166462231:166489856:-1 gene:ENSMODG00000015381 transcript:ENSMODT00000019549  Method blast value:3.0e-004 
Monodelphis domestica >ENSMODP00000022198 pep:novel chromosome:BROADO5:8:97501224:97518389:1 gene:ENSMODG00000017805 transcript:ENSMODT00000022587  Method blast value:3.0e-004 
Monodelphis domestica >ENSMODP00000011509 pep:novel chromosome:BROADO5:4:301245197:301304466:-1 gene:ENSMODG00000009220 transcript:ENSMODT00000011729  Method blast value:4.0e-004 
Monodelphis domestica >ENSMODP00000007124 pep:novel chromosome:BROADO5:4:170459300:170638043:-1 gene:ENSMODG00000005749 transcript:ENSMODT00000007268  Method blast value:5.0e-004 
Monodelphis domestica >ENSMODP00000022722 pep:novel chromosome:BROADO5:8:111467269:111484224:-1 gene:ENSMODG00000018223 transcript:ENSMODT00000023121  Method blast value:5.0e-004 
Monodelphis domestica >ENSMODP00000037211 pep:novel chromosome:BROADO5:3:65549992:65594735:1 gene:ENSMODG00000003358 transcript:ENSMODT00000038811  Method blast value:5.0e-004 
Monodelphis domestica >ENSMODP00000004108 pep:novel chromosome:BROADO5:3:65560181:65647791:1 gene:ENSMODG00000003358 transcript:ENSMODT00000004194  Method blast value:6.0e-004 
Monodelphis domestica >ENSMODP00000005988 pep:novel chromosome:BROADO5:X:70561898:70634177:-1 gene:ENSMODG00000004864 transcript:ENSMODT00000006114  Method blast value:6.0e-004 
Monodelphis domestica >ENSMODP00000030500 pep:novel chromosome:BROADO5:2:250988222:251021308:1 gene:ENSMODG00000008791 transcript:ENSMODT00000032071  Method blast value:6.0e-004 
Monodelphis domestica >ENSMODP00000020993 pep:novel chromosome:BROADO5:2:429299446:429322183:-1 gene:ENSMODG00000016819 transcript:ENSMODT00000021363  Method blast value:8.0e-004 
Monodelphis domestica >ENSMODP00000020994 pep:novel chromosome:BROADO5:2:429299398:429322183:-1 gene:ENSMODG00000016819 transcript:ENSMODT00000021364  Method blast value:8.0e-004 
Monodelphis domestica >ENSMODP00000011326 pep:novel chromosome:BROADO5:8:32221823:32232691:-1 gene:ENSMODG00000009086 transcript:ENSMODT00000011546  Method blast value:1.0e-003 
Monodelphis domestica >ENSMODP00000012965 pep:novel chromosome:BROADO5:1:151001937:151044578:-1 gene:ENSMODG00000010348 transcript:ENSMODT00000013202  Method blast value:1.0e-003 
Monodelphis domestica >ENSMODP00000012966 pep:novel chromosome:BROADO5:1:151001948:151044578:-1 gene:ENSMODG00000010348 transcript:ENSMODT00000013203  Method blast value:1.0e-003 
Monodelphis domestica >ENSMODP00000015462 pep:novel chromosome:BROADO5:3:486417625:486463101:1 gene:ENSMODG00000012341 transcript:ENSMODT00000015748  Method blast value:1.0e-003 
Monodelphis domestica >ENSMODP00000015914 pep:novel chromosome:BROADO5:8:8394830:8595485:1 gene:ENSMODG00000012717 transcript:ENSMODT00000016207  Method blast value:1.0e-003 
Monodelphis domestica >ENSMODP00000016834 pep:novel chromosome:BROADO5:2:276625250:276657569:1 gene:ENSMODG00000013461 transcript:ENSMODT00000017147  Method blast value:1.0e-003 
Monodelphis domestica >ENSMODP00000017149 pep:novel chromosome:BROADO5:4:383311880:383315420:1 gene:ENSMODG00000013717 transcript:ENSMODT00000017467  Method blast value:1.0e-003 
Monodelphis domestica >ENSMODP00000021032 pep:novel chromosome:BROADO5:8:137189358:137236306:1 gene:ENSMODG00000016851 transcript:ENSMODT00000021402  Method blast value:1.0e-003 
Monodelphis domestica >ENSMODP00000021033 pep:novel chromosome:BROADO5:8:137189358:137236306:1 gene:ENSMODG00000016851 transcript:ENSMODT00000021403  Method blast value:1.0e-003 
Monodelphis domestica >ENSMODP00000021510 pep:novel chromosome:BROADO5:8:154421939:154436766:1 gene:ENSMODG00000017238 transcript:ENSMODT00000021886  Method blast value:1.0e-003 
Monodelphis domestica >ENSMODP00000031423 pep:novel chromosome:BROADO5:3:485802641:485846472:-1 gene:ENSMODG00000012253 transcript:ENSMODT00000032996  Method blast value:1.0e-003 
Mus musculus >ENSMUSP00000075207 pep:novel chromosome:NCBIM37:6:136278539:136280001:1 gene:ENSMUSG00000060782 transcript:ENSMUST00000075809  Method blast value:1.0e-009 
Mus musculus >ENSMUSP00000110572 pep:novel chromosome:NCBIM37:5:25197869:25199256:-1 gene:ENSMUSG00000028933 transcript:ENSMUST00000114922  Method blast value:4.0e-007 
Mus musculus >ENSMUSP00000048947 pep:novel chromosome:NCBIM37:11:103683096:103792396:-1 gene:ENSMUSG00000034187 transcript:ENSMUST00000040443  Method blast value:4.0e-006 
Mus musculus >ENSMUSP00000107584 pep:novel chromosome:NCBIM37:5:117836290:117839054:-1 gene:ENSMUSG00000029363 transcript:ENSMUST00000111953  Method blast value:2.0e-005 
Mus musculus >ENSMUSP00000104493 pep:novel chromosome:NCBIM37:8:125586888:125621660:1 gene:ENSMUSG00000000738 transcript:ENSMUST00000108865  Method blast value:5.0e-005 
Mus musculus >ENSMUSP00000104494 pep:novel chromosome:NCBIM37:8:125589376:125621653:1 gene:ENSMUSG00000000738 transcript:ENSMUST00000108866  Method blast value:5.0e-005 
Mus musculus >ENSMUSP00000000754 pep:novel chromosome:NCBIM37:8:125589079:125621660:1 gene:ENSMUSG00000000738 transcript:ENSMUST00000000754  Method blast value:6.0e-005 
Mus musculus >ENSMUSP00000091332 pep:novel chromosome:NCBIM37:9:78248707:78271394:1 gene:ENSMUSG00000070291 transcript:ENSMUST00000093814  Method blast value:1.0e-003 
Mus musculus >ENSMUSP00000106135 pep:novel chromosome:NCBIM37:5:149697302:149740576:-1 gene:ENSMUSG00000041298 transcript:ENSMUST00000110508  Method blast value:1.0e-003 
Mus musculus >ENSMUSP00000108994 pep:novel chromosome:NCBIM37:9:78243584:78271394:1 gene:ENSMUSG00000070291 transcript:ENSMUST00000113367  Method blast value:1.0e-003 
Ornithorhynchus anatinus >ENSOANP00000004264 pep:novel supercontig:OANA5:Contig1965:103463:116634:-1 gene:ENSOANG00000002678 transcript:ENSOANT00000004265  Method blast value:0.0e-001 
Ornithorhynchus anatinus >ENSOANP00000004267 pep:novel supercontig:OANA5:Contig1965:103463:116634:-1 gene:ENSOANG00000002678 transcript:ENSOANT00000004268  Method blast value:0.0e-001 
Ornithorhynchus anatinus >ENSOANP00000015787 pep:novel chromosome:OANA5:1:20954691:21005952:-1 gene:ENSOANG00000009963 transcript:ENSOANT00000015790  Method blast value:0.0e-001 
Ornithorhynchus anatinus >ENSOANP00000015788 pep:novel chromosome:OANA5:1:20954691:21005952:-1 gene:ENSOANG00000009963 transcript:ENSOANT00000015791  Method blast value:0.0e-001 
Ornithorhynchus anatinus >ENSOANP00000015789 pep:novel chromosome:OANA5:1:20954691:21005952:-1 gene:ENSOANG00000009963 transcript:ENSOANT00000015792  Method blast value:0.0e-001 
Ornithorhynchus anatinus >ENSOANP00000017950 pep:novel supercontig:OANA5:Contig6767:14583:27278:-1 gene:ENSOANG00000011328 transcript:ENSOANT00000017953  Method blast value:0.0e-001 
Ornithorhynchus anatinus >ENSOANP00000015790 pep:novel chromosome:OANA5:1:20954691:20986297:-1 gene:ENSOANG00000009963 transcript:ENSOANT00000015793  Method blast value:1.0e-138 
Ornithorhynchus anatinus >ENSOANP00000014072 pep:novel supercontig:OANA5:Contig23728:5760:7401:-1 gene:ENSOANG00000008836 transcript:ENSOANT00000014075  Method blast value:7.0e-137 
Ornithorhynchus anatinus >ENSOANP00000019336 pep:novel supercontig:OANA5:Contig20146:2503:5819:-1 gene:ENSOANG00000012218 transcript:ENSOANT00000019339  Method blast value:2.0e-127 
Ornithorhynchus anatinus >ENSOANP00000019139 pep:novel ultracontig:OANA5:Ultra238:143953:147254:-1 gene:ENSOANG00000012086 transcript:ENSOANT00000019142  Method blast value:3.0e-125 
Ornithorhynchus anatinus >ENSOANP00000019140 pep:novel ultracontig:OANA5:Ultra238:143347:147257:-1 gene:ENSOANG00000012086 transcript:ENSOANT00000019143  Method blast value:5.0e-125 
Ornithorhynchus anatinus >ENSOANP00000014027 pep:novel ultracontig:OANA5:Ultra252:392387:403286:1 gene:ENSOANG00000008804 transcript:ENSOANT00000014030  Method blast value:2.0e-116 
Ornithorhynchus anatinus >ENSOANP00000001085 pep:novel chromosome:OANA5:5:5945820:5961995:-1 gene:ENSOANG00000000697 transcript:ENSOANT00000001086  Method blast value:1.0e-112 
Ornithorhynchus anatinus >ENSOANP00000011643 pep:novel chromosome:OANA5:17:613290:620623:1 gene:ENSOANG00000007315 transcript:ENSOANT00000011645  Method blast value:2.0e-106 
Ornithorhynchus anatinus >ENSOANP00000016750 pep:novel supercontig:OANA5:Contig1083:100656:131190:-1 gene:ENSOANG00000010570 transcript:ENSOANT00000016753  Method blast value:4.0e-076 
Ornithorhynchus anatinus >ENSOANP00000022413 pep:novel supercontig:OANA5:Contig21999:2954:9353:-1 gene:ENSOANG00000014215 transcript:ENSOANT00000022417  Method blast value:1.0e-052 
Ornithorhynchus anatinus >ENSOANP00000022412 pep:novel supercontig:OANA5:Contig21999:3194:9353:-1 gene:ENSOANG00000014215 transcript:ENSOANT00000022416  Method blast value:2.0e-052 
Ornithorhynchus anatinus >ENSOANP00000008517 pep:novel ultracontig:OANA5:Ultra286:1281866:1308392:1 gene:ENSOANG00000005350 transcript:ENSOANT00000008519  Method blast value:4.0e-048 
Ornithorhynchus anatinus >ENSOANP00000008782 pep:novel ultracontig:OANA5:Ultra443:4878777:4891874:-1 gene:ENSOANG00000005530 transcript:ENSOANT00000008784  Method blast value:2.0e-044 
Ornithorhynchus anatinus >ENSOANP00000008783 pep:novel ultracontig:OANA5:Ultra443:4878777:4891874:-1 gene:ENSOANG00000005530 transcript:ENSOANT00000008785  Method blast value:2.0e-044 
Ornithorhynchus anatinus >ENSOANP00000016751 pep:novel supercontig:OANA5:Contig1083:100656:131190:-1 gene:ENSOANG00000010570 transcript:ENSOANT00000016754  Method blast value:2.0e-042 
Ornithorhynchus anatinus >ENSOANP00000014779 pep:novel supercontig:OANA5:Contig3776:265:2095:-1 gene:ENSOANG00000009288 transcript:ENSOANT00000014782  Method blast value:5.0e-040 
Ornithorhynchus anatinus >ENSOANP00000012511 pep:novel ultracontig:OANA5:Ultra95:474865:477717:-1 gene:ENSOANG00000007854 transcript:ENSOANT00000012513  Method blast value:6.0e-039 
Ornithorhynchus anatinus >ENSOANP00000011644 pep:novel chromosome:OANA5:17:613290:616828:1 gene:ENSOANG00000007315 transcript:ENSOANT00000011646  Method blast value:1.0e-037 
Ornithorhynchus anatinus >ENSOANP00000012510 pep:novel ultracontig:OANA5:Ultra95:474865:477717:-1 gene:ENSOANG00000007854 transcript:ENSOANT00000012512  Method blast value:3.0e-037 
Ornithorhynchus anatinus >ENSOANP00000020978 pep:novel supercontig:OANA5:Contig10870:14084:15115:1 gene:ENSOANG00000013286 transcript:ENSOANT00000020981  Method blast value:4.0e-037 
Ornithorhynchus anatinus >ENSOANP00000010983 pep:novel supercontig:OANA5:Contig12143:10207:13808:1 gene:ENSOANG00000006893 transcript:ENSOANT00000010985  Method blast value:1.0e-031 
Ornithorhynchus anatinus >ENSOANP00000023257 pep:novel chromosome:OANA5:1:10205662:10213582:-1 gene:ENSOANG00000014765 transcript:ENSOANT00000023261  Method blast value:3.0e-031 
Ornithorhynchus anatinus >ENSOANP00000000947 pep:novel supercontig:OANA5:Contig2888:39924:46108:-1 gene:ENSOANG00000000601 transcript:ENSOANT00000000948  Method blast value:4.0e-030 
Ornithorhynchus anatinus >ENSOANP00000013505 pep:novel ultracontig:OANA5:Ultra324:280457:310666:1 gene:ENSOANG00000008491 transcript:ENSOANT00000013508  Method blast value:6.0e-030 
Ornithorhynchus anatinus >ENSOANP00000013507 pep:novel ultracontig:OANA5:Ultra324:280457:310565:1 gene:ENSOANG00000008491 transcript:ENSOANT00000013510  Method blast value:6.0e-030 
Ornithorhynchus anatinus >ENSOANP00000002855 pep:novel chromosome:OANA5:3:25467207:25502786:1 gene:ENSOANG00000001796 transcript:ENSOANT00000002856  Method blast value:3.0e-028 
Ornithorhynchus anatinus >ENSOANP00000002856 pep:novel chromosome:OANA5:3:25467423:25502786:1 gene:ENSOANG00000001796 transcript:ENSOANT00000002857  Method blast value:3.0e-028 
Ornithorhynchus anatinus >ENSOANP00000024859 pep:novel chromosome:OANA5:1:15024956:15062241:1 gene:ENSOANG00000015770 transcript:ENSOANT00000024863  Method blast value:1.0e-027 
Ornithorhynchus anatinus >ENSOANP00000024858 pep:novel chromosome:OANA5:1:15024956:15062241:1 gene:ENSOANG00000015770 transcript:ENSOANT00000024862  Method blast value:1.0e-025 
Ornithorhynchus anatinus >ENSOANP00000007328 pep:novel chromosome:OANA5:20:50929:89116:-1 gene:ENSOANG00000004622 transcript:ENSOANT00000007330  Method blast value:3.0e-025 
Ornithorhynchus anatinus >ENSOANP00000007327 pep:novel chromosome:OANA5:20:47647:99491:-1 gene:ENSOANG00000004622 transcript:ENSOANT00000007329  Method blast value:4.0e-025 
Ornithorhynchus anatinus >ENSOANP00000008179 pep:novel ultracontig:OANA5:Ultra97:389815:430592:1 gene:ENSOANG00000005141 transcript:ENSOANT00000008181  Method blast value:7.0e-022 
Ornithorhynchus anatinus >ENSOANP00000008180 pep:novel ultracontig:OANA5:Ultra97:389787:430592:1 gene:ENSOANG00000005141 transcript:ENSOANT00000008182  Method blast value:3.0e-021 
Ornithorhynchus anatinus >ENSOANP00000024860 pep:novel chromosome:OANA5:1:15024956:15062241:1 gene:ENSOANG00000015770 transcript:ENSOANT00000024864  Method blast value:3.0e-017 
Ornithorhynchus anatinus >ENSOANP00000024857 pep:novel chromosome:OANA5:1:15024956:15062241:1 gene:ENSOANG00000015770 transcript:ENSOANT00000024861  Method blast value:5.0e-017 
Ornithorhynchus anatinus >ENSOANP00000024854 pep:novel chromosome:OANA5:1:15004917:15062241:1 gene:ENSOANG00000015770 transcript:ENSOANT00000024858  Method blast value:6.0e-017 
Ornithorhynchus anatinus >ENSOANP00000024855 pep:novel chromosome:OANA5:1:15024956:15062241:1 gene:ENSOANG00000015770 transcript:ENSOANT00000024859  Method blast value:6.0e-017 
Ornithorhynchus anatinus >ENSOANP00000024856 pep:novel chromosome:OANA5:1:15024956:15062241:1 gene:ENSOANG00000015770 transcript:ENSOANT00000024860  Method blast value:6.0e-017 
Ornithorhynchus anatinus >ENSOANP00000014708 pep:novel supercontig:OANA5:Contig7495:1642:2825:-1 gene:ENSOANG00000009240 transcript:ENSOANT00000014711  Method blast value:3.0e-016 
Ornithorhynchus anatinus >ENSOANP00000016297 pep:novel ultracontig:OANA5:Ultra67:11428549:11441395:-1 gene:ENSOANG00000010268 transcript:ENSOANT00000016300  Method blast value:7.0e-016 
Ornithorhynchus anatinus >ENSOANP00000016296 pep:novel ultracontig:OANA5:Ultra67:11428549:11441395:-1 gene:ENSOANG00000010268 transcript:ENSOANT00000016299  Method blast value:8.0e-016 
Ornithorhynchus anatinus >ENSOANP00000001227 pep:novel chromosome:OANA5:1:22726192:22757628:-1 gene:ENSOANG00000000792 transcript:ENSOANT00000001228  Method blast value:2.0e-015 
Ornithorhynchus anatinus >ENSOANP00000003543 pep:novel supercontig:OANA5:Contig4398:4812:22316:-1 gene:ENSOANG00000002234 transcript:ENSOANT00000003544  Method blast value:1.0e-013 
Ornithorhynchus anatinus >ENSOANP00000009843 pep:novel ultracontig:OANA5:Ultra274:14101727:14109108:1 gene:ENSOANG00000006159 transcript:ENSOANT00000009845  Method blast value:2.0e-013 
Ornithorhynchus anatinus >ENSOANP00000009845 pep:novel ultracontig:OANA5:Ultra274:14102078:14109108:1 gene:ENSOANG00000006159 transcript:ENSOANT00000009847  Method blast value:2.0e-013 
Ornithorhynchus anatinus >ENSOANP00000016389 pep:novel ultracontig:OANA5:Ultra544:4352075:4402983:1 gene:ENSOANG00000010330 transcript:ENSOANT00000016392  Method blast value:2.0e-012 
Ornithorhynchus anatinus >ENSOANP00000016390 pep:novel ultracontig:OANA5:Ultra544:4352075:4402983:1 gene:ENSOANG00000010330 transcript:ENSOANT00000016393  Method blast value:2.0e-012 
Ornithorhynchus anatinus >ENSOANP00000017939 pep:novel ultracontig:OANA5:Ultra284:13864195:13885479:-1 gene:ENSOANG00000011318 transcript:ENSOANT00000017942  Method blast value:7.0e-012 
Ornithorhynchus anatinus >ENSOANP00000017937 pep:novel ultracontig:OANA5:Ultra284:13864195:13904000:-1 gene:ENSOANG00000011318 transcript:ENSOANT00000017940  Method blast value:9.0e-012 
Ornithorhynchus anatinus >ENSOANP00000008013 pep:novel ultracontig:OANA5:Ultra81:96357:158883:-1 gene:ENSOANG00000005047 transcript:ENSOANT00000008015  Method blast value:2.0e-011 
Ornithorhynchus anatinus >ENSOANP00000001075 pep:novel ultracontig:OANA5:Ultra403:698261:704397:1 gene:ENSOANG00000000689 transcript:ENSOANT00000001076  Method blast value:1.0e-010 
Ornithorhynchus anatinus >ENSOANP00000008016 pep:novel ultracontig:OANA5:Ultra81:96360:158889:-1 gene:ENSOANG00000005047 transcript:ENSOANT00000008018  Method blast value:3.0e-010 
Ornithorhynchus anatinus >ENSOANP00000009991 pep:novel ultracontig:OANA5:Ultra111:1244354:1292845:-1 gene:ENSOANG00000006243 transcript:ENSOANT00000009993  Method blast value:3.0e-009 
Ornithorhynchus anatinus >ENSOANP00000009902 pep:novel ultracontig:OANA5:Ultra514:6671037:6701340:-1 gene:ENSOANG00000006194 transcript:ENSOANT00000009904  Method blast value:1.0e-008 
Ornithorhynchus anatinus >ENSOANP00000009906 pep:novel ultracontig:OANA5:Ultra514:6671037:6701340:-1 gene:ENSOANG00000006194 transcript:ENSOANT00000009908  Method blast value:1.0e-008 
Ornithorhynchus anatinus >ENSOANP00000023215 pep:novel supercontig:OANA5:Contig7131:12057:22319:-1 gene:ENSOANG00000014734 transcript:ENSOANT00000023219  Method blast value:3.0e-008 
Ornithorhynchus anatinus >ENSOANP00000027493 pep:novel ultracontig:OANA5:Ultra196:1043068:1065528:1 gene:ENSOANG00000015332 transcript:ENSOANT00000031293  Method blast value:3.0e-008 
Ornithorhynchus anatinus >ENSOANP00000012061 pep:novel supercontig:OANA5:Contig3080:6873:39516:-1 gene:ENSOANG00000007568 transcript:ENSOANT00000012063  Method blast value:4.0e-008 
Ornithorhynchus anatinus >ENSOANP00000012062 pep:novel supercontig:OANA5:Contig3080:6873:39516:-1 gene:ENSOANG00000007568 transcript:ENSOANT00000012064  Method blast value:4.0e-008 
Ornithorhynchus anatinus >ENSOANP00000024125 pep:novel ultracontig:OANA5:Ultra196:1043645:1062345:1 gene:ENSOANG00000015332 transcript:ENSOANT00000024129  Method blast value:5.0e-008 
Ornithorhynchus anatinus >ENSOANP00000024126 pep:novel ultracontig:OANA5:Ultra196:1043645:1065567:1 gene:ENSOANG00000015332 transcript:ENSOANT00000024130  Method blast value:5.0e-008 
Ornithorhynchus anatinus >ENSOANP00000006237 pep:novel chromosome:OANA5:X1:2036110:2089925:-1 gene:ENSOANG00000003943 transcript:ENSOANT00000006239  Method blast value:8.0e-008 
Ornithorhynchus anatinus >ENSOANP00000018092 pep:novel supercontig:OANA5:Contig8551:464:8242:-1 gene:ENSOANG00000011418 transcript:ENSOANT00000018095  Method blast value:9.0e-008 
Ornithorhynchus anatinus >ENSOANP00000000452 pep:novel supercontig:OANA5:Contig5917:3:17965:-1 gene:ENSOANG00000000265 transcript:ENSOANT00000000452  Method blast value:1.0e-007 
Ornithorhynchus anatinus >ENSOANP00000007746 pep:novel ultracontig:OANA5:Ultra358:3200680:3217523:-1 gene:ENSOANG00000004888 transcript:ENSOANT00000007748  Method blast value:1.0e-007 
Ornithorhynchus anatinus >ENSOANP00000005586 pep:novel supercontig:OANA5:Contig341:90998:97741:-1 gene:ENSOANG00000003526 transcript:ENSOANT00000005587  Method blast value:2.0e-007 
Ornithorhynchus anatinus >ENSOANP00000011350 pep:novel ultracontig:OANA5:Ultra9:474134:495003:1 gene:ENSOANG00000007133 transcript:ENSOANT00000011352  Method blast value:2.0e-007 
Ornithorhynchus anatinus >ENSOANP00000012790 pep:novel ultracontig:OANA5:Ultra288:3113668:3119701:1 gene:ENSOANG00000008043 transcript:ENSOANT00000012792  Method blast value:2.0e-007 
Ornithorhynchus anatinus >ENSOANP00000022071 pep:novel chromosome:OANA5:4:30584930:30615945:1 gene:ENSOANG00000013997 transcript:ENSOANT00000022075  Method blast value:3.0e-007 
Ornithorhynchus anatinus >ENSOANP00000014499 pep:novel ultracontig:OANA5:Ultra32:1584359:1604717:1 gene:ENSOANG00000009107 transcript:ENSOANT00000014502  Method blast value:6.0e-007 
Ornithorhynchus anatinus >ENSOANP00000005585 pep:novel supercontig:OANA5:Contig341:87029:109541:-1 gene:ENSOANG00000003526 transcript:ENSOANT00000005586  Method blast value:7.0e-007 
Ornithorhynchus anatinus >ENSOANP00000027318 pep:novel supercontig:OANA5:Contig16335:12641:20718:-1 gene:ENSOANG00000021454 transcript:ENSOANT00000031118  Method blast value:9.0e-007 
Ornithorhynchus anatinus >ENSOANP00000017861 pep:novel ultracontig:OANA5:Ultra222:6704762:6718893:-1 gene:ENSOANG00000011274 transcript:ENSOANT00000017864  Method blast value:1.0e-006 
Ornithorhynchus anatinus >ENSOANP00000017862 pep:novel ultracontig:OANA5:Ultra222:6704762:6718393:-1 gene:ENSOANG00000011274 transcript:ENSOANT00000017865  Method blast value:1.0e-006 
Ornithorhynchus anatinus >ENSOANP00000017863 pep:novel ultracontig:OANA5:Ultra222:6704762:6717757:-1 gene:ENSOANG00000011274 transcript:ENSOANT00000017866  Method blast value:1.0e-006 
Ornithorhynchus anatinus >ENSOANP00000020504 pep:novel supercontig:OANA5:Contig7469:8991:21120:1 gene:ENSOANG00000012968 transcript:ENSOANT00000020507  Method blast value:1.0e-006 
Ornithorhynchus anatinus >ENSOANP00000027632 pep:novel ultracontig:OANA5:Ultra222:6704762:6718060:-1 gene:ENSOANG00000011274 transcript:ENSOANT00000031432  Method blast value:1.0e-006 
Ornithorhynchus anatinus >ENSOANP00000009615 pep:novel ultracontig:OANA5:Ultra274:1695800:1713314:1 gene:ENSOANG00000006037 transcript:ENSOANT00000009617  Method blast value:2.0e-006 
Ornithorhynchus anatinus >ENSOANP00000019787 pep:novel supercontig:OANA5:Contig9305:1082:23711:1 gene:ENSOANG00000012509 transcript:ENSOANT00000019790  Method blast value:2.0e-006 
Ornithorhynchus anatinus >ENSOANP00000005764 pep:novel supercontig:OANA5:Contig18376:8275:10627:1 gene:ENSOANG00000003634 transcript:ENSOANT00000005766  Method blast value:3.0e-006 
Ornithorhynchus anatinus >ENSOANP00000025991 pep:novel supercontig:OANA5:Contig12376:16041:22456:1 gene:ENSOANG00000020441 transcript:ENSOANT00000029794  Method blast value:3.0e-006 
Ornithorhynchus anatinus >ENSOANP00000006873 pep:novel supercontig:OANA5:Contig26401:12353:17108:-1 gene:ENSOANG00000004333 transcript:ENSOANT00000006875  Method blast value:4.0e-006 
Ornithorhynchus anatinus >ENSOANP00000007237 pep:novel ultracontig:OANA5:Ultra49:496736:528039:1 gene:ENSOANG00000004568 transcript:ENSOANT00000007239  Method blast value:4.0e-006 
Ornithorhynchus anatinus >ENSOANP00000007238 pep:novel ultracontig:OANA5:Ultra49:496736:528039:1 gene:ENSOANG00000004568 transcript:ENSOANT00000007240  Method blast value:4.0e-006 
Ornithorhynchus anatinus >ENSOANP00000009614 pep:novel ultracontig:OANA5:Ultra274:1683909:1714069:1 gene:ENSOANG00000006037 transcript:ENSOANT00000009616  Method blast value:4.0e-006 
Ornithorhynchus anatinus >ENSOANP00000003741 pep:novel chromosome:OANA5:11:4905237:4912947:-1 gene:ENSOANG00000002361 transcript:ENSOANT00000003742  Method blast value:6.0e-006 
Ornithorhynchus anatinus >ENSOANP00000010214 pep:novel ultracontig:OANA5:Ultra516:1497254:1511030:-1 gene:ENSOANG00000006395 transcript:ENSOANT00000010216  Method blast value:6.0e-006 
Ornithorhynchus anatinus >ENSOANP00000007554 pep:novel supercontig:OANA5:Contig2241:23753:46417:1 gene:ENSOANG00000004777 transcript:ENSOANT00000007556  Method blast value:7.0e-006 
Ornithorhynchus anatinus >ENSOANP00000007555 pep:novel supercontig:OANA5:Contig2241:23753:46567:1 gene:ENSOANG00000004777 transcript:ENSOANT00000007557  Method blast value:7.0e-006 
Ornithorhynchus anatinus >ENSOANP00000010211 pep:novel ultracontig:OANA5:Ultra516:1497189:1511105:-1 gene:ENSOANG00000006395 transcript:ENSOANT00000010213  Method blast value:7.0e-006 
Ornithorhynchus anatinus >ENSOANP00000019205 pep:novel supercontig:OANA5:Contig1087:248549:256886:1 gene:ENSOANG00000012125 transcript:ENSOANT00000019208  Method blast value:7.0e-006 
Ornithorhynchus anatinus >ENSOANP00000012956 pep:novel supercontig:OANA5:Contig4153:25326:36616:1 gene:ENSOANG00000008158 transcript:ENSOANT00000012958  Method blast value:9.0e-006 
Ornithorhynchus anatinus >ENSOANP00000015355 pep:novel supercontig:OANA5:Contig10507:79:8444:1 gene:ENSOANG00000009671 transcript:ENSOANT00000015358  Method blast value:9.0e-006 
Ornithorhynchus anatinus >ENSOANP00000000487 pep:novel chromosome:OANA5:4:9373960:9376131:1 gene:ENSOANG00000000285 transcript:ENSOANT00000000487  Method blast value:1.0e-005 
Ornithorhynchus anatinus >ENSOANP00000000488 pep:novel chromosome:OANA5:4:9373966:9376131:1 gene:ENSOANG00000000285 transcript:ENSOANT00000000488  Method blast value:1.0e-005 
Ornithorhynchus anatinus >ENSOANP00000002314 pep:novel ultracontig:OANA5:Ultra67:8048853:8084239:-1 gene:ENSOANG00000001457 transcript:ENSOANT00000002315  Method blast value:1.0e-005 
Ornithorhynchus anatinus >ENSOANP00000007552 pep:novel supercontig:OANA5:Contig2241:5549:19690:1 gene:ENSOANG00000004776 transcript:ENSOANT00000007554  Method blast value:1.0e-005 
Ornithorhynchus anatinus >ENSOANP00000007553 pep:novel supercontig:OANA5:Contig2241:5642:19690:1 gene:ENSOANG00000004776 transcript:ENSOANT00000007555  Method blast value:1.0e-005 
Ornithorhynchus anatinus >ENSOANP00000008158 pep:novel supercontig:OANA5:Contig21766:3525:13471:-1 gene:ENSOANG00000005137 transcript:ENSOANT00000008160  Method blast value:1.0e-005 
Ornithorhynchus anatinus >ENSOANP00000008852 pep:novel ultracontig:OANA5:Ultra443:2275591:2310719:1 gene:ENSOANG00000005568 transcript:ENSOANT00000008854  Method blast value:1.0e-005 
Ornithorhynchus anatinus >ENSOANP00000011349 pep:novel ultracontig:OANA5:Ultra9:473771:490300:1 gene:ENSOANG00000007133 transcript:ENSOANT00000011351  Method blast value:1.0e-005 
Ornithorhynchus anatinus >ENSOANP00000000797 pep:novel supercontig:OANA5:Contig17430:178:9774:-1 gene:ENSOANG00000000500 transcript:ENSOANT00000000798  Method blast value:2.0e-005 
Ornithorhynchus anatinus >ENSOANP00000000798 pep:novel supercontig:OANA5:Contig17430:178:9774:-1 gene:ENSOANG00000000500 transcript:ENSOANT00000000799  Method blast value:2.0e-005 
Ornithorhynchus anatinus >ENSOANP00000005950 pep:novel supercontig:OANA5:Contig1194:42859:62933:1 gene:ENSOANG00000003751 transcript:ENSOANT00000005952  Method blast value:2.0e-005 
Ornithorhynchus anatinus >ENSOANP00000005951 pep:novel supercontig:OANA5:Contig1194:48357:62933:1 gene:ENSOANG00000003751 transcript:ENSOANT00000005953  Method blast value:2.0e-005 
Ornithorhynchus anatinus >ENSOANP00000008850 pep:novel ultracontig:OANA5:Ultra443:2275486:2319274:1 gene:ENSOANG00000005568 transcript:ENSOANT00000008852  Method blast value:2.0e-005 
Ornithorhynchus anatinus >ENSOANP00000008851 pep:novel ultracontig:OANA5:Ultra443:2282865:2319274:1 gene:ENSOANG00000005568 transcript:ENSOANT00000008853  Method blast value:2.0e-005 
Ornithorhynchus anatinus >ENSOANP00000017154 pep:novel supercontig:OANA5:Contig8742:10620:21637:-1 gene:ENSOANG00000010826 transcript:ENSOANT00000017157  Method blast value:2.0e-005 
Ornithorhynchus anatinus >ENSOANP00000019204 pep:novel supercontig:OANA5:Contig1087:238543:256886:1 gene:ENSOANG00000012125 transcript:ENSOANT00000019207  Method blast value:2.0e-005 
Ornithorhynchus anatinus >ENSOANP00000023693 pep:novel supercontig:OANA5:Contig917:280596:293435:1 gene:ENSOANG00000015051 transcript:ENSOANT00000023697  Method blast value:2.0e-005 
Ornithorhynchus anatinus >ENSOANP00000024806 pep:novel chromosome:OANA5:X2:4205371:4224474:-1 gene:ENSOANG00000015739 transcript:ENSOANT00000024810  Method blast value:2.0e-005 
Ornithorhynchus anatinus >ENSOANP00000011867 pep:novel chromosome:OANA5:12:8370274:8439960:1 gene:ENSOANG00000007454 transcript:ENSOANT00000011869  Method blast value:4.0e-005 
Ornithorhynchus anatinus >ENSOANP00000002927 pep:novel ultracontig:OANA5:Ultra503:86626:122147:1 gene:ENSOANG00000001842 transcript:ENSOANT00000002928  Method blast value:5.0e-005 
Ornithorhynchus anatinus >ENSOANP00000003802 pep:novel supercontig:OANA5:Contig22703:4479:20407:-1 gene:ENSOANG00000002400 transcript:ENSOANT00000003803  Method blast value:5.0e-005 
Ornithorhynchus anatinus >ENSOANP00000003803 pep:novel supercontig:OANA5:Contig22703:4539:20407:-1 gene:ENSOANG00000002400 transcript:ENSOANT00000003804  Method blast value:5.0e-005 
Ornithorhynchus anatinus >ENSOANP00000012545 pep:novel supercontig:OANA5:Contig12492:16381:18700:1 gene:ENSOANG00000007879 transcript:ENSOANT00000012547  Method blast value:5.0e-005 
Ornithorhynchus anatinus >ENSOANP00000013039 pep:novel ultracontig:OANA5:Ultra12:110927:139577:-1 gene:ENSOANG00000008207 transcript:ENSOANT00000013041  Method blast value:5.0e-005 
Ornithorhynchus anatinus >ENSOANP00000016747 pep:novel supercontig:OANA5:Contig1083:75551:90324:-1 gene:ENSOANG00000010568 transcript:ENSOANT00000016750  Method blast value:6.0e-005 
Ornithorhynchus anatinus >ENSOANP00000013038 pep:novel ultracontig:OANA5:Ultra12:100517:139577:-1 gene:ENSOANG00000008207 transcript:ENSOANT00000013040  Method blast value:7.0e-005 
Ornithorhynchus anatinus >ENSOANP00000014652 pep:novel ultracontig:OANA5:Ultra266:4602:23844:1 gene:ENSOANG00000009203 transcript:ENSOANT00000014655  Method blast value:7.0e-005 
Ornithorhynchus anatinus >ENSOANP00000003355 pep:novel supercontig:OANA5:Contig3690:19624:53339:-1 gene:ENSOANG00000002113 transcript:ENSOANT00000003356  Method blast value:8.0e-005 
Ornithorhynchus anatinus >ENSOANP00000004499 pep:novel supercontig:OANA5:Contig40963:2390:7031:-1 gene:ENSOANG00000010199 transcript:ENSOANT00000004500  Method blast value:9.0e-005 
Ornithorhynchus anatinus >ENSOANP00000016174 pep:novel supercontig:OANA5:Contig40963:2390:6935:-1 gene:ENSOANG00000010199 transcript:ENSOANT00000016177  Method blast value:9.0e-005 
Ornithorhynchus anatinus >ENSOANP00000002583 pep:novel chromosome:OANA5:1:12321062:12340624:1 gene:ENSOANG00000001617 transcript:ENSOANT00000002584  Method blast value:1.0e-004 
Ornithorhynchus anatinus >ENSOANP00000006833 pep:novel supercontig:OANA5:Contig19106:1119:8356:1 gene:ENSOANG00000004306 transcript:ENSOANT00000006835  Method blast value:1.0e-004 
Ornithorhynchus anatinus >ENSOANP00000011133 pep:novel supercontig:OANA5:Contig24182:13777:15594:-1 gene:ENSOANG00000006987 transcript:ENSOANT00000011135  Method blast value:1.0e-004 
Ornithorhynchus anatinus >ENSOANP00000019063 pep:novel ultracontig:OANA5:Ultra378:1435023:1466514:-1 gene:ENSOANG00000012034 transcript:ENSOANT00000019066  Method blast value:1.0e-004 
Ornithorhynchus anatinus >ENSOANP00000022641 pep:novel ultracontig:OANA5:Ultra694:19939:29220:1 gene:ENSOANG00000014362 transcript:ENSOANT00000022645  Method blast value:1.0e-004 
Ornithorhynchus anatinus >ENSOANP00000022642 pep:novel ultracontig:OANA5:Ultra694:19939:29220:1 gene:ENSOANG00000014362 transcript:ENSOANT00000022646  Method blast value:1.0e-004 
Ornithorhynchus anatinus >ENSOANP00000028233 pep:novel ultracontig:OANA5:Ultra694:19939:29124:1 gene:ENSOANG00000014362 transcript:ENSOANT00000032031  Method blast value:1.0e-004 
Ornithorhynchus anatinus >ENSOANP00000011669 pep:novel supercontig:OANA5:Contig15690:2328:5704:-1 gene:ENSOANG00000007330 transcript:ENSOANT00000011671  Method blast value:2.0e-004 
Ornithorhynchus anatinus >ENSOANP00000014242 pep:novel ultracontig:OANA5:Ultra542:2004123:2242978:1 gene:ENSOANG00000008944 transcript:ENSOANT00000014245  Method blast value:2.0e-004 
Ornithorhynchus anatinus >ENSOANP00000014244 pep:novel ultracontig:OANA5:Ultra542:2004123:2242390:1 gene:ENSOANG00000008944 transcript:ENSOANT00000014247  Method blast value:2.0e-004 
Ornithorhynchus anatinus >ENSOANP00000016605 pep:novel supercontig:OANA5:Contig20858:4230:8419:1 gene:ENSOANG00000010479 transcript:ENSOANT00000016608  Method blast value:2.0e-004 
Ornithorhynchus anatinus >ENSOANP00000019062 pep:novel ultracontig:OANA5:Ultra378:1435023:1490963:-1 gene:ENSOANG00000012034 transcript:ENSOANT00000019065  Method blast value:2.0e-004 
Ornithorhynchus anatinus >ENSOANP00000009584 pep:novel ultracontig:OANA5:Ultra274:726352:728586:1 gene:ENSOANG00000006024 transcript:ENSOANT00000009586  Method blast value:3.0e-004 
Ornithorhynchus anatinus >ENSOANP00000004165 pep:novel ultracontig:OANA5:Ultra462:6972828:7007816:1 gene:ENSOANG00000002617 transcript:ENSOANT00000004166  Method blast value:4.0e-004 
Ornithorhynchus anatinus >ENSOANP00000010740 pep:novel chromosome:OANA5:11:5866675:5913386:-1 gene:ENSOANG00000006730 transcript:ENSOANT00000010742  Method blast value:4.0e-004 
Ornithorhynchus anatinus >ENSOANP00000019032 pep:novel chromosome:OANA5:3:30592596:30639660:-1 gene:ENSOANG00000012018 transcript:ENSOANT00000019035  Method blast value:4.0e-004 
Ornithorhynchus anatinus >ENSOANP00000023379 pep:novel chromosome:OANA5:11:1033553:1110321:1 gene:ENSOANG00000014848 transcript:ENSOANT00000023383  Method blast value:4.0e-004 
Ornithorhynchus anatinus >ENSOANP00000008571 pep:novel chromosome:OANA5:X1:12305032:12360791:1 gene:ENSOANG00000005388 transcript:ENSOANT00000008573  Method blast value:5.0e-004 
Ornithorhynchus anatinus >ENSOANP00000008573 pep:novel chromosome:OANA5:X1:12305032:12360791:1 gene:ENSOANG00000005388 transcript:ENSOANT00000008575  Method blast value:5.0e-004 
Ornithorhynchus anatinus >ENSOANP00000019213 pep:novel chromosome:OANA5:X5:20103308:20128786:1 gene:ENSOANG00000012131 transcript:ENSOANT00000019216  Method blast value:5.0e-004 
Ornithorhynchus anatinus >ENSOANP00000025498 pep:novel supercontig:OANA5:Contig34381:515:5356:-1 gene:ENSOANG00000020082 transcript:ENSOANT00000029302  Method blast value:5.0e-004 
Ornithorhynchus anatinus >ENSOANP00000008556 pep:novel supercontig:OANA5:Contig22050:2:6487:-1 gene:ENSOANG00000005378 transcript:ENSOANT00000008558  Method blast value:6.0e-004 
Ornithorhynchus anatinus >ENSOANP00000009911 pep:novel ultracontig:OANA5:Ultra514:7516321:7519448:-1 gene:ENSOANG00000006201 transcript:ENSOANT00000009913  Method blast value:6.0e-004 
Ornithorhynchus anatinus >ENSOANP00000009912 pep:novel ultracontig:OANA5:Ultra514:7516321:7519448:-1 gene:ENSOANG00000006201 transcript:ENSOANT00000009914  Method blast value:6.0e-004 
Ornithorhynchus anatinus >ENSOANP00000019214 pep:novel chromosome:OANA5:X5:20091604:20129027:1 gene:ENSOANG00000012131 transcript:ENSOANT00000019217  Method blast value:6.0e-004 
Ornithorhynchus anatinus >ENSOANP00000023810 pep:novel ultracontig:OANA5:Ultra117:1762114:1785108:-1 gene:ENSOANG00000015118 transcript:ENSOANT00000023814  Method blast value:6.0e-004 
Ornithorhynchus anatinus >ENSOANP00000001697 pep:novel chromosome:OANA5:3:42700562:42718443:1 gene:ENSOANG00000001065 transcript:ENSOANT00000001698  Method blast value:8.0e-004 
Ornithorhynchus anatinus >ENSOANP00000001698 pep:novel chromosome:OANA5:3:42700578:42718268:1 gene:ENSOANG00000001065 transcript:ENSOANT00000001699  Method blast value:8.0e-004 
Ornithorhynchus anatinus >ENSOANP00000001699 pep:novel chromosome:OANA5:3:42700578:42718268:1 gene:ENSOANG00000001065 transcript:ENSOANT00000001700  Method blast value:8.0e-004 
Ornithorhynchus anatinus >ENSOANP00000023189 pep:novel ultracontig:OANA5:Ultra336:41757:68939:-1 gene:ENSOANG00000014718 transcript:ENSOANT00000023193  Method blast value:8.0e-004 
Ornithorhynchus anatinus >ENSOANP00000023190 pep:novel ultracontig:OANA5:Ultra336:41757:68939:-1 gene:ENSOANG00000014718 transcript:ENSOANT00000023194  Method blast value:8.0e-004 
Ornithorhynchus anatinus >ENSOANP00000023191 pep:novel ultracontig:OANA5:Ultra336:41757:68939:-1 gene:ENSOANG00000014718 transcript:ENSOANT00000023195  Method blast value:8.0e-004 
Ornithorhynchus anatinus >ENSOANP00000023192 pep:novel ultracontig:OANA5:Ultra336:41757:68939:-1 gene:ENSOANG00000014718 transcript:ENSOANT00000023196  Method blast value:8.0e-004 
Ornithorhynchus anatinus >ENSOANP00000023690 pep:novel ultracontig:OANA5:Ultra5:5824776:5833497:1 gene:ENSOANG00000015047 transcript:ENSOANT00000023694  Method blast value:9.0e-004 
Ornithorhynchus anatinus >ENSOANP00000023694 pep:novel ultracontig:OANA5:Ultra5:5809120:5817711:1 gene:ENSOANG00000015047 transcript:ENSOANT00000023698  Method blast value:9.0e-004 
Ornithorhynchus anatinus >ENSOANP00000004511 pep:novel supercontig:OANA5:Contig31034:12747:14324:-1 gene:ENSOANG00000002839 transcript:ENSOANT00000004512  Method blast value:1.0e-003 
Ornithorhynchus anatinus >ENSOANP00000006625 pep:novel supercontig:OANA5:Contig21483:5231:8447:1 gene:ENSOANG00000004174 transcript:ENSOANT00000006627  Method blast value:1.0e-003 
Ornithorhynchus anatinus >ENSOANP00000010216 pep:novel ultracontig:OANA5:Ultra516:1479396:1484177:1 gene:ENSOANG00000006399 transcript:ENSOANT00000010218  Method blast value:1.0e-003 
Ornithorhynchus anatinus >ENSOANP00000013277 pep:novel supercontig:OANA5:Contig20354:7804:14942:1 gene:ENSOANG00000008354 transcript:ENSOANT00000013280  Method blast value:1.0e-003 
Ornithorhynchus anatinus >ENSOANP00000023689 pep:novel ultracontig:OANA5:Ultra5:5805142:5833634:1 gene:ENSOANG00000015047 transcript:ENSOANT00000023693  Method blast value:1.0e-003 
Oryctolagus cuniculus >ENSOCUP00000006009 pep:novel genescaffold:RABBIT:GeneScaffold 5475:63231:83506:1 gene:ENSOCUG00000006948 transcript:ENSOCUT00000006949  Method blast value:0.0e-001 
Oryctolagus cuniculus >ENSOCUP00000010183 pep:novel genescaffold:RABBIT:GeneScaffold 1338:1028:31491:-1 gene:ENSOCUG00000011841 transcript:ENSOCUT00000011847  Method blast value:0.0e-001 
Oryctolagus cuniculus >ENSOCUP00000013197 pep:novel genescaffold:RABBIT:GeneScaffold 5002:331948:338100:-1 gene:ENSOCUG00000015364 transcript:ENSOCUT00000015361  Method blast value:4.0e-175 
Oryctolagus cuniculus >ENSOCUP00000004349 pep:novel scaffold:RABBIT:scaffold 209961:26490:29115:1 gene:ENSOCUG00000005022 transcript:ENSOCUT00000005021  Method blast value:5.0e-171 
Oryctolagus cuniculus >ENSOCUP00000001816 pep:novel genescaffold:RABBIT:GeneScaffold 252:277:111024:1 gene:ENSOCUG00000002106 transcript:ENSOCUT00000002106  Method blast value:2.0e-153 
Oryctolagus cuniculus >ENSOCUP00000001117 pep:novel genescaffold:RABBIT:GeneScaffold 505:4471:27088:1 gene:ENSOCUG00000001295 transcript:ENSOCUT00000001296  Method blast value:7.0e-150 
Oryctolagus cuniculus >ENSOCUP00000002732 pep:novel scaffold:RABBIT:scaffold 132118:1297:10054:1 gene:ENSOCUG00000003145 transcript:ENSOCUT00000003144  Method blast value:6.0e-128 
Oryctolagus cuniculus >ENSOCUP00000005742 pep:novel genescaffold:RABBIT:GeneScaffold 2087:180725:365784:1 gene:ENSOCUG00000006642 transcript:ENSOCUT00000006644  Method blast value:3.0e-124 
Oryctolagus cuniculus >ENSOCUP00000008103 pep:novel genescaffold:RABBIT:GeneScaffold 3332:3394:7812:1 gene:ENSOCUG00000009396 transcript:ENSOCUT00000009395  Method blast value:1.0e-097 
Oryctolagus cuniculus >ENSOCUP00000013733 pep:novel genescaffold:RABBIT:GeneScaffold 1841:655:11846:1 gene:ENSOCUG00000015977 transcript:ENSOCUT00000015980  Method blast value:3.0e-080 
Oryctolagus cuniculus >ENSOCUP00000011685 pep:novel genescaffold:RABBIT:GeneScaffold 374:80892:95213:-1 gene:ENSOCUG00000013584 transcript:ENSOCUT00000013582  Method blast value:8.0e-073 
Oryctolagus cuniculus >ENSOCUP00000002851 pep:novel genescaffold:RABBIT:GeneScaffold 2394:59331:60473:1 gene:ENSOCUG00000003290 transcript:ENSOCUT00000003284  Method blast value:1.0e-066 
Oryctolagus cuniculus >ENSOCUP00000004316 pep:novel genescaffold:RABBIT:GeneScaffold 1012:46201:108190:-1 gene:ENSOCUG00000004989 transcript:ENSOCUT00000004987  Method blast value:7.0e-060 
Oryctolagus cuniculus >ENSOCUP00000012933 pep:novel genescaffold:RABBIT:GeneScaffold 4036:11117:176149:1 gene:ENSOCUG00000015052 transcript:ENSOCUT00000015050  Method blast value:1.0e-055 
Oryctolagus cuniculus >ENSOCUP00000014527 pep:novel genescaffold:RABBIT:GeneScaffold 319:1329:46515:1 gene:ENSOCUG00000016909 transcript:ENSOCUT00000016906  Method blast value:8.0e-054 
Oryctolagus cuniculus >ENSOCUP00000015028 pep:novel genescaffold:RABBIT:GeneScaffold 6760:48725:53475:-1 gene:ENSOCUG00000017492 transcript:ENSOCUT00000017492  Method blast value:1.0e-050 
Oryctolagus cuniculus >ENSOCUP00000005456 pep:novel genescaffold:RABBIT:GeneScaffold 35:17547:44155:1 gene:ENSOCUG00000006305 transcript:ENSOCUT00000006309  Method blast value:2.0e-039 
Oryctolagus cuniculus >ENSOCUP00000013516 pep:novel scaffold:RABBIT:scaffold 199120:25311:28046:-1 gene:ENSOCUG00000015734 transcript:ENSOCUT00000015731  Method blast value:3.0e-032 
Oryctolagus cuniculus >ENSOCUP00000002494 pep:novel genescaffold:RABBIT:GeneScaffold 949:220085:268404:1 gene:ENSOCUG00000002871 transcript:ENSOCUT00000002871  Method blast value:7.0e-030 
Oryctolagus cuniculus >ENSOCUP00000001958 pep:novel genescaffold:RABBIT:GeneScaffold 1527:29391:68905:1 gene:ENSOCUG00000002269 transcript:ENSOCUT00000002269  Method blast value:4.0e-024 
Oryctolagus cuniculus >ENSOCUP00000001694 pep:novel genescaffold:RABBIT:GeneScaffold 6935:4090:8840:-1 gene:ENSOCUG00000001966 transcript:ENSOCUT00000001966  Method blast value:7.0e-024 
Oryctolagus cuniculus >ENSOCUP00000004794 pep:novel genescaffold:RABBIT:GeneScaffold 3080:106770:151222:1 gene:ENSOCUG00000005525 transcript:ENSOCUT00000005525  Method blast value:3.0e-020 
Oryctolagus cuniculus >ENSOCUP00000011809 pep:novel genescaffold:RABBIT:GeneScaffold 87:1881:54693:-1 gene:ENSOCUG00000013721 transcript:ENSOCUT00000013725  Method blast value:9.0e-019 
Oryctolagus cuniculus >ENSOCUP00000013891 pep:novel genescaffold:RABBIT:GeneScaffold 5588:14680:50515:1 gene:ENSOCUG00000016157 transcript:ENSOCUT00000016161  Method blast value:8.0e-016 
Oryctolagus cuniculus >ENSOCUP00000012536 pep:novel genescaffold:RABBIT:GeneScaffold 2980:88846:181215:-1 gene:ENSOCUG00000014576 transcript:ENSOCUT00000014583  Method blast value:2.0e-014 
Oryctolagus cuniculus >ENSOCUP00000002521 pep:novel genescaffold:RABBIT:GeneScaffold 2255:15313:53331:1 gene:ENSOCUG00000002900 transcript:ENSOCUT00000002901  Method blast value:6.0e-013 
Oryctolagus cuniculus >ENSOCUP00000009652 pep:novel genescaffold:RABBIT:GeneScaffold 416:6795:10104:-1 gene:ENSOCUG00000011216 transcript:ENSOCUT00000011216  Method blast value:9.0e-013 
Oryctolagus cuniculus >ENSOCUP00000010688 pep:novel genescaffold:RABBIT:GeneScaffold 2886:30417:64259:1 gene:ENSOCUG00000012414 transcript:ENSOCUT00000012416  Method blast value:7.0e-010 
Oryctolagus cuniculus >ENSOCUP00000004099 pep:novel genescaffold:RABBIT:GeneScaffold 4350:140197:215591:-1 gene:ENSOCUG00000004739 transcript:ENSOCUT00000004743  Method blast value:2.0e-009 
Oryctolagus cuniculus >ENSOCUP00000003246 pep:novel genescaffold:RABBIT:GeneScaffold 1137:187541:219863:1 gene:ENSOCUG00000003746 transcript:ENSOCUT00000003747  Method blast value:1.0e-008 
Oryctolagus cuniculus >ENSOCUP00000014186 pep:novel genescaffold:RABBIT:GeneScaffold 6306:215097:262010:-1 gene:ENSOCUG00000016510 transcript:ENSOCUT00000016505  Method blast value:2.0e-008 
Oryctolagus cuniculus >ENSOCUP00000003546 pep:novel genescaffold:RABBIT:GeneScaffold 2580:440:21611:1 gene:ENSOCUG00000004095 transcript:ENSOCUT00000004097  Method blast value:5.0e-008 
Oryctolagus cuniculus >ENSOCUP00000000425 pep:novel genescaffold:RABBIT:GeneScaffold 3216:85176:205778:1 gene:ENSOCUG00000000486 transcript:ENSOCUT00000000487  Method blast value:8.0e-008 
Oryctolagus cuniculus >ENSOCUP00000000900 pep:novel genescaffold:RABBIT:GeneScaffold 1600:79582:173590:1 gene:ENSOCUG00000001040 transcript:ENSOCUT00000001040  Method blast value:1.0e-007 
Oryctolagus cuniculus >ENSOCUP00000003725 pep:novel genescaffold:RABBIT:GeneScaffold 6415:250375:358201:1 gene:ENSOCUG00000004304 transcript:ENSOCUT00000004309  Method blast value:6.0e-007 
Oryctolagus cuniculus >ENSOCUP00000009647 pep:novel genescaffold:RABBIT:GeneScaffold 5442:2483:38656:1 gene:ENSOCUG00000011209 transcript:ENSOCUT00000011211  Method blast value:6.0e-007 
Oryctolagus cuniculus >ENSOCUP00000012498 pep:novel genescaffold:RABBIT:GeneScaffold 1520:862253:886764:-1 gene:ENSOCUG00000014532 transcript:ENSOCUT00000014536  Method blast value:9.0e-007 
Oryctolagus cuniculus >ENSOCUP00000005121 pep:novel genescaffold:RABBIT:GeneScaffold 2494:11071:49536:1 gene:ENSOCUG00000005909 transcript:ENSOCUT00000005911  Method blast value:1.0e-006 
Oryctolagus cuniculus >ENSOCUP00000006526 pep:novel genescaffold:RABBIT:GeneScaffold 6157:49423:134764:1 gene:ENSOCUG00000007539 transcript:ENSOCUT00000007546  Method blast value:1.0e-006 
Oryctolagus cuniculus >ENSOCUP00000010621 pep:novel scaffold:RABBIT:scaffold 213972:14818:28343:1 gene:ENSOCUG00000012338 transcript:ENSOCUT00000012337  Method blast value:1.0e-006 
Oryctolagus cuniculus >ENSOCUP00000011112 pep:novel genescaffold:RABBIT:GeneScaffold 1096:26851:27726:-1 gene:ENSOCUG00000012914 transcript:ENSOCUT00000012910  Method blast value:1.0e-006 
Oryctolagus cuniculus >ENSOCUP00000007629 pep:novel genescaffold:RABBIT:GeneScaffold 7185:2729:75094:-1 gene:ENSOCUG00000008830 transcript:ENSOCUT00000008836  Method blast value:2.0e-006 
Oryctolagus cuniculus >ENSOCUP00000013246 pep:novel scaffold:RABBIT:scaffold 206565:141813:145252:-1 gene:ENSOCUG00000015419 transcript:ENSOCUT00000015416  Method blast value:2.0e-006 
Oryctolagus cuniculus >ENSOCUP00000002509 pep:novel genescaffold:RABBIT:GeneScaffold 4965:105494:148175:1 gene:ENSOCUG00000002888 transcript:ENSOCUT00000002887  Method blast value:3.0e-006 
Oryctolagus cuniculus >ENSOCUP00000006180 pep:novel genescaffold:RABBIT:GeneScaffold 2140:7286:36398:-1 gene:ENSOCUG00000007150 transcript:ENSOCUT00000007150  Method blast value:5.0e-006 
Oryctolagus cuniculus >ENSOCUP00000000520 pep:novel genescaffold:RABBIT:GeneScaffold 5863:492198:737703:1 gene:ENSOCUG00000000597 transcript:ENSOCUT00000000597  Method blast value:6.0e-006 
Oryctolagus cuniculus >ENSOCUP00000000270 pep:novel scaffold:RABBIT:scaffold 180358:7:4687:-1 gene:ENSOCUG00000000308 transcript:ENSOCUT00000000307  Method blast value:9.0e-006 
Oryctolagus cuniculus >ENSOCUP00000004401 pep:novel genescaffold:RABBIT:GeneScaffold 828:150686:190564:1 gene:ENSOCUG00000005081 transcript:ENSOCUT00000005080  Method blast value:9.0e-006 
Oryctolagus cuniculus >ENSOCUP00000001334 pep:novel genescaffold:RABBIT:GeneScaffold 3183:39139:178518:-1 gene:ENSOCUG00000001552 transcript:ENSOCUT00000001552  Method blast value:1.0e-005 
Oryctolagus cuniculus >ENSOCUP00000002635 pep:novel genescaffold:RABBIT:GeneScaffold 6173:13983:74981:1 gene:ENSOCUG00000003030 transcript:ENSOCUT00000003030  Method blast value:1.0e-005 
Oryctolagus cuniculus >ENSOCUP00000003868 pep:novel genescaffold:RABBIT:GeneScaffold 6650:15384:40312:1 gene:ENSOCUG00000004476 transcript:ENSOCUT00000004478  Method blast value:1.0e-005 
Oryctolagus cuniculus >ENSOCUP00000005566 pep:novel genescaffold:RABBIT:GeneScaffold 4917:7274:23965:-1 gene:ENSOCUG00000006433 transcript:ENSOCUT00000006438  Method blast value:1.0e-005 
Oryctolagus cuniculus >ENSOCUP00000014865 pep:novel genescaffold:RABBIT:GeneScaffold 4504:4:7671:-1 gene:ENSOCUG00000017298 transcript:ENSOCUT00000017301  Method blast value:1.0e-005 
Oryctolagus cuniculus >ENSOCUP00000010838 pep:novel genescaffold:RABBIT:GeneScaffold 827:40132:55410:1 gene:ENSOCUG00000012586 transcript:ENSOCUT00000012588  Method blast value:2.0e-005 
Oryctolagus cuniculus >ENSOCUP00000009230 pep:novel genescaffold:RABBIT:GeneScaffold 2724:3621:5785:-1 gene:ENSOCUG00000010725 transcript:ENSOCUT00000010720  Method blast value:3.0e-005 
Oryctolagus cuniculus >ENSOCUP00000002998 pep:novel genescaffold:RABBIT:GeneScaffold 6342:47564:59427:1 gene:ENSOCUG00000003456 transcript:ENSOCUT00000003456  Method blast value:5.0e-005 
Oryctolagus cuniculus >ENSOCUP00000005393 pep:novel scaffold:RABBIT:scaffold 137811:853:5754:-1 gene:ENSOCUG00000006231 transcript:ENSOCUT00000006227  Method blast value:6.0e-005 
Oryctolagus cuniculus >ENSOCUP00000005485 pep:novel genescaffold:RABBIT:GeneScaffold 693:38467:55646:1 gene:ENSOCUG00000006338 transcript:ENSOCUT00000006341  Method blast value:6.0e-005 
Oryctolagus cuniculus >ENSOCUP00000005504 pep:novel genescaffold:RABBIT:GeneScaffold 3105:16216:143251:-1 gene:ENSOCUG00000006355 transcript:ENSOCUT00000006364  Method blast value:6.0e-005 
Oryctolagus cuniculus >ENSOCUP00000010396 pep:novel genescaffold:RABBIT:GeneScaffold 6679:233367:377339:-1 gene:ENSOCUG00000012082 transcript:ENSOCUT00000012083  Method blast value:6.0e-005 
Oryctolagus cuniculus >ENSOCUP00000004440 pep:novel genescaffold:RABBIT:GeneScaffold 6923:330:6492:-1 gene:ENSOCUG00000005129 transcript:ENSOCUT00000005128  Method blast value:7.0e-005 
Oryctolagus cuniculus >ENSOCUP00000007587 pep:novel genescaffold:RABBIT:GeneScaffold 2230:25876:75004:-1 gene:ENSOCUG00000008787 transcript:ENSOCUT00000008787  Method blast value:8.0e-005 
Oryctolagus cuniculus >ENSOCUP00000003242 pep:novel genescaffold:RABBIT:GeneScaffold 1530:41418:71140:1 gene:ENSOCUG00000003740 transcript:ENSOCUT00000003741  Method blast value:9.0e-005 
Oryctolagus cuniculus >ENSOCUP00000004802 pep:novel genescaffold:RABBIT:GeneScaffold 3545:18492:76991:-1 gene:ENSOCUG00000005530 transcript:ENSOCUT00000005533  Method blast value:1.0e-004 
Oryctolagus cuniculus >ENSOCUP00000014187 pep:novel genescaffold:RABBIT:GeneScaffold 2084:113164:126045:-1 gene:ENSOCUG00000016514 transcript:ENSOCUT00000016506  Method blast value:1.0e-004 
Oryctolagus cuniculus >ENSOCUP00000012289 pep:novel genescaffold:RABBIT:GeneScaffold 6169:35290:50835:-1 gene:ENSOCUG00000014300 transcript:ENSOCUT00000014297  Method blast value:2.0e-004 
Oryctolagus cuniculus >ENSOCUP00000003741 pep:novel genescaffold:RABBIT:GeneScaffold 6415:421875:427039:1 gene:ENSOCUG00000004329 transcript:ENSOCUT00000004329  Method blast value:3.0e-004 
Oryctolagus cuniculus >ENSOCUP00000004311 pep:novel genescaffold:RABBIT:GeneScaffold 1012:12999:25850:-1 gene:ENSOCUG00000004982 transcript:ENSOCUT00000004982  Method blast value:3.0e-004 
Oryctolagus cuniculus >ENSOCUP00000012377 pep:novel genescaffold:RABBIT:GeneScaffold 5815:8054:44083:1 gene:ENSOCUG00000014390 transcript:ENSOCUT00000014394  Method blast value:3.0e-004 
Oryctolagus cuniculus >ENSOCUP00000013801 pep:novel genescaffold:RABBIT:GeneScaffold 4068:317:35470:1 gene:ENSOCUG00000016052 transcript:ENSOCUT00000016054  Method blast value:4.0e-004 
Oryctolagus cuniculus >ENSOCUP00000002406 pep:novel genescaffold:RABBIT:GeneScaffold 1745:211582:611299:-1 gene:ENSOCUG00000002766 transcript:ENSOCUT00000002774  Method blast value:6.0e-004 
Oryctolagus cuniculus >ENSOCUP00000008806 pep:novel genescaffold:RABBIT:GeneScaffold 3278:72632:87607:1 gene:ENSOCUG00000010217 transcript:ENSOCUT00000010215  Method blast value:6.0e-004 
Oryctolagus cuniculus >ENSOCUP00000006300 pep:novel genescaffold:RABBIT:GeneScaffold 6233:7305:94229:1 gene:ENSOCUG00000007288 transcript:ENSOCUT00000007287  Method blast value:1.0e-003 
Oryctolagus cuniculus >ENSOCUP00000006306 pep:novel genescaffold:RABBIT:GeneScaffold 881:80491:138548:-1 gene:ENSOCUG00000007293 transcript:ENSOCUT00000007293  Method blast value:1.0e-003 
Oryctolagus cuniculus >ENSOCUP00000009351 pep:novel genescaffold:RABBIT:GeneScaffold 345:91758:125390:-1 gene:ENSOCUG00000010868 transcript:ENSOCUT00000010869  Method blast value:1.0e-003 
Oryctolagus cuniculus >ENSOCUP00000010511 pep:novel genescaffold:RABBIT:GeneScaffold 3686:18199:152934:1 gene:ENSOCUG00000012206 transcript:ENSOCUT00000012212  Method blast value:1.0e-003 
Oryzias latipes >ENSORLP00000003171 pep:novel chromosome:MEDAKA1:17:2413087:2487212:1 gene:ENSORLG00000002549 transcript:ENSORLT00000003172  Method blast value:0.0e-001 
Oryzias latipes >ENSORLP00000018113 pep:novel chromosome:MEDAKA1:3:30630976:30639369:1 gene:ENSORLG00000014455 transcript:ENSORLT00000018114  Method blast value:9.0e-176 
Oryzias latipes >ENSORLP00000003026 pep:novel chromosome:MEDAKA1:19:391155:395147:1 gene:ENSORLG00000002436 transcript:ENSORLT00000003027  Method blast value:8.0e-161 
Oryzias latipes >ENSORLP00000003117 pep:novel chromosome:MEDAKA1:9:5433858:5437573:1 gene:ENSORLG00000002509 transcript:ENSORLT00000003118  Method blast value:2.0e-156 
Oryzias latipes >ENSORLP00000016127 pep:novel chromosome:MEDAKA1:1:32172215:32175973:1 gene:ENSORLG00000012875 transcript:ENSORLT00000016128  Method blast value:7.0e-149 
Oryzias latipes >ENSORLP00000022299 pep:novel chromosome:MEDAKA1:24:20404058:20406887:1 gene:ENSORLG00000017821 transcript:ENSORLT00000022300  Method blast value:3.0e-133 
Oryzias latipes >ENSORLP00000012255 pep:novel chromosome:MEDAKA1:20:16390087:16395424:1 gene:ENSORLG00000009768 transcript:ENSORLT00000012256  Method blast value:2.0e-129 
Oryzias latipes >ENSORLP00000015494 pep:novel chromosome:MEDAKA1:23:10360144:10363815:1 gene:ENSORLG00000012378 transcript:ENSORLT00000015495  Method blast value:6.0e-120 
Oryzias latipes >ENSORLP00000008939 pep:novel chromosome:MEDAKA1:9:12568295:12571418:1 gene:ENSORLG00000007126 transcript:ENSORLT00000008940  Method blast value:2.0e-106 
Oryzias latipes >ENSORLP00000009120 pep:novel chromosome:MEDAKA1:6:11723870:11727277:1 gene:ENSORLG00000007274 transcript:ENSORLT00000009121  Method blast value:1.0e-100 
Oryzias latipes >ENSORLP00000013488 pep:novel chromosome:MEDAKA1:7:17203153:17206023:1 gene:ENSORLG00000010758 transcript:ENSORLT00000013489  Method blast value:3.0e-099 
Oryzias latipes >ENSORLP00000009122 pep:novel chromosome:MEDAKA1:6:11724844:11727451:1 gene:ENSORLG00000007274 transcript:ENSORLT00000009123  Method blast value:3.0e-087 
Oryzias latipes >ENSORLP00000003557 pep:novel chromosome:MEDAKA1:19:835739:840629:1 gene:ENSORLG00000002849 transcript:ENSORLT00000003558  Method blast value:1.0e-086 
Oryzias latipes >ENSORLP00000013189 pep:novel chromosome:MEDAKA1:6:16141734:16145413:-1 gene:ENSORLG00000010521 transcript:ENSORLT00000013190  Method blast value:2.0e-084 
Oryzias latipes >ENSORLP00000003024 pep:novel chromosome:MEDAKA1:19:390869:395141:1 gene:ENSORLG00000002436 transcript:ENSORLT00000003025  Method blast value:9.0e-069 
Oryzias latipes >ENSORLP00000011698 pep:novel chromosome:MEDAKA1:6:14409454:14412082:1 gene:ENSORLG00000009329 transcript:ENSORLT00000011699  Method blast value:6.0e-067 
Oryzias latipes >ENSORLP00000007992 pep:novel chromosome:MEDAKA1:20:10328368:10383589:-1 gene:ENSORLG00000006361 transcript:ENSORLT00000007993  Method blast value:2.0e-059 
Oryzias latipes >ENSORLP00000007997 pep:novel chromosome:MEDAKA1:20:10380103:10383160:-1 gene:ENSORLG00000006361 transcript:ENSORLT00000007998  Method blast value:2.0e-059 
Oryzias latipes >ENSORLP00000015604 pep:novel chromosome:MEDAKA1:3:25683740:25688199:-1 gene:ENSORLG00000012462 transcript:ENSORLT00000015605  Method blast value:3.0e-051 
Oryzias latipes >ENSORLP00000004815 pep:novel chromosome:MEDAKA1:4:7139290:7142552:1 gene:ENSORLG00000003859 transcript:ENSORLT00000004816  Method blast value:2.0e-050 
Oryzias latipes >ENSORLP00000005763 pep:novel chromosome:MEDAKA1:19:4239031:4262464:-1 gene:ENSORLG00000004585 transcript:ENSORLT00000005764  Method blast value:9.0e-050 
Oryzias latipes >ENSORLP00000023813 pep:novel ultracontig:MEDAKA1:ultracontig88:650751:692318:-1 gene:ENSORLG00000019097 transcript:ENSORLT00000023814  Method blast value:1.0e-049 
Oryzias latipes >ENSORLP00000020544 pep:novel chromosome:MEDAKA1:23:20205991:20218721:-1 gene:ENSORLG00000016410 transcript:ENSORLT00000020545  Method blast value:3.0e-049 
Oryzias latipes >ENSORLP00000020542 pep:novel chromosome:MEDAKA1:23:20205991:20218721:-1 gene:ENSORLG00000016410 transcript:ENSORLT00000020543  Method blast value:4.0e-049 
Oryzias latipes >ENSORLP00000018426 pep:novel chromosome:MEDAKA1:6:22492682:22503706:-1 gene:ENSORLG00000014701 transcript:ENSORLT00000018427  Method blast value:5.0e-046 
Oryzias latipes >ENSORLP00000018428 pep:novel chromosome:MEDAKA1:6:22492756:22503688:-1 gene:ENSORLG00000014701 transcript:ENSORLT00000018429  Method blast value:6.0e-046 
Oryzias latipes >ENSORLP00000018430 pep:novel chromosome:MEDAKA1:6:22493296:22503688:-1 gene:ENSORLG00000014701 transcript:ENSORLT00000018431  Method blast value:6.0e-046 
Oryzias latipes >ENSORLP00000018431 pep:novel chromosome:MEDAKA1:6:22493370:22503688:-1 gene:ENSORLG00000014701 transcript:ENSORLT00000018432  Method blast value:6.0e-046 
Oryzias latipes >ENSORLP00000020514 pep:novel chromosome:MEDAKA1:6:26314748:26323852:1 gene:ENSORLG00000016382 transcript:ENSORLT00000020515  Method blast value:5.0e-045 
Oryzias latipes >ENSORLP00000007994 pep:novel chromosome:MEDAKA1:20:10329161:10383623:-1 gene:ENSORLG00000006361 transcript:ENSORLT00000007995  Method blast value:6.0e-041 
Oryzias latipes >ENSORLP00000007996 pep:novel chromosome:MEDAKA1:20:10330319:10332007:-1 gene:ENSORLG00000006361 transcript:ENSORLT00000007997  Method blast value:4.0e-038 
Oryzias latipes >ENSORLP00000005946 pep:novel chromosome:MEDAKA1:17:5667592:5673404:-1 gene:ENSORLG00000004730 transcript:ENSORLT00000005947  Method blast value:2.0e-031 
Oryzias latipes >ENSORLP00000005052 pep:novel chromosome:MEDAKA1:2:23566422:23571241:1 gene:ENSORLG00000004041 transcript:ENSORLT00000005053  Method blast value:1.0e-029 
Oryzias latipes >ENSORLP00000000790 pep:novel chromosome:MEDAKA1:15:2147968:2190447:-1 gene:ENSORLG00000000644 transcript:ENSORLT00000000790  Method blast value:3.0e-026 
Oryzias latipes >ENSORLP00000015289 pep:novel chromosome:MEDAKA1:21:11548478:11563126:1 gene:ENSORLG00000012211 transcript:ENSORLT00000015290  Method blast value:1.0e-025 
Oryzias latipes >ENSORLP00000024828 pep:novel ultracontig:MEDAKA1:ultracontig90:2069958:2075004:1 gene:ENSORLG00000020003 transcript:ENSORLT00000024829  Method blast value:1.0e-025 
Oryzias latipes >ENSORLP00000019054 pep:novel chromosome:MEDAKA1:14:31633566:31636732:1 gene:ENSORLG00000015208 transcript:ENSORLT00000019055  Method blast value:3.0e-025 
Oryzias latipes >ENSORLP00000022765 pep:novel chromosome:MEDAKA1:24:24045304:24050104:1 gene:ENSORLG00000018178 transcript:ENSORLT00000022766  Method blast value:9.0e-021 
Oryzias latipes >ENSORLP00000022767 pep:novel chromosome:MEDAKA1:24:24045666:24051109:1 gene:ENSORLG00000018178 transcript:ENSORLT00000022768  Method blast value:9.0e-021 
Oryzias latipes >ENSORLP00000000522 pep:novel chromosome:MEDAKA1:9:722388:728631:-1 gene:ENSORLG00000000424 transcript:ENSORLT00000000522  Method blast value:2.0e-020 
Oryzias latipes >ENSORLP00000012351 pep:novel chromosome:MEDAKA1:9:13946397:13962989:1 gene:ENSORLG00000009844 transcript:ENSORLT00000012352  Method blast value:9.0e-019 
Oryzias latipes >ENSORLP00000021597 pep:novel chromosome:MEDAKA1:17:27581111:27584584:1 gene:ENSORLG00000017263 transcript:ENSORLT00000021598  Method blast value:9.0e-015 
Oryzias latipes >ENSORLP00000011743 pep:novel chromosome:MEDAKA1:9:13658055:13663813:1 gene:ENSORLG00000009364 transcript:ENSORLT00000011744  Method blast value:1.0e-013 
Oryzias latipes >ENSORLP00000002230 pep:novel chromosome:MEDAKA1:15:8807762:8816404:1 gene:ENSORLG00000001791 transcript:ENSORLT00000002231  Method blast value:2.0e-013 
Oryzias latipes >ENSORLP00000008189 pep:novel chromosome:MEDAKA1:15:20054332:20058293:-1 gene:ENSORLG00000006526 transcript:ENSORLT00000008190  Method blast value:3.0e-013 
Oryzias latipes >ENSORLP00000007016 pep:novel chromosome:MEDAKA1:1:16865154:16874496:-1 gene:ENSORLG00000005576 transcript:ENSORLT00000007017  Method blast value:5.0e-013 
Oryzias latipes >ENSORLP00000006287 pep:novel chromosome:MEDAKA1:3:15044754:15054263:-1 gene:ENSORLG00000004984 transcript:ENSORLT00000006288  Method blast value:2.0e-012 
Oryzias latipes >ENSORLP00000019089 pep:novel chromosome:MEDAKA1:14:31638564:31653968:-1 gene:ENSORLG00000015239 transcript:ENSORLT00000019090  Method blast value:3.0e-012 
Oryzias latipes >ENSORLP00000017621 pep:novel chromosome:MEDAKA1:7:21514523:21518631:1 gene:ENSORLG00000014053 transcript:ENSORLT00000017622  Method blast value:1.0e-011
[truncated: 125,318 more chars]
