# Supplementary material for: Identification of novel DNA repair proteins via primary sequence, secondary structure, and homology
Source: BMC Bioinformatics. 2009 Jan 20;10:25. doi: 10.1186/1471-2105-10-25 (PMC2660303; doi:10.1186/1471-2105-10-25)
Supplement: Additional File 5 — Repair protein candidates. The genome name and chromosome location of novel proteins predicted to be related to DNA repair using 31 vertebrate genomes from ENSEMBL. [file 1471-2105-10-25-S5.zip › novel_candidates_method_p_fullset.fasta]

Aedes aegypti >AAEL006080-PA pep:novel supercontig:AaegL1:supercont1.188:1923137:1924848:-1 gene:AAEL006080 transcript:AAEL006080-RA  Method p value:0.276 
Aedes aegypti >AAEL014528-PA pep:novel supercontig:AaegL1:supercont1.1152:206638:226291:-1 gene:AAEL014528 transcript:AAEL014528-RA  Method p value:0.100 
Aedes aegypti >AAEL000484-PA pep:novel supercontig:AaegL1:supercont1.9:3887764:3924028:1 gene:AAEL000484 transcript:AAEL000484-RA  Method p value:0.086 
Aedes aegypti >AAEL005724-PA pep:novel supercontig:AaegL1:supercont1.171:265376:271087:1 gene:AAEL005724 transcript:AAEL005724-RA  Method p value:0.068 
Aedes aegypti >AAEL002889-PA pep:novel supercontig:AaegL1:supercont1.71:198365:199080:1 gene:AAEL002889 transcript:AAEL002889-RA  Method p value:0.054 
Aedes aegypti >AAEL005829-PA pep:novel supercontig:AaegL1:supercont1.176:643909:677511:-1 gene:AAEL005829 transcript:AAEL005829-RA  Method p value:0.051 
Aedes aegypti >AAEL015588-PA pep:novel supercontig:AaegL1:supercont1.3550:3819:5223:-1 gene:AAEL015588 transcript:AAEL015588-RA  Method p value:0.036 
Aedes aegypti >AAEL013718-PA pep:novel supercontig:AaegL1:supercont1.902:326049:327057:1 gene:AAEL013718 transcript:AAEL013718-RA  Method p value:0.035 
Aedes aegypti >AAEL009773-PA pep:novel supercontig:AaegL1:supercont1.428:88250:90233:1 gene:AAEL009773 transcript:AAEL009773-RA  Method p value:0.034 
Aedes aegypti >AAEL002842-PA pep:novel supercontig:AaegL1:supercont1.69:209794:210814:1 gene:AAEL002842 transcript:AAEL002842-RA  Method p value:0.030 
Aedes aegypti >AAEL006912-PB pep:novel supercontig:AaegL1:supercont1.227:38602:45752:-1 gene:AAEL006912 transcript:AAEL006912-RB  Method p value:0.029 
Aedes aegypti >AAEL006912-PA pep:novel supercontig:AaegL1:supercont1.227:38602:45752:-1 gene:AAEL006912 transcript:AAEL006912-RA  Method p value:0.029 
Anopheles gambiae >AGAP000605-PA pep:novel chromosome:AgamP3:X:10822569:10823430:1 gene:AGAP000605 transcript:AGAP000605-RA  Method p value:0.298 
Anopheles gambiae >AGAP000603-PA pep:novel chromosome:AgamP3:X:10719350:10720140:-1 gene:AGAP000603 transcript:AGAP000603-RA  Method p value:0.287 
Anopheles gambiae >AGAP001230-PA pep:novel chromosome:AgamP3:2R:1686238:1691977:1 gene:AGAP001230 transcript:AGAP001230-RA  Method p value:0.253 
Anopheles gambiae >AGAP011640-PA pep:novel chromosome:AgamP3:3L:30571391:30575801:-1 gene:AGAP011640 transcript:AGAP011640-RA  Method p value:0.197 
Anopheles gambiae >AGAP012884-PA pep:novel chromosome:AgamP3:UNKN:36353576:36354745:1 gene:AGAP012884 transcript:AGAP012884-RA  Method p value:0.184 
Anopheles gambiae >AGAP003806-PA pep:novel chromosome:AgamP3:2R:43480942:43483419:1 gene:AGAP003806 transcript:AGAP003806-RA  Method p value:0.151 
Anopheles gambiae >AGAP003060-PA pep:novel chromosome:AgamP3:2R:31903262:31919266:-1 gene:AGAP003060 transcript:AGAP003060-RA  Method p value:0.141 
Anopheles gambiae >AGAP010765-PA pep:novel chromosome:AgamP3:3L:10020211:10021613:1 gene:AGAP010765 transcript:AGAP010765-RA  Method p value:0.112 
Anopheles gambiae >AGAP001318-PA pep:novel chromosome:AgamP3:2R:2979491:2982024:1 gene:AGAP001318 transcript:AGAP001318-RA  Method p value:0.109 
Anopheles gambiae >AGAP000527-PA pep:novel chromosome:AgamP3:X:9473978:9477051:1 gene:AGAP000527 transcript:AGAP000527-RA  Method p value:0.084 
Anopheles gambiae >AGAP000046-PA pep:novel chromosome:AgamP3:X:740801:742271:-1 gene:AGAP000046 transcript:AGAP000046-RA  Method p value:0.051 
Anopheles gambiae >AGAP002172-PA pep:novel chromosome:AgamP3:2R:16885691:16889718:1 gene:AGAP002172 transcript:AGAP002172-RA  Method p value:0.038 
Anopheles gambiae >AGAP005878-PA pep:novel chromosome:AgamP3:2L:23059412:23061144:-1 gene:AGAP005878 transcript:AGAP005878-RA  Method p value:0.034 
Anopheles gambiae >AGAP002308-PA pep:novel chromosome:AgamP3:2R:19059108:19060311:-1 gene:AGAP002308 transcript:AGAP002308-RA  Method p value:0.025 
Anopheles gambiae >AGAP009883-PA pep:novel chromosome:AgamP3:3R:44738137:44739692:-1 gene:AGAP009883 transcript:AGAP009883-RA  Method p value:0.011 
Anopheles gambiae >AGAP008388-PA pep:novel chromosome:AgamP3:3R:10243368:10249751:-1 gene:AGAP008388 transcript:AGAP008388-RA  Method p value:0.007 
Anopheles gambiae >AGAP000453-PA pep:novel chromosome:AgamP3:X:7910499:7912074:-1 gene:AGAP000453 transcript:AGAP000453-RA  Method p value:0.006 
Anopheles gambiae >AGAP009838-PA pep:novel chromosome:AgamP3:3R:44077549:44079059:-1 gene:AGAP009838 transcript:AGAP009838-RA  Method p value:0.006 
Bos taurus >ENSBTAP00000026445 pep:novel chromosome:Btau 3.1:17:58522626:58533360:-1 gene:ENSBTAG00000019848 transcript:ENSBTAT00000026445  Method p value:0.647 
Bos taurus >ENSBTAP00000047019 pep:novel chromosome:Btau 3.1:Un:375143116:375143897:-1 gene:ENSBTAG00000035804 transcript:ENSBTAT00000050287  Method p value:0.311 
Bos taurus >ENSBTAP00000046112 pep:novel chromosome:Btau 3.1:X:5321417:5322198:1 gene:ENSBTAG00000034722 transcript:ENSBTAT00000049180  Method p value:0.311 
Bos taurus >ENSBTAP00000042671 pep:novel chromosome:Btau 3.1:19:25739008:25742437:-1 gene:ENSBTAG00000020852 transcript:ENSBTAT00000045268  Method p value:0.273 
Bos taurus >ENSBTAP00000031887 pep:novel chromosome:Btau 3.1:18:49033303:49036522:-1 gene:ENSBTAG00000001262 transcript:ENSBTAT00000031941  Method p value:0.270 
Bos taurus >ENSBTAP00000011589 pep:novel chromosome:Btau 3.1:23:24426428:24427465:-1 gene:ENSBTAG00000008796 transcript:ENSBTAT00000011589  Method p value:0.231 
Bos taurus >ENSBTAP00000002504 pep:novel chromosome:Btau 3.1:10:90132496:90238650:1 gene:ENSBTAG00000001924 transcript:ENSBTAT00000002504  Method p value:0.231 
Bos taurus >ENSBTAP00000016132 pep:novel chromosome:Btau 3.1:18:7874057:7900961:1 gene:ENSBTAG00000012160 transcript:ENSBTAT00000016132  Method p value:0.224 
Bos taurus >ENSBTAP00000039957 pep:novel chromosome:Btau 3.1:Un:133868496:133873317:1 gene:ENSBTAG00000035693 transcript:ENSBTAT00000040179  Method p value:0.217 
Bos taurus >ENSBTAP00000031410 pep:novel chromosome:Btau 3.1:Un:408071794:408082410:1 gene:ENSBTAG00000023131 transcript:ENSBTAT00000031455  Method p value:0.216 
Bos taurus >ENSBTAP00000040365 pep:novel chromosome:Btau 3.1:3:107596059:107600426:1 gene:ENSBTAG00000030266 transcript:ENSBTAT00000042735  Method p value:0.209 
Bos taurus >ENSBTAP00000046920 pep:novel chromosome:Btau 3.1:Un:133929611:133934404:-1 gene:ENSBTAG00000035687 transcript:ENSBTAT00000050175  Method p value:0.206 
Bos taurus >ENSBTAP00000046991 pep:novel chromosome:Btau 3.1:Un:388349418:388364164:-1 gene:ENSBTAG00000035771 transcript:ENSBTAT00000050258  Method p value:0.206 
Bos taurus >ENSBTAP00000046969 pep:novel chromosome:Btau 3.1:Un:389598462:389613420:-1 gene:ENSBTAG00000035749 transcript:ENSBTAT00000050236  Method p value:0.200 
Bos taurus >ENSBTAP00000045384 pep:novel chromosome:Btau 3.1:Un:229592514:229717186:1 gene:ENSBTAG00000034080 transcript:ENSBTAT00000048324  Method p value:0.195 
Bos taurus >ENSBTAP00000045081 pep:novel chromosome:Btau 3.1:Un:232126130:232155585:-1 gene:ENSBTAG00000033756 transcript:ENSBTAT00000047932  Method p value:0.185 
Bos taurus >ENSBTAP00000036767 pep:novel chromosome:Btau 3.1:Un:412621579:412629713:1 gene:ENSBTAG00000026033 transcript:ENSBTAT00000036917  Method p value:0.166 
Bos taurus >ENSBTAP00000046925 pep:novel chromosome:Btau 3.1:Un:133646700:133870598:1 gene:ENSBTAG00000035693 transcript:ENSBTAT00000050180  Method p value:0.153 
Bos taurus >ENSBTAP00000038788 pep:novel chromosome:Btau 3.1:Un:215907394:215916212:-1 gene:ENSBTAG00000027190 transcript:ENSBTAT00000038984  Method p value:0.146 
Bos taurus >ENSBTAP00000036942 pep:novel chromosome:Btau 3.1:25:39420908:39427854:-1 gene:ENSBTAG00000026194 transcript:ENSBTAT00000037103  Method p value:0.146 
Bos taurus >ENSBTAP00000046970 pep:novel chromosome:Btau 3.1:Un:389597850:389612102:-1 gene:ENSBTAG00000035749 transcript:ENSBTAT00000050237  Method p value:0.144 
Bos taurus >ENSBTAP00000017621 pep:novel chromosome:Btau 3.1:X:60040322:60044654:-1 gene:ENSBTAG00000013250 transcript:ENSBTAT00000017621  Method p value:0.143 
Bos taurus >ENSBTAP00000012413 pep:novel chromosome:Btau 3.1:3:12156250:12160381:1 gene:ENSBTAG00000009434 transcript:ENSBTAT00000012413  Method p value:0.140 
Bos taurus >ENSBTAP00000005650 pep:novel chromosome:Btau 3.1:2:18958359:18962347:-1 gene:ENSBTAG00000004312 transcript:ENSBTAT00000005650  Method p value:0.135 
Bos taurus >ENSBTAP00000006287 pep:novel chromosome:Btau 3.1:10:19762012:19765062:1 gene:ENSBTAG00000004788 transcript:ENSBTAT00000006287  Method p value:0.131 
Bos taurus >ENSBTAP00000040904 pep:novel chromosome:Btau 3.1:2:109257150:109260505:1 gene:ENSBTAG00000030656 transcript:ENSBTAT00000043327  Method p value:0.129 
Bos taurus >ENSBTAP00000003076 pep:novel chromosome:Btau 3.1:25:27448203:27455668:1 gene:ENSBTAG00000002374 transcript:ENSBTAT00000003076  Method p value:0.124 
Bos taurus >ENSBTAP00000038790 pep:novel chromosome:Btau 3.1:Un:447255186:447266730:-1 gene:ENSBTAG00000035322 transcript:ENSBTAT00000038986  Method p value:0.118 
Bos taurus >ENSBTAP00000042067 pep:novel chromosome:Btau 3.1:21:61358067:61368671:1 gene:ENSBTAG00000015750 transcript:ENSBTAT00000044583  Method p value:0.113 
Bos taurus >ENSBTAP00000029461 pep:novel chromosome:Btau 3.1:17:67733425:67734701:1 gene:ENSBTAG00000022030 transcript:ENSBTAT00000029461  Method p value:0.112 
Bos taurus >ENSBTAP00000046968 pep:novel chromosome:Btau 3.1:Un:390374789:390392608:-1 gene:ENSBTAG00000013107 transcript:ENSBTAT00000050235  Method p value:0.109 
Bos taurus >ENSBTAP00000011200 pep:novel chromosome:Btau 3.1:7:35817136:35830343:1 gene:ENSBTAG00000008497 transcript:ENSBTAT00000011200  Method p value:0.108 
Bos taurus >ENSBTAP00000044062 pep:novel chromosome:Btau 3.1:7:9712721:9714641:-1 gene:ENSBTAG00000017041 transcript:ENSBTAT00000046806  Method p value:0.099 
Bos taurus >ENSBTAP00000028173 pep:novel chromosome:Btau 3.1:1:142264182:142267805:1 gene:ENSBTAG00000021139 transcript:ENSBTAT00000028173  Method p value:0.095 
Bos taurus >ENSBTAP00000026360 pep:novel chromosome:Btau 3.1:5:10406751:10408504:1 gene:ENSBTAG00000019783 transcript:ENSBTAT00000026360  Method p value:0.095 
Bos taurus >ENSBTAP00000044541 pep:novel chromosome:Btau 3.1:25:2930040:2930255:1 gene:ENSBTAG00000033295 transcript:ENSBTAT00000047325  Method p value:0.094 
Bos taurus >ENSBTAP00000017880 pep:novel chromosome:Btau 3.1:18:46119893:46127320:1 gene:ENSBTAG00000013440 transcript:ENSBTAT00000017880  Method p value:0.094 
Bos taurus >ENSBTAP00000004983 pep:novel chromosome:Btau 3.1:2:123752532:123796209:-1 gene:ENSBTAG00000003822 transcript:ENSBTAT00000004983  Method p value:0.092 
Bos taurus >ENSBTAP00000023436 pep:novel chromosome:Btau 3.1:18:50755052:50757366:-1 gene:ENSBTAG00000017623 transcript:ENSBTAT00000023436  Method p value:0.088 
Bos taurus >ENSBTAP00000028914 pep:novel chromosome:Btau 3.1:22:46838644:46841309:-1 gene:ENSBTAG00000021695 transcript:ENSBTAT00000028914  Method p value:0.080 
Bos taurus >ENSBTAP00000010177 pep:novel chromosome:Btau 3.1:7:4386840:4566546:-1 gene:ENSBTAG00000007739 transcript:ENSBTAT00000010177  Method p value:0.079 
Bos taurus >ENSBTAP00000013742 pep:novel chromosome:Btau 3.1:3:93377098:93380131:-1 gene:ENSBTAG00000010414 transcript:ENSBTAT00000013742  Method p value:0.078 
Bos taurus >ENSBTAP00000042432 pep:novel chromosome:Btau 3.1:26:46725518:46734115:1 gene:ENSBTAG00000024615 transcript:ENSBTAT00000045003  Method p value:0.077 
Bos taurus >ENSBTAP00000012569 pep:novel chromosome:Btau 3.1:29:37930327:37939723:1 gene:ENSBTAG00000009554 transcript:ENSBTAT00000012569  Method p value:0.067 
Bos taurus >ENSBTAP00000044911 pep:novel chromosome:Btau 3.1:14:16939650:16995836:-1 gene:ENSBTAG00000033592 transcript:ENSBTAT00000047731  Method p value:0.065 
Bos taurus >ENSBTAP00000025623 pep:novel chromosome:Btau 3.1:17:69172296:69203268:1 gene:ENSBTAG00000019243 transcript:ENSBTAT00000025623  Method p value:0.062 
Bos taurus >ENSBTAP00000040411 pep:novel chromosome:Btau 3.1:2:123752532:123796239:-1 gene:ENSBTAG00000003822 transcript:ENSBTAT00000042788  Method p value:0.060 
Bos taurus >ENSBTAP00000026659 pep:novel chromosome:Btau 3.1:Un:444193316:444195412:-1 gene:ENSBTAG00000020016 transcript:ENSBTAT00000026659  Method p value:0.058 
Bos taurus >ENSBTAP00000027953 pep:novel chromosome:Btau 3.1:9:3983603:4400148:1 gene:ENSBTAG00000020991 transcript:ENSBTAT00000027953  Method p value:0.056 
Bos taurus >ENSBTAP00000007334 pep:novel chromosome:Btau 3.1:3:102379453:102382371:1 gene:ENSBTAG00000005583 transcript:ENSBTAT00000007334  Method p value:0.056 
Bos taurus >ENSBTAP00000004166 pep:novel chromosome:Btau 3.1:2:26264672:26266386:-1 gene:ENSBTAG00000003207 transcript:ENSBTAT00000004166  Method p value:0.055 
Bos taurus >ENSBTAP00000016659 pep:novel chromosome:Btau 3.1:24:43809013:43814417:1 gene:ENSBTAG00000016620 transcript:ENSBTAT00000016659  Method p value:0.048 
Bos taurus >ENSBTAP00000037369 pep:novel chromosome:Btau 3.1:25:3123:150731:1 gene:ENSBTAG00000026414 transcript:ENSBTAT00000037540  Method p value:0.047 
Bos taurus >ENSBTAP00000011601 pep:novel chromosome:Btau 3.1:3:98271031:98275005:1 gene:ENSBTAG00000008808 transcript:ENSBTAT00000011601  Method p value:0.046 
Bos taurus >ENSBTAP00000031166 pep:novel chromosome:Btau 3.1:Un:331868415:331902511:1 gene:ENSBTAG00000022970 transcript:ENSBTAT00000031210  Method p value:0.044 
Bos taurus >ENSBTAP00000010812 pep:novel chromosome:Btau 3.1:25:4540320:4551189:-1 gene:ENSBTAG00000008222 transcript:ENSBTAT00000010812  Method p value:0.040 
Bos taurus >ENSBTAP00000027535 pep:novel chromosome:Btau 3.1:23:14036496:14037684:-1 gene:ENSBTAG00000020659 transcript:ENSBTAT00000027535  Method p value:0.037 
Bos taurus >ENSBTAP00000022230 pep:novel chromosome:Btau 3.1:29:44499660:44503284:-1 gene:ENSBTAG00000016722 transcript:ENSBTAT00000022230  Method p value:0.037 
Bos taurus >ENSBTAP00000046433 pep:novel chromosome:Btau 3.1:9:7226392:7271130:1 gene:ENSBTAG00000027049 transcript:ENSBTAT00000049555  Method p value:0.032 
Bos taurus >ENSBTAP00000017424 pep:novel chromosome:Btau 3.1:Un:390374789:390379759:-1 gene:ENSBTAG00000013107 transcript:ENSBTAT00000017424  Method p value:0.027 
Bos taurus >ENSBTAP00000029859 pep:novel chromosome:Btau 3.1:29:44499261:44504257:-1 gene:ENSBTAG00000016722 transcript:ENSBTAT00000029863  Method p value:0.027 
Bos taurus >ENSBTAP00000041419 pep:novel chromosome:Btau 3.1:15:72356962:72378113:-1 gene:ENSBTAG00000016469 transcript:ENSBTAT00000043883  Method p value:0.025 
Bos taurus >ENSBTAP00000041095 pep:novel chromosome:Btau 3.1:18:50754378:50757157:-1 gene:ENSBTAG00000017623 transcript:ENSBTAT00000043531  Method p value:0.024 
Bos taurus >ENSBTAP00000020843 pep:novel chromosome:Btau 3.1:18:3678845:3686070:-1 gene:ENSBTAG00000015694 transcript:ENSBTAT00000020843  Method p value:0.024 
Bos taurus >ENSBTAP00000004785 pep:novel chromosome:Btau 3.1:7:40179594:40636627:1 gene:ENSBTAG00000003671 transcript:ENSBTAT00000004785  Method p value:0.019 
Bos taurus >ENSBTAP00000034810 pep:novel chromosome:Btau 3.1:28:1909277:2288657:-1 gene:ENSBTAG00000025021 transcript:ENSBTAT00000034926  Method p value:0.015 
Bos taurus >ENSBTAP00000039392 pep:novel chromosome:Btau 3.1:7:23585956:23602509:-1 gene:ENSBTAG00000009637 transcript:ENSBTAT00000039602  Method p value:0.010 
Bos taurus >ENSBTAP00000046424 pep:novel chromosome:Btau 3.1:28:1909277:2288657:-1 gene:ENSBTAG00000025021 transcript:ENSBTAT00000049545  Method p value:0.009 
Bos taurus >ENSBTAP00000002677 pep:novel chromosome:Btau 3.1:18:50240501:50245284:1 gene:ENSBTAG00000002070 transcript:ENSBTAT00000002677  Method p value:0.005 
Bos taurus >ENSBTAP00000001567 pep:novel chromosome:Btau 3.1:10:22234496:22242146:1 gene:ENSBTAG00000001183 transcript:ENSBTAT00000001567  Method p value:0.005 
Bos taurus >ENSBTAP00000043594 pep:novel chromosome:Btau 3.1:23:21253687:21263986:1 gene:ENSBTAG00000021077 transcript:ENSBTAT00000046279  Method p value:0.003 
Bos taurus >ENSBTAP00000041599 pep:novel chromosome:Btau 3.1:22:54382412:54401020:-1 gene:ENSBTAG00000015273 transcript:ENSBTAT00000044086  Method p value:0.002 
Bos taurus >ENSBTAP00000003626 pep:novel chromosome:Btau 3.1:5:56154452:56158513:-1 gene:ENSBTAG00000002799 transcript:ENSBTAT00000003626  Method p value:0.002 
Canis familiaris >ENSCAFP00000008071 pep:novel chromosome:BROADD2:15:20792035:20794317:1 gene:ENSCAFG00000005413 transcript:ENSCAFT00000008705  Method p value:0.929 
Canis familiaris >ENSCAFP00000016407 pep:novel chromosome:BROADD2:26:20926983:20936615:-1 gene:ENSCAFG00000011144 transcript:ENSCAFT00000017724  Method p value:0.623 
Canis familiaris >ENSCAFP00000014570 pep:novel chromosome:BROADD2:28:17189717:17196427:-1 gene:ENSCAFG00000009897 transcript:ENSCAFT00000015741  Method p value:0.579 
Canis familiaris >ENSCAFP00000007977 pep:novel chromosome:BROADD2:20:11488840:11494032:-1 gene:ENSCAFG00000005344 transcript:ENSCAFT00000008609  Method p value:0.519 
Canis familiaris >ENSCAFP00000023276 pep:novel chromosome:BROADD2:27:45953643:45970077:-1 gene:ENSCAFG00000015831 transcript:ENSCAFT00000025078  Method p value:0.469 
Canis familiaris >ENSCAFP00000007057 pep:novel chromosome:BROADD2:1:114425858:114429163:1 gene:ENSCAFG00000004740 transcript:ENSCAFT00000007622  Method p value:0.366 
Canis familiaris >ENSCAFP00000025781 pep:novel chromosome:BROADD2:8:64069226:64148150:1 gene:ENSCAFG00000017500 transcript:ENSCAFT00000027726  Method p value:0.331 
Canis familiaris >ENSCAFP00000014568 pep:novel chromosome:BROADD2:28:17189717:17196482:-1 gene:ENSCAFG00000009897 transcript:ENSCAFT00000015739  Method p value:0.326 
Canis familiaris >ENSCAFP00000032768 pep:novel chromosome:BROADD2:1:113217799:113218398:-1 gene:ENSCAFG00000024085 transcript:ENSCAFT00000037289  Method p value:0.299 
Canis familiaris >ENSCAFP00000018717 pep:novel chromosome:BROADD2:24:49699835:49714317:1 gene:ENSCAFG00000012731 transcript:ENSCAFT00000020179  Method p value:0.237 
Canis familiaris >ENSCAFP00000009044 pep:novel chromosome:BROADD2:23:30570757:30573006:1 gene:ENSCAFG00000006037 transcript:ENSCAFT00000009742  Method p value:0.237 
Canis familiaris >ENSCAFP00000030990 pep:novel chromosome:BROADD2:5:35059980:35062231:-1 gene:ENSCAFG00000015973 transcript:ENSCAFT00000025323  Method p value:0.234 
Canis familiaris >ENSCAFP00000021383 pep:novel chromosome:BROADD2:20:47183229:47188654:1 gene:ENSCAFG00000014475 transcript:ENSCAFT00000023019  Method p value:0.225 
Canis familiaris >ENSCAFP00000023275 pep:novel chromosome:BROADD2:27:45948799:45970077:-1 gene:ENSCAFG00000015831 transcript:ENSCAFT00000025077  Method p value:0.219 
Canis familiaris >ENSCAFP00000023812 pep:novel chromosome:BROADD2:2:84759031:84761833:-1 gene:ENSCAFG00000016153 transcript:ENSCAFT00000025639  Method p value:0.212 
Canis familiaris >ENSCAFP00000001882 pep:novel chromosome:BROADD2:3:54856477:54892906:1 gene:ENSCAFG00000011534 transcript:ENSCAFT00000002034  Method p value:0.185 
Canis familiaris >ENSCAFP00000002682 pep:novel chromosome:BROADD2:12:14718874:14722220:-1 gene:ENSCAFG00000001837 transcript:ENSCAFT00000002894  Method p value:0.183 
Canis familiaris >ENSCAFP00000000192 pep:novel chromosome:BROADD2:10:3703270:3704202:1 gene:ENSCAFG00000000130 transcript:ENSCAFT00000000213  Method p value:0.177 
Canis familiaris >ENSCAFP00000017148 pep:novel chromosome:BROADD2:2:74361748:74362749:1 gene:ENSCAFG00000011674 transcript:ENSCAFT00000018515  Method p value:0.176 
Canis familiaris >ENSCAFP00000014762 pep:novel chromosome:BROADD2:20:40755460:40756530:-1 gene:ENSCAFG00000010033 transcript:ENSCAFT00000015959  Method p value:0.173 
Canis familiaris >ENSCAFP00000023058 pep:novel chromosome:BROADD2:X:42031472:42057969:-1 gene:ENSCAFG00000015689 transcript:ENSCAFT00000024853  Method p value:0.172 
Canis familiaris >ENSCAFP00000033024 pep:novel chromosome:BROADD2:1:50712695:50723881:1 gene:ENSCAFG00000000648 transcript:ENSCAFT00000037500  Method p value:0.169 
Canis familiaris >ENSCAFP00000000917 pep:novel chromosome:BROADD2:1:50711829:50723839:1 gene:ENSCAFG00000000648 transcript:ENSCAFT00000001001  Method p value:0.169 
Canis familiaris >ENSCAFP00000023507 pep:novel chromosome:BROADD2:5:35059830:35062023:-1 gene:ENSCAFG00000015973 transcript:ENSCAFT00000025320  Method p value:0.166 
Canis familiaris >ENSCAFP00000008865 pep:novel chromosome:BROADD2:1:117508825:117511793:-1 gene:ENSCAFG00000005919 transcript:ENSCAFT00000009547  Method p value:0.165 
Canis familiaris >ENSCAFP00000035397 pep:novel chromosome:BROADD2:14:10993065:10994756:1 gene:ENSCAFG00000025440 transcript:ENSCAFT00000039533  Method p value:0.162 
Canis familiaris >ENSCAFP00000028519 pep:novel chromosome:BROADD2:6:41197030:41202760:1 gene:ENSCAFG00000019312 transcript:ENSCAFT00000030685  Method p value:0.162 
Canis familiaris >ENSCAFP00000021298 pep:novel chromosome:BROADD2:18:55753197:55762742:-1 gene:ENSCAFG00000014400 transcript:ENSCAFT00000022930  Method p value:0.159 
Canis familiaris >ENSCAFP00000032295 pep:novel chromosome:BROADD2:33:34198163:34241382:-1 gene:ENSCAFG00000023833 transcript:ENSCAFT00000036874  Method p value:0.151 
Canis familiaris >ENSCAFP00000028847 pep:novel chromosome:BROADD2:9:51821629:51822811:1 gene:ENSCAFG00000019509 transcript:ENSCAFT00000031014  Method p value:0.151 
Canis familiaris >ENSCAFP00000000109 pep:novel chromosome:BROADD2:10:3197162:3199355:1 gene:ENSCAFG00000000072 transcript:ENSCAFT00000000125  Method p value:0.150 
Canis familiaris >ENSCAFP00000023010 pep:novel chromosome:BROADD2:X:41980620:41986070:-1 gene:ENSCAFG00000015657 transcript:ENSCAFT00000024803  Method p value:0.149 
Canis familiaris >ENSCAFP00000033256 pep:novel chromosome:BROADD2:1:120053148:120061276:1 gene:ENSCAFG00000007024 transcript:ENSCAFT00000037697  Method p value:0.147 
Canis familiaris >ENSCAFP00000033259 pep:novel chromosome:BROADD2:1:120053148:120061279:1 gene:ENSCAFG00000007024 transcript:ENSCAFT00000037700  Method p value:0.143 
Canis familiaris >ENSCAFP00000033270 pep:novel chromosome:BROADD2:1:120053148:120065603:1 gene:ENSCAFG00000007024 transcript:ENSCAFT00000037708  Method p value:0.141 
Canis familiaris >ENSCAFP00000032719 pep:novel chromosome:BROADD2:10:23119984:23201661:-1 gene:ENSCAFG00000024061 transcript:ENSCAFT00000037247  Method p value:0.137 
Canis familiaris >ENSCAFP00000024271 pep:novel chromosome:BROADD2:3:88208310:88208945:-1 gene:ENSCAFG00000016498 transcript:ENSCAFT00000026140  Method p value:0.134 
Canis familiaris >ENSCAFP00000032166 pep:novel chromosome:BROADD2:12:11047341:11053420:-1 gene:ENSCAFG00000001549 transcript:ENSCAFT00000036756  Method p value:0.132 
Canis familiaris >ENSCAFP00000033267 pep:novel chromosome:BROADD2:1:120053148:120065603:1 gene:ENSCAFG00000007024 transcript:ENSCAFT00000037706  Method p value:0.132 
Canis familiaris >ENSCAFP00000021380 pep:novel chromosome:BROADD2:20:47183229:47188654:1 gene:ENSCAFG00000014475 transcript:ENSCAFT00000023015  Method p value:0.130 
Canis familiaris >ENSCAFP00000023827 pep:novel chromosome:BROADD2:2:84759031:84761833:-1 gene:ENSCAFG00000016153 transcript:ENSCAFT00000025655  Method p value:0.130 
Canis familiaris >ENSCAFP00000002062 pep:novel chromosome:BROADD2:10:29661454:29665701:1 gene:ENSCAFG00000001429 transcript:ENSCAFT00000002225  Method p value:0.129 
Canis familiaris >ENSCAFP00000018157 pep:novel chromosome:BROADD2:24:47530125:47531344:-1 gene:ENSCAFG00000012333 transcript:ENSCAFT00000019574  Method p value:0.122 
Canis familiaris >ENSCAFP00000034450 pep:novel chromosome:BROADD2:24:21441935:21443796:-1 gene:ENSCAFG00000006599 transcript:ENSCAFT00000038701  Method p value:0.122 
Canis familiaris >ENSCAFP00000022833 pep:novel chromosome:BROADD2:26:35496434:35516619:1 gene:ENSCAFG00000015521 transcript:ENSCAFT00000024605  Method p value:0.118 
Canis familiaris >ENSCAFP00000001929 pep:novel chromosome:BROADD2:13:40356033:40360598:-1 gene:ENSCAFG00000001342 transcript:ENSCAFT00000002085  Method p value:0.114 
Canis familiaris >ENSCAFP00000022544 pep:novel chromosome:BROADD2:5:33561120:33575566:1 gene:ENSCAFG00000015292 transcript:ENSCAFT00000024286  Method p value:0.110 
Canis familiaris >ENSCAFP00000018257 pep:novel chromosome:BROADD2:25:51678410:51686672:1 gene:ENSCAFG00000012394 transcript:ENSCAFT00000019683  Method p value:0.110 
Canis familiaris >ENSCAFP00000014878 pep:novel chromosome:BROADD2:3:38695731:38720853:-1 gene:ENSCAFG00000010127 transcript:ENSCAFT00000016088  Method p value:0.106 
Canis familiaris >ENSCAFP00000028406 pep:novel chromosome:BROADD2:9:49472225:49473203:1 gene:ENSCAFG00000019253 transcript:ENSCAFT00000030569  Method p value:0.105 
Canis familiaris >ENSCAFP00000028313 pep:novel chromosome:BROADD2:6:39754351:39755732:-1 gene:ENSCAFG00000019196 transcript:ENSCAFT00000030473  Method p value:0.102 
Canis familiaris >ENSCAFP00000015728 pep:novel chromosome:BROADD2:20:42047927:42053514:1 gene:ENSCAFG00000010681 transcript:ENSCAFT00000017000  Method p value:0.101 
Canis familiaris >ENSCAFP00000022769 pep:novel chromosome:BROADD2:20:48481137:48490019:1 gene:ENSCAFG00000015462 transcript:ENSCAFT00000024527  Method p value:0.099 
Canis familiaris >ENSCAFP00000031306 pep:novel chromosome:BROADD2:1:59928716:59929611:-1 gene:ENSCAFG00000023416 transcript:ENSCAFT00000035985  Method p value:0.099 
Canis familiaris >ENSCAFP00000031917 pep:novel chromosome:BROADD2:10:68738332:68739025:1 gene:ENSCAFG00000023672 transcript:ENSCAFT00000036529  Method p value:0.098 
Canis familiaris >ENSCAFP00000021769 pep:novel chromosome:BROADD2:9:23540958:23542021:1 gene:ENSCAFG00000014765 transcript:ENSCAFT00000023440  Method p value:0.097 
Canis familiaris >ENSCAFP00000034248 pep:novel chromosome:BROADD2:7:45342067:45342615:1 gene:ENSCAFG00000017056 transcript:ENSCAFT00000027008  Method p value:0.095 
Canis familiaris >ENSCAFP00000025139 pep:novel chromosome:BROADD2:20:52242094:52243925:1 gene:ENSCAFG00000017076 transcript:ENSCAFT00000027039  Method p value:0.095 
Canis familiaris >ENSCAFP00000028824 pep:novel chromosome:BROADD2:6:42157964:42159808:1 gene:ENSCAFG00000019493 transcript:ENSCAFT00000030990  Method p value:0.094 
Canis familiaris >ENSCAFP00000028603 pep:novel chromosome:BROADD2:6:41561351:41566948:-1 gene:ENSCAFG00000019363 transcript:ENSCAFT00000030769  Method p value:0.093 
Canis familiaris >ENSCAFP00000014341 pep:novel chromosome:BROADD2:28:16684771:16688764:1 gene:ENSCAFG00000009760 transcript:ENSCAFT00000015501  Method p value:0.092 
Canis familiaris >ENSCAFP00000009985 pep:novel chromosome:BROADD2:24:21673555:21680059:1 gene:ENSCAFG00000006693 transcript:ENSCAFT00000010776  Method p value:0.092 
Canis familiaris >ENSCAFP00000001297 pep:novel chromosome:BROADD2:11:24113622:24114654:1 gene:ENSCAFG00000000910 transcript:ENSCAFT00000001411  Method p value:0.091 
Canis familiaris >ENSCAFP00000009109 pep:novel chromosome:BROADD2:24:20211336:20212184:1 gene:ENSCAFG00000006068 transcript:ENSCAFT00000009813  Method p value:0.088 
Canis familiaris >ENSCAFP00000019532 pep:novel chromosome:BROADD2:X:17417008:17418951:-1 gene:ENSCAFG00000013260 transcript:ENSCAFT00000021032  Method p value:0.085 
Canis familiaris >ENSCAFP00000026052 pep:novel chromosome:BROADD2:7:48301048:48306243:-1 gene:ENSCAFG00000017663 transcript:ENSCAFT00000028010  Method p value:0.083 
Canis familiaris >ENSCAFP00000029572 pep:novel chromosome:BROADD2:5:71071482:71095594:-1 gene:ENSCAFG00000019956 transcript:ENSCAFT00000031761  Method p value:0.081 
Canis familiaris >ENSCAFP00000029831 pep:novel chromosome:BROADD2:5:79291445:79292294:-1 gene:ENSCAFG00000020127 transcript:ENSCAFT00000032034  Method p value:0.080 
Canis familiaris >ENSCAFP00000034754 pep:novel chromosome:BROADD2:18:54498876:54501603:1 gene:ENSCAFG00000025135 transcript:ENSCAFT00000038960  Method p value:0.078 
Canis familiaris >ENSCAFP00000025274 pep:novel chromosome:BROADD2:20:52347570:52352590:-1 gene:ENSCAFG00000017159 transcript:ENSCAFT00000027175  Method p value:0.077 
Canis familiaris >ENSCAFP00000019199 pep:novel chromosome:BROADD2:33:32733957:32738305:1 gene:ENSCAFG00000013041 transcript:ENSCAFT00000020685  Method p value:0.076 
Canis familiaris >ENSCAFP00000027255 pep:novel chromosome:BROADD2:5:45081953:45118835:-1 gene:ENSCAFG00000018457 transcript:ENSCAFT00000029310  Method p value:0.076 
Canis familiaris >ENSCAFP00000016129 pep:novel chromosome:BROADD2:20:43527867:43547301:1 gene:ENSCAFG00000012403 transcript:ENSCAFT00000017420  Method p value:0.075 
Canis familiaris >ENSCAFP00000004481 pep:novel chromosome:BROADD2:14:44957750:44960304:-1 gene:ENSCAFG00000003014 transcript:ENSCAFT00000004835  Method p value:0.072 
Canis familiaris >ENSCAFP00000024772 pep:novel chromosome:BROADD2:7:44593578:44597979:1 gene:ENSCAFG00000016844 transcript:ENSCAFT00000026666  Method p value:0.072 
Canis familiaris >ENSCAFP00000020348 pep:novel chromosome:BROADD2:6:11646584:11650281:1 gene:ENSCAFG00000013800 transcript:ENSCAFT00000021909  Method p value:0.069 
Canis familiaris >ENSCAFP00000004832 pep:novel chromosome:BROADD2:15:7728630:7732051:1 gene:ENSCAFG00000003253 transcript:ENSCAFT00000005221  Method p value:0.068 
Canis familiaris >ENSCAFP00000034975 pep:novel chromosome:BROADD2:28:43310989:43332082:1 gene:ENSCAFG00000025258 transcript:ENSCAFT00000039160  Method p value:0.066 
Canis familiaris >ENSCAFP00000018311 pep:novel chromosome:BROADD2:8:7418892:7421264:-1 gene:ENSCAFG00000012437 transcript:ENSCAFT00000019741  Method p value:0.066 
Canis familiaris >ENSCAFP00000022692 pep:novel chromosome:BROADD2:4:28675068:28676680:-1 gene:ENSCAFG00000015413 transcript:ENSCAFT00000024445  Method p value:0.066 
Canis familiaris >ENSCAFP00000030668 pep:novel chromosome:BROADD2:4:24320716:24327660:-1 gene:ENSCAFG00000023145 transcript:ENSCAFT00000035412  Method p value:0.064 
Canis familiaris >ENSCAFP00000014364 pep:novel chromosome:BROADD2:20:40458632:40461347:-1 gene:ENSCAFG00000009779 transcript:ENSCAFT00000015525  Method p value:0.064 
Canis familiaris >ENSCAFP00000032307 pep:novel chromosome:BROADD2:1:112629084:112632040:1 gene:ENSCAFG00000004361 transcript:ENSCAFT00000006995  Method p value:0.064 
Canis familiaris >ENSCAFP00000009786 pep:novel chromosome:BROADD2:17:37430121:37435301:-1 gene:ENSCAFG00000006546 transcript:ENSCAFT00000010554  Method p value:0.064 
Canis familiaris >ENSCAFP00000010301 pep:novel chromosome:BROADD2:1:119887337:119894924:-1 gene:ENSCAFG00000006925 transcript:ENSCAFT00000011120  Method p value:0.062 
Canis familiaris >ENSCAFP00000031070 pep:novel chromosome:BROADD2:17:24121297:24122386:1 gene:ENSCAFG00000004809 transcript:ENSCAFT00000035772  Method p value:0.060 
Canis familiaris >ENSCAFP00000003917 pep:novel chromosome:BROADD2:1:106097396:106102206:-1 gene:ENSCAFG00000002675 transcript:ENSCAFT00000004233  Method p value:0.060 
Canis familiaris >ENSCAFP00000028071 pep:novel chromosome:BROADD2:20:58129665:58135546:1 gene:ENSCAFG00000019018 transcript:ENSCAFT00000030208  Method p value:0.060 
Canis familiaris >ENSCAFP00000028600 pep:novel chromosome:BROADD2:6:41551237:41560877:-1 gene:ENSCAFG00000019360 transcript:ENSCAFT00000030766  Method p value:0.059 
Canis familiaris >ENSCAFP00000019186 pep:novel chromosome:BROADD2:24:50256234:50258787:-1 gene:ENSCAFG00000013020 transcript:ENSCAFT00000020671  Method p value:0.059 
Canis familiaris >ENSCAFP00000024367 pep:novel chromosome:BROADD2:2:87341844:87351123:-1 gene:ENSCAFG00000016569 transcript:ENSCAFT00000026240  Method p value:0.058 
Canis familiaris >ENSCAFP00000028214 pep:novel chromosome:BROADD2:20:58338160:58350516:-1 gene:ENSCAFG00000019121 transcript:ENSCAFT00000030367  Method p value:0.058 
Canis familiaris >ENSCAFP00000031954 pep:novel chromosome:BROADD2:10:25452344:25455275:-1 gene:ENSCAFG00000000913 transcript:ENSCAFT00000036559  Method p value:0.057 
Canis familiaris >ENSCAFP00000001302 pep:novel chromosome:BROADD2:10:25452591:25463150:-1 gene:ENSCAFG00000000913 transcript:ENSCAFT00000001416  Method p value:0.057 
Canis familiaris >ENSCAFP00000028352 pep:novel chromosome:BROADD2:20:58962009:58966647:-1 gene:ENSCAFG00000019225 transcript:ENSCAFT00000030513  Method p value:0.057 
Canis familiaris >ENSCAFP00000028187 pep:novel chromosome:BROADD2:24:21673555:21680207:1 gene:ENSCAFG00000006693 transcript:ENSCAFT00000030339  Method p value:0.056 
Canis familiaris >ENSCAFP00000025039 pep:novel chromosome:BROADD2:5:35997456:35998511:-1 gene:ENSCAFG00000017005 transcript:ENSCAFT00000026936  Method p value:0.056 
Canis familiaris >ENSCAFP00000007529 pep:novel chromosome:BROADD2:9:7511756:7514816:1 gene:ENSCAFG00000005050 transcript:ENSCAFT00000008129  Method p value:0.054 
Canis familiaris >ENSCAFP00000024819 pep:novel chromosome:BROADD2:6:20042602:20049673:-1 gene:ENSCAFG00000016872 transcript:ENSCAFT00000026714  Method p value:0.054 
Canis familiaris >ENSCAFP00000013356 pep:novel chromosome:BROADD2:32:10106347:10125144:-1 gene:ENSCAFG00000009090 transcript:ENSCAFT00000014443  Method p value:0.054 
Canis familiaris >ENSCAFP00000002452 pep:novel chromosome:BROADD2:13:41251619:41253372:1 gene:ENSCAFG00000001686 transcript:ENSCAFT00000002640  Method p value:0.052 
Canis familiaris >ENSCAFP00000024822 pep:novel chromosome:BROADD2:6:20042602:20049673:-1 gene:ENSCAFG00000016872 transcript:ENSCAFT00000026717  Method p value:0.052 
Canis familiaris >ENSCAFP00000006545 pep:novel chromosome:BROADD2:9:10057180:10381723:1 gene:ENSCAFG00000004388 transcript:ENSCAFT00000007069  Method p value:0.052 
Canis familiaris >ENSCAFP00000024849 pep:novel chromosome:BROADD2:9:28478689:28488701:-1 gene:ENSCAFG00000016893 transcript:ENSCAFT00000026744  Method p value:0.050 
Canis familiaris >ENSCAFP00000017429 pep:novel chromosome:BROADD2:8:7093203:7094781:-1 gene:ENSCAFG00000011844 transcript:ENSCAFT00000018809  Method p value:0.050 
Canis familiaris >ENSCAFP00000025022 pep:novel chromosome:BROADD2:7:45295696:45300656:-1 gene:ENSCAFG00000016996 transcript:ENSCAFT00000026919  Method p value:0.050 
Canis familiaris >ENSCAFP00000003510 pep:novel chromosome:BROADD2:1:103701366:103705874:-1 gene:ENSCAFG00000023299 transcript:ENSCAFT00000003796  Method p value:0.049 
Canis familiaris >ENSCAFP00000003043 pep:novel chromosome:BROADD2:11:55223349:55225280:1 gene:ENSCAFG00000002066 transcript:ENSCAFT00000003275  Method p value:0.049 
Canis familiaris >ENSCAFP00000004452 pep:novel chromosome:BROADD2:15:5651225:5664591:1 gene:ENSCAFG00000002997 transcript:ENSCAFT00000004806  Method p value:0.049 
Canis familiaris >ENSCAFP00000028741 pep:novel chromosome:BROADD2:9:51632703:51642085:-1 gene:ENSCAFG00000019437 transcript:ENSCAFT00000030907  Method p value:0.048 
Canis familiaris >ENSCAFP00000003743 pep:novel chromosome:BROADD2:1:105259864:105264821:1 gene:ENSCAFG00000002572 transcript:ENSCAFT00000004051  Method p value:0.047 
Canis familiaris >ENSCAFP00000029181 pep:novel chromosome:BROADD2:20:61116716:61122687:-1 gene:ENSCAFG00000019719 transcript:ENSCAFT00000031353  Method p value:0.046 
Canis familiaris >ENSCAFP00000033408 pep:novel chromosome:BROADD2:20:59904503:59908253:1 gene:ENSCAFG00000024487 transcript:ENSCAFT00000037796  Method p value:0.045 
Canis familiaris >ENSCAFP00000030485 pep:novel chromosome:BROADD2:20:43527867:43546907:1 gene:ENSCAFG00000012403 transcript:ENSCAFT00000035248  Method p value:0.045 
Canis familiaris >ENSCAFP00000028191 pep:novel chromosome:BROADD2:24:21671067:21680207:1 gene:ENSCAFG00000006693 transcript:ENSCAFT00000030343  Method p value:0.045 
Canis familiaris >ENSCAFP00000007008 pep:novel chromosome:BROADD2:15:18523787:18524446:1 gene:ENSCAFG00000004701 transcript:ENSCAFT00000007567  Method p value:0.044 
Canis familiaris >ENSCAFP00000035198 pep:novel chromosome:BROADD2:21:16776935:16777795:1 gene:ENSCAFG00000025351 transcript:ENSCAFT00000039354  Method p value:0.044 
Canis familiaris >ENSCAFP00000015701 pep:novel chromosome:BROADD2:20:42045571:42047342:1 gene:ENSCAFG00000010672 transcript:ENSCAFT00000016973  Method p value:0.043 
Canis familiaris >ENSCAFP00000006585 pep:novel chromosome:BROADD2:1:112868250:112939845:1 gene:ENSCAFG00000004419 transcript:ENSCAFT00000007112  Method p value:0.043 
Canis familiaris >ENSCAFP00000012442 pep:novel chromosome:BROADD2:17:51736406:51739828:1 gene:ENSCAFG00000008478 transcript:ENSCAFT00000013448  Method p value:0.043 
Canis familiaris >ENSCAFP00000017014 pep:novel chromosome:BROADD2:18:53059453:53060076:1 gene:ENSCAFG00000011586 transcript:ENSCAFT00000018369  Method p value:0.042 
Canis familiaris >ENSCAFP00000024675 pep:novel chromosome:BROADD2:7:44311032:44313163:-1 gene:ENSCAFG00000016781 transcript:ENSCAFT00000026568  Method p value:0.041 
Canis familiaris >ENSCAFP00000019575 pep:novel chromosome:BROADD2:18:54523849:54525034:1 gene:ENSCAFG00000013292 transcript:ENSCAFT00000021080  Method p value:0.040 
Canis familiaris >ENSCAFP00000013499 pep:novel chromosome:BROADD2:24:32332996:32337945:-1 gene:ENSCAFG00000009178 transcript:ENSCAFT00000014593  Method p value:0.039 
Canis familiaris >ENSCAFP00000005438 pep:novel chromosome:BROADD2:1:109919917:109933836:-1 gene:ENSCAFG00000003649 transcript:ENSCAFT00000005871  Method p value:0.039 
Canis familiaris >ENSCAFP00000010297 pep:novel chromosome:BROADD2:1:119887331:119895139:-1 gene:ENSCAFG00000006925 transcript:ENSCAFT00000011116  Method p value:0.038 
Canis familiaris >ENSCAFP00000026180 pep:novel chromosome:BROADD2:9:38559531:38567814:-1 gene:ENSCAFG00000017745 transcript:ENSCAFT00000028142  Method p value:0.037 
Canis familiaris >ENSCAFP00000019743 pep:novel chromosome:BROADD2:36:22914519:22918242:-1 gene:ENSCAFG00000013402 transcript:ENSCAFT00000021263  Method p value:0.036 
Canis familiaris >ENSCAFP00000023090 pep:novel chromosome:BROADD2:18:57004673:57008546:1 gene:ENSCAFG00000015710 transcript:ENSCAFT00000024886  Method p value:0.034 
Canis familiaris >ENSCAFP00000013223 pep:novel chromosome:BROADD2:32:10105875:10125144:-1 gene:ENSCAFG00000009090 transcript:ENSCAFT00000014300  Method p value:0.034 
Canis familiaris >ENSCAFP00000009589 pep:novel chromosome:BROADD2:15:38758250:38771808:1 gene:ENSCAFG00000006406 transcript:ENSCAFT00000010343  Method p value:0.032 
Canis familiaris >ENSCAFP00000001090 pep:novel chromosome:BROADD2:12:4528423:4529472:-1 gene:ENSCAFG00000000763 transcript:ENSCAFT00000001191  Method p value:0.032 
Canis familiaris >ENSCAFP00000030325 pep:novel chromosome:BROADD2:10:19761359:19762405:-1 gene:ENSCAFG00000023005 transcript:ENSCAFT00000035106  Method p value:0.032 
Canis familiaris >ENSCAFP00000023357 pep:novel chromosome:BROADD2:2:84120833:84157799:-1 gene:ENSCAFG00000015879 transcript:ENSCAFT00000025161  Method p value:0.031 
Canis familiaris >ENSCAFP00000004132 pep:novel chromosome:BROADD2:11:67055643:67057071:-1 gene:ENSCAFG00000002799 transcript:ENSCAFT00000004471  Method p value:0.030 
Canis familiaris >ENSCAFP00000027082 pep:novel chromosome:BROADD2:20:55595082:55616276:1 gene:ENSCAFG00000018328 transcript:ENSCAFT00000029123  Method p value:0.030 
Canis familiaris >ENSCAFP00000004275 pep:novel chromosome:BROADD2:Un:36182982:36188555:1 gene:ENSCAFG00000002887 transcript:ENSCAFT00000004621  Method p value:0.029 
Canis familiaris >ENSCAFP00000001376 pep:novel chromosome:BROADD2:12:5735492:5742131:-1 gene:ENSCAFG00000000963 transcript:ENSCAFT00000001496  Method p value:0.026 
Canis familiaris >ENSCAFP00000021283 pep:novel chromosome:BROADD2:18:55750692:55762022:-1 gene:ENSCAFG00000014400 transcript:ENSCAFT00000022914  Method p value:0.026 
Canis familiaris >ENSCAFP00000019317 pep:novel chromosome:BROADD2:Un:12167242:12176925:1 gene:ENSCAFG00000013112 transcript:ENSCAFT00000020805  Method p value:0.026 
Canis familiaris >ENSCAFP00000006540 pep:novel chromosome:BROADD2:1:112716024:112725413:1 gene:ENSCAFG00000004392 transcript:ENSCAFT00000007064  Method p value:0.025 
Canis familiaris >ENSCAFP00000024019 pep:novel chromosome:BROADD2:4:39052836:39058361:1 gene:ENSCAFG00000016309 transcript:ENSCAFT00000025863  Method p value:0.025 
Canis familiaris >ENSCAFP00000023873 pep:novel chromosome:BROADD2:16:3074520:3088122:1 gene:ENSCAFG00000016201 transcript:ENSCAFT00000025705  Method p value:0.025 
Canis familiaris >ENSCAFP00000031827 pep:novel chromosome:BROADD2:8:75397077:75559246:1 gene:ENSCAFG00000023622 transcript:ENSCAFT00000036449  Method p value:0.024 
Canis familiaris >ENSCAFP00000035119 pep:novel chromosome:BROADD2:18:15074828:15188736:1 gene:ENSCAFG00000025326 transcript:ENSCAFT00000039290  Method p value:0.023 
Canis familiaris >ENSCAFP00000028943 pep:novel chromosome:BROADD2:5:63134844:63136034:1 gene:ENSCAFG00000019571 transcript:ENSCAFT00000031110  Method p value:0.022 
Canis familiaris >ENSCAFP00000003773 pep:novel chromosome:BROADD2:12:35772603:35846599:-1 gene:ENSCAFG00000002589 transcript:ENSCAFT00000004081  Method p value:0.022 
Canis familiaris >ENSCAFP00000033297 pep:novel chromosome:BROADD2:20:59923674:59926030:1 gene:ENSCAFG00000024430 transcript:ENSCAFT00000037726  Method p value:0.022 
Canis familiaris >ENSCAFP00000024065 pep:novel chromosome:BROADD2:5:35382903:35386625:-1 gene:ENSCAFG00000016341 transcript:ENSCAFT00000025918  Method p value:0.021 
Canis familiaris >ENSCAFP00000024557 pep:novel chromosome:BROADD2:9:27366396:27380289:1 gene:ENSCAFG00000016698 transcript:ENSCAFT00000026443  Method p value:0.020 
Canis familiaris >ENSCAFP00000017558 pep:novel chromosome:BROADD2:31:41825019:41833325:-1 gene:ENSCAFG00000011926 transcript:ENSCAFT00000018946  Method p value:0.020 
Canis familiaris >ENSCAFP00000017431 pep:novel chromosome:BROADD2:8:7093212:7094805:-1 gene:ENSCAFG00000011844 transcript:ENSCAFT00000018813  Method p value:0.019 
Canis familiaris >ENSCAFP00000009788 pep:novel chromosome:BROADD2:17:37430121:37435298:-1 gene:ENSCAFG00000006546 transcript:ENSCAFT00000010557  Method p value:0.019 
Canis familiaris >ENSCAFP00000028713 pep:novel chromosome:BROADD2:5:60432986:60437083:1 gene:ENSCAFG00000019423 transcript:ENSCAFT00000030879  Method p value:0.018 
Canis familiaris >ENSCAFP00000035622 pep:novel chromosome:BROADD2:24:32333050:32337406:-1 gene:ENSCAFG00000009178 transcript:ENSCAFT00000039732  Method p value:0.017 
Canis familiaris >ENSCAFP00000031309 pep:novel chromosome:BROADD2:20:59326517:59352199:-1 gene:ENSCAFG00000023420 transcript:ENSCAFT00000004984  Method p value:0.016 
Canis familiaris >ENSCAFP00000026994 pep:novel chromosome:BROADD2:5:44295301:44297381:-1 gene:ENSCAFG00000018274 transcript:ENSCAFT00000029030  Method p value:0.014 
Canis familiaris >ENSCAFP00000031676 pep:novel chromosome:BROADD2:9:43139553:43140389:1 gene:ENSCAFG00000023572 transcript:ENSCAFT00000036316  Method p value:0.014 
Canis familiaris >ENSCAFP00000009769 pep:novel chromosome:BROADD2:18:28660073:28661623:1 gene:ENSCAFG00000006528 transcript:ENSCAFT00000010538  Method p value:0.014 
Canis familiaris >ENSCAFP00000016570 pep:novel chromosome:BROADD2:20:42554526:42556052:1 gene:ENSCAFG00000011248 transcript:ENSCAFT00000017896  Method p value:0.014 
Canis familiaris >ENSCAFP00000021316 pep:novel chromosome:BROADD2:26:32449034:32495379:1 gene:ENSCAFG00000014373 transcript:ENSCAFT00000022949  Method p value:0.013 
Canis familiaris >ENSCAFP00000011959 pep:novel chromosome:BROADD2:17:47250960:47297537:-1 gene:ENSCAFG00000008115 transcript:ENSCAFT00000012921  Method p value:0.012 
Canis familiaris >ENSCAFP00000031295 pep:novel chromosome:BROADD2:20:60981822:60985369:-1 gene:ENSCAFG00000023410 transcript:ENSCAFT00000035975  Method p value:0.012 
Canis familiaris >ENSCAFP00000033824 pep:novel chromosome:BROADD2:2:38641182:38644881:-1 gene:ENSCAFG00000005852 transcript:ENSCAFT00000009436  Method p value:0.010 
Canis familiaris >ENSCAFP00000031767 pep:novel chromosome:BROADD2:7:44342863:44347758:-1 gene:ENSCAFG00000023605 transcript:ENSCAFT00000036396  Method p value:0.009 
Canis familiaris >ENSCAFP00000018027 pep:novel chromosome:BROADD2:26:25651246:25653122:-1 gene:ENSCAFG00000012230 transcript:ENSCAFT00000019432  Method p value:0.009 
Canis familiaris >ENSCAFP00000028806 pep:novel chromosome:BROADD2:9:51796007:51802991:1 gene:ENSCAFG00000019479 transcript:ENSCAFT00000030972  Method p value:0.009 
Canis familiaris >ENSCAFP00000032427 pep:novel chromosome:BROADD2:23:29050689:29052288:-1 gene:ENSCAFG00000023900 transcript:ENSCAFT00000036991  Method p value:0.009 
Canis familiaris >ENSCAFP00000003880 pep:novel chromosome:BROADD2:10:52748065:52796662:-1 gene:ENSCAFG00000002662 transcript:ENSCAFT00000004195  Method p value:0.008 
Canis familiaris >ENSCAFP00000030444 pep:novel chromosome:BROADD2:2:76928715:76934557:1 gene:ENSCAFG00000012738 transcript:ENSCAFT00000035210  Method p value:0.008 
Canis familiaris >ENSCAFP00000018740 pep:novel chromosome:BROADD2:2:76930390:76934805:1 gene:ENSCAFG00000012738 transcript:ENSCAFT00000020202  Method p value:0.008 
Canis familiaris >ENSCAFP00000004397 pep:novel chromosome:BROADD2:1:109114875:109116137:1 gene:ENSCAFG00000002965 transcript:ENSCAFT00000004750  Method p value:0.007 
Canis familiaris >ENSCAFP00000024277 pep:novel chromosome:BROADD2:20:51455869:51457441:1 gene:ENSCAFG00000016501 transcript:ENSCAFT00000026146  Method p value:0.007 
Canis familiaris >ENSCAFP00000023881 pep:novel chromosome:BROADD2:18:58081085:58089663:-1 gene:ENSCAFG00000016197 transcript:ENSCAFT00000025714  Method p value:0.007 
Canis familiaris >ENSCAFP00000030739 pep:novel chromosome:BROADD2:6:12480478:12481365:-1 gene:ENSCAFG00000014568 transcript:ENSCAFT00000023124  Method p value:0.007 
Canis familiaris >ENSCAFP00000030994 pep:novel chromosome:BROADD2:6:41561148:41566340:-1 gene:ENSCAFG00000019363 transcript:ENSCAFT00000035704  Method p value:0.006 
Canis familiaris >ENSCAFP00000001305 pep:novel chromosome:BROADD2:11:24121339:24125017:-1 gene:ENSCAFG00000000914 transcript:ENSCAFT00000001419  Method p value:0.006 
Canis familiaris >ENSCAFP00000015255 pep:novel chromosome:BROADD2:2:71024040:71026246:1 gene:ENSCAFG00000010375 transcript:ENSCAFT00000016490  Method p value:0.006 
Canis familiaris >ENSCAFP00000017475 pep:novel chromosome:BROADD2:31:41260163:41277688:-1 gene:ENSCAFG00000024311 transcript:ENSCAFT00000018858  Method p value:0.006 
Canis familiaris >ENSCAFP00000022941 pep:novel chromosome:BROADD2:20:48741915:48743380:-1 gene:ENSCAFG00000015606 transcript:ENSCAFT00000024730  Method p value:0.005 
Canis familiaris >ENSCAFP00000032723 pep:novel chromosome:BROADD2:1:117525624:117526386:1 gene:ENSCAFG00000024052 transcript:ENSCAFT00000037250  Method p value:0.005 
Canis familiaris >ENSCAFP00000006722 pep:novel chromosome:BROADD2:1:113081655:113086190:-1 gene:ENSCAFG00000004502 transcript:ENSCAFT00000007257  Method p value:0.005 
Canis familiaris >ENSCAFP00000035393 pep:novel chromosome:BROADD2:28:36828891:36880456:1 gene:ENSCAFG00000012748 transcript:ENSCAFT00000039529  Method p value:0.005 
Canis familiaris >ENSCAFP00000024000 pep:novel chromosome:BROADD2:20:51152158:51156031:1 gene:ENSCAFG00000016295 transcript:ENSCAFT00000025844  Method p value:0.004 
Canis familiaris >ENSCAFP00000018861 pep:novel chromosome:BROADD2:38:24306540:24310199:-1 gene:ENSCAFG00000012811 transcript:ENSCAFT00000020328  Method p value:0.004 
Canis familiaris >ENSCAFP00000031937 pep:novel chromosome:BROADD2:3:5043822:5044463:1 gene:ENSCAFG00000007404 transcript:ENSCAFT00000011861  Method p value:0.004 
Canis familiaris >ENSCAFP00000022506 pep:novel chromosome:BROADD2:20:48298117:48304957:-1 gene:ENSCAFG00000015270 transcript:ENSCAFT00000024242  Method p value:0.003 
Canis familiaris >ENSCAFP00000004893 pep:novel chromosome:BROADD2:15:7982887:7990239:-1 gene:ENSCAFG00000003304 transcript:ENSCAFT00000005288  Method p value:0.002 
Canis familiaris >ENSCAFP00000030654 pep:novel chromosome:BROADD2:2:60005857:60074278:1 gene:ENSCAFG00000023140 transcript:ENSCAFT00000035398  Method p value:0.002 
Canis familiaris >ENSCAFP00000024847 pep:novel chromosome:BROADD2:6:19790777:19796748:-1 gene:ENSCAFG00000016892 transcript:ENSCAFT00000026742  Method p value:0.002 
Canis familiaris >ENSCAFP00000026577 pep:novel chromosome:BROADD2:30:41170324:41175126:1 gene:ENSCAFG00000017991 transcript:ENSCAFT00000028574  Method p value:0.001 
Canis familiaris >ENSCAFP00000032789 pep:novel chromosome:BROADD2:1:109113653:109116165:1 gene:ENSCAFG00000002965 transcript:ENSCAFT00000037306  Method p value:0.001 
Canis familiaris >ENSCAFP00000023705 pep:novel chromosome:BROADD2:4:37782012:37786616:-1 gene:ENSCAFG00000016086 transcript:ENSCAFT00000025531  Method p value:0.001 
Cavia porcellus >ENSCPOP00000013028 pep:novel genescaffold:GUINEAPIG:GeneScaffold 1049:42583:44505:1 gene:ENSCPOG00000014462 transcript:ENSCPOT00000014607  Method p value:0.842 
Cavia porcellus >ENSCPOP00000012705 pep:novel genescaffold:GUINEAPIG:GeneScaffold 3566:65924:86428:1 gene:ENSCPOG00000014105 transcript:ENSCPOT00000014247  Method p value:0.372 
Cavia porcellus >ENSCPOP00000009487 pep:novel genescaffold:GUINEAPIG:GeneScaffold 1487:109354:156008:1 gene:ENSCPOG00000010567 transcript:ENSCPOT00000010662  Method p value:0.358 
Cavia porcellus >ENSCPOP00000011393 pep:novel genescaffold:GUINEAPIG:GeneScaffold 1009:489:4047:-1 gene:ENSCPOG00000012666 transcript:ENSCPOT00000012787  Method p value:0.320 
Cavia porcellus >ENSCPOP00000007880 pep:novel genescaffold:GUINEAPIG:GeneScaffold 4078:40545:50252:1 gene:ENSCPOG00000008778 transcript:ENSCPOT00000008856  Method p value:0.317 
Cavia porcellus >ENSCPOP00000011024 pep:novel genescaffold:GUINEAPIG:GeneScaffold 4551:49505:140469:1 gene:ENSCPOG00000012258 transcript:ENSCPOT00000012374  Method p value:0.224 
Cavia porcellus >ENSCPOP00000004947 pep:novel genescaffold:GUINEAPIG:GeneScaffold 5024:153783:161121:-1 gene:ENSCPOG00000005493 transcript:ENSCPOT00000005552  Method p value:0.218 
Cavia porcellus >ENSCPOP00000002504 pep:novel genescaffold:GUINEAPIG:GeneScaffold 5496:87303:88114:-1 gene:ENSCPOG00000002758 transcript:ENSCPOT00000002793  Method p value:0.192 
Cavia porcellus >ENSCPOP00000004176 pep:novel genescaffold:GUINEAPIG:GeneScaffold 7784:9853:21093:1 gene:ENSCPOG00000004634 transcript:ENSCPOT00000004683  Method p value:0.190 
Cavia porcellus >ENSCPOP00000002938 pep:novel scaffold:GUINEAPIG:scaffold 280188:41190:42521:-1 gene:ENSCPOG00000003244 transcript:ENSCPOT00000003287  Method p value:0.159 
Cavia porcellus >ENSCPOP00000012334 pep:novel genescaffold:GUINEAPIG:GeneScaffold 6199:192582:193483:-1 gene:ENSCPOG00000013696 transcript:ENSCPOT00000013835  Method p value:0.158 
Cavia porcellus >ENSCPOP00000007512 pep:novel scaffold:GUINEAPIG:scaffold 213903:5:857:-1 gene:ENSCPOG00000008356 transcript:ENSCPOT00000008431  Method p value:0.143 
Cavia porcellus >ENSCPOP00000013623 pep:novel scaffold:GUINEAPIG:scaffold 185240:3341:3940:-1 gene:ENSCPOG00000015114 transcript:ENSCPOT00000015261  Method p value:0.115 
Cavia porcellus >ENSCPOP00000010941 pep:novel genescaffold:GUINEAPIG:GeneScaffold 6375:8073:12221:-1 gene:ENSCPOG00000012168 transcript:ENSCPOT00000012284  Method p value:0.100 
Cavia porcellus >ENSCPOP00000009838 pep:novel scaffold:GUINEAPIG:scaffold 281601:909:1615:-1 gene:ENSCPOG00000010948 transcript:ENSCPOT00000011049  Method p value:0.088 
Cavia porcellus >ENSCPOP00000008959 pep:novel scaffold:GUINEAPIG:scaffold 247597:1214:10519:1 gene:ENSCPOG00000009983 transcript:ENSCPOT00000010073  Method p value:0.086 
Cavia porcellus >ENSCPOP00000011399 pep:novel genescaffold:GUINEAPIG:GeneScaffold 2753:8188:9191:1 gene:ENSCPOG00000012672 transcript:ENSCPOT00000012793  Method p value:0.085 
Cavia porcellus >ENSCPOP00000010215 pep:novel genescaffold:GUINEAPIG:GeneScaffold 5374:82155:85608:-1 gene:ENSCPOG00000011365 transcript:ENSCPOT00000011471  Method p value:0.082 
Cavia porcellus >ENSCPOP00000010692 pep:novel genescaffold:GUINEAPIG:GeneScaffold 3522:3145:9638:1 gene:ENSCPOG00000011886 transcript:ENSCPOT00000012001  Method p value:0.075 
Cavia porcellus >ENSCPOP00000010576 pep:novel scaffold:GUINEAPIG:scaffold 257124:4:1334:-1 gene:ENSCPOG00000011760 transcript:ENSCPOT00000011875  Method p value:0.065 
Cavia porcellus >ENSCPOP00000004454 pep:novel scaffold:GUINEAPIG:scaffold 273562:2953:3501:1 gene:ENSCPOG00000004948 transcript:ENSCPOT00000005001  Method p value:0.061 
Cavia porcellus >ENSCPOP00000000644 pep:novel genescaffold:GUINEAPIG:GeneScaffold 417:212923:226142:-1 gene:ENSCPOG00000000724 transcript:ENSCPOT00000000729  Method p value:0.061 
Cavia porcellus >ENSCPOP00000013571 pep:novel genescaffold:GUINEAPIG:GeneScaffold 3527:278070:278750:1 gene:ENSCPOG00000015056 transcript:ENSCPOT00000015203  Method p value:0.060 
Cavia porcellus >ENSCPOP00000000397 pep:novel genescaffold:GUINEAPIG:GeneScaffold 1276:86264:131417:1 gene:ENSCPOG00000000449 transcript:ENSCPOT00000000453  Method p value:0.058 
Cavia porcellus >ENSCPOP00000009052 pep:novel genescaffold:GUINEAPIG:GeneScaffold 549:89:7358:-1 gene:ENSCPOG00000010080 transcript:ENSCPOT00000010171  Method p value:0.055 
Cavia porcellus >ENSCPOP00000010366 pep:novel genescaffold:GUINEAPIG:GeneScaffold 872:36436:48417:-1 gene:ENSCPOG00000011524 transcript:ENSCPOT00000011633  Method p value:0.050 
Cavia porcellus >ENSCPOP00000000640 pep:novel genescaffold:GUINEAPIG:GeneScaffold 4839:2086:4243:1 gene:ENSCPOG00000000719 transcript:ENSCPOT00000000724  Method p value:0.050 
Cavia porcellus >ENSCPOP00000009019 pep:novel genescaffold:GUINEAPIG:GeneScaffold 5053:40503:42685:1 gene:ENSCPOG00000010046 transcript:ENSCPOT00000010137  Method p value:0.048 
Cavia porcellus >ENSCPOP00000001494 pep:novel genescaffold:GUINEAPIG:GeneScaffold 5688:5183:8846:-1 gene:ENSCPOG00000001657 transcript:ENSCPOT00000001678  Method p value:0.046 
Cavia porcellus >ENSCPOP00000013748 pep:novel scaffold:GUINEAPIG:scaffold 241600:3270:4302:1 gene:ENSCPOG00000015254 transcript:ENSCPOT00000015401  Method p value:0.043 
Cavia porcellus >ENSCPOP00000012406 pep:novel scaffold:GUINEAPIG:scaffold 280160:20945:22610:-1 gene:ENSCPOG00000013770 transcript:ENSCPOT00000013910  Method p value:0.039 
Cavia porcellus >ENSCPOP00000013113 pep:novel scaffold:GUINEAPIG:scaffold 204108:678:857:1 gene:ENSCPOG00000014553 transcript:ENSCPOT00000014698  Method p value:0.035 
Cavia porcellus >ENSCPOP00000005063 pep:novel genescaffold:GUINEAPIG:GeneScaffold 5523:712:64894:1 gene:ENSCPOG00000005617 transcript:ENSCPOT00000005678  Method p value:0.029 
Cavia porcellus >ENSCPOP00000013624 pep:novel scaffold:GUINEAPIG:scaffold 185240:5156:8558:1 gene:ENSCPOG00000015115 transcript:ENSCPOT00000015262  Method p value:0.025 
Cavia porcellus >ENSCPOP00000002469 pep:novel genescaffold:GUINEAPIG:GeneScaffold 420:320:25024:1 gene:ENSCPOG00000002720 transcript:ENSCPOT00000002754  Method p value:0.025 
Cavia porcellus >ENSCPOP00000004115 pep:novel genescaffold:GUINEAPIG:GeneScaffold 347:40:5480:-1 gene:ENSCPOG00000004565 transcript:ENSCPOT00000004614  Method p value:0.024 
Cavia porcellus >ENSCPOP00000014163 pep:novel scaffold:GUINEAPIG:scaffold 175247:527:1768:-1 gene:ENSCPOG00000015708 transcript:ENSCPOT00000015863  Method p value:0.021 
Cavia porcellus >ENSCPOP00000011625 pep:novel genescaffold:GUINEAPIG:GeneScaffold 6544:104653:105890:-1 gene:ENSCPOG00000012913 transcript:ENSCPOT00000013038  Method p value:0.019 
Cavia porcellus >ENSCPOP00000011050 pep:novel genescaffold:GUINEAPIG:GeneScaffold 1688:4054:53568:-1 gene:ENSCPOG00000012287 transcript:ENSCPOT00000012403  Method p value:0.016 
Cavia porcellus >ENSCPOP00000013797 pep:novel genescaffold:GUINEAPIG:GeneScaffold 2774:204757:209418:-1 gene:ENSCPOG00000015310 transcript:ENSCPOT00000015459  Method p value:0.016 
Cavia porcellus >ENSCPOP00000008042 pep:novel genescaffold:GUINEAPIG:GeneScaffold 5039:4194:9694:-1 gene:ENSCPOG00000008948 transcript:ENSCPOT00000009030  Method p value:0.014 
Cavia porcellus >ENSCPOP00000011127 pep:novel genescaffold:GUINEAPIG:GeneScaffold 7821:3576:8110:1 gene:ENSCPOG00000012365 transcript:ENSCPOT00000012483  Method p value:0.014 
Cavia porcellus >ENSCPOP00000010899 pep:novel genescaffold:GUINEAPIG:GeneScaffold 281:4270:151139:1 gene:ENSCPOG00000012118 transcript:ENSCPOT00000012234  Method p value:0.012 
Cavia porcellus >ENSCPOP00000012810 pep:novel scaffold:GUINEAPIG:scaffold 277421:41219:41509:-1 gene:ENSCPOG00000014218 transcript:ENSCPOT00000014360  Method p value:0.007 
Cavia porcellus >ENSCPOP00000002934 pep:novel genescaffold:GUINEAPIG:GeneScaffold 3817:6026:8592:1 gene:ENSCPOG00000003240 transcript:ENSCPOT00000003283  Method p value:0.005 
Cavia porcellus >ENSCPOP00000010870 pep:novel genescaffold:GUINEAPIG:GeneScaffold 7265:12022:19069:-1 gene:ENSCPOG00000012087 transcript:ENSCPOT00000012203  Method p value:0.004 
Cavia porcellus >ENSCPOP00000008561 pep:novel scaffold:GUINEAPIG:scaffold 288401:55653:56817:1 gene:ENSCPOG00000009538 transcript:ENSCPOT00000009624  Method p value:0.004 
Cavia porcellus >ENSCPOP00000013587 pep:novel genescaffold:GUINEAPIG:GeneScaffold 1319:63928:349013:-1 gene:ENSCPOG00000015073 transcript:ENSCPOT00000015220  Method p value:0.003 
Cavia porcellus >ENSCPOP00000010133 pep:novel scaffold:GUINEAPIG:scaffold 179227:4760:7035:-1 gene:ENSCPOG00000011270 transcript:ENSCPOT00000011376  Method p value:0.003 
Ciona intestinalis >ENSCINP00000004466 pep:novel scaffold:JGI2:scaffold 2360:3:683:-1 gene:ENSCING00000002191 transcript:ENSCINT00000004466  Method p value:0.178 
Ciona intestinalis >ENSCINP00000003011 pep:novel chromosome:JGI2:7q:5525554:5534348:1 gene:ENSCING00000007713 transcript:ENSCINT00000003011  Method p value:0.107 
Ciona intestinalis >ENSCINP00000023298 pep:novel chromosome:JGI2:3q:4422551:4423294:-1 gene:ENSCING00000012498 transcript:ENSCINT00000023544  Method p value:0.096 
Ciona intestinalis >ENSCINP00000024438 pep:novel chromosome:JGI2:8q:2742873:2743640:-1 gene:ENSCING00000013271 transcript:ENSCINT00000024684  Method p value:0.078 
Ciona intestinalis >ENSCINP00000016017 pep:novel chromosome:JGI2:1q:1666221:1677626:-1 gene:ENSCING00000007817 transcript:ENSCINT00000016017  Method p value:0.057 
Ciona intestinalis >ENSCINP00000025593 pep:novel chromosome:JGI2:12q:3233774:3258489:-1 gene:ENSCING00000006339 transcript:ENSCINT00000025839  Method p value:0.048 
Ciona intestinalis >ENSCINP00000016002 pep:novel chromosome:JGI2:1q:1667194:1677642:-1 gene:ENSCING00000007817 transcript:ENSCINT00000016002  Method p value:0.040 
Ciona intestinalis >ENSCINP00000015996 pep:novel chromosome:JGI2:1q:1666613:1677642:-1 gene:ENSCING00000007817 transcript:ENSCINT00000015996  Method p value:0.036 
Ciona intestinalis >ENSCINP00000024858 pep:novel chromosome:JGI2:4q:2408413:2410554:1 gene:ENSCING00000013568 transcript:ENSCINT00000025104  Method p value:0.029 
Ciona intestinalis >ENSCINP00000017221 pep:novel chromosome:JGI2:9q:1927794:1936301:1 gene:ENSCING00000008423 transcript:ENSCINT00000017221  Method p value:0.027 
Ciona intestinalis >ENSCINP00000004290 pep:novel scaffold:JGI2:scaffold 2626:42:2615:-1 gene:ENSCING00000015443 transcript:ENSCINT00000004290  Method p value:0.025 
Ciona intestinalis >ENSCINP00000016089 pep:novel chromosome:JGI2:1q:1685699:1698552:1 gene:ENSCING00000007847 transcript:ENSCINT00000016089  Method p value:0.021 
Ciona intestinalis >ENSCINP00000023273 pep:novel chromosome:JGI2:1q:5074059:5084631:1 gene:ENSCING00000012483 transcript:ENSCINT00000023519  Method p value:0.019 
Ciona intestinalis >ENSCINP00000012674 pep:novel chromosome:JGI2:1p:1923879:1948251:-1 gene:ENSCING00000006138 transcript:ENSCINT00000012674  Method p value:0.016 
Ciona intestinalis >ENSCINP00000013861 pep:novel scaffold:JGI2:scaffold 986:3622:5987:-1 gene:ENSCING00000017280 transcript:ENSCINT00000013861  Method p value:0.015 
Ciona intestinalis >ENSCINP00000004335 pep:novel scaffold:JGI2:scaffold 65:596735:602999:1 gene:ENSCING00000002131 transcript:ENSCINT00000004335  Method p value:0.014 
Ciona intestinalis >ENSCINP00000025592 pep:novel chromosome:JGI2:12q:3233774:3258489:-1 gene:ENSCING00000006339 transcript:ENSCINT00000025838  Method p value:0.013 
Ciona intestinalis >ENSCINP00000016185 pep:novel chromosome:JGI2:1q:1986735:1989528:1 gene:ENSCING00000007905 transcript:ENSCINT00000016185  Method p value:0.012 
Ciona intestinalis >ENSCINP00000013066 pep:novel chromosome:JGI2:12q:3233774:3258489:-1 gene:ENSCING00000006339 transcript:ENSCINT00000013066  Method p value:0.011 
Ciona intestinalis >ENSCINP00000016086 pep:novel chromosome:JGI2:1q:1680260:1698552:1 gene:ENSCING00000007847 transcript:ENSCINT00000016086  Method p value:0.008 
Ciona intestinalis >ENSCINP00000023274 pep:novel chromosome:JGI2:1q:5073674:5084631:1 gene:ENSCING00000012483 transcript:ENSCINT00000023520  Method p value:0.007 
Ciona intestinalis >ENSCINP00000016093 pep:novel chromosome:JGI2:1q:1680294:1697434:1 gene:ENSCING00000007847 transcript:ENSCINT00000016093  Method p value:0.002 
Ciona savignyi >ENSCSAVP00000002326 pep:novel reftig:CSAV2.0:reftig 411:145296:146812:1 gene:ENSCSAVG00000001362 transcript:ENSCSAVT00000002364  Method p value:0.336 
Ciona savignyi >ENSCSAVP00000002327 pep:novel reftig:CSAV2.0:reftig 411:145299:146812:1 gene:ENSCSAVG00000001362 transcript:ENSCSAVT00000002365  Method p value:0.318 
Ciona savignyi >ENSCSAVP00000015445 pep:novel reftig:CSAV2.0:reftig 49:1848650:1852734:-1 gene:ENSCSAVG00000009065 transcript:ENSCSAVT00000015623  Method p value:0.225 
Ciona savignyi >ENSCSAVP00000015446 pep:novel reftig:CSAV2.0:reftig 49:1848650:1851037:-1 gene:ENSCSAVG00000009065 transcript:ENSCSAVT00000015624  Method p value:0.181 
Ciona savignyi >ENSCSAVP00000009090 pep:novel reftig:CSAV2.0:reftig 30:2003200:2017016:1 gene:ENSCSAVG00000005368 transcript:ENSCSAVT00000009204  Method p value:0.144 
Ciona savignyi >ENSCSAVP00000009088 pep:novel reftig:CSAV2.0:reftig 30:1998841:2018399:1 gene:ENSCSAVG00000005368 transcript:ENSCSAVT00000009202  Method p value:0.132 
Ciona savignyi >ENSCSAVP00000018055 pep:novel reftig:CSAV2.0:reftig 9:2042848:2043368:-1 gene:ENSCSAVG00000010626 transcript:ENSCSAVT00000018252  Method p value:0.131 
Ciona savignyi >ENSCSAVP00000009086 pep:novel reftig:CSAV2.0:reftig 30:1998722:2018399:1 gene:ENSCSAVG00000005368 transcript:ENSCSAVT00000009200  Method p value:0.121 
Ciona savignyi >ENSCSAVP00000014065 pep:novel reftig:CSAV2.0:reftig 4:1010572:1011767:-1 gene:ENSCSAVG00000008250 transcript:ENSCSAVT00000014227  Method p value:0.111 
Ciona savignyi >ENSCSAVP00000007475 pep:novel reftig:CSAV2.0:reftig 30:1983320:1995222:-1 gene:ENSCSAVG00000004468 transcript:ENSCSAVT00000007573  Method p value:0.111 
Ciona savignyi >ENSCSAVP00000009087 pep:novel reftig:CSAV2.0:reftig 30:1998816:2018402:1 gene:ENSCSAVG00000005368 transcript:ENSCSAVT00000009201  Method p value:0.110 
Ciona savignyi >ENSCSAVP00000009091 pep:novel reftig:CSAV2.0:reftig 30:2003203:2018478:1 gene:ENSCSAVG00000005368 transcript:ENSCSAVT00000009205  Method p value:0.104 
Ciona savignyi >ENSCSAVP00000013931 pep:novel reftig:CSAV2.0:reftig 25:995163:996080:1 gene:ENSCSAVG00000008169 transcript:ENSCSAVT00000014091  Method p value:0.100 
Ciona savignyi >ENSCSAVP00000009085 pep:novel reftig:CSAV2.0:reftig 30:1998703:2018399:1 gene:ENSCSAVG00000005368 transcript:ENSCSAVT00000009199  Method p value:0.090 
Ciona savignyi >ENSCSAVP00000007476 pep:novel reftig:CSAV2.0:reftig 30:1983321:1995252:-1 gene:ENSCSAVG00000004468 transcript:ENSCSAVT00000007574  Method p value:0.087 
Ciona savignyi >ENSCSAVP00000007480 pep:novel reftig:CSAV2.0:reftig 30:1983862:1994102:-1 gene:ENSCSAVG00000004468 transcript:ENSCSAVT00000007578  Method p value:0.084 
Ciona savignyi >ENSCSAVP00000007478 pep:novel reftig:CSAV2.0:reftig 30:1983856:1994102:-1 gene:ENSCSAVG00000004468 transcript:ENSCSAVT00000007576  Method p value:0.083 
Ciona savignyi >ENSCSAVP00000009089 pep:novel reftig:CSAV2.0:reftig 30:1998866:2018089:1 gene:ENSCSAVG00000005368 transcript:ENSCSAVT00000009203  Method p value:0.080 
Ciona savignyi >ENSCSAVP00000007482 pep:novel reftig:CSAV2.0:reftig 30:1983885:1994102:-1 gene:ENSCSAVG00000004468 transcript:ENSCSAVT00000007580  Method p value:0.078 
Ciona savignyi >ENSCSAVP00000007474 pep:novel reftig:CSAV2.0:reftig 30:1983320:1995252:-1 gene:ENSCSAVG00000004468 transcript:ENSCSAVT00000007572  Method p value:0.078 
Ciona savignyi >ENSCSAVP00000007477 pep:novel reftig:CSAV2.0:reftig 30:1983850:1996169:-1 gene:ENSCSAVG00000004468 transcript:ENSCSAVT00000007575  Method p value:0.077 
Ciona savignyi >ENSCSAVP00000007479 pep:novel reftig:CSAV2.0:reftig 30:1983856:1994102:-1 gene:ENSCSAVG00000004468 transcript:ENSCSAVT00000007577  Method p value:0.071 
Ciona savignyi >ENSCSAVP00000009798 pep:novel reftig:CSAV2.0:reftig 867:12430:22491:1 gene:ENSCSAVG00000005750 transcript:ENSCSAVT00000009916  Method p value:0.069 
Ciona savignyi >ENSCSAVP00000009083 pep:novel reftig:CSAV2.0:reftig 30:1998694:2018402:1 gene:ENSCSAVG00000005368 transcript:ENSCSAVT00000009197  Method p value:0.068 
Ciona savignyi >ENSCSAVP00000009084 pep:novel reftig:CSAV2.0:reftig 30:1998702:2018399:1 gene:ENSCSAVG00000005368 transcript:ENSCSAVT00000009198  Method p value:0.068 
Ciona savignyi >ENSCSAVP00000000433 pep:novel reftig:CSAV2.0:reftig 23:1415442:1420389:-1 gene:ENSCSAVG00000000250 transcript:ENSCSAVT00000000438  Method p value:0.067 
Ciona savignyi >ENSCSAVP00000005538 pep:novel reftig:CSAV2.0:reftig 131:266305:287770:1 gene:ENSCSAVG00000003309 transcript:ENSCSAVT00000005612  Method p value:0.052 
Ciona savignyi >ENSCSAVP00000007481 pep:novel reftig:CSAV2.0:reftig 30:1983885:1994102:-1 gene:ENSCSAVG00000004468 transcript:ENSCSAVT00000007579  Method p value:0.049 
Ciona savignyi >ENSCSAVP00000005540 pep:novel reftig:CSAV2.0:reftig 131:267574:287770:1 gene:ENSCSAVG00000003309 transcript:ENSCSAVT00000005614  Method p value:0.043 
Ciona savignyi >ENSCSAVP00000005532 pep:novel reftig:CSAV2.0:reftig 131:266260:288199:1 gene:ENSCSAVG00000003309 transcript:ENSCSAVT00000005606  Method p value:0.039 
Ciona savignyi >ENSCSAVP00000007473 pep:novel reftig:CSAV2.0:reftig 30:1983319:1995264:-1 gene:ENSCSAVG00000004468 transcript:ENSCSAVT00000007571  Method p value:0.036 
Ciona savignyi >ENSCSAVP00000005537 pep:novel reftig:CSAV2.0:reftig 131:266302:287770:1 gene:ENSCSAVG00000003309 transcript:ENSCSAVT00000005611  Method p value:0.035 
Ciona savignyi >ENSCSAVP00000005534 pep:novel reftig:CSAV2.0:reftig 131:266290:287770:1 gene:ENSCSAVG00000003309 transcript:ENSCSAVT00000005608  Method p value:0.026 
Ciona savignyi >ENSCSAVP00000005531 pep:novel reftig:CSAV2.0:reftig 131:263992:288114:1 gene:ENSCSAVG00000003309 transcript:ENSCSAVT00000005605  Method p value:0.025 
Ciona savignyi >ENSCSAVP00000005536 pep:novel reftig:CSAV2.0:reftig 131:266290:287770:1 gene:ENSCSAVG00000003309 transcript:ENSCSAVT00000005610  Method p value:0.021 
Ciona savignyi >ENSCSAVP00000002669 pep:novel reftig:CSAV2.0:reftig 83:273209:275855:1 gene:ENSCSAVG00000001575 transcript:ENSCSAVT00000002711  Method p value:0.020 
Ciona savignyi >ENSCSAVP00000002236 pep:novel reftig:CSAV2.0:reftig 55:936739:946283:-1 gene:ENSCSAVG00000001308 transcript:ENSCSAVT00000002274  Method p value:0.020 
Ciona savignyi >ENSCSAVP00000002233 pep:novel reftig:CSAV2.0:reftig 55:936248:945141:-1 gene:ENSCSAVG00000001308 transcript:ENSCSAVT00000002271  Method p value:0.020 
Ciona savignyi >ENSCSAVP00000005539 pep:novel reftig:CSAV2.0:reftig 131:266311:287770:1 gene:ENSCSAVG00000003309 transcript:ENSCSAVT00000005613  Method p value:0.020 
Ciona savignyi >ENSCSAVP00000002237 pep:novel reftig:CSAV2.0:reftig 55:936739:943785:-1 gene:ENSCSAVG00000001308 transcript:ENSCSAVT00000002275  Method p value:0.018 
Ciona savignyi >ENSCSAVP00000005535 pep:novel reftig:CSAV2.0:reftig 131:266290:287770:1 gene:ENSCSAVG00000003309 transcript:ENSCSAVT00000005609  Method p value:0.018 
Ciona savignyi >ENSCSAVP00000003392 pep:novel reftig:CSAV2.0:reftig 31:561430:566609:-1 gene:ENSCSAVG00000002014 transcript:ENSCSAVT00000003443  Method p value:0.017 
Ciona savignyi >ENSCSAVP00000002234 pep:novel reftig:CSAV2.0:reftig 55:936724:944557:-1 gene:ENSCSAVG00000001308 transcript:ENSCSAVT00000002272  Method p value:0.012 
Ciona savignyi >ENSCSAVP00000002238 pep:novel reftig:CSAV2.0:reftig 55:937387:945147:-1 gene:ENSCSAVG00000001308 transcript:ENSCSAVT00000002276  Method p value:0.009 
Ciona savignyi >ENSCSAVP00000005546 pep:novel reftig:CSAV2.0:reftig 118:7628:12925:-1 gene:ENSCSAVG00000003311 transcript:ENSCSAVT00000005620  Method p value:0.009 
Danio rerio >ENSDARP00000060056 pep:novel chromosome:ZFISH7:22:28996446:28999015:-1 gene:ENSDARG00000003533 transcript:ENSDART00000060057  Method p value:0.112 
Danio rerio >ENSDARP00000051561 pep:novel chromosome:ZFISH7:6:27060574:27112060:-1 gene:ENSDARG00000021720 transcript:ENSDART00000051562  Method p value:0.106 
Danio rerio >ENSDARP00000088926 pep:novel chromosome:ZFISH7:8:48273840:48302948:1 gene:ENSDARG00000068034 transcript:ENSDART00000098154  Method p value:0.105 
Danio rerio >ENSDARP00000076687 pep:novel chromosome:ZFISH7:2:27214633:27221149:1 gene:ENSDARG00000055192 transcript:ENSDART00000082250  Method p value:0.103 
Danio rerio >ENSDARP00000059611 pep:novel chromosome:ZFISH7:6:27059347:27112060:-1 gene:ENSDARG00000021720 transcript:ENSDART00000059612  Method p value:0.092 
Danio rerio >ENSDARP00000051560 pep:novel chromosome:ZFISH7:6:27060544:27112267:-1 gene:ENSDARG00000021720 transcript:ENSDART00000051561  Method p value:0.085 
Danio rerio >ENSDARP00000059596 pep:novel chromosome:ZFISH7:6:27059197:27112410:-1 gene:ENSDARG00000021720 transcript:ENSDART00000059597  Method p value:0.077 
Danio rerio >ENSDARP00000029446 pep:novel chromosome:ZFISH7:6:27059347:27112258:-1 gene:ENSDARG00000021720 transcript:ENSDART00000033844  Method p value:0.075 
Danio rerio >ENSDARP00000070908 pep:novel chromosome:ZFISH7:6:27060538:27112027:-1 gene:ENSDARG00000021720 transcript:ENSDART00000076436  Method p value:0.075 
Danio rerio >ENSDARP00000056394 pep:novel chromosome:ZFISH7:6:27059356:27112075:-1 gene:ENSDARG00000021720 transcript:ENSDART00000056395  Method p value:0.063 
Danio rerio >ENSDARP00000059616 pep:novel chromosome:ZFISH7:6:27059356:27112090:-1 gene:ENSDARG00000021720 transcript:ENSDART00000059617  Method p value:0.058 
Danio rerio >ENSDARP00000042472 pep:novel chromosome:ZFISH7:18:35612659:35638861:1 gene:ENSDARG00000017105 transcript:ENSDART00000042473  Method p value:0.055 
Danio rerio >ENSDARP00000031878 pep:novel chromosome:ZFISH7:6:10472024:10514356:1 gene:ENSDARG00000024847 transcript:ENSDART00000029314  Method p value:0.049 
Danio rerio >ENSDARP00000070912 pep:novel chromosome:ZFISH7:6:27059356:27112081:-1 gene:ENSDARG00000021720 transcript:ENSDART00000076440  Method p value:0.041 
Danio rerio >ENSDARP00000005510 pep:novel chromosome:ZFISH7:3:15609118:15612402:-1 gene:ENSDARG00000015512 transcript:ENSDART00000021648  Method p value:0.035 
Danio rerio >ENSDARP00000020504 pep:novel chromosome:ZFISH7:6:10472021:10514356:1 gene:ENSDARG00000024847 transcript:ENSDART00000025340  Method p value:0.034 
Danio rerio >ENSDARP00000087548 pep:novel chromosome:ZFISH7:18:35612665:35644759:1 gene:ENSDARG00000017105 transcript:ENSDART00000093116  Method p value:0.028 
Danio rerio >ENSDARP00000029821 pep:novel chromosome:ZFISH7:8:11463558:11492836:1 gene:ENSDARG00000002295 transcript:ENSDART00000028648  Method p value:0.027 
Danio rerio >ENSDARP00000088923 pep:novel chromosome:ZFISH7:8:48274526:48303358:1 gene:ENSDARG00000068034 transcript:ENSDART00000098151  Method p value:0.018 
Danio rerio >ENSDARP00000089173 pep:novel chromosome:ZFISH7:2:36899835:36908040:1 gene:ENSDARG00000068169 transcript:ENSDART00000098402  Method p value:0.017 
Danio rerio >ENSDARP00000093459 pep:novel chromosome:ZFISH7:7:2791572:2800360:1 gene:ENSDARG00000045201 transcript:ENSDART00000102684  Method p value:0.016 
Danio rerio >ENSDARP00000003380 pep:novel chromosome:ZFISH7:5:20985611:21013540:-1 gene:ENSDARG00000022200 transcript:ENSDART00000004678  Method p value:0.009 
Danio rerio >ENSDARP00000068423 pep:novel chromosome:ZFISH7:5:58093116:58101693:-1 gene:ENSDARG00000014594 transcript:ENSDART00000073933  Method p value:0.003 
Dasypus novemcinctus >ENSDNOP00000005514 pep:novel genescaffold:ARMA:GeneScaffold 1498:72311:89325:1 gene:ENSDNOG00000007128 transcript:ENSDNOT00000007128  Method p value:0.612 
Dasypus novemcinctus >ENSDNOP00000004131 pep:novel genescaffold:ARMA:GeneScaffold 1904:179535:197606:1 gene:ENSDNOG00000005335 transcript:ENSDNOT00000005324  Method p value:0.450 
Dasypus novemcinctus >ENSDNOP00000006660 pep:novel genescaffold:ARMA:GeneScaffold 345:6770:27521:1 gene:ENSDNOG00000008577 transcript:ENSDNOT00000008603  Method p value:0.422 
Dasypus novemcinctus >ENSDNOP00000005212 pep:novel genescaffold:ARMA:GeneScaffold 2301:18554:19801:1 gene:ENSDNOG00000006727 transcript:ENSDNOT00000006721  Method p value:0.393 
Dasypus novemcinctus >ENSDNOP00000008329 pep:novel genescaffold:ARMA:GeneScaffold 6396:59346:62087:-1 gene:ENSDNOG00000010754 transcript:ENSDNOT00000010740  Method p value:0.277 
Dasypus novemcinctus >ENSDNOP00000000948 pep:novel scaffold:ARMA:scaffold 100156:263:865:1 gene:ENSDNOG00000001236 transcript:ENSDNOT00000001236  Method p value:0.253 
Dasypus novemcinctus >ENSDNOP00000000467 pep:novel genescaffold:ARMA:GeneScaffold 4421:275985:282422:-1 gene:ENSDNOG00000000616 transcript:ENSDNOT00000000615  Method p value:0.221 
Dasypus novemcinctus >ENSDNOP00000004919 pep:novel scaffold:ARMA:scaffold 2368:13495:14037:1 gene:ENSDNOG00000006345 transcript:ENSDNOT00000006350  Method p value:0.196 
Dasypus novemcinctus >ENSDNOP00000004801 pep:novel scaffold:ARMA:scaffold 82116:3777:5810:1 gene:ENSDNOG00000006190 transcript:ENSDNOT00000006192  Method p value:0.186 
Dasypus novemcinctus >ENSDNOP00000015037 pep:novel genescaffold:ARMA:GeneScaffold 6191:4494:11815:-1 gene:ENSDNOG00000019388 transcript:ENSDNOT00000019390  Method p value:0.180 
Dasypus novemcinctus >ENSDNOP00000009469 pep:novel genescaffold:ARMA:GeneScaffold 3920:7713:10489:-1 gene:ENSDNOG00000012197 transcript:ENSDNOT00000012195  Method p value:0.173 
Dasypus novemcinctus >ENSDNOP00000008941 pep:novel genescaffold:ARMA:GeneScaffold 3592:25346:26423:-1 gene:ENSDNOG00000011542 transcript:ENSDNOT00000011537  Method p value:0.160 
Dasypus novemcinctus >ENSDNOP00000012087 pep:novel scaffold:ARMA:scaffold 111312:6087:6557:-1 gene:ENSDNOG00000015594 transcript:ENSDNOT00000015589  Method p value:0.156 
Dasypus novemcinctus >ENSDNOP00000006123 pep:novel scaffold:ARMA:scaffold 191089:1419:1598:1 gene:ENSDNOG00000007898 transcript:ENSDNOT00000007892  Method p value:0.155 
Dasypus novemcinctus >ENSDNOP00000010489 pep:novel scaffold:ARMA:scaffold 180216:3739:4708:1 gene:ENSDNOG00000013527 transcript:ENSDNOT00000013520  Method p value:0.152 
Dasypus novemcinctus >ENSDNOP00000004644 pep:novel scaffold:ARMA:scaffold 70073:5372:7618:1 gene:ENSDNOG00000006003 transcript:ENSDNOT00000005998  Method p value:0.151 
Dasypus novemcinctus >ENSDNOP00000003306 pep:novel scaffold:ARMA:scaffold 174609:3087:4004:-1 gene:ENSDNOG00000004295 transcript:ENSDNOT00000004288  Method p value:0.146 
Dasypus novemcinctus >ENSDNOP00000011746 pep:novel genescaffold:ARMA:GeneScaffold 2968:3368:6510:1 gene:ENSDNOG00000015152 transcript:ENSDNOT00000015155  Method p value:0.127 
Dasypus novemcinctus >ENSDNOP00000014852 pep:novel scaffold:ARMA:scaffold 16136:11763:13284:-1 gene:ENSDNOG00000019150 transcript:ENSDNOT00000019153  Method p value:0.125 
Dasypus novemcinctus >ENSDNOP00000008578 pep:novel genescaffold:ARMA:GeneScaffold 7163:4016:4663:1 gene:ENSDNOG00000011070 transcript:ENSDNOT00000011059  Method p value:0.124 
Dasypus novemcinctus >ENSDNOP00000011597 pep:novel scaffold:ARMA:scaffold 23702:27:484:-1 gene:ENSDNOG00000014966 transcript:ENSDNOT00000014967  Method p value:0.118 
Dasypus novemcinctus >ENSDNOP00000004753 pep:novel scaffold:ARMA:scaffold 150009:6455:7122:-1 gene:ENSDNOG00000006139 transcript:ENSDNOT00000006130  Method p value:0.115 
Dasypus novemcinctus >ENSDNOP00000000857 pep:novel scaffold:ARMA:scaffold 115435:2904:4493:-1 gene:ENSDNOG00000001120 transcript:ENSDNOT00000001120  Method p value:0.114 
Dasypus novemcinctus >ENSDNOP00000014051 pep:novel genescaffold:ARMA:GeneScaffold 5586:7216:13863:-1 gene:ENSDNOG00000018109 transcript:ENSDNOT00000018109  Method p value:0.114 
Dasypus novemcinctus >ENSDNOP00000002129 pep:novel genescaffold:ARMA:GeneScaffold 4958:16161:30539:-1 gene:ENSDNOG00000002745 transcript:ENSDNOT00000002745  Method p value:0.111 
Dasypus novemcinctus >ENSDNOP00000012082 pep:novel genescaffold:ARMA:GeneScaffold 6998:1605:2720:1 gene:ENSDNOG00000015587 transcript:ENSDNOT00000015582  Method p value:0.109 
Dasypus novemcinctus >ENSDNOP00000010060 pep:novel scaffold:ARMA:scaffold 77850:2834:3924:1 gene:ENSDNOG00000012969 transcript:ENSDNOT00000012964  Method p value:0.106 
Dasypus novemcinctus >ENSDNOP00000005867 pep:novel genescaffold:ARMA:GeneScaffold 3817:707:5533:1 gene:ENSDNOG00000007588 transcript:ENSDNOT00000007585  Method p value:0.096 
Dasypus novemcinctus >ENSDNOP00000010179 pep:novel scaffold:ARMA:scaffold 10839:12249:13905:1 gene:ENSDNOG00000013134 transcript:ENSDNOT00000013123  Method p value:0.095 
Dasypus novemcinctus >ENSDNOP00000013171 pep:novel genescaffold:ARMA:GeneScaffold 6226:6860:7516:-1 gene:ENSDNOG00000017000 transcript:ENSDNOT00000017000  Method p value:0.087 
Dasypus novemcinctus >ENSDNOP00000009853 pep:novel genescaffold:ARMA:GeneScaffold 6680:4893:6384:-1 gene:ENSDNOG00000012702 transcript:ENSDNOT00000012704  Method p value:0.085 
Dasypus novemcinctus >ENSDNOP00000004593 pep:novel genescaffold:ARMA:GeneScaffold 6555:4069:7094:1 gene:ENSDNOG00000005932 transcript:ENSDNOT00000005932  Method p value:0.084 
Dasypus novemcinctus >ENSDNOP00000010835 pep:novel genescaffold:ARMA:GeneScaffold 5859:8044:13025:1 gene:ENSDNOG00000013963 transcript:ENSDNOT00000013964  Method p value:0.082 
Dasypus novemcinctus >ENSDNOP00000011740 pep:novel genescaffold:ARMA:GeneScaffold 4363:6048:15624:1 gene:ENSDNOG00000015145 transcript:ENSDNOT00000015147  Method p value:0.079 
Dasypus novemcinctus >ENSDNOP00000008900 pep:novel scaffold:ARMA:scaffold 59779:623:5110:1 gene:ENSDNOG00000011497 transcript:ENSDNOT00000011482  Method p value:0.076 
Dasypus novemcinctus >ENSDNOP00000012779 pep:novel scaffold:ARMA:scaffold 107821:3027:3781:-1 gene:ENSDNOG00000016478 transcript:ENSDNOT00000016481  Method p value:0.075 
Dasypus novemcinctus >ENSDNOP00000002537 pep:novel genescaffold:ARMA:GeneScaffold 1145:15189:17220:1 gene:ENSDNOG00000003281 transcript:ENSDNOT00000003280  Method p value:0.074 
Dasypus novemcinctus >ENSDNOP00000011302 pep:novel scaffold:ARMA:scaffold 44435:2038:7760:1 gene:ENSDNOG00000014583 transcript:ENSDNOT00000014584  Method p value:0.071 
Dasypus novemcinctus >ENSDNOP00000002153 pep:novel scaffold:ARMA:scaffold 27827:7924:10940:-1 gene:ENSDNOG00000002776 transcript:ENSDNOT00000002776  Method p value:0.067 
Dasypus novemcinctus >ENSDNOP00000015143 pep:novel genescaffold:ARMA:GeneScaffold 4197:1633:11975:1 gene:ENSDNOG00000019532 transcript:ENSDNOT00000019532  Method p value:0.067 
Dasypus novemcinctus >ENSDNOP00000003487 pep:novel genescaffold:ARMA:GeneScaffold 6574:5:1503:-1 gene:ENSDNOG00000004518 transcript:ENSDNOT00000004515  Method p value:0.066 
Dasypus novemcinctus >ENSDNOP00000015137 pep:novel genescaffold:ARMA:GeneScaffold 3767:146193:275127:1 gene:ENSDNOG00000019525 transcript:ENSDNOT00000019526  Method p value:0.063 
Dasypus novemcinctus >ENSDNOP00000009880 pep:novel genescaffold:ARMA:GeneScaffold 6680:23268:24450:-1 gene:ENSDNOG00000012746 transcript:ENSDNOT00000012741  Method p value:0.062 
Dasypus novemcinctus >ENSDNOP00000012772 pep:novel scaffold:ARMA:scaffold 48150:2359:6246:-1 gene:ENSDNOG00000016476 transcript:ENSDNOT00000016474  Method p value:0.062 
Dasypus novemcinctus >ENSDNOP00000013943 pep:novel scaffold:ARMA:scaffold 20388:18745:19855:1 gene:ENSDNOG00000017967 transcript:ENSDNOT00000017967  Method p value:0.059 
Dasypus novemcinctus >ENSDNOP00000003798 pep:novel scaffold:ARMA:scaffold 11024:37349:39386:-1 gene:ENSDNOG00000004911 transcript:ENSDNOT00000004911  Method p value:0.058 
Dasypus novemcinctus >ENSDNOP00000001062 pep:novel genescaffold:ARMA:GeneScaffold 6934:252550:253668:1 gene:ENSDNOG00000001381 transcript:ENSDNOT00000001380  Method p value:0.057 
Dasypus novemcinctus >ENSDNOP00000014535 pep:novel genescaffold:ARMA:GeneScaffold 7614:19857:21525:-1 gene:ENSDNOG00000018727 transcript:ENSDNOT00000018727  Method p value:0.056 
Dasypus novemcinctus >ENSDNOP00000008012 pep:novel genescaffold:ARMA:GeneScaffold 7368:4:2582:1 gene:ENSDNOG00000010348 transcript:ENSDNOT00000010355  Method p value:0.055 
Dasypus novemcinctus >ENSDNOP00000000758 pep:novel scaffold:ARMA:scaffold 22359:1055:2542:-1 gene:ENSDNOG00000000986 transcript:ENSDNOT00000000985  Method p value:0.054 
Dasypus novemcinctus >ENSDNOP00000001824 pep:novel genescaffold:ARMA:GeneScaffold 2359:626:3198:-1 gene:ENSDNOG00000002349 transcript:ENSDNOT00000002347  Method p value:0.052 
Dasypus novemcinctus >ENSDNOP00000009266 pep:novel genescaffold:ARMA:GeneScaffold 4915:852:7852:1 gene:ENSDNOG00000011948 transcript:ENSDNOT00000011946  Method p value:0.050 
Dasypus novemcinctus >ENSDNOP00000002170 pep:novel genescaffold:ARMA:GeneScaffold 2949:128:3075:-1 gene:ENSDNOG00000002797 transcript:ENSDNOT00000002797  Method p value:0.049 
Dasypus novemcinctus >ENSDNOP00000000677 pep:novel scaffold:ARMA:scaffold 20203:8423:13228:1 gene:ENSDNOG00000000888 transcript:ENSDNOT00000000888  Method p value:0.047 
Dasypus novemcinctus >ENSDNOP00000007789 pep:novel scaffold:ARMA:scaffold 100271:2847:5427:1 gene:ENSDNOG00000010060 transcript:ENSDNOT00000010057  Method p value:0.046 
Dasypus novemcinctus >ENSDNOP00000011776 pep:novel genescaffold:ARMA:GeneScaffold 5952:4466:6996:-1 gene:ENSDNOG00000015193 transcript:ENSDNOT00000015189  Method p value:0.045 
Dasypus novemcinctus >ENSDNOP00000005051 pep:novel scaffold:ARMA:scaffold 2533:61384:69576:1 gene:ENSDNOG00000006520 transcript:ENSDNOT00000006522  Method p value:0.044 
Dasypus novemcinctus >ENSDNOP00000005487 pep:novel genescaffold:ARMA:GeneScaffold 7258:84113:91708:1 gene:ENSDNOG00000007080 transcript:ENSDNOT00000007079  Method p value:0.043 
Dasypus novemcinctus >ENSDNOP00000007601 pep:novel genescaffold:ARMA:GeneScaffold 309:102734:103046:-1 gene:ENSDNOG00000009814 transcript:ENSDNOT00000009811  Method p value:0.043 
Dasypus novemcinctus >ENSDNOP00000013721 pep:novel scaffold:ARMA:scaffold 64709:4313:8326:1 gene:ENSDNOG00000017693 transcript:ENSDNOT00000017692  Method p value:0.042 
Dasypus novemcinctus >ENSDNOP00000014262 pep:novel genescaffold:ARMA:GeneScaffold 7625:14847:28774:1 gene:ENSDNOG00000018368 transcript:ENSDNOT00000018370  Method p value:0.042 
Dasypus novemcinctus >ENSDNOP00000005396 pep:novel genescaffold:ARMA:GeneScaffold 4092:154313:159512:1 gene:ENSDNOG00000006967 transcript:ENSDNOT00000006962  Method p value:0.039 
Dasypus novemcinctus >ENSDNOP00000013945 pep:novel genescaffold:ARMA:GeneScaffold 2596:4356:9201:-1 gene:ENSDNOG00000017971 transcript:ENSDNOT00000017971  Method p value:0.035 
Dasypus novemcinctus >ENSDNOP00000006200 pep:novel scaffold:ARMA:scaffold 172492:3850:4132:1 gene:ENSDNOG00000007995 transcript:ENSDNOT00000007991  Method p value:0.035 
Dasypus novemcinctus >ENSDNOP00000009085 pep:novel scaffold:ARMA:scaffold 27850:14455:14954:-1 gene:ENSDNOG00000011728 transcript:ENSDNOT00000011724  Method p value:0.032 
Dasypus novemcinctus >ENSDNOP00000002465 pep:novel scaffold:ARMA:scaffold 74623:4456:4955:-1 gene:ENSDNOG00000003189 transcript:ENSDNOT00000003188  Method p value:0.032 
Dasypus novemcinctus >ENSDNOP00000014689 pep:novel scaffold:ARMA:scaffold 73587:7763:8262:1 gene:ENSDNOG00000018931 transcript:ENSDNOT00000018930  Method p value:0.032 
Dasypus novemcinctus >ENSDNOP00000014755 pep:novel genescaffold:ARMA:GeneScaffold 2370:35265:67733:1 gene:ENSDNOG00000019023 transcript:ENSDNOT00000019024  Method p value:0.029 
Dasypus novemcinctus >ENSDNOP00000003483 pep:novel genescaffold:ARMA:GeneScaffold 7569:1201:1570:-1 gene:ENSDNOG00000004511 transcript:ENSDNOT00000004509  Method p value:0.027 
Dasypus novemcinctus >ENSDNOP00000006955 pep:novel scaffold:ARMA:scaffold 228173:215:1058:-1 gene:ENSDNOG00000008974 transcript:ENSDNOT00000008968  Method p value:0.025 
Dasypus novemcinctus >ENSDNOP00000002488 pep:novel scaffold:ARMA:scaffold 11256:9441:13829:1 gene:ENSDNOG00000003213 transcript:ENSDNOT00000003211  Method p value:0.023 
Dasypus novemcinctus >ENSDNOP00000014854 pep:novel genescaffold:ARMA:GeneScaffold 3994:78:49670:-1 gene:ENSDNOG00000019156 transcript:ENSDNOT00000019155  Method p value:0.023 
Dasypus novemcinctus >ENSDNOP00000007527 pep:novel scaffold:ARMA:scaffold 92789:3375:3893:1 gene:ENSDNOG00000009737 transcript:ENSDNOT00000009722  Method p value:0.022 
Dasypus novemcinctus >ENSDNOP00000010383 pep:novel genescaffold:ARMA:GeneScaffold 6595:57249:58135:-1 gene:ENSDNOG00000013379 transcript:ENSDNOT00000013389  Method p value:0.021 
Dasypus novemcinctus >ENSDNOP00000008852 pep:novel genescaffold:ARMA:GeneScaffold 1117:19:3178:1 gene:ENSDNOG00000011433 transcript:ENSDNOT00000011422  Method p value:0.020 
Dasypus novemcinctus >ENSDNOP00000005736 pep:novel scaffold:ARMA:scaffold 39292:3691:6038:-1 gene:ENSDNOG00000007407 transcript:ENSDNOT00000007403  Method p value:0.016 
Dasypus novemcinctus >ENSDNOP00000004379 pep:novel genescaffold:ARMA:GeneScaffold 3752:14457:16870:-1 gene:ENSDNOG00000005650 transcript:ENSDNOT00000005647  Method p value:0.016 
Dasypus novemcinctus >ENSDNOP00000010127 pep:novel scaffold:ARMA:scaffold 31872:3977:4429:-1 gene:ENSDNOG00000013056 transcript:ENSDNOT00000013047  Method p value:0.016 
Dasypus novemcinctus >ENSDNOP00000014708 pep:novel scaffold:ARMA:scaffold 141329:3551:4082:1 gene:ENSDNOG00000018969 transcript:ENSDNOT00000018969  Method p value:0.010 
Dasypus novemcinctus >ENSDNOP00000000234 pep:novel scaffold:ARMA:scaffold 123864:5:790:1 gene:ENSDNOG00000000309 transcript:ENSDNOT00000000308  Method p value:0.006 
Dasypus novemcinctus >ENSDNOP00000015250 pep:novel scaffold:ARMA:scaffold 145580:3593:4211:-1 gene:ENSDNOG00000019669 transcript:ENSDNOT00000019668  Method p value:0.005 
Dasypus novemcinctus >ENSDNOP00000001880 pep:novel genescaffold:ARMA:GeneScaffold 1042:48683:52425:1 gene:ENSDNOG00000002419 transcript:ENSDNOT00000002419  Method p value:0.005 
Dasypus novemcinctus >ENSDNOP00000001665 pep:novel scaffold:ARMA:scaffold 39571:8937:10152:-1 gene:ENSDNOG00000002145 transcript:ENSDNOT00000002144  Method p value:0.005 
Dasypus novemcinctus >ENSDNOP00000001485 pep:novel genescaffold:ARMA:GeneScaffold 5416:31229:65807:1 gene:ENSDNOG00000001921 transcript:ENSDNOT00000001925  Method p value:0.004 
Dasypus novemcinctus >ENSDNOP00000007675 pep:novel genescaffold:ARMA:GeneScaffold 3425:53334:53677:1 gene:ENSDNOG00000009908 transcript:ENSDNOT00000009907  Method p value:0.004 
Dasypus novemcinctus >ENSDNOP00000005936 pep:novel scaffold:ARMA:scaffold 158361:947:1987:1 gene:ENSDNOG00000007669 transcript:ENSDNOT00000007664  Method p value:0.003 
Dasypus novemcinctus >ENSDNOP00000009407 pep:novel genescaffold:ARMA:GeneScaffold 2518:1064:24242:1 gene:ENSDNOG00000012119 transcript:ENSDNOT00000012119  Method p value:0.003 
Dasypus novemcinctus >ENSDNOP00000004756 pep:novel genescaffold:ARMA:GeneScaffold 2729:7968:19964:-1 gene:ENSDNOG00000006131 transcript:ENSDNOT00000006135  Method p value:0.002 
Dasypus novemcinctus >ENSDNOP00000000034 pep:novel genescaffold:ARMA:GeneScaffold 5035:43597:48173:-1 gene:ENSDNOG00000000049 transcript:ENSDNOT00000000049  Method p value:0.002 
Dasypus novemcinctus >ENSDNOP00000002937 pep:novel scaffold:ARMA:scaffold 14256:21748:22158:1 gene:ENSDNOG00000003810 transcript:ENSDNOT00000003811  Method p value:0.002 
Dasypus novemcinctus >ENSDNOP00000010129 pep:novel scaffold:ARMA:scaffold 55754:10408:10833:1 gene:ENSDNOG00000013058 transcript:ENSDNOT00000013049  Method p value:0.001 
Drosophila melanogaster >CG6666-PA pep:novel chromosome:BDGP4.3:3R:7034856:7035571:-1 gene:CG6666 transcript:CG6666-RA  Method p value:0.239 
Drosophila melanogaster >CG14840-PA pep:novel chromosome:BDGP4.3:3R:10085930:10086935:-1 gene:CG14840 transcript:CG14840-RA  Method p value:0.085 
Drosophila melanogaster >CG18003-PB pep:novel chromosome:BDGP4.3:2R:6399456:6400844:1 gene:CG18003 transcript:CG18003-RB  Method p value:0.079 
Drosophila melanogaster >CG40176-PA pep:novel chromosome:BDGP4.3:2L:20255583:20259509:-1 gene:CG40176 transcript:CG40176-RA  Method p value:0.076 
Drosophila melanogaster >CG32237-PA pep:novel chromosome:BDGP4.3:3L:4830282:4833302:-1 gene:CG32237 transcript:CG32237-RA  Method p value:0.071 
Drosophila melanogaster >CG5840-PA pep:novel chromosome:BDGP4.3:3R:13361409:13362858:1 gene:CG5840 transcript:CG5840-RA  Method p value:0.062 
Drosophila melanogaster >CG3192-PB pep:novel chromosome:BDGP4.3:X:6522497:6523496:-1 gene:CG3192 transcript:CG3192-RB  Method p value:0.060 
Drosophila melanogaster >CG3192-PA pep:novel chromosome:BDGP4.3:X:6522497:6524354:-1 gene:CG3192 transcript:CG3192-RA  Method p value:0.060 
Drosophila melanogaster >CG31360-PA pep:novel chromosome:BDGP4.3:3R:13510824:13511531:1 gene:CG31360 transcript:CG31360-RA  Method p value:0.053 
Drosophila melanogaster >CG18003-PA pep:novel chromosome:BDGP4.3:2R:6395898:6400799:1 gene:CG18003 transcript:CG18003-RA  Method p value:0.050 
Drosophila melanogaster >CG12279-PA pep:novel chromosome:BDGP4.3:3R:8530816:8531541:1 gene:CG12279 transcript:CG12279-RA  Method p value:0.048 
Drosophila melanogaster >CG15464-PA pep:novel chromosome:BDGP4.3:X:5032370:5033067:1 gene:CG15464 transcript:CG15464-RA  Method p value:0.042 
Drosophila melanogaster >CG4334-PA pep:novel chromosome:BDGP4.3:3R:11094405:11096254:1 gene:CG4334 transcript:CG4334-RA  Method p value:0.041 
Drosophila melanogaster >CG5903-PA pep:novel chromosome:BDGP4.3:3R:11971397:11972577:-1 gene:CG5903 transcript:CG5903-RA  Method p value:0.038 
Drosophila melanogaster >CG2076-PA pep:novel chromosome:BDGP4.3:X:10935599:10937312:1 gene:CG2076 transcript:CG2076-RA  Method p value:0.037 
Drosophila melanogaster >CG1648-PB pep:novel chromosome:BDGP4.3:2R:5323198:5324587:-1 gene:CG1648 transcript:CG1648-RB  Method p value:0.028 
Drosophila melanogaster >CG1648-PA pep:novel chromosome:BDGP4.3:2R:5323198:5331864:-1 gene:CG1648 transcript:CG1648-RA  Method p value:0.027 
Drosophila melanogaster >CG13065-PA pep:novel chromosome:BDGP4.3:3L:16242692:16243442:1 gene:CG13065 transcript:CG13065-RA  Method p value:0.027 
Drosophila melanogaster >CG11693-PA pep:novel chromosome:BDGP4.3:3R:4134700:4135656:-1 gene:CG11693 transcript:CG11693-RA  Method p value:0.022 
Drosophila melanogaster >CG13386-PA pep:novel chromosome:BDGP4.3:2L:8399044:8399972:1 gene:CG13386 transcript:CG13386-RA  Method p value:0.022 
Drosophila melanogaster >CG41114-PB pep:novel chromosome:BDGP4.3:U:4186723:4187820:1 gene:CG41114 transcript:CG41114-RB  Method p value:0.012 
Drosophila melanogaster >CG41129-PA pep:novel chromosome:BDGP4.3:3h:2227561:2228148:1 gene:CG41129 transcript:CG41129-RA  Method p value:0.010 
Drosophila melanogaster >CG3678-PA pep:novel chromosome:BDGP4.3:3R:12816184:12817589:-1 gene:CG3678 transcript:CG3678-RA  Method p value:0.009 
Drosophila melanogaster >CG5840-PB pep:novel chromosome:BDGP4.3:3R:13361409:13362858:1 gene:CG5840 transcript:CG5840-RB  Method p value:0.002 
Echinops telfairi >ENSETEP00000003966 pep:novel genescaffold:TENREC:GeneScaffold 1142:41925:44018:1 gene:ENSETEG00000004855 transcript:ENSETET00000004854  Method p value:0.801 
Echinops telfairi >ENSETEP00000002076 pep:novel scaffold:TENREC:scaffold 176500:2739:3560:1 gene:ENSETEG00000002546 transcript:ENSETET00000002544  Method p value:0.677 
Echinops telfairi >ENSETEP00000002157 pep:novel genescaffold:TENREC:GeneScaffold 621:7746:50927:1 gene:ENSETEG00000002644 transcript:ENSETET00000002646  Method p value:0.507 
Echinops telfairi >ENSETEP00000002471 pep:novel genescaffold:TENREC:GeneScaffold 380:41862:74269:1 gene:ENSETEG00000003015 transcript:ENSETET00000003013  Method p value:0.462 
Echinops telfairi >ENSETEP00000008593 pep:novel genescaffold:TENREC:GeneScaffold 763:9495:65298:1 gene:ENSETEG00000010578 transcript:ENSETET00000010578  Method p value:0.400 
Echinops telfairi >ENSETEP00000002903 pep:novel genescaffold:TENREC:GeneScaffold 6427:13631:54563:-1 gene:ENSETEG00000003539 transcript:ENSETET00000003538  Method p value:0.341 
Echinops telfairi >ENSETEP00000007438 pep:novel genescaffold:TENREC:GeneScaffold 13:4124:4777:1 gene:ENSETEG00000009165 transcript:ENSETET00000009163  Method p value:0.291 
Echinops telfairi >ENSETEP00000005668 pep:novel scaffold:TENREC:scaffold 209715:2374:5142:1 gene:ENSETEG00000006991 transcript:ENSETET00000006992  Method p value:0.248 
Echinops telfairi >ENSETEP00000000680 pep:novel genescaffold:TENREC:GeneScaffold 5426:22291:37012:1 gene:ENSETEG00000000836 transcript:ENSETET00000000837  Method p value:0.186 
Echinops telfairi >ENSETEP00000000259 pep:novel scaffold:TENREC:scaffold 306330:46896:49535:-1 gene:ENSETEG00000000334 transcript:ENSETET00000000332  Method p value:0.176 
Echinops telfairi >ENSETEP00000001007 pep:novel genescaffold:TENREC:GeneScaffold 7431:456:1259:1 gene:ENSETEG00000001244 transcript:ENSETET00000001246  Method p value:0.152 
Echinops telfairi >ENSETEP00000004782 pep:novel scaffold:TENREC:scaffold 303545:904:1438:1 gene:ENSETEG00000005891 transcript:ENSETET00000005891  Method p value:0.149 
Echinops telfairi >ENSETEP00000002819 pep:novel genescaffold:TENREC:GeneScaffold 2581:173801:174504:1 gene:ENSETEG00000003445 transcript:ENSETET00000003441  Method p value:0.143 
Echinops telfairi >ENSETEP00000014935 pep:novel genescaffold:TENREC:GeneScaffold 3166:7919:8806:1 gene:ENSETEG00000018378 transcript:ENSETET00000018374  Method p value:0.138 
Echinops telfairi >ENSETEP00000013919 pep:novel genescaffold:TENREC:GeneScaffold 316:8153:129312:1 gene:ENSETEG00000017151 transcript:ENSETET00000017152  Method p value:0.137 
Echinops telfairi >ENSETEP00000000494 pep:novel scaffold:TENREC:scaffold 325228:39470:40090:1 gene:ENSETEG00000000619 transcript:ENSETET00000000619  Method p value:0.136 
Echinops telfairi >ENSETEP00000012341 pep:novel genescaffold:TENREC:GeneScaffold 1762:1805:2641:1 gene:ENSETEG00000015227 transcript:ENSETET00000015224  Method p value:0.127 
Echinops telfairi >ENSETEP00000011158 pep:novel scaffold:TENREC:scaffold 292699:38363:40824:1 gene:ENSETEG00000013760 transcript:ENSETET00000013759  Method p value:0.119 
Echinops telfairi >ENSETEP00000002652 pep:novel genescaffold:TENREC:GeneScaffold 4002:1603:12434:1 gene:ENSETEG00000003233 transcript:ENSETET00000003233  Method p value:0.117 
Echinops telfairi >ENSETEP00000016282 pep:novel genescaffold:TENREC:GeneScaffold 6975:47471:48256:-1 gene:ENSETEG00000020048 transcript:ENSETET00000020047  Method p value:0.109 
Echinops telfairi >ENSETEP00000010011 pep:novel genescaffold:TENREC:GeneScaffold 8804:4691:7645:-1 gene:ENSETEG00000012339 transcript:ENSETET00000012339  Method p value:0.105 
Echinops telfairi >ENSETEP00000009586 pep:novel genescaffold:TENREC:GeneScaffold 1851:31533:39453:-1 gene:ENSETEG00000011814 transcript:ENSETET00000011814  Method p value:0.104 
Echinops telfairi >ENSETEP00000009934 pep:novel scaffold:TENREC:scaffold 246310:298:1044:-1 gene:ENSETEG00000012252 transcript:ENSETET00000012252  Method p value:0.103 
Echinops telfairi >ENSETEP00000000983 pep:novel genescaffold:TENREC:GeneScaffold 3004:19072:20858:-1 gene:ENSETEG00000001219 transcript:ENSETET00000001216  Method p value:0.098 
Echinops telfairi >ENSETEP00000010503 pep:novel genescaffold:TENREC:GeneScaffold 4738:3128:7158:-1 gene:ENSETEG00000012951 transcript:ENSETET00000012950  Method p value:0.098 
Echinops telfairi >ENSETEP00000000564 pep:novel scaffold:TENREC:scaffold 241650:685:1086:1 gene:ENSETEG00000000702 transcript:ENSETET00000000701  Method p value:0.095 
Echinops telfairi >ENSETEP00000012522 pep:novel genescaffold:TENREC:GeneScaffold 7077:5306:7402:-1 gene:ENSETEG00000015447 transcript:ENSETET00000015447  Method p value:0.090 
Echinops telfairi >ENSETEP00000003643 pep:novel genescaffold:TENREC:GeneScaffold 1402:22214:24875:1 gene:ENSETEG00000004452 transcript:ENSETET00000004452  Method p value:0.089 
Echinops telfairi >ENSETEP00000008392 pep:novel genescaffold:TENREC:GeneScaffold 5663:234164:236909:-1 gene:ENSETEG00000010334 transcript:ENSETET00000010334  Method p value:0.086 
Echinops telfairi >ENSETEP00000007884 pep:novel genescaffold:TENREC:GeneScaffold 7195:131474:189681:1 gene:ENSETEG00000009707 transcript:ENSETET00000009706  Method p value:0.082 
Echinops telfairi >ENSETEP00000007246 pep:novel scaffold:TENREC:scaffold 232581:5904:7532:1 gene:ENSETEG00000008922 transcript:ENSETET00000008921  Method p value:0.082 
Echinops telfairi >ENSETEP00000013799 pep:novel genescaffold:TENREC:GeneScaffold 7878:39858:40300:-1 gene:ENSETEG00000017004 transcript:ENSETET00000017004  Method p value:0.077 
Echinops telfairi >ENSETEP00000015524 pep:novel genescaffold:TENREC:GeneScaffold 1467:134340:330645:-1 gene:ENSETEG00000019106 transcript:ENSETET00000019115  Method p value:0.075 
Echinops telfairi >ENSETEP00000013903 pep:novel genescaffold:TENREC:GeneScaffold 6204:12825:16469:-1 gene:ENSETEG00000017136 transcript:ENSETET00000017135  Method p value:0.070 
Echinops telfairi >ENSETEP00000007268 pep:novel genescaffold:TENREC:GeneScaffold 9137:55579:92574:1 gene:ENSETEG00000008952 transcript:ENSETET00000008951  Method p value:0.070 
Echinops telfairi >ENSETEP00000001067 pep:novel scaffold:TENREC:scaffold 277757:3091:45649:1 gene:ENSETEG00000001327 transcript:ENSETET00000001326  Method p value:0.069 
Echinops telfairi >ENSETEP00000014621 pep:novel genescaffold:TENREC:GeneScaffold 8866:5:22164:-1 gene:ENSETEG00000017997 transcript:ENSETET00000017995  Method p value:0.066 
Echinops telfairi >ENSETEP00000006205 pep:novel genescaffold:TENREC:GeneScaffold 364:2422:26776:1 gene:ENSETEG00000007638 transcript:ENSETET00000007641  Method p value:0.063 
Echinops telfairi >ENSETEP00000014471 pep:novel scaffold:TENREC:scaffold 238593:993:2016:1 gene:ENSETEG00000017812 transcript:ENSETET00000017811  Method p value:0.062 
Echinops telfairi >ENSETEP00000011105 pep:novel scaffold:TENREC:scaffold 229836:16080:16259:1 gene:ENSETEG00000013693 transcript:ENSETET00000013691  Method p value:0.062 
Echinops telfairi >ENSETEP00000015021 pep:novel genescaffold:TENREC:GeneScaffold 1262:327:31788:-1 gene:ENSETEG00000018480 transcript:ENSETET00000018479  Method p value:0.061 
Echinops telfairi >ENSETEP00000012137 pep:novel scaffold:TENREC:scaffold 283776:1693:3009:1 gene:ENSETEG00000014982 transcript:ENSETET00000014979  Method p value:0.060 
Echinops telfairi >ENSETEP00000005024 pep:novel genescaffold:TENREC:GeneScaffold 7046:35805:36470:-1 gene:ENSETEG00000006185 transcript:ENSETET00000006186  Method p value:0.059 
Echinops telfairi >ENSETEP00000001233 pep:novel scaffold:TENREC:scaffold 226701:9398:14226:-1 gene:ENSETEG00000001537 transcript:ENSETET00000001534  Method p value:0.059 
Echinops telfairi >ENSETEP00000007317 pep:novel scaffold:TENREC:scaffold 89417:2732:3991:-1 gene:ENSETEG00000009015 transcript:ENSETET00000009013  Method p value:0.058 
Echinops telfairi >ENSETEP00000008363 pep:novel genescaffold:TENREC:GeneScaffold 4544:17411:65917:1 gene:ENSETEG00000010298 transcript:ENSETET00000010298  Method p value:0.055 
Echinops telfairi >ENSETEP00000006677 pep:novel scaffold:TENREC:scaffold 270643:7988:8486:1 gene:ENSETEG00000008220 transcript:ENSETET00000008219  Method p value:0.054 
Echinops telfairi >ENSETEP00000014685 pep:novel scaffold:TENREC:scaffold 267253:1130:7911:1 gene:ENSETEG00000018072 transcript:ENSETET00000018072  Method p value:0.053 
Echinops telfairi >ENSETEP00000005145 pep:novel genescaffold:TENREC:GeneScaffold 6406:17876:21864:1 gene:ENSETEG00000006339 transcript:ENSETET00000006340  Method p value:0.053 
Echinops telfairi >ENSETEP00000001704 pep:novel genescaffold:TENREC:GeneScaffold 1220:20104:24079:1 gene:ENSETEG00000002103 transcript:ENSETET00000002103  Method p value:0.051 
Echinops telfairi >ENSETEP00000013946 pep:novel scaffold:TENREC:scaffold 196478:3558:4868:-1 gene:ENSETEG00000017187 transcript:ENSETET00000017186  Method p value:0.051 
Echinops telfairi >ENSETEP00000004758 pep:novel genescaffold:TENREC:GeneScaffold 8406:78554:80909:-1 gene:ENSETEG00000005861 transcript:ENSETET00000005861  Method p value:0.048 
Echinops telfairi >ENSETEP00000000576 pep:novel scaffold:TENREC:scaffold 310571:87982:88865:-1 gene:ENSETEG00000000716 transcript:ENSETET00000000715  Method p value:0.047 
Echinops telfairi >ENSETEP00000001751 pep:novel genescaffold:TENREC:GeneScaffold 909:529842:693946:-1 gene:ENSETEG00000002151 transcript:ENSETET00000002158  Method p value:0.043 
Echinops telfairi >ENSETEP00000000407 pep:novel genescaffold:TENREC:GeneScaffold 8202:2679:3850:1 gene:ENSETEG00000000512 transcript:ENSETET00000000511  Method p value:0.042 
Echinops telfairi >ENSETEP00000006474 pep:novel genescaffold:TENREC:GeneScaffold 1495:33012:64292:-1 gene:ENSETEG00000007970 transcript:ENSETET00000007971  Method p value:0.042 
Echinops telfairi >ENSETEP00000004989 pep:novel genescaffold:TENREC:GeneScaffold 6196:525592:594259:-1 gene:ENSETEG00000006145 transcript:ENSETET00000006145  Method p value:0.041 
Echinops telfairi >ENSETEP00000015770 pep:novel genescaffold:TENREC:GeneScaffold 213:1665:3778:1 gene:ENSETEG00000019412 transcript:ENSETET00000019413  Method p value:0.040 
Echinops telfairi >ENSETEP00000013936 pep:novel genescaffold:TENREC:GeneScaffold 3516:139:21881:1 gene:ENSETEG00000017174 transcript:ENSETET00000017175  Method p value:0.040 
Echinops telfairi >ENSETEP00000014058 pep:novel genescaffold:TENREC:GeneScaffold 7280:124570:128862:1 gene:ENSETEG00000017316 transcript:ENSETET00000017315  Method p value:0.039 
Echinops telfairi >ENSETEP00000009743 pep:novel genescaffold:TENREC:GeneScaffold 1396:78005:79372:1 gene:ENSETEG00000012002 transcript:ENSETET00000012001  Method p value:0.037 
Echinops telfairi >ENSETEP00000003946 pep:novel scaffold:TENREC:scaffold 281727:11136:15956:1 gene:ENSETEG00000004829 transcript:ENSETET00000004827  Method p value:0.036 
Echinops telfairi >ENSETEP00000008399 pep:novel genescaffold:TENREC:GeneScaffold 5663:305726:307935:-1 gene:ENSETEG00000010343 transcript:ENSETET00000010341  Method p value:0.034 
Echinops telfairi >ENSETEP00000008670 pep:novel genescaffold:TENREC:GeneScaffold 7739:7554:20382:-1 gene:ENSETEG00000010671 transcript:ENSETET00000010672  Method p value:0.034 
Echinops telfairi >ENSETEP00000016215 pep:novel genescaffold:TENREC:GeneScaffold 5446:10396:12526:1 gene:ENSETEG00000019964 transcript:ENSETET00000019963  Method p value:0.033 
Echinops telfairi >ENSETEP00000010114 pep:novel scaffold:TENREC:scaffold 204764:2186:3892:-1 gene:ENSETEG00000012472 transcript:ENSETET00000012472  Method p value:0.032 
Echinops telfairi >ENSETEP00000009358 pep:novel scaffold:TENREC:scaffold 294396:2781:3805:-1 gene:ENSETEG00000011533 transcript:ENSETET00000011532  Method p value:0.029 
Echinops telfairi >ENSETEP00000014915 pep:novel genescaffold:TENREC:GeneScaffold 6288:19132:26642:-1 gene:ENSETEG00000018352 transcript:ENSETET00000018353  Method p value:0.028 
Echinops telfairi >ENSETEP00000016402 pep:novel genescaffold:TENREC:GeneScaffold 5477:2443:36600:1 gene:ENSETEG00000020191 transcript:ENSETET00000020192  Method p value:0.024 
Echinops telfairi >ENSETEP00000011088 pep:novel genescaffold:TENREC:GeneScaffold 7379:54640:58467:-1 gene:ENSETEG00000013669 transcript:ENSETET00000013669  Method p value:0.022 
Echinops telfairi >ENSETEP00000001622 pep:novel scaffold:TENREC:scaffold 57942:1057:3284:-1 gene:ENSETEG00000002002 transcript:ENSETET00000002001  Method p value:0.021 
Echinops telfairi >ENSETEP00000012765 pep:novel genescaffold:TENREC:GeneScaffold 5531:307145:310364:1 gene:ENSETEG00000015737 transcript:ENSETET00000015737  Method p value:0.020 
Echinops telfairi >ENSETEP00000015038 pep:novel genescaffold:TENREC:GeneScaffold 1575:800:5403:1 gene:ENSETEG00000018499 transcript:ENSETET00000018498  Method p value:0.016 
Echinops telfairi >ENSETEP00000014246 pep:novel genescaffold:TENREC:GeneScaffold 379:3607:10324:-1 gene:ENSETEG00000017542 transcript:ENSETET00000017542  Method p value:0.016 
Echinops telfairi >ENSETEP00000009050 pep:novel genescaffold:TENREC:GeneScaffold 5239:37659:86684:1 gene:ENSETEG00000011154 transcript:ENSETET00000011153  Method p value:0.016 
Echinops telfairi >ENSETEP00000013627 pep:novel genescaffold:TENREC:GeneScaffold 5722:35983:36593:-1 gene:ENSETEG00000016793 transcript:ENSETET00000016793  Method p value:0.015 
Echinops telfairi >ENSETEP00000010450 pep:novel genescaffold:TENREC:GeneScaffold 1953:3843:93083:1 gene:ENSETEG00000012886 transcript:ENSETET00000012884  Method p value:0.014 
Echinops telfairi >ENSETEP00000003237 pep:novel genescaffold:TENREC:GeneScaffold 7710:550:4591:-1 gene:ENSETEG00000003949 transcript:ENSETET00000003947  Method p value:0.014 
Echinops telfairi >ENSETEP00000000881 pep:novel scaffold:TENREC:scaffold 207049:3492:5130:1 gene:ENSETEG00000001091 transcript:ENSETET00000001089  Method p value:0.014 
Echinops telfairi >ENSETEP00000004834 pep:novel genescaffold:TENREC:GeneScaffold 5422:69749:74107:1 gene:ENSETEG00000005953 transcript:ENSETET00000005953  Method p value:0.014 
Echinops telfairi >ENSETEP00000003400 pep:novel genescaffold:TENREC:GeneScaffold 5721:50285:52891:-1 gene:ENSETEG00000004146 transcript:ENSETET00000004147  Method p value:0.013 
Echinops telfairi >ENSETEP00000014149 pep:novel scaffold:TENREC:scaffold 290521:40572:41696:1 gene:ENSETEG00000017428 transcript:ENSETET00000017427  Method p value:0.013 
Echinops telfairi >ENSETEP00000005383 pep:novel scaffold:TENREC:scaffold 312289:122663:123111:-1 gene:ENSETEG00000006631 transcript:ENSETET00000006633  Method p value:0.013 
Echinops telfairi >ENSETEP00000014055 pep:novel scaffold:TENREC:scaffold 314285:7812:8648:-1 gene:ENSETEG00000017312 transcript:ENSETET00000017311  Method p value:0.012 
Echinops telfairi >ENSETEP00000002539 pep:novel scaffold:TENREC:scaffold 289185:40734:41527:-1 gene:ENSETEG00000003097 transcript:ENSETET00000003096  Method p value:0.012 
Echinops telfairi >ENSETEP00000009579 pep:novel genescaffold:TENREC:GeneScaffold 6019:47243:49612:1 gene:ENSETEG00000011806 transcript:ENSETET00000011805  Method p value:0.012 
Echinops telfairi >ENSETEP00000001841 pep:novel scaffold:TENREC:scaffold 297102:36711:37526:-1 gene:ENSETEG00000002271 transcript:ENSETET00000002271  Method p value:0.010 
Echinops telfairi >ENSETEP00000001856 pep:novel scaffold:TENREC:scaffold 277004:7573:8473:1 gene:ENSETEG00000002289 transcript:ENSETET00000002288  Method p value:0.007 
Echinops telfairi >ENSETEP00000012633 pep:novel genescaffold:TENREC:GeneScaffold 4962:8:8906:1 gene:ENSETEG00000015579 transcript:ENSETET00000015580  Method p value:0.007 
Echinops telfairi >ENSETEP00000013425 pep:novel genescaffold:TENREC:GeneScaffold 3897:7917:8254:1 gene:ENSETEG00000016546 transcript:ENSETET00000016546  Method p value:0.006 
Echinops telfairi >ENSETEP00000013353 pep:novel scaffold:TENREC:scaffold 245581:216:1867:-1 gene:ENSETEG00000016458 transcript:ENSETET00000016459  Method p value:0.005 
Echinops telfairi >ENSETEP00000013486 pep:novel genescaffold:TENREC:GeneScaffold 710:105553:110120:-1 gene:ENSETEG00000016622 transcript:ENSETET00000016622  Method p value:0.004 
Echinops telfairi >ENSETEP00000001186 pep:novel genescaffold:TENREC:GeneScaffold 7723:28993:32662:-1 gene:ENSETEG00000001471 transcript:ENSETET00000001471  Method p value:0.004 
Erinaceus europaeus >ENSEEUP00000011435 pep:novel scaffold:HEDGEHOG:scaffold 16660:4:1415:-1 gene:ENSEEUG00000012569 transcript:ENSEEUT00000012546  Method p value:0.735 
Erinaceus europaeus >ENSEEUP00000014549 pep:novel scaffold:HEDGEHOG:scaffold 337026:3466:12417:1 gene:ENSEEUG00000015930 transcript:ENSEEUT00000015933  Method p value:0.622 
Erinaceus europaeus >ENSEEUP00000002265 pep:novel genescaffold:HEDGEHOG:GeneScaffold 6590:222:1816:-1 gene:ENSEEUG00000002480 transcript:ENSEEUT00000002479  Method p value:0.349 
Erinaceus europaeus >ENSEEUP00000001665 pep:novel scaffold:HEDGEHOG:scaffold 211520:1945:4098:-1 gene:ENSEEUG00000001834 transcript:ENSEEUT00000001828  Method p value:0.271 
Erinaceus europaeus >ENSEEUP00000010521 pep:novel scaffold:HEDGEHOG:scaffold 314604:4371:4878:-1 gene:ENSEEUG00000011546 transcript:ENSEEUT00000011534  Method p value:0.257 
Erinaceus europaeus >ENSEEUP00000000198 pep:novel genescaffold:HEDGEHOG:GeneScaffold 5583:13913:25303:1 gene:ENSEEUG00000000227 transcript:ENSEEUT00000000228  Method p value:0.250 
Erinaceus europaeus >ENSEEUP00000005824 pep:novel genescaffold:HEDGEHOG:GeneScaffold 5126:4702:10609:1 gene:ENSEEUG00000006392 transcript:ENSEEUT00000006378  Method p value:0.225 
Erinaceus europaeus >ENSEEUP00000001373 pep:novel genescaffold:HEDGEHOG:GeneScaffold 3472:13418:16371:1 gene:ENSEEUG00000001520 transcript:ENSEEUT00000001517  Method p value:0.201 
Erinaceus europaeus >ENSEEUP00000012265 pep:novel genescaffold:HEDGEHOG:GeneScaffold 5882:1081:9473:1 gene:ENSEEUG00000013459 transcript:ENSEEUT00000013450  Method p value:0.161 
Erinaceus europaeus >ENSEEUP00000010782 pep:novel scaffold:HEDGEHOG:scaffold 343503:35070:45434:1 gene:ENSEEUG00000011821 transcript:ENSEEUT00000011814  Method p value:0.161 
Erinaceus europaeus >ENSEEUP00000009997 pep:novel scaffold:HEDGEHOG:scaffold 365690:2232:5919:-1 gene:ENSEEUG00000010977 transcript:ENSEEUT00000010966  Method p value:0.147 
Erinaceus europaeus >ENSEEUP00000007143 pep:novel scaffold:HEDGEHOG:scaffold 242038:3797:6031:1 gene:ENSEEUG00000007866 transcript:ENSEEUT00000007842  Method p value:0.146 
Erinaceus europaeus >ENSEEUP00000006755 pep:novel scaffold:HEDGEHOG:scaffold 236563:337:1056:1 gene:ENSEEUG00000007440 transcript:ENSEEUT00000007406  Method p value:0.140 
Erinaceus europaeus >ENSEEUP00000009735 pep:novel genescaffold:HEDGEHOG:GeneScaffold 1343:1071:1683:1 gene:ENSEEUG00000010707 transcript:ENSEEUT00000010686  Method p value:0.139 
Erinaceus europaeus >ENSEEUP00000007876 pep:novel genescaffold:HEDGEHOG:GeneScaffold 6390:45027:46299:-1 gene:ENSEEUG00000008657 transcript:ENSEEUT00000008649  Method p value:0.117 
Erinaceus europaeus >ENSEEUP00000005485 pep:novel genescaffold:HEDGEHOG:GeneScaffold 5721:23059:42130:-1 gene:ENSEEUG00000006031 transcript:ENSEEUT00000006015  Method p value:0.108 
Erinaceus europaeus >ENSEEUP00000001543 pep:novel genescaffold:HEDGEHOG:GeneScaffold 7246:15603:18089:-1 gene:ENSEEUG00000001700 transcript:ENSEEUT00000001695  Method p value:0.103 
Erinaceus europaeus >ENSEEUP00000004753 pep:novel genescaffold:HEDGEHOG:GeneScaffold 4125:4799:16714:-1 gene:ENSEEUG00000005216 transcript:ENSEEUT00000005214  Method p value:0.089 
Erinaceus europaeus >ENSEEUP00000009771 pep:novel scaffold:HEDGEHOG:scaffold 224985:8412:10411:-1 gene:ENSEEUG00000010653 transcript:ENSEEUT00000010730  Method p value:0.087 
Erinaceus europaeus >ENSEEUP00000008498 pep:novel genescaffold:HEDGEHOG:GeneScaffold 7237:12175:18787:1 gene:ENSEEUG00000009342 transcript:ENSEEUT00000009320  Method p value:0.087 
Erinaceus europaeus >ENSEEUP00000004814 pep:novel genescaffold:HEDGEHOG:GeneScaffold 5628:618:65228:1 gene:ENSEEUG00000005238 transcript:ENSEEUT00000005289  Method p value:0.082 
Erinaceus europaeus >ENSEEUP00000012084 pep:novel scaffold:HEDGEHOG:scaffold 267523:61:1224:1 gene:ENSEEUG00000013254 transcript:ENSEEUT00000013258  Method p value:0.081 
Erinaceus europaeus >ENSEEUP00000010992 pep:novel scaffold:HEDGEHOG:scaffold 208479:369:548:-1 gene:ENSEEUG00000012077 transcript:ENSEEUT00000012052  Method p value:0.081 
Erinaceus europaeus >ENSEEUP00000003824 pep:novel genescaffold:HEDGEHOG:GeneScaffold 7165:13807:16619:-1 gene:ENSEEUG00000004228 transcript:ENSEEUT00000004205  Method p value:0.081 
Erinaceus europaeus >ENSEEUP00000009126 pep:novel genescaffold:HEDGEHOG:GeneScaffold 8375:58961:59982:-1 gene:ENSEEUG00000010040 transcript:ENSEEUT00000010008  Method p value:0.074 
Erinaceus europaeus >ENSEEUP00000012762 pep:novel genescaffold:HEDGEHOG:GeneScaffold 6413:132:95059:1 gene:ENSEEUG00000013993 transcript:ENSEEUT00000013994  Method p value:0.072 
Erinaceus europaeus >ENSEEUP00000009515 pep:novel genescaffold:HEDGEHOG:GeneScaffold 8476:78977:82301:-1 gene:ENSEEUG00000010448 transcript:ENSEEUT00000010435  Method p value:0.072 
Erinaceus europaeus >ENSEEUP00000003423 pep:novel genescaffold:HEDGEHOG:GeneScaffold 3188:5423:40742:1 gene:ENSEEUG00000003765 transcript:ENSEEUT00000003756  Method p value:0.072 
Erinaceus europaeus >ENSEEUP00000004180 pep:novel genescaffold:HEDGEHOG:GeneScaffold 5710:181621:183200:-1 gene:ENSEEUG00000004607 transcript:ENSEEUT00000004592  Method p value:0.070 
Erinaceus europaeus >ENSEEUP00000004743 pep:novel genescaffold:HEDGEHOG:GeneScaffold 7622:9370:19584:-1 gene:ENSEEUG00000005198 transcript:ENSEEUT00000005203  Method p value:0.060 
Erinaceus europaeus >ENSEEUP00000000487 pep:novel scaffold:HEDGEHOG:scaffold 341074:414:1271:1 gene:ENSEEUG00000000558 transcript:ENSEEUT00000000557  Method p value:0.058 
Erinaceus europaeus >ENSEEUP00000005526 pep:novel genescaffold:HEDGEHOG:GeneScaffold 1000:16651:33826:-1 gene:ENSEEUG00000005987 transcript:ENSEEUT00000006057  Method p value:0.058 
Erinaceus europaeus >ENSEEUP00000012875 pep:novel scaffold:HEDGEHOG:scaffold 246594:4601:5413:-1 gene:ENSEEUG00000014128 transcript:ENSEEUT00000014112  Method p value:0.050 
Erinaceus europaeus >ENSEEUP00000000456 pep:novel genescaffold:HEDGEHOG:GeneScaffold 3494:31881:99112:-1 gene:ENSEEUG00000000516 transcript:ENSEEUT00000000516  Method p value:0.049 
Erinaceus europaeus >ENSEEUP00000005421 pep:novel scaffold:HEDGEHOG:scaffold 360545:55354:59889:-1 gene:ENSEEUG00000005814 transcript:ENSEEUT00000005945  Method p value:0.049 
Erinaceus europaeus >ENSEEUP00000011890 pep:novel scaffold:HEDGEHOG:scaffold 299052:310:3559:-1 gene:ENSEEUG00000013069 transcript:ENSEEUT00000013048  Method p value:0.047 
Erinaceus europaeus >ENSEEUP00000002930 pep:novel scaffold:HEDGEHOG:scaffold 338389:3423:4848:-1 gene:ENSEEUG00000003214 transcript:ENSEEUT00000003198  Method p value:0.044 
Erinaceus europaeus >ENSEEUP00000009043 pep:novel scaffold:HEDGEHOG:scaffold 361446:6588:13248:1 gene:ENSEEUG00000009929 transcript:ENSEEUT00000009922  Method p value:0.042 
Erinaceus europaeus >ENSEEUP00000012085 pep:novel genescaffold:HEDGEHOG:GeneScaffold 2561:62951:67010:1 gene:ENSEEUG00000013259 transcript:ENSEEUT00000013259  Method p value:0.040 
Erinaceus europaeus >ENSEEUP00000003763 pep:novel genescaffold:HEDGEHOG:GeneScaffold 1514:136474:332440:-1 gene:ENSEEUG00000003979 transcript:ENSEEUT00000004141  Method p value:0.039 
Erinaceus europaeus >ENSEEUP00000000987 pep:novel genescaffold:HEDGEHOG:GeneScaffold 7811:79298:85675:1 gene:ENSEEUG00000001094 transcript:ENSEEUT00000001102  Method p value:0.038 
Erinaceus europaeus >ENSEEUP00000006210 pep:novel genescaffold:HEDGEHOG:GeneScaffold 344:2225:64880:1 gene:ENSEEUG00000006790 transcript:ENSEEUT00000006798  Method p value:0.034 
Erinaceus europaeus >ENSEEUP00000012744 pep:novel genescaffold:HEDGEHOG:GeneScaffold 7374:11:415:-1 gene:ENSEEUG00000013999 transcript:ENSEEUT00000013975  Method p value:0.033 
Erinaceus europaeus >ENSEEUP00000014208 pep:novel genescaffold:HEDGEHOG:GeneScaffold 2755:111189:114901:1 gene:ENSEEUG00000015571 transcript:ENSEEUT00000015567  Method p value:0.031 
Erinaceus europaeus >ENSEEUP00000009119 pep:novel genescaffold:HEDGEHOG:GeneScaffold 4896:3989:22089:-1 gene:ENSEEUG00000010006 transcript:ENSEEUT00000010000  Method p value:0.027 
Erinaceus europaeus >ENSEEUP00000012445 pep:novel genescaffold:HEDGEHOG:GeneScaffold 671:526:120147:1 gene:ENSEEUG00000013647 transcript:ENSEEUT00000013648  Method p value:0.027 
Erinaceus europaeus >ENSEEUP00000007226 pep:novel genescaffold:HEDGEHOG:GeneScaffold 962:313980:410780:-1 gene:ENSEEUG00000007833 transcript:ENSEEUT00000007932  Method p value:0.026 
Erinaceus europaeus >ENSEEUP00000007078 pep:novel scaffold:HEDGEHOG:scaffold 364715:13128:14465:-1 gene:ENSEEUG00000007809 transcript:ENSEEUT00000007771  Method p value:0.026 
Erinaceus europaeus >ENSEEUP00000001513 pep:novel genescaffold:HEDGEHOG:GeneScaffold 7246:11074:14097:1 gene:ENSEEUG00000001669 transcript:ENSEEUT00000001664  Method p value:0.025 
Erinaceus europaeus >ENSEEUP00000005377 pep:novel genescaffold:HEDGEHOG:GeneScaffold 2335:90645:97120:-1 gene:ENSEEUG00000005917 transcript:ENSEEUT00000005900  Method p value:0.024 
Erinaceus europaeus >ENSEEUP00000006984 pep:novel scaffold:HEDGEHOG:scaffold 374780:36024:36857:1 gene:ENSEEUG00000007658 transcript:ENSEEUT00000007666  Method p value:0.024 
Erinaceus europaeus >ENSEEUP00000012329 pep:novel genescaffold:HEDGEHOG:GeneScaffold 4351:3918:8069:-1 gene:ENSEEUG00000013531 transcript:ENSEEUT00000013518  Method p value:0.024 
Erinaceus europaeus >ENSEEUP00000003041 pep:novel scaffold:HEDGEHOG:scaffold 359305:17875:20450:-1 gene:ENSEEUG00000003314 transcript:ENSEEUT00000003322  Method p value:0.020 
Erinaceus europaeus >ENSEEUP00000013738 pep:novel genescaffold:HEDGEHOG:GeneScaffold 3454:8802:19206:-1 gene:ENSEEUG00000015064 transcript:ENSEEUT00000015051  Method p value:0.018 
Erinaceus europaeus >ENSEEUP00000012209 pep:novel genescaffold:HEDGEHOG:GeneScaffold 1718:56183:58086:-1 gene:ENSEEUG00000013392 transcript:ENSEEUT00000013391  Method p value:0.017 
Erinaceus europaeus >ENSEEUP00000003161 pep:novel genescaffold:HEDGEHOG:GeneScaffold 7416:11186:11989:-1 gene:ENSEEUG00000003474 transcript:ENSEEUT00000003466  Method p value:0.017 
Erinaceus europaeus >ENSEEUP00000007999 pep:novel scaffold:HEDGEHOG:scaffold 273744:16155:17570:1 gene:ENSEEUG00000008813 transcript:ENSEEUT00000008783  Method p value:0.016 
Erinaceus europaeus >ENSEEUP00000007241 pep:novel genescaffold:HEDGEHOG:GeneScaffold 4398:416:8701:1 gene:ENSEEUG00000007964 transcript:ENSEEUT00000007949  Method p value:0.015 
Erinaceus europaeus >ENSEEUP00000012529 pep:novel scaffold:HEDGEHOG:scaffold 204637:4987:5320:1 gene:ENSEEUG00000013760 transcript:ENSEEUT00000013743  Method p value:0.012 
Erinaceus europaeus >ENSEEUP00000004907 pep:novel genescaffold:HEDGEHOG:GeneScaffold 3802:5261:13242:1 gene:ENSEEUG00000005412 transcript:ENSEEUT00000005392  Method p value:0.011 
Erinaceus europaeus >ENSEEUP00000009896 pep:novel genescaffold:HEDGEHOG:GeneScaffold 1626:49791:51003:1 gene:ENSEEUG00000010855 transcript:ENSEEUT00000010860  Method p value:0.011 
Erinaceus europaeus >ENSEEUP00000000535 pep:novel scaffold:HEDGEHOG:scaffold 379709:5859:19043:1 gene:ENSEEUG00000000611 transcript:ENSEEUT00000000610  Method p value:0.011 
Erinaceus europaeus >ENSEEUP00000005567 pep:novel genescaffold:HEDGEHOG:GeneScaffold 5853:19132:23281:-1 gene:ENSEEUG00000006105 transcript:ENSEEUT00000006100  Method p value:0.009 
Erinaceus europaeus >ENSEEUP00000002290 pep:novel genescaffold:HEDGEHOG:GeneScaffold 5744:762:5228:-1 gene:ENSEEUG00000002502 transcript:ENSEEUT00000002505  Method p value:0.008 
Erinaceus europaeus >ENSEEUP00000008514 pep:novel scaffold:HEDGEHOG:scaffold 361361:3412:7837:-1 gene:ENSEEUG00000009361 transcript:ENSEEUT00000009338  Method p value:0.008 
Erinaceus europaeus >ENSEEUP00000005078 pep:novel genescaffold:HEDGEHOG:GeneScaffold 5603:60730:61302:1 gene:ENSEEUG00000005557 transcript:ENSEEUT00000005575  Method p value:0.005 
Erinaceus europaeus >ENSEEUP00000008590 pep:novel genescaffold:HEDGEHOG:GeneScaffold 7336:1543:34766:-1 gene:ENSEEUG00000009443 transcript:ENSEEUT00000009420  Method p value:0.003 
Erinaceus europaeus >ENSEEUP00000003246 pep:novel genescaffold:HEDGEHOG:GeneScaffold 7416:11213:12281:1 gene:ENSEEUG00000003563 transcript:ENSEEUT00000003562  Method p value:0.003 
Erinaceus europaeus >ENSEEUP00000006369 pep:novel genescaffold:HEDGEHOG:GeneScaffold 2174:58162:65621:1 gene:ENSEEUG00000006970 transcript:ENSEEUT00000006981  Method p value:0.002 
Felis catus >ENSFCAP00000006436 pep:novel genescaffold:CAT:GeneScaffold 650:229016:230942:1 gene:ENSFCAG00000006932 transcript:ENSFCAT00000006934  Method p value:0.849 
Felis catus >ENSFCAP00000007741 pep:novel genescaffold:CAT:GeneScaffold 1827:61643:71359:1 gene:ENSFCAG00000008349 transcript:ENSFCAT00000008351  Method p value:0.505 
Felis catus >ENSFCAP00000013649 pep:novel genescaffold:CAT:GeneScaffold 180:4087:119328:1 gene:ENSFCAG00000014712 transcript:ENSFCAT00000014716  Method p value:0.356 
Felis catus >ENSFCAP00000008994 pep:novel genescaffold:CAT:GeneScaffold 877:52637:81637:1 gene:ENSFCAG00000009699 transcript:ENSFCAT00000009702  Method p value:0.355 
Felis catus >ENSFCAP00000005558 pep:novel genescaffold:CAT:GeneScaffold 2073:344563:440947:1 gene:ENSFCAG00000005982 transcript:ENSFCAT00000005985  Method p value:0.345 
Felis catus >ENSFCAP00000014561 pep:novel genescaffold:CAT:GeneScaffold 1346:747117:753399:-1 gene:ENSFCAG00000015701 transcript:ENSFCAT00000015705  Method p value:0.325 
Felis catus >ENSFCAP00000009282 pep:novel genescaffold:CAT:GeneScaffold 3157:5555:23625:-1 gene:ENSFCAG00000009997 transcript:ENSFCAT00000010000  Method p value:0.267 
Felis catus >ENSFCAP00000002370 pep:novel genescaffold:CAT:GeneScaffold 4451:194701:227242:-1 gene:ENSFCAG00000002572 transcript:ENSFCAT00000002572  Method p value:0.223 
Felis catus >ENSFCAP00000013166 pep:novel genescaffold:CAT:GeneScaffold 2919:132270:146575:1 gene:ENSFCAG00000014192 transcript:ENSFCAT00000014196  Method p value:0.218 
Felis catus >ENSFCAP00000010756 pep:novel genescaffold:CAT:GeneScaffold 1236:187437:189125:1 gene:ENSFCAG00000011588 transcript:ENSFCAT00000011590  Method p value:0.198 
Felis catus >ENSFCAP00000000641 pep:novel genescaffold:CAT:GeneScaffold 587:541804:542193:1 gene:ENSFCAG00000000690 transcript:ENSFCAT00000000690  Method p value:0.181 
Felis catus >ENSFCAP00000001259 pep:novel genescaffold:CAT:GeneScaffold 958:42979:178523:-1 gene:ENSFCAG00000001354 transcript:ENSFCAT00000001354  Method p value:0.180 
Felis catus >ENSFCAP00000010943 pep:novel genescaffold:CAT:GeneScaffold 3567:1160659:1161505:1 gene:ENSFCAG00000011791 transcript:ENSFCAT00000011793  Method p value:0.179 
Felis catus >ENSFCAP00000009054 pep:novel genescaffold:CAT:GeneScaffold 1632:853150:858585:-1 gene:ENSFCAG00000009762 transcript:ENSFCAT00000009764  Method p value:0.173 
Felis catus >ENSFCAP00000010087 pep:novel genescaffold:CAT:GeneScaffold 1629:558333:570219:1 gene:ENSFCAG00000010856 transcript:ENSFCAT00000010859  Method p value:0.169 
Felis catus >ENSFCAP00000000767 pep:novel genescaffold:CAT:GeneScaffold 585:69510:71728:1 gene:ENSFCAG00000000826 transcript:ENSFCAT00000000826  Method p value:0.159 
Felis catus >ENSFCAP00000011767 pep:novel scaffold:CAT:scaffold 9690:37581:41281:-1 gene:ENSFCAG00000012690 transcript:ENSFCAT00000012694  Method p value:0.149 
Felis catus >ENSFCAP00000002742 pep:novel genescaffold:CAT:GeneScaffold 1290:374761:381275:1 gene:ENSFCAG00000002974 transcript:ENSFCAT00000002974  Method p value:0.146 
Felis catus >ENSFCAP00000010425 pep:novel genescaffold:CAT:GeneScaffold 4005:4471:11078:-1 gene:ENSFCAG00000011223 transcript:ENSFCAT00000011226  Method p value:0.138 
Felis catus >ENSFCAP00000009015 pep:novel genescaffold:CAT:GeneScaffold 2333:392885:395268:-1 gene:ENSFCAG00000009722 transcript:ENSFCAT00000009724  Method p value:0.138 
Felis catus >ENSFCAP00000011300 pep:novel genescaffold:CAT:GeneScaffold 1638:49539:53507:-1 gene:ENSFCAG00000012179 transcript:ENSFCAT00000012182  Method p value:0.137 
Felis catus >ENSFCAP00000013025 pep:novel genescaffold:CAT:GeneScaffold 825:114658:148505:1 gene:ENSFCAG00000014045 transcript:ENSFCAT00000014048  Method p value:0.137 
Felis catus >ENSFCAP00000012437 pep:novel genescaffold:CAT:GeneScaffold 1515:134254:135640:1 gene:ENSFCAG00000013409 transcript:ENSFCAT00000013413  Method p value:0.136 
Felis catus >ENSFCAP00000009910 pep:novel genescaffold:CAT:GeneScaffold 1727:323744:330295:1 gene:ENSFCAG00000010672 transcript:ENSFCAT00000010675  Method p value:0.136 
Felis catus >ENSFCAP00000004937 pep:novel genescaffold:CAT:GeneScaffold 4125:366641:368189:-1 gene:ENSFCAG00000005324 transcript:ENSFCAT00000005325  Method p value:0.134 
Felis catus >ENSFCAP00000014614 pep:novel genescaffold:CAT:GeneScaffold 2181:3:2921:1 gene:ENSFCAG00000015758 transcript:ENSFCAT00000015761  Method p value:0.128 
Felis catus >ENSFCAP00000014022 pep:novel genescaffold:CAT:GeneScaffold 3979:372982:375464:-1 gene:ENSFCAG00000015117 transcript:ENSFCAT00000015121  Method p value:0.122 
Felis catus >ENSFCAP00000015232 pep:novel genescaffold:CAT:GeneScaffold 3513:406356:408545:1 gene:ENSFCAG00000016378 transcript:ENSFCAT00000016382  Method p value:0.120 
Felis catus >ENSFCAP00000004813 pep:novel genescaffold:CAT:GeneScaffold 701:200175:583117:-1 gene:ENSFCAG00000005189 transcript:ENSFCAT00000005193  Method p value:0.118 
Felis catus >ENSFCAP00000003322 pep:novel genescaffold:CAT:GeneScaffold 3167:149188:152047:1 gene:ENSFCAG00000003605 transcript:ENSFCAT00000003605  Method p value:0.118 
Felis catus >ENSFCAP00000008637 pep:novel scaffold:CAT:scaffold 10828:3297:6365:1 gene:ENSFCAG00000009314 transcript:ENSFCAT00000009316  Method p value:0.112 
Felis catus >ENSFCAP00000005948 pep:novel genescaffold:CAT:GeneScaffold 3576:23230:42150:1 gene:ENSFCAG00000006398 transcript:ENSFCAT00000006400  Method p value:0.111 
Felis catus >ENSFCAP00000006685 pep:novel scaffold:CAT:scaffold 99639:170:800:1 gene:ENSFCAG00000007208 transcript:ENSFCAT00000007210  Method p value:0.110 
Felis catus >ENSFCAP00000000439 pep:novel genescaffold:CAT:GeneScaffold 824:256401:260291:1 gene:ENSFCAG00000000474 transcript:ENSFCAT00000000474  Method p value:0.110 
Felis catus >ENSFCAP00000007964 pep:novel scaffold:CAT:scaffold 125086:114440:117241:-1 gene:ENSFCAG00000008588 transcript:ENSFCAT00000008592  Method p value:0.109 
Felis catus >ENSFCAP00000003703 pep:novel genescaffold:CAT:GeneScaffold 4317:207200:212144:1 gene:ENSFCAG00000004013 transcript:ENSFCAT00000004014  Method p value:0.107 
Felis catus >ENSFCAP00000011251 pep:novel scaffold:CAT:scaffold 214721:178881:181331:1 gene:ENSFCAG00000012129 transcript:ENSFCAT00000012131  Method p value:0.100 
Felis catus >ENSFCAP00000009171 pep:novel genescaffold:CAT:GeneScaffold 1979:131967:137191:1 gene:ENSFCAG00000009885 transcript:ENSFCAT00000009888  Method p value:0.098 
Felis catus >ENSFCAP00000002584 pep:novel genescaffold:CAT:GeneScaffold 604:300717:308037:-1 gene:ENSFCAG00000002810 transcript:ENSFCAT00000002810  Method p value:0.097 
Felis catus >ENSFCAP00000004697 pep:novel genescaffold:CAT:GeneScaffold 3827:269038:286998:-1 gene:ENSFCAG00000005071 transcript:ENSFCAT00000005072  Method p value:0.093 
Felis catus >ENSFCAP00000000819 pep:novel genescaffold:CAT:GeneScaffold 2149:91978:96163:1 gene:ENSFCAG00000000881 transcript:ENSFCAT00000000881  Method p value:0.092 
Felis catus >ENSFCAP00000008337 pep:novel genescaffold:CAT:GeneScaffold 2126:674614:679983:1 gene:ENSFCAG00000008993 transcript:ENSFCAT00000008995  Method p value:0.090 
Felis catus >ENSFCAP00000005928 pep:novel genescaffold:CAT:GeneScaffold 2802:248217:256962:1 gene:ENSFCAG00000006376 transcript:ENSFCAT00000006378  Method p value:0.089 
Felis catus >ENSFCAP00000009063 pep:novel genescaffold:CAT:GeneScaffold 1632:1017832:1021438:-1 gene:ENSFCAG00000009774 transcript:ENSFCAT00000009775  Method p value:0.088 
Felis catus >ENSFCAP00000012114 pep:novel genescaffold:CAT:GeneScaffold 1595:5:3409:1 gene:ENSFCAG00000013064 transcript:ENSFCAT00000013067  Method p value:0.087 
Felis catus >ENSFCAP00000004178 pep:novel genescaffold:CAT:GeneScaffold 4236:658133:659182:-1 gene:ENSFCAG00000004524 transcript:ENSFCAT00000004525  Method p value:0.084 
Felis catus >ENSFCAP00000014569 pep:novel genescaffold:CAT:GeneScaffold 2946:271899:274667:1 gene:ENSFCAG00000015709 transcript:ENSFCAT00000015713  Method p value:0.084 
Felis catus >ENSFCAP00000015249 pep:novel genescaffold:CAT:GeneScaffold 856:193525:194265:1 gene:ENSFCAG00000016395 transcript:ENSFCAT00000016399  Method p value:0.082 
Felis catus >ENSFCAP00000001814 pep:novel genescaffold:CAT:GeneScaffold 2809:213000:226391:1 gene:ENSFCAG00000001962 transcript:ENSFCAT00000001961  Method p value:0.082 
Felis catus >ENSFCAP00000004215 pep:novel genescaffold:CAT:GeneScaffold 524:149790:150577:1 gene:ENSFCAG00000004563 transcript:ENSFCAT00000004564  Method p value:0.082 
Felis catus >ENSFCAP00000013991 pep:novel scaffold:CAT:scaffold 129679:3033:12414:-1 gene:ENSFCAG00000015082 transcript:ENSFCAT00000015087  Method p value:0.082 
Felis catus >ENSFCAP00000013771 pep:novel genescaffold:CAT:GeneScaffold 2216:99893:105516:-1 gene:ENSFCAG00000014845 transcript:ENSFCAT00000014849  Method p value:0.080 
Felis catus >ENSFCAP00000004634 pep:novel scaffold:CAT:scaffold 214650:69017:69878:1 gene:ENSFCAG00000005008 transcript:ENSFCAT00000005008  Method p value:0.078 
Felis catus >ENSFCAP00000007254 pep:novel genescaffold:CAT:GeneScaffold 589:30287:36829:1 gene:ENSFCAG00000007835 transcript:ENSFCAT00000007836  Method p value:0.077 
Felis catus >ENSFCAP00000014555 pep:novel genescaffold:CAT:GeneScaffold 1346:179879:185945:1 gene:ENSFCAG00000015695 transcript:ENSFCAT00000015699  Method p value:0.077 
Felis catus >ENSFCAP00000002353 pep:novel genescaffold:CAT:GeneScaffold 204:254451:274144:-1 gene:ENSFCAG00000002555 transcript:ENSFCAT00000002555  Method p value:0.074 
Felis catus >ENSFCAP00000006801 pep:novel genescaffold:CAT:GeneScaffold 1511:188060:195005:-1 gene:ENSFCAG00000007334 transcript:ENSFCAT00000007336  Method p value:0.074 
Felis catus >ENSFCAP00000000296 pep:novel genescaffold:CAT:GeneScaffold 817:156430:162866:-1 gene:ENSFCAG00000000324 transcript:ENSFCAT00000000323  Method p value:0.072 
Felis catus >ENSFCAP00000003296 pep:novel scaffold:CAT:scaffold 217516:186039:188107:1 gene:ENSFCAG00000003576 transcript:ENSFCAT00000003576  Method p value:0.072 
Felis catus >ENSFCAP00000001689 pep:novel genescaffold:CAT:GeneScaffold 4222:2902:5102:1 gene:ENSFCAG00000001824 transcript:ENSFCAT00000001824  Method p value:0.071 
Felis catus >ENSFCAP00000000706 pep:novel genescaffold:CAT:GeneScaffold 2797:567:1961:-1 gene:ENSFCAG00000000759 transcript:ENSFCAT00000000760  Method p value:0.070 
Felis catus >ENSFCAP00000006443 pep:novel genescaffold:CAT:GeneScaffold 3808:159664:160810:-1 gene:ENSFCAG00000006940 transcript:ENSFCAT00000006942  Method p value:0.070 
Felis catus >ENSFCAP00000002374 pep:novel genescaffold:CAT:GeneScaffold 4451:355025:357134:-1 gene:ENSFCAG00000002576 transcript:ENSFCAT00000002576  Method p value:0.068 
Felis catus >ENSFCAP00000008169 pep:novel genescaffold:CAT:GeneScaffold 895:396876:428449:1 gene:ENSFCAG00000008813 transcript:ENSFCAT00000008815  Method p value:0.067 
Felis catus >ENSFCAP00000011406 pep:novel genescaffold:CAT:GeneScaffold 3843:100322:105213:1 gene:ENSFCAG00000012292 transcript:ENSFCAT00000012296  Method p value:0.067 
Felis catus >ENSFCAP00000007381 pep:novel genescaffold:CAT:GeneScaffold 3447:83178:99491:1 gene:ENSFCAG00000007967 transcript:ENSFCAT00000007968  Method p value:0.065 
Felis catus >ENSFCAP00000008290 pep:novel scaffold:CAT:scaffold 213640:16877:31449:-1 gene:ENSFCAG00000008944 transcript:ENSFCAT00000008946  Method p value:0.063 
Felis catus >ENSFCAP00000010149 pep:novel genescaffold:CAT:GeneScaffold 3381:278887:279642:1 gene:ENSFCAG00000010925 transcript:ENSFCAT00000010928  Method p value:0.063 
Felis catus >ENSFCAP00000001544 pep:novel genescaffold:CAT:GeneScaffold 3641:118069:120189:-1 gene:ENSFCAG00000001664 transcript:ENSFCAT00000001664  Method p value:0.062 
Felis catus >ENSFCAP00000009082 pep:novel genescaffold:CAT:GeneScaffold 661:74913:76308:1 gene:ENSFCAG00000009792 transcript:ENSFCAT00000009794  Method p value:0.061 
Felis catus >ENSFCAP00000008952 pep:novel scaffold:CAT:scaffold 155926:2176:3465:-1 gene:ENSFCAG00000009651 transcript:ENSFCAT00000009653  Method p value:0.060 
Felis catus >ENSFCAP00000002806 pep:novel genescaffold:CAT:GeneScaffold 2960:480810:482352:1 gene:ENSFCAG00000003049 transcript:ENSFCAT00000003049  Method p value:0.058 
Felis catus >ENSFCAP00000011356 pep:novel genescaffold:CAT:GeneScaffold 277:128031:150686:-1 gene:ENSFCAG00000012238 transcript:ENSFCAT00000012241  Method p value:0.056 
Felis catus >ENSFCAP00000006630 pep:novel genescaffold:CAT:GeneScaffold 1193:70061:73469:-1 gene:ENSFCAG00000007150 transcript:ENSFCAT00000007152  Method p value:0.056 
Felis catus >ENSFCAP00000011205 pep:novel genescaffold:CAT:GeneScaffold 308:642380:644014:1 gene:ENSFCAG00000012078 transcript:ENSFCAT00000012081  Method p value:0.056 
Felis catus >ENSFCAP00000005894 pep:novel scaffold:CAT:scaffold 149928:105:4055:1 gene:ENSFCAG00000006342 transcript:ENSFCAT00000006344  Method p value:0.055 
Felis catus >ENSFCAP00000004777 pep:novel scaffold:CAT:scaffold 214027:57712:58365:-1 gene:ENSFCAG00000005156 transcript:ENSFCAT00000005155  Method p value:0.055 
Felis catus >ENSFCAP00000005326 pep:novel genescaffold:CAT:GeneScaffold 815:3201:23471:-1 gene:ENSFCAG00000005736 transcript:ENSFCAT00000005737  Method p value:0.053 
Felis catus >ENSFCAP00000008233 pep:novel scaffold:CAT:scaffold 167776:65922:67085:1 gene:ENSFCAG00000008883 transcript:ENSFCAT00000008884  Method p value:0.052 
Felis catus >ENSFCAP00000007027 pep:novel genescaffold:CAT:GeneScaffold 3747:239363:240969:1 gene:ENSFCAG00000007589 transcript:ENSFCAT00000007591  Method p value:0.052 
Felis catus >ENSFCAP00000001250 pep:novel genescaffold:CAT:GeneScaffold 2794:263282:271654:-1 gene:ENSFCAG00000001344 transcript:ENSFCAT00000001344  Method p value:0.052 
Felis catus >ENSFCAP00000009846 pep:novel genescaffold:CAT:GeneScaffold 943:132972:168956:1 gene:ENSFCAG00000010605 transcript:ENSFCAT00000010608  Method p value:0.051 
Felis catus >ENSFCAP00000007838 pep:novel genescaffold:CAT:GeneScaffold 472:492077:492825:-1 gene:ENSFCAG00000008454 transcript:ENSFCAT00000008456  Method p value:0.048 
Felis catus >ENSFCAP00000003618 pep:novel genescaffold:CAT:GeneScaffold 3686:12:5470:-1 gene:ENSFCAG00000003922 transcript:ENSFCAT00000003923  Method p value:0.048 
Felis catus >ENSFCAP00000000941 pep:novel genescaffold:CAT:GeneScaffold 1625:341778:344808:1 gene:ENSFCAG00000001008 transcript:ENSFCAT00000001008  Method p value:0.047 
Felis catus >ENSFCAP00000011777 pep:novel genescaffold:CAT:GeneScaffold 3793:868147:870874:-1 gene:ENSFCAG00000012702 transcript:ENSFCAT00000012705  Method p value:0.047 
Felis catus >ENSFCAP00000005454 pep:novel genescaffold:CAT:GeneScaffold 887:868178:884576:-1 gene:ENSFCAG00000005872 transcript:ENSFCAT00000005875  Method p value:0.043 
Felis catus >ENSFCAP00000013935 pep:novel scaffold:CAT:scaffold 155870:5740:7272:-1 gene:ENSFCAG00000015024 transcript:ENSFCAT00000015028  Method p value:0.042 
Felis catus >ENSFCAP00000007699 pep:novel genescaffold:CAT:GeneScaffold 4404:180612:184755:1 gene:ENSFCAG00000008304 transcript:ENSFCAT00000008306  Method p value:0.040 
Felis catus >ENSFCAP00000010824 pep:novel genescaffold:CAT:GeneScaffold 3583:121786:123617:1 gene:ENSFCAG00000011663 transcript:ENSFCAT00000011665  Method p value:0.040 
Felis catus >ENSFCAP00000007540 pep:novel genescaffold:CAT:GeneScaffold 3981:175777:180559:1 gene:ENSFCAG00000008139 transcript:ENSFCAT00000008141  Method p value:0.038 
Felis catus >ENSFCAP00000009892 pep:novel genescaffold:CAT:GeneScaffold 531:217404:235433:1 gene:ENSFCAG00000010654 transcript:ENSFCAT00000010657  Method p value:0.038 
Felis catus >ENSFCAP00000009510 pep:novel scaffold:CAT:scaffold 206847:2293:6850:-1 gene:ENSFCAG00000010245 transcript:ENSFCAT00000010248  Method p value:0.038 
Felis catus >ENSFCAP00000011867 pep:novel genescaffold:CAT:GeneScaffold 3813:537342:540097:-1 gene:ENSFCAG00000012797 transcript:ENSFCAT00000012801  Method p value:0.037 
Felis catus >ENSFCAP00000013876 pep:novel scaffold:CAT:scaffold 194698:65040:66347:1 gene:ENSFCAG00000014957 transcript:ENSFCAT00000014961  Method p value:0.037 
Felis catus >ENSFCAP00000011073 pep:novel genescaffold:CAT:GeneScaffold 2267:128161:133239:1 gene:ENSFCAG00000011935 transcript:ENSFCAT00000011938  Method p value:0.036 
Felis catus >ENSFCAP00000012455 pep:novel genescaffold:CAT:GeneScaffold 3341:278107:299738:1 gene:ENSFCAG00000013428 transcript:ENSFCAT00000013432  Method p value:0.035 
Felis catus >ENSFCAP00000008915 pep:novel genescaffold:CAT:GeneScaffold 4450:27266:28924:1 gene:ENSFCAG00000009613 transcript:ENSFCAT00000009615  Method p value:0.033 
Felis catus >ENSFCAP00000001486 pep:novel genescaffold:CAT:GeneScaffold 375:177644:180043:-1 gene:ENSFCAG00000001602 transcript:ENSFCAT00000001602  Method p value:0.033 
Felis catus >ENSFCAP00000013400 pep:novel genescaffold:CAT:GeneScaffold 1514:412345:419746:-1 gene:ENSFCAG00000014447 transcript:ENSFCAT00000014450  Method p value:0.032 
Felis catus >ENSFCAP00000008045 pep:novel genescaffold:CAT:GeneScaffold 591:863:75167:1 gene:ENSFCAG00000008679 transcript:ENSFCAT00000008681  Method p value:0.032 
Felis catus >ENSFCAP00000006525 pep:novel genescaffold:CAT:GeneScaffold 32:45649:49248:1 gene:ENSFCAG00000007034 transcript:ENSFCAT00000007036  Method p value:0.032 
Felis catus >ENSFCAP00000012502 pep:novel genescaffold:CAT:GeneScaffold 3571:93480:93890:-1 gene:ENSFCAG00000013480 transcript:ENSFCAT00000013484  Method p value:0.031 
Felis catus >ENSFCAP00000005629 pep:novel scaffold:CAT:scaffold 124918:1844:3959:1 gene:ENSFCAG00000006057 transcript:ENSFCAT00000006059  Method p value:0.030 
Felis catus >ENSFCAP00000000636 pep:novel genescaffold:CAT:GeneScaffold 587:286324:290242:-1 gene:ENSFCAG00000000685 transcript:ENSFCAT00000000685  Method p value:0.030 
Felis catus >ENSFCAP00000000971 pep:novel genescaffold:CAT:GeneScaffold 2389:113606:131531:-1 gene:ENSFCAG00000001043 transcript:ENSFCAT00000001043  Method p value:0.029 
Felis catus >ENSFCAP00000011148 pep:novel genescaffold:CAT:GeneScaffold 2055:58597:62939:1 gene:ENSFCAG00000012016 transcript:ENSFCAT00000012019  Method p value:0.029 
Felis catus >ENSFCAP00000010844 pep:novel genescaffold:CAT:GeneScaffold 3583:219148:224304:-1 gene:ENSFCAG00000011682 transcript:ENSFCAT00000011685  Method p value:0.028 
Felis catus >ENSFCAP00000012120 pep:novel genescaffold:CAT:GeneScaffold 1595:104905:135622:-1 gene:ENSFCAG00000013068 transcript:ENSFCAT00000013073  Method p value:0.027 
Felis catus >ENSFCAP00000003698 pep:novel genescaffold:CAT:GeneScaffold 4317:32960:88120:-1 gene:ENSFCAG00000004005 transcript:ENSFCAT00000004009  Method p value:0.027 
Felis catus >ENSFCAP00000006115 pep:novel genescaffold:CAT:GeneScaffold 2783:309515:394818:1 gene:ENSFCAG00000006582 transcript:ENSFCAT00000006584  Method p value:0.025 
Felis catus >ENSFCAP00000013181 pep:novel genescaffold:CAT:GeneScaffold 2919:299128:302868:-1 gene:ENSFCAG00000014208 transcript:ENSFCAT00000014211  Method p value:0.024 
Felis catus >ENSFCAP00000007604 pep:novel genescaffold:CAT:GeneScaffold 3760:36053:36726:-1 gene:ENSFCAG00000008205 transcript:ENSFCAT00000008207  Method p value:0.024 
Felis catus >ENSFCAP00000009912 pep:novel genescaffold:CAT:GeneScaffold 3540:184064:187726:-1 gene:ENSFCAG00000010675 transcript:ENSFCAT00000010677  Method p value:0.023 
Felis catus >ENSFCAP00000009492 pep:novel genescaffold:CAT:GeneScaffold 2074:111764:112729:1 gene:ENSFCAG00000010226 transcript:ENSFCAT00000010229  Method p value:0.022 
Felis catus >ENSFCAP00000001651 pep:novel genescaffold:CAT:GeneScaffold 1337:30782:35999:-1 gene:ENSFCAG00000001783 transcript:ENSFCAT00000001783  Method p value:0.022 
Felis catus >ENSFCAP00000005278 pep:novel genescaffold:CAT:GeneScaffold 3456:22564:37828:1 gene:ENSFCAG00000005687 transcript:ENSFCAT00000005688  Method p value:0.022 
Felis catus >ENSFCAP00000000300 pep:novel genescaffold:CAT:GeneScaffold 817:209079:258642:1 gene:ENSFCAG00000000327 transcript:ENSFCAT00000000327  Method p value:0.021 
Felis catus >ENSFCAP00000005359 pep:novel genescaffold:CAT:GeneScaffold 3601:732460:735288:-1 gene:ENSFCAG00000005772 transcript:ENSFCAT00000005774  Method p value:0.021 
Felis catus >ENSFCAP00000014466 pep:novel genescaffold:CAT:GeneScaffold 2840:345911:366342:-1 gene:ENSFCAG00000015600 transcript:ENSFCAT00000015604  Method p value:0.021 
Felis catus >ENSFCAP00000007785 pep:novel genescaffold:CAT:GeneScaffold 970:66126:69202:1 gene:ENSFCAG00000008396 transcript:ENSFCAT00000008398  Method p value:0.017 
Felis catus >ENSFCAP00000006887 pep:novel scaffold:CAT:scaffold 102821:80974:81989:-1 gene:ENSFCAG00000007428 transcript:ENSFCAT00000007429  Method p value:0.016 
Felis catus >ENSFCAP00000009738 pep:novel genescaffold:CAT:GeneScaffold 446:497308:569739:-1 gene:ENSFCAG00000010489 transcript:ENSFCAT00000010492  Method p value:0.015 
Felis catus >ENSFCAP00000001578 pep:novel scaffold:CAT:scaffold 4686:3123:4749:1 gene:ENSFCAG00000001704 transcript:ENSFCAT00000001704  Method p value:0.015 
Felis catus >ENSFCAP00000008513 pep:novel scaffold:CAT:scaffold 187177:292:632:-1 gene:ENSFCAG00000009186 transcript:ENSFCAT00000009188  Method p value:0.015 
Felis catus >ENSFCAP00000009799 pep:novel genescaffold:CAT:GeneScaffold 172:8138:69665:-1 gene:ENSFCAG00000010555 transcript:ENSFCAT00000010558  Method p value:0.012 
Felis catus >ENSFCAP00000001155 pep:novel genescaffold:CAT:GeneScaffold 4422:263688:266623:1 gene:ENSFCAG00000001244 transcript:ENSFCAT00000001244  Method p value:0.011 
Felis catus >ENSFCAP00000008423 pep:novel genescaffold:CAT:GeneScaffold 652:89745:92447:-1 gene:ENSFCAG00000009086 transcript:ENSFCAT00000009088  Method p value:0.011 
Felis catus >ENSFCAP00000013319 pep:novel genescaffold:CAT:GeneScaffold 222:35395:41235:-1 gene:ENSFCAG00000014357 transcript:ENSFCAT00000014361  Method p value:0.010 
Felis catus >ENSFCAP00000002027 pep:novel genescaffold:CAT:GeneScaffold 1651:75111:79148:1 gene:ENSFCAG00000002198 transcript:ENSFCAT00000002197  Method p value:0.010 
Felis catus >ENSFCAP00000011597 pep:novel genescaffold:CAT:GeneScaffold 4003:42033:43769:1 gene:ENSFCAG00000012501 transcript:ENSFCAT00000012503  Method p value:0.010 
Felis catus >ENSFCAP00000010893 pep:novel genescaffold:CAT:GeneScaffold 54:315350:321153:-1 gene:ENSFCAG00000011735 transcript:ENSFCAT00000011738  Method p value:0.010 
Felis catus >ENSFCAP00000013193 pep:novel scaffold:CAT:scaffold 165781:89165:89578:-1 gene:ENSFCAG00000014216 transcript:ENSFCAT00000014223  Method p value:0.010 
Felis catus >ENSFCAP00000013120 pep:novel genescaffold:CAT:GeneScaffold 1546:161996:176797:1 gene:ENSFCAG00000014144 transcript:ENSFCAT00000014149  Method p value:0.009 
Felis catus >ENSFCAP00000008748 pep:novel genescaffold:CAT:GeneScaffold 4128:55820:56889:1 gene:ENSFCAG00000009432 transcript:ENSFCAT00000009434  Method p value:0.009 
Felis catus >ENSFCAP00000013316 pep:novel genescaffold:CAT:GeneScaffold 2:250198:250785:1 gene:ENSFCAG00000014354 transcript:ENSFCAT00000014358  Method p value:0.009 
Felis catus >ENSFCAP00000008715 pep:novel genescaffold:CAT:GeneScaffold 2678:236943:250087:1 gene:ENSFCAG00000009397 transcript:ENSFCAT00000009400  Method p value:0.008 
Felis catus >ENSFCAP00000009255 pep:novel genescaffold:CAT:GeneScaffold 2167:78937:79596:-1 gene:ENSFCAG00000009970 transcript:ENSFCAT00000009973  Method p value:0.008 
Felis catus >ENSFCAP00000008251 pep:novel scaffold:CAT:scaffold 149472:3114:5515:-1 gene:ENSFCAG00000008904 transcript:ENSFCAT00000008906  Method p value:0.007 
Felis catus >ENSFCAP00000010077 pep:novel scaffold:CAT:scaffold 205179:1367:7260:-1 gene:ENSFCAG00000010847 transcript:ENSFCAT00000010849  Method p value:0.007 
Felis catus >ENSFCAP00000001131 pep:novel genescaffold:CAT:GeneScaffold 586:11770:13888:1 gene:ENSFCAG00000001220 transcript:ENSFCAT00000001220  Method p value:0.005 
Felis catus >ENSFCAP00000002634 pep:novel genescaffold:CAT:GeneScaffold 1274:150934:154282:-1 gene:ENSFCAG00000002862 transcript:ENSFCAT00000002862  Method p value:0.004 
Gallus gallus >ENSGALP00000007180 pep:novel chromosome:WASHUC2:5:963966:971261:1 gene:ENSGALG00000004516 transcript:ENSGALT00000007192  Method p value:0.544 
Gallus gallus >ENSGALP00000005963 pep:novel chromosome:WASHUC2:22:2794396:2802220:-1 gene:ENSGALG00000003764 transcript:ENSGALT00000005973  Method p value:0.521 
Gallus gallus >ENSGALP00000034978 pep:novel chromosome:WASHUC2:Un random:39078952:39081244:1 gene:ENSGALG00000022189 transcript:ENSGALT00000035748  Method p value:0.430 
Gallus gallus >ENSGALP00000037307 pep:novel chromosome:WASHUC2:1:49971407:49972005:-1 gene:ENSGALG00000023226 transcript:ENSGALT00000038099  Method p value:0.293 
Gallus gallus >ENSGALP00000004705 pep:novel chromosome:WASHUC2:27:4688725:4689343:-1 gene:ENSGALG00000002979 transcript:ENSGALT00000004714  Method p value:0.211 
Gallus gallus >ENSGALP00000010744 pep:novel chromosome:WASHUC2:12:11769803:11771081:1 gene:ENSGALG00000006651 transcript:ENSGALT00000010758  Method p value:0.201 
Gallus gallus >ENSGALP00000002098 pep:novel chromosome:WASHUC2:26:2988332:2989126:-1 gene:ENSGALG00000001378 transcript:ENSGALT00000002100  Method p value:0.200 
Gallus gallus >ENSGALP00000023350 pep:novel chromosome:WASHUC2:Un random:51418883:51419821:1 gene:ENSGALG00000014492 transcript:ENSGALT00000023395  Method p value:0.172 
Gallus gallus >ENSGALP00000025402 pep:novel chromosome:WASHUC2:3:78547748:78548398:1 gene:ENSGALG00000015781 transcript:ENSGALT00000025448  Method p value:0.167 
Gallus gallus >ENSGALP00000007980 pep:novel chromosome:WASHUC2:17:5556742:5560298:-1 gene:ENSGALG00000004992 transcript:ENSGALT00000007994  Method p value:0.159 
Gallus gallus >ENSGALP00000002892 pep:novel chromosome:WASHUC2:Z:1534854:1540191:1 gene:ENSGALG00000001865 transcript:ENSGALT00000002896  Method p value:0.155 
Gallus gallus >ENSGALP00000026588 pep:novel chromosome:WASHUC2:3:107318290:107320686:-1 gene:ENSGALG00000016510 transcript:ENSGALT00000026639  Method p value:0.151 
Gallus gallus >ENSGALP00000039689 pep:novel chromosome:WASHUC2:11:453230:454716:-1 gene:ENSGALG00000024006 transcript:ENSGALT00000040486  Method p value:0.151 
Gallus gallus >ENSGALP00000013432 pep:novel chromosome:WASHUC2:4:14169851:14210524:1 gene:ENSGALG00000008266 transcript:ENSGALT00000013447  Method p value:0.149 
Gallus gallus >ENSGALP00000005667 pep:novel chromosome:WASHUC2:11:4157329:4160333:-1 gene:ENSGALG00000003588 transcript:ENSGALT00000005677  Method p value:0.145 
Gallus gallus >ENSGALP00000036421 pep:novel chromosome:WASHUC2:2:67485136:67486655:-1 gene:ENSGALG00000022965 transcript:ENSGALT00000037214  Method p value:0.141 
Gallus gallus >ENSGALP00000034804 pep:novel chromosome:WASHUC2:Un random:57100594:57103085:-1 gene:ENSGALG00000022023 transcript:ENSGALT00000035573  Method p value:0.138 
Gallus gallus >ENSGALP00000023931 pep:novel chromosome:WASHUC2:2:104980587:104984673:-1 gene:ENSGALG00000014858 transcript:ENSGALT00000023977  Method p value:0.136 
Gallus gallus >ENSGALP00000019395 pep:novel chromosome:WASHUC2:Un random:19733046:19734237:1 gene:ENSGALG00000011899 transcript:ENSGALT00000019421  Method p value:0.136 
Gallus gallus >ENSGALP00000034557 pep:novel chromosome:WASHUC2:28:779423:782360:-1 gene:ENSGALG00000021692 transcript:ENSGALT00000035203  Method p value:0.131 
Gallus gallus >ENSGALP00000033810 pep:novel chromosome:WASHUC2:20:5073043:5074746:1 gene:ENSGALG00000021357 transcript:ENSGALT00000034452  Method p value:0.129 
Gallus gallus >ENSGALP00000017339 pep:novel chromosome:WASHUC2:5:46127898:46162817:1 gene:ENSGALG00000010669 transcript:ENSGALT00000017359  Method p value:0.119 
Gallus gallus >ENSGALP00000039723 pep:novel chromosome:WASHUC2:22:3848572:3852308:1 gene:ENSGALG00000024022 transcript:ENSGALT00000040520  Method p value:0.118 
Gallus gallus >ENSGALP00000039695 pep:novel chromosome:WASHUC2:6:15646467:15657246:-1 gene:ENSGALG00000024010 transcript:ENSGALT00000040492  Method p value:0.115 
Gallus gallus >ENSGALP00000040477 pep:novel chromosome:WASHUC2:13:873383:874836:-1 gene:ENSGALG00000024394 transcript:ENSGALT00000041272  Method p value:0.111 
Gallus gallus >ENSGALP00000033809 pep:novel chromosome:WASHUC2:20:5073477:5074836:1 gene:ENSGALG00000021357 transcript:ENSGALT00000034451  Method p value:0.105 
Gallus gallus >ENSGALP00000040227 pep:novel chromosome:WASHUC2:26:10571:17925:1 gene:ENSGALG00000024286 transcript:ENSGALT00000041022  Method p value:0.104 
Gallus gallus >ENSGALP00000038568 pep:novel chromosome:WASHUC2:2:452450:453162:-1 gene:ENSGALG00000023632 transcript:ENSGALT00000039358  Method p value:0.103 
Gallus gallus >ENSGALP00000037748 pep:novel chromosome:WASHUC2:15:8101345:8102752:-1 gene:ENSGALG00000005873 transcript:ENSGALT00000038543  Method p value:0.098 
Gallus gallus >ENSGALP00000028151 pep:novel chromosome:WASHUC2:Z:66470968:66471519:-1 gene:ENSGALG00000017510 transcript:ENSGALT00000028205  Method p value:0.096 
Gallus gallus >ENSGALP00000008385 pep:novel chromosome:WASHUC2:5:321735:325011:-1 gene:ENSGALG00000005227 transcript:ENSGALT00000008399  Method p value:0.096 
Gallus gallus >ENSGALP00000007983 pep:novel chromosome:WASHUC2:17:5556742:5560046:-1 gene:ENSGALG00000004992 transcript:ENSGALT00000007997  Method p value:0.091 
Gallus gallus >ENSGALP00000005445 pep:novel chromosome:WASHUC2:22:2502937:2503616:1 gene:ENSGALG00000018715 transcript:ENSGALT00000005455  Method p value:0.086 
Gallus gallus >ENSGALP00000032247 pep:novel chromosome:WASHUC2:7:37839552:37842468:1 gene:ENSGALG00000012544 transcript:ENSGALT00000032884  Method p value:0.080 
Gallus gallus >ENSGALP00000034449 pep:novel chromosome:WASHUC2:23:3952988:3954201:1 gene:ENSGALG00000021645 transcript:ENSGALT00000035095  Method p value:0.073 
Gallus gallus >ENSGALP00000040214 pep:novel chromosome:WASHUC2:23:3952979:3954610:1 gene:ENSGALG00000021645 transcript:ENSGALT00000041009  Method p value:0.070 
Gallus gallus >ENSGALP00000016395 pep:novel chromosome:WASHUC2:8:21078661:21083418:1 gene:ENSGALG00000010091 transcript:ENSGALT00000016414  Method p value:0.066 
Gallus gallus >ENSGALP00000016351 pep:novel chromosome:WASHUC2:3:30513464:30514951:1 gene:ENSGALG00000010070 transcript:ENSGALT00000016370  Method p value:0.064 
Gallus gallus >ENSGALP00000007904 pep:novel chromosome:WASHUC2:9:10381733:10444589:-1 gene:ENSGALG00000004946 transcript:ENSGALT00000007918  Method p value:0.060 
Gallus gallus >ENSGALP00000024565 pep:novel chromosome:WASHUC2:1:87595429:87598997:-1 gene:ENSGALG00000015253 transcript:ENSGALT00000024611  Method p value:0.056 
Gallus gallus >ENSGALP00000028982 pep:novel chromosome:WASHUC2:21:6926731:6944000:1 gene:ENSGALG00000010072 transcript:ENSGALT00000029632  Method p value:0.055 
Gallus gallus >ENSGALP00000005790 pep:novel chromosome:WASHUC2:5:2959360:2960382:-1 gene:ENSGALG00000003660 transcript:ENSGALT00000005800  Method p value:0.051 
Gallus gallus >ENSGALP00000000316 pep:novel chromosome:WASHUC2:28:30087:39820:1 gene:ENSGALG00000000238 transcript:ENSGALT00000000317  Method p value:0.047 
Gallus gallus >ENSGALP00000037965 pep:novel chromosome:WASHUC2:3:18409026:18495494:1 gene:ENSGALG00000009303 transcript:ENSGALT00000038757  Method p value:0.042 
Gallus gallus >ENSGALP00000035388 pep:novel chromosome:WASHUC2:Un random:3781316:3782050:-1 gene:ENSGALG00000022588 transcript:ENSGALT00000036165  Method p value:0.041 
Gallus gallus >ENSGALP00000037964 pep:novel chromosome:WASHUC2:3:18409026:18495494:1 gene:ENSGALG00000009303 transcript:ENSGALT00000038756  Method p value:0.040 
Gallus gallus >ENSGALP00000037491 pep:novel chromosome:WASHUC2:5:27167075:27168236:-1 gene:ENSGALG00000023281 transcript:ENSGALT00000038285  Method p value:0.036 
Gallus gallus >ENSGALP00000002266 pep:novel chromosome:WASHUC2:15:468676:481303:1 gene:ENSGALG00000001493 transcript:ENSGALT00000002268  Method p value:0.032 
Gallus gallus >ENSGALP00000037993 pep:novel chromosome:WASHUC2:11:20885743:20886646:-1 gene:ENSGALG00000023446 transcript:ENSGALT00000038785  Method p value:0.030 
Gallus gallus >ENSGALP00000009427 pep:novel chromosome:WASHUC2:15:8100200:8101437:-1 gene:ENSGALG00000005873 transcript:ENSGALT00000009441  Method p value:0.030 
Gallus gallus >ENSGALP00000027157 pep:novel chromosome:WASHUC2:1:143257171:143306903:1 gene:ENSGALG00000016843 transcript:ENSGALT00000027208  Method p value:0.028 
Gallus gallus >ENSGALP00000038555 pep:novel chromosome:WASHUC2:6:24228142:24245397:1 gene:ENSGALG00000007753 transcript:ENSGALT00000039345  Method p value:0.028 
Gallus gallus >ENSGALP00000040297 pep:novel chromosome:WASHUC2:23:3028290:3032998:-1 gene:ENSGALG00000024316 transcript:ENSGALT00000041091  Method p value:0.028 
Gallus gallus >ENSGALP00000035619 pep:novel chromosome:WASHUC2:1:193324829:193326645:-1 gene:ENSGALG00000022713 transcript:ENSGALT00000036399  Method p value:0.026 
Gallus gallus >ENSGALP00000034812 pep:novel chromosome:WASHUC2:Un random:56045579:56046645:1 gene:ENSGALG00000022034 transcript:ENSGALT00000035581  Method p value:0.024 
Gallus gallus >ENSGALP00000021747 pep:novel chromosome:WASHUC2:25:763050:764328:1 gene:ENSGALG00000013350 transcript:ENSGALT00000021784  Method p value:0.024 
Gallus gallus >ENSGALP00000035508 pep:novel chromosome:WASHUC2:12:2222544:2224042:-1 gene:ENSGALG00000022656 transcript:ENSGALT00000036286  Method p value:0.024 
Gallus gallus >ENSGALP00000036081 pep:novel chromosome:WASHUC2:2:104980587:104984680:-1 gene:ENSGALG00000014858 transcript:ENSGALT00000036869  Method p value:0.024 
Gallus gallus >ENSGALP00000033732 pep:novel chromosome:WASHUC2:14:755579:756714:1 gene:ENSGALG00000003048 transcript:ENSGALT00000034375  Method p value:0.023 
Gallus gallus >ENSGALP00000036006 pep:novel chromosome:WASHUC2:1:106491291:106492792:1 gene:ENSGALG00000022840 transcript:ENSGALT00000036795  Method p value:0.022 
Gallus gallus >ENSGALP00000037969 pep:novel chromosome:WASHUC2:5:18195208:18196771:-1 gene:ENSGALG00000023441 transcript:ENSGALT00000038761  Method p value:0.018 
Gallus gallus >ENSGALP00000035511 pep:novel chromosome:WASHUC2:12:1737857:1742105:1 gene:ENSGALG00000022659 transcript:ENSGALT00000036289  Method p value:0.018 
Gallus gallus >ENSGALP00000008812 pep:novel chromosome:WASHUC2:2:3790597:3790893:1 gene:ENSGALG00000005498 transcript:ENSGALT00000008826  Method p value:0.016 
Gallus gallus >ENSGALP00000036677 pep:novel chromosome:WASHUC2:4:69515037:69586665:-1 gene:ENSGALG00000023033 transcript:ENSGALT00000037468  Method p value:0.016 
Gallus gallus >ENSGALP00000003804 pep:novel chromosome:WASHUC2:12:2143305:2156429:-1 gene:ENSGALG00000002423 transcript:ENSGALT00000003812  Method p value:0.015 
Gallus gallus >ENSGALP00000034427 pep:novel chromosome:WASHUC2:23:4395208:4402511:-1 gene:ENSGALG00000021634 transcript:ENSGALT00000035073  Method p value:0.013 
Gallus gallus >ENSGALP00000008093 pep:novel chromosome:WASHUC2:19:7031602:7048244:1 gene:ENSGALG00000005055 transcript:ENSGALT00000008107  Method p value:0.012 
Gallus gallus >ENSGALP00000008679 pep:novel chromosome:WASHUC2:14:6111870:6133115:-1 gene:ENSGALG00000005413 transcript:ENSGALT00000008693  Method p value:0.009 
Gallus gallus >ENSGALP00000020269 pep:novel chromosome:WASHUC2:Un random:32059459:32060181:-1 gene:ENSGALG00000022265 transcript:ENSGALT00000020296  Method p value:0.008 
Gallus gallus >ENSGALP00000027988 pep:novel chromosome:WASHUC2:18:4230354:4232773:1 gene:ENSGALG00000017357 transcript:ENSGALT00000028041  Method p value:0.007 
Gallus gallus >ENSGALP00000035094 pep:novel chromosome:WASHUC2:Un random:29708498:29710167:1 gene:ENSGALG00000022292 transcript:ENSGALT00000035865  Method p value:0.006 
Gallus gallus >ENSGALP00000016688 pep:novel chromosome:WASHUC2:8:21901359:21903276:-1 gene:ENSGALG00000010272 transcript:ENSGALT00000016707  Method p value:0.006 
Gallus gallus >ENSGALP00000016899 pep:novel chromosome:WASHUC2:5:41432825:41434929:-1 gene:ENSGALG00000010387 transcript:ENSGALT00000016918  Method p value:0.003 
Gallus gallus >ENSGALP00000038538 pep:novel chromosome:WASHUC2:19:7031587:7048061:1 gene:ENSGALG00000005055 transcript:ENSGALT00000039328  Method p value:0.002 
Gasterosteus aculeatus >ENSGACP00000016197 pep:novel group:BROADS1:groupXVIII:13379496:13382944:-1 gene:ENSGACG00000012241 transcript:ENSGACT00000016228  Method p value:0.539 
Gasterosteus aculeatus >ENSGACP00000005399 pep:novel group:BROADS1:groupXIII:1530484:1537967:-1 gene:ENSGACG00000004070 transcript:ENSGACT00000005414  Method p value:0.247 
Gasterosteus aculeatus >ENSGACP00000003415 pep:novel group:BROADS1:groupX:2549399:2555754:-1 gene:ENSGACG00000002607 transcript:ENSGACT00000003426  Method p value:0.226 
Gasterosteus aculeatus >ENSGACP00000010776 pep:novel group:BROADS1:groupXIX:9231105:9231523:-1 gene:ENSGACG00000008152 transcript:ENSGACT00000010798  Method p value:0.218 
Gasterosteus aculeatus >ENSGACP00000022968 pep:novel group:BROADS1:groupIII:13719664:13731706:-1 gene:ENSGACG00000017380 transcript:ENSGACT00000023011  Method p value:0.214 
Gasterosteus aculeatus >ENSGACP00000008885 pep:novel group:BROADS1:groupXV:3039463:3041155:-1 gene:ENSGACG00000006714 transcript:ENSGACT00000008904  Method p value:0.198 
Gasterosteus aculeatus >ENSGACP00000002271 pep:novel scaffold:BROADS1:scaffold 739:5370:6497:-1 gene:ENSGACG00000001747 transcript:ENSGACT00000002277  Method p value:0.193 
Gasterosteus aculeatus >ENSGACP00000016796 pep:novel group:BROADS1:groupI:16496808:16497485:-1 gene:ENSGACG00000012714 transcript:ENSGACT00000016830  Method p value:0.185 
Gasterosteus aculeatus >ENSGACP00000018224 pep:novel group:BROADS1:groupXX:17416189:17417151:-1 gene:ENSGACG00000013798 transcript:ENSGACT00000018259  Method p value:0.175 
Gasterosteus aculeatus >ENSGACP00000020852 pep:novel group:BROADS1:groupXIV:1160561:1162130:-1 gene:ENSGACG00000015804 transcript:ENSGACT00000020892  Method p value:0.153 
Gasterosteus aculeatus >ENSGACP00000004133 pep:novel group:BROADS1:groupX:4246938:4250100:-1 gene:ENSGACG00000003159 transcript:ENSGACT00000004147  Method p value:0.131 
Gasterosteus aculeatus >ENSGACP00000027582 pep:novel group:BROADS1:groupVII:27014215:27015715:-1 gene:ENSGACG00000020861 transcript:ENSGACT00000027634  Method p value:0.126 
Gasterosteus aculeatus >ENSGACP00000026213 pep:novel group:BROADS1:groupIX:19731425:19732993:-1 gene:ENSGACG00000019841 transcript:ENSGACT00000026264  Method p value:0.120 
Gasterosteus aculeatus >ENSGACP00000004576 pep:novel group:BROADS1:groupXX:843296:849352:-1 gene:ENSGACG00000003496 transcript:ENSGACT00000004590  Method p value:0.119 
Gasterosteus aculeatus >ENSGACP00000025174 pep:novel group:BROADS1:groupVII:2420217:2421982:1 gene:ENSGACG00000019044 transcript:ENSGACT00000025223  Method p value:0.111 
Gasterosteus aculeatus >ENSGACP00000020048 pep:novel scaffold:BROADS1:scaffold 68:620493:632512:1 gene:ENSGACG00000015178 transcript:ENSGACT00000020087  Method p value:0.105 
Gasterosteus aculeatus >ENSGACP00000026226 pep:novel group:BROADS1:groupIV:30892438:30894985:1 gene:ENSGACG00000019851 transcript:ENSGACT00000026277  Method p value:0.104 
Gasterosteus aculeatus >ENSGACP00000024623 pep:novel group:BROADS1:groupVII:340948:343020:-1 gene:ENSGACG00000018628 transcript:ENSGACT00000024672  Method p value:0.104 
Gasterosteus aculeatus >ENSGACP00000019695 pep:novel scaffold:BROADS1:scaffold 74:197753:208954:-1 gene:ENSGACG00000014923 transcript:ENSGACT00000019733  Method p value:0.101 
Gasterosteus aculeatus >ENSGACP00000011343 pep:novel group:BROADS1:groupXIX:9548391:9560015:-1 gene:ENSGACG00000008589 transcript:ENSGACT00000011366  Method p value:0.101 
Gasterosteus aculeatus >ENSGACP00000007855 pep:novel group:BROADS1:groupVI:7095248:7106403:1 gene:ENSGACG00000005921 transcript:ENSGACT00000007874  Method p value:0.099 
Gasterosteus aculeatus >ENSGACP00000007225 pep:novel group:BROADS1:groupV:6712814:6785669:-1 gene:ENSGACG00000005456 transcript:ENSGACT00000007243  Method p value:0.099 
Gasterosteus aculeatus >ENSGACP00000013221 pep:novel group:BROADS1:groupXX:11627360:11634320:-1 gene:ENSGACG00000010011 transcript:ENSGACT00000013246  Method p value:0.098 
Gasterosteus aculeatus >ENSGACP00000021797 pep:novel group:BROADS1:groupII:15594443:15597613:-1 gene:ENSGACG00000016505 transcript:ENSGACT00000021838  Method p value:0.098 
Gasterosteus aculeatus >ENSGACP00000003612 pep:novel group:BROADS1:groupXVI:6562331:6566147:-1 gene:ENSGACG00000002763 transcript:ENSGACT00000003624  Method p value:0.097 
Gasterosteus aculeatus >ENSGACP00000008019 pep:novel group:BROADS1:groupI:2218464:2220146:-1 gene:ENSGACG00000006034 transcript:ENSGACT00000008038  Method p value:0.095 
Gasterosteus aculeatus >ENSGACP00000008005 pep:novel group:BROADS1:groupI:2218130:2219616:-1 gene:ENSGACG00000006034 transcript:ENSGACT00000008024  Method p value:0.095 
Gasterosteus aculeatus >ENSGACP00000018118 pep:novel group:BROADS1:groupXIX:18768929:18772449:-1 gene:ENSGACG00000013705 transcript:ENSGACT00000018153  Method p value:0.090 
Gasterosteus aculeatus >ENSGACP00000010334 pep:novel group:BROADS1:groupVIII:8801427:8811156:-1 gene:ENSGACG00000007790 transcript:ENSGACT00000010356  Method p value:0.089 
Gasterosteus aculeatus >ENSGACP00000019390 pep:novel group:BROADS1:groupXIII:19685995:19691753:-1 gene:ENSGACG00000014682 transcript:ENSGACT00000019428  Method p value:0.087 
Gasterosteus aculeatus >ENSGACP00000025176 pep:novel group:BROADS1:groupVII:2420499:2422107:1 gene:ENSGACG00000019044 transcript:ENSGACT00000025225  Method p value:0.081 
Gasterosteus aculeatus >ENSGACP00000007179 pep:novel group:BROADS1:groupXII:5901564:5904440:1 gene:ENSGACG00000005412 transcript:ENSGACT00000007197  Method p value:0.081 
Gasterosteus aculeatus >ENSGACP00000015973 pep:novel group:BROADS1:groupXIX:15357367:15360484:1 gene:ENSGACG00000012071 transcript:ENSGACT00000016004  Method p value:0.080 
Gasterosteus aculeatus >ENSGACP00000000682 pep:novel scaffold:BROADS1:scaffold 101:345619:350993:-1 gene:ENSGACG00000000529 transcript:ENSGACT00000000682  Method p value:0.079 
Gasterosteus aculeatus >ENSGACP00000027556 pep:novel group:BROADS1:groupVII:26490578:26493742:1 gene:ENSGACG00000020842 transcript:ENSGACT00000027608  Method p value:0.076 
Gasterosteus aculeatus >ENSGACP00000008976 pep:novel group:BROADS1:groupXV:3395955:3397738:1 gene:ENSGACG00000006782 transcript:ENSGACT00000008996  Method p value:0.075 
Gasterosteus aculeatus >ENSGACP00000026071 pep:novel group:BROADS1:groupIX:19214718:19217541:1 gene:ENSGACG00000019734 transcript:ENSGACT00000026122  Method p value:0.074 
Gasterosteus aculeatus >ENSGACP00000023492 pep:novel group:BROADS1:groupIII:15949086:15950812:-1 gene:ENSGACG00000017778 transcript:ENSGACT00000023538  Method p value:0.074 
Gasterosteus aculeatus >ENSGACP00000025104 pep:novel group:BROADS1:groupVII:2255821:2257273:1 gene:ENSGACG00000018988 transcript:ENSGACT00000025153  Method p value:0.071 
Gasterosteus aculeatus >ENSGACP00000016890 pep:novel group:BROADS1:groupXIX:16552453:16555264:1 gene:ENSGACG00000012770 transcript:ENSGACT00000016924  Method p value:0.071 
Gasterosteus aculeatus >ENSGACP00000011829 pep:novel group:BROADS1:groupXIII:8973554:8975909:1 gene:ENSGACG00000008939 transcript:ENSGACT00000011853  Method p value:0.069 
Gasterosteus aculeatus >ENSGACP00000004578 pep:novel group:BROADS1:groupXX:843296:849352:-1 gene:ENSGACG00000003496 transcript:ENSGACT00000004592  Method p value:0.068 
Gasterosteus aculeatus >ENSGACP00000026241 pep:novel group:BROADS1:groupIV:30943737:30944587:-1 gene:ENSGACG00000019862 transcript:ENSGACT00000026292  Method p value:0.066 
Gasterosteus aculeatus >ENSGACP00000005308 pep:novel group:BROADS1:groupXIII:1514690:1518172:1 gene:ENSGACG00000003989 transcript:ENSGACT00000005323  Method p value:0.065 
Gasterosteus aculeatus >ENSGACP00000012112 pep:novel group:BROADS1:groupVIII:11375616:11376881:1 gene:ENSGACG00000009177 transcript:ENSGACT00000012136  Method p value:0.061 
Gasterosteus aculeatus >ENSGACP00000018156 pep:novel group:BROADS1:groupXX:17301258:17305011:1 gene:ENSGACG00000013740 transcript:ENSGACT00000018191  Method p value:0.061 
Gasterosteus aculeatus >ENSGACP00000026170 pep:novel group:BROADS1:groupIX:19544951:19558346:-1 gene:ENSGACG00000019798 transcript:ENSGACT00000026221  Method p value:0.060 
Gasterosteus aculeatus >ENSGACP00000009746 pep:novel group:BROADS1:groupX:10666995:10679875:-1 gene:ENSGACG00000007343 transcript:ENSGACT00000009766  Method p value:0.059 
Gasterosteus aculeatus >ENSGACP00000005315 pep:novel group:BROADS1:groupXIII:1515533:1518267:1 gene:ENSGACG00000003989 transcript:ENSGACT00000005330  Method p value:0.055 
Gasterosteus aculeatus >ENSGACP00000026230 pep:novel group:BROADS1:groupIV:30897829:30899732:-1 gene:ENSGACG00000019853 transcript:ENSGACT00000026281  Method p value:0.051 
Gasterosteus aculeatus >ENSGACP00000015368 pep:novel group:BROADS1:groupXII:15358013:15362889:1 gene:ENSGACG00000011615 transcript:ENSGACT00000015398  Method p value:0.048 
Gasterosteus aculeatus >ENSGACP00000026229 pep:novel group:BROADS1:groupIV:30897829:30899974:-1 gene:ENSGACG00000019853 transcript:ENSGACT00000026280  Method p value:0.046 
Gasterosteus aculeatus >ENSGACP00000009632 pep:novel group:BROADS1:groupI:5408524:5408916:1 gene:ENSGACG00000007274 transcript:ENSGACT00000009652  Method p value:0.045 
Gasterosteus aculeatus >ENSGACP00000005301 pep:novel group:BROADS1:groupXIII:1514688:1518522:1 gene:ENSGACG00000003989 transcript:ENSGACT00000005316  Method p value:0.045 
Gasterosteus aculeatus >ENSGACP00000023727 pep:novel group:BROADS1:groupIV:10627333:10630278:-1 gene:ENSGACG00000017963 transcript:ENSGACT00000023774  Method p value:0.042 
Gasterosteus aculeatus >ENSGACP00000027112 pep:novel group:BROADS1:groupVII:19298901:19299458:1 gene:ENSGACG00000020504 transcript:ENSGACT00000027164  Method p value:0.039 
Gasterosteus aculeatus >ENSGACP00000025102 pep:novel group:BROADS1:groupVII:2255056:2257655:1 gene:ENSGACG00000018988 transcript:ENSGACT00000025151  Method p value:0.037 
Gasterosteus aculeatus >ENSGACP00000019904 pep:novel scaffold:BROADS1:scaffold 970:94:3408:1 gene:ENSGACG00000015094 transcript:ENSGACT00000019942  Method p value:0.037 
Gasterosteus aculeatus >ENSGACP00000025776 pep:novel group:BROADS1:groupIV:25511201:25512898:1 gene:ENSGACG00000019497 transcript:ENSGACT00000025826  Method p value:0.036 
Gasterosteus aculeatus >ENSGACP00000009724 pep:novel group:BROADS1:groupX:10630189:10664614:1 gene:ENSGACG00000007310 transcript:ENSGACT00000009744  Method p value:0.035 
Gasterosteus aculeatus >ENSGACP00000004291 pep:novel group:BROADS1:groupXVII:491323:494505:-1 gene:ENSGACG00000003262 transcript:ENSGACT00000004305  Method p value:0.034 
Gasterosteus aculeatus >ENSGACP00000011936 pep:novel group:BROADS1:groupX:13788630:13791322:-1 gene:ENSGACG00000009040 transcript:ENSGACT00000011960  Method p value:0.034 
Gasterosteus aculeatus >ENSGACP00000010222 pep:novel group:BROADS1:groupXVI:14989978:14992764:-1 gene:ENSGACG00000007660 transcript:ENSGACT00000010244  Method p value:0.033 
Gasterosteus aculeatus >ENSGACP00000025769 pep:novel group:BROADS1:groupIV:25509908:25512909:1 gene:ENSGACG00000019497 transcript:ENSGACT00000025819  Method p value:0.032 
Gasterosteus aculeatus >ENSGACP00000016795 pep:novel scaffold:BROADS1:scaffold 151:127833:131299:-1 gene:ENSGACG00000012712 transcript:ENSGACT00000016829  Method p value:0.031 
Gasterosteus aculeatus >ENSGACP00000002229 pep:novel scaffold:BROADS1:scaffold 213:62689:65576:1 gene:ENSGACG00000001709 transcript:ENSGACT00000002235  Method p value:0.031 
Gasterosteus aculeatus >ENSGACP00000017700 pep:novel group:BROADS1:groupXVIII:15666930:15669042:1 gene:ENSGACG00000013393 transcript:ENSGACT00000017735  Method p value:0.028 
Gasterosteus aculeatus >ENSGACP00000027554 pep:novel group:BROADS1:groupVII:26390030:26393531:-1 gene:ENSGACG00000020840 transcript:ENSGACT00000027606  Method p value:0.028 
Gasterosteus aculeatus >ENSGACP00000017079 pep:novel group:BROADS1:groupXX:14888175:14901113:1 gene:ENSGACG00000012913 transcript:ENSGACT00000017113  Method p value:0.026 
Gasterosteus aculeatus >ENSGACP00000011767 pep:novel group:BROADS1:groupX:13455992:13488782:-1 gene:ENSGACG00000008892 transcript:ENSGACT00000011791  Method p value:0.025 
Gasterosteus aculeatus >ENSGACP00000025774 pep:novel group:BROADS1:groupIV:25509927:25512639:1 gene:ENSGACG00000019497 transcript:ENSGACT00000025824  Method p value:0.024 
Gasterosteus aculeatus >ENSGACP00000000142 pep:novel scaffold:BROADS1:scaffold 478:1593:2797:-1 gene:ENSGACG00000000114 transcript:ENSGACT00000000142  Method p value:0.021 
Gasterosteus aculeatus >ENSGACP00000017948 pep:novel group:BROADS1:groupXI:13303297:13312575:-1 gene:ENSGACG00000013576 transcript:ENSGACT00000017983  Method p value:0.021 
Gasterosteus aculeatus >ENSGACP00000011234 pep:novel group:BROADS1:groupXII:10666152:10667343:-1 gene:ENSGACG00000008484 transcript:ENSGACT00000011257  Method p value:0.019 
Gasterosteus aculeatus >ENSGACP00000008922 pep:novel group:BROADS1:groupXI:3465800:3467727:-1 gene:ENSGACG00000006740 transcript:ENSGACT00000008942  Method p value:0.018 
Gasterosteus aculeatus >ENSGACP00000009598 pep:novel group:BROADS1:groupX:10166847:10172167:1 gene:ENSGACG00000007251 transcript:ENSGACT00000009618  Method p value:0.018 
Gasterosteus aculeatus >ENSGACP00000003795 pep:novel group:BROADS1:groupXII:881803:883949:1 gene:ENSGACG00000002899 transcript:ENSGACT00000003808  Method p value:0.018 
Gasterosteus aculeatus >ENSGACP00000021864 pep:novel group:BROADS1:groupIX:4487672:4506442:1 gene:ENSGACG00000016535 transcript:ENSGACT00000021905  Method p value:0.017 
Gasterosteus aculeatus >ENSGACP00000010340 pep:novel group:BROADS1:groupXVIII:6652477:6653221:1 gene:ENSGACG00000007805 transcript:ENSGACT00000010362  Method p value:0.016 
Gasterosteus aculeatus >ENSGACP00000025771 pep:novel group:BROADS1:groupIV:25509917:25512733:1 gene:ENSGACG00000019497 transcript:ENSGACT00000025821  Method p value:0.016 
Gasterosteus aculeatus >ENSGACP00000011045 pep:novel group:BROADS1:groupXI:5189002:5196132:1 gene:ENSGACG00000008358 transcript:ENSGACT00000011068  Method p value:0.014 
Gasterosteus aculeatus >ENSGACP00000009619 pep:novel group:BROADS1:groupXI:4123132:4125044:-1 gene:ENSGACG00000007268 transcript:ENSGACT00000009639  Method p value:0.013 
Gasterosteus aculeatus >ENSGACP00000008875 pep:novel group:BROADS1:groupXV:2978715:2979601:-1 gene:ENSGACG00000006710 transcript:ENSGACT00000008894  Method p value:0.008 
Gasterosteus aculeatus >ENSGACP00000010906 pep:novel group:BROADS1:groupXIII:8305571:8306782:-1 gene:ENSGACG00000008255 transcript:ENSGACT00000010929  Method p value:0.007 
Gasterosteus aculeatus >ENSGACP00000018957 pep:novel group:BROADS1:groupI:21932962:21935790:1 gene:ENSGACG00000014373 transcript:ENSGACT00000018995  Method p value:0.006 
Gasterosteus aculeatus >ENSGACP00000012973 pep:novel group:BROADS1:groupX:15061664:15063622:1 gene:ENSGACG00000009814 transcript:ENSGACT00000012997  Method p value:0.004 
Gasterosteus aculeatus >ENSGACP00000009941 pep:novel group:BROADS1:groupV:9535025:9538845:-1 gene:ENSGACG00000007458 transcript:ENSGACT00000009963  Method p value:0.002 
Homo sapiens >ENSP00000373336 pep:novel chromosome:NCBI36:3:9767733:9783421:1 gene:ENSG00000114026 transcript:ENST00000383825  Method p value:0.594 
Homo sapiens >ENSP00000375425 pep:novel supercontig::NT 113964:74613:75131:1 gene:ENSG00000212896 transcript:ENST00000391583  Method p value:0.278 
Homo sapiens >ENSP00000375418 pep:novel supercontig::NT 113962:46059:46577:1 gene:ENSG00000212889 transcript:ENST00000391576  Method p value:0.278 
Homo sapiens >ENSP00000375422 pep:novel supercontig::NT 113964:146487:147005:1 gene:ENSG00000212893 transcript:ENST00000391580  Method p value:0.276 
Homo sapiens >ENSP00000375419 pep:novel supercontig::NT 113962:28825:29343:1 gene:ENSG00000212890 transcript:ENST00000391577  Method p value:0.276 
Homo sapiens >ENSP00000361501 pep:novel chromosome:NCBI36:1:43689745:43692221:-1 gene:ENSG00000178922 transcript:ENST00000372424  Method p value:0.228 
Homo sapiens >ENSP00000370495 pep:novel chromosome:NCBI36:X:3834245:3848751:-1 gene:ENSG00000205662 transcript:ENST00000381105  Method p value:0.220 
Homo sapiens >ENSP00000375676 pep:novel chromosome:NCBI36:19:56293748:56299659:-1 gene:ENSG00000142544 transcript:ENST00000391800  Method p value:0.215 
Homo sapiens >ENSP00000370496 pep:novel chromosome:NCBI36:X:3792439:3810322:-1 gene:ENSG00000205663 transcript:ENST00000381106  Method p value:0.178 
Homo sapiens >ENSP00000329016 pep:novel chromosome:NCBI36:22:17497792:17500813:-1 gene:ENSG00000182490 transcript:ENST00000331697  Method p value:0.165 
Homo sapiens >ENSP00000353965 pep:novel chromosome:NCBI36:17:6885673:6887966:-1 gene:ENSG00000174326 transcript:ENST00000360736  Method p value:0.158 
Homo sapiens >ENSP00000365566 pep:novel chromosome:NCBI36:X:48816634:48818592:-1 gene:ENSG00000102050 transcript:ENST00000376386  Method p value:0.129 
Homo sapiens >ENSP00000367681 pep:novel chromosome:NCBI36:1:2508118:2512766:1 gene:ENSG00000157870 transcript:ENST00000378424  Method p value:0.128 
Homo sapiens >ENSP00000341841 pep:novel chromosome:NCBI36:15:20253724:20267066:-1 gene:ENSG00000185182 transcript:ENST00000341390  Method p value:0.113 
Homo sapiens >ENSP00000332967 pep:novel chromosome:NCBI36:16:87789935:87793725:-1 gene:ENSG00000182157 transcript:ENST00000333222  Method p value:0.112 
Homo sapiens >ENSP00000342305 pep:novel chromosome:NCBI36:20:2390402:2399499:-1 gene:ENSG00000125835 transcript:ENST00000339610  Method p value:0.106 
Homo sapiens >ENSP00000381561 pep:novel chromosome:NCBI36:17:35353259:35354622:1 gene:ENSG00000204913 transcript:ENST00000398553  Method p value:0.104 
Homo sapiens >ENSP00000314498 pep:novel chromosome:NCBI36:X:107285502:107569367:-1 gene:ENSG00000197565 transcript:ENST00000315004  Method p value:0.104 
Homo sapiens >ENSP00000372232 pep:novel chromosome:NCBI36:11:118171:119275:1 gene:ENSG00000206080 transcript:ENST00000382782  Method p value:0.101 
Homo sapiens >ENSP00000378340 pep:novel chromosome:NCBI36:X:107285502:107568316:-1 gene:ENSG00000197565 transcript:ENST00000394872  Method p value:0.101 
Homo sapiens >ENSP00000381725 pep:novel chromosome:NCBI36:7:62869368:62871389:-1 gene:ENSG00000203450 transcript:ENST00000366268  Method p value:0.098 
Homo sapiens >ENSP00000290079 pep:novel chromosome:NCBI36:9:138805624:138807529:1 gene:ENSG00000213213 transcript:ENST00000290079  Method p value:0.087 
Homo sapiens >ENSP00000362771 pep:novel chromosome:NCBI36:1:31920951:31942507:-1 gene:ENSG00000084636 transcript:ENST00000373667  Method p value:0.086 
Homo sapiens >ENSP00000382036 pep:novel chromosome:NCBI36:17:19001819:19003150:-1 gene:ENSG00000197665 transcript:ENST00000399086  Method p value:0.083 
Homo sapiens >ENSP00000382033 pep:novel chromosome:NCBI36:17:19063049:19064379:1 gene:ENSG00000198274 transcript:ENST00000399083  Method p value:0.083 
Homo sapiens >ENSP00000373588 pep:novel chromosome:NCBI36:12:50500503:50502482:-1 gene:ENSG00000205432 transcript:ENST00000388936  Method p value:0.079 
Homo sapiens >ENSP00000370499 pep:novel chromosome:NCBI36:X:3752400:3771898:-1 gene:ENSG00000205664 transcript:ENST00000381109  Method p value:0.065 
Homo sapiens >ENSP00000382042 pep:novel chromosome:NCBI36:17:18937012:18938345:1 gene:ENSG00000214845 transcript:ENST00000399091  Method p value:0.064 
Homo sapiens >ENSP00000372163 pep:novel chromosome:NCBI36:19:149089:151744:1 gene:ENSG00000206054 transcript:ENST00000382716  Method p value:0.063 
Homo sapiens >ENSP00000379137 pep:novel chromosome:NCBI36:22:49026322:49031941:-1 gene:ENSG00000100429 transcript:ENST00000395791  Method p value:0.062 
Homo sapiens >ENSP00000375706 pep:novel chromosome:NCBI36:19:55068039:55073528:-1 gene:ENSG00000204673 transcript:ENST00000391830  Method p value:0.061 
Homo sapiens >ENSP00000375966 pep:novel chromosome:NCBI36:2:218955219:218958234:1 gene:ENSG00000018280 transcript:ENST00000392119  Method p value:0.058 
Homo sapiens >ENSP00000373860 pep:novel chromosome:NCBI36:19:55706673:55708877:-1 gene:ENSG00000204653 transcript:ENST00000389208  Method p value:0.057 
Homo sapiens >ENSP00000368783 pep:novel chromosome:NCBI36:9:33451450:33455192:-1 gene:ENSG00000165271 transcript:ENST00000379470  Method p value:0.037 
Homo sapiens >ENSP00000380430 pep:novel chromosome:NCBI36:14:22885363:22891909:-1 gene:ENSG00000092096 transcript:ENST00000397260  Method p value:0.036 
Homo sapiens >ENSP00000376031 pep:novel chromosome:NCBI36:2:210152284:210251597:1 gene:ENSG00000078018 transcript:ENST00000392193  Method p value:0.034 
Homo sapiens >ENSP00000380036 pep:novel chromosome:NCBI36:11:6296754:6298294:-1 gene:ENSG00000170955 transcript:ENST00000396824  Method p value:0.003 
Homo sapiens >ENSP00000375311 pep:novel chromosome:NCBI36:11:1866951:1868660:-1 gene:ENSG00000184682 transcript:ENST00000391480  Method p value:0.002 
Homo sapiens >ENSP00000380104 pep:novel chromosome:NCBI36:11:5247312:5483423:-1 gene:ENSG00000213931 transcript:ENST00000396895  Method p value:0.002 
Homo sapiens >ENSP00000329626 pep:novel chromosome:NCBI36:4:109954421:110442624:-1 gene:ENSG00000188517 transcript:ENST00000333642  Method p value:0.002 
Loxodonta africana >ENSLAFP00000002237 pep:novel genescaffold:BROADE1:GeneScaffold 584:3207:40660:1 gene:ENSLAFG00000002673 transcript:ENSLAFT00000002674  Method p value:0.499 
Loxodonta africana >ENSLAFP00000007349 pep:novel genescaffold:BROADE1:GeneScaffold 352:62355:95128:1 gene:ENSLAFG00000008748 transcript:ENSLAFT00000008748  Method p value:0.463 
Loxodonta africana >ENSLAFP00000007112 pep:novel scaffold:BROADE1:scaffold 443:135556:136004:-1 gene:ENSLAFG00000008471 transcript:ENSLAFT00000008472  Method p value:0.337 
Loxodonta africana >ENSLAFP00000000671 pep:novel genescaffold:BROADE1:GeneScaffold 731:80571:90084:1 gene:ENSLAFG00000000806 transcript:ENSLAFT00000000803  Method p value:0.207 
Loxodonta africana >ENSLAFP00000010119 pep:novel genescaffold:BROADE1:GeneScaffold 539:549:27885:-1 gene:ENSLAFG00000012103 transcript:ENSLAFT00000012105  Method p value:0.187 
Loxodonta africana >ENSLAFP00000010621 pep:novel genescaffold:BROADE1:GeneScaffold 1555:96640:100078:-1 gene:ENSLAFG00000012701 transcript:ENSLAFT00000012701  Method p value:0.183 
Loxodonta africana >ENSLAFP00000005289 pep:novel scaffold:BROADE1:scaffold 110663:9094:9513:1 gene:ENSLAFG00000006305 transcript:ENSLAFT00000006302  Method p value:0.170 
Loxodonta africana >ENSLAFP00000011304 pep:novel genescaffold:BROADE1:GeneScaffold 3231:89084:99819:1 gene:ENSLAFG00000013513 transcript:ENSLAFT00000013511  Method p value:0.145 
Loxodonta africana >ENSLAFP00000001431 pep:novel genescaffold:BROADE1:GeneScaffold 342:7965:36370:1 gene:ENSLAFG00000001711 transcript:ENSLAFT00000001714  Method p value:0.142 
Loxodonta africana >ENSLAFP00000007224 pep:novel scaffold:BROADE1:scaffold 31572:12472:13049:-1 gene:ENSLAFG00000008603 transcript:ENSLAFT00000008601  Method p value:0.124 
Loxodonta africana >ENSLAFP00000005541 pep:novel scaffold:BROADE1:scaffold 18766:17622:28502:1 gene:ENSLAFG00000006599 transcript:ENSLAFT00000006599  Method p value:0.124 
Loxodonta africana >ENSLAFP00000008276 pep:novel genescaffold:BROADE1:GeneScaffold 4744:19263:59486:1 gene:ENSLAFG00000009875 transcript:ENSLAFT00000009876  Method p value:0.123 
Loxodonta africana >ENSLAFP00000005103 pep:novel genescaffold:BROADE1:GeneScaffold 2300:1319:13964:-1 gene:ENSLAFG00000006089 transcript:ENSLAFT00000006088  Method p value:0.122 
Loxodonta africana >ENSLAFP00000007302 pep:novel genescaffold:BROADE1:GeneScaffold 6772:33187:33873:1 gene:ENSLAFG00000008696 transcript:ENSLAFT00000008696  Method p value:0.120 
Loxodonta africana >ENSLAFP00000001374 pep:novel genescaffold:BROADE1:GeneScaffold 964:44056:56053:1 gene:ENSLAFG00000001647 transcript:ENSLAFT00000001647  Method p value:0.119 
Loxodonta africana >ENSLAFP00000012270 pep:novel genescaffold:BROADE1:GeneScaffold 3437:9533:10395:-1 gene:ENSLAFG00000014649 transcript:ENSLAFT00000014649  Method p value:0.112 
Loxodonta africana >ENSLAFP00000008348 pep:novel scaffold:BROADE1:scaffold 26152:34133:36231:-1 gene:ENSLAFG00000009969 transcript:ENSLAFT00000009968  Method p value:0.112 
Loxodonta africana >ENSLAFP00000011113 pep:novel scaffold:BROADE1:scaffold 37614:18516:21149:1 gene:ENSLAFG00000013281 transcript:ENSLAFT00000013281  Method p value:0.107 
Loxodonta africana >ENSLAFP00000010397 pep:novel genescaffold:BROADE1:GeneScaffold 5470:106260:123933:-1 gene:ENSLAFG00000012441 transcript:ENSLAFT00000012441  Method p value:0.106 
Loxodonta africana >ENSLAFP00000001007 pep:novel scaffold:BROADE1:scaffold 74430:7446:8813:1 gene:ENSLAFG00000001191 transcript:ENSLAFT00000001192  Method p value:0.098 
Loxodonta africana >ENSLAFP00000005637 pep:novel genescaffold:BROADE1:GeneScaffold 5754:319:2196:1 gene:ENSLAFG00000006712 transcript:ENSLAFT00000006712  Method p value:0.094 
Loxodonta africana >ENSLAFP00000005199 pep:novel scaffold:BROADE1:scaffold 34315:12643:20305:1 gene:ENSLAFG00000006196 transcript:ENSLAFT00000006196  Method p value:0.085 
Loxodonta africana >ENSLAFP00000005537 pep:novel genescaffold:BROADE1:GeneScaffold 5811:432925:441075:1 gene:ENSLAFG00000006596 transcript:ENSLAFT00000006595  Method p value:0.081 
Loxodonta africana >ENSLAFP00000011705 pep:novel scaffold:BROADE1:scaffold 45496:6960:9999:-1 gene:ENSLAFG00000013978 transcript:ENSLAFT00000013980  Method p value:0.079 
Loxodonta africana >ENSLAFP00000001397 pep:novel genescaffold:BROADE1:GeneScaffold 7228:69174:71809:-1 gene:ENSLAFG00000001675 transcript:ENSLAFT00000001674  Method p value:0.075 
Loxodonta africana >ENSLAFP00000009690 pep:novel genescaffold:BROADE1:GeneScaffold 5793:2457:5663:-1 gene:ENSLAFG00000011593 transcript:ENSLAFT00000011593  Method p value:0.075 
Loxodonta africana >ENSLAFP00000003597 pep:novel scaffold:BROADE1:scaffold 49589:7901:8968:-1 gene:ENSLAFG00000004313 transcript:ENSLAFT00000004313  Method p value:0.073 
Loxodonta africana >ENSLAFP00000001254 pep:novel scaffold:BROADE1:scaffold 4706:40070:41909:-1 gene:ENSLAFG00000001505 transcript:ENSLAFT00000001503  Method p value:0.071 
Loxodonta africana >ENSLAFP00000001677 pep:novel scaffold:BROADE1:scaffold 115451:4340:5847:1 gene:ENSLAFG00000002004 transcript:ENSLAFT00000002004  Method p value:0.069 
Loxodonta africana >ENSLAFP00000007943 pep:novel genescaffold:BROADE1:GeneScaffold 5415:1217:9011:-1 gene:ENSLAFG00000009472 transcript:ENSLAFT00000009471  Method p value:0.069 
Loxodonta africana >ENSLAFP00000008769 pep:novel scaffold:BROADE1:scaffold 69325:4538:5483:-1 gene:ENSLAFG00000010473 transcript:ENSLAFT00000010472  Method p value:0.067 
Loxodonta africana >ENSLAFP00000015373 pep:novel genescaffold:BROADE1:GeneScaffold 2522:3970:12017:-1 gene:ENSLAFG00000018344 transcript:ENSLAFT00000018344  Method p value:0.064 
Loxodonta africana >ENSLAFP00000014646 pep:novel scaffold:BROADE1:scaffold 137826:4023:4612:-1 gene:ENSLAFG00000017463 transcript:ENSLAFT00000017465  Method p value:0.061 
Loxodonta africana >ENSLAFP00000002591 pep:novel genescaffold:BROADE1:GeneScaffold 2282:426966:427634:-1 gene:ENSLAFG00000003117 transcript:ENSLAFT00000003116  Method p value:0.061 
Loxodonta africana >ENSLAFP00000009210 pep:novel genescaffold:BROADE1:GeneScaffold 2275:87253:89386:-1 gene:ENSLAFG00000011013 transcript:ENSLAFT00000011010  Method p value:0.059 
Loxodonta africana >ENSLAFP00000003796 pep:novel genescaffold:BROADE1:GeneScaffold 6650:3781:4964:-1 gene:ENSLAFG00000004554 transcript:ENSLAFT00000004552  Method p value:0.058 
Loxodonta africana >ENSLAFP00000011006 pep:novel genescaffold:BROADE1:GeneScaffold 7805:11629:13832:-1 gene:ENSLAFG00000013153 transcript:ENSLAFT00000013153  Method p value:0.054 
Loxodonta africana >ENSLAFP00000011970 pep:novel genescaffold:BROADE1:GeneScaffold 7408:201949:202992:-1 gene:ENSLAFG00000014296 transcript:ENSLAFT00000014293  Method p value:0.054 
Loxodonta africana >ENSLAFP00000013685 pep:novel genescaffold:BROADE1:GeneScaffold 3702:219153:219770:1 gene:ENSLAFG00000016302 transcript:ENSLAFT00000016299  Method p value:0.049 
Loxodonta africana >ENSLAFP00000010092 pep:novel genescaffold:BROADE1:GeneScaffold 2806:4330:6362:1 gene:ENSLAFG00000012077 transcript:ENSLAFT00000012074  Method p value:0.046 
Loxodonta africana >ENSLAFP00000000410 pep:novel genescaffold:BROADE1:GeneScaffold 3857:137996:143916:-1 gene:ENSLAFG00000000487 transcript:ENSLAFT00000000488  Method p value:0.046 
Loxodonta africana >ENSLAFP00000007132 pep:novel scaffold:BROADE1:scaffold 23970:5235:5968:-1 gene:ENSLAFG00000008495 transcript:ENSLAFT00000008496  Method p value:0.046 
Loxodonta africana >ENSLAFP00000013603 pep:novel scaffold:BROADE1:scaffold 90016:3651:4331:-1 gene:ENSLAFG00000016208 transcript:ENSLAFT00000016206  Method p value:0.042 
Loxodonta africana >ENSLAFP00000001543 pep:novel scaffold:BROADE1:scaffold 62408:12454:13081:1 gene:ENSLAFG00000001847 transcript:ENSLAFT00000001846  Method p value:0.040 
Loxodonta africana >ENSLAFP00000015358 pep:novel genescaffold:BROADE1:GeneScaffold 6676:3:4406:1 gene:ENSLAFG00000018331 transcript:ENSLAFT00000018328  Method p value:0.039 
Loxodonta africana >ENSLAFP00000014749 pep:novel scaffold:BROADE1:scaffold 31570:2784:7212:1 gene:ENSLAFG00000017588 transcript:ENSLAFT00000017586  Method p value:0.038 
Loxodonta africana >ENSLAFP00000004160 pep:novel scaffold:BROADE1:scaffold 22478:431:15733:-1 gene:ENSLAFG00000004976 transcript:ENSLAFT00000004974  Method p value:0.038 
Loxodonta africana >ENSLAFP00000010658 pep:novel scaffold:BROADE1:scaffold 17515:26215:27625:-1 gene:ENSLAFG00000012749 transcript:ENSLAFT00000012746  Method p value:0.035 
Loxodonta africana >ENSLAFP00000004847 pep:novel genescaffold:BROADE1:GeneScaffold 6116:4215:6897:1 gene:ENSLAFG00000005782 transcript:ENSLAFT00000005784  Method p value:0.033 
Loxodonta africana >ENSLAFP00000012960 pep:novel scaffold:BROADE1:scaffold 11572:23323:26414:1 gene:ENSLAFG00000015463 transcript:ENSLAFT00000015464  Method p value:0.031 
Loxodonta africana >ENSLAFP00000003011 pep:novel scaffold:BROADE1:scaffold 19787:36507:37670:1 gene:ENSLAFG00000003610 transcript:ENSLAFT00000003609  Method p value:0.030 
Loxodonta africana >ENSLAFP00000008166 pep:novel scaffold:BROADE1:scaffold 83179:471:3701:1 gene:ENSLAFG00000009743 transcript:ENSLAFT00000009742  Method p value:0.030 
Loxodonta africana >ENSLAFP00000011607 pep:novel scaffold:BROADE1:scaffold 1318:108036:114591:1 gene:ENSLAFG00000013860 transcript:ENSLAFT00000013860  Method p value:0.027 
Loxodonta africana >ENSLAFP00000008985 pep:novel scaffold:BROADE1:scaffold 35470:3563:4349:-1 gene:ENSLAFG00000010735 transcript:ENSLAFT00000010735  Method p value:0.024 
Loxodonta africana >ENSLAFP00000000459 pep:novel genescaffold:BROADE1:GeneScaffold 5873:16325:54357:1 gene:ENSLAFG00000000547 transcript:ENSLAFT00000000546  Method p value:0.023 
Loxodonta africana >ENSLAFP00000010794 pep:novel genescaffold:BROADE1:GeneScaffold 272:3:3364:1 gene:ENSLAFG00000012910 transcript:ENSLAFT00000012909  Method p value:0.022 
Loxodonta africana >ENSLAFP00000013590 pep:novel genescaffold:BROADE1:GeneScaffold 7648:12536:16713:-1 gene:ENSLAFG00000016193 transcript:ENSLAFT00000016190  Method p value:0.021 
Loxodonta africana >ENSLAFP00000008326 pep:novel genescaffold:BROADE1:GeneScaffold 4253:9361:10900:1 gene:ENSLAFG00000009942 transcript:ENSLAFT00000009942  Method p value:0.019 
Loxodonta africana >ENSLAFP00000004480 pep:novel genescaffold:BROADE1:GeneScaffold 6372:84802:85726:1 gene:ENSLAFG00000005349 transcript:ENSLAFT00000005351  Method p value:0.017 
Loxodonta africana >ENSLAFP00000012535 pep:novel genescaffold:BROADE1:GeneScaffold 33:24651:26339:-1 gene:ENSLAFG00000014972 transcript:ENSLAFT00000014973  Method p value:0.016 
Loxodonta africana >ENSLAFP00000007159 pep:novel scaffold:BROADE1:scaffold 25264:20623:23054:1 gene:ENSLAFG00000008525 transcript:ENSLAFT00000008526  Method p value:0.016 
Loxodonta africana >ENSLAFP00000001217 pep:novel scaffold:BROADE1:scaffold 117353:4873:5536:-1 gene:ENSLAFG00000001460 transcript:ENSLAFT00000001459  Method p value:0.014 
Loxodonta africana >ENSLAFP00000007686 pep:novel genescaffold:BROADE1:GeneScaffold 3045:20543:21412:-1 gene:ENSLAFG00000009169 transcript:ENSLAFT00000009169  Method p value:0.013 
Loxodonta africana >ENSLAFP00000001205 pep:novel genescaffold:BROADE1:GeneScaffold 4690:5:3374:1 gene:ENSLAFG00000001444 transcript:ENSLAFT00000001443  Method p value:0.011 
Loxodonta africana >ENSLAFP00000004161 pep:novel genescaffold:BROADE1:GeneScaffold 985:10491:21479:-1 gene:ENSLAFG00000004977 transcript:ENSLAFT00000004975  Method p value:0.010 
Loxodonta africana >ENSLAFP00000013805 pep:novel genescaffold:BROADE1:GeneScaffold 4699:19946:34026:1 gene:ENSLAFG00000016438 transcript:ENSLAFT00000016440  Method p value:0.009 
Loxodonta africana >ENSLAFP00000012258 pep:novel genescaffold:BROADE1:GeneScaffold 945:108220:108753:-1 gene:ENSLAFG00000014638 transcript:ENSLAFT00000014637  Method p value:0.009 
Loxodonta africana >ENSLAFP00000011237 pep:novel genescaffold:BROADE1:GeneScaffold 6603:36330:37065:-1 gene:ENSLAFG00000013431 transcript:ENSLAFT00000013427  Method p value:0.004 
Loxodonta africana >ENSLAFP00000002447 pep:novel genescaffold:BROADE1:GeneScaffold 1544:53419:63554:-1 gene:ENSLAFG00000002936 transcript:ENSLAFT00000002936  Method p value:0.001 
Macaca mulatta >ENSMMUP00000032124 pep:novel chromosome:MMUL 1:8:42918892:42958435:1 gene:ENSMMUG00000020793 transcript:ENSMMUT00000039042  Method p value:1.039 
Macaca mulatta >ENSMMUP00000027366 pep:novel chromosome:MMUL 1:8:42918836:42958436:1 gene:ENSMMUG00000020793 transcript:ENSMMUT00000029248  Method p value:0.969 
Macaca mulatta >ENSMMUP00000033170 pep:novel chromosome:MMUL 1:7:83160025:83162429:1 gene:ENSMMUG00000019123 transcript:ENSMMUT00000040098  Method p value:0.872 
Macaca mulatta >ENSMMUP00000025143 pep:novel chromosome:MMUL 1:7:83159973:83162465:1 gene:ENSMMUG00000019123 transcript:ENSMMUT00000026872  Method p value:0.872 
Macaca mulatta >ENSMMUP00000015013 pep:novel chromosome:MMUL 1:9:129112785:129402643:1 gene:ENSMMUG00000011446 transcript:ENSMMUT00000016020  Method p value:0.766 
Macaca mulatta >ENSMMUP00000008877 pep:novel chromosome:MMUL 1:9:101203872:101212453:-1 gene:ENSMMUG00000006747 transcript:ENSMMUT00000009444  Method p value:0.751 
Macaca mulatta >ENSMMUP00000009131 pep:novel chromosome:MMUL 1:11:110101478:110123601:1 gene:ENSMMUG00000006957 transcript:ENSMMUT00000009721  Method p value:0.728 
Macaca mulatta >ENSMMUP00000032665 pep:novel chromosome:MMUL 1:7:153186753:153263825:1 gene:ENSMMUG00000004460 transcript:ENSMMUT00000039597  Method p value:0.714 
Macaca mulatta >ENSMMUP00000024537 pep:novel chromosome:MMUL 1:11:916254:927491:-1 gene:ENSMMUG00000018654 transcript:ENSMMUT00000026216  Method p value:0.669 
Macaca mulatta >ENSMMUP00000009132 pep:novel chromosome:MMUL 1:11:110102081:110124086:1 gene:ENSMMUG00000006957 transcript:ENSMMUT00000009722  Method p value:0.662 
Macaca mulatta >ENSMMUP00000039733 pep:novel chromosome:MMUL 1:2:51230145:51247390:-1 gene:ENSMMUG00000006117 transcript:ENSMMUT00000046703  Method p value:0.653 
Macaca mulatta >ENSMMUP00000008040 pep:novel chromosome:MMUL 1:2:51239487:51247402:-1 gene:ENSMMUG00000006117 transcript:ENSMMUT00000008553  Method p value:0.645 
Macaca mulatta >ENSMMUP00000040368 pep:novel chromosome:MMUL 1:11:923959:927491:-1 gene:ENSMMUG00000018654 transcript:ENSMMUT00000047339  Method p value:0.628 
Macaca mulatta >ENSMMUP00000008039 pep:novel chromosome:MMUL 1:2:51237640:51247402:-1 gene:ENSMMUG00000006117 transcript:ENSMMUT00000008552  Method p value:0.622 
Macaca mulatta >ENSMMUP00000040369 pep:novel chromosome:MMUL 1:11:923697:927491:-1 gene:ENSMMUG00000018654 transcript:ENSMMUT00000047340  Method p value:0.603 
Macaca mulatta >ENSMMUP00000029962 pep:novel chromosome:MMUL 1:7:19063244:19101163:1 gene:ENSMMUG00000004579 transcript:ENSMMUT00000032023  Method p value:0.581 
Macaca mulatta >ENSMMUP00000005944 pep:novel chromosome:MMUL 1:7:153178634:153253641:1 gene:ENSMMUG00000004460 transcript:ENSMMUT00000006320  Method p value:0.566 
Macaca mulatta >ENSMMUP00000008876 pep:novel chromosome:MMUL 1:9:101203872:101212508:-1 gene:ENSMMUG00000006747 transcript:ENSMMUT00000009443  Method p value:0.548 
Macaca mulatta >ENSMMUP00000005940 pep:novel chromosome:MMUL 1:7:153178609:153263825:1 gene:ENSMMUG00000004460 transcript:ENSMMUT00000006316  Method p value:0.533 
Macaca mulatta >ENSMMUP00000039732 pep:novel chromosome:MMUL 1:2:51230203:51247390:-1 gene:ENSMMUG00000006117 transcript:ENSMMUT00000046702  Method p value:0.528 
Macaca mulatta >ENSMMUP00000008042 pep:novel chromosome:MMUL 1:2:51239568:51247088:-1 gene:ENSMMUG00000006117 transcript:ENSMMUT00000008555  Method p value:0.527 
Macaca mulatta >ENSMMUP00000033829 pep:novel chromosome:MMUL 1:7:19063244:19101163:1 gene:ENSMMUG00000004579 transcript:ENSMMUT00000040802  Method p value:0.510 
Macaca mulatta >ENSMMUP00000019585 pep:novel chromosome:MMUL 1:19:39189947:39192836:1 gene:ENSMMUG00000014929 transcript:ENSMMUT00000020936  Method p value:0.488 
Macaca mulatta >ENSMMUP00000008879 pep:novel chromosome:MMUL 1:9:101203933:101212508:-1 gene:ENSMMUG00000006747 transcript:ENSMMUT00000009446  Method p value:0.484 
Macaca mulatta >ENSMMUP00000005941 pep:novel chromosome:MMUL 1:7:153178609:153263797:1 gene:ENSMMUG00000004460 transcript:ENSMMUT00000006317  Method p value:0.438 
Macaca mulatta >ENSMMUP00000032667 pep:novel chromosome:MMUL 1:7:153178619:153253641:1 gene:ENSMMUG00000004460 transcript:ENSMMUT00000039599  Method p value:0.401 
Macaca mulatta >ENSMMUP00000039729 pep:novel chromosome:MMUL 1:2:51230595:51246286:-1 gene:ENSMMUG00000006117 transcript:ENSMMUT00000046699  Method p value:0.382 
Macaca mulatta >ENSMMUP00000006088 pep:novel chromosome:MMUL 1:7:19063193:19101179:1 gene:ENSMMUG00000004579 transcript:ENSMMUT00000006474  Method p value:0.370 
Macaca mulatta >ENSMMUP00000027676 pep:novel chromosome:MMUL 1:1:29643863:29651294:1 gene:ENSMMUG00000021031 transcript:ENSMMUT00000029575  Method p value:0.358 
Macaca mulatta >ENSMMUP00000005954 pep:novel chromosome:MMUL 1:19:50049391:50053031:-1 gene:ENSMMUG00000004468 transcript:ENSMMUT00000006330  Method p value:0.355 
Macaca mulatta >ENSMMUP00000024708 pep:novel chromosome:MMUL 1:14:9321107:9322414:1 gene:ENSMMUG00000018775 transcript:ENSMMUT00000026394  Method p value:0.312 
Macaca mulatta >ENSMMUP00000024536 pep:novel chromosome:MMUL 1:11:903238:927491:-1 gene:ENSMMUG00000018654 transcript:ENSMMUT00000026215  Method p value:0.305 
Macaca mulatta >ENSMMUP00000006058 pep:novel chromosome:MMUL 1:X:46779218:46815092:-1 gene:ENSMMUG00000004558 transcript:ENSMMUT00000006444  Method p value:0.302 
Macaca mulatta >ENSMMUP00000003630 pep:novel chromosome:MMUL 1:10:82014273:82019418:-1 gene:ENSMMUG00000002698 transcript:ENSMMUT00000003840  Method p value:0.283 
Macaca mulatta >ENSMMUP00000009982 pep:novel scaffold:MMUL 1:1099214728835:1:3010:1 gene:ENSMMUG00000007602 transcript:ENSMMUT00000010638  Method p value:0.262 
Macaca mulatta >ENSMMUP00000030664 pep:novel chromosome:MMUL 1:19:18558638:18569371:-1 gene:ENSMMUG00000023294 transcript:ENSMMUT00000032772  Method p value:0.259 
Macaca mulatta >ENSMMUP00000030661 pep:novel chromosome:MMUL 1:19:18558638:18570833:-1 gene:ENSMMUG00000023294 transcript:ENSMMUT00000032769  Method p value:0.259 
Macaca mulatta >ENSMMUP00000035721 pep:novel chromosome:MMUL 1:9:101208745:101212508:-1 gene:ENSMMUG00000006747 transcript:ENSMMUT00000042712  Method p value:0.234 
Macaca mulatta >ENSMMUP00000000747 pep:novel chromosome:MMUL 1:7:68446462:68485132:1 gene:ENSMMUG00000000554 transcript:ENSMMUT00000000807  Method p value:0.218 
Macaca mulatta >ENSMMUP00000040666 pep:novel chromosome:MMUL 1:1:5669345:5671464:1 gene:ENSMMUG00000012380 transcript:ENSMMUT00000047643  Method p value:0.213 
Macaca mulatta >ENSMMUP00000037866 pep:novel chromosome:MMUL 1:14:364680:368269:1 gene:ENSMMUG00000021665 transcript:ENSMMUT00000044844  Method p value:0.212 
Macaca mulatta >ENSMMUP00000015113 pep:novel chromosome:MMUL 1:7:68446462:68485132:1 gene:ENSMMUG00000000554 transcript:ENSMMUT00000016126  Method p value:0.211 
Macaca mulatta >ENSMMUP00000039726 pep:novel chromosome:MMUL 1:2:51239568:51245164:-1 gene:ENSMMUG00000006117 transcript:ENSMMUT00000046696  Method p value:0.202 
Macaca mulatta >ENSMMUP00000000745 pep:novel chromosome:MMUL 1:7:68446462:68485132:1 gene:ENSMMUG00000000554 transcript:ENSMMUT00000000805  Method p value:0.202 
Macaca mulatta >ENSMMUP00000037863 pep:novel chromosome:MMUL 1:14:366011:368268:1 gene:ENSMMUG00000021665 transcript:ENSMMUT00000044841  Method p value:0.199 
Macaca mulatta >ENSMMUP00000040217 pep:novel chromosome:MMUL 1:1:53247507:53250356:-1 gene:ENSMMUG00000019055 transcript:ENSMMUT00000047191  Method p value:0.186 
Macaca mulatta >ENSMMUP00000028530 pep:novel chromosome:MMUL 1:14:364680:367922:1 gene:ENSMMUG00000021665 transcript:ENSMMUT00000030488  Method p value:0.185 
Macaca mulatta >ENSMMUP00000011712 pep:novel chromosome:MMUL 1:4:150063922:150068345:-1 gene:ENSMMUG00000008934 transcript:ENSMMUT00000012489  Method p value:0.181 
Macaca mulatta >ENSMMUP00000027258 pep:novel chromosome:MMUL 1:19:5678594:5679859:-1 gene:ENSMMUG00000020709 transcript:ENSMMUT00000029132  Method p value:0.180 
Macaca mulatta >ENSMMUP00000001193 pep:novel chromosome:MMUL 1:20:29554195:29561946:1 gene:ENSMMUG00000000895 transcript:ENSMMUT00000001273  Method p value:0.180 
Macaca mulatta >ENSMMUP00000037862 pep:novel chromosome:MMUL 1:14:366011:368239:1 gene:ENSMMUG00000021665 transcript:ENSMMUT00000044840  Method p value:0.177 
Macaca mulatta >ENSMMUP00000021642 pep:novel chromosome:MMUL 1:X:46696375:46697582:-1 gene:ENSMMUG00000016469 transcript:ENSMMUT00000023134  Method p value:0.170 
Macaca mulatta >ENSMMUP00000033293 pep:novel chromosome:MMUL 1:4:104736305:104748269:-1 gene:ENSMMUG00000029511 transcript:ENSMMUT00000040222  Method p value:0.169 
Macaca mulatta >ENSMMUP00000000955 pep:novel chromosome:MMUL 1:20:27122730:27126883:1 gene:ENSMMUG00000000707 transcript:ENSMMUT00000001018  Method p value:0.165 
Macaca mulatta >ENSMMUP00000019969 pep:novel chromosome:MMUL 1:4:31753671:31755231:-1 gene:ENSMMUG00000015230 transcript:ENSMMUT00000021352  Method p value:0.165 
Macaca mulatta >ENSMMUP00000031186 pep:novel chromosome:MMUL 1:1:46358828:46361606:-1 gene:ENSMMUG00000023675 transcript:ENSMMUT00000033322  Method p value:0.164 
Macaca mulatta >ENSMMUP00000034364 pep:novel chromosome:MMUL 1:6:79248636:79540639:1 gene:ENSMMUG00000021609 transcript:ENSMMUT00000041335  Method p value:0.163 
Macaca mulatta >ENSMMUP00000020863 pep:novel chromosome:MMUL 1:13:27110614:27114286:1 gene:ENSMMUG00000015867 transcript:ENSMMUT00000022298  Method p value:0.148 
Macaca mulatta >ENSMMUP00000036000 pep:novel chromosome:MMUL 1:13:134162678:134164968:1 gene:ENSMMUG00000030616 transcript:ENSMMUT00000042988  Method p value:0.147 
Macaca mulatta >ENSMMUP00000033745 pep:novel chromosome:MMUL 1:4:38926688:38938159:-1 gene:ENSMMUG00000015747 transcript:ENSMMUT00000040710  Method p value:0.146 
Macaca mulatta >ENSMMUP00000014440 pep:novel chromosome:MMUL 1:4:3098583:3107577:1 gene:ENSMMUG00000011031 transcript:ENSMMUT00000015416  Method p value:0.144 
Macaca mulatta >ENSMMUP00000013290 pep:novel chromosome:MMUL 1:3:48447058:48448955:-1 gene:ENSMMUG00000010164 transcript:ENSMMUT00000014191  Method p value:0.142 
Macaca mulatta >ENSMMUP00000028831 pep:novel chromosome:MMUL 1:19:51779167:51780490:1 gene:ENSMMUG00000021891 transcript:ENSMMUT00000030806  Method p value:0.137 
Macaca mulatta >ENSMMUP00000027884 pep:novel chromosome:MMUL 1:16:6754766:6755854:-1 gene:ENSMMUG00000021176 transcript:ENSMMUT00000029793  Method p value:0.133 
Macaca mulatta >ENSMMUP00000021619 pep:novel chromosome:MMUL 1:19:52254620:52258687:-1 gene:ENSMMUG00000016455 transcript:ENSMMUT00000023110  Method p value:0.133 
Macaca mulatta >ENSMMUP00000014015 pep:novel chromosome:MMUL 1:16:1836461:1838143:1 gene:ENSMMUG00000010699 transcript:ENSMMUT00000014960  Method p value:0.133 
Macaca mulatta >ENSMMUP00000014934 pep:novel chromosome:MMUL 1:1:31861382:31864314:-1 gene:ENSMMUG00000011378 transcript:ENSMMUT00000015935  Method p value:0.132 
Macaca mulatta >ENSMMUP00000030662 pep:novel chromosome:MMUL 1:19:18558667:18570833:-1 gene:ENSMMUG00000023294 transcript:ENSMMUT00000032770  Method p value:0.132 
Macaca mulatta >ENSMMUP00000003624 pep:novel chromosome:MMUL 1:14:12736809:12742386:-1 gene:ENSMMUG00000002692 transcript:ENSMMUT00000003834  Method p value:0.130 
Macaca mulatta >ENSMMUP00000021392 pep:novel chromosome:MMUL 1:1:18521817:18525276:1 gene:ENSMMUG00000016283 transcript:ENSMMUT00000022872  Method p value:0.129 
Macaca mulatta >ENSMMUP00000018722 pep:novel chromosome:MMUL 1:8:146352836:146357719:-1 gene:ENSMMUG00000014257 transcript:ENSMMUT00000020003  Method p value:0.127 
Macaca mulatta >ENSMMUP00000023072 pep:novel chromosome:MMUL 1:14:73403993:73404673:1 gene:ENSMMUG00000017528 transcript:ENSMMUT00000024651  Method p value:0.126 
Macaca mulatta >ENSMMUP00000029612 pep:novel chromosome:MMUL 1:1:38911359:39027417:1 gene:ENSMMUG00000022500 transcript:ENSMMUT00000031652  Method p value:0.126 
Macaca mulatta >ENSMMUP00000032647 pep:novel chromosome:MMUL 1:7:154384861:154440703:1 gene:ENSMMUG00000008964 transcript:ENSMMUT00000039578  Method p value:0.125 
Macaca mulatta >ENSMMUP00000031183 pep:novel chromosome:MMUL 1:1:46358828:46361606:-1 gene:ENSMMUG00000023675 transcript:ENSMMUT00000033319  Method p value:0.124 
Macaca mulatta >ENSMMUP00000009459 pep:novel chromosome:MMUL 1:X:106883075:107178184:-1 gene:ENSMMUG00000007205 transcript:ENSMMUT00000010078  Method p value:0.122 
Macaca mulatta >ENSMMUP00000007954 pep:novel chromosome:MMUL 1:10:87132286:87144983:1 gene:ENSMMUG00000006058 transcript:ENSMMUT00000008466  Method p value:0.121 
Macaca mulatta >ENSMMUP00000031662 pep:novel chromosome:MMUL 1:19:42116153:42125127:1 gene:ENSMMUG00000018954 transcript:ENSMMUT00000038566  Method p value:0.120 
Macaca mulatta >ENSMMUP00000040280 pep:novel chromosome:MMUL 1:1:48528495:48532384:-1 gene:ENSMMUG00000023432 transcript:ENSMMUT00000047253  Method p value:0.119 
Macaca mulatta >ENSMMUP00000001633 pep:novel chromosome:MMUL 1:19:10063214:10069750:1 gene:ENSMMUG00000001219 transcript:ENSMMUT00000001732  Method p value:0.118 
Macaca mulatta >ENSMMUP00000028162 pep:novel chromosome:MMUL 1:10:73139751:73142554:-1 gene:ENSMMUG00000021378 transcript:ENSMMUT00000030092  Method p value:0.118 
Macaca mulatta >ENSMMUP00000013918 pep:novel chromosome:MMUL 1:X:46932995:46934581:-1 gene:ENSMMUG00000010618 transcript:ENSMMUT00000014855  Method p value:0.118 
Macaca mulatta >ENSMMUP00000002664 pep:novel chromosome:MMUL 1:4:17663021:17671098:1 gene:ENSMMUG00000001992 transcript:ENSMMUT00000002820  Method p value:0.117 
Macaca mulatta >ENSMMUP00000040282 pep:novel chromosome:MMUL 1:1:48528495:48532420:-1 gene:ENSMMUG00000023432 transcript:ENSMMUT00000047255  Method p value:0.115 
Macaca mulatta >ENSMMUP00000019477 pep:novel chromosome:MMUL 1:12:104426816:104427598:1 gene:ENSMMUG00000014836 transcript:ENSMMUT00000020814  Method p value:0.113 
Macaca mulatta >ENSMMUP00000035377 pep:novel chromosome:MMUL 1:16:4578996:4580422:1 gene:ENSMMUG00000012998 transcript:ENSMMUT00000042376  Method p value:0.113 
Macaca mulatta >ENSMMUP00000034365 pep:novel chromosome:MMUL 1:6:79248617:79541103:1 gene:ENSMMUG00000021609 transcript:ENSMMUT00000041336  Method p value:0.111 
Macaca mulatta >ENSMMUP00000028464 pep:novel chromosome:MMUL 1:6:79248679:79540639:1 gene:ENSMMUG00000021609 transcript:ENSMMUT00000030415  Method p value:0.111 
Macaca mulatta >ENSMMUP00000037723 pep:novel scaffold:MMUL 1:1099214342805:1:828:1 gene:ENSMMUG00000031249 transcript:ENSMMUT00000044707  Method p value:0.110 
Macaca mulatta >ENSMMUP00000009464 pep:novel chromosome:MMUL 1:X:106882508:107177134:-1 gene:ENSMMUG00000007205 transcript:ENSMMUT00000010083  Method p value:0.110 
Macaca mulatta >ENSMMUP00000029796 pep:novel chromosome:MMUL 1:1:139775261:139780038:1 gene:ENSMMUG00000022630 transcript:ENSMMUT00000031845  Method p value:0.109 
Macaca mulatta >ENSMMUP00000009457 pep:novel chromosome:MMUL 1:X:106883613:107031620:-1 gene:ENSMMUG00000007205 transcript:ENSMMUT00000010076  Method p value:0.109 
Macaca mulatta >ENSMMUP00000006209 pep:novel chromosome:MMUL 1:19:61550708:61556688:-1 gene:ENSMMUG00000004672 transcript:ENSMMUT00000006600  Method p value:0.108 
Macaca mulatta >ENSMMUP00000005077 pep:novel chromosome:MMUL 1:9:132450438:132451601:-1 gene:ENSMMUG00000003810 transcript:ENSMMUT00000005390  Method p value:0.107 
Macaca mulatta >ENSMMUP00000009043 pep:novel chromosome:MMUL 1:16:57882399:57882745:1 gene:ENSMMUG00000006883 transcript:ENSMMUT00000009623  Method p value:0.107 
Macaca mulatta >ENSMMUP00000032648 pep:novel chromosome:MMUL 1:7:154384861:154440736:1 gene:ENSMMUG00000008964 transcript:ENSMMUT00000039579  Method p value:0.106 
Macaca mulatta >ENSMMUP00000013142 pep:novel chromosome:MMUL 1:10:35770222:35776154:-1 gene:ENSMMUG00000010050 transcript:ENSMMUT00000014033  Method p value:0.106 
Macaca mulatta >ENSMMUP00000036571 pep:novel scaffold:MMUL 1:1099214806970:715:1695:-1 gene:ENSMMUG00000030846 transcript:ENSMMUT00000043570  Method p value:0.106 
Macaca mulatta >ENSMMUP00000019014 pep:novel chromosome:MMUL 1:11:45444506:45445270:1 gene:ENSMMUG00000014483 transcript:ENSMMUT00000020315  Method p value:0.105 
Macaca mulatta >ENSMMUP00000010294 pep:novel chromosome:MMUL 1:3:48528946:48535738:-1 gene:ENSMMUG00000007839 transcript:ENSMMUT00000010976  Method p value:0.105 
Macaca mulatta >ENSMMUP00000000119 pep:novel chromosome:MMUL 1:1:134846104:134850738:-1 gene:ENSMMUG00000000085 transcript:ENSMMUT00000000130  Method p value:0.104 
Macaca mulatta >ENSMMUP00000007959 pep:novel chromosome:MMUL 1:10:87148783:87169169:-1 gene:ENSMMUG00000006059 transcript:ENSMMUT00000008471  Method p value:0.102 
Macaca mulatta >ENSMMUP00000023883 pep:novel chromosome:MMUL 1:19:57290794:57296871:-1 gene:ENSMMUG00000018162 transcript:ENSMMUT00000025526  Method p value:0.102 
Macaca mulatta >ENSMMUP00000032270 pep:novel chromosome:MMUL 1:20:87353792:87356923:-1 gene:ENSMMUG00000012102 transcript:ENSMMUT00000039184  Method p value:0.101 
Macaca mulatta >ENSMMUP00000006693 pep:novel chromosome:MMUL 1:3:43492833:43512050:1 gene:ENSMMUG00000005052 transcript:ENSMMUT00000007123  Method p value:0.100 
Macaca mulatta >ENSMMUP00000024945 pep:novel chromosome:MMUL 1:19:42116125:42125169:1 gene:ENSMMUG00000018954 transcript:ENSMMUT00000026653  Method p value:0.099 
Macaca mulatta >ENSMMUP00000030460 pep:novel chromosome:MMUL 1:7:3769805:3888167:1 gene:ENSMMUG00000023139 transcript:ENSMMUT00000032552  Method p value:0.097 
Macaca mulatta >ENSMMUP00000030458 pep:novel chromosome:MMUL 1:7:3737793:3888167:1 gene:ENSMMUG00000023139 transcript:ENSMMUT00000032550  Method p value:0.097 
Macaca mulatta >ENSMMUP00000030456 pep:novel chromosome:MMUL 1:7:3864673:3888167:1 gene:ENSMMUG00000023139 transcript:ENSMMUT00000032548  Method p value:0.097 
Macaca mulatta >ENSMMUP00000002512 pep:novel chromosome:MMUL 1:20:4857803:4858642:1 gene:ENSMMUG00000001890 transcript:ENSMMUT00000002660  Method p value:0.097 
Macaca mulatta >ENSMMUP00000028229 pep:novel chromosome:MMUL 1:15:1264736:1266318:-1 gene:ENSMMUG00000021432 transcript:ENSMMUT00000030165  Method p value:0.094 
Macaca mulatta >ENSMMUP00000031663 pep:novel chromosome:MMUL 1:19:42116143:42125168:1 gene:ENSMMUG00000018954 transcript:ENSMMUT00000038567  Method p value:0.092 
Macaca mulatta >ENSMMUP00000029611 pep:novel chromosome:MMUL 1:1:39022534:39027436:1 gene:ENSMMUG00000022500 transcript:ENSMMUT00000031651  Method p value:0.092 
Macaca mulatta >ENSMMUP00000020412 pep:novel chromosome:MMUL 1:10:292669:294595:1 gene:ENSMMUG00000015560 transcript:ENSMMUT00000021824  Method p value:0.092 
Macaca mulatta >ENSMMUP00000018387 pep:novel chromosome:MMUL 1:4:43116211:43119998:-1 gene:ENSMMUG00000013990 transcript:ENSMMUT00000019637  Method p value:0.091 
Macaca mulatta >ENSMMUP00000017464 pep:novel chromosome:MMUL 1:1:4504517:4509602:1 gene:ENSMMUG00000013280 transcript:ENSMMUT00000018644  Method p value:0.090 
Macaca mulatta >ENSMMUP00000009418 pep:novel chromosome:MMUL 1:X:106687844:106689341:-1 gene:ENSMMUG00000007185 transcript:ENSMMUT00000010033  Method p value:0.087 
Macaca mulatta >ENSMMUP00000000829 pep:novel chromosome:MMUL 1:20:548404:553691:1 gene:ENSMMUG00000000616 transcript:ENSMMUT00000000891  Method p value:0.087 
Macaca mulatta >ENSMMUP00000016600 pep:novel chromosome:MMUL 1:16:52919162:52920241:-1 gene:ENSMMUG00000012637 transcript:ENSMMUT00000017726  Method p value:0.086 
Macaca mulatta >ENSMMUP00000017866 pep:novel chromosome:MMUL 1:1:23739:27683:-1 gene:ENSMMUG00000013590 transcript:ENSMMUT00000019076  Method p value:0.086 
Macaca mulatta >ENSMMUP00000021384 pep:novel chromosome:MMUL 1:20:29315033:29325260:1 gene:ENSMMUG00000016276 transcript:ENSMMUT00000022863  Method p value:0.085 
Macaca mulatta >ENSMMUP00000022675 pep:novel chromosome:MMUL 1:16:34720010:34726329:1 gene:ENSMMUG00000017240 transcript:ENSMMUT00000024231  Method p value:0.084 
Macaca mulatta >ENSMMUP00000027758 pep:novel chromosome:MMUL 1:16:33163591:33178523:-1 gene:ENSMMUG00000021087 transcript:ENSMMUT00000029659  Method p value:0.083 
Macaca mulatta >ENSMMUP00000041393 pep:novel scaffold:MMUL 1:1099548049648:87536:87856:-1 gene:ENSMMUG00000032624 transcript:ENSMMUT00000048359  Method p value:0.083 
Macaca mulatta >ENSMMUP00000036985 pep:novel chromosome:MMUL 1:10:84388652:84561292:-1 gene:ENSMMUG00000031019 transcript:ENSMMUT00000043982  Method p value:0.081 
Macaca mulatta >ENSMMUP00000030809 pep:novel chromosome:MMUL 1:19:16895816:16900680:1 gene:ENSMMUG00000023403 transcript:ENSMMUT00000032927  Method p value:0.080 
Macaca mulatta >ENSMMUP00000013144 pep:novel chromosome:MMUL 1:10:35770102:35778988:-1 gene:ENSMMUG00000010050 transcript:ENSMMUT00000014035  Method p value:0.080 
Macaca mulatta >ENSMMUP00000038600 pep:novel chromosome:MMUL 1:1:138715547:138717149:-1 gene:ENSMMUG00000031542 transcript:ENSMMUT00000045565  Method p value:0.080 
Macaca mulatta >ENSMMUP00000007255 pep:novel chromosome:MMUL 1:14:116917329:116920935:1 gene:ENSMMUG00000005490 transcript:ENSMMUT00000007725  Method p value:0.077 
Macaca mulatta >ENSMMUP00000037320 pep:novel chromosome:MMUL 1:10:62770738:62782428:1 gene:ENSMMUG00000014140 transcript:ENSMMUT00000044306  Method p value:0.076 
Macaca mulatta >ENSMMUP00000029503 pep:novel chromosome:MMUL 1:16:55861962:55863060:1 gene:ENSMMUG00000022415 transcript:ENSMMUT00000031531  Method p value:0.074 
Macaca mulatta >ENSMMUP00000022321 pep:novel chromosome:MMUL 1:2:84093051:84095671:-1 gene:ENSMMUG00000016971 transcript:ENSMMUT00000023848  Method p value:0.073 
Macaca mulatta >ENSMMUP00000012782 pep:novel chromosome:MMUL 1:7:43586226:43601513:-1 gene:ENSMMUG00000006297 transcript:ENSMMUT00000013642  Method p value:0.073 
Macaca mulatta >ENSMMUP00000036143 pep:novel chromosome:MMUL 1:13:109918643:109919611:-1 gene:ENSMMUG00000022800 transcript:ENSMMUT00000043130  Method p value:0.073 
Macaca mulatta >ENSMMUP00000024943 pep:novel chromosome:MMUL 1:19:42116121:42125168:1 gene:ENSMMUG00000018954 transcript:ENSMMUT00000026651  Method p value:0.073 
Macaca mulatta >ENSMMUP00000025965 pep:novel chromosome:MMUL 1:19:42277366:42289579:-1 gene:ENSMMUG00000028791 transcript:ENSMMUT00000027756  Method p value:0.073 
Macaca mulatta >ENSMMUP00000013681 pep:novel chromosome:MMUL 1:19:61513025:61513576:1 gene:ENSMMUG00000010439 transcript:ENSMMUT00000014603  Method p value:0.072 
Macaca mulatta >ENSMMUP00000022935 pep:novel chromosome:MMUL 1:X:44972124:44975125:-1 gene:ENSMMUG00000017422 transcript:ENSMMUT00000024503  Method p value:0.072 
Macaca mulatta >ENSMMUP00000025050 pep:novel chromosome:MMUL 1:1:53247507:53250356:-1 gene:ENSMMUG00000019055 transcript:ENSMMUT00000026773  Method p value:0.072 
Macaca mulatta >ENSMMUP00000027885 pep:novel chromosome:MMUL 1:16:6754901:6755854:-1 gene:ENSMMUG00000021176 transcript:ENSMMUT00000029794  Method p value:0.072 
Macaca mulatta >ENSMMUP00000040886 pep:novel chromosome:MMUL 1:X:106687844:106689341:-1 gene:ENSMMUG00000007185 transcript:ENSMMUT00000047857  Method p value:0.070 
Macaca mulatta >ENSMMUP00000013689 pep:novel chromosome:MMUL 1:14:70300983:70304949:-1 gene:ENSMMUG00000010448 transcript:ENSMMUT00000014613  Method p value:0.069 
Macaca mulatta >ENSMMUP00000003925 pep:novel chromosome:MMUL 1:2:19842426:19991017:1 gene:ENSMMUG00000002935 transcript:ENSMMUT00000004160  Method p value:0.069 
Macaca mulatta >ENSMMUP00000000881 pep:novel chromosome:MMUL 1:1:28507484:28510281:-1 gene:ENSMMUG00000000653 transcript:ENSMMUT00000000943  Method p value:0.068 
Macaca mulatta >ENSMMUP00000023808 pep:novel chromosome:MMUL 1:14:11477637:11479204:-1 gene:ENSMMUG00000018115 transcript:ENSMMUT00000025447  Method p value:0.068 
Macaca mulatta >ENSMMUP00000029175 pep:novel chromosome:MMUL 1:19:53122539:53129969:-1 gene:ENSMMUG00000022163 transcript:ENSMMUT00000031172  Method p value:0.066 
Macaca mulatta >ENSMMUP00000000273 pep:novel chromosome:MMUL 1:19:17068050:17076923:1 gene:ENSMMUG00000000195 transcript:ENSMMUT00000000289  Method p value:0.063 
Macaca mulatta >ENSMMUP00000030205 pep:novel chromosome:MMUL 1:19:51607627:51608229:1 gene:ENSMMUG00000022934 transcript:ENSMMUT00000032282  Method p value:0.062 
Macaca mulatta >ENSMMUP00000008621 pep:novel chromosome:MMUL 1:3:176506021:176519349:-1 gene:ENSMMUG00000006549 transcript:ENSMMUT00000009175  Method p value:0.061 
Macaca mulatta >ENSMMUP00000027516 pep:novel chromosome:MMUL 1:10:37487971:37527575:1 gene:ENSMMUG00000020912 transcript:ENSMMUT00000029408  Method p value:0.061 
Macaca mulatta >ENSMMUP00000030857 pep:novel chromosome:MMUL 1:5:138768265:138769948:1 gene:ENSMMUG00000023440 transcript:ENSMMUT00000032977  Method p value:0.060 
Macaca mulatta >ENSMMUP00000016259 pep:novel chromosome:MMUL 1:1:5669345:5671849:1 gene:ENSMMUG00000012380 transcript:ENSMMUT00000017361  Method p value:0.059 
Macaca mulatta >ENSMMUP00000016061 pep:novel chromosome:MMUL 1:1:30437531:30453212:1 gene:ENSMMUG00000012243 transcript:ENSMMUT00000017150  Method p value:0.057 
Macaca mulatta >ENSMMUP00000023595 pep:novel chromosome:MMUL 1:19:2076643:2079379:-1 gene:ENSMMUG00000017950 transcript:ENSMMUT00000025220  Method p value:0.056 
Macaca mulatta >ENSMMUP00000027651 pep:novel chromosome:MMUL 1:1:12228757:12234626:-1 gene:ENSMMUG00000021014 transcript:ENSMMUT00000029550  Method p value:0.055 
Macaca mulatta >ENSMMUP00000037497 pep:novel chromosome:MMUL 1:14:9401541:9405651:-1 gene:ENSMMUG00000031168 transcript:ENSMMUT00000044479  Method p value:0.054 
Macaca mulatta >ENSMMUP00000025857 pep:novel chromosome:MMUL 1:19:52399152:52400906:-1 gene:ENSMMUG00000019680 transcript:ENSMMUT00000027644  Method p value:0.054 
Macaca mulatta >ENSMMUP00000024707 pep:novel chromosome:MMUL 1:14:9322593:9326686:-1 gene:ENSMMUG00000018773 transcript:ENSMMUT00000026393  Method p value:0.053 
Macaca mulatta >ENSMMUP00000027974 pep:novel chromosome:MMUL 1:2:93879349:93886054:-1 gene:ENSMMUG00000021244 transcript:ENSMMUT00000029892  Method p value:0.051 
Macaca mulatta >ENSMMUP00000018647 pep:novel chromosome:MMUL 1:16:67885093:68347642:-1 gene:ENSMMUG00000014195 transcript:ENSMMUT00000019921  Method p value:0.051 
Macaca mulatta >ENSMMUP00000029463 pep:novel chromosome:MMUL 1:7:154384862:154440736:1 gene:ENSMMUG00000008964 transcript:ENSMMUT00000031489  Method p value:0.051 
Macaca mulatta >ENSMMUP00000038633 pep:novel chromosome:MMUL 1:2:129569455:129576684:1 gene:ENSMMUG00000019030 transcript:ENSMMUT00000045596  Method p value:0.050 
Macaca mulatta >ENSMMUP00000037308 pep:novel chromosome:MMUL 1:1:227881079:227881399:1 gene:ENSMMUG00000031107 transcript:ENSMMUT00000044293  Method p value:0.048 
Macaca mulatta >ENSMMUP00000016655 pep:novel chromosome:MMUL 1:7:137181661:137297785:1 gene:ENSMMUG00000012682 transcript:ENSMMUT00000017783  Method p value:0.048 
Macaca mulatta >ENSMMUP00000009000 pep:novel chromosome:MMUL 1:7:83134115:83135924:-1 gene:ENSMMUG00000006846 transcript:ENSMMUT00000009577  Method p value:0.047 
Macaca mulatta >ENSMMUP00000007382 pep:novel chromosome:MMUL 1:4:66578410:66608524:-1 gene:ENSMMUG00000005577 transcript:ENSMMUT00000007855  Method p value:0.047 
Macaca mulatta >ENSMMUP00000018650 pep:novel chromosome:MMUL 1:16:67885093:68347637:-1 gene:ENSMMUG00000014195 transcript:ENSMMUT00000019924  Method p value:0.047 
Macaca mulatta >ENSMMUP00000040573 pep:novel scaffold:MMUL 1:1099548049695:22400:23110:1 gene:ENSMMUG00000032241 transcript:ENSMMUT00000047542  Method p value:0.046 
Macaca mulatta >ENSMMUP00000032108 pep:novel chromosome:MMUL 1:8:55518910:55521621:-1 gene:ENSMMUG00000028993 transcript:ENSMMUT00000039029  Method p value:0.046 
Macaca mulatta >ENSMMUP00000029508 pep:novel chromosome:MMUL 1:14:38128517:38130607:1 gene:ENSMMUG00000022420 transcript:ENSMMUT00000031536  Method p value:0.046 
Macaca mulatta >ENSMMUP00000007384 pep:novel chromosome:MMUL 1:4:66578635:66643626:-1 gene:ENSMMUG00000005577 transcript:ENSMMUT00000007857  Method p value:0.045 
Macaca mulatta >ENSMMUP00000025315 pep:novel chromosome:MMUL 1:2:82500029:82523923:1 gene:ENSMMUG00000019266 transcript:ENSMMUT00000027059  Method p value:0.044 
Macaca mulatta >ENSMMUP00000011744 pep:novel chromosome:MMUL 1:14:93091479:93093074:1 gene:ENSMMUG00000008963 transcript:ENSMMUT00000012525  Method p value:0.043 
Macaca mulatta >ENSMMUP00000012278 pep:novel chromosome:MMUL 1:16:52664823:52673692:1 gene:ENSMMUG00000009376 transcript:ENSMMUT00000013099  Method p value:0.043 
Macaca mulatta >ENSMMUP00000031331 pep:novel chromosome:MMUL 1:4:53273000:53275514:1 gene:ENSMMUG00000023788 transcript:ENSMMUT00000033476  Method p value:0.042 
Macaca mulatta >ENSMMUP00000038902 pep:novel chromosome:MMUL 1:15:98636534:98639191:1 gene:ENSMMUG00000031631 transcript:ENSMMUT00000045862  Method p value:0.042 
Macaca mulatta >ENSMMUP00000027359 pep:novel chromosome:MMUL 1:15:42894420:42900996:1 gene:ENSMMUG00000020786 transcript:ENSMMUT00000029240  Method p value:0.042 
Macaca mulatta >ENSMMUP00000028381 pep:novel chromosome:MMUL 1:6:153994566:154020838:-1 gene:ENSMMUG00000021550 transcript:ENSMMUT00000030328  Method p value:0.042 
Macaca mulatta >ENSMMUP00000017242 pep:novel chromosome:MMUL 1:1:45349813:45353717:1 gene:ENSMMUG00000013126 transcript:ENSMMUT00000018414  Method p value:0.041 
Macaca mulatta >ENSMMUP00000035425 pep:novel chromosome:MMUL 1:3:48157686:48163651:1 gene:ENSMMUG00000021252 transcript:ENSMMUT00000042422  Method p value:0.040 
Macaca mulatta >ENSMMUP00000013725 pep:novel chromosome:MMUL 1:18:3852880:3902792:1 gene:ENSMMUG00000010471 transcript:ENSMMUT00000014651  Method p value:0.039 
Macaca mulatta >ENSMMUP00000007387 pep:novel chromosome:MMUL 1:4:66578410:66646347:-1 gene:ENSMMUG00000005577 transcript:ENSMMUT00000007860  Method p value:0.039 
Macaca mulatta >ENSMMUP00000020455 pep:novel chromosome:MMUL 1:19:45258413:45275290:-1 gene:ENSMMUG00000028765 transcript:ENSMMUT00000021870  Method p value:0.036 
Macaca mulatta >ENSMMUP00000040482 pep:novel chromosome:MMUL 1:1:30015881:30023959:1 gene:ENSMMUG00000004768 transcript:ENSMMUT00000047448  Method p value:0.036 
Macaca mulatta >ENSMMUP00000006798 pep:novel chromosome:MMUL 1:X:152094121:152107158:1 gene:ENSMMUG00000005132 transcript:ENSMMUT00000007233  Method p value:0.036 
Macaca mulatta >ENSMMUP00000037122 pep:novel chromosome:MMUL 1:10:73139751:73142490:-1 gene:ENSMMUG00000021378 transcript:ENSMMUT00000044116  Method p value:0.036 
Macaca mulatta >ENSMMUP00000007386 pep:novel chromosome:MMUL 1:4:66578410:66665940:-1 gene:ENSMMUG00000005577 transcript:ENSMMUT00000007859  Method p value:0.035 
Macaca mulatta >ENSMMUP00000007766 pep:novel chromosome:MMUL 1:20:65459895:65464139:1 gene:ENSMMUG00000005907 transcript:ENSMMUT00000008262  Method p value:0.034 
Macaca mulatta >ENSMMUP00000037033 pep:novel chromosome:MMUL 1:10:80667743:80680044:-1 gene:ENSMMUG00000008775 transcript:ENSMMUT00000044028  Method p value:0.034 
Macaca mulatta >ENSMMUP00000022235 pep:novel chromosome:MMUL 1:6:174034393:174040149:-1 gene:ENSMMUG00000016914 transcript:ENSMMUT00000023758  Method p value:0.033 
Macaca mulatta >ENSMMUP00000021738 pep:novel chromosome:MMUL 1:14:83985346:83990273:-1 gene:ENSMMUG00000016543 transcript:ENSMMUT00000023235  Method p value:0.033 
Macaca mulatta >ENSMMUP00000016783 pep:novel chromosome:MMUL 1:11:46217987:46219509:-1 gene:ENSMMUG00000012776 transcript:ENSMMUT00000017922  Method p value:0.033 
Macaca mulatta >ENSMMUP00000013873 pep:novel chromosome:MMUL 1:7:69375949:69377394:-1 gene:ENSMMUG00000010586 transcript:ENSMMUT00000014808  Method p value:0.032 
Macaca mulatta >ENSMMUP00000034612 pep:novel chromosome:MMUL 1:3:187122065:187126996:1 gene:ENSMMUG00000011121 transcript:ENSMMUT00000041586  Method p value:0.032 
Macaca mulatta >ENSMMUP00000037612 pep:novel chromosome:MMUL 1:10:36125617:36128722:1 gene:ENSMMUG00000009331 transcript:ENSMMUT00000044588  Method p value:0.031 
Macaca mulatta >ENSMMUP00000038705 pep:novel chromosome:MMUL 1:15:109922126:109922685:1 gene:ENSMMUG00000021146 transcript:ENSMMUT00000029747  Method p value:0.030 
Macaca mulatta >ENSMMUP00000030395 pep:novel chromosome:MMUL 1:1:142206241:142216221:-1 gene:ENSMMUG00000023087 transcript:ENSMMUT00000032482  Method p value:0.030 
Macaca mulatta >ENSMMUP00000004595 pep:novel chromosome:MMUL 1:16:76453953:76454483:1 gene:ENSMMUG00000003451 transcript:ENSMMUT00000004878  Method p value:0.030 
Macaca mulatta >ENSMMUP00000019951 pep:novel chromosome:MMUL 1:9:124057530:124213692:1 gene:ENSMMUG00000015215 transcript:ENSMMUT00000021333  Method p value:0.030 
Macaca mulatta >ENSMMUP00000006463 pep:novel chromosome:MMUL 1:1:49562362:49594175:-1 gene:ENSMMUG00000004863 transcript:ENSMMUT00000006871  Method p value:0.030 
Macaca mulatta >ENSMMUP00000031562 pep:novel chromosome:MMUL 1:19:52405708:52416015:-1 gene:ENSMMUG00000028745 transcript:ENSMMUT00000038463  Method p value:0.030 
Macaca mulatta >ENSMMUP00000032677 pep:novel chromosome:MMUL 1:20:4857803:4859246:1 gene:ENSMMUG00000001890 transcript:ENSMMUT00000039611  Method p value:0.030 
Macaca mulatta >ENSMMUP00000030849 pep:novel chromosome:MMUL 1:1:48529104:48532384:-1 gene:ENSMMUG00000023432 transcript:ENSMMUT00000032968  Method p value:0.029 
Macaca mulatta >ENSMMUP00000013232 pep:novel chromosome:MMUL 1:16:77716555:77719946:1 gene:ENSMMUG00000010121 transcript:ENSMMUT00000014129  Method p value:0.028 
Macaca mulatta >ENSMMUP00000032717 pep:novel chromosome:MMUL 1:20:2208036:2210755:-1 gene:ENSMMUG00000019234 transcript:ENSMMUT00000039654  Method p value:0.028 
Macaca mulatta >ENSMMUP00000031880 pep:novel chromosome:MMUL 1:8:146199262:146202509:-1 gene:ENSMMUG00000001639 transcript:ENSMMUT00000038801  Method p value:0.027 
Macaca mulatta >ENSMMUP00000024558 pep:novel chromosome:MMUL 1:1:43200704:43216558:-1 gene:ENSMMUG00000018664 transcript:ENSMMUT00000026237  Method p value:0.026 
Macaca mulatta >ENSMMUP00000010747 pep:novel chromosome:MMUL 1:6:123915312:123941242:1 gene:ENSMMUG00000008202 transcript:ENSMMUT00000011465  Method p value:0.026 
Macaca mulatta >ENSMMUP00000040013 pep:novel chromosome:MMUL 1:15:7708350:7725955:-1 gene:ENSMMUG00000002267 transcript:ENSMMUT00000046983  Method p value:0.026 
Macaca mulatta >ENSMMUP00000011745 pep:novel chromosome:MMUL 1:7:154384862:154440736:1 gene:ENSMMUG00000008964 transcript:ENSMMUT00000012526  Method p value:0.026 
Macaca mulatta >ENSMMUP00000032269 pep:novel chromosome:MMUL 1:20:87353792:87356112:-1 gene:ENSMMUG00000012102 transcript:ENSMMUT00000039183  Method p value:0.025 
Macaca mulatta >ENSMMUP00000003197 pep:novel chromosome:MMUL 1:19:42221233:42223396:-1 gene:ENSMMUG00000002384 transcript:ENSMMUT00000003385  Method p value:0.024 
Macaca mulatta >ENSMMUP00000031467 pep:novel chromosome:MMUL 1:19:60276711:60283618:-1 gene:ENSMMUG00000028719 transcript:ENSMMUT00000038367  Method p value:0.024 
Macaca mulatta >ENSMMUP00000024045 pep:novel chromosome:MMUL 1:2:51016335:51024473:1 gene:ENSMMUG00000018289 transcript:ENSMMUT00000025701  Method p value:0.024 
Macaca mulatta >ENSMMUP00000003139 pep:novel scaffold:MMUL 1:1099548049772:93531:95149:-1 gene:ENSMMUG00000002343 transcript:ENSMMUT00000003324  Method p value:0.023 
Macaca mulatta >ENSMMUP00000021435 pep:novel chromosome:MMUL 1:15:41874126:41875772:1 gene:ENSMMUG00000016319 transcript:ENSMMUT00000022917  Method p value:0.023 
Macaca mulatta >ENSMMUP00000030210 pep:novel chromosome:MMUL 1:19:51961341:51969939:1 gene:ENSMMUG00000022938 transcript:ENSMMUT00000032287  Method p value:0.022 
Macaca mulatta >ENSMMUP00000003619 pep:novel chromosome:MMUL 1:12:34392144:34394780:1 gene:ENSMMUG00000002690 transcript:ENSMMUT00000003829  Method p value:0.022 
Macaca mulatta >ENSMMUP00000020628 pep:novel chromosome:MMUL 1:11:46123960:46126348:-1 gene:ENSMMUG00000015712 transcript:ENSMMUT00000022050  Method p value:0.021 
Macaca mulatta >ENSMMUP00000018215 pep:novel chromosome:MMUL 1:7:163603299:163610020:1 gene:ENSMMUG00000013863 transcript:ENSMMUT00000019453  Method p value:0.020 
Macaca mulatta >ENSMMUP00000032271 pep:novel chromosome:MMUL 1:20:87351038:87353962:-1 gene:ENSMMUG00000012102 transcript:ENSMMUT00000039185  Method p value:0.019 
Macaca mulatta >ENSMMUP00000007606 pep:novel chromosome:MMUL 1:14:11407350:11409933:1 gene:ENSMMUG00000005761 transcript:ENSMMUT00000008089  Method p value:0.019 
Macaca mulatta >ENSMMUP00000029421 pep:novel chromosome:MMUL 1:11:112779560:112779979:-1 gene:ENSMMUG00000022352 transcript:ENSMMUT00000031443  Method p value:0.017 
Macaca mulatta >ENSMMUP00000004109 pep:novel chromosome:MMUL 1:2:88047193:88049870:1 gene:ENSMMUG00000003077 transcript:ENSMMUT00000004357  Method p value:0.017 
Macaca mulatta >ENSMMUP00000035181 pep:novel chromosome:MMUL 1:3:97812293:97813667:-1 gene:ENSMMUG00000030301 transcript:ENSMMUT00000042182  Method p value:0.017 
Macaca mulatta >ENSMMUP00000019998 pep:novel chromosome:MMUL 1:10:81742338:81744484:1 gene:ENSMMUG00000015251 transcript:ENSMMUT00000021384  Method p value:0.017 
Macaca mulatta >ENSMMUP00000008003 pep:novel chromosome:MMUL 1:16:52801971:52804246:-1 gene:ENSMMUG00000006090 transcript:ENSMMUT00000008515  Method p value:0.016 
Macaca mulatta >ENSMMUP00000031086 pep:novel chromosome:MMUL 1:2:157387037:157396355:-1 gene:ENSMMUG00000023615 transcript:ENSMMUT00000033219  Method p value:0.016 
Macaca mulatta >ENSMMUP00000038550 pep:novel chromosome:MMUL 1:1:139775309:139780034:1 gene:ENSMMUG00000022630 transcript:ENSMMUT00000045517  Method p value:0.016 
Macaca mulatta >ENSMMUP00000008391 pep:novel chromosome:MMUL 1:14:24939977:24945430:1 gene:ENSMMUG00000006359 transcript:ENSMMUT00000008923  Method p value:0.015 
Macaca mulatta >ENSMMUP00000030804 pep:novel chromosome:MMUL 1:1:34409455:34455707:-1 gene:ENSMMUG00000023398 transcript:ENSMMUT00000032922  Method p value:0.015 
Macaca mulatta >ENSMMUP00000027973 pep:novel chromosome:MMUL 1:2:93880864:93885972:-1 gene:ENSMMUG00000021244 transcript:ENSMMUT00000029891  Method p value:0.015 
Macaca mulatta >ENSMMUP00000026105 pep:novel chromosome:MMUL 1:16:7884715:7887230:-1 gene:ENSMMUG00000019851 transcript:ENSMMUT00000027902  Method p value:0.014 
Macaca mulatta >ENSMMUP00000004241 pep:novel chromosome:MMUL 1:20:72164497:72192097:-1 gene:ENSMMUG00000003174 transcript:ENSMMUT00000004494  Method p value:0.014 
Macaca mulatta >ENSMMUP00000029122 pep:novel chromosome:MMUL 1:19:55721699:55724226:1 gene:ENSMMUG00000022117 transcript:ENSMMUT00000031113  Method p value:0.013 
Macaca mulatta >ENSMMUP00000015870 pep:novel chromosome:MMUL 1:20:87350981:87354595:-1 gene:ENSMMUG00000012102 transcript:ENSMMUT00000016945  Method p value:0.012 
Macaca mulatta >ENSMMUP00000011376 pep:novel chromosome:MMUL 1:11:53308861:53309238:-1 gene:ENSMMUG00000008675 transcript:ENSMMUT00000012127  Method p value:0.012 
Macaca mulatta >ENSMMUP00000007953 pep:novel chromosome:MMUL 1:10:87132254:87144985:1 gene:ENSMMUG00000006058 transcript:ENSMMUT00000008465  Method p value:0.012 
Macaca mulatta >ENSMMUP00000000477 pep:novel chromosome:MMUL 1:15:77834885:77873876:1 gene:ENSMMUG00000000357 transcript:ENSMMUT00000000518  Method p value:0.012 
Macaca mulatta >ENSMMUP00000001312 pep:novel chromosome:MMUL 1:13:47637497:47687986:-1 gene:ENSMMUG00000000976 transcript:ENSMMUT00000001394  Method p value:0.011 
Macaca mulatta >ENSMMUP00000039526 pep:novel chromosome:MMUL 1:15:38372207:38373325:-1 gene:ENSMMUG00000002584 transcript:ENSMMUT00000003677  Method p value:0.011 
Macaca mulatta >ENSMMUP00000026047 pep:novel chromosome:MMUL 1:1:38390578:38412231:1 gene:ENSMMUG00000019815 transcript:ENSMMUT00000027842  Method p value:0.011 
Macaca mulatta >ENSMMUP00000030466 pep:novel chromosome:MMUL 1:1:133847644:133859062:-1 gene:ENSMMUG00000023143 transcript:ENSMMUT00000032558  Method p value:0.011 
Macaca mulatta >ENSMMUP00000032586 pep:novel scaffold:MMUL 1:1099214802326:235:810:-1 gene:ENSMMUG00000029203 transcript:ENSMMUT00000039503  Method p value:0.010 
Macaca mulatta >ENSMMUP00000022974 pep:novel scaffold:MMUL 1:1099214806758:204:1328:1 gene:ENSMMUG00000017451 transcript:ENSMMUT00000024542  Method p value:0.010 
Macaca mulatta >ENSMMUP00000017189 pep:novel chromosome:MMUL 1:20:79233502:79241871:-1 gene:ENSMMUG00000013088 transcript:ENSMMUT00000018358  Method p value:0.010 
Macaca mulatta >ENSMMUP00000013849 pep:novel chromosome:MMUL 1:19:3327101:3333512:-1 gene:ENSMMUG00000010561 transcript:ENSMMUT00000014781  Method p value:0.010 
Macaca mulatta >ENSMMUP00000015914 pep:novel chromosome:MMUL 1:7:132706041:132708167:-1 gene:ENSMMUG00000012136 transcript:ENSMMUT00000016992  Method p value:0.010 
Macaca mulatta >ENSMMUP00000000486 pep:novel chromosome:MMUL 1:10:81571819:81580440:1 gene:ENSMMUG00000003854 transcript:ENSMMUT00000000529  Method p value:0.008 
Macaca mulatta >ENSMMUP00000030211 pep:novel chromosome:MMUL 1:19:52000722:52032005:-1 gene:ENSMMUG00000022940 transcript:ENSMMUT00000032288  Method p value:0.008 
Macaca mulatta >ENSMMUP00000015820 pep:novel chromosome:MMUL 1:7:79904120:79904928:1 gene:ENSMMUG00000012061 transcript:ENSMMUT00000016891  Method p value:0.008 
Macaca mulatta >ENSMMUP00000031738 pep:novel chromosome:MMUL 1:19:18499817:18501511:-1 gene:ENSMMUG00000023290 transcript:ENSMMUT00000038648  Method p value:0.007 
Macaca mulatta >ENSMMUP00000039027 pep:novel chromosome:MMUL 1:2:93879349:93886054:-1 gene:ENSMMUG00000021244 transcript:ENSMMUT00000045988  Method p value:0.007 
Macaca mulatta >ENSMMUP00000031466 pep:novel chromosome:MMUL 1:19:60296486:60299615:1 gene:ENSMMUG00000016571 transcript:ENSMMUT00000038366  Method p value:0.006 
Macaca mulatta >ENSMMUP00000021773 pep:novel chromosome:MMUL 1:19:60296098:60299615:1 gene:ENSMMUG00000016571 transcript:ENSMMUT00000023272  Method p value:0.006 
Macaca mulatta >ENSMMUP00000019146 pep:novel chromosome:MMUL 1:2:86699176:86701332:1 gene:ENSMMUG00000014582 transcript:ENSMMUT00000020455  Method p value:0.005 
Macaca mulatta >ENSMMUP00000033870 pep:novel chromosome:MMUL 1:16:77716736:77740043:1 gene:ENSMMUG00000010121 transcript:ENSMMUT00000040843  Method p value:0.005 
Macaca mulatta >ENSMMUP00000004306 pep:novel chromosome:MMUL 1:20:28980397:28988202:1 gene:ENSMMUG00000003226 transcript:ENSMMUT00000004569  Method p value:0.005 
Macaca mulatta >ENSMMUP00000013984 pep:novel chromosome:MMUL 1:9:100608915:100619513:1 gene:ENSMMUG00000010674 transcript:ENSMMUT00000014926  Method p value:0.003 
Macaca mulatta >ENSMMUP00000029326 pep:novel chromosome:MMUL 1:17:90531224:90588673:1 gene:ENSMMUG00000022282 transcript:ENSMMUT00000031341  Method p value:0.003 
Macaca mulatta >ENSMMUP00000032325 pep:novel chromosome:MMUL 1:20:72164497:72192097:-1 gene:ENSMMUG00000003174 transcript:ENSMMUT00000039239  Method p value:0.002 
Macaca mulatta >ENSMMUP00000009669 pep:novel chromosome:MMUL 1:8:146983758:147117349:1 gene:ENSMMUG00000007374 transcript:ENSMMUT00000010307  Method p value:0.002 
Macaca mulatta >ENSMMUP00000008509 pep:novel chromosome:MMUL 1:7:83784063:83789307:1 gene:ENSMMUG00000006457 transcript:ENSMMUT00000009054  Method p value:0.002 
Macaca mulatta >ENSMMUP00000004836 pep:novel chromosome:MMUL 1:19:46580076:46583096:-1 gene:ENSMMUG00000003622 transcript:ENSMMUT00000005132  Method p value:0.002 
Macaca mulatta >ENSMMUP00000021877 pep:novel chromosome:MMUL 1:20:67705231:67707181:-1 gene:ENSMMUG00000016636 transcript:ENSMMUT00000023381  Method p value:0.002 
Monodelphis domestica >ENSMODP00000012762 pep:novel chromosome:BROADO5:1:577871343:577902748:1 gene:ENSMODG00000010196 transcript:ENSMODT00000012997  Method p value:0.653 
Monodelphis domestica >ENSMODP00000000325 pep:novel chromosome:BROADO5:1:197604822:197635177:1 gene:ENSMODG00000000268 transcript:ENSMODT00000000330  Method p value:0.527 
Monodelphis domestica >ENSMODP00000008838 pep:novel chromosome:BROADO5:1:168715492:168717049:1 gene:ENSMODG00000007125 transcript:ENSMODT00000009012  Method p value:0.480 
Monodelphis domestica >ENSMODP00000033525 pep:novel chromosome:BROADO5:1:197604822:197635177:1 gene:ENSMODG00000000268 transcript:ENSMODT00000035103  Method p value:0.450 
Monodelphis domestica >ENSMODP00000024145 pep:novel chromosome:BROADO5:Un:41000800:41008777:-1 gene:ENSMODG00000019350 transcript:ENSMODT00000024573  Method p value:0.435 
Monodelphis domestica >ENSMODP00000022952 pep:novel chromosome:BROADO5:8:117629942:117864702:-1 gene:ENSMODG00000018406 transcript:ENSMODT00000023359  Method p value:0.348 
Monodelphis domestica >ENSMODP00000001713 pep:novel chromosome:BROADO5:2:7155222:7326820:1 gene:ENSMODG00000001416 transcript:ENSMODT00000001748  Method p value:0.338 
Monodelphis domestica >ENSMODP00000036385 pep:novel chromosome:BROADO5:4:110246878:110247564:-1 gene:ENSMODG00000024960 transcript:ENSMODT00000037974  Method p value:0.314 
Monodelphis domestica >ENSMODP00000021883 pep:novel chromosome:BROADO5:Un:55187090:55188733:-1 gene:ENSMODG00000017527 transcript:ENSMODT00000022264  Method p value:0.264 
Monodelphis domestica >ENSMODP00000027713 pep:novel chromosome:BROADO5:6:157616877:157618220:-1 gene:ENSMODG00000022948 transcript:ENSMODT00000029251  Method p value:0.262 
Monodelphis domestica >ENSMODP00000009968 pep:novel chromosome:BROADO5:5:300713295:300714069:-1 gene:ENSMODG00000008008 transcript:ENSMODT00000010160  Method p value:0.224 
Monodelphis domestica >ENSMODP00000012759 pep:novel chromosome:BROADO5:8:14269003:14271016:-1 gene:ENSMODG00000010194 transcript:ENSMODT00000012994  Method p value:0.217 
Monodelphis domestica >ENSMODP00000016982 pep:novel chromosome:BROADO5:4:412902938:412905288:-1 gene:ENSMODG00000013567 transcript:ENSMODT00000017296  Method p value:0.199 
Monodelphis domestica >ENSMODP00000006276 pep:novel chromosome:BROADO5:6:242595524:242597645:1 gene:ENSMODG00000005099 transcript:ENSMODT00000006406  Method p value:0.190 
Monodelphis domestica >ENSMODP00000019860 pep:novel chromosome:BROADO5:6:157616877:157618190:-1 gene:ENSMODG00000022948 transcript:ENSMODT00000020215  Method p value:0.188 
Monodelphis domestica >ENSMODP00000013831 pep:novel chromosome:BROADO5:4:368375714:368376661:-1 gene:ENSMODG00000011044 transcript:ENSMODT00000014084  Method p value:0.187 
Monodelphis domestica >ENSMODP00000009535 pep:novel chromosome:BROADO5:2:440114212:440119370:1 gene:ENSMODG00000007676 transcript:ENSMODT00000009723  Method p value:0.179 
Monodelphis domestica >ENSMODP00000017453 pep:novel chromosome:BROADO5:4:383845665:383849393:1 gene:ENSMODG00000013957 transcript:ENSMODT00000017778  Method p value:0.169 
Monodelphis domestica >ENSMODP00000017589 pep:novel chromosome:BROADO5:1:710111184:710112369:-1 gene:ENSMODG00000014065 transcript:ENSMODT00000017915  Method p value:0.169 
Monodelphis domestica >ENSMODP00000014443 pep:novel chromosome:BROADO5:3:447404946:447410427:1 gene:ENSMODG00000011545 transcript:ENSMODT00000014709  Method p value:0.166 
Monodelphis domestica >ENSMODP00000014426 pep:novel chromosome:BROADO5:X:14399020:14411385:-1 gene:ENSMODG00000011534 transcript:ENSMODT00000014692  Method p value:0.161 
Monodelphis domestica >ENSMODP00000034114 pep:novel chromosome:BROADO5:1:173421720:173423410:-1 gene:ENSMODG00000003609 transcript:ENSMODT00000035700  Method p value:0.142 
Monodelphis domestica >ENSMODP00000017507 pep:novel chromosome:BROADO5:4:383937722:383939189:-1 gene:ENSMODG00000013998 transcript:ENSMODT00000017833  Method p value:0.141 
Monodelphis domestica >ENSMODP00000020999 pep:novel chromosome:BROADO5:1:475705401:475760138:-1 gene:ENSMODG00000016823 transcript:ENSMODT00000021369  Method p value:0.139 
Monodelphis domestica >ENSMODP00000014723 pep:novel chromosome:BROADO5:1:110665025:110672311:1 gene:ENSMODG00000011757 transcript:ENSMODT00000014995  Method p value:0.139 
Monodelphis domestica >ENSMODP00000026904 pep:novel chromosome:BROADO5:4:397149431:397151218:1 gene:ENSMODG00000021532 transcript:ENSMODT00000027386  Method p value:0.138 
Monodelphis domestica >ENSMODP00000015559 pep:novel chromosome:BROADO5:X:8305915:8307654:-1 gene:ENSMODG00000012412 transcript:ENSMODT00000015847  Method p value:0.137 
Monodelphis domestica >ENSMODP00000018031 pep:novel chromosome:BROADO5:4:364568744:364569451:1 gene:ENSMODG00000014423 transcript:ENSMODT00000018363  Method p value:0.134 
Monodelphis domestica >ENSMODP00000030574 pep:novel chromosome:BROADO5:2:251293197:251406865:-1 gene:ENSMODG00000023588 transcript:ENSMODT00000032145  Method p value:0.130 
Monodelphis domestica >ENSMODP00000012980 pep:novel chromosome:BROADO5:1:150990434:150999726:-1 gene:ENSMODG00000010358 transcript:ENSMODT00000013217  Method p value:0.123 
Monodelphis domestica >ENSMODP00000005584 pep:novel chromosome:BROADO5:1:172716828:172721367:-1 gene:ENSMODG00000004528 transcript:ENSMODT00000005703  Method p value:0.123 
Monodelphis domestica >ENSMODP00000009666 pep:novel chromosome:BROADO5:5:300458913:300460245:1 gene:ENSMODG00000007785 transcript:ENSMODT00000009857  Method p value:0.118 
Monodelphis domestica >ENSMODP00000025458 pep:novel chromosome:BROADO5:5:299427854:299433960:1 gene:ENSMODG00000020356 transcript:ENSMODT00000025909  Method p value:0.117 
Monodelphis domestica >ENSMODP00000027137 pep:novel chromosome:BROADO5:Un:48583753:48584172:1 gene:ENSMODG00000022722 transcript:ENSMODT00000028657  Method p value:0.114 
Monodelphis domestica >ENSMODP00000025549 pep:novel chromosome:BROADO5:1:475705443:475758639:-1 gene:ENSMODG00000016823 transcript:ENSMODT00000026001  Method p value:0.113 
Monodelphis domestica >ENSMODP00000002988 pep:novel chromosome:BROADO5:2:9390828:9668196:1 gene:ENSMODG00000002459 transcript:ENSMODT00000003050  Method p value:0.109 
Monodelphis domestica >ENSMODP00000021633 pep:novel chromosome:BROADO5:4:427459046:427486410:-1 gene:ENSMODG00000017333 transcript:ENSMODT00000022010  Method p value:0.109 
Monodelphis domestica >ENSMODP00000017452 pep:novel chromosome:BROADO5:4:383845653:383849393:1 gene:ENSMODG00000013957 transcript:ENSMODT00000017777  Method p value:0.109 
Monodelphis domestica >ENSMODP00000007351 pep:novel chromosome:BROADO5:8:15165841:15481125:1 gene:ENSMODG00000005946 transcript:ENSMODT00000007500  Method p value:0.108 
Monodelphis domestica >ENSMODP00000014514 pep:novel chromosome:BROADO5:6:276956189:276962507:-1 gene:ENSMODG00000011601 transcript:ENSMODT00000014782  Method p value:0.099 
Monodelphis domestica >ENSMODP00000031058 pep:novel chromosome:BROADO5:4:397149434:397151218:1 gene:ENSMODG00000021532 transcript:ENSMODT00000032627  Method p value:0.098 
Monodelphis domestica >ENSMODP00000023385 pep:novel chromosome:BROADO5:2:494949044:494992906:1 gene:ENSMODG00000018760 transcript:ENSMODT00000023801  Method p value:0.097 
Monodelphis domestica >ENSMODP00000004619 pep:novel chromosome:BROADO5:3:452328906:452333109:-1 gene:ENSMODG00000003771 transcript:ENSMODT00000004719  Method p value:0.093 
Monodelphis domestica >ENSMODP00000035644 pep:novel chromosome:BROADO5:7:199325242:199326183:1 gene:ENSMODG00000021313 transcript:ENSMODT00000027117  Method p value:0.089 
Monodelphis domestica >ENSMODP00000017172 pep:novel chromosome:BROADO5:8:201571605:201606815:-1 gene:ENSMODG00000013737 transcript:ENSMODT00000017491  Method p value:0.088 
Monodelphis domestica >ENSMODP00000026036 pep:novel chromosome:BROADO5:4:377492045:377494486:-1 gene:ENSMODG00000020816 transcript:ENSMODT00000026501  Method p value:0.086 
Monodelphis domestica >ENSMODP00000034116 pep:novel chromosome:BROADO5:1:173421624:173423437:-1 gene:ENSMODG00000003609 transcript:ENSMODT00000035702  Method p value:0.085 
Monodelphis domestica >ENSMODP00000016957 pep:novel chromosome:BROADO5:6:201088903:201119060:-1 gene:ENSMODG00000013552 transcript:ENSMODT00000017271  Method p value:0.085 
Monodelphis domestica >ENSMODP00000018146 pep:novel chromosome:BROADO5:1:707916494:707917361:-1 gene:ENSMODG00000014523 transcript:ENSMODT00000018478  Method p value:0.084 
Monodelphis domestica >ENSMODP00000032499 pep:novel chromosome:BROADO5:3:445809935:445811432:1 gene:ENSMODG00000002532 transcript:ENSMODT00000034081  Method p value:0.084 
Monodelphis domestica >ENSMODP00000004414 pep:novel chromosome:BROADO5:1:173421717:173423437:-1 gene:ENSMODG00000003609 transcript:ENSMODT00000004509  Method p value:0.084 
Monodelphis domestica >ENSMODP00000032857 pep:novel chromosome:BROADO5:8:14219079:14220227:1 gene:ENSMODG00000024077 transcript:ENSMODT00000034436  Method p value:0.083 
Monodelphis domestica >ENSMODP00000005759 pep:novel chromosome:BROADO5:1:383063141:383067391:1 gene:ENSMODG00000004674 transcript:ENSMODT00000005880  Method p value:0.081 
Monodelphis domestica >ENSMODP00000006551 pep:novel chromosome:BROADO5:3:457124504:457130389:-1 gene:ENSMODG00000005314 transcript:ENSMODT00000006687  Method p value:0.078 
Monodelphis domestica >ENSMODP00000003628 pep:novel chromosome:BROADO5:2:10508714:10511366:-1 gene:ENSMODG00000002987 transcript:ENSMODT00000003710  Method p value:0.077 
Monodelphis domestica >ENSMODP00000002992 pep:novel chromosome:BROADO5:2:9392077:9393585:1 gene:ENSMODG00000002459 transcript:ENSMODT00000003054  Method p value:0.074 
Monodelphis domestica >ENSMODP00000004926 pep:novel chromosome:BROADO5:Un:54109851:54112753:1 gene:ENSMODG00000004002 transcript:ENSMODT00000005032  Method p value:0.072 
Monodelphis domestica >ENSMODP00000036915 pep:novel chromosome:BROADO5:7:82137846:82190487:-1 gene:ENSMODG00000004632 transcript:ENSMODT00000038511  Method p value:0.071 
Monodelphis domestica >ENSMODP00000014304 pep:novel chromosome:BROADO5:Un:62807450:62808598:-1 gene:ENSMODG00000011443 transcript:ENSMODT00000014568  Method p value:0.071 
Monodelphis domestica >ENSMODP00000027027 pep:novel chromosome:BROADO5:Un:63766575:63771948:1 gene:ENSMODG00000000414 transcript:ENSMODT00000028514  Method p value:0.071 
Monodelphis domestica >ENSMODP00000023387 pep:novel chromosome:BROADO5:2:494949039:495081469:1 gene:ENSMODG00000018760 transcript:ENSMODT00000023803  Method p value:0.070 
Monodelphis domestica >ENSMODP00000030177 pep:novel chromosome:BROADO5:3:512577889:512691882:1 gene:ENSMODG00000023507 transcript:ENSMODT00000031748  Method p value:0.070 
Monodelphis domestica >ENSMODP00000000496 pep:novel chromosome:BROADO5:Un:63766222:63773488:1 gene:ENSMODG00000000414 transcript:ENSMODT00000000509  Method p value:0.068 
Monodelphis domestica >ENSMODP00000017537 pep:novel chromosome:BROADO5:4:363072570:363078730:-1 gene:ENSMODG00000014027 transcript:ENSMODT00000017863  Method p value:0.068 
Monodelphis domestica >ENSMODP00000036916 pep:novel chromosome:BROADO5:7:82137846:82256921:-1 gene:ENSMODG00000004632 transcript:ENSMODT00000038512  Method p value:0.067 
Monodelphis domestica >ENSMODP00000012195 pep:novel chromosome:BROADO5:3:512853808:512873609:1 gene:ENSMODG00000009758 transcript:ENSMODT00000012420  Method p value:0.066 
Monodelphis domestica >ENSMODP00000021778 pep:novel chromosome:BROADO5:Un:43799652:43800212:1 gene:ENSMODG00000017451 transcript:ENSMODT00000022157  Method p value:0.066 
Monodelphis domestica >ENSMODP00000036913 pep:novel chromosome:BROADO5:7:82137852:82256927:-1 gene:ENSMODG00000004632 transcript:ENSMODT00000038509  Method p value:0.063 
Monodelphis domestica >ENSMODP00000006468 pep:novel chromosome:BROADO5:2:457073187:457076914:1 gene:ENSMODG00000005247 transcript:ENSMODT00000006603  Method p value:0.063 
Monodelphis domestica >ENSMODP00000036926 pep:novel chromosome:BROADO5:7:82137846:82256921:-1 gene:ENSMODG00000004632 transcript:ENSMODT00000038522  Method p value:0.062 
Monodelphis domestica >ENSMODP00000032720 pep:novel chromosome:BROADO5:6:289479665:289497102:1 gene:ENSMODG00000021170 transcript:ENSMODT00000034300  Method p value:0.060 
Monodelphis domestica >ENSMODP00000036923 pep:novel chromosome:BROADO5:7:82137846:82256921:-1 gene:ENSMODG00000004632 transcript:ENSMODT00000038519  Method p value:0.060 
Monodelphis domestica >ENSMODP00000033230 pep:novel chromosome:BROADO5:2:195734687:195906381:1 gene:ENSMODG00000013822 transcript:ENSMODT00000034807  Method p value:0.059 
Monodelphis domestica >ENSMODP00000004218 pep:novel chromosome:BROADO5:4:375812869:375819227:-1 gene:ENSMODG00000003446 transcript:ENSMODT00000004306  Method p value:0.059 
Monodelphis domestica >ENSMODP00000005713 pep:novel chromosome:BROADO5:7:82137846:82256902:-1 gene:ENSMODG00000004632 transcript:ENSMODT00000005833  Method p value:0.059 
Monodelphis domestica >ENSMODP00000031705 pep:novel chromosome:BROADO5:3:481236308:481242390:1 gene:ENSMODG00000015098 transcript:ENSMODT00000033278  Method p value:0.055 
Monodelphis domestica >ENSMODP00000002810 pep:novel chromosome:BROADO5:4:64633756:64639385:-1 gene:ENSMODG00000002306 transcript:ENSMODT00000002866  Method p value:0.055 
Monodelphis domestica >ENSMODP00000018872 pep:novel chromosome:BROADO5:3:481236308:481242390:1 gene:ENSMODG00000015098 transcript:ENSMODT00000019213  Method p value:0.054 
Monodelphis domestica >ENSMODP00000036917 pep:novel chromosome:BROADO5:7:82137846:82256921:-1 gene:ENSMODG00000004632 transcript:ENSMODT00000038513  Method p value:0.053 
Monodelphis domestica >ENSMODP00000005712 pep:novel chromosome:BROADO5:7:82137846:82256921:-1 gene:ENSMODG00000004632 transcript:ENSMODT00000005832  Method p value:0.051 
Monodelphis domestica >ENSMODP00000003177 pep:novel chromosome:BROADO5:Un:77863410:77866524:1 gene:ENSMODG00000002617 transcript:ENSMODT00000003245  Method p value:0.049 
Monodelphis domestica >ENSMODP00000030576 pep:novel chromosome:BROADO5:2:251406380:251444051:-1 gene:ENSMODG00000023588 transcript:ENSMODT00000032147  Method p value:0.049 
Monodelphis domestica >ENSMODP00000024143 pep:novel chromosome:BROADO5:Un:39913091:39913765:-1 gene:ENSMODG00000019347 transcript:ENSMODT00000024571  Method p value:0.048 
Monodelphis domestica >ENSMODP00000022092 pep:novel chromosome:BROADO5:3:511172424:511195370:1 gene:ENSMODG00000017715 transcript:ENSMODT00000022479  Method p value:0.048 
Monodelphis domestica >ENSMODP00000035077 pep:novel chromosome:BROADO5:5:238076218:238076868:-1 gene:ENSMODG00000024671 transcript:ENSMODT00000036664  Method p value:0.045 
Monodelphis domestica >ENSMODP00000026201 pep:novel chromosome:BROADO5:Un:8213399:8214370:-1 gene:ENSMODG00000020945 transcript:ENSMODT00000026667  Method p value:0.045 
Monodelphis domestica >ENSMODP00000014779 pep:novel chromosome:BROADO5:6:277787604:277788695:-1 gene:ENSMODG00000011797 transcript:ENSMODT00000015051  Method p value:0.044 
Monodelphis domestica >ENSMODP00000007876 pep:novel chromosome:BROADO5:6:119695224:119697373:-1 gene:ENSMODG00000006346 transcript:ENSMODT00000008035  Method p value:0.044 
Monodelphis domestica >ENSMODP00000013465 pep:novel chromosome:BROADO5:1:150074213:150077571:-1 gene:ENSMODG00000010749 transcript:ENSMODT00000013711  Method p value:0.043 
Monodelphis domestica >ENSMODP00000008462 pep:novel chromosome:BROADO5:1:169564134:169565998:1 gene:ENSMODG00000006830 transcript:ENSMODT00000008630  Method p value:0.043 
Monodelphis domestica >ENSMODP00000026980 pep:novel chromosome:BROADO5:Un:77863410:77866524:1 gene:ENSMODG00000002617 transcript:ENSMODT00000028439  Method p value:0.043 
Monodelphis domestica >ENSMODP00000031798 pep:novel chromosome:BROADO5:4:375812875:375819263:-1 gene:ENSMODG00000003446 transcript:ENSMODT00000033372  Method p value:0.042 
Monodelphis domestica >ENSMODP00000023177 pep:novel chromosome:BROADO5:2:321117016:321243020:-1 gene:ENSMODG00000018579 transcript:ENSMODT00000023590  Method p value:0.041 
Monodelphis domestica >ENSMODP00000030167 pep:novel chromosome:BROADO5:3:512864991:512873609:1 gene:ENSMODG00000009758 transcript:ENSMODT00000031738  Method p value:0.040 
Monodelphis domestica >ENSMODP00000004407 pep:novel chromosome:BROADO5:1:173421675:173423416:-1 gene:ENSMODG00000003609 transcript:ENSMODT00000004501  Method p value:0.040 
Monodelphis domestica >ENSMODP00000032783 pep:novel chromosome:BROADO5:1:225857657:226046080:-1 gene:ENSMODG00000002958 transcript:ENSMODT00000034363  Method p value:0.039 
Monodelphis domestica >ENSMODP00000037964 pep:novel chromosome:BROADO5:8:14784761:14785498:-1 gene:ENSMODG00000025383 transcript:ENSMODT00000039566  Method p value:0.039 
Monodelphis domestica >ENSMODP00000011922 pep:novel chromosome:BROADO5:8:13394959:13397683:1 gene:ENSMODG00000009541 transcript:ENSMODT00000012146  Method p value:0.037 
Monodelphis domestica >ENSMODP00000008928 pep:novel chromosome:BROADO5:4:344651441:344655012:1 gene:ENSMODG00000007202 transcript:ENSMODT00000009103  Method p value:0.037 
Monodelphis domestica >ENSMODP00000036940 pep:novel chromosome:BROADO5:7:82137843:82256924:-1 gene:ENSMODG00000004632 transcript:ENSMODT00000038536  Method p value:0.037 
Monodelphis domestica >ENSMODP00000028724 pep:novel chromosome:BROADO5:2:515808372:515816295:-1 gene:ENSMODG00000010014 transcript:ENSMODT00000030306  Method p value:0.035 
Monodelphis domestica >ENSMODP00000035586 pep:novel chromosome:BROADO5:7:204854069:204854690:-1 gene:ENSMODG00000024779 transcript:ENSMODT00000037173  Method p value:0.035 
Monodelphis domestica >ENSMODP00000032721 pep:novel chromosome:BROADO5:6:289479665:289497102:1 gene:ENSMODG00000021170 transcript:ENSMODT00000034301  Method p value:0.034 
Monodelphis domestica >ENSMODP00000015369 pep:novel chromosome:BROADO5:2:201577817:201584977:-1 gene:ENSMODG00000012276 transcript:ENSMODT00000015655  Method p value:0.034 
Monodelphis domestica >ENSMODP00000027326 pep:novel chromosome:BROADO5:Un:23318426:23430009:-1 gene:ENSMODG00000016513 transcript:ENSMODT00000028868  Method p value:0.033 
Monodelphis domestica >ENSMODP00000027852 pep:novel chromosome:BROADO5:6:201090227:201119284:-1 gene:ENSMODG00000013552 transcript:ENSMODT00000029389  Method p value:0.032 
Monodelphis domestica >ENSMODP00000018676 pep:novel chromosome:BROADO5:Un:55957493:55957858:-1 gene:ENSMODG00000014934 transcript:ENSMODT00000019013  Method p value:0.032 
Monodelphis domestica >ENSMODP00000003135 pep:novel chromosome:BROADO5:6:211568232:211569383:1 gene:ENSMODG00000002580 transcript:ENSMODT00000003203  Method p value:0.030 
Monodelphis domestica >ENSMODP00000034212 pep:novel chromosome:BROADO5:6:211568232:211569383:1 gene:ENSMODG00000002580 transcript:ENSMODT00000035798  Method p value:0.028 
Monodelphis domestica >ENSMODP00000018738 pep:novel chromosome:BROADO5:2:193621723:193629233:1 gene:ENSMODG00000014981 transcript:ENSMODT00000019075  Method p value:0.028 
Monodelphis domestica >ENSMODP00000009803 pep:novel chromosome:BROADO5:4:347715769:347967464:1 gene:ENSMODG00000007882 transcript:ENSMODT00000009995  Method p value:0.027 
Monodelphis domestica >ENSMODP00000000501 pep:novel chromosome:BROADO5:4:122014546:122016176:1 gene:ENSMODG00000000420 transcript:ENSMODT00000000514  Method p value:0.027 
Monodelphis domestica >ENSMODP00000037882 pep:novel chromosome:BROADO5:8:15479998:15481128:1 gene:ENSMODG00000005946 transcript:ENSMODT00000039486  Method p value:0.026 
Monodelphis domestica >ENSMODP00000032275 pep:novel chromosome:BROADO5:3:453302133:453350728:1 gene:ENSMODG00000004149 transcript:ENSMODT00000033854  Method p value:0.025 
Monodelphis domestica >ENSMODP00000036933 pep:novel chromosome:BROADO5:7:82137846:82256921:-1 gene:ENSMODG00000004632 transcript:ENSMODT00000038529  Method p value:0.024 
Monodelphis domestica >ENSMODP00000002753 pep:novel chromosome:BROADO5:2:9068062:9071907:1 gene:ENSMODG00000002257 transcript:ENSMODT00000002808  Method p value:0.023 
Monodelphis domestica >ENSMODP00000007700 pep:novel chromosome:BROADO5:2:255670371:255672289:1 gene:ENSMODG00000006212 transcript:ENSMODT00000007855  Method p value:0.023 
Monodelphis domestica >ENSMODP00000003597 pep:novel chromosome:BROADO5:1:225857657:226046080:-1 gene:ENSMODG00000002958 transcript:ENSMODT00000003676  Method p value:0.022 
Monodelphis domestica >ENSMODP00000029521 pep:novel chromosome:BROADO5:3:517775242:517812422:1 gene:ENSMODG00000008605 transcript:ENSMODT00000031095  Method p value:0.022 
Monodelphis domestica >ENSMODP00000026460 pep:novel chromosome:BROADO5:6:289479665:289497102:1 gene:ENSMODG00000021170 transcript:ENSMODT00000026933  Method p value:0.022 
Monodelphis domestica >ENSMODP00000038104 pep:novel chromosome:BROADO5:8:8948903:8956043:-1 gene:ENSMODG00000012770 transcript:ENSMODT00000039704  Method p value:0.022 
Monodelphis domestica >ENSMODP00000038046 pep:novel chromosome:BROADO5:8:9615556:9622751:-1 gene:ENSMODG00000012921 transcript:ENSMODT00000039648  Method p value:0.022 
Monodelphis domestica >ENSMODP00000007152 pep:novel chromosome:BROADO5:1:377328925:377339083:-1 gene:ENSMODG00000005775 transcript:ENSMODT00000007297  Method p value:0.021 
Monodelphis domestica >ENSMODP00000029428 pep:novel chromosome:BROADO5:4:424421959:424448296:-1 gene:ENSMODG00000017617 transcript:ENSMODT00000031003  Method p value:0.021 
Monodelphis domestica >ENSMODP00000034213 pep:novel chromosome:BROADO5:3:394359223:394360071:-1 gene:ENSMODG00000002274 transcript:ENSMODT00000035799  Method p value:0.020 
Monodelphis domestica >ENSMODP00000021774 pep:novel chromosome:BROADO5:4:425690719:425692029:-1 gene:ENSMODG00000017448 transcript:ENSMODT00000022153  Method p value:0.018 
Monodelphis domestica >ENSMODP00000019032 pep:novel chromosome:BROADO5:1:523089683:523104021:-1 gene:ENSMODG00000015239 transcript:ENSMODT00000019375  Method p value:0.018 
Monodelphis domestica >ENSMODP00000029551 pep:novel chromosome:BROADO5:3:527767282:527797195:1 gene:ENSMODG00000014300 transcript:ENSMODT00000031125  Method p value:0.017 
Monodelphis domestica >ENSMODP00000003079 pep:novel chromosome:BROADO5:3:445809830:445811459:1 gene:ENSMODG00000002532 transcript:ENSMODT00000003145  Method p value:0.017 
Monodelphis domestica >ENSMODP00000002757 pep:novel chromosome:BROADO5:2:9068062:9071883:1 gene:ENSMODG00000002257 transcript:ENSMODT00000002812  Method p value:0.016 
Monodelphis domestica >ENSMODP00000031251 pep:novel chromosome:BROADO5:4:387231392:387232702:-1 gene:ENSMODG00000023705 transcript:ENSMODT00000032822  Method p value:0.016 
Monodelphis domestica >ENSMODP00000030328 pep:novel chromosome:BROADO5:4:406171114:406172292:-1 gene:ENSMODG00000023541 transcript:ENSMODT00000031900  Method p value:0.015 
Monodelphis domestica >ENSMODP00000001847 pep:novel chromosome:BROADO5:6:26560555:26566261:-1 gene:ENSMODG00000001517 transcript:ENSMODT00000001887  Method p value:0.015 
Monodelphis domestica >ENSMODP00000026979 pep:novel chromosome:BROADO5:Un:77863410:77866524:1 gene:ENSMODG00000002617 transcript:ENSMODT00000028438  Method p value:0.015 
Monodelphis domestica >ENSMODP00000022287 pep:novel chromosome:BROADO5:4:419027394:419030364:-1 gene:ENSMODG00000017877 transcript:ENSMODT00000022677  Method p value:0.014 
Monodelphis domestica >ENSMODP00000008138 pep:novel chromosome:BROADO5:3:459804881:459805465:-1 gene:ENSMODG00000006560 transcript:ENSMODT00000008302  Method p value:0.014 
Monodelphis domestica >ENSMODP00000010703 pep:novel chromosome:BROADO5:3:517787627:517812404:1 gene:ENSMODG00000008605 transcript:ENSMODT00000010915  Method p value:0.013 
Monodelphis domestica >ENSMODP00000020892 pep:novel chromosome:BROADO5:Un:20832369:20848845:-1 gene:ENSMODG00000016732 transcript:ENSMODT00000021260  Method p value:0.013 
Monodelphis domestica >ENSMODP00000027344 pep:novel chromosome:BROADO5:Un:20832369:20848854:-1 gene:ENSMODG00000016732 transcript:ENSMODT00000028885  Method p value:0.013 
Monodelphis domestica >ENSMODP00000013560 pep:novel chromosome:BROADO5:Un:67201832:67203655:1 gene:ENSMODG00000010823 transcript:ENSMODT00000013809  Method p value:0.013 
Monodelphis domestica >ENSMODP00000021178 pep:novel chromosome:BROADO5:1:473394594:473422570:1 gene:ENSMODG00000016978 transcript:ENSMODT00000021551  Method p value:0.012 
Monodelphis domestica >ENSMODP00000027712 pep:novel chromosome:BROADO5:6:157616877:157618190:-1 gene:ENSMODG00000022948 transcript:ENSMODT00000029250  Method p value:0.012 
Monodelphis domestica >ENSMODP00000023178 pep:novel chromosome:BROADO5:2:321117016:321206435:-1 gene:ENSMODG00000018579 transcript:ENSMODT00000023591  Method p value:0.012 
Monodelphis domestica >ENSMODP00000028910 pep:novel chromosome:BROADO5:1:523089714:523104021:-1 gene:ENSMODG00000015239 transcript:ENSMODT00000030487  Method p value:0.011 
Monodelphis domestica >ENSMODP00000006194 pep:novel chromosome:BROADO5:2:256444069:256447279:1 gene:ENSMODG00000005034 transcript:ENSMODT00000006324  Method p value:0.011 
Monodelphis domestica >ENSMODP00000001720 pep:novel chromosome:BROADO5:2:7186368:7187561:-1 gene:ENSMODG00000001419 transcript:ENSMODT00000001755  Method p value:0.011 
Monodelphis domestica >ENSMODP00000025759 pep:novel chromosome:BROADO5:5:38835333:39104927:1 gene:ENSMODG00000020594 transcript:ENSMODT00000026220  Method p value:0.009 
Monodelphis domestica >ENSMODP00000023386 pep:novel chromosome:BROADO5:2:494950936:495081469:1 gene:ENSMODG00000018760 transcript:ENSMODT00000023802  Method p value:0.009 
Monodelphis domestica >ENSMODP00000029429 pep:novel chromosome:BROADO5:4:424421917:424448296:-1 gene:ENSMODG00000017617 transcript:ENSMODT00000031004  Method p value:0.009 
Monodelphis domestica >ENSMODP00000019811 pep:novel chromosome:BROADO5:2:266922465:266929712:-1 gene:ENSMODG00000015878 transcript:ENSMODT00000020166  Method p value:0.008 
Monodelphis domestica >ENSMODP00000002228 pep:novel chromosome:BROADO5:2:111705216:111716165:-1 gene:ENSMODG00000001824 transcript:ENSMODT00000002273  Method p value:0.007 
Monodelphis domestica >ENSMODP00000008671 pep:novel chromosome:BROADO5:3:429174114:429181627:-1 gene:ENSMODG00000006997 transcript:ENSMODT00000008842  Method p value:0.006 
Monodelphis domestica >ENSMODP00000025699 pep:novel chromosome:BROADO5:Un:41215451:41220675:-1 gene:ENSMODG00000020541 transcript:ENSMODT00000026157  Method p value:0.006 
Monodelphis domestica >ENSMODP00000008571 pep:novel chromosome:BROADO5:2:255294395:255295738:1 gene:ENSMODG00000006912 transcript:ENSMODT00000008741  Method p value:0.005 
Monodelphis domestica >ENSMODP00000004894 pep:novel chromosome:BROADO5:4:408796172:408797747:-1 gene:ENSMODG00000003984 transcript:ENSMODT00000004998  Method p value:0.005 
Monodelphis domestica >ENSMODP00000016702 pep:novel chromosome:BROADO5:6:288086642:288097728:1 gene:ENSMODG00000013358 transcript:ENSMODT00000017012  Method p value:0.005 
Monodelphis domestica >ENSMODP00000023188 pep:novel chromosome:BROADO5:4:414299454:414301283:-1 gene:ENSMODG00000018588 transcript:ENSMODT00000023601  Method p value:0.005 
Monodelphis domestica >ENSMODP00000018232 pep:novel chromosome:BROADO5:3:477969527:477972026:-1 gene:ENSMODG00000014594 transcript:ENSMODT00000018564  Method p value:0.002 
Monodelphis domestica >ENSMODP00000017510 pep:novel chromosome:BROADO5:4:383937975:383939255:-1 gene:ENSMODG00000013998 transcript:ENSMODT00000017836  Method p value:0.002 
Monodelphis domestica >ENSMODP00000007665 pep:novel chromosome:BROADO5:1:684406166:684414189:-1 gene:ENSMODG00000006186 transcript:ENSMODT00000007820  Method p value:0.002 
Monodelphis domestica >ENSMODP00000016471 pep:novel chromosome:BROADO5:4:382543393:382941011:-1 gene:ENSMODG00000013164 transcript:ENSMODT00000016775  Method p value:0.001 
Mus musculus >ENSMUSP00000103776 pep:novel chromosome:NCBIM37:7:31426018:31435163:-1 gene:ENSMUSG00000036733 transcript:ENSMUST00000108141  Method p value:0.117 
Mus musculus >ENSMUSP00000106723 pep:novel chromosome:NCBIM37:5:137429145:137442102:1 gene:ENSMUSG00000019054 transcript:ENSMUST00000111094  Method p value:0.112 
Mus musculus >ENSMUSP00000103164 pep:novel chromosome:NCBIM37:3:88184926:88186819:1 gene:ENSMUSG00000078691 transcript:ENSMUST00000107540  Method p value:0.083 
Mus musculus >ENSMUSP00000092180 pep:novel chromosome:NCBIM37:4:136178507:136193993:1 gene:ENSMUSG00000070683 transcript:ENSMUST00000094599  Method p value:0.064 
Mus musculus >ENSMUSP00000103445 pep:novel chromosome:NCBIM37:7:52397815:52409954:-1 gene:ENSMUSG00000007833 transcript:ENSMUST00000107815  Method p value:0.062 
Mus musculus >ENSMUSP00000105683 pep:novel chromosome:NCBIM37:15:71699311:71784829:-1 gene:ENSMUSG00000079022 transcript:ENSMUST00000110056  Method p value:0.056 
Mus musculus >ENSMUSP00000106726 pep:novel chromosome:NCBIM37:5:137429276:137442019:1 gene:ENSMUSG00000019054 transcript:ENSMUST00000111097  Method p value:0.035 
Mus musculus >ENSMUSP00000101493 pep:novel chromosome:NCBIM37:4:134024324:134029579:1 gene:ENSMUSG00000028832 transcript:ENSMUST00000105867  Method p value:0.035 
Mus musculus >ENSMUSP00000092253 pep:novel chromosome:NCBIM37:4:131477686:131478540:1 gene:ENSMUSG00000070720 transcript:ENSMUST00000094666  Method p value:0.030 
Mus musculus >ENSMUSP00000046911 pep:novel chromosome:NCBIM37:7:3645399:3652614:1 gene:ENSMUSG00000035585 transcript:ENSMUST00000038521  Method p value:0.027 
Mus musculus >ENSMUSP00000098625 pep:novel chromosome:NCBIM37:6:113408478:113420745:1 gene:ENSMUSG00000043088 transcript:ENSMUST00000101064  Method p value:0.023 
Ornithorhynchus anatinus >ENSOANP00000001085 pep:novel chromosome:OANA5:5:5945820:5961995:-1 gene:ENSOANG00000000697 transcript:ENSOANT00000001086  Method p value:0.561 
Ornithorhynchus anatinus >ENSOANP00000014072 pep:novel supercontig:OANA5:Contig23728:5760:7401:-1 gene:ENSOANG00000008836 transcript:ENSOANT00000014075  Method p value:0.524 
Ornithorhynchus anatinus >ENSOANP00000014027 pep:novel ultracontig:OANA5:Ultra252:392387:403286:1 gene:ENSOANG00000008804 transcript:ENSOANT00000014030  Method p value:0.513 
Ornithorhynchus anatinus >ENSOANP00000023214 pep:novel supercontig:OANA5:Contig7131:39406:40373:-1 gene:ENSOANG00000014733 transcript:ENSOANT00000023218  Method p value:0.339 
Ornithorhynchus anatinus >ENSOANP00000013818 pep:novel ultracontig:OANA5:Ultra516:2915949:2916659:1 gene:ENSOANG00000008674 transcript:ENSOANT00000013821  Method p value:0.270 
Ornithorhynchus anatinus >ENSOANP00000018394 pep:novel supercontig:OANA5:Contig14799:6255:12641:-1 gene:ENSOANG00000011611 transcript:ENSOANT00000018397  Method p value:0.240 
Ornithorhynchus anatinus >ENSOANP00000026648 pep:novel ultracontig:OANA5:Ultra56:3529624:3650829:1 gene:ENSOANG00000020939 transcript:ENSOANT00000030449  Method p value:0.240 
Ornithorhynchus anatinus >ENSOANP00000002030 pep:novel chromosome:OANA5:6:13320386:13360451:1 gene:ENSOANG00000001272 transcript:ENSOANT00000002031  Method p value:0.229 
Ornithorhynchus anatinus >ENSOANP00000028806 pep:novel supercontig:OANA5:Contig19403:3410:23624:-1 gene:ENSOANG00000001281 transcript:ENSOANT00000032602  Method p value:0.228 
Ornithorhynchus anatinus >ENSOANP00000004823 pep:novel supercontig:OANA5:Contig23477:1057:6954:-1 gene:ENSOANG00000003045 transcript:ENSOANT00000004824  Method p value:0.223 
Ornithorhynchus anatinus >ENSOANP00000021623 pep:novel supercontig:OANA5:Contig14026:16817:19118:1 gene:ENSOANG00000013710 transcript:ENSOANT00000021626  Method p value:0.195 
Ornithorhynchus anatinus >ENSOANP00000015358 pep:novel supercontig:OANA5:Contig10507:10955:20141:1 gene:ENSOANG00000009672 transcript:ENSOANT00000015361  Method p value:0.194 
Ornithorhynchus anatinus >ENSOANP00000002023 pep:novel chromosome:OANA5:6:13320386:13360451:1 gene:ENSOANG00000001272 transcript:ENSOANT00000002024  Method p value:0.191 
Ornithorhynchus anatinus >ENSOANP00000023131 pep:novel supercontig:OANA5:Contig1626:60177:64071:1 gene:ENSOANG00000014680 transcript:ENSOANT00000023135  Method p value:0.190 
Ornithorhynchus anatinus >ENSOANP00000026303 pep:novel supercontig:OANA5:Contig17872:10208:15490:1 gene:ENSOANG00000011185 transcript:ENSOANT00000030105  Method p value:0.185 
Ornithorhynchus anatinus >ENSOANP00000004683 pep:novel supercontig:OANA5:Contig27104:1586:7699:-1 gene:ENSOANG00000002948 transcript:ENSOANT00000004684  Method p value:0.184 
Ornithorhynchus anatinus >ENSOANP00000027612 pep:novel supercontig:OANA5:Contig23983:3536:8057:1 gene:ENSOANG00000005778 transcript:ENSOANT00000031412  Method p value:0.184 
Ornithorhynchus anatinus >ENSOANP00000018689 pep:novel ultracontig:OANA5:Ultra131:510112:516185:-1 gene:ENSOANG00000011791 transcript:ENSOANT00000018692  Method p value:0.182 
Ornithorhynchus anatinus >ENSOANP00000015357 pep:novel supercontig:OANA5:Contig10507:10949:20141:1 gene:ENSOANG00000009672 transcript:ENSOANT00000015360  Method p value:0.182 
Ornithorhynchus anatinus >ENSOANP00000016977 pep:novel supercontig:OANA5:Contig48:3133937:3138820:-1 gene:ENSOANG00000010704 transcript:ENSOANT00000016980  Method p value:0.175 
Ornithorhynchus anatinus >ENSOANP00000017332 pep:novel supercontig:OANA5:Contig8502:11440:21564:-1 gene:ENSOANG00000010938 transcript:ENSOANT00000017335  Method p value:0.172 
Ornithorhynchus anatinus >ENSOANP00000002973 pep:novel supercontig:OANA5:Contig7718:18657:19798:-1 gene:ENSOANG00000001874 transcript:ENSOANT00000002974  Method p value:0.167 
Ornithorhynchus anatinus >ENSOANP00000019139 pep:novel ultracontig:OANA5:Ultra238:143953:147254:-1 gene:ENSOANG00000012086 transcript:ENSOANT00000019142  Method p value:0.166 
Ornithorhynchus anatinus >ENSOANP00000004682 pep:novel supercontig:OANA5:Contig27104:1586:7699:-1 gene:ENSOANG00000002948 transcript:ENSOANT00000004683  Method p value:0.166 
Ornithorhynchus anatinus >ENSOANP00000025147 pep:novel ultracontig:OANA5:Ultra117:5838253:5862586:-1 gene:ENSOANG00000019827 transcript:ENSOANT00000028951  Method p value:0.162 
Ornithorhynchus anatinus >ENSOANP00000025474 pep:novel supercontig:OANA5:Contig4433:22280:28580:1 gene:ENSOANG00000013942 transcript:ENSOANT00000029278  Method p value:0.160 
Ornithorhynchus anatinus >ENSOANP00000020978 pep:novel supercontig:OANA5:Contig10870:14084:15115:1 gene:ENSOANG00000013286 transcript:ENSOANT00000020981  Method p value:0.155 
Ornithorhynchus anatinus >ENSOANP00000027514 pep:novel supercontig:OANA5:Contig56433:254:1248:1 gene:ENSOANG00000021607 transcript:ENSOANT00000031314  Method p value:0.152 
Ornithorhynchus anatinus >ENSOANP00000000942 pep:novel supercontig:OANA5:Contig24341:4015:12362:1 gene:ENSOANG00000000597 transcript:ENSOANT00000000943  Method p value:0.145 
Ornithorhynchus anatinus >ENSOANP00000019944 pep:novel supercontig:OANA5:Contig14871:2659:7525:-1 gene:ENSOANG00000012612 transcript:ENSOANT00000019947  Method p value:0.142 
Ornithorhynchus anatinus >ENSOANP00000026330 pep:novel supercontig:OANA5:Contig15978:556:16154:1 gene:ENSOANG00000020698 transcript:ENSOANT00000030132  Method p value:0.140 
Ornithorhynchus anatinus >ENSOANP00000025211 pep:novel supercontig:OANA5:Contig20037:2753:10888:-1 gene:ENSOANG00000019871 transcript:ENSOANT00000029015  Method p value:0.139 
Ornithorhynchus anatinus >ENSOANP00000029097 pep:novel supercontig:OANA5:Contig15222:4116:12516:-1 gene:ENSOANG00000022771 transcript:ENSOANT00000032892  Method p value:0.138 
Ornithorhynchus anatinus >ENSOANP00000017496 pep:novel supercontig:OANA5:Contig6036:37744:46171:1 gene:ENSOANG00000011046 transcript:ENSOANT00000017499  Method p value:0.137 
Ornithorhynchus anatinus >ENSOANP00000017497 pep:novel supercontig:OANA5:Contig6036:37744:46123:1 gene:ENSOANG00000011046 transcript:ENSOANT00000017500  Method p value:0.133 
Ornithorhynchus anatinus >ENSOANP00000024221 pep:novel supercontig:OANA5:Contig13:533006:535046:-1 gene:ENSOANG00000015397 transcript:ENSOANT00000024225  Method p value:0.131 
Ornithorhynchus anatinus >ENSOANP00000026656 pep:novel supercontig:OANA5:Contig33300:872:1841:1 gene:ENSOANG00000020946 transcript:ENSOANT00000030457  Method p value:0.130 
Ornithorhynchus anatinus >ENSOANP00000019140 pep:novel ultracontig:OANA5:Ultra238:143347:147257:-1 gene:ENSOANG00000012086 transcript:ENSOANT00000019143  Method p value:0.129 
Ornithorhynchus anatinus >ENSOANP00000027941 pep:novel supercontig:OANA5:Contig37611:460:3331:1 gene:ENSOANG00000021917 transcript:ENSOANT00000031739  Method p value:0.128 
Ornithorhynchus anatinus >ENSOANP00000026717 pep:novel supercontig:OANA5:Contig111601:181:1020:1 gene:ENSOANG00000020992 transcript:ENSOANT00000030518  Method p value:0.127 
Ornithorhynchus anatinus >ENSOANP00000007887 pep:novel supercontig:OANA5:Contig101:551505:605132:-1 gene:ENSOANG00000004975 transcript:ENSOANT00000007889  Method p value:0.121 
Ornithorhynchus anatinus >ENSOANP00000002531 pep:novel supercontig:OANA5:Contig5065:31630:33375:1 gene:ENSOANG00000001587 transcript:ENSOANT00000002532  Method p value:0.120 
Ornithorhynchus anatinus >ENSOANP00000007889 pep:novel supercontig:OANA5:Contig101:551550:605138:-1 gene:ENSOANG00000004975 transcript:ENSOANT00000007891  Method p value:0.118 
Ornithorhynchus anatinus >ENSOANP00000003555 pep:novel supercontig:OANA5:Contig26148:3559:4900:-1 gene:ENSOANG00000002242 transcript:ENSOANT00000003556  Method p value:0.116 
Ornithorhynchus anatinus >ENSOANP00000021979 pep:novel supercontig:OANA5:Contig4433:22408:28580:1 gene:ENSOANG00000013942 transcript:ENSOANT00000021983  Method p value:0.114 
Ornithorhynchus anatinus >ENSOANP00000003788 pep:novel chromosome:OANA5:5:7520630:7523840:1 gene:ENSOANG00000002390 transcript:ENSOANT00000003789  Method p value:0.114 
Ornithorhynchus anatinus >ENSOANP00000019779 pep:novel supercontig:OANA5:Contig23825:3592:15566:-1 gene:ENSOANG00000012504 transcript:ENSOANT00000019782  Method p value:0.112 
Ornithorhynchus anatinus >ENSOANP00000005234 pep:novel supercontig:OANA5:Contig11955:8837:10231:1 gene:ENSOANG00000003302 transcript:ENSOANT00000005235  Method p value:0.111 
Ornithorhynchus anatinus >ENSOANP00000002529 pep:novel supercontig:OANA5:Contig5065:31624:33384:1 gene:ENSOANG00000001587 transcript:ENSOANT00000002530  Method p value:0.111 
Ornithorhynchus anatinus >ENSOANP00000019445 pep:novel supercontig:OANA5:Contig10069:16235:23802:-1 gene:ENSOANG00000012291 transcript:ENSOANT00000019448  Method p value:0.107 
Ornithorhynchus anatinus >ENSOANP00000004562 pep:novel supercontig:OANA5:Contig9204:8859:15081:-1 gene:ENSOANG00000002869 transcript:ENSOANT00000004563  Method p value:0.103 
Ornithorhynchus anatinus >ENSOANP00000013435 pep:novel ultracontig:OANA5:Ultra67:428742:434861:1 gene:ENSOANG00000008451 transcript:ENSOANT00000013438  Method p value:0.102 
Ornithorhynchus anatinus >ENSOANP00000017334 pep:novel supercontig:OANA5:Contig8502:12885:21564:-1 gene:ENSOANG00000010938 transcript:ENSOANT00000017337  Method p value:0.102 
Ornithorhynchus anatinus >ENSOANP00000013436 pep:novel ultracontig:OANA5:Ultra67:428742:434859:1 gene:ENSOANG00000008451 transcript:ENSOANT00000013439  Method p value:0.101 
Ornithorhynchus anatinus >ENSOANP00000025093 pep:novel supercontig:OANA5:Contig28540:4487:10392:1 gene:ENSOANG00000019788 transcript:ENSOANT00000028897  Method p value:0.101 
Ornithorhynchus anatinus >ENSOANP00000019807 pep:novel supercontig:OANA5:Contig23258:331:5994:-1 gene:ENSOANG00000012522 transcript:ENSOANT00000019810  Method p value:0.100 
Ornithorhynchus anatinus >ENSOANP00000011832 pep:novel supercontig:OANA5:Contig15528:24165:24762:-1 gene:ENSOANG00000007431 transcript:ENSOANT00000011834  Method p value:0.100 
Ornithorhynchus anatinus >ENSOANP00000028286 pep:novel supercontig:OANA5:Contig23477:721:6954:-1 gene:ENSOANG00000003045 transcript:ENSOANT00000032083  Method p value:0.098 
Ornithorhynchus anatinus >ENSOANP00000007888 pep:novel supercontig:OANA5:Contig101:551550:605138:-1 gene:ENSOANG00000004975 transcript:ENSOANT00000007890  Method p value:0.095 
Ornithorhynchus anatinus >ENSOANP00000028367 pep:novel supercontig:OANA5:Contig4154:20917:22908:1 gene:ENSOANG00000022233 transcript:ENSOANT00000032164  Method p value:0.095 
Ornithorhynchus anatinus >ENSOANP00000002480 pep:novel ultracontig:OANA5:Ultra272:7158167:7180385:1 gene:ENSOANG00000001556 transcript:ENSOANT00000002481  Method p value:0.094 
Ornithorhynchus anatinus >ENSOANP00000019780 pep:novel supercontig:OANA5:Contig23825:3592:15566:-1 gene:ENSOANG00000012504 transcript:ENSOANT00000019783  Method p value:0.094 
Ornithorhynchus anatinus >ENSOANP00000019033 pep:novel chromosome:OANA5:3:30550769:30588231:1 gene:ENSOANG00000012019 transcript:ENSOANT00000019036  Method p value:0.093 
Ornithorhynchus anatinus >ENSOANP00000026173 pep:novel supercontig:OANA5:Contig27119:6273:11872:-1 gene:ENSOANG00000020580 transcript:ENSOANT00000029975  Method p value:0.092 
Ornithorhynchus anatinus >ENSOANP00000025508 pep:novel supercontig:OANA5:Contig24726:2876:6695:-1 gene:ENSOANG00000020090 transcript:ENSOANT00000029312  Method p value:0.091 
Ornithorhynchus anatinus >ENSOANP00000001671 pep:novel supercontig:OANA5:Contig867:49388:67938:-1 gene:ENSOANG00000001051 transcript:ENSOANT00000001672  Method p value:0.091 
Ornithorhynchus anatinus >ENSOANP00000003554 pep:novel supercontig:OANA5:Contig26148:2853:4909:-1 gene:ENSOANG00000002242 transcript:ENSOANT00000003555  Method p value:0.090 
Ornithorhynchus anatinus >ENSOANP00000021042 pep:novel supercontig:OANA5:Contig22957:2822:9825:-1 gene:ENSOANG00000013328 transcript:ENSOANT00000021045  Method p value:0.090 
Ornithorhynchus anatinus >ENSOANP00000020332 pep:novel supercontig:OANA5:Contig23756:5884:8575:-1 gene:ENSOANG00000012855 transcript:ENSOANT00000020335  Method p value:0.089 
Ornithorhynchus anatinus >ENSOANP00000019806 pep:novel supercontig:OANA5:Contig23258:334:6033:-1 gene:ENSOANG00000012522 transcript:ENSOANT00000019809  Method p value:0.089 
Ornithorhynchus anatinus >ENSOANP00000027895 pep:novel supercontig:OANA5:Contig12238:22503:24341:-1 gene:ENSOANG00000021881 transcript:ENSOANT00000031693  Method p value:0.088 
Ornithorhynchus anatinus >ENSOANP00000010896 pep:novel supercontig:OANA5:Contig25497:3027:10677:1 gene:ENSOANG00000006835 transcript:ENSOANT00000010898  Method p value:0.086 
Ornithorhynchus anatinus >ENSOANP00000028530 pep:novel supercontig:OANA5:Contig40110:373:6862:-1 gene:ENSOANG00000022352 transcript:ENSOANT00000032326  Method p value:0.085 
Ornithorhynchus anatinus >ENSOANP00000017112 pep:novel supercontig:OANA5:Contig7609:27755:32298:-1 gene:ENSOANG00000010796 transcript:ENSOANT00000017115  Method p value:0.085 
Ornithorhynchus anatinus >ENSOANP00000012745 pep:novel supercontig:OANA5:Contig33280:1974:3798:-1 gene:ENSOANG00000008015 transcript:ENSOANT00000012747  Method p value:0.084 
Ornithorhynchus anatinus >ENSOANP00000021622 pep:novel supercontig:OANA5:Contig14026:14570:19118:1 gene:ENSOANG00000013710 transcript:ENSOANT00000021625  Method p value:0.083 
Ornithorhynchus anatinus >ENSOANP00000027193 pep:novel supercontig:OANA5:Contig4293:35509:53999:1 gene:ENSOANG00000021362 transcript:ENSOANT00000030993  Method p value:0.082 
Ornithorhynchus anatinus >ENSOANP00000010989 pep:novel ultracontig:OANA5:Ultra44:795663:805098:1 gene:ENSOANG00000006897 transcript:ENSOANT00000010991  Method p value:0.082 
Ornithorhynchus anatinus >ENSOANP00000022984 pep:novel supercontig:OANA5:Contig765:236434:238008:1 gene:ENSOANG00000014592 transcript:ENSOANT00000022988  Method p value:0.081 
Ornithorhynchus anatinus >ENSOANP00000018688 pep:novel ultracontig:OANA5:Ultra131:510112:516185:-1 gene:ENSOANG00000011791 transcript:ENSOANT00000018691  Method p value:0.081 
Ornithorhynchus anatinus >ENSOANP00000026172 pep:novel supercontig:OANA5:Contig27119:6303:11872:-1 gene:ENSOANG00000020580 transcript:ENSOANT00000029974  Method p value:0.079 
Ornithorhynchus anatinus >ENSOANP00000004563 pep:novel supercontig:OANA5:Contig9204:8859:15081:-1 gene:ENSOANG00000002869 transcript:ENSOANT00000004564  Method p value:0.078 
Ornithorhynchus anatinus >ENSOANP00000023044 pep:novel supercontig:OANA5:Contig36780:4144:5098:-1 gene:ENSOANG00000014627 transcript:ENSOANT00000023048  Method p value:0.078 
Ornithorhynchus anatinus >ENSOANP00000013987 pep:novel supercontig:OANA5:Contig6278:3870:8926:1 gene:ENSOANG00000008777 transcript:ENSOANT00000013990  Method p value:0.074 
Ornithorhynchus anatinus >ENSOANP00000019709 pep:novel ultracontig:OANA5:Ultra679:72644:83582:-1 gene:ENSOANG00000012458 transcript:ENSOANT00000019712  Method p value:0.073 
Ornithorhynchus anatinus >ENSOANP00000011997 pep:novel supercontig:OANA5:Contig14:3652090:3656178:-1 gene:ENSOANG00000007532 transcript:ENSOANT00000011999  Method p value:0.073 
Ornithorhynchus anatinus >ENSOANP00000028260 pep:novel supercontig:OANA5:Contig3457:1148:21808:1 gene:ENSOANG00000022155 transcript:ENSOANT00000032058  Method p value:0.072 
Ornithorhynchus anatinus >ENSOANP00000025350 pep:novel supercontig:OANA5:Contig19659:7017:12053:1 gene:ENSOANG00000019972 transcript:ENSOANT00000029154  Method p value:0.071 
Ornithorhynchus anatinus >ENSOANP00000011999 pep:novel supercontig:OANA5:Contig14:3652090:3654833:-1 gene:ENSOANG00000007532 transcript:ENSOANT00000012001  Method p value:0.070 
Ornithorhynchus anatinus >ENSOANP00000015343 pep:novel supercontig:OANA5:Contig20491:623:12589:1 gene:ENSOANG00000009663 transcript:ENSOANT00000015346  Method p value:0.070 
Ornithorhynchus anatinus >ENSOANP00000003998 pep:novel supercontig:OANA5:Contig1091:200371:232162:-1 gene:ENSOANG00000002525 transcript:ENSOANT00000003999  Method p value:0.066 
Ornithorhynchus anatinus >ENSOANP00000015242 pep:novel supercontig:OANA5:Contig28314:2043:6697:-1 gene:ENSOANG00000009596 transcript:ENSOANT00000015245  Method p value:0.066 
Ornithorhynchus anatinus >ENSOANP00000026547 pep:novel supercontig:OANA5:Contig3481:28292:31871:1 gene:ENSOANG00000020868 transcript:ENSOANT00000030349  Method p value:0.065 
Ornithorhynchus anatinus >ENSOANP00000024629 pep:novel ultracontig:OANA5:Ultra336:9467759:9481546:1 gene:ENSOANG00000015632 transcript:ENSOANT00000024633  Method p value:0.065 
Ornithorhynchus anatinus >ENSOANP00000022429 pep:novel supercontig:OANA5:Contig31437:3318:5987:-1 gene:ENSOANG00000014229 transcript:ENSOANT00000022433  Method p value:0.064 
Ornithorhynchus anatinus >ENSOANP00000024632 pep:novel ultracontig:OANA5:Ultra336:9467759:9481319:1 gene:ENSOANG00000015632 transcript:ENSOANT00000024636  Method p value:0.063 
Ornithorhynchus anatinus >ENSOANP00000019708 pep:novel ultracontig:OANA5:Ultra679:72567:84690:-1 gene:ENSOANG00000012458 transcript:ENSOANT00000019711  Method p value:0.062 
Ornithorhynchus anatinus >ENSOANP00000019446 pep:novel supercontig:OANA5:Contig10069:16235:23784:-1 gene:ENSOANG00000012291 transcript:ENSOANT00000019449  Method p value:0.061 
Ornithorhynchus anatinus >ENSOANP00000002688 pep:novel supercontig:OANA5:Contig21709:16430:19952:1 gene:ENSOANG00000001680 transcript:ENSOANT00000002689  Method p value:0.061 
Ornithorhynchus anatinus >ENSOANP00000020734 pep:novel supercontig:OANA5:Contig18028:832:7420:1 gene:ENSOANG00000013123 transcript:ENSOANT00000020737  Method p value:0.060 
Ornithorhynchus anatinus >ENSOANP00000011831 pep:novel supercontig:OANA5:Contig15528:24165:25070:-1 gene:ENSOANG00000007431 transcript:ENSOANT00000011833  Method p value:0.060 
Ornithorhynchus anatinus >ENSOANP00000000551 pep:novel supercontig:OANA5:Contig10108:5076:27009:1 gene:ENSOANG00000000328 transcript:ENSOANT00000000552  Method p value:0.060 
Ornithorhynchus anatinus >ENSOANP00000016677 pep:novel supercontig:OANA5:Contig6071:24700:25644:1 gene:ENSOANG00000010523 transcript:ENSOANT00000016680  Method p value:0.059 
Ornithorhynchus anatinus >ENSOANP00000017006 pep:novel supercontig:OANA5:Contig21004:3096:4991:1 gene:ENSOANG00000010723 transcript:ENSOANT00000017009  Method p value:0.059 
Ornithorhynchus anatinus >ENSOANP00000020735 pep:novel supercontig:OANA5:Contig18028:832:7420:1 gene:ENSOANG00000013123 transcript:ENSOANT00000020738  Method p value:0.057 
Ornithorhynchus anatinus >ENSOANP00000026106 pep:novel ultracontig:OANA5:Ultra690:30965:34535:1 gene:ENSOANG00000020524 transcript:ENSOANT00000029909  Method p value:0.055 
Ornithorhynchus anatinus >ENSOANP00000000550 pep:novel supercontig:OANA5:Contig10108:5076:27009:1 gene:ENSOANG00000000328 transcript:ENSOANT00000000551  Method p value:0.055 
Ornithorhynchus anatinus >ENSOANP00000011327 pep:novel chromosome:OANA5:4:5625058:5675828:-1 gene:ENSOANG00000007120 transcript:ENSOANT00000011329  Method p value:0.054 
Ornithorhynchus anatinus >ENSOANP00000014946 pep:novel supercontig:OANA5:Contig26116:4928:6340:1 gene:ENSOANG00000009399 transcript:ENSOANT00000014949  Method p value:0.054 
Ornithorhynchus anatinus >ENSOANP00000020587 pep:novel supercontig:OANA5:Contig13973:46:12762:-1 gene:ENSOANG00000013022 transcript:ENSOANT00000020590  Method p value:0.052 
Ornithorhynchus anatinus >ENSOANP00000026122 pep:novel supercontig:OANA5:Contig214:310836:321683:-1 gene:ENSOANG00000020538 transcript:ENSOANT00000029925  Method p value:0.052 
Ornithorhynchus anatinus >ENSOANP00000011969 pep:novel supercontig:OANA5:Contig3642:3353:9335:-1 gene:ENSOANG00000007516 transcript:ENSOANT00000011971  Method p value:0.052 
Ornithorhynchus anatinus >ENSOANP00000027175 pep:novel supercontig:OANA5:Contig3642:3445:10013:-1 gene:ENSOANG00000007516 transcript:ENSOANT00000030975  Method p value:0.051 
Ornithorhynchus anatinus >ENSOANP00000027647 pep:novel supercontig:OANA5:Contig27380:7448:7861:1 gene:ENSOANG00000021701 transcript:ENSOANT00000031447  Method p value:0.050 
Ornithorhynchus anatinus >ENSOANP00000019965 pep:novel chromosome:OANA5:1:17906036:17920690:-1 gene:ENSOANG00000012625 transcript:ENSOANT00000019968  Method p value:0.050 
Ornithorhynchus anatinus >ENSOANP00000016032 pep:novel ultracontig:OANA5:Ultra42:1075146:1075556:-1 gene:ENSOANG00000010113 transcript:ENSOANT00000016035  Method p value:0.048 
Ornithorhynchus anatinus >ENSOANP00000010988 pep:novel ultracontig:OANA5:Ultra44:795657:797847:1 gene:ENSOANG00000006897 transcript:ENSOANT00000010990  Method p value:0.047 
Ornithorhynchus anatinus >ENSOANP00000006102 pep:novel supercontig:OANA5:Contig11352:19328:26995:-1 gene:ENSOANG00000003844 transcript:ENSOANT00000006104  Method p value:0.045 
Ornithorhynchus anatinus >ENSOANP00000003993 pep:novel ultracontig:OANA5:Ultra649:5812:15347:-1 gene:ENSOANG00000002523 transcript:ENSOANT00000003994  Method p value:0.044 
Ornithorhynchus anatinus >ENSOANP00000005127 pep:novel supercontig:OANA5:Contig3099:2074:28816:1 gene:ENSOANG00000003232 transcript:ENSOANT00000005128  Method p value:0.044 
Ornithorhynchus anatinus >ENSOANP00000016277 pep:novel supercontig:OANA5:Contig3892:18047:18598:-1 gene:ENSOANG00000010260 transcript:ENSOANT00000016280  Method p value:0.043 
Ornithorhynchus anatinus >ENSOANP00000000947 pep:novel supercontig:OANA5:Contig2888:39924:46108:-1 gene:ENSOANG00000000601 transcript:ENSOANT00000000948  Method p value:0.040 
Ornithorhynchus anatinus >ENSOANP00000002046 pep:novel supercontig:OANA5:Contig19403:5475:20970:-1 gene:ENSOANG00000001281 transcript:ENSOANT00000002047  Method p value:0.040 
Ornithorhynchus anatinus >ENSOANP00000010923 pep:novel supercontig:OANA5:Contig165753:166:921:-1 gene:ENSOANG00000006854 transcript:ENSOANT00000010925  Method p value:0.039 
Ornithorhynchus anatinus >ENSOANP00000023511 pep:novel ultracontig:OANA5:Ultra137:338855:426539:1 gene:ENSOANG00000014937 transcript:ENSOANT00000023515  Method p value:0.039 
Ornithorhynchus anatinus >ENSOANP00000007408 pep:novel supercontig:OANA5:Contig18290:6109:16098:-1 gene:ENSOANG00000004676 transcript:ENSOANT00000007410  Method p value:0.039 
Ornithorhynchus anatinus >ENSOANP00000005648 pep:novel supercontig:OANA5:Contig31286:1496:7251:1 gene:ENSOANG00000003563 transcript:ENSOANT00000005650  Method p value:0.038 
Ornithorhynchus anatinus >ENSOANP00000024082 pep:novel supercontig:OANA5:Contig4746:2861:5935:-1 gene:ENSOANG00000015299 transcript:ENSOANT00000024086  Method p value:0.037 
Ornithorhynchus anatinus >ENSOANP00000010983 pep:novel supercontig:OANA5:Contig12143:10207:13808:1 gene:ENSOANG00000006893 transcript:ENSOANT00000010985  Method p value:0.037 
Ornithorhynchus anatinus >ENSOANP00000001159 pep:novel supercontig:OANA5:Contig34646:5659:7901:-1 gene:ENSOANG00000000740 transcript:ENSOANT00000001160  Method p value:0.037 
Ornithorhynchus anatinus >ENSOANP00000028269 pep:novel supercontig:OANA5:Contig19790:341:10358:1 gene:ENSOANG00000022164 transcript:ENSOANT00000032067  Method p value:0.037 
Ornithorhynchus anatinus >ENSOANP00000025948 pep:novel supercontig:OANA5:Contig26853:4940:10722:1 gene:ENSOANG00000020409 transcript:ENSOANT00000029751  Method p value:0.036 
Ornithorhynchus anatinus >ENSOANP00000004837 pep:novel supercontig:OANA5:Contig4445:40916:42473:-1 gene:ENSOANG00000003055 transcript:ENSOANT00000004838  Method p value:0.036 
Ornithorhynchus anatinus >ENSOANP00000008592 pep:novel chromosome:OANA5:3:39885344:39895650:-1 gene:ENSOANG00000005402 transcript:ENSOANT00000008594  Method p value:0.035 
Ornithorhynchus anatinus >ENSOANP00000022985 pep:novel supercontig:OANA5:Contig765:236584:241289:1 gene:ENSOANG00000014592 transcript:ENSOANT00000022989  Method p value:0.034 
Ornithorhynchus anatinus >ENSOANP00000011735 pep:novel supercontig:OANA5:Contig29648:1450:3617:1 gene:ENSOANG00000007374 transcript:ENSOANT00000011737  Method p value:0.033 
Ornithorhynchus anatinus >ENSOANP00000027609 pep:novel supercontig:OANA5:Contig12287:538:4516:-1 gene:ENSOANG00000021676 transcript:ENSOANT00000031409  Method p value:0.032 
Ornithorhynchus anatinus >ENSOANP00000004732 pep:novel ultracontig:OANA5:Ultra99:825026:841280:-1 gene:ENSOANG00000002986 transcript:ENSOANT00000004733  Method p value:0.031 
Ornithorhynchus anatinus >ENSOANP00000020649 pep:novel supercontig:OANA5:Contig9707:10042:21274:-1 gene:ENSOANG00000013061 transcript:ENSOANT00000020652  Method p value:0.031 
Ornithorhynchus anatinus >ENSOANP00000015491 pep:novel ultracontig:OANA5:Ultra41:284422:288904:-1 gene:ENSOANG00000009764 transcript:ENSOANT00000015494  Method p value:0.031 
Ornithorhynchus anatinus >ENSOANP00000001492 pep:novel supercontig:OANA5:Contig28887:5299:13421:1 gene:ENSOANG00000000951 transcript:ENSOANT00000001493  Method p value:0.030 
Ornithorhynchus anatinus >ENSOANP00000006872 pep:novel supercontig:OANA5:Contig42167:1376:4214:1 gene:ENSOANG00000004332 transcript:ENSOANT00000006874  Method p value:0.030 
Ornithorhynchus anatinus >ENSOANP00000015342 pep:novel supercontig:OANA5:Contig20491:623:12589:1 gene:ENSOANG00000009663 transcript:ENSOANT00000015345  Method p value:0.030 
Ornithorhynchus anatinus >ENSOANP00000012118 pep:novel supercontig:OANA5:Contig17724:116:7984:-1 gene:ENSOANG00000007601 transcript:ENSOANT00000012120  Method p value:0.029 
Ornithorhynchus anatinus >ENSOANP00000027767 pep:novel supercontig:OANA5:Contig87128:394:1338:1 gene:ENSOANG00000021789 transcript:ENSOANT00000031566  Method p value:0.029 
Ornithorhynchus anatinus >ENSOANP00000027608 pep:novel supercontig:OANA5:Contig12287:538:4516:-1 gene:ENSOANG00000021676 transcript:ENSOANT00000031408  Method p value:0.029 
Ornithorhynchus anatinus >ENSOANP00000025956 pep:novel supercontig:OANA5:Contig18804:4252:19014:1 gene:ENSOANG00000020413 transcript:ENSOANT00000029759  Method p value:0.028 
Ornithorhynchus anatinus >ENSOANP00000019898 pep:novel ultracontig:OANA5:Ultra428:393707:399285:-1 gene:ENSOANG00000012587 transcript:ENSOANT00000019901  Method p value:0.028 
Ornithorhynchus anatinus >ENSOANP00000001258 pep:novel supercontig:OANA5:Contig5782:5095:8957:-1 gene:ENSOANG00000000812 transcript:ENSOANT00000001259  Method p value:0.027 
Ornithorhynchus anatinus >ENSOANP00000015170 pep:novel supercontig:OANA5:Contig8072:6088:12856:1 gene:ENSOANG00000009555 transcript:ENSOANT00000015173  Method p value:0.027 
Ornithorhynchus anatinus >ENSOANP00000002719 pep:novel supercontig:OANA5:Contig8769:22903:32767:1 gene:ENSOANG00000001703 transcript:ENSOANT00000002720  Method p value:0.026 
Ornithorhynchus anatinus >ENSOANP00000003775 pep:novel supercontig:OANA5:Contig12890:4101:8911:1 gene:ENSOANG00000002382 transcript:ENSOANT00000003776  Method p value:0.025 
Ornithorhynchus anatinus >ENSOANP00000005647 pep:novel supercontig:OANA5:Contig31286:1496:7251:1 gene:ENSOANG00000003563 transcript:ENSOANT00000005649  Method p value:0.025 
Ornithorhynchus anatinus >ENSOANP00000023509 pep:novel ultracontig:OANA5:Ultra137:439335:692460:-1 gene:ENSOANG00000014935 transcript:ENSOANT00000023513  Method p value:0.025 
Ornithorhynchus anatinus >ENSOANP00000024709 pep:novel ultracontig:OANA5:Ultra112:242510:251844:1 gene:ENSOANG00000015676 transcript:ENSOANT00000024713  Method p value:0.025 
Ornithorhynchus anatinus >ENSOANP00000009046 pep:novel supercontig:OANA5:Contig24429:2935:4852:-1 gene:ENSOANG00000005688 transcript:ENSOANT00000009048  Method p value:0.025 
Ornithorhynchus anatinus >ENSOANP00000028217 pep:novel ultracontig:OANA5:Ultra348:144067:151474:-1 gene:ENSOANG00000022126 transcript:ENSOANT00000032015  Method p value:0.025 
Ornithorhynchus anatinus >ENSOANP00000007982 pep:novel chromosome:OANA5:7:6098852:6131452:1 gene:ENSOANG00000005030 transcript:ENSOANT00000007984  Method p value:0.024 
Ornithorhynchus anatinus >ENSOANP00000000854 pep:novel supercontig:OANA5:Contig23257:8134:12845:-1 gene:ENSOANG00000000539 transcript:ENSOANT00000000855  Method p value:0.024 
Ornithorhynchus anatinus >ENSOANP00000018095 pep:novel supercontig:OANA5:Contig25257:2804:4895:-1 gene:ENSOANG00000011421 transcript:ENSOANT00000018098  Method p value:0.024 
Ornithorhynchus anatinus >ENSOANP00000015238 pep:novel supercontig:OANA5:Contig20526:2013:4651:-1 gene:ENSOANG00000009595 transcript:ENSOANT00000015241  Method p value:0.024 
Ornithorhynchus anatinus >ENSOANP00000008583 pep:novel supercontig:OANA5:Contig9481:5925:6140:1 gene:ENSOANG00000005397 transcript:ENSOANT00000008585  Method p value:0.023 
Ornithorhynchus anatinus >ENSOANP00000011650 pep:novel supercontig:OANA5:Contig6226:1497:3064:1 gene:ENSOANG00000007320 transcript:ENSOANT00000011652  Method p value:0.022 
Ornithorhynchus anatinus >ENSOANP00000006078 pep:novel supercontig:OANA5:Contig3139:14765:22399:-1 gene:ENSOANG00000003829 transcript:ENSOANT00000006080  Method p value:0.022 
Ornithorhynchus anatinus >ENSOANP00000010188 pep:novel supercontig:OANA5:Contig874:193876:235852:1 gene:ENSOANG00000006381 transcript:ENSOANT00000010190  Method p value:0.021 
Ornithorhynchus anatinus >ENSOANP00000019899 pep:novel ultracontig:OANA5:Ultra428:393707:399189:-1 gene:ENSOANG00000012587 transcript:ENSOANT00000019902  Method p value:0.021 
Ornithorhynchus anatinus >ENSOANP00000026132 pep:novel supercontig:OANA5:Contig26788:2232:10896:-1 gene:ENSOANG00000020545 transcript:ENSOANT00000029935  Method p value:0.021 
Ornithorhynchus anatinus >ENSOANP00000014911 pep:novel supercontig:OANA5:Contig11131:11576:28779:1 gene:ENSOANG00000009372 transcript:ENSOANT00000014914  Method p value:0.021 
Ornithorhynchus anatinus >ENSOANP00000006065 pep:novel ultracontig:OANA5:Ultra521:210160:211681:-1 gene:ENSOANG00000003819 transcript:ENSOANT00000006067  Method p value:0.020 
Ornithorhynchus anatinus >ENSOANP00000001257 pep:novel supercontig:OANA5:Contig5782:5095:8957:-1 gene:ENSOANG00000000812 transcript:ENSOANT00000001258  Method p value:0.019 
Ornithorhynchus anatinus >ENSOANP00000014447 pep:novel supercontig:OANA5:Contig59:2860516:2892667:1 gene:ENSOANG00000009073 transcript:ENSOANT00000014450  Method p value:0.018 
Ornithorhynchus anatinus >ENSOANP00000009116 pep:novel ultracontig:OANA5:Ultra378:5950372:5960171:1 gene:ENSOANG00000005726 transcript:ENSOANT00000009118  Method p value:0.018 
Ornithorhynchus anatinus >ENSOANP00000004298 pep:novel supercontig:OANA5:Contig17178:9629:10132:-1 gene:ENSOANG00000002700 transcript:ENSOANT00000004299  Method p value:0.017 
Ornithorhynchus anatinus >ENSOANP00000007827 pep:novel ultracontig:OANA5:Ultra337:3589235:3595010:1 gene:ENSOANG00000004938 transcript:ENSOANT00000007829  Method p value:0.016 
Ornithorhynchus anatinus >ENSOANP00000017098 pep:novel supercontig:OANA5:Contig25430:4092:6827:1 gene:ENSOANG00000010785 transcript:ENSOANT00000017101  Method p value:0.016 
Ornithorhynchus anatinus >ENSOANP00000001967 pep:novel supercontig:OANA5:Contig13852:14051:26617:1 gene:ENSOANG00000001234 transcript:ENSOANT00000001968  Method p value:0.015 
Ornithorhynchus anatinus >ENSOANP00000025784 pep:novel supercontig:OANA5:Contig19207:11748:14929:-1 gene:ENSOANG00000020293 transcript:ENSOANT00000029588  Method p value:0.015 
Ornithorhynchus anatinus >ENSOANP00000010187 pep:novel supercontig:OANA5:Contig874:193876:235852:1 gene:ENSOANG00000006381 transcript:ENSOANT00000010189  Method p value:0.014 
Ornithorhynchus anatinus >ENSOANP00000025422 pep:novel supercontig:OANA5:Contig7128:12265:23110:-1 gene:ENSOANG00000020024 transcript:ENSOANT00000029226  Method p value:0.014 
Ornithorhynchus anatinus >ENSOANP00000002755 pep:novel ultracontig:OANA5:Ultra714:16122:18845:1 gene:ENSOANG00000001728 transcript:ENSOANT00000002756  Method p value:0.014 
Ornithorhynchus anatinus >ENSOANP00000015966 pep:novel supercontig:OANA5:Contig267802:176:571:1 gene:ENSOANG00000010072 transcript:ENSOANT00000015969  Method p value:0.013 
Ornithorhynchus anatinus >ENSOANP00000013456 pep:novel ultracontig:OANA5:Ultra67:589202:590209:1 gene:ENSOANG00000008463 transcript:ENSOANT00000013459  Method p value:0.012 
Ornithorhynchus anatinus >ENSOANP00000010218 pep:novel ultracontig:OANA5:Ultra516:1493753:1494997:1 gene:ENSOANG00000006401 transcript:ENSOANT00000010220  Method p value:0.012 
Ornithorhynchus anatinus >ENSOANP00000019963 pep:novel chromosome:OANA5:1:17906036:17920690:-1 gene:ENSOANG00000012625 transcript:ENSOANT00000019966  Method p value:0.012 
Ornithorhynchus anatinus >ENSOANP00000019160 pep:novel supercontig:OANA5:Contig21384:5972:9092:-1 gene:ENSOANG00000012097 transcript:ENSOANT00000019163  Method p value:0.012 
Ornithorhynchus anatinus >ENSOANP00000027823 pep:novel chromosome:OANA5:7:21530140:21532164:1 gene:ENSOANG00000021825 transcript:ENSOANT00000031621  Method p value:0.012 
Ornithorhynchus anatinus >ENSOANP00000020461 pep:novel ultracontig:OANA5:Ultra375:30866:33282:1 gene:ENSOANG00000012936 transcript:ENSOANT00000020464  Method p value:0.012 
Ornithorhynchus anatinus >ENSOANP00000000554 pep:novel supercontig:OANA5:Contig33559:1536:4185:-1 gene:ENSOANG00000000332 transcript:ENSOANT00000000555  Method p value:0.012 
Ornithorhynchus anatinus >ENSOANP00000023512 pep:novel ultracontig:OANA5:Ultra137:358929:426539:1 gene:ENSOANG00000014937 transcript:ENSOANT00000023516  Method p value:0.012 
Ornithorhynchus anatinus >ENSOANP00000023730 pep:novel supercontig:OANA5:Contig14515:13489:15072:-1 gene:ENSOANG00000015074 transcript:ENSOANT00000023734  Method p value:0.011 
Ornithorhynchus anatinus >ENSOANP00000015790 pep:novel chromosome:OANA5:1:20954691:20986297:-1 gene:ENSOANG00000009963 transcript:ENSOANT00000015793  Method p value:0.010 
Ornithorhynchus anatinus >ENSOANP00000018004 pep:novel supercontig:OANA5:Contig14386:1280:6622:1 gene:ENSOANG00000011360 transcript:ENSOANT00000018007  Method p value:0.010 
Ornithorhynchus anatinus >ENSOANP00000020356 pep:novel ultracontig:OANA5:Ultra27:97428:99946:1 gene:ENSOANG00000012869 transcript:ENSOANT00000020359  Method p value:0.010 
Ornithorhynchus anatinus >ENSOANP00000017111 pep:novel supercontig:OANA5:Contig7609:27755:32298:-1 gene:ENSOANG00000010796 transcript:ENSOANT00000017114  Method p value:0.009 
Ornithorhynchus anatinus >ENSOANP00000001713 pep:novel ultracontig:OANA5:Ultra307:259313:260649:-1 gene:ENSOANG00000001075 transcript:ENSOANT00000001714  Method p value:0.009 
Ornithorhynchus anatinus >ENSOANP00000026533 pep:novel supercontig:OANA5:Contig10905:2673:20815:-1 gene:ENSOANG00000020855 transcript:ENSOANT00000030335  Method p value:0.009 
Ornithorhynchus anatinus >ENSOANP00000023727 pep:novel supercontig:OANA5:Contig14515:5073:6128:-1 gene:ENSOANG00000015073 transcript:ENSOANT00000023731  Method p value:0.007 
Ornithorhynchus anatinus >ENSOANP00000019907 pep:novel supercontig:OANA5:Contig10364:16069:18511:-1 gene:ENSOANG00000012592 transcript:ENSOANT00000019910  Method p value:0.007 
Ornithorhynchus anatinus >ENSOANP00000027474 pep:novel supercontig:OANA5:Contig144592:398:1344:1 gene:ENSOANG00000021580 transcript:ENSOANT00000031274  Method p value:0.007 
Ornithorhynchus anatinus >ENSOANP00000019110 pep:novel supercontig:OANA5:Contig13949:18888:24834:1 gene:ENSOANG00000012066 transcript:ENSOANT00000019113  Method p value:0.006 
Ornithorhynchus anatinus >ENSOANP00000004733 pep:novel ultracontig:OANA5:Ultra99:828214:841283:-1 gene:ENSOANG00000002986 transcript:ENSOANT00000004734  Method p value:0.006 
Ornithorhynchus anatinus >ENSOANP00000001494 pep:novel supercontig:OANA5:Contig28887:9463:13421:1 gene:ENSOANG00000000951 transcript:ENSOANT00000001495  Method p value:0.006 
Ornithorhynchus anatinus >ENSOANP00000019205 pep:novel supercontig:OANA5:Contig1087:248549:256886:1 gene:ENSOANG00000012125 transcript:ENSOANT00000019208  Method p value:0.005 
Ornithorhynchus anatinus >ENSOANP00000007278 pep:novel supercontig:OANA5:Contig26994:4125:5228:1 gene:ENSOANG00000004592 transcript:ENSOANT00000007280  Method p value:0.005 
Ornithorhynchus anatinus >ENSOANP00000012890 pep:novel supercontig:OANA5:Contig24312:424:1278:-1 gene:ENSOANG00000008108 transcript:ENSOANT00000012892  Method p value:0.005 
Ornithorhynchus anatinus >ENSOANP00000023448 pep:novel supercontig:OANA5:Contig31438:3668:11975:1 gene:ENSOANG00000014894 transcript:ENSOANT00000023452  Method p value:0.004 
Ornithorhynchus anatinus >ENSOANP00000026287 pep:novel supercontig:OANA5:Contig49442:2436:3739:-1 gene:ENSOANG00000020661 transcript:ENSOANT00000030089  Method p value:0.004 
Ornithorhynchus anatinus >ENSOANP00000008260 pep:novel supercontig:OANA5:Contig15727:5115:10429:-1 gene:ENSOANG00000005200 transcript:ENSOANT00000008262  Method p value:0.004 
Ornithorhynchus anatinus >ENSOANP00000020650 pep:novel supercontig:OANA5:Contig9707:10042:21274:-1 gene:ENSOANG00000013061 transcript:ENSOANT00000020653  Method p value:0.003 
Ornithorhynchus anatinus >ENSOANP00000005799 pep:novel supercontig:OANA5:Contig33337:9:1294:-1 gene:ENSOANG00000003654 transcript:ENSOANT00000005801  Method p value:0.003 
Ornithorhynchus anatinus >ENSOANP00000026231 pep:novel supercontig:OANA5:Contig62461:3843:5042:-1 gene:ENSOANG00000020623 transcript:ENSOANT00000030033  Method p value:0.002 
Ornithorhynchus anatinus >ENSOANP00000015484 pep:novel supercontig:OANA5:Contig19827:228:6801:1 gene:ENSOANG00000009759 transcript:ENSOANT00000015487  Method p value:0.001 
Oryctolagus cuniculus >ENSOCUP00000004349 pep:novel scaffold:RABBIT:scaffold 209961:26490:29115:1 gene:ENSOCUG00000005022 transcript:ENSOCUT00000005021  Method p value:0.752 
Oryctolagus cuniculus >ENSOCUP00000002732 pep:novel scaffold:RABBIT:scaffold 132118:1297:10054:1 gene:ENSOCUG00000003145 transcript:ENSOCUT00000003144  Method p value:0.566 
Oryctolagus cuniculus >ENSOCUP00000001117 pep:novel genescaffold:RABBIT:GeneScaffold 505:4471:27088:1 gene:ENSOCUG00000001295 transcript:ENSOCUT00000001296  Method p value:0.545 
Oryctolagus cuniculus >ENSOCUP00000013197 pep:novel genescaffold:RABBIT:GeneScaffold 5002:331948:338100:-1 gene:ENSOCUG00000015364 transcript:ENSOCUT00000015361  Method p value:0.540 
Oryctolagus cuniculus >ENSOCUP00000014527 pep:novel genescaffold:RABBIT:GeneScaffold 319:1329:46515:1 gene:ENSOCUG00000016909 transcript:ENSOCUT00000016906  Method p value:0.360 
Oryctolagus cuniculus >ENSOCUP00000011886 pep:novel scaffold:RABBIT:scaffold 208353:49878:50965:-1 gene:ENSOCUG00000013814 transcript:ENSOCUT00000013817  Method p value:0.310 
Oryctolagus cuniculus >ENSOCUP00000010732 pep:novel genescaffold:RABBIT:GeneScaffold 3483:103987:104427:-1 gene:ENSOCUG00000012469 transcript:ENSOCUT00000012467  Method p value:0.301 
Oryctolagus cuniculus >ENSOCUP00000002508 pep:novel genescaffold:RABBIT:GeneScaffold 1770:20267:20747:-1 gene:ENSOCUG00000002889 transcript:ENSOCUT00000002886  Method p value:0.194 
Oryctolagus cuniculus >ENSOCUP00000004659 pep:novel scaffold:RABBIT:scaffold 166346:4528:5351:1 gene:ENSOCUG00000005370 transcript:ENSOCUT00000005371  Method p value:0.182 
Oryctolagus cuniculus >ENSOCUP00000003059 pep:novel scaffold:RABBIT:scaffold 176855:7181:9890:-1 gene:ENSOCUG00000003532 transcript:ENSOCUT00000003529  Method p value:0.176 
Oryctolagus cuniculus >ENSOCUP00000001211 pep:novel genescaffold:RABBIT:GeneScaffold 1018:17418:18916:-1 gene:ENSOCUG00000001408 transcript:ENSOCUT00000001406  Method p value:0.174 
Oryctolagus cuniculus >ENSOCUP00000010435 pep:novel genescaffold:RABBIT:GeneScaffold 6085:667:2880:-1 gene:ENSOCUG00000012128 transcript:ENSOCUT00000012130  Method p value:0.165 
Oryctolagus cuniculus >ENSOCUP00000006153 pep:novel scaffold:RABBIT:scaffold 137471:7610:8353:-1 gene:ENSOCUG00000007118 transcript:ENSOCUT00000007116  Method p value:0.160 
Oryctolagus cuniculus >ENSOCUP00000010950 pep:novel scaffold:RABBIT:scaffold 59711:762:1505:-1 gene:ENSOCUG00000012725 transcript:ENSOCUT00000012724  Method p value:0.153 
Oryctolagus cuniculus >ENSOCUP00000012652 pep:novel genescaffold:RABBIT:GeneScaffold 2361:121215:122597:1 gene:ENSOCUG00000014721 transcript:ENSOCUT00000014716  Method p value:0.145 
Oryctolagus cuniculus >ENSOCUP00000001816 pep:novel genescaffold:RABBIT:GeneScaffold 252:277:111024:1 gene:ENSOCUG00000002106 transcript:ENSOCUT00000002106  Method p value:0.144 
Oryctolagus cuniculus >ENSOCUP00000007855 pep:novel genescaffold:RABBIT:GeneScaffold 684:221226:222766:-1 gene:ENSOCUG00000009095 transcript:ENSOCUT00000009093  Method p value:0.144 
Oryctolagus cuniculus >ENSOCUP00000001500 pep:novel scaffold:RABBIT:scaffold 207473:17557:17928:-1 gene:ENSOCUG00000001749 transcript:ENSOCUT00000001748  Method p value:0.142 
Oryctolagus cuniculus >ENSOCUP00000007731 pep:novel scaffold:RABBIT:scaffold 209662:54340:54792:-1 gene:ENSOCUG00000008947 transcript:ENSOCUT00000008951  Method p value:0.136 
Oryctolagus cuniculus >ENSOCUP00000002255 pep:novel genescaffold:RABBIT:GeneScaffold 6184:59178:59910:-1 gene:ENSOCUG00000002617 transcript:ENSOCUT00000002613  Method p value:0.131 
Oryctolagus cuniculus >ENSOCUP00000008742 pep:novel genescaffold:RABBIT:GeneScaffold 60:41014:95617:-1 gene:ENSOCUG00000010144 transcript:ENSOCUT00000010144  Method p value:0.130 
Oryctolagus cuniculus >ENSOCUP00000002339 pep:novel genescaffold:RABBIT:GeneScaffold 5096:69094:75149:1 gene:ENSOCUG00000002702 transcript:ENSOCUT00000002701  Method p value:0.130 
Oryctolagus cuniculus >ENSOCUP00000003317 pep:novel genescaffold:RABBIT:GeneScaffold 4928:2457:4637:1 gene:ENSOCUG00000003825 transcript:ENSOCUT00000003825  Method p value:0.127 
Oryctolagus cuniculus >ENSOCUP00000005061 pep:novel genescaffold:RABBIT:GeneScaffold 2132:58447:59202:-1 gene:ENSOCUG00000005843 transcript:ENSOCUT00000005841  Method p value:0.112 
Oryctolagus cuniculus >ENSOCUP00000002155 pep:novel genescaffold:RABBIT:GeneScaffold 6659:28208:36019:1 gene:ENSOCUG00000002493 transcript:ENSOCUT00000002491  Method p value:0.110 
Oryctolagus cuniculus >ENSOCUP00000006075 pep:novel scaffold:RABBIT:scaffold 189369:41482:44335:-1 gene:ENSOCUG00000007028 transcript:ENSOCUT00000007027  Method p value:0.109 
Oryctolagus cuniculus >ENSOCUP00000010876 pep:novel scaffold:RABBIT:scaffold 212166:36973:38153:1 gene:ENSOCUG00000012636 transcript:ENSOCUT00000012634  Method p value:0.108 
Oryctolagus cuniculus >ENSOCUP00000006067 pep:novel genescaffold:RABBIT:GeneScaffold 5584:11639:13428:-1 gene:ENSOCUG00000007017 transcript:ENSOCUT00000007014  Method p value:0.105 
Oryctolagus cuniculus >ENSOCUP00000008748 pep:novel genescaffold:RABBIT:GeneScaffold 6710:200884:205667:1 gene:ENSOCUG00000010153 transcript:ENSOCUT00000010150  Method p value:0.102 
Oryctolagus cuniculus >ENSOCUP00000006745 pep:novel genescaffold:RABBIT:GeneScaffold 318:107083:108417:-1 gene:ENSOCUG00000007808 transcript:ENSOCUT00000007804  Method p value:0.099 
Oryctolagus cuniculus >ENSOCUP00000006324 pep:novel scaffold:RABBIT:scaffold 160826:3270:5184:1 gene:ENSOCUG00000007314 transcript:ENSOCUT00000007314  Method p value:0.095 
Oryctolagus cuniculus >ENSOCUP00000009344 pep:novel genescaffold:RABBIT:GeneScaffold 6148:162627:434918:-1 gene:ENSOCUG00000010845 transcript:ENSOCUT00000010861  Method p value:0.092 
Oryctolagus cuniculus >ENSOCUP00000005277 pep:novel genescaffold:RABBIT:GeneScaffold 4559:24310:27170:1 gene:ENSOCUG00000006094 transcript:ENSOCUT00000006094  Method p value:0.090 
Oryctolagus cuniculus >ENSOCUP00000003641 pep:novel genescaffold:RABBIT:GeneScaffold 5909:2116:3746:1 gene:ENSOCUG00000004211 transcript:ENSOCUT00000004210  Method p value:0.088 
Oryctolagus cuniculus >ENSOCUP00000007196 pep:novel genescaffold:RABBIT:GeneScaffold 5842:37791:38198:-1 gene:ENSOCUG00000008331 transcript:ENSOCUT00000008328  Method p value:0.088 
Oryctolagus cuniculus >ENSOCUP00000003328 pep:novel scaffold:RABBIT:scaffold 75472:255:1558:-1 gene:ENSOCUG00000003838 transcript:ENSOCUT00000003839  Method p value:0.088 
Oryctolagus cuniculus >ENSOCUP00000000150 pep:novel genescaffold:RABBIT:GeneScaffold 6083:107612:109019:-1 gene:ENSOCUG00000000169 transcript:ENSOCUT00000000169  Method p value:0.086 
Oryctolagus cuniculus >ENSOCUP00000010584 pep:novel genescaffold:RABBIT:GeneScaffold 979:173870:174118:1 gene:ENSOCUG00000012297 transcript:ENSOCUT00000012297  Method p value:0.081 
Oryctolagus cuniculus >ENSOCUP00000006108 pep:novel genescaffold:RABBIT:GeneScaffold 2655:378272:378772:-1 gene:ENSOCUG00000007064 transcript:ENSOCUT00000007063  Method p value:0.080 
Oryctolagus cuniculus >ENSOCUP00000007900 pep:novel scaffold:RABBIT:scaffold 180807:2736:12718:1 gene:ENSOCUG00000009156 transcript:ENSOCUT00000009153  Method p value:0.077 
Oryctolagus cuniculus >ENSOCUP00000014980 pep:novel genescaffold:RABBIT:GeneScaffold 5849:6076:7995:1 gene:ENSOCUG00000017440 transcript:ENSOCUT00000017434  Method p value:0.075 
Oryctolagus cuniculus >ENSOCUP00000014518 pep:novel genescaffold:RABBIT:GeneScaffold 914:1705:5020:-1 gene:ENSOCUG00000016897 transcript:ENSOCUT00000016896  Method p value:0.074 
Oryctolagus cuniculus >ENSOCUP00000001081 pep:novel scaffold:RABBIT:scaffold 116246:11137:11717:1 gene:ENSOCUG00000001248 transcript:ENSOCUT00000001248  Method p value:0.071 
Oryctolagus cuniculus >ENSOCUP00000012651 pep:novel scaffold:RABBIT:scaffold 205076:8145:12409:1 gene:ENSOCUG00000014720 transcript:ENSOCUT00000014715  Method p value:0.069 
Oryctolagus cuniculus >ENSOCUP00000009018 pep:novel scaffold:RABBIT:scaffold 169409:798:1611:-1 gene:ENSOCUG00000010470 transcript:ENSOCUT00000010468  Method p value:0.063 
Oryctolagus cuniculus >ENSOCUP00000002895 pep:novel genescaffold:RABBIT:GeneScaffold 2458:3988:27920:1 gene:ENSOCUG00000003337 transcript:ENSOCUT00000003338  Method p value:0.061 
Oryctolagus cuniculus >ENSOCUP00000002935 pep:novel genescaffold:RABBIT:GeneScaffold 2976:56372:61412:-1 gene:ENSOCUG00000003384 transcript:ENSOCUT00000003384  Method p value:0.061 
Oryctolagus cuniculus >ENSOCUP00000000846 pep:novel genescaffold:RABBIT:GeneScaffold 5940:1096:12497:-1 gene:ENSOCUG00000000980 transcript:ENSOCUT00000000979  Method p value:0.060 
Oryctolagus cuniculus >ENSOCUP00000003057 pep:novel scaffold:RABBIT:scaffold 188892:13010:13777:1 gene:ENSOCUG00000003528 transcript:ENSOCUT00000003525  Method p value:0.059 
Oryctolagus cuniculus >ENSOCUP00000014846 pep:novel genescaffold:RABBIT:GeneScaffold 6821:118182:120616:-1 gene:ENSOCUG00000017278 transcript:ENSOCUT00000017279  Method p value:0.059 
Oryctolagus cuniculus >ENSOCUP00000010088 pep:novel genescaffold:RABBIT:GeneScaffold 1065:119801:126032:-1 gene:ENSOCUG00000011738 transcript:ENSOCUT00000011734  Method p value:0.058 
Oryctolagus cuniculus >ENSOCUP00000003954 pep:novel genescaffold:RABBIT:GeneScaffold 2002:63872:65181:1 gene:ENSOCUG00000004584 transcript:ENSOCUT00000004582  Method p value:0.058 
Oryctolagus cuniculus >ENSOCUP00000010846 pep:novel scaffold:RABBIT:scaffold 54593:525:2006:1 gene:ENSOCUG00000012602 transcript:ENSOCUT00000012599  Method p value:0.057 
Oryctolagus cuniculus >ENSOCUP00000009336 pep:novel genescaffold:RABBIT:GeneScaffold 4738:536:2261:1 gene:ENSOCUG00000010856 transcript:ENSOCUT00000010851  Method p value:0.056 
Oryctolagus cuniculus >ENSOCUP00000013733 pep:novel genescaffold:RABBIT:GeneScaffold 1841:655:11846:1 gene:ENSOCUG00000015977 transcript:ENSOCUT00000015980  Method p value:0.055 
Oryctolagus cuniculus >ENSOCUP00000011027 pep:novel genescaffold:RABBIT:GeneScaffold 5249:748:11016:1 gene:ENSOCUG00000012806 transcript:ENSOCUT00000012814  Method p value:0.054 
Oryctolagus cuniculus >ENSOCUP00000006302 pep:novel genescaffold:RABBIT:GeneScaffold 881:45519:66006:-1 gene:ENSOCUG00000007292 transcript:ENSOCUT00000007289  Method p value:0.052 
Oryctolagus cuniculus >ENSOCUP00000010721 pep:novel genescaffold:RABBIT:GeneScaffold 4463:67369:69113:-1 gene:ENSOCUG00000012461 transcript:ENSOCUT00000012454  Method p value:0.051 
Oryctolagus cuniculus >ENSOCUP00000006842 pep:novel genescaffold:RABBIT:GeneScaffold 953:16300:17208:-1 gene:ENSOCUG00000007921 transcript:ENSOCUT00000007918  Method p value:0.049 
Oryctolagus cuniculus >ENSOCUP00000006184 pep:novel genescaffold:RABBIT:GeneScaffold 1074:36604:41967:-1 gene:ENSOCUG00000007158 transcript:ENSOCUT00000007155  Method p value:0.047 
Oryctolagus cuniculus >ENSOCUP00000009860 pep:novel scaffold:RABBIT:scaffold 5743:3:1308:1 gene:ENSOCUG00000011465 transcript:ENSOCUT00000011464  Method p value:0.044 
Oryctolagus cuniculus >ENSOCUP00000005732 pep:novel scaffold:RABBIT:scaffold 150199:1298:1492:-1 gene:ENSOCUG00000006635 transcript:ENSOCUT00000006634  Method p value:0.043 
Oryctolagus cuniculus >ENSOCUP00000009361 pep:novel genescaffold:RABBIT:GeneScaffold 6332:375934:377214:1 gene:ENSOCUG00000010885 transcript:ENSOCUT00000010882  Method p value:0.041 
Oryctolagus cuniculus >ENSOCUP00000004535 pep:novel genescaffold:RABBIT:GeneScaffold 3365:98223:101339:-1 gene:ENSOCUG00000005239 transcript:ENSOCUT00000005234  Method p value:0.041 
Oryctolagus cuniculus >ENSOCUP00000005198 pep:novel genescaffold:RABBIT:GeneScaffold 6277:146574:156316:1 gene:ENSOCUG00000006009 transcript:ENSOCUT00000006004  Method p value:0.038 
Oryctolagus cuniculus >ENSOCUP00000003900 pep:novel genescaffold:RABBIT:GeneScaffold 2414:584:5058:-1 gene:ENSOCUG00000004517 transcript:ENSOCUT00000004515  Method p value:0.034 
Oryctolagus cuniculus >ENSOCUP00000011745 pep:novel scaffold:RABBIT:scaffold 183886:440:4079:1 gene:ENSOCUG00000013650 transcript:ENSOCUT00000013646  Method p value:0.034 
Oryctolagus cuniculus >ENSOCUP00000003370 pep:novel genescaffold:RABBIT:GeneScaffold 6430:6771:29155:1 gene:ENSOCUG00000003887 transcript:ENSOCUT00000003885  Method p value:0.031 
Oryctolagus cuniculus >ENSOCUP00000012788 pep:novel scaffold:RABBIT:scaffold 107573:4928:10446:1 gene:ENSOCUG00000014877 transcript:ENSOCUT00000014875  Method p value:0.029 
Oryctolagus cuniculus >ENSOCUP00000010390 pep:novel scaffold:RABBIT:scaffold 205523:39205:41618:-1 gene:ENSOCUG00000012075 transcript:ENSOCUT00000012075  Method p value:0.028 
Oryctolagus cuniculus >ENSOCUP00000014618 pep:novel scaffold:RABBIT:scaffold 198813:282600:302990:1 gene:ENSOCUG00000017011 transcript:ENSOCUT00000017013  Method p value:0.028 
Oryctolagus cuniculus >ENSOCUP00000007477 pep:novel scaffold:RABBIT:scaffold 173288:773:3448:-1 gene:ENSOCUG00000008655 transcript:ENSOCUT00000008655  Method p value:0.025 
Oryctolagus cuniculus >ENSOCUP00000014504 pep:novel genescaffold:RABBIT:GeneScaffold 5125:9019:26887:-1 gene:ENSOCUG00000016881 transcript:ENSOCUT00000016878  Method p value:0.024 
Oryctolagus cuniculus >ENSOCUP00000003368 pep:novel genescaffold:RABBIT:GeneScaffold 5821:2231:4153:1 gene:ENSOCUG00000003885 transcript:ENSOCUT00000003883  Method p value:0.024 
Oryctolagus cuniculus >ENSOCUP00000003345 pep:novel genescaffold:RABBIT:GeneScaffold 2552:31597:58144:1 gene:ENSOCUG00000003862 transcript:ENSOCUT00000003859  Method p value:0.024 
Oryctolagus cuniculus >ENSOCUP00000009355 pep:novel scaffold:RABBIT:scaffold 133855:4614:6470:1 gene:ENSOCUG00000010876 transcript:ENSOCUT00000010873  Method p value:0.024 
Oryctolagus cuniculus >ENSOCUP00000004075 pep:novel genescaffold:RABBIT:GeneScaffold 1603:2991:4422:-1 gene:ENSOCUG00000004717 transcript:ENSOCUT00000004717  Method p value:0.023 
Oryctolagus cuniculus >ENSOCUP00000003616 pep:novel scaffold:RABBIT:scaffold 4650:10200:12972:1 gene:ENSOCUG00000004182 transcript:ENSOCUT00000004179  Method p value:0.023 
Oryctolagus cuniculus >ENSOCUP00000010410 pep:novel scaffold:RABBIT:scaffold 156149:4177:7756:1 gene:ENSOCUG00000012101 transcript:ENSOCUT00000012101  Method p value:0.019 
Oryctolagus cuniculus >ENSOCUP00000006986 pep:novel scaffold:RABBIT:scaffold 132154:4375:5644:-1 gene:ENSOCUG00000008085 transcript:ENSOCUT00000008083  Method p value:0.018 
Oryctolagus cuniculus >ENSOCUP00000003442 pep:novel scaffold:RABBIT:scaffold 182970:4009:6220:1 gene:ENSOCUG00000003968 transcript:ENSOCUT00000003967  Method p value:0.017 
Oryctolagus cuniculus >ENSOCUP00000009561 pep:novel scaffold:RABBIT:scaffold 134596:7469:9500:-1 gene:ENSOCUG00000011111 transcript:ENSOCUT00000011109  Method p value:0.017 
Oryctolagus cuniculus >ENSOCUP00000013343 pep:novel genescaffold:RABBIT:GeneScaffold 6022:7886:8828:-1 gene:ENSOCUG00000015522 transcript:ENSOCUT00000015529  Method p value:0.014 
Oryctolagus cuniculus >ENSOCUP00000008265 pep:novel genescaffold:RABBIT:GeneScaffold 1009:29963:30871:1 gene:ENSOCUG00000009588 transcript:ENSOCUT00000009589  Method p value:0.014 
Oryctolagus cuniculus >ENSOCUP00000006064 pep:novel genescaffold:RABBIT:GeneScaffold 5584:4300:10211:1 gene:ENSOCUG00000007013 transcript:ENSOCUT00000007011  Method p value:0.013 
Oryctolagus cuniculus >ENSOCUP00000013700 pep:novel genescaffold:RABBIT:GeneScaffold 2676:38518:39120:-1 gene:ENSOCUG00000015948 transcript:ENSOCUT00000015942  Method p value:0.011 
Oryctolagus cuniculus >ENSOCUP00000007478 pep:novel scaffold:RABBIT:scaffold 173288:49102:50979:1 gene:ENSOCUG00000008657 transcript:ENSOCUT00000008656  Method p value:0.010 
Oryctolagus cuniculus >ENSOCUP00000009467 pep:novel scaffold:RABBIT:scaffold 61592:16:1958:1 gene:ENSOCUG00000011005 transcript:ENSOCUT00000011006  Method p value:0.010 
Oryctolagus cuniculus >ENSOCUP00000011083 pep:novel genescaffold:RABBIT:GeneScaffold 4496:74950:78409:-1 gene:ENSOCUG00000012878 transcript:ENSOCUT00000012877  Method p value:0.010 
Oryctolagus cuniculus >ENSOCUP00000004106 pep:novel genescaffold:RABBIT:GeneScaffold 5820:147734:149786:1 gene:ENSOCUG00000004752 transcript:ENSOCUT00000004750  Method p value:0.006 
Oryctolagus cuniculus >ENSOCUP00000006620 pep:novel scaffold:RABBIT:scaffold 180318:17757:18167:-1 gene:ENSOCUG00000007657 transcript:ENSOCUT00000007653  Method p value:0.004 
Oryctolagus cuniculus >ENSOCUP00000009864 pep:novel scaffold:RABBIT:scaffold 154026:4101:5224:1 gene:ENSOCUG00000011467 transcript:ENSOCUT00000011469  Method p value:0.004 
Oryctolagus cuniculus >ENSOCUP00000002818 pep:novel genescaffold:RABBIT:GeneScaffold 5721:58047:60702:1 gene:ENSOCUG00000003240 transcript:ENSOCUT00000003246  Method p value:0.004 
Oryctolagus cuniculus >ENSOCUP00000006905 pep:novel scaffold:RABBIT:scaffold 12049:779:1127:1 gene:ENSOCUG00000007992 transcript:ENSOCUT00000007990  Method p value:0.002 
Oryzias latipes >ENSORLP00000022299 pep:novel chromosome:MEDAKA1:24:20404058:20406887:1 gene:ENSORLG00000017821 transcript:ENSORLT00000022300  Method p value:0.513 
Oryzias latipes >ENSORLP00000003117 pep:novel chromosome:MEDAKA1:9:5433858:5437573:1 gene:ENSORLG00000002509 transcript:ENSORLT00000003118  Method p value:0.323 
Oryzias latipes >ENSORLP00000018517 pep:novel chromosome:MEDAKA1:3:31933091:31938947:1 gene:ENSORLG00000014769 transcript:ENSORLT00000018518  Method p value:0.278 
Oryzias latipes >ENSORLP00000008939 pep:novel chromosome:MEDAKA1:9:12568295:12571418:1 gene:ENSORLG00000007126 transcript:ENSORLT00000008940  Method p value:0.238 
Oryzias latipes >ENSORLP00000021546 pep:novel chromosome:MEDAKA1:22:14803101:14803983:-1 gene:ENSORLG00000017221 transcript:ENSORLT00000021547  Method p value:0.208 
Oryzias latipes >ENSORLP00000023980 pep:novel scaffold:MEDAKA1:scaffold1344:35380:37121:-1 gene:ENSORLG00000019249 transcript:ENSORLT00000023981  Method p value:0.182 
Oryzias latipes >ENSORLP00000025407 pep:novel scaffold:MEDAKA1:scaffold1036:56159:56571:1 gene:ENSORLG00000020508 transcript:ENSORLT00000025408  Method p value:0.144 
Oryzias latipes >ENSORLP00000023013 pep:novel scaffold:MEDAKA1:scaffold641:95546:97000:1 gene:ENSORLG00000018383 transcript:ENSORLT00000023014  Method p value:0.116 
Oryzias latipes >ENSORLP00000022786 pep:novel chromosome:MEDAKA1:21:30445882:30452831:-1 gene:ENSORLG00000018189 transcript:ENSORLT00000022787  Method p value:0.101 
Oryzias latipes >ENSORLP00000025409 pep:novel scaffold:MEDAKA1:scaffold1036:56246:57146:1 gene:ENSORLG00000020508 transcript:ENSORLT00000025410  Method p value:0.095 
Oryzias latipes >ENSORLP00000023563 pep:novel scaffold:MEDAKA1:scaffold2610:1724:3130:-1 gene:ENSORLG00000018879 transcript:ENSORLT00000023564  Method p value:0.089 
Oryzias latipes >ENSORLP00000022784 pep:novel chromosome:MEDAKA1:21:30445767:30452862:-1 gene:ENSORLG00000018189 transcript:ENSORLT00000022785  Method p value:0.089 
Oryzias latipes >ENSORLP00000003332 pep:novel chromosome:MEDAKA1:17:2620272:2623861:1 gene:ENSORLG00000002673 transcript:ENSORLT00000003333  Method p value:0.089 
Oryzias latipes >ENSORLP00000001625 pep:novel chromosome:MEDAKA1:13:2493850:2494506:-1 gene:ENSORLG00000001319 transcript:ENSORLT00000001626  Method p value:0.079 
Oryzias latipes >ENSORLP00000014906 pep:novel chromosome:MEDAKA1:18:28875936:28885038:1 gene:ENSORLG00000011893 transcript:ENSORLT00000014907  Method p value:0.070 
Oryzias latipes >ENSORLP00000017270 pep:novel chromosome:MEDAKA1:13:27026873:27032458:1 gene:ENSORLG00000013775 transcript:ENSORLT00000017271  Method p value:0.062 
Oryzias latipes >ENSORLP00000003330 pep:novel chromosome:MEDAKA1:17:2618289:2623955:1 gene:ENSORLG00000002673 transcript:ENSORLT00000003331  Method p value:0.062 
Oryzias latipes >ENSORLP00000012713 pep:novel chromosome:MEDAKA1:6:15641904:15644467:-1 gene:ENSORLG00000010134 transcript:ENSORLT00000012714  Method p value:0.047 
Oryzias latipes >ENSORLP00000004607 pep:novel chromosome:MEDAKA1:19:2526523:2527458:1 gene:ENSORLG00000003697 transcript:ENSORLT00000004608  Method p value:0.047 
Oryzias latipes >ENSORLP00000009815 pep:novel chromosome:MEDAKA1:13:16124942:16138228:1 gene:ENSORLG00000007831 transcript:ENSORLT00000009816  Method p value:0.041 
Oryzias latipes >ENSORLP00000015494 pep:novel chromosome:MEDAKA1:23:10360144:10363815:1 gene:ENSORLG00000012378 transcript:ENSORLT00000015495  Method p value:0.031 
Oryzias latipes >ENSORLP00000006126 pep:novel chromosome:MEDAKA1:18:10670799:10682542:-1 gene:ENSORLG00000004861 transcript:ENSORLT00000006127  Method p value:0.027 
Oryzias latipes >ENSORLP00000014936 pep:novel chromosome:MEDAKA1:7:19200057:19213558:1 gene:ENSORLG00000011918 transcript:ENSORLT00000014937  Method p value:0.027 
Oryzias latipes >ENSORLP00000022549 pep:novel chromosome:MEDAKA1:22:23035976:23041151:-1 gene:ENSORLG00000018009 transcript:ENSORLT00000022550  Method p value:0.026 
Oryzias latipes >ENSORLP00000002627 pep:novel chromosome:MEDAKA1:15:9848965:9853027:-1 gene:ENSORLG00000002108 transcript:ENSORLT00000002628  Method p value:0.023 
Oryzias latipes >ENSORLP00000007735 pep:novel chromosome:MEDAKA1:10:13994181:13996961:-1 gene:ENSORLG00000006152 transcript:ENSORLT00000007736  Method p value:0.022 
Oryzias latipes >ENSORLP00000018159 pep:novel chromosome:MEDAKA1:22:9122375:9124746:-1 gene:ENSORLG00000014489 transcript:ENSORLT00000018160  Method p value:0.018 
Oryzias latipes >ENSORLP00000020682 pep:novel chromosome:MEDAKA1:6:26500351:26504658:1 gene:ENSORLG00000016519 transcript:ENSORLT00000020683  Method p value:0.016 
Oryzias latipes >ENSORLP00000011741 pep:novel chromosome:MEDAKA1:5:17265470:17268891:1 gene:ENSORLG00000009362 transcript:ENSORLT00000011742  Method p value:0.012 
Oryzias latipes >ENSORLP00000006774 pep:novel chromosome:MEDAKA1:11:12100618:12116879:-1 gene:ENSORLG00000005372 transcript:ENSORLT00000006775  Method p value:0.011 
Oryzias latipes >ENSORLP00000003412 pep:novel chromosome:MEDAKA1:17:2940878:2946274:1 gene:ENSORLG00000002737 transcript:ENSORLT00000003413  Method p value:0.011 
Oryzias latipes >ENSORLP00000016761 pep:novel chromosome:MEDAKA1:11:24145413:24216258:1 gene:ENSORLG00000013366 transcript:ENSORLT00000016762  Method p value:0.008 
Oryzias latipes >ENSORLP00000006559 pep:novel chromosome:MEDAKA1:10:12880103:12881072:-1 gene:ENSORLG00000005204 transcript:ENSORLT00000006560  Method p value:0.006 
Oryzias latipes >ENSORLP00000018240 pep:novel chromosome:MEDAKA1:23:15256988:15290382:1 gene:ENSORLG00000014551 transcript:ENSORLT00000018241  Method p value:0.006 
Oryzias latipes >ENSORLP00000009877 pep:novel chromosome:MEDAKA1:17:13191071:13197899:1 gene:ENSORLG00000007876 transcript:ENSORLT00000009878  Method p value:0.004 
Oryzias latipes >ENSORLP00000011774 pep:novel chromosome:MEDAKA1:17:15378556:15383095:1 gene:ENSORLG00000009392 transcript:ENSORLT00000011775  Method p value:0.003 
Oryzias latipes >ENSORLP00000001317 pep:novel chromosome:MEDAKA1:15:3324547:3368219:-1 gene:ENSORLG00000001066 transcript:ENSORLT00000001318  Method p value:0.003 
Oryzias latipes >ENSORLP00000013164 pep:novel chromosome:MEDAKA1:1:28340909:28351375:1 gene:ENSORLG00000010495 transcript:ENSORLT00000013165  Method p value:0.002 
Oryzias latipes >ENSORLP00000000110 pep:novel chromosome:MEDAKA1:2:5048904:5063825:1 gene:ENSORLG00000000079 transcript:ENSORLT00000000110  Method p value:0.001 
Pan troglodytes >ENSPTRP00000034604 pep:novel chromosome:CHIMP2.1:8:39101917:39137673:1 gene:ENSPTRG00000020203 transcript:ENSPTRT00000037442  Method p value:1.000 
Pan troglodytes >ENSPTRP00000005382 pep:novel chromosome:CHIMP2.1:10:130579560:130886502:1 gene:ENSPTRG00000003057 transcript:ENSPTRT00000005816  Method p value:0.875 
Pan troglodytes >ENSPTRP00000025165 pep:novel chromosome:CHIMP2.1:3:10042658:10058634:1 gene:ENSPTRG00000014593 transcript:ENSPTRT00000027294  Method p value:0.815 
Pan troglodytes >ENSPTRP00000050343 pep:novel chromosome:CHIMP2.1:10:101945623:101954859:-1 gene:ENSPTRG00000002870 transcript:ENSPTRT00000057466  Method p value:0.771 
Pan troglodytes >ENSPTRP00000043998 pep:novel chromosome:CHIMP2.1:14:90073928:90164594:1 gene:ENSPTRG00000006621 transcript:ENSPTRT00000044115  Method p value:0.762 
Pan troglodytes >ENSPTRP00000009190 pep:novel chromosome:CHIMP2.1:12:110349932:110364865:1 gene:ENSPTRG00000005419 transcript:ENSPTRT00000009939  Method p value:0.755 
Pan troglodytes >ENSPTRP00000009191 pep:novel chromosome:CHIMP2.1:12:110350524:110364865:1 gene:ENSPTRG00000005419 transcript:ENSPTRT00000009940  Method p value:0.712 
Pan troglodytes >ENSPTRP00000025166 pep:novel chromosome:CHIMP2.1:3:10042651:10058813:1 gene:ENSPTRG00000014593 transcript:ENSPTRT00000027295  Method p value:0.676 
Pan troglodytes >ENSPTRP00000042820 pep:novel chromosome:CHIMP2.1:12:936334:974218:-1 gene:ENSPTRG00000004514 transcript:ENSPTRT00000044640  Method p value:0.673 
Pan troglodytes >ENSPTRP00000050345 pep:novel chromosome:CHIMP2.1:10:101945623:101954981:-1 gene:ENSPTRG00000002870 transcript:ENSPTRT00000057468  Method p value:0.655 
Pan troglodytes >ENSPTRP00000025167 pep:novel chromosome:CHIMP2.1:3:10042644:10058706:1 gene:ENSPTRG00000014593 transcript:ENSPTRT00000027296  Method p value:0.650 
Pan troglodytes >ENSPTRP00000025163 pep:novel chromosome:CHIMP2.1:3:10042644:10058706:1 gene:ENSPTRG00000014593 transcript:ENSPTRT00000027292  Method p value:0.640 
Pan troglodytes >ENSPTRP00000011825 pep:novel chromosome:CHIMP2.1:15:37684292:37719831:1 gene:ENSPTRG00000006926 transcript:ENSPTRT00000012774  Method p value:0.581 
Pan troglodytes >ENSPTRP00000011271 pep:novel chromosome:CHIMP2.1:14:90073928:90164594:1 gene:ENSPTRG00000006621 transcript:ENSPTRT00000012167  Method p value:0.563 
Pan troglodytes >ENSPTRP00000051614 pep:novel chromosome:CHIMP2.1:15:37684292:37719852:1 gene:ENSPTRG00000006926 transcript:ENSPTRT00000058593  Method p value:0.519 
Pan troglodytes >ENSPTRP00000040462 pep:novel chromosome:CHIMP2.1:10:101945623:101954949:-1 gene:ENSPTRG00000002870 transcript:ENSPTRT00000005458  Method p value:0.507 
Pan troglodytes >ENSPTRP00000043399 pep:novel chromosome:CHIMP2.1:10:101946253:101954161:-1 gene:ENSPTRG00000002870 transcript:ENSPTRT00000005459  Method p value:0.433 
Pan troglodytes >ENSPTRP00000025161 pep:novel chromosome:CHIMP2.1:3:10042646:10049108:1 gene:ENSPTRG00000014593 transcript:ENSPTRT00000027290  Method p value:0.406 
Pan troglodytes >ENSPTRP00000018478 pep:novel chromosome:CHIMP2.1:19:38090122:38093028:1 gene:ENSPTRG00000010793 transcript:ENSPTRT00000019979  Method p value:0.398 
Pan troglodytes >ENSPTRP00000051615 pep:novel chromosome:CHIMP2.1:15:37684240:37719847:1 gene:ENSPTRG00000006926 transcript:ENSPTRT00000058594  Method p value:0.398 
Pan troglodytes >ENSPTRP00000032961 pep:novel chromosome:CHIMP2.1:7:73602454:73642164:1 gene:ENSPTRG00000019283 transcript:ENSPTRT00000035655  Method p value:0.377 
Pan troglodytes >ENSPTRP00000006663 pep:novel chromosome:CHIMP2.1:11:63550915:63552126:-1 gene:ENSPTRG00000003865 transcript:ENSPTRT00000007226  Method p value:0.349 
Pan troglodytes >ENSPTRP00000032966 pep:novel chromosome:CHIMP2.1:7:73602454:73642164:1 gene:ENSPTRG00000019283 transcript:ENSPTRT00000035660  Method p value:0.341 
Pan troglodytes >ENSPTRP00000047929 pep:novel chromosome:CHIMP2.1:7:73602454:73645085:1 gene:ENSPTRG00000019283 transcript:ENSPTRT00000049028  Method p value:0.340 
Pan troglodytes >ENSPTRP00000032964 pep:novel chromosome:CHIMP2.1:7:73602454:73642164:1 gene:ENSPTRG00000019283 transcript:ENSPTRT00000035658  Method p value:0.337 
Pan troglodytes >ENSPTRP00000032960 pep:novel chromosome:CHIMP2.1:7:73602454:73642164:1 gene:ENSPTRG00000019283 transcript:ENSPTRT00000035654  Method p value:0.333 
Pan troglodytes >ENSPTRP00000032962 pep:novel chromosome:CHIMP2.1:7:73602454:73642164:1 gene:ENSPTRG00000019283 transcript:ENSPTRT00000035656  Method p value:0.325 
Pan troglodytes >ENSPTRP00000052349 pep:novel chromosome:CHIMP2.1:1:48214164:48215373:1 gene:ENSPTRG00000030618 transcript:ENSPTRT00000059237  Method p value:0.307 
Pan troglodytes >ENSPTRP00000037558 pep:novel chromosome:CHIMP2.1:X:49095665:49130043:-1 gene:ENSPTRG00000021876 transcript:ENSPTRT00000040646  Method p value:0.288 
Pan troglodytes >ENSPTRP00000011608 pep:novel chromosome:CHIMP2.1:14:106027387:106027764:1 gene:ENSPTRG00000006793 transcript:ENSPTRT00000012542  Method p value:0.283 
Pan troglodytes >ENSPTRP00000032959 pep:novel chromosome:CHIMP2.1:7:73602454:73642164:1 gene:ENSPTRG00000019283 transcript:ENSPTRT00000035653  Method p value:0.282 
Pan troglodytes >ENSPTRP00000019040 pep:novel chromosome:CHIMP2.1:19:49148943:49152598:-1 gene:ENSPTRG00000011087 transcript:ENSPTRT00000020611  Method p value:0.274 
Pan troglodytes >ENSPTRP00000029192 pep:novel chromosome:CHIMP2.1:5:32294193:32578237:-1 gene:ENSPTRG00000017054 transcript:ENSPTRT00000031603  Method p value:0.270 
Pan troglodytes >ENSPTRP00000041690 pep:novel chromosome:CHIMP2.1:12:936294:1016905:-1 gene:ENSPTRG00000004514 transcript:ENSPTRT00000042149  Method p value:0.267 
Pan troglodytes >ENSPTRP00000049202 pep:novel chromosome:CHIMP2.1:2b:128554424:128555071:1 gene:ENSPTRG00000029209 transcript:ENSPTRT00000056451  Method p value:0.264 
Pan troglodytes >ENSPTRP00000018298 pep:novel chromosome:CHIMP2.1:19:19406414:19416936:-1 gene:ENSPTRG00000010726 transcript:ENSPTRT00000019783  Method p value:0.247 
Pan troglodytes >ENSPTRP00000015917 pep:novel chromosome:CHIMP2.1:17:8779399:8793737:1 gene:ENSPTRG00000009366 transcript:ENSPTRT00000017192  Method p value:0.240 
Pan troglodytes >ENSPTRP00000014771 pep:novel chromosome:CHIMP2.1:17:7203122:7205415:-1 gene:ENSPTRG00000008658 transcript:ENSPTRT00000015964  Method p value:0.234 
Pan troglodytes >ENSPTRP00000042455 pep:novel chromosome:CHIMP2.1:17:7203122:7205415:-1 gene:ENSPTRG00000008658 transcript:ENSPTRT00000050918  Method p value:0.218 
Pan troglodytes >ENSPTRP00000024730 pep:novel chromosome:CHIMP2.1:22:36996144:37000973:-1 gene:ENSPTRG00000014360 transcript:ENSPTRT00000026829  Method p value:0.217 
Pan troglodytes >ENSPTRP00000029661 pep:novel chromosome:CHIMP2.1:5:143696928:143697437:-1 gene:ENSPTRG00000017353 transcript:ENSPTRT00000032108  Method p value:0.214 
Pan troglodytes >ENSPTRP00000052380 pep:novel chromosome:CHIMP2.1:20:5928341:5960360:1 gene:ENSPTRG00000013234 transcript:ENSPTRT00000059268  Method p value:0.206 
Pan troglodytes >ENSPTRP00000052414 pep:novel chromosome:CHIMP2.1:1:44148876:44151654:-1 gene:ENSPTRG00000000640 transcript:ENSPTRT00000059297  Method p value:0.197 
Pan troglodytes >ENSPTRP00000049903 pep:novel chromosome:CHIMP2.1:12:113164977:113165396:-1 gene:ENSPTRG00000029539 transcript:ENSPTRT00000057066  Method p value:0.189 
Pan troglodytes >ENSPTRP00000006484 pep:novel chromosome:CHIMP2.1:11:60987650:60989644:1 gene:ENSPTRG00000003773 transcript:ENSPTRT00000007031  Method p value:0.187 
Pan troglodytes >ENSPTRP00000049199 pep:novel chromosome:CHIMP2.1:19:160019:160739:1 gene:ENSPTRG00000029207 transcript:ENSPTRT00000056448  Method p value:0.185 
Pan troglodytes >ENSPTRP00000020356 pep:novel chromosome:CHIMP2.1:2a:39834552:39835271:-1 gene:ENSPTRG00000011856 transcript:ENSPTRT00000022064  Method p value:0.178 
Pan troglodytes >ENSPTRP00000030746 pep:novel chromosome:CHIMP2.1:6:32660881:32662461:-1 gene:ENSPTRG00000018006 transcript:ENSPTRT00000033280  Method p value:0.176 
Pan troglodytes >ENSPTRP00000031987 pep:novel chromosome:CHIMP2.1:6:161081123:161108984:1 gene:ENSPTRG00000018742 transcript:ENSPTRT00000034606  Method p value:0.169 
Pan troglodytes >ENSPTRP00000019540 pep:novel chromosome:CHIMP2.1:19:56762306:56768362:-1 gene:ENSPTRG00000011371 transcript:ENSPTRT00000021161  Method p value:0.164 
Pan troglodytes >ENSPTRP00000044665 pep:novel chromosome:CHIMP2.1:3:53547847:53550981:1 gene:ENSPTRG00000014995 transcript:ENSPTRT00000049468  Method p value:0.161 
Pan troglodytes >ENSPTRP00000042847 pep:novel chromosome:CHIMP2.1:1:135446009:135450648:-1 gene:ENSPTRG00000001451 transcript:ENSPTRT00000042919  Method p value:0.160 
Pan troglodytes >ENSPTRP00000033411 pep:novel chromosome:CHIMP2.1:7:100769373:100769999:-1 gene:ENSPTRG00000019512 transcript:ENSPTRT00000036141  Method p value:0.158 
Pan troglodytes >ENSPTRP00000001102 pep:novel chromosome:CHIMP2.1:1:44148876:44151654:-1 gene:ENSPTRG00000000640 transcript:ENSPTRT00000001215  Method p value:0.157 
Pan troglodytes >ENSPTRP00000015966 pep:novel chromosome:CHIMP2.1:17:49465681:49472824:1 gene:ENSPTRG00000009401 transcript:ENSPTRT00000017245  Method p value:0.155 
Pan troglodytes >ENSPTRP00000018853 pep:novel chromosome:CHIMP2.1:19:45803417:45807848:-1 gene:ENSPTRG00000010991 transcript:ENSPTRT00000020383  Method p value:0.155 
Pan troglodytes >ENSPTRP00000032965 pep:novel chromosome:CHIMP2.1:7:73602454:73635395:1 gene:ENSPTRG00000019283 transcript:ENSPTRT00000035659  Method p value:0.155 
Pan troglodytes >ENSPTRP00000050342 pep:novel chromosome:CHIMP2.1:10:101946192:101954086:-1 gene:ENSPTRG00000002870 transcript:ENSPTRT00000057465  Method p value:0.150 
Pan troglodytes >ENSPTRP00000037565 pep:novel chromosome:CHIMP2.1:X:49239488:49242366:-1 gene:ENSPTRG00000021881 transcript:ENSPTRT00000040653  Method p value:0.146 
Pan troglodytes >ENSPTRP00000043692 pep:novel chromosome:CHIMP2.1:8:143825382:143827820:-1 gene:ENSPTRG00000020671 transcript:ENSPTRT00000045985  Method p value:0.146 
Pan troglodytes >ENSPTRP00000047816 pep:novel chromosome:CHIMP2.1:11:70548762:70550945:-1 gene:ENSPTRG00000004032 transcript:ENSPTRT00000007518  Method p value:0.144 
Pan troglodytes >ENSPTRP00000033423 pep:novel chromosome:CHIMP2.1:7:101042688:101044463:-1 gene:ENSPTRG00000019521 transcript:ENSPTRT00000036155  Method p value:0.128 
Pan troglodytes >ENSPTRP00000049715 pep:novel chromosome:CHIMP2.1:6:113400176:113420631:1 gene:ENSPTRG00000029445 transcript:ENSPTRT00000056907  Method p value:0.127 
Pan troglodytes >ENSPTRP00000052929 pep:novel chromosome:CHIMP2.1:17:38921682:38963726:-1 gene:ENSPTRG00000030856 transcript:ENSPTRT00000059704  Method p value:0.126 
Pan troglodytes >ENSPTRP00000030315 pep:novel chromosome:CHIMP2.1:6:17946842:17958112:1 gene:ENSPTRG00000017751 transcript:ENSPTRT00000032815  Method p value:0.126 
Pan troglodytes >ENSPTRP00000006431 pep:novel chromosome:CHIMP2.1:11:59613071:59624916:1 gene:ENSPTRG00000003738 transcript:ENSPTRT00000006973  Method p value:0.124 
Pan troglodytes >ENSPTRP00000029511 pep:novel chromosome:CHIMP2.1:5:136576502:136627210:1 gene:ENSPTRG00000017252 transcript:ENSPTRT00000031938  Method p value:0.124 
Pan troglodytes >ENSPTRP00000051335 pep:novel chromosome:CHIMP2.1:3:53314346:53314837:-1 gene:ENSPTRG00000030234 transcript:ENSPTRT00000058355  Method p value:0.122 
Pan troglodytes >ENSPTRP00000008655 pep:novel chromosome:CHIMP2.1:12:33395554:33403005:-1 gene:ENSPTRG00000005084 transcript:ENSPTRT00000009356  Method p value:0.119 
Pan troglodytes >ENSPTRP00000024481 pep:novel chromosome:CHIMP2.1:22:28180260:28182720:-1 gene:ENSPTRG00000014220 transcript:ENSPTRT00000026564  Method p value:0.117 
Pan troglodytes >ENSPTRP00000041732 pep:novel chromosome:CHIMP2.1:19:19406414:19416852:-1 gene:ENSPTRG00000010726 transcript:ENSPTRT00000042151  Method p value:0.116 
Pan troglodytes >ENSPTRP00000010437 pep:novel chromosome:CHIMP2.1:14:21934564:21945605:-1 gene:ENSPTRG00000006155 transcript:ENSPTRT00000011283  Method p value:0.113 
Pan troglodytes >ENSPTRP00000048612 pep:novel chromosome:CHIMP2.1:19:51387376:51411333:-1 gene:ENSPTRG00000011165 transcript:ENSPTRT00000020755  Method p value:0.111 
Pan troglodytes >ENSPTRP00000018012 pep:novel chromosome:CHIMP2.1:19:13325646:13328712:-1 gene:ENSPTRG00000010553 transcript:ENSPTRT00000019459  Method p value:0.110 
Pan troglodytes >ENSPTRP00000022560 pep:novel chromosome:CHIMP2.1:20:2359563:2368805:-1 gene:ENSPTRG00000013176 transcript:ENSPTRT00000024456  Method p value:0.110 
Pan troglodytes >ENSPTRP00000031629 pep:novel chromosome:CHIMP2.1:6:115782968:115787382:1 gene:ENSPTRG00000018517 transcript:ENSPTRT00000034220  Method p value:0.110 
Pan troglodytes >ENSPTRP00000050936 pep:novel chromosome:CHIMP2.1:15 random:2954964:2957374:1 gene:ENSPTRG00000023414 transcript:ENSPTRT00000044763  Method p value:0.109 
Pan troglodytes >ENSPTRP00000048100 pep:novel chromosome:CHIMP2.1:7:27517762:27519030:-1 gene:ENSPTRG00000019019 transcript:ENSPTRT00000055570  Method p value:0.109 
Pan troglodytes >ENSPTRP00000013001 pep:novel chromosome:CHIMP2.1:16:1840075:1843088:1 gene:ENSPTRG00000007607 transcript:ENSPTRT00000014034  Method p value:0.108 
Pan troglodytes >ENSPTRP00000050072 pep:novel chromosome:CHIMP2.1:10:133472457:133601626:-1 gene:ENSPTRG00000003074 transcript:ENSPTRT00000057223  Method p value:0.108 
Pan troglodytes >ENSPTRP00000051922 pep:novel chromosome:CHIMP2.1:20:62009407:62010312:1 gene:ENSPTRG00000030460 transcript:ENSPTRT00000058864  Method p value:0.108 
Pan troglodytes >ENSPTRP00000015700 pep:novel chromosome:CHIMP2.1:17:14728846:14729937:1 gene:ENSPTRG00000009222 transcript:ENSPTRT00000016960  Method p value:0.107 
Pan troglodytes >ENSPTRP00000013735 pep:novel chromosome:CHIMP2.1:16:31633628:31644540:1 gene:ENSPTRG00000008040 transcript:ENSPTRT00000014834  Method p value:0.106 
Pan troglodytes >ENSPTRP00000033429 pep:novel chromosome:CHIMP2.1:7:101124781:101133001:-1 gene:ENSPTRG00000019527 transcript:ENSPTRT00000036161  Method p value:0.105 
Pan troglodytes >ENSPTRP00000050027 pep:novel chromosome:CHIMP2.1:1 random:4087575:4088483:1 gene:ENSPTRG00000029634 transcript:ENSPTRT00000057179  Method p value:0.105 
Pan troglodytes >ENSPTRP00000031502 pep:novel chromosome:CHIMP2.1:6:101221682:101230251:1 gene:ENSPTRG00000018445 transcript:ENSPTRT00000034086  Method p value:0.103 
Pan troglodytes >ENSPTRP00000013058 pep:novel chromosome:CHIMP2.1:16:2311601:2314897:-1 gene:ENSPTRG00000007639 transcript:ENSPTRT00000014093  Method p value:0.103 
Pan troglodytes >ENSPTRP00000000098 pep:novel chromosome:CHIMP2.1:1:2501108:2505754:1 gene:ENSPTRG00000000054 transcript:ENSPTRT00000000118  Method p value:0.102 
Pan troglodytes >ENSPTRP00000038140 pep:novel chromosome:CHIMP2.1:X:107666061:107950625:-1 gene:ENSPTRG00000022171 transcript:ENSPTRT00000041290  Method p value:0.102 
Pan troglodytes >ENSPTRP00000052600 pep:novel chromosome:CHIMP2.1:14:64893166:64893540:-1 gene:ENSPTRG00000030716 transcript:ENSPTRT00000059429  Method p value:0.101 
Pan troglodytes >ENSPTRP00000007453 pep:novel chromosome:CHIMP2.1:11:117390960:117394711:1 gene:ENSPTRG00000004346 transcript:ENSPTRT00000008073  Method p value:0.100 
Pan troglodytes >ENSPTRP00000047139 pep:novel chromosome:CHIMP2.1:X:107666900:107949443:-1 gene:ENSPTRG00000022171 transcript:ENSPTRT00000042893  Method p value:0.100 
Pan troglodytes >ENSPTRP00000049855 pep:novel chromosome:CHIMP2.1:22:17568328:17569821:-1 gene:ENSPTRG00000014055 transcript:ENSPTRT00000057027  Method p value:0.099 
Pan troglodytes >ENSPTRP00000018579 pep:novel chromosome:CHIMP2.1:19:41127283:41135931:1 gene:ENSPTRG00000010852 transcript:ENSPTRT00000020092  Method p value:0.098 
Pan troglodytes >ENSPTRP00000022513 pep:novel chromosome:CHIMP2.1:20:770659:783319:1 gene:ENSPTRG00000013152 transcript:ENSPTRT00000024407  Method p value:0.098 
Pan troglodytes >ENSPTRP00000011663 pep:novel chromosome:CHIMP2.1:15:22225222:22382078:1 gene:ENSPTRG00000006826 transcript:ENSPTRT00000012599  Method p value:0.097 
Pan troglodytes >ENSPTRP00000022691 pep:novel chromosome:CHIMP2.1:20:5928422:5960360:1 gene:ENSPTRG00000013234 transcript:ENSPTRT00000024595  Method p value:0.097 
Pan troglodytes >ENSPTRP00000038141 pep:novel chromosome:CHIMP2.1:X:107666061:107950625:-1 gene:ENSPTRG00000022171 transcript:ENSPTRT00000041291  Method p value:0.096 
Pan troglodytes >ENSPTRP00000051738 pep:novel chromosome:CHIMP2.1:1:134101072:134109172:-1 gene:ENSPTRG00000001394 transcript:ENSPTRT00000058706  Method p value:0.094 
Pan troglodytes >ENSPTRP00000043290 pep:novel chromosome:CHIMP2.1:1:139372126:139375615:-1 gene:ENSPTRG00000001539 transcript:ENSPTRT00000047126  Method p value:0.094 
Pan troglodytes >ENSPTRP00000020196 pep:novel chromosome:CHIMP2.1:2a:27742100:27745834:1 gene:ENSPTRG00000011753 transcript:ENSPTRT00000021893  Method p value:0.092 
Pan troglodytes >ENSPTRP00000050070 pep:novel chromosome:CHIMP2.1:10:133593779:133601608:-1 gene:ENSPTRG00000003074 transcript:ENSPTRT00000057221  Method p value:0.092 
Pan troglodytes >ENSPTRP00000005503 pep:novel chromosome:CHIMP2.1:11:596115:599700:1 gene:ENSPTRG00000003123 transcript:ENSPTRT00000005957  Method p value:0.091 
Pan troglodytes >ENSPTRP00000002374 pep:novel chromosome:CHIMP2.1:1:134306217:134306871:-1 gene:ENSPTRG00000001409 transcript:ENSPTRT00000002582  Method p value:0.089 
Pan troglodytes >ENSPTRP00000012687 pep:novel chromosome:CHIMP2.1:15:86554563:86592915:1 gene:ENSPTRG00000007424 transcript:ENSPTRT00000013687  Method p value:0.088 
Pan troglodytes >ENSPTRP00000052930 pep:novel chromosome:CHIMP2.1:17:38921678:38963791:-1 gene:ENSPTRG00000030856 transcript:ENSPTRT00000059705  Method p value:0.087 
Pan troglodytes >ENSPTRP00000000381 pep:novel chromosome:CHIMP2.1:1:15944712:15950299:1 gene:ENSPTRG00000000206 transcript:ENSPTRT00000000438  Method p value:0.087 
Pan troglodytes >ENSPTRP00000044250 pep:novel chromosome:CHIMP2.1:22:42256516:42278280:-1 gene:ENSPTRG00000014470 transcript:ENSPTRT00000046813  Method p value:0.087 
Pan troglodytes >ENSPTRP00000002416 pep:novel chromosome:CHIMP2.1:14:69177687:69179416:-1 gene:ENSPTRG00000030710 transcript:ENSPTRT00000002627  Method p value:0.086 
Pan troglodytes >ENSPTRP00000042980 pep:novel chromosome:CHIMP2.1:3:53214807:53220685:-1 gene:ENSPTRG00000014984 transcript:ENSPTRT00000047501  Method p value:0.085 
Pan troglodytes >ENSPTRP00000049109 pep:novel chromosome:CHIMP2.1:19:3788801:3805307:1 gene:ENSPTRG00000010274 transcript:ENSPTRT00000056385  Method p value:0.084 
Pan troglodytes >ENSPTRP00000002638 pep:novel chromosome:CHIMP2.1:1:140457487:140462303:1 gene:ENSPTRG00000001574 transcript:ENSPTRT00000002874  Method p value:0.084 
Pan troglodytes >ENSPTRP00000048524 pep:novel chromosome:CHIMP2.1:19:56185539:56187791:-1 gene:ENSPTRG00000028916 transcript:ENSPTRT00000055917  Method p value:0.082 
Pan troglodytes >ENSPTRP00000053193 pep:novel chromosome:CHIMP2.1:8:35311397:35329773:-1 gene:ENSPTRG00000023971 transcript:ENSPTRT00000047069  Method p value:0.082 
Pan troglodytes >ENSPTRP00000052540 pep:novel chromosome:CHIMP2.1:1:36711734:36715255:1 gene:ENSPTRG00000000534 transcript:ENSPTRT00000059385  Method p value:0.081 
Pan troglodytes >ENSPTRP00000022435 pep:novel chromosome:CHIMP2.1:2b:246976653:246980647:1 gene:ENSPTRG00000013106 transcript:ENSPTRT00000024314  Method p value:0.079 
Pan troglodytes >ENSPTRP00000005096 pep:novel chromosome:CHIMP2.1:10:102815998:102819302:1 gene:ENSPTRG00000002890 transcript:ENSPTRT00000005510  Method p value:0.078 
Pan troglodytes >ENSPTRP00000019209 pep:novel chromosome:CHIMP2.1:19:52399706:52411534:-1 gene:ENSPTRG00000011194 transcript:ENSPTRT00000020802  Method p value:0.078 
Pan troglodytes >ENSPTRP00000012688 pep:novel chromosome:CHIMP2.1:15:86554563:86592915:1 gene:ENSPTRG00000007424 transcript:ENSPTRT00000013688  Method p value:0.078 
Pan troglodytes >ENSPTRP00000053779 pep:novel chromosome:CHIMP2.1:16:4844660:4847310:1 gene:ENSPTRG00000007724 transcript:ENSPTRT00000060403  Method p value:0.076 
Pan troglodytes >ENSPTRP00000019123 pep:novel chromosome:CHIMP2.1:19:50787403:50788509:1 gene:ENSPTRG00000011143 transcript:ENSPTRT00000020708  Method p value:0.076 
Pan troglodytes >ENSPTRP00000023623 pep:novel chromosome:CHIMP2.1:20:60728389:60758035:1 gene:ENSPTRG00000013721 transcript:ENSPTRT00000025593  Method p value:0.074 
Pan troglodytes >ENSPTRP00000019800 pep:novel chromosome:CHIMP2.1:19:61203416:61205767:1 gene:ENSPTRG00000011512 transcript:ENSPTRT00000021456  Method p value:0.073 
Pan troglodytes >ENSPTRP00000051739 pep:novel chromosome:CHIMP2.1:1:134101072:134109172:-1 gene:ENSPTRG00000001394 transcript:ENSPTRT00000002555  Method p value:0.072 
Pan troglodytes >ENSPTRP00000053853 pep:novel chromosome:CHIMP2.1:10 random:5490229:5491538:1 gene:ENSPTRG00000031335 transcript:ENSPTRT00000060462  Method p value:0.072 
Pan troglodytes >ENSPTRP00000017442 pep:novel chromosome:CHIMP2.1:19:3534631:3540398:-1 gene:ENSPTRG00000010263 transcript:ENSPTRT00000018846  Method p value:0.072 
Pan troglodytes >ENSPTRP00000025199 pep:novel chromosome:CHIMP2.1:3:10239552:10247007:-1 gene:ENSPTRG00000014605 transcript:ENSPTRT00000027328  Method p value:0.072 
Pan troglodytes >ENSPTRP00000018580 pep:novel chromosome:CHIMP2.1:19:41127295:41135935:1 gene:ENSPTRG00000010852 transcript:ENSPTRT00000020093  Method p value:0.072 
Pan troglodytes >ENSPTRP00000051603 pep:novel chromosome:CHIMP2.1:3:9672835:9673356:-1 gene:ENSPTRG00000030322 transcript:ENSPTRT00000058585  Method p value:0.071 
Pan troglodytes >ENSPTRP00000012723 pep:novel chromosome:CHIMP2.1:15:87485948:87487383:-1 gene:ENSPTRG00000007439 transcript:ENSPTRT00000013726  Method p value:0.070 
Pan troglodytes >ENSPTRP00000052180 pep:novel chromosome:CHIMP2.1:20:35078616:35121193:1 gene:ENSPTRG00000013479 transcript:ENSPTRT00000059086  Method p value:0.070 
Pan troglodytes >ENSPTRP00000001179 pep:novel chromosome:CHIMP2.1:1:46378932:46382837:-1 gene:ENSPTRG00000000679 transcript:ENSPTRT00000001297  Method p value:0.065 
Pan troglodytes >ENSPTRP00000050506 pep:novel chromosome:CHIMP2.1:12:7098474:7101633:1 gene:ENSPTRG00000004595 transcript:ENSPTRT00000057610  Method p value:0.063 
Pan troglodytes >ENSPTRP00000008339 pep:novel chromosome:CHIMP2.1:12:41405311:41406078:-1 gene:ENSPTRG00000004877 transcript:ENSPTRT00000009027  Method p value:0.062 
Pan troglodytes >ENSPTRP00000041451 pep:novel chromosome:CHIMP2.1:3:53547847:53550630:1 gene:ENSPTRG00000014995 transcript:ENSPTRT00000048559  Method p value:0.062 
Pan troglodytes >ENSPTRP00000023719 pep:novel chromosome:CHIMP2.1:20:62019743:62020537:-1 gene:ENSPTRG00000030459 transcript:ENSPTRT00000025691  Method p value:0.062 
Pan troglodytes >ENSPTRP00000021228 pep:novel chromosome:CHIMP2.1:2b:119789313:119790779:-1 gene:ENSPTRG00000012398 transcript:ENSPTRT00000023017  Method p value:0.060 
Pan troglodytes >ENSPTRP00000016104 pep:novel chromosome:CHIMP2.1:17:60652318:60661880:1 gene:ENSPTRG00000009489 transcript:ENSPTRT00000017394  Method p value:0.060 
Pan troglodytes >ENSPTRP00000039477 pep:novel chromosome:CHIMP2.1:16:84528743:84561091:1 gene:ENSPTRG00000008415 transcript:ENSPTRT00000015514  Method p value:0.060 
Pan troglodytes >ENSPTRP00000004478 pep:novel chromosome:CHIMP2.1:10:69220782:69229989:-1 gene:ENSPTRG00000002583 transcript:ENSPTRT00000004857  Method p value:0.059 
Pan troglodytes >ENSPTRP00000013550 pep:novel chromosome:CHIMP2.1:16 random:3518186:3522338:1 gene:ENSPTRG00000007929 transcript:ENSPTRT00000014620  Method p value:0.058 
Pan troglodytes >ENSPTRP00000040883 pep:novel chromosome:CHIMP2.1:7:5286288:5354229:-1 gene:ENSPTRG00000018886 transcript:ENSPTRT00000034896  Method p value:0.058 
Pan troglodytes >ENSPTRP00000049971 pep:novel chromosome:CHIMP2.1:6:54861992:54862585:1 gene:ENSPTRG00000029583 transcript:ENSPTRT00000057124  Method p value:0.057 
Pan troglodytes >ENSPTRP00000000773 pep:novel chromosome:CHIMP2.1:1:29435576:29436821:-1 gene:ENSPTRG00000000444 transcript:ENSPTRT00000000863  Method p value:0.057 
Pan troglodytes >ENSPTRP00000052525 pep:novel chromosome:CHIMP2.1:1:38627325:38628182:-1 gene:ENSPTRG00000030679 transcript:ENSPTRT00000059374  Method p value:0.055 
Pan troglodytes >ENSPTRP00000047831 pep:novel chromosome:CHIMP2.1:5:178716013:178719640:1 gene:ENSPTRG00000017559 transcript:ENSPTRT00000055347  Method p value:0.055 
Pan troglodytes >ENSPTRP00000042826 pep:novel chromosome:CHIMP2.1:14:106031397:106039831:1 gene:ENSPTRG00000006795 transcript:ENSPTRT00000045173  Method p value:0.054 
Pan troglodytes >ENSPTRP00000014028 pep:novel chromosome:CHIMP2.1:16:66897848:66903158:1 gene:ENSPTRG00000008216 transcript:ENSPTRT00000015146  Method p value:0.052 
Pan troglodytes >ENSPTRP00000053103 pep:novel chromosome:CHIMP2.1:8:96179580:96180833:-1 gene:ENSPTRG00000020445 transcript:ENSPTRT00000037824  Method p value:0.051 
Pan troglodytes >ENSPTRP00000016294 pep:novel chromosome:CHIMP2.1:17:72080418:72560787:-1 gene:ENSPTRG00000009593 transcript:ENSPTRT00000017588  Method p value:0.051 
Pan troglodytes >ENSPTRP00000005346 pep:novel chromosome:CHIMP2.1:10:125379585:125435441:1 gene:ENSPTRG00000003030 transcript:ENSPTRT00000005774  Method p value:0.050 
Pan troglodytes >ENSPTRP00000008733 pep:novel chromosome:CHIMP2.1:12:32098477:32122341:-1 gene:ENSPTRG00000005135 transcript:ENSPTRT00000009438  Method p value:0.050 
Pan troglodytes >ENSPTRP00000047768 pep:novel chromosome:CHIMP2.1:11:76620831:76622379:1 gene:ENSPTRG00000028462 transcript:ENSPTRT00000055298  Method p value:0.050 
Pan troglodytes >ENSPTRP00000023636 pep:novel chromosome:CHIMP2.1:20:60923838:60924515:-1 gene:ENSPTRG00000013728 transcript:ENSPTRT00000025606  Method p value:0.049 
Pan troglodytes >ENSPTRP00000014579 pep:novel chromosome:CHIMP2.1:17:2041551:2044226:1 gene:ENSPTRG00000008543 transcript:ENSPTRT00000015757  Method p value:0.048 
Pan troglodytes >ENSPTRP00000051740 pep:novel chromosome:CHIMP2.1:1:134101072:134113551:-1 gene:ENSPTRG00000001394 transcript:ENSPTRT00000002554  Method p value:0.048 
Pan troglodytes >ENSPTRP00000040806 pep:novel chromosome:CHIMP2.1:3:163127753:163135909:-1 gene:ENSPTRG00000023041 transcript:ENSPTRT00000045963  Method p value:0.047 
Pan troglodytes >ENSPTRP00000007106 pep:novel chromosome:CHIMP2.1:11:84272432:84277369:-1 gene:ENSPTRG00000004135 transcript:ENSPTRT00000007702  Method p value:0.046 
Pan troglodytes >ENSPTRP00000018212 pep:novel chromosome:CHIMP2.1:19:17951316:17961458:1 gene:ENSPTRG00000010677 transcript:ENSPTRT00000019684  Method p value:0.046 
Pan troglodytes >ENSPTRP00000001034 pep:novel chromosome:CHIMP2.1:1:41529975:41530951:-1 gene:ENSPTRG00000000598 transcript:ENSPTRT00000001144  Method p value:0.043 
Pan troglodytes >ENSPTRP00000005418 pep:novel chromosome:CHIMP2.1:10:134075247:134076439:-1 gene:ENSPTRG00000003080 transcript:ENSPTRT00000005857  Method p value:0.043 
Pan troglodytes >ENSPTRP00000035771 pep:novel chromosome:CHIMP2.1:9:36352360:36354007:-1 gene:ENSPTRG00000020913 transcript:ENSPTRT00000038692  Method p value:0.043 
Pan troglodytes >ENSPTRP00000054905 pep:novel chromosome:CHIMP2.1:19:5890598:5891860:-1 gene:ENSPTRG00000032573 transcript:ENSPTRT00000062349  Method p value:0.043 
Pan troglodytes >ENSPTRP00000011610 pep:novel chromosome:CHIMP2.1:14:106031391:106039799:1 gene:ENSPTRG00000006795 transcript:ENSPTRT00000012544  Method p value:0.043 
Pan troglodytes >ENSPTRP00000020746 pep:novel chromosome:CHIMP2.1:2a:76059481:76063797:-1 gene:ENSPTRG00000012089 transcript:ENSPTRT00000022483  Method p value:0.043 
Pan troglodytes >ENSPTRP00000048626 pep:novel chromosome:CHIMP2.1:9:137284601:137288218:-1 gene:ENSPTRG00000021587 transcript:ENSPTRT00000056003  Method p value:0.041 
Pan troglodytes >ENSPTRP00000047796 pep:novel chromosome:CHIMP2.1:11:73618827:73619507:1 gene:ENSPTRG00000028472 transcript:ENSPTRT00000055324  Method p value:0.040 
Pan troglodytes >ENSPTRP00000017826 pep:novel chromosome:CHIMP2.1:19:10506369:10514445:1 gene:ENSPTRG00000010462 transcript:ENSPTRT00000019260  Method p value:0.039 
Pan troglodytes >ENSPTRP00000044950 pep:novel chromosome:CHIMP2.1:6:70967560:71055455:-1 gene:ENSPTRG00000018329 transcript:ENSPTRT00000048069  Method p value:0.038 
Pan troglodytes >ENSPTRP00000035320 pep:novel chromosome:CHIMP2.1:8:143552704:143556549:-1 gene:ENSPTRG00000020659 transcript:ENSPTRT00000038204  Method p value:0.038 
Pan troglodytes >ENSPTRP00000045078 pep:novel chromosome:CHIMP2.1:6:39994521:40005729:-1 gene:ENSPTRG00000018132 transcript:ENSPTRT00000033516  Method p value:0.038 
Pan troglodytes >ENSPTRP00000051684 pep:novel chromosome:CHIMP2.1:1:139372126:139376779:-1 gene:ENSPTRG00000001539 transcript:ENSPTRT00000002816  Method p value:0.037 
Pan troglodytes >ENSPTRP00000000941 pep:novel chromosome:CHIMP2.1:1:36710183:36715270:1 gene:ENSPTRG00000000534 transcript:ENSPTRT00000001044  Method p value:0.036 
Pan troglodytes >ENSPTRP00000018819 pep:novel chromosome:CHIMP2.1:19:45123196:45123681:-1 gene:ENSPTRG00000010977 transcript:ENSPTRT00000020343  Method p value:0.036 
Pan troglodytes >ENSPTRP00000000390 pep:novel chromosome:CHIMP2.1:1:16218743:16223321:1 gene:ENSPTRG00000000213 transcript:ENSPTRT00000000448  Method p value:0.035 
Pan troglodytes >ENSPTRP00000016663 pep:novel chromosome:CHIMP2.1:17:82452726:82463936:1 gene:ENSPTRG00000009795 transcript:ENSPTRT00000017985  Method p value:0.035 
Pan troglodytes >ENSPTRP00000000012 pep:novel chromosome:CHIMP2.1:1:1124294:1125186:-1 gene:ENSPTRG00000000009 transcript:ENSPTRT00000000016  Method p value:0.034 
Pan troglodytes >ENSPTRP00000024714 pep:novel chromosome:CHIMP2.1:22:36734403:36736512:1 gene:ENSPTRG00000014349 transcript:ENSPTRT00000026813  Method p value:0.034 
Pan troglodytes >ENSPTRP00000042260 pep:novel chromosome:CHIMP2.1:17:72080418:72560787:-1 gene:ENSPTRG00000009593 transcript:ENSPTRT00000046052  Method p value:0.033 
Pan troglodytes >ENSPTRP00000050259 pep:novel chromosome:CHIMP2.1:12:37823609:37825925:1 gene:ENSPTRG00000029722 transcript:ENSPTRT00000057391  Method p value:0.033 
Pan troglodytes >ENSPTRP00000053013 pep:novel chromosome:CHIMP2.1:8:143712320:143715979:-1 gene:ENSPTRG00000030909 transcript:ENSPTRT00000059775  Method p value:0.033 
Pan troglodytes >ENSPTRP00000017441 pep:novel chromosome:CHIMP2.1:19:3522533:3525797:-1 gene:ENSPTRG00000010262 transcript:ENSPTRT00000018845  Method p value:0.032 
Pan troglodytes >ENSPTRP00000005753 pep:novel chromosome:CHIMP2.1:11:6167636:6169190:-1 gene:ENSPTRG00000003284 transcript:ENSPTRT00000006237  Method p value:0.032 
Pan troglodytes >ENSPTRP00000022529 pep:novel chromosome:CHIMP2.1:20:1258228:1258623:-1 gene:ENSPTRG00000013162 transcript:ENSPTRT00000024423  Method p value:0.032 
Pan troglodytes >ENSPTRP00000033371 pep:novel chromosome:CHIMP2.1:7:100437743:100440082:-1 gene:ENSPTRG00000019495 transcript:ENSPTRT00000036098  Method p value:0.030 
Pan troglodytes >ENSPTRP00000052747 pep:novel chromosome:CHIMP2.1:14:23350783:23353754:-1 gene:ENSPTRG00000006222 transcript:ENSPTRT00000011416  Method p value:0.030 
Pan troglodytes >ENSPTRP00000015689 pep:novel chromosome:CHIMP2.1:17:14851650:14860706:1 gene:ENSPTRG00000009214 transcript:ENSPTRT00000016948  Method p value:0.029 
Pan troglodytes >ENSPTRP00000028307 pep:novel chromosome:CHIMP2.1:4:150682339:150685919:1 gene:ENSPTRG00000016492 transcript:ENSPTRT00000030651  Method p value:0.029 
Pan troglodytes >ENSPTRP00000031061 pep:novel chromosome:CHIMP2.1:6:43973417:43986918:-1 gene:ENSPTRG00000018179 transcript:ENSPTRT00000033612  Method p value:0.028 
Pan troglodytes >ENSPTRP00000029407 pep:novel chromosome:CHIMP2.1:5:129072268:129110113:1 gene:ENSPTRG00000017195 transcript:ENSPTRT00000031827  Method p value:0.026 
Pan troglodytes >ENSPTRP00000006496 pep:novel chromosome:CHIMP2.1:11:61053091:61055670:-1 gene:ENSPTRG00000003780 transcript:ENSPTRT00000007043  Method p value:0.026 
Pan troglodytes >ENSPTRP00000024254 pep:novel chromosome:CHIMP2.1:22:18804647:18809921:-1 gene:ENSPTRG00000014080 transcript:ENSPTRT00000026307  Method p value:0.025 
Pan troglodytes >ENSPTRP00000022653 pep:novel chromosome:CHIMP2.1:20:4043515:4083258:1 gene:ENSPTRG00000013214 transcript:ENSPTRT00000024557  Method p value:0.024 
Pan troglodytes >ENSPTRP00000004617 pep:novel chromosome:CHIMP2.1:10:74467334:74469507:-1 gene:ENSPTRG00000002658 transcript:ENSPTRT00000005001  Method p value:0.024 
Pan troglodytes >ENSPTRP00000006832 pep:novel chromosome:CHIMP2.1:11:66123418:66125401:-1 gene:ENSPTRG00000003971 transcript:ENSPTRT00000007406  Method p value:0.024 
Pan troglodytes >ENSPTRP00000019154 pep:novel chromosome:CHIMP2.1:19:51118384:51137680:1 gene:ENSPTRG00000011157 transcript:ENSPTRT00000020740  Method p value:0.024 
Pan troglodytes >ENSPTRP00000024706 pep:novel chromosome:CHIMP2.1:22:36566662:36574348:1 gene:ENSPTRG00000014340 transcript:ENSPTRT00000026803  Method p value:0.024 
Pan troglodytes >ENSPTRP00000050981 pep:novel chromosome:CHIMP2.1:3:163127396:163135040:-1 gene:ENSPTRG00000023041 transcript:ENSPTRT00000058041  Method p value:0.023 
Pan troglodytes >ENSPTRP00000048147 pep:novel chromosome:CHIMP2.1:7:6493631:6494028:1 gene:ENSPTRG00000028665 transcript:ENSPTRT00000055613  Method p value:0.023 
Pan troglodytes >ENSPTRP00000023550 pep:novel chromosome:CHIMP2.1:20:57686182:57690171:-1 gene:ENSPTRG00000013688 transcript:ENSPTRT00000025516  Method p value:0.022 
Pan troglodytes >ENSPTRP00000040095 pep:novel chromosome:CHIMP2.1:4:112244216:112743516:-1 gene:ENSPTRG00000016356 transcript:ENSPTRT00000049541  Method p value:0.022 
Pan troglodytes >ENSPTRP00000006935 pep:novel chromosome:CHIMP2.1:11:70533145:70548759:1 gene:ENSPTRG00000004031 transcript:ENSPTRT00000007516  Method p value:0.022 
Pan troglodytes >ENSPTRP00000003502 pep:novel chromosome:CHIMP2.1:1:208785710:208798027:1 gene:ENSPTRG00000002072 transcript:ENSPTRT00000003794  Method p value:0.021 
Pan troglodytes >ENSPTRP00000054297 pep:novel chromosome:CHIMP2.1:19:59793957:59805676:1 gene:ENSPTRG00000028890 transcript:ENSPTRT00000061754  Method p value:0.021 
Pan troglodytes >ENSPTRP00000052476 pep:novel chromosome:CHIMP2.1:1:40957305:40965890:-1 gene:ENSPTRG00000000588 transcript:ENSPTRT00000059345  Method p value:0.021 
Pan troglodytes >ENSPTRP00000041734 pep:novel chromosome:CHIMP2.1:6:70968199:71035444:-1 gene:ENSPTRG00000018329 transcript:ENSPTRT00000047188  Method p value:0.020 
Pan troglodytes >ENSPTRP00000026931 pep:novel chromosome:CHIMP2.1:3:185003605:185024710:1 gene:ENSPTRG00000015649 transcript:ENSPTRT00000029181  Method p value:0.020 
Pan troglodytes >ENSPTRP00000049443 pep:novel chromosome:CHIMP2.1:9:15803119:15842706:1 gene:ENSPTRG00000020785 transcript:ENSPTRT00000056677  Method p value:0.020 
Pan troglodytes >ENSPTRP00000023360 pep:novel chromosome:CHIMP2.1:20:44069192:44073157:-1 gene:ENSPTRG00000013587 transcript:ENSPTRT00000025308  Method p value:0.017 
Pan troglodytes >ENSPTRP00000022814 pep:novel chromosome:CHIMP2.1:20:20618331:20621155:1 gene:ENSPTRG00000013303 transcript:ENSPTRT00000024724  Method p value:0.017 
Pan troglodytes >ENSPTRP00000017824 pep:novel chromosome:CHIMP2.1:19:10506613:10514031:1 gene:ENSPTRG00000010462 transcript:ENSPTRT00000019258  Method p value:0.016 
Pan troglodytes >ENSPTRP00000031321 pep:novel chromosome:CHIMP2.1:6:70967560:71055309:-1 gene:ENSPTRG00000018329 transcript:ENSPTRT00000033887  Method p value:0.016 
Pan troglodytes >ENSPTRP00000012920 pep:novel chromosome:CHIMP2.1:16:646263:778656:1 gene:ENSPTRG00000007563 transcript:ENSPTRT00000013947  Method p value:0.015 
Pan troglodytes >ENSPTRP00000049045 pep:novel chromosome:CHIMP2.1:2b:175624057:175626160:1 gene:ENSPTRG00000029149 transcript:ENSPTRT00000056331  Method p value:0.015 
Pan troglodytes >ENSPTRP00000032255 pep:novel chromosome:CHIMP2.1:7:5413222:5413887:-1 gene:ENSPTRG00000018888 transcript:ENSPTRT00000034900  Method p value:0.014 
Pan troglodytes >ENSPTRP00000025869 pep:novel chromosome:CHIMP2.1:3:53214772:53220650:-1 gene:ENSPTRG00000014984 transcript:ENSPTRT00000028044  Method p value:0.014 
Pan troglodytes >ENSPTRP00000040569 pep:novel chromosome:CHIMP2.1:6:70967979:71055309:-1 gene:ENSPTRG00000018329 transcript:ENSPTRT00000043822  Method p value:0.014 
Pan troglodytes >ENSPTRP00000015691 pep:novel chromosome:CHIMP2.1:17:14846430:14848808:1 gene:ENSPTRG00000009215 transcript:ENSPTRT00000016950  Method p value:0.014 
Pan troglodytes >ENSPTRP00000051423 pep:novel chromosome:CHIMP2.1:1:163765043:163784005:1 gene:ENSPTRG00000023202 transcript:ENSPTRT00000058425  Method p value:0.013 
Pan troglodytes >ENSPTRP00000047762 pep:novel chromosome:CHIMP2.1:11:81314914:81316938:-1 gene:ENSPTRG00000028459 transcript:ENSPTRT00000055294  Method p value:0.013 
Pan troglodytes >ENSPTRP00000018872 pep:novel chromosome:CHIMP2.1:19:46069503:46120760:1 gene:ENSPTRG00000011000 transcript:ENSPTRT00000020408  Method p value:0.013 
Pan troglodytes >ENSPTRP00000017388 pep:novel chromosome:CHIMP2.1:19:2258762:2261565:1 gene:ENSPTRG00000010228 transcript:ENSPTRT00000018788  Method p value:0.013 
Pan troglodytes >ENSPTRP00000023172 pep:novel chromosome:CHIMP2.1:20:36155901:36234221:1 gene:ENSPTRG00000013497 transcript:ENSPTRT00000025108  Method p value:0.013 
Pan troglodytes >ENSPTRP00000051110 pep:novel chromosome:CHIMP2.1:1:206117287:206271506:-1 gene:ENSPTRG00000002037 transcript:ENSPTRT00000003727  Method p value:0.012 
Pan troglodytes >ENSPTRP00000035342 pep:novel chromosome:CHIMP2.1:8:143780988:143805708:-1 gene:ENSPTRG00000020669 transcript:ENSPTRT00000038227  Method p value:0.012 
Pan troglodytes >ENSPTRP00000006656 pep:novel chromosome:CHIMP2.1:11:63516020:63516553:-1 gene:ENSPTRG00000003862 transcript:ENSPTRT00000007219  Method p value:0.011 
Pan troglodytes >ENSPTRP00000035405 pep:novel chromosome:CHIMP2.1:8:144348322:144350429:1 gene:ENSPTRG00000020697 transcript:ENSPTRT00000038292  Method p value:0.010 
Pan troglodytes >ENSPTRP00000038646 pep:novel chromosome:CHIMP2.1:X:153400150:153401339:1 gene:ENSPTRG00000022422 transcript:ENSPTRT00000041848  Method p value:0.010 
Pan troglodytes >ENSPTRP00000047116 pep:novel chromosome:CHIMP2.1:1:44639791:44643216:1 gene:ENSPTRG00000000645 transcript:ENSPTRT00000046706  Method p value:0.010 
Pan troglodytes >ENSPTRP00000000808 pep:novel chromosome:CHIMP2.1:1:32052095:32099793:-1 gene:ENSPTRG00000000464 transcript:ENSPTRT00000000904  Method p value:0.009 
Pan troglodytes >ENSPTRP00000053250 pep:novel chromosome:CHIMP2.1:8:1939123:1941465:1 gene:ENSPTRG00000031045 transcript:ENSPTRT00000059972  Method p value:0.009 
Pan troglodytes >ENSPTRP00000022588 pep:novel chromosome:CHIMP2.1:20:2939753:2941965:1 gene:ENSPTRG00000013188 transcript:ENSPTRT00000024492  Method p value:0.009 
Pan troglodytes >ENSPTRP00000015854 pep:novel chromosome:CHIMP2.1:17:10703299:10704389:1 gene:ENSPTRG00000009324 transcript:ENSPTRT00000017127  Method p value:0.008 
Pan troglodytes >ENSPTRP00000000653 pep:novel chromosome:CHIMP2.1:1:26105389:26111939:-1 gene:ENSPTRG00000000369 transcript:ENSPTRT00000000739  Method p value:0.008 
Pan troglodytes >ENSPTRP00000018037 pep:novel chromosome:CHIMP2.1:19:14276504:14279773:1 gene:ENSPTRG00000010568 transcript:ENSPTRT00000019487  Method p value:0.007 
Pan troglodytes >ENSPTRP00000020189 pep:novel chromosome:CHIMP2.1:2a:27692034:27710733:-1 gene:ENSPTRG00000011747 transcript:ENSPTRT00000021885  Method p value:0.007 
Pan troglodytes >ENSPTRP00000048907 pep:novel chromosome:CHIMP2.1:2b:205176317:205267308:-1 gene:ENSPTRG00000029087 transcript:ENSPTRT00000056224  Method p value:0.007 
Pan troglodytes >ENSPTRP00000028672 pep:novel chromosome:CHIMP2.1:5:3655697:3660961:1 gene:ENSPTRG00000016709 transcript:ENSPTRT00000031041  Method p value:0.006 
Pan troglodytes >ENSPTRP00000011551 pep:novel chromosome:CHIMP2.1:14:104676391:104680106:1 gene:ENSPTRG00000006767 transcript:ENSPTRT00000012479  Method p value:0.005 
Pan troglodytes >ENSPTRP00000035336 pep:novel chromosome:CHIMP2.1:8:143780988:143805238:-1 gene:ENSPTRG00000020669 transcript:ENSPTRT00000038221  Method p value:0.005 
Pan troglodytes >ENSPTRP00000020186 pep:novel chromosome:CHIMP2.1:2a:27669597:27677103:1 gene:ENSPTRG00000011745 transcript:ENSPTRT00000021882  Method p value:0.005 
Pan troglodytes >ENSPTRP00000010457 pep:novel chromosome:CHIMP2.1:14:22263449:22268378:1 gene:ENSPTRG00000006167 transcript:ENSPTRT00000011308  Method p value:0.005 
Pan troglodytes >ENSPTRP00000020432 pep:novel chromosome:CHIMP2.1:2a:48657535:48708506:-1 gene:ENSPTRG00000011904 transcript:ENSPTRT00000022146  Method p value:0.004 
Pan troglodytes >ENSPTRP00000050691 pep:novel chromosome:CHIMP2.1:10:42633213:42635068:1 gene:ENSPTRG00000002439 transcript:ENSPTRT00000004529  Method p value:0.004 
Pan troglodytes >ENSPTRP00000015676 pep:novel chromosome:CHIMP2.1:17:14984406:14992750:-1 gene:ENSPTRG00000009203 transcript:ENSPTRT00000016935  Method p value:0.004 
Pan troglodytes >ENSPTRP00000018206 pep:novel chromosome:CHIMP2.1:19:17770481:17775639:1 gene:ENSPTRG00000010670 transcript:ENSPTRT00000019675  Method p value:0.004 
Pan troglodytes >ENSPTRP00000050122 pep:novel chromosome:CHIMP2.1:6:44166721:44167209:-1 gene:ENSPTRG00000029665 transcript:ENSPTRT00000057261  Method p value:0.004 
Pan troglodytes >ENSPTRP00000019155 pep:novel chromosome:CHIMP2.1:19:51163468:51197669:-1 gene:ENSPTRG00000011158 transcript:ENSPTRT00000020741  Method p value:0.004 
Pan troglodytes >ENSPTRP00000014869 pep:novel chromosome:CHIMP2.1:17:48389390:48392311:1 gene:ENSPTRG00000008725 transcript:ENSPTRT00000016071  Method p value:0.004 
Pan troglodytes >ENSPTRP00000053782 pep:novel chromosome:CHIMP2.1:16:4516186:4518207:1 gene:ENSPTRG00000031304 transcript:ENSPTRT00000060406  Method p value:0.004 
Pan troglodytes >ENSPTRP00000053878 pep:novel chromosome:CHIMP2.1:Un:25492109:25498532:1 gene:ENSPTRG00000012470 transcript:ENSPTRT00000023145  Method p value:0.003 
Pan troglodytes >ENSPTRP00000054021 pep:novel chromosome:CHIMP2.1:19 random:2270076:2272455:-1 gene:ENSPTRG00000031467 transcript:ENSPTRT00000060619  Method p value:0.003 
Pan troglodytes >ENSPTRP00000051111 pep:novel chromosome:CHIMP2.1:1:206108657:206271507:-1 gene:ENSPTRG00000002037 transcript:ENSPTRT00000042255  Method p value:0.003 
Pan troglodytes >ENSPTRP00000001101 pep:novel chromosome:CHIMP2.1:1:44148876:44151938:-1 gene:ENSPTRG00000000640 transcript:ENSPTRT00000001214  Method p value:0.003 
Pan troglodytes >ENSPTRP00000029406 pep:novel chromosome:CHIMP2.1:5:129072260:129108939:1 gene:ENSPTRG00000017195 transcript:ENSPTRT00000031826  Method p value:0.003 
Pan troglodytes >ENSPTRP00000020397 pep:novel chromosome:CHIMP2.1:2a:45195842:45264701:1 gene:ENSPTRG00000011881 transcript:ENSPTRT00000022108  Method p value:0.003 
Pan troglodytes >ENSPTRP00000048455 pep:novel chromosome:CHIMP2.1:19:64285121:64285555:-1 gene:ENSPTRG00000028860 transcript:ENSPTRT00000055874  Method p value:0.002 
Pan troglodytes >ENSPTRP00000018279 pep:novel chromosome:CHIMP2.1:19:19050676:19054212:1 gene:ENSPTRG00000010715 transcript:ENSPTRT00000019761  Method p value:0.002 
Pan troglodytes >ENSPTRP00000052242 pep:novel chromosome:CHIMP2.1:1:64457442:64458878:1 gene:ENSPTRG00000030580 transcript:ENSPTRT00000059138  Method p value:0.001 
Pan troglodytes >ENSPTRP00000049394 pep:novel chromosome:CHIMP2.1:18:42040867:42057589:1 gene:ENSPTRG00000024035 transcript:ENSPTRT00000056633  Method p value:0.001 
Rattus norvegicus >ENSRNOP00000000872 pep:novel chromosome:RGSC3.4:12:43520629:43529526:-1 gene:ENSRNOG00000000692 transcript:ENSRNOT00000000872  Method p value:0.523 
Rattus norvegicus >ENSRNOP00000054659 pep:novel chromosome:RGSC3.4:13:93929724:93930263:-1 gene:ENSRNOG00000038020 transcript:ENSRNOT00000057850  Method p value:0.372 
Rattus norvegicus >ENSRNOP00000050167 pep:novel chromosome:RGSC3.4:12:23033662:23076086:1 gene:ENSRNOG00000001469 transcript:ENSRNOT00000049100  Method p value:0.249 
Rattus norvegicus >ENSRNOP00000054921 pep:novel chromosome:RGSC3.4:6:108075641:108076450:1 gene:ENSRNOG00000033887 transcript:ENSRNOT00000058114  Method p value:0.240 
Rattus norvegicus >ENSRNOP00000036105 pep:novel chromosome:RGSC3.4:18:113234:117952:-1 gene:ENSRNOG00000024066 transcript:ENSRNOT00000033618  Method p value:0.171 
Rattus norvegicus >ENSRNOP00000003634 pep:novel chromosome:RGSC3.4:10:43945194:43946032:1 gene:ENSRNOG00000002682 transcript:ENSRNOT00000003634  Method p value:0.169 
Rattus norvegicus >ENSRNOP00000015051 pep:novel chromosome:RGSC3.4:4:156870415:156872286:-1 gene:ENSRNOG00000011325 transcript:ENSRNOT00000015051  Method p value:0.161 
Rattus norvegicus >ENSRNOP00000031388 pep:novel chromosome:RGSC3.4:3:157950196:157950699:1 gene:ENSRNOG00000007285 transcript:ENSRNOT00000036817  Method p value:0.143 
Rattus norvegicus >ENSRNOP00000025601 pep:novel chromosome:RGSC3.4:X:37419066:37484384:1 gene:ENSRNOG00000018856 transcript:ENSRNOT00000025601  Method p value:0.143 
Rattus norvegicus >ENSRNOP00000046193 pep:novel chromosome:RGSC3.4:6:108042057:108049568:1 gene:ENSRNOG00000028870 transcript:ENSRNOT00000051256  Method p value:0.135 
Rattus norvegicus >ENSRNOP00000024006 pep:novel chromosome:RGSC3.4:1:199397746:199398663:-1 gene:ENSRNOG00000017748 transcript:ENSRNOT00000024004  Method p value:0.132 
Rattus norvegicus >ENSRNOP00000056358 pep:novel chromosome:RGSC3.4:9:37826935:37829076:-1 gene:ENSRNOG00000038984 transcript:ENSRNOT00000059601  Method p value:0.127 
Rattus norvegicus >ENSRNOP00000044848 pep:novel chromosome:RGSC3.4:X:37424807:37484384:1 gene:ENSRNOG00000018856 transcript:ENSRNOT00000041611  Method p value:0.120 
Rattus norvegicus >ENSRNOP00000047470 pep:novel chromosome:RGSC3.4:X:37424807:37484384:1 gene:ENSRNOG00000018856 transcript:ENSRNOT00000049196  Method p value:0.117 
Rattus norvegicus >ENSRNOP00000047861 pep:novel chromosome:RGSC3.4:X:37424807:37484384:1 gene:ENSRNOG00000018856 transcript:ENSRNOT00000050419  Method p value:0.114 
Rattus norvegicus >ENSRNOP00000039223 pep:novel chromosome:RGSC3.4:X:37424807:37484384:1 gene:ENSRNOG00000018856 transcript:ENSRNOT00000041932  Method p value:0.112 
Rattus norvegicus >ENSRNOP00000046437 pep:novel chromosome:RGSC3.4:X:37424825:37484384:1 gene:ENSRNOG00000018856 transcript:ENSRNOT00000040354  Method p value:0.108 
Rattus norvegicus >ENSRNOP00000040856 pep:novel chromosome:RGSC3.4:X:37419066:37485511:1 gene:ENSRNOG00000018856 transcript:ENSRNOT00000052169  Method p value:0.105 
Rattus norvegicus >ENSRNOP00000046789 pep:novel chromosome:RGSC3.4:3:156540328:156542427:-1 gene:ENSRNOG00000029470 transcript:ENSRNOT00000049468  Method p value:0.101 
Rattus norvegicus >ENSRNOP00000057108 pep:novel chromosome:RGSC3.4:4:56039955:56041664:-1 gene:ENSRNOG00000039388 transcript:ENSRNOT00000060362  Method p value:0.098 
Rattus norvegicus >ENSRNOP00000049932 pep:novel chromosome:RGSC3.4:X:37459349:37484375:1 gene:ENSRNOG00000018856 transcript:ENSRNOT00000044581  Method p value:0.096 
Rattus norvegicus >ENSRNOP00000012262 pep:novel chromosome:RGSC3.4:4:149356036:149360840:1 gene:ENSRNOG00000009204 transcript:ENSRNOT00000012262  Method p value:0.095 
Rattus norvegicus >ENSRNOP00000037724 pep:novel chromosome:RGSC3.4:3:15094187:15094833:-1 gene:ENSRNOG00000021927 transcript:ENSRNOT00000032204  Method p value:0.089 
Rattus norvegicus >ENSRNOP00000044882 pep:novel chromosome:RGSC3.4:3:15094187:15094978:-1 gene:ENSRNOG00000021927 transcript:ENSRNOT00000050171  Method p value:0.087 
Rattus norvegicus >ENSRNOP00000045794 pep:novel chromosome:RGSC3.4:X:37424807:37484384:1 gene:ENSRNOG00000018856 transcript:ENSRNOT00000041457  Method p value:0.080 
Rattus norvegicus >ENSRNOP00000042921 pep:novel chromosome:RGSC3.4:7:114696618:114705754:-1 gene:ENSRNOG00000014811 transcript:ENSRNOT00000050589  Method p value:0.079 
Rattus norvegicus >ENSRNOP00000012695 pep:novel chromosome:RGSC3.4:5:169236484:169237104:-1 gene:ENSRNOG00000009405 transcript:ENSRNOT00000012695  Method p value:0.070 
Rattus norvegicus >ENSRNOP00000043039 pep:novel chromosome:RGSC3.4:3:119240678:119254084:1 gene:ENSRNOG00000021255 transcript:ENSRNOT00000050689  Method p value:0.069 
Rattus norvegicus >ENSRNOP00000057562 pep:novel chromosome:RGSC3.4:2:42800011:42999140:-1 gene:ENSRNOG00000013098 transcript:ENSRNOT00000017475  Method p value:0.069 
Rattus norvegicus >ENSRNOP00000051481 pep:novel chromosome:RGSC3.4:6:108075431:108094677:1 gene:ENSRNOG00000033887 transcript:ENSRNOT00000046891  Method p value:0.062 
Rattus norvegicus >ENSRNOP00000056878 pep:novel chromosome:RGSC3.4:15:32753072:32764537:-1 gene:ENSRNOG00000013533 transcript:ENSRNOT00000060131  Method p value:0.061 
Rattus norvegicus >ENSRNOP00000047441 pep:novel chromosome:RGSC3.4:18:70354896:70355778:1 gene:ENSRNOG00000015777 transcript:ENSRNOT00000041227  Method p value:0.054 
Rattus norvegicus >ENSRNOP00000038663 pep:novel chromosome:RGSC3.4:10:12968589:12973665:-1 gene:ENSRNOG00000028231 transcript:ENSRNOT00000033457  Method p value:0.050 
Rattus norvegicus >ENSRNOP00000013760 pep:novel chromosome:RGSC3.4:6:108115159:108115701:1 gene:ENSRNOG00000032508 transcript:ENSRNOT00000013760  Method p value:0.046 
Rattus norvegicus >ENSRNOP00000054319 pep:novel chromosome:RGSC3.4:10:52847565:52857689:-1 gene:ENSRNOG00000037858 transcript:ENSRNOT00000057511  Method p value:0.046 
Rattus norvegicus >ENSRNOP00000003642 pep:novel chromosome:RGSC3.4:10:35125992:35126872:1 gene:ENSRNOG00000002718 transcript:ENSRNOT00000003642  Method p value:0.044 
Rattus norvegicus >ENSRNOP00000039265 pep:novel chromosome:RGSC3.4:18:113234:117886:-1 gene:ENSRNOG00000024066 transcript:ENSRNOT00000045146  Method p value:0.044 
Rattus norvegicus >ENSRNOP00000000539 pep:novel chromosome:RGSC3.4:20:4959937:4960880:-1 gene:ENSRNOG00000000464 transcript:ENSRNOT00000000539  Method p value:0.040 
Rattus norvegicus >ENSRNOP00000041600 pep:novel chromosome:RGSC3.4:1:134816598:134837161:1 gene:ENSRNOG00000028992 transcript:ENSRNOT00000046382  Method p value:0.038 
Rattus norvegicus >ENSRNOP00000049102 pep:novel chromosome:RGSC3.4:8:111127878:111137772:1 gene:ENSRNOG00000033720 transcript:ENSRNOT00000040880  Method p value:0.037 
Rattus norvegicus >ENSRNOP00000036567 pep:novel chromosome:RGSC3.4:9:10084398:10087953:1 gene:ENSRNOG00000026481 transcript:ENSRNOT00000031366  Method p value:0.036 
Rattus norvegicus >ENSRNOP00000047472 pep:novel chromosome:RGSC3.4:1:192068570:192070602:-1 gene:ENSRNOG00000017006 transcript:ENSRNOT00000042171  Method p value:0.034 
Rattus norvegicus >ENSRNOP00000018934 pep:novel chromosome:RGSC3.4:1:42086563:42103478:1 gene:ENSRNOG00000013975 transcript:ENSRNOT00000018934  Method p value:0.034 
Rattus norvegicus >ENSRNOP00000052060 pep:novel chromosome:RGSC3.4:10:91266723:91268635:-1 gene:ENSRNOG00000020905 transcript:ENSRNOT00000055188  Method p value:0.030 
Rattus norvegicus >ENSRNOP00000033146 pep:novel chromosome:RGSC3.4:X:90945721:90946755:1 gene:ENSRNOG00000022267 transcript:ENSRNOT00000029100  Method p value:0.030 
Rattus norvegicus >ENSRNOP00000042100 pep:novel chromosome:RGSC3.4:5:143939640:143982939:1 gene:ENSRNOG00000032624 transcript:ENSRNOT00000041986  Method p value:0.029 
Rattus norvegicus >ENSRNOP00000000271 pep:novel chromosome:RGSC3.4:6:127604904:127605785:1 gene:ENSRNOG00000000254 transcript:ENSRNOT00000000271  Method p value:0.026 
Rattus norvegicus >ENSRNOP00000048542 pep:novel chromosome:RGSC3.4:8:72185410:72186096:-1 gene:ENSRNOG00000034236 transcript:ENSRNOT00000043006  Method p value:0.023 
Rattus norvegicus >ENSRNOP00000048199 pep:novel chromosome:RGSC3.4:X:94988758:94989458:1 gene:ENSRNOG00000023742 transcript:ENSRNOT00000050808  Method p value:0.021 
Rattus norvegicus >ENSRNOP00000051163 pep:novel chromosome:RGSC3.4:15:39469377:39469958:-1 gene:ENSRNOG00000033342 transcript:ENSRNOT00000048290  Method p value:0.020 
Rattus norvegicus >ENSRNOP00000056104 pep:novel chromosome:RGSC3.4:19:36904110:36904598:1 gene:ENSRNOG00000038838 transcript:ENSRNOT00000059344  Method p value:0.018 
Rattus norvegicus >ENSRNOP00000028097 pep:novel chromosome:RGSC3.4:1:208232325:208233267:1 gene:ENSRNOG00000020700 transcript:ENSRNOT00000028097  Method p value:0.014 
Rattus norvegicus >ENSRNOP00000035875 pep:novel chromosome:RGSC3.4:X:26644114:26651208:-1 gene:ENSRNOG00000024801 transcript:ENSRNOT00000033676  Method p value:0.013 
Rattus norvegicus >ENSRNOP00000013754 pep:novel chromosome:RGSC3.4:6:108075641:108079609:1 gene:ENSRNOG00000033887 transcript:ENSRNOT00000013753  Method p value:0.011 
Rattus norvegicus >ENSRNOP00000010126 pep:novel chromosome:RGSC3.4:5:36422405:36429708:-1 gene:ENSRNOG00000007683 transcript:ENSRNOT00000010126  Method p value:0.010 
Rattus norvegicus >ENSRNOP00000039939 pep:novel chromosome:RGSC3.4:20:4925337:4953098:-1 gene:ENSRNOG00000000463 transcript:ENSRNOT00000045620  Method p value:0.006 
Rattus norvegicus >ENSRNOP00000044130 pep:novel chromosome:RGSC3.4:1:134816598:134848992:1 gene:ENSRNOG00000028992 transcript:ENSRNOT00000049681  Method p value:0.006 
Rattus norvegicus >ENSRNOP00000049805 pep:novel chromosome:RGSC3.4:1:134787341:134848992:1 gene:ENSRNOG00000028992 transcript:ENSRNOT00000051985  Method p value:0.006 
Rattus norvegicus >ENSRNOP00000049615 pep:novel chromosome:RGSC3.4:20:29210474:29348283:-1 gene:ENSRNOG00000000552 transcript:ENSRNOT00000040620  Method p value:0.006 
Rattus norvegicus >ENSRNOP00000054267 pep:novel chromosome:RGSC3.4:16:82900184:82951377:-1 gene:ENSRNOG00000023972 transcript:ENSRNOT00000057459  Method p value:0.005 
Rattus norvegicus >ENSRNOP00000004667 pep:novel chromosome:RGSC3.4:19:24845276:24851782:1 gene:ENSRNOG00000003504 transcript:ENSRNOT00000004667  Method p value:0.004 
Takifugu rubripes >SINFRUP00000163886 pep:novel scaffold:FUGU4:scaffold 229:188754:192701:-1 gene:SINFRUG00000154023 transcript:SINFRUT00000163886  Method p value:0.235 
Takifugu rubripes >SINFRUP00000155102 pep:novel scaffold:FUGU4:scaffold 50:739073:740853:1 gene:SINFRUG00000145992 transcript:SINFRUT00000155102  Method p value:0.217 
Takifugu rubripes >SINFRUP00000129553 pep:novel scaffold:FUGU4:scaffold 408:16842:23526:-1 gene:SINFRUG00000122667 transcript:SINFRUT00000129553  Method p value:0.201 
Takifugu rubripes >SINFRUP00000166728 pep:novel scaffold:FUGU4:scaffold 85:376867:379523:1 gene:SINFRUG00000156595 transcript:SINFRUT00000170193  Method p value:0.187 
Takifugu rubripes >SINFRUP00000141623 pep:novel scaffold:FUGU4:scaffold 176:596392:597613:1 gene:SINFRUG00000133677 transcript:SINFRUT00000141623  Method p value:0.128 
Takifugu rubripes >SINFRUP00000181884 pep:novel scaffold:FUGU4:scaffold 3:3863031:3875881:1 gene:SINFRUG00000159910 transcript:SINFRUT00000182452  Method p value:0.125 
Takifugu rubripes >SINFRUP00000182355 pep:novel scaffold:FUGU4:scaffold 257:124147:131000:-1 gene:SINFRUG00000162468 transcript:SINFRUT00000182901  Method p value:0.105 
Takifugu rubripes >SINFRUP00000170344 pep:novel scaffold:FUGU4:scaffold 78:629669:633410:-1 gene:SINFRUG00000158618 transcript:SINFRUT00000176085  Method p value:0.104 
Takifugu rubripes >SINFRUP00000127840 pep:novel scaffold:FUGU4:scaffold 257:26083:27199:1 gene:SINFRUG00000164741 transcript:SINFRUT00000127840  Method p value:0.102 
Takifugu rubripes >SINFRUP00000171173 pep:novel scaffold:FUGU4:scaffold 128:102544:118295:-1 gene:SINFRUG00000124181 transcript:SINFRUT00000166622  Method p value:0.093 
Takifugu rubripes >SINFRUP00000145090 pep:novel scaffold:FUGU4:scaffold 23:1245650:1246792:1 gene:SINFRUG00000136839 transcript:SINFRUT00000145090  Method p value:0.092 
Takifugu rubripes >SINFRUP00000176620 pep:novel scaffold:FUGU4:scaffold 105:623330:624061:1 gene:SINFRUG00000159038 transcript:SINFRUT00000174448  Method p value:0.081 
Takifugu rubripes >SINFRUP00000158743 pep:novel scaffold:FUGU4:scaffold 15:730646:740355:1 gene:SINFRUG00000149328 transcript:SINFRUT00000158743  Method p value:0.078 
Takifugu rubripes >SINFRUP00000159825 pep:novel scaffold:FUGU4:scaffold 183:337712:338531:1 gene:SINFRUG00000150315 transcript:SINFRUT00000159825  Method p value:0.075 
Takifugu rubripes >SINFRUP00000134501 pep:novel scaffold:FUGU4:scaffold 2098:130:9741:1 gene:SINFRUG00000127205 transcript:SINFRUT00000134501  Method p value:0.072 
Takifugu rubripes >SINFRUP00000163168 pep:novel scaffold:FUGU4:scaffold 3:999258:1002795:1 gene:SINFRUG00000153354 transcript:SINFRUT00000163168  Method p value:0.067 
Takifugu rubripes >SINFRUP00000141734 pep:novel scaffold:FUGU4:scaffold 291:215974:218400:-1 gene:SINFRUG00000133776 transcript:SINFRUT00000141734  Method p value:0.063 
Takifugu rubripes >SINFRUP00000151390 pep:novel scaffold:FUGU4:scaffold 19:1003890:1005061:1 gene:SINFRUG00000142606 transcript:SINFRUT00000151390  Method p value:0.059 
Takifugu rubripes >SINFRUP00000159169 pep:novel scaffold:FUGU4:scaffold 12:1659507:1665938:1 gene:SINFRUG00000149720 transcript:SINFRUT00000159169  Method p value:0.059 
Takifugu rubripes >SINFRUP00000179808 pep:novel scaffold:FUGU4:scaffold 435:10870:11288:-1 gene:SINFRUG00000163971 transcript:SINFRUT00000180484  Method p value:0.057 
Takifugu rubripes >SINFRUP00000181923 pep:novel scaffold:FUGU4:scaffold 43:1372413:1373457:1 gene:SINFRUG00000164863 transcript:SINFRUT00000182490  Method p value:0.055 
Takifugu rubripes >SINFRUP00000134687 pep:novel scaffold:FUGU4:scaffold 442:137299:139609:-1 gene:SINFRUG00000127374 transcript:SINFRUT00000134687  Method p value:0.047 
Takifugu rubripes >SINFRUP00000170255 pep:novel scaffold:FUGU4:scaffold 594:66847:68936:-1 gene:SINFRUG00000156340 transcript:SINFRUT00000166859  Method p value:0.045 
Takifugu rubripes >SINFRUP00000138863 pep:novel scaffold:FUGU4:scaffold 242:405634:409801:-1 gene:SINFRUG00000131167 transcript:SINFRUT00000138863  Method p value:0.039 
Takifugu rubripes >SINFRUP00000181189 pep:novel scaffold:FUGU4:scaffold 127:824522:824951:1 gene:SINFRUG00000165378 transcript:SINFRUT00000181792  Method p value:0.038 
Takifugu rubripes >SINFRUP00000145371 pep:novel scaffold:FUGU4:scaffold 46:858729:865238:1 gene:SINFRUG00000137100 transcript:SINFRUT00000145371  Method p value:0.037 
Takifugu rubripes >SINFRUP00000177836 pep:novel scaffold:FUGU4:scaffold 221:275852:276292:-1 gene:SINFRUG00000162943 transcript:SINFRUT00000178618  Method p value:0.027 
Takifugu rubripes >SINFRUP00000163689 pep:novel scaffold:FUGU4:scaffold 57:954348:971464:-1 gene:SINFRUG00000153832 transcript:SINFRUT00000163689  Method p value:0.022 
Takifugu rubripes >SINFRUP00000154971 pep:novel scaffold:FUGU4:scaffold 50:1170078:1173661:1 gene:SINFRUG00000145876 transcript:SINFRUT00000154971  Method p value:0.020 
Takifugu rubripes >SINFRUP00000178090 pep:novel scaffold:FUGU4:scaffold 3700:4964:7276:1 gene:SINFRUG00000163101 transcript:SINFRUT00000178860  Method p value:0.019 
Takifugu rubripes >SINFRUP00000175553 pep:novel scaffold:FUGU4:scaffold 164:592788:607196:-1 gene:SINFRUG00000140068 transcript:SINFRUT00000174670  Method p value:0.015 
Takifugu rubripes >SINFRUP00000141885 pep:novel scaffold:FUGU4:scaffold 166:304083:305875:1 gene:SINFRUG00000133917 transcript:SINFRUT00000141885  Method p value:0.013 
Takifugu rubripes >SINFRUP00000179142 pep:novel scaffold:FUGU4:scaffold 161:574069:577370:-1 gene:SINFRUG00000164084 transcript:SINFRUT00000179855  Method p value:0.012 
Takifugu rubripes >SINFRUP00000146287 pep:novel scaffold:FUGU4:scaffold 120:815837:817967:-1 gene:SINFRUG00000137938 transcript:SINFRUT00000146287  Method p value:0.011 
Takifugu rubripes >SINFRUP00000132775 pep:novel scaffold:FUGU4:scaffold 249:232231:240667:1 gene:SINFRUG00000125626 transcript:SINFRUT00000132775  Method p value:0.008 
Takifugu rubripes >SINFRUP00000136145 pep:novel scaffold:FUGU4:scaffold 167:451854:453102:1 gene:SINFRUG00000128700 transcript:SINFRUT00000136145  Method p value:0.005 
Takifugu rubripes >SINFRUP00000178509 pep:novel scaffold:FUGU4:scaffold 2480:1267:2280:1 gene:SINFRUG00000160474 transcript:SINFRUT00000179256  Method p value:0.003 
Takifugu rubripes >SINFRUP00000178630 pep:novel scaffold:FUGU4:scaffold 370:82147:82472:-1 gene:SINFRUG00000163822 transcript:SINFRUT00000179373  Method p value:0.002 
Tupaia belangeri >ENSTBEP00000005382 pep:novel genescaffold:TREESHREW:GeneScaffold 598:404005:428700:1 gene:ENSTBEG00000006253 transcript:ENSTBET00000006250  Method p value:0.796 
Tupaia belangeri >ENSTBEP00000007843 pep:novel genescaffold:TREESHREW:GeneScaffold 2432:89310:101507:1 gene:ENSTBEG00000009058 transcript:ENSTBET00000009051  Method p value:0.771 
Tupaia belangeri >ENSTBEP00000005514 pep:novel genescaffold:TREESHREW:GeneScaffold 2517:255018:257634:1 gene:ENSTBEG00000006405 transcript:ENSTBET00000006401  Method p value:0.499 
Tupaia belangeri >ENSTBEP00000006231 pep:novel genescaffold:TREESHREW:GeneScaffold 3075:50262:51470:-1 gene:ENSTBEG00000007235 transcript:ENSTBET00000007213  Method p value:0.365 
Tupaia belangeri >ENSTBEP00000002235 pep:novel genescaffold:TREESHREW:GeneScaffold 2754:232246:330306:1 gene:ENSTBEG00000002578 transcript:ENSTBET00000002580  Method p value:0.259 
Tupaia belangeri >ENSTBEP00000005857 pep:novel genescaffold:TREESHREW:GeneScaffold 5184:77579:100233:-1 gene:ENSTBEG00000006766 transcript:ENSTBET00000006786  Method p value:0.256 
Tupaia belangeri >ENSTBEP00000012752 pep:novel scaffold:TREESHREW:scaffold 101987:49691:50181:-1 gene:ENSTBEG00000014711 transcript:ENSTBET00000014698  Method p value:0.254 
Tupaia belangeri >ENSTBEP00000011356 pep:novel genescaffold:TREESHREW:GeneScaffold 3485:470878:474325:1 gene:ENSTBEG00000013127 transcript:ENSTBET00000013112  Method p value:0.252 
Tupaia belangeri >ENSTBEP00000005146 pep:novel scaffold:TREESHREW:scaffold 130726:5956:7782:-1 gene:ENSTBEG00000005992 transcript:ENSTBET00000005980  Method p value:0.231 
Tupaia belangeri >ENSTBEP00000002325 pep:novel genescaffold:TREESHREW:GeneScaffold 4049:354220:363003:-1 gene:ENSTBEG00000002691 transcript:ENSTBET00000002685  Method p value:0.204 
Tupaia belangeri >ENSTBEP00000009576 pep:novel genescaffold:TREESHREW:GeneScaffold 1482:145473:148191:-1 gene:ENSTBEG00000011075 transcript:ENSTBET00000011079  Method p value:0.191 
Tupaia belangeri >ENSTBEP00000004736 pep:novel genescaffold:TREESHREW:GeneScaffold 4334:149201:357000:1 gene:ENSTBEG00000005509 transcript:ENSTBET00000005498  Method p value:0.152 
Tupaia belangeri >ENSTBEP00000006470 pep:novel genescaffold:TREESHREW:GeneScaffold 232:57408:114756:1 gene:ENSTBEG00000007437 transcript:ENSTBET00000007480  Method p value:0.142 
Tupaia belangeri >ENSTBEP00000002425 pep:novel genescaffold:TREESHREW:GeneScaffold 2260:441008:442018:1 gene:ENSTBEG00000002798 transcript:ENSTBET00000002798  Method p value:0.139 
Tupaia belangeri >ENSTBEP00000009502 pep:novel scaffold:TREESHREW:scaffold 58765:396:904:-1 gene:ENSTBEG00000010983 transcript:ENSTBET00000010988  Method p value:0.135 
Tupaia belangeri >ENSTBEP00000013197 pep:novel genescaffold:TREESHREW:GeneScaffold 238:263:57014:1 gene:ENSTBEG00000015194 transcript:ENSTBET00000015203  Method p value:0.134 
Tupaia belangeri >ENSTBEP00000011607 pep:novel genescaffold:TREESHREW:GeneScaffold 1140:78621:82426:-1 gene:ENSTBEG00000013410 transcript:ENSTBET00000013401  Method p value:0.124 
Tupaia belangeri >ENSTBEP00000007646 pep:novel genescaffold:TREESHREW:GeneScaffold 903:74786:359695:-1 gene:ENSTBEG00000008779 transcript:ENSTBET00000008823  Method p value:0.110 
Tupaia belangeri >ENSTBEP00000008684 pep:novel genescaffold:TREESHREW:GeneScaffold 5512:678060:685310:-1 gene:ENSTBEG00000010040 transcript:ENSTBET00000010035  Method p value:0.102 
Tupaia belangeri >ENSTBEP00000009885 pep:novel genescaffold:TREESHREW:GeneScaffold 5548:79286:79777:1 gene:ENSTBEG00000011457 transcript:ENSTBET00000011441  Method p value:0.098 
Tupaia belangeri >ENSTBEP00000009837 pep:novel genescaffold:TREESHREW:GeneScaffold 4497:182015:186497:-1 gene:ENSTBEG00000011391 transcript:ENSTBET00000011384  Method p value:0.097 
Tupaia belangeri >ENSTBEP00000006902 pep:novel scaffold:TREESHREW:scaffold 125143:40525:43838:1 gene:ENSTBEG00000007971 transcript:ENSTBET00000007974  Method p value:0.095 
Tupaia belangeri >ENSTBEP00000003380 pep:novel genescaffold:TREESHREW:GeneScaffold 5701:51737:52123:-1 gene:ENSTBEG00000003914 transcript:ENSTBET00000003892  Method p value:0.089 
Tupaia belangeri >ENSTBEP00000014779 pep:novel genescaffold:TREESHREW:GeneScaffold 2027:664:5678:1 gene:ENSTBEG00000017008 transcript:ENSTBET00000017000  Method p value:0.082 
Tupaia belangeri >ENSTBEP00000011818 pep:novel genescaffold:TREESHREW:GeneScaffold 4657:7405:28900:1 gene:ENSTBEG00000013650 transcript:ENSTBET00000013643  Method p value:0.082 
Tupaia belangeri >ENSTBEP00000011601 pep:novel genescaffold:TREESHREW:GeneScaffold 334:124911:312819:1 gene:ENSTBEG00000013394 transcript:ENSTBET00000013394  Method p value:0.080 
Tupaia belangeri >ENSTBEP00000007729 pep:novel genescaffold:TREESHREW:GeneScaffold 6028:101475:101998:1 gene:ENSTBEG00000008921 transcript:ENSTBET00000008916  Method p value:0.077 
Tupaia belangeri >ENSTBEP00000013318 pep:novel scaffold:TREESHREW:scaffold 117717:149191:158419:1 gene:ENSTBEG00000015360 transcript:ENSTBET00000015351  Method p value:0.073 
Tupaia belangeri >ENSTBEP00000012213 pep:novel genescaffold:TREESHREW:GeneScaffold 1985:152034:158282:-1 gene:ENSTBEG00000014071 transcript:ENSTBET00000014093  Method p value:0.070 
Tupaia belangeri >ENSTBEP00000000639 pep:novel genescaffold:TREESHREW:GeneScaffold 546:183215:184651:-1 gene:ENSTBEG00000000737 transcript:ENSTBET00000000735  Method p value:0.064 
Tupaia belangeri >ENSTBEP00000005516 pep:novel genescaffold:TREESHREW:GeneScaffold 5396:83980:84606:-1 gene:ENSTBEG00000006421 transcript:ENSTBET00000006405  Method p value:0.063 
Tupaia belangeri >ENSTBEP00000010031 pep:novel genescaffold:TREESHREW:GeneScaffold 2811:336916:388122:1 gene:ENSTBEG00000011606 transcript:ENSTBET00000011609  Method p value:0.063 
Tupaia belangeri >ENSTBEP00000013069 pep:novel genescaffold:TREESHREW:GeneScaffold 5861:133005:137614:1 gene:ENSTBEG00000015068 transcript:ENSTBET00000015054  Method p value:0.061 
Tupaia belangeri >ENSTBEP00000012791 pep:novel genescaffold:TREESHREW:GeneScaffold 2289:105391:106736:-1 gene:ENSTBEG00000014749 transcript:ENSTBET00000014742  Method p value:0.060 
Tupaia belangeri >ENSTBEP00000001615 pep:novel scaffold:TREESHREW:scaffold 119967:389:1152:-1 gene:ENSTBEG00000001881 transcript:ENSTBET00000001863  Method p value:0.058 
Tupaia belangeri >ENSTBEP00000015386 pep:novel genescaffold:TREESHREW:GeneScaffold 4195:23354:25985:1 gene:ENSTBEG00000017689 transcript:ENSTBET00000017693  Method p value:0.055 
Tupaia belangeri >ENSTBEP00000007202 pep:novel scaffold:TREESHREW:scaffold 15491:12067:16835:1 gene:ENSTBEG00000008320 transcript:ENSTBET00000008308  Method p value:0.054 
Tupaia belangeri >ENSTBEP00000000907 pep:novel genescaffold:TREESHREW:GeneScaffold 855:7953:18787:1 gene:ENSTBEG00000001036 transcript:ENSTBET00000001042  Method p value:0.054 
Tupaia belangeri >ENSTBEP00000009923 pep:novel genescaffold:TREESHREW:GeneScaffold 4526:65916:77749:1 gene:ENSTBEG00000011496 transcript:ENSTBET00000011486  Method p value:0.051 
Tupaia belangeri >ENSTBEP00000012442 pep:novel scaffold:TREESHREW:scaffold 110941:105156:106943:1 gene:ENSTBEG00000014363 transcript:ENSTBET00000014352  Method p value:0.045 
Tupaia belangeri >ENSTBEP00000014624 pep:novel genescaffold:TREESHREW:GeneScaffold 683:31344:45364:1 gene:ENSTBEG00000016803 transcript:ENSTBET00000016815  Method p value:0.041 
Tupaia belangeri >ENSTBEP00000003266 pep:novel genescaffold:TREESHREW:GeneScaffold 2007:252:78868:-1 gene:ENSTBEG00000003769 transcript:ENSTBET00000003764  Method p value:0.040 
Tupaia belangeri >ENSTBEP00000006464 pep:novel scaffold:TREESHREW:scaffold 150617:209053:214909:1 gene:ENSTBEG00000007491 transcript:ENSTBET00000007473  Method p value:0.037 
Tupaia belangeri >ENSTBEP00000015458 pep:novel genescaffold:TREESHREW:GeneScaffold 2823:203:5292:1 gene:ENSTBEG00000017766 transcript:ENSTBET00000017769  Method p value:0.035 
Tupaia belangeri >ENSTBEP00000012744 pep:novel genescaffold:TREESHREW:GeneScaffold 4945:4772:7761:-1 gene:ENSTBEG00000014682 transcript:ENSTBET00000014687  Method p value:0.032 
Tupaia belangeri >ENSTBEP00000011427 pep:novel scaffold:TREESHREW:scaffold 100230:11713:12168:-1 gene:ENSTBEG00000013207 transcript:ENSTBET00000013191  Method p value:0.029 
Tupaia belangeri >ENSTBEP00000009514 pep:novel scaffold:TREESHREW:scaffold 5433:69075:70639:1 gene:ENSTBEG00000011005 transcript:ENSTBET00000011001  Method p value:0.027 
Tupaia belangeri >ENSTBEP00000006684 pep:novel genescaffold:TREESHREW:GeneScaffold 293:220262:270701:-1 gene:ENSTBEG00000007723 transcript:ENSTBET00000007724  Method p value:0.022 
Tupaia belangeri >ENSTBEP00000005256 pep:novel genescaffold:TREESHREW:GeneScaffold 5121:1409:7135:1 gene:ENSTBEG00000006103 transcript:ENSTBET00000006108  Method p value:0.022 
Tupaia belangeri >ENSTBEP00000012382 pep:novel scaffold:TREESHREW:scaffold 112772:95102:96911:-1 gene:ENSTBEG00000014304 transcript:ENSTBET00000014289  Method p value:0.019 
Tupaia belangeri >ENSTBEP00000010402 pep:novel scaffold:TREESHREW:scaffold 86962:807:986:-1 gene:ENSTBEG00000012034 transcript:ENSTBET00000012016  Method p value:0.015 
Tupaia belangeri >ENSTBEP00000002353 pep:novel genescaffold:TREESHREW:GeneScaffold 3642:58328:60721:-1 gene:ENSTBEG00000002730 transcript:ENSTBET00000002714  Method p value:0.013 
Tupaia belangeri >ENSTBEP00000014201 pep:novel genescaffold:TREESHREW:GeneScaffold 3988:3008:4030:1 gene:ENSTBEG00000016364 transcript:ENSTBET00000016345  Method p value:0.007 
Tupaia belangeri >ENSTBEP00000003719 pep:novel genescaffold:TREESHREW:GeneScaffold 4235:215551:218221:1 gene:ENSTBEG00000004319 transcript:ENSTBET00000004303  Method p value:0.002 
Tupaia belangeri >ENSTBEP00000012924 pep:novel genescaffold:TREESHREW:GeneScaffold 5015:5338:6481:-1 gene:ENSTBEG00000014853 transcript:ENSTBET00000014891  Method p value:0.001 
Xenopus tropicalis >ENSXETP00000034829 pep:novel scaffold:JGI4.1:scaffold 627:50953:59775:-1 gene:ENSXETG00000015951 transcript:ENSXETT00000034829  Method p value:0.713 
Xenopus tropicalis >ENSXETP00000056665 pep:novel scaffold:JGI4.1:scaffold 15980:923:3636:-1 gene:ENSXETG00000005893 transcript:ENSXETT00000056665  Method p value:0.361 
Xenopus tropicalis >ENSXETP00000056662 pep:novel scaffold:JGI4.1:scaffold 15980:2776:3842:-1 gene:ENSXETG00000005893 transcript:ENSXETT00000056662  Method p value:0.340 
Xenopus tropicalis >ENSXETP00000012976 pep:novel scaffold:JGI4.1:scaffold 15980:2599:4006:-1 gene:ENSXETG00000005893 transcript:ENSXETT00000012976  Method p value:0.329 
Xenopus tropicalis >ENSXETP00000057413 pep:novel scaffold:JGI4.1:scaffold 15924:2718:3194:1 gene:ENSXETG00000027539 transcript:ENSXETT00000057413  Method p value:0.294 
Xenopus tropicalis >ENSXETP00000040392 pep:novel scaffold:JGI4.1:scaffold 1732:708:2659:-1 gene:ENSXETG00000018657 transcript:ENSXETT00000040392  Method p value:0.281 
Xenopus tropicalis >ENSXETP00000045962 pep:novel scaffold:JGI4.1:scaffold 9687:6:8011:1 gene:ENSXETG00000021252 transcript:ENSXETT00000045962  Method p value:0.273 
Xenopus tropicalis >ENSXETP00000046951 pep:novel scaffold:JGI4.1:scaffold 16277:1346:2680:-1 gene:ENSXETG00000021712 transcript:ENSXETT00000046951  Method p value:0.254 
Xenopus tropicalis >ENSXETP00000045963 pep:novel scaffold:JGI4.1:scaffold 9687:6:6177:1 gene:ENSXETG00000021252 transcript:ENSXETT00000045963  Method p value:0.253 
Xenopus tropicalis >ENSXETP00000045955 pep:novel scaffold:JGI4.1:scaffold 9687:6:2407:1 gene:ENSXETG00000021252 transcript:ENSXETT00000045955  Method p value:0.249 
Xenopus tropicalis >ENSXETP00000043380 pep:novel scaffold:JGI4.1:scaffold 10366:7316:8362:-1 gene:ENSXETG00000020087 transcript:ENSXETT00000043380  Method p value:0.233 
Xenopus tropicalis >ENSXETP00000054099 pep:novel scaffold:JGI4.1:scaffold 14884:2:1045:-1 gene:ENSXETG00000025322 transcript:ENSXETT00000054099  Method p value:0.229 
Xenopus tropicalis >ENSXETP00000010756 pep:novel scaffold:JGI4.1:scaffold 8828:9963:16953:-1 gene:ENSXETG00000004929 transcript:ENSXETT00000010756  Method p value:0.229 
Xenopus tropicalis >ENSXETP00000053113 pep:novel scaffold:JGI4.1:scaffold 8555:17502:19035:-1 gene:ENSXETG00000017703 transcript:ENSXETT00000053113  Method p value:0.222 
Xenopus tropicalis >ENSXETP00000054797 pep:novel scaffold:JGI4.1:scaffold 1732:31078:32783:-1 gene:ENSXETG00000018698 transcript:ENSXETT00000054797  Method p value:0.221 
Xenopus tropicalis >ENSXETP00000049723 pep:novel scaffold:JGI4.1:scaffold 2709:12214:14211:1 gene:ENSXETG00000022988 transcript:ENSXETT00000049723  Method p value:0.219 
Xenopus tropicalis >ENSXETP00000009543 pep:novel scaffold:JGI4.1:scaffold 194:344893:346422:1 gene:ENSXETG00000004376 transcript:ENSXETT00000009543  Method p value:0.210 
Xenopus tropicalis >ENSXETP00000004943 pep:novel scaffold:JGI4.1:scaffold 268:1425213:1425824:-1 gene:ENSXETG00000002311 transcript:ENSXETT00000004943  Method p value:0.209 
Xenopus tropicalis >ENSXETP00000038409 pep:novel scaffold:JGI4.1:scaffold 11053:3454:5557:-1 gene:ENSXETG00000017699 transcript:ENSXETT00000038409  Method p value:0.208 
Xenopus tropicalis >ENSXETP00000045956 pep:novel scaffold:JGI4.1:scaffold 9687:3:1952:1 gene:ENSXETG00000021252 transcript:ENSXETT00000045956  Method p value:0.208 
Xenopus tropicalis >ENSXETP00000016486 pep:novel scaffold:JGI4.1:scaffold 15810:4261:4692:1 gene:ENSXETG00000007576 transcript:ENSXETT00000016486  Method p value:0.203 
Xenopus tropicalis >ENSXETP00000032338 pep:novel scaffold:JGI4.1:scaffold 9745:172:1200:-1 gene:ENSXETG00000014762 transcript:ENSXETT00000032338  Method p value:0.202 
Xenopus tropicalis >ENSXETP00000038412 pep:novel scaffold:JGI4.1:scaffold 11053:3782:6010:-1 gene:ENSXETG00000017699 transcript:ENSXETT00000038412  Method p value:0.198 
Xenopus tropicalis >ENSXETP00000040473 pep:novel scaffold:JGI4.1:scaffold 1732:31066:32575:-1 gene:ENSXETG00000018698 transcript:ENSXETT00000040473  Method p value:0.196 
Xenopus tropicalis >ENSXETP00000057983 pep:novel scaffold:JGI4.1:scaffold 1577:21402:23952:-1 gene:ENSXETG00000010749 transcript:ENSXETT00000057983  Method p value:0.195 
Xenopus tropicalis >ENSXETP00000051689 pep:novel scaffold:JGI4.1:scaffold 12007:2888:3805:-1 gene:ENSXETG00000023955 transcript:ENSXETT00000051689  Method p value:0.191 
Xenopus tropicalis >ENSXETP00000054799 pep:novel scaffold:JGI4.1:scaffold 1732:31066:33029:-1 gene:ENSXETG00000018698 transcript:ENSXETT00000054799  Method p value:0.180 
Xenopus tropicalis >ENSXETP00000056153 pep:novel scaffold:JGI4.1:scaffold 10171:5180:6355:-1 gene:ENSXETG00000026699 transcript:ENSXETT00000056153  Method p value:0.175 
Xenopus tropicalis >ENSXETP00000048263 pep:novel scaffold:JGI4.1:scaffold 8685:8403:10166:-1 gene:ENSXETG00000022307 transcript:ENSXETT00000048263  Method p value:0.163 
Xenopus tropicalis >ENSXETP00000013642 pep:novel scaffold:JGI4.1:scaffold 15279:2228:4617:1 gene:ENSXETG00000006209 transcript:ENSXETT00000013642  Method p value:0.163 
Xenopus tropicalis >ENSXETP00000054591 pep:novel scaffold:JGI4.1:scaffold 13386:2971:4965:1 gene:ENSXETG00000003834 transcript:ENSXETT00000054591  Method p value:0.158 
Xenopus tropicalis >ENSXETP00000001826 pep:novel scaffold:JGI4.1:scaffold 15199:2719:4191:-1 gene:ENSXETG00000000819 transcript:ENSXETT00000001826  Method p value:0.157 
Xenopus tropicalis >ENSXETP00000057954 pep:novel scaffold:JGI4.1:scaffold 14825:4074:4979:-1 gene:ENSXETG00000027895 transcript:ENSXETT00000057954  Method p value:0.155 
Xenopus tropicalis >ENSXETP00000000811 pep:novel scaffold:JGI4.1:scaffold 3430:7975:11706:-1 gene:ENSXETG00000000378 transcript:ENSXETT00000000811  Method p value:0.153 
Xenopus tropicalis >ENSXETP00000038403 pep:novel scaffold:JGI4.1:scaffold 8555:18325:21216:-1 gene:ENSXETG00000017703 transcript:ENSXETT00000038403  Method p value:0.152 
Xenopus tropicalis >ENSXETP00000057985 pep:novel scaffold:JGI4.1:scaffold 1577:5273:30964:-1 gene:ENSXETG00000010749 transcript:ENSXETT00000057985  Method p value:0.151 
Xenopus tropicalis >ENSXETP00000046084 pep:novel scaffold:JGI4.1:scaffold 9567:600:1819:-1 gene:ENSXETG00000021306 transcript:ENSXETT00000046084  Method p value:0.146 
Xenopus tropicalis >ENSXETP00000038415 pep:novel scaffold:JGI4.1:scaffold 11053:2772:3677:1 gene:ENSXETG00000017709 transcript:ENSXETT00000038415  Method p value:0.145 
Xenopus tropicalis >ENSXETP00000057980 pep:novel scaffold:JGI4.1:scaffold 1577:21432:44323:-1 gene:ENSXETG00000010749 transcript:ENSXETT00000057980  Method p value:0.143 
Xenopus tropicalis >ENSXETP00000011155 pep:novel scaffold:JGI4.1:scaffold 1880:8619:10335:-1 gene:ENSXETG00000005135 transcript:ENSXETT00000011155  Method p value:0.141 
Xenopus tropicalis >ENSXETP00000053960 pep:novel scaffold:JGI4.1:scaffold 7151:6:1211:1 gene:ENSXETG00000025208 transcript:ENSXETT00000053960  Method p value:0.140 
Xenopus tropicalis >ENSXETP00000018487 pep:novel scaffold:JGI4.1:scaffold 8816:11701:13720:-1 gene:ENSXETG00000008442 transcript:ENSXETT00000018487  Method p value:0.136 
Xenopus tropicalis >ENSXETP00000040488 pep:novel scaffold:JGI4.1:scaffold 9348:2406:5533:1 gene:ENSXETG00000018702 transcript:ENSXETT00000040488  Method p value:0.135 
Xenopus tropicalis >ENSXETP00000054280 pep:novel scaffold:JGI4.1:scaffold 42:3645897:3650773:-1 gene:ENSXETG00000025468 transcript:ENSXETT00000054280  Method p value:0.132 
Xenopus tropicalis >ENSXETP00000000046 pep:novel scaffold:JGI4.1:scaffold 14246:4010:5020:1 gene:ENSXETG00000000033 transcript:ENSXETT00000000046  Method p value:0.130 
Xenopus tropicalis >ENSXETP00000016555 pep:novel scaffold:JGI4.1:scaffold 18334:734:2308:1 gene:ENSXETG00000007605 transcript:ENSXETT00000016555  Method p value:0.129 
Xenopus tropicalis >ENSXETP00000058102 pep:novel scaffold:JGI4.1:scaffold 14060:5421:7097:1 gene:ENSXETG00000027980 transcript:ENSXETT00000058102  Method p value:0.127 
Xenopus tropicalis >ENSXETP00000017236 pep:novel scaffold:JGI4.1:scaffold 1719:22858:27595:-1 gene:ENSXETG00000005070 transcript:ENSXETT00000017236  Method p value:0.127 
Xenopus tropicalis >ENSXETP00000048262 pep:novel scaffold:JGI4.1:scaffold 8685:8397:10166:-1 gene:ENSXETG00000022307 transcript:ENSXETT00000048262  Method p value:0.123 
Xenopus tropicalis >ENSXETP00000028739 pep:novel scaffold:JGI4.1:scaffold 15844:23:839:-1 gene:ENSXETG00000013125 transcript:ENSXETT00000028739  Method p value:0.121 
Xenopus tropicalis >ENSXETP00000027284 pep:novel scaffold:JGI4.1:scaffold 4281:6651:7175:1 gene:ENSXETG00000012478 transcript:ENSXETT00000027284  Method p value:0.120
[truncated: 23,113 more chars]
