# Supplementary material for: Identification of novel DNA repair proteins via primary sequence, secondary structure, and homology
Source: BMC Bioinformatics. 2009 Jan 20;10:25. doi: 10.1186/1471-2105-10-25 (PMC2660303; doi:10.1186/1471-2105-10-25)
Supplement: Additional File 5 — Repair protein candidates. The genome name and chromosome location of novel proteins predicted to be related to DNA repair using 31 vertebrate genomes from ENSEMBL. [file 1471-2105-10-25-S5.zip › novel_candidates_method_ps_threshold_0.670.fasta]

Aedes aegypti >AAEL001246-PA pep:novel supercontig:AaegL1:supercont1.28:3642577:3643522:-1 gene:AAEL001246 transcript:AAEL001246-RA  Method ps value:1.033 
Aedes aegypti >AAEL007899-PA pep:novel supercontig:AaegL1:supercont1.288:984695:986377:-1 gene:AAEL007899 transcript:AAEL007899-RA  Method ps value:0.976 
Aedes aegypti >AAEL006400-PA pep:novel supercontig:AaegL1:supercont1.204:1481479:1488813:-1 gene:AAEL006400 transcript:AAEL006400-RA  Method ps value:0.951 
Aedes aegypti >AAEL000132-PA pep:novel supercontig:AaegL1:supercont1.2:4945066:4947280:-1 gene:AAEL000132 transcript:AAEL000132-RA  Method ps value:0.935 
Aedes aegypti >AAEL004773-PA pep:novel supercontig:AaegL1:supercont1.129:2210246:2220751:-1 gene:AAEL004773 transcript:AAEL004773-RA  Method ps value:0.930 
Aedes aegypti >AAEL002165-PA pep:novel supercontig:AaegL1:supercont1.50:1749272:1761830:-1 gene:AAEL002165 transcript:AAEL002165-RA  Method ps value:0.922 
Aedes aegypti >AAEL004676-PA pep:novel supercontig:AaegL1:supercont1.126:2126504:2127906:1 gene:AAEL004676 transcript:AAEL004676-RA  Method ps value:0.902 
Aedes aegypti >AAEL010326-PA pep:novel supercontig:AaegL1:supercont1.470:714361:727034:-1 gene:AAEL010326 transcript:AAEL010326-RA  Method ps value:0.883 
Aedes aegypti >AAEL005216-PA pep:novel supercontig:AaegL1:supercont1.146:1011297:1048444:-1 gene:AAEL005216 transcript:AAEL005216-RA  Method ps value:0.875 
Aedes aegypti >AAEL010839-PA pep:novel supercontig:AaegL1:supercont1.511:142213:186063:1 gene:AAEL010839 transcript:AAEL010839-RA  Method ps value:0.875 
Aedes aegypti >AAEL008649-PA pep:novel supercontig:AaegL1:supercont1.339:1224308:1261474:-1 gene:AAEL008649 transcript:AAEL008649-RA  Method ps value:0.875 
Aedes aegypti >AAEL001593-PC pep:novel supercontig:AaegL1:supercont1.36:2656953:2707057:1 gene:AAEL001593 transcript:AAEL001593-RC  Method ps value:0.873 
Aedes aegypti >AAEL009334-PA pep:novel supercontig:AaegL1:supercont1.390:201125:218830:1 gene:AAEL009334 transcript:AAEL009334-RA  Method ps value:0.865 
Aedes aegypti >AAEL004419-PA pep:novel supercontig:AaegL1:supercont1.119:1145628:1166326:1 gene:AAEL004419 transcript:AAEL004419-RA  Method ps value:0.864 
Aedes aegypti >AAEL001593-PB pep:novel supercontig:AaegL1:supercont1.36:2656953:2708245:1 gene:AAEL001593 transcript:AAEL001593-RB  Method ps value:0.860 
Aedes aegypti >AAEL012140-PA pep:novel supercontig:AaegL1:supercont1.659:409770:420510:-1 gene:AAEL012140 transcript:AAEL012140-RA  Method ps value:0.857 
Aedes aegypti >AAEL012676-PB pep:novel supercontig:AaegL1:supercont1.725:382460:386875:-1 gene:AAEL012676 transcript:AAEL012676-RB  Method ps value:0.841 
Aedes aegypti >AAEL012676-PA pep:novel supercontig:AaegL1:supercont1.725:382460:386875:-1 gene:AAEL012676 transcript:AAEL012676-RA  Method ps value:0.841 
Aedes aegypti >AAEL005395-PA pep:novel supercontig:AaegL1:supercont1.154:111521:122590:1 gene:AAEL005395 transcript:AAEL005395-RA  Method ps value:0.836 
Aedes aegypti >AAEL010585-PA pep:novel supercontig:AaegL1:supercont1.488:609042:633400:-1 gene:AAEL010585 transcript:AAEL010585-RA  Method ps value:0.833 
Aedes aegypti >AAEL006693-PA pep:novel supercontig:AaegL1:supercont1.217:439916:442979:-1 gene:AAEL006693 transcript:AAEL006693-RA  Method ps value:0.829 
Aedes aegypti >AAEL001593-PA pep:novel supercontig:AaegL1:supercont1.36:2656953:2708239:1 gene:AAEL001593 transcript:AAEL001593-RA  Method ps value:0.829 
Aedes aegypti >AAEL001870-PA pep:novel supercontig:AaegL1:supercont1.44:2007859:2009319:-1 gene:AAEL001870 transcript:AAEL001870-RA  Method ps value:0.824 
Aedes aegypti >AAEL012364-PA pep:novel supercontig:AaegL1:supercont1.684:596432:616016:1 gene:AAEL012364 transcript:AAEL012364-RA  Method ps value:0.818 
Aedes aegypti >AAEL004671-PA pep:novel supercontig:AaegL1:supercont1.126:770401:784192:1 gene:AAEL004671 transcript:AAEL004671-RA  Method ps value:0.800 
Aedes aegypti >AAEL004659-PA pep:novel supercontig:AaegL1:supercont1.126:1515283:1516986:1 gene:AAEL004659 transcript:AAEL004659-RA  Method ps value:0.791 
Aedes aegypti >AAEL004607-PA pep:novel supercontig:AaegL1:supercont1.125:1366129:1370406:1 gene:AAEL004607 transcript:AAEL004607-RA  Method ps value:0.786 
Aedes aegypti >AAEL000836-PA pep:novel supercontig:AaegL1:supercont1.17:2751552:2768991:1 gene:AAEL000836 transcript:AAEL000836-RA  Method ps value:0.785 
Aedes aegypti >AAEL007512-PA pep:novel supercontig:AaegL1:supercont1.260:639818:653813:1 gene:AAEL007512 transcript:AAEL007512-RA  Method ps value:0.783 
Aedes aegypti >AAEL006080-PA pep:novel supercontig:AaegL1:supercont1.188:1923137:1924848:-1 gene:AAEL006080 transcript:AAEL006080-RA  Method ps value:0.783 
Aedes aegypti >AAEL011744-PA pep:novel supercontig:AaegL1:supercont1.607:591910:594032:1 gene:AAEL011744 transcript:AAEL011744-RA  Method ps value:0.780 
Aedes aegypti >AAEL003144-PA pep:novel supercontig:AaegL1:supercont1.79:2330116:2331591:-1 gene:AAEL003144 transcript:AAEL003144-RA  Method ps value:0.780 
Aedes aegypti >AAEL000081-PA pep:novel supercontig:AaegL1:supercont1.1:531068:537308:-1 gene:AAEL000081 transcript:AAEL000081-RA  Method ps value:0.778 
Aedes aegypti >AAEL012349-PA pep:novel supercontig:AaegL1:supercont1.681:39204:40538:1 gene:AAEL012349 transcript:AAEL012349-RA  Method ps value:0.774 
Aedes aegypti >AAEL004282-PA pep:novel supercontig:AaegL1:supercont1.113:1345321:1353371:1 gene:AAEL004282 transcript:AAEL004282-RA  Method ps value:0.772 
Aedes aegypti >AAEL011245-PA pep:novel supercontig:AaegL1:supercont1.559:484283:488183:1 gene:AAEL011245 transcript:AAEL011245-RA  Method ps value:0.768 
Aedes aegypti >AAEL013362-PA pep:novel supercontig:AaegL1:supercont1.828:15929:17164:1 gene:AAEL013362 transcript:AAEL013362-RA  Method ps value:0.767 
Aedes aegypti >AAEL000258-PB pep:novel supercontig:AaegL1:supercont1.5:1062926:1079759:-1 gene:AAEL000258 transcript:AAEL000258-RB  Method ps value:0.765 
Aedes aegypti >AAEL002065-PA pep:novel supercontig:AaegL1:supercont1.48:369919:379382:1 gene:AAEL002065 transcript:AAEL002065-RA  Method ps value:0.763 
Aedes aegypti >AAEL003568-PA pep:novel supercontig:AaegL1:supercont1.91:2024035:2062425:1 gene:AAEL003568 transcript:AAEL003568-RA  Method ps value:0.761 
Aedes aegypti >AAEL004486-PA pep:novel supercontig:AaegL1:supercont1.121:1812089:1813584:1 gene:AAEL004486 transcript:AAEL004486-RA  Method ps value:0.759 
Aedes aegypti >AAEL004925-PA pep:novel supercontig:AaegL1:supercont1.135:576674:577890:-1 gene:AAEL004925 transcript:AAEL004925-RA  Method ps value:0.756 
Aedes aegypti >AAEL014921-PA pep:novel supercontig:AaegL1:supercont1.1335:80679:81943:-1 gene:AAEL014921 transcript:AAEL014921-RA  Method ps value:0.755 
Aedes aegypti >AAEL003206-PA pep:novel supercontig:AaegL1:supercont1.81:2432345:2433517:1 gene:AAEL003206 transcript:AAEL003206-RA  Method ps value:0.754 
Aedes aegypti >AAEL002808-PA pep:novel supercontig:AaegL1:supercont1.68:1782535:1791429:1 gene:AAEL002808 transcript:AAEL002808-RA  Method ps value:0.752 
Aedes aegypti >AAEL004504-PB pep:novel supercontig:AaegL1:supercont1.121:1802073:1803546:-1 gene:AAEL004504 transcript:AAEL004504-RB  Method ps value:0.750 
Aedes aegypti >AAEL004504-PA pep:novel supercontig:AaegL1:supercont1.121:1802073:1803546:-1 gene:AAEL004504 transcript:AAEL004504-RA  Method ps value:0.750 
Aedes aegypti >AAEL014917-PA pep:novel supercontig:AaegL1:supercont1.1335:100017:101415:-1 gene:AAEL014917 transcript:AAEL014917-RA  Method ps value:0.746 
Aedes aegypti >AAEL002915-PA pep:novel supercontig:AaegL1:supercont1.71:2840582:2841681:1 gene:AAEL002915 transcript:AAEL002915-RA  Method ps value:0.746 
Aedes aegypti >AAEL015621-PA pep:novel supercontig:AaegL1:supercont1.3837:2278:3153:1 gene:AAEL015621 transcript:AAEL015621-RA  Method ps value:0.745 
Aedes aegypti >AAEL015062-PA pep:novel supercontig:AaegL1:supercont1.1436:72179:76279:1 gene:AAEL015062 transcript:AAEL015062-RA  Method ps value:0.744 
Aedes aegypti >AAEL004677-PA pep:novel supercontig:AaegL1:supercont1.126:797661:798953:1 gene:AAEL004677 transcript:AAEL004677-RA  Method ps value:0.741 
Aedes aegypti >AAEL004445-PA pep:novel supercontig:AaegL1:supercont1.119:1103978:1112112:1 gene:AAEL004445 transcript:AAEL004445-RA  Method ps value:0.741 
Aedes aegypti >AAEL003991-PC pep:novel supercontig:AaegL1:supercont1.104:447980:457037:-1 gene:AAEL003991 transcript:AAEL003991-RC  Method ps value:0.739 
Aedes aegypti >AAEL000895-PA pep:novel supercontig:AaegL1:supercont1.18:1915869:1947581:1 gene:AAEL000895 transcript:AAEL000895-RA  Method ps value:0.739 
Aedes aegypti >AAEL011242-PA pep:novel supercontig:AaegL1:supercont1.559:417339:457689:-1 gene:AAEL011242 transcript:AAEL011242-RA  Method ps value:0.738 
Aedes aegypti >AAEL000837-PA pep:novel supercontig:AaegL1:supercont1.17:3960390:3961459:-1 gene:AAEL000837 transcript:AAEL000837-RA  Method ps value:0.738 
Aedes aegypti >AAEL014719-PA pep:novel supercontig:AaegL1:supercont1.1235:129170:130816:-1 gene:AAEL014719 transcript:AAEL014719-RA  Method ps value:0.737 
Aedes aegypti >AAEL014707-PA pep:novel supercontig:AaegL1:supercont1.1229:163826:166573:-1 gene:AAEL014707 transcript:AAEL014707-RA  Method ps value:0.735 
Aedes aegypti >AAEL005269-PC pep:novel supercontig:AaegL1:supercont1.148:1842768:1844819:-1 gene:AAEL005269 transcript:AAEL005269-RC  Method ps value:0.735 
Aedes aegypti >AAEL005269-PB pep:novel supercontig:AaegL1:supercont1.148:1842768:1844874:-1 gene:AAEL005269 transcript:AAEL005269-RB  Method ps value:0.735 
Aedes aegypti >AAEL005269-PA pep:novel supercontig:AaegL1:supercont1.148:1842768:1844874:-1 gene:AAEL005269 transcript:AAEL005269-RA  Method ps value:0.735 
Aedes aegypti >AAEL007243-PA pep:novel supercontig:AaegL1:supercont1.244:531031:532590:1 gene:AAEL007243 transcript:AAEL007243-RA  Method ps value:0.734 
Aedes aegypti >AAEL010949-PA pep:novel supercontig:AaegL1:supercont1.524:767963:769560:1 gene:AAEL010949 transcript:AAEL010949-RA  Method ps value:0.733 
Aedes aegypti >AAEL003564-PA pep:novel supercontig:AaegL1:supercont1.91:1781493:1818839:1 gene:AAEL003564 transcript:AAEL003564-RA  Method ps value:0.733 
Aedes aegypti >AAEL004974-PB pep:novel supercontig:AaegL1:supercont1.137:1449053:1544488:-1 gene:AAEL004974 transcript:AAEL004974-RB  Method ps value:0.733 
Aedes aegypti >AAEL010833-PA pep:novel supercontig:AaegL1:supercont1.511:75299:142739:1 gene:AAEL010833 transcript:AAEL010833-RA  Method ps value:0.732 
Aedes aegypti >AAEL006226-PA pep:novel supercontig:AaegL1:supercont1.195:531351:546225:1 gene:AAEL006226 transcript:AAEL006226-RA  Method ps value:0.731 
Aedes aegypti >AAEL009748-PA pep:novel supercontig:AaegL1:supercont1.424:479099:481480:1 gene:AAEL009748 transcript:AAEL009748-RA  Method ps value:0.731 
Aedes aegypti >AAEL015298-PA pep:novel supercontig:AaegL1:supercont1.1754:14735:18650:-1 gene:AAEL015298 transcript:AAEL015298-RA  Method ps value:0.730 
Aedes aegypti >AAEL010695-PA pep:novel supercontig:AaegL1:supercont1.497:121173:127885:1 gene:AAEL010695 transcript:AAEL010695-RA  Method ps value:0.730 
Aedes aegypti >AAEL001246-PB pep:novel supercontig:AaegL1:supercont1.28:3642577:3643522:-1 gene:AAEL001246 transcript:AAEL001246-RB  Method ps value:0.724 
Aedes aegypti >AAEL011722-PA pep:novel supercontig:AaegL1:supercont1.606:221165:246815:-1 gene:AAEL011722 transcript:AAEL011722-RA  Method ps value:0.723 
Aedes aegypti >AAEL014845-PA pep:novel supercontig:AaegL1:supercont1.1292:48934:55836:-1 gene:AAEL014845 transcript:AAEL014845-RA  Method ps value:0.722 
Aedes aegypti >AAEL001100-PB pep:novel supercontig:AaegL1:supercont1.23:2999845:3045667:-1 gene:AAEL001100 transcript:AAEL001100-RB  Method ps value:0.722 
Aedes aegypti >AAEL011209-PA pep:novel supercontig:AaegL1:supercont1.553:709199:724511:-1 gene:AAEL011209 transcript:AAEL011209-RA  Method ps value:0.721 
Aedes aegypti >AAEL015531-PA pep:novel supercontig:AaegL1:supercont1.3032:5624:6411:1 gene:AAEL015531 transcript:AAEL015531-RA  Method ps value:0.721 
Aedes aegypti >AAEL000097-PA pep:novel supercontig:AaegL1:supercont1.1:2728508:2733789:1 gene:AAEL000097 transcript:AAEL000097-RA  Method ps value:0.720 
Aedes aegypti >AAEL014713-PA pep:novel supercontig:AaegL1:supercont1.1233:148688:149574:1 gene:AAEL014713 transcript:AAEL014713-RA  Method ps value:0.718 
Aedes aegypti >AAEL014912-PA pep:novel supercontig:AaegL1:supercont1.1334:43026:47205:1 gene:AAEL014912 transcript:AAEL014912-RA  Method ps value:0.718 
Aedes aegypti >AAEL004933-PA pep:novel supercontig:AaegL1:supercont1.135:209126:210546:1 gene:AAEL004933 transcript:AAEL004933-RA  Method ps value:0.716 
Aedes aegypti >AAEL004701-PA pep:novel supercontig:AaegL1:supercont1.127:623047:624375:1 gene:AAEL004701 transcript:AAEL004701-RA  Method ps value:0.713 
Aedes aegypti >AAEL000502-PA pep:novel supercontig:AaegL1:supercont1.9:3796669:3807475:1 gene:AAEL000502 transcript:AAEL000502-RA  Method ps value:0.709 
Aedes aegypti >AAEL002255-PA pep:novel supercontig:AaegL1:supercont1.52:1754718:1755380:-1 gene:AAEL002255 transcript:AAEL002255-RA  Method ps value:0.708 
Aedes aegypti >AAEL006342-PC pep:novel supercontig:AaegL1:supercont1.201:1485435:1496340:1 gene:AAEL006342 transcript:AAEL006342-RC  Method ps value:0.705 
Aedes aegypti >AAEL012340-PA pep:novel supercontig:AaegL1:supercont1.681:51727:53042:-1 gene:AAEL012340 transcript:AAEL012340-RA  Method ps value:0.703 
Aedes aegypti >AAEL014155-PA pep:novel supercontig:AaegL1:supercont1.1020:217733:220192:-1 gene:AAEL014155 transcript:AAEL014155-RA  Method ps value:0.702 
Aedes aegypti >AAEL014843-PA pep:novel supercontig:AaegL1:supercont1.1292:84736:88331:1 gene:AAEL014843 transcript:AAEL014843-RA  Method ps value:0.701 
Aedes aegypti >AAEL011704-PA pep:novel supercontig:AaegL1:supercont1.604:22562:25978:1 gene:AAEL011704 transcript:AAEL011704-RA  Method ps value:0.701 
Aedes aegypti >AAEL009712-PA pep:novel supercontig:AaegL1:supercont1.420:95336:153735:-1 gene:AAEL009712 transcript:AAEL009712-RA  Method ps value:0.699 
Aedes aegypti >AAEL000583-PA pep:novel supercontig:AaegL1:supercont1.11:3824271:3836636:-1 gene:AAEL000583 transcript:AAEL000583-RA  Method ps value:0.697 
Aedes aegypti >AAEL012342-PA pep:novel supercontig:AaegL1:supercont1.681:16504:17846:-1 gene:AAEL012342 transcript:AAEL012342-RA  Method ps value:0.697 
Aedes aegypti >AAEL006469-PA pep:novel supercontig:AaegL1:supercont1.206:182813:210681:-1 gene:AAEL006469 transcript:AAEL006469-RA  Method ps value:0.696 
Aedes aegypti >AAEL002204-PA pep:novel supercontig:AaegL1:supercont1.51:1509029:1516362:-1 gene:AAEL002204 transcript:AAEL002204-RA  Method ps value:0.695 
Aedes aegypti >AAEL013361-PA pep:novel supercontig:AaegL1:supercont1.828:27936:29152:-1 gene:AAEL013361 transcript:AAEL013361-RA  Method ps value:0.693 
Aedes aegypti >AAEL003738-PA pep:novel supercontig:AaegL1:supercont1.95:2043873:2046260:1 gene:AAEL003738 transcript:AAEL003738-RA  Method ps value:0.691 
Aedes aegypti >AAEL004416-PB pep:novel supercontig:AaegL1:supercont1.119:550280:563497:1 gene:AAEL004416 transcript:AAEL004416-RB  Method ps value:0.690 
Aedes aegypti >AAEL011187-PA pep:novel supercontig:AaegL1:supercont1.550:717970:749432:1 gene:AAEL011187 transcript:AAEL011187-RA  Method ps value:0.689 
Aedes aegypti >AAEL014904-PA pep:novel supercontig:AaegL1:supercont1.1332:89122:91670:1 gene:AAEL014904 transcript:AAEL014904-RA  Method ps value:0.687 
Aedes aegypti >AAEL012825-PA pep:novel supercontig:AaegL1:supercont1.745:458816:465363:1 gene:AAEL012825 transcript:AAEL012825-RA  Method ps value:0.686 
Aedes aegypti >AAEL004974-PA pep:novel supercontig:AaegL1:supercont1.137:1525920:1544438:-1 gene:AAEL004974 transcript:AAEL004974-RA  Method ps value:0.685 
Aedes aegypti >AAEL009414-PA pep:novel supercontig:AaegL1:supercont1.394:113521:126014:-1 gene:AAEL009414 transcript:AAEL009414-RA  Method ps value:0.685 
Aedes aegypti >AAEL014106-PA pep:novel supercontig:AaegL1:supercont1.1008:149627:151866:-1 gene:AAEL014106 transcript:AAEL014106-RA  Method ps value:0.685 
Aedes aegypti >AAEL010696-PA pep:novel supercontig:AaegL1:supercont1.497:32271:44303:-1 gene:AAEL010696 transcript:AAEL010696-RA  Method ps value:0.683 
Aedes aegypti >AAEL001900-PA pep:novel supercontig:AaegL1:supercont1.45:975018:977108:-1 gene:AAEL001900 transcript:AAEL001900-RA  Method ps value:0.680 
Aedes aegypti >AAEL012827-PA pep:novel supercontig:AaegL1:supercont1.745:422410:445749:1 gene:AAEL012827 transcript:AAEL012827-RA  Method ps value:0.679 
Aedes aegypti >AAEL007256-PA pep:novel supercontig:AaegL1:supercont1.245:830576:853657:1 gene:AAEL007256 transcript:AAEL007256-RA  Method ps value:0.678 
Aedes aegypti >AAEL008140-PA pep:novel supercontig:AaegL1:supercont1.303:166860:170643:1 gene:AAEL008140 transcript:AAEL008140-RA  Method ps value:0.678 
Aedes aegypti >AAEL008454-PB pep:novel supercontig:AaegL1:supercont1.326:393306:394981:1 gene:AAEL008454 transcript:AAEL008454-RB  Method ps value:0.676 
Aedes aegypti >AAEL008454-PA pep:novel supercontig:AaegL1:supercont1.326:393316:394981:1 gene:AAEL008454 transcript:AAEL008454-RA  Method ps value:0.676 
Aedes aegypti >AAEL011255-PA pep:novel supercontig:AaegL1:supercont1.560:282960:284990:1 gene:AAEL011255 transcript:AAEL011255-RA  Method ps value:0.672 
Aedes aegypti >AAEL001855-PA pep:novel supercontig:AaegL1:supercont1.44:516785:518092:1 gene:AAEL001855 transcript:AAEL001855-RA  Method ps value:0.671 
Anopheles gambiae >AGAP010455-PA pep:novel chromosome:AgamP3:3L:3883076:3884343:-1 gene:AGAP010455 transcript:AGAP010455-RA  Method ps value:1.104 
Anopheles gambiae >AGAP006452-PA pep:novel chromosome:AgamP3:2L:32266685:32296682:1 gene:AGAP006452 transcript:AGAP006452-RA  Method ps value:1.037 
Anopheles gambiae >AGAP011149-PA pep:novel chromosome:AgamP3:3L:17981923:17984708:1 gene:AGAP011149 transcript:AGAP011149-RA  Method ps value:1.025 
Anopheles gambiae >AGAP010885-PA pep:novel chromosome:AgamP3:3L:12478591:12480760:-1 gene:AGAP010885 transcript:AGAP010885-RA  Method ps value:0.962 
Anopheles gambiae >AGAP007593-PA pep:novel chromosome:AgamP3:2L:48086169:48094649:-1 gene:AGAP007593 transcript:AGAP007593-RA  Method ps value:0.953 
Anopheles gambiae >AGAP007593-PB pep:novel chromosome:AgamP3:2L:48090021:48094649:-1 gene:AGAP007593 transcript:AGAP007593-RB  Method ps value:0.951 
Anopheles gambiae >AGAP010792-PA pep:novel chromosome:AgamP3:3L:10412154:10413607:1 gene:AGAP010792 transcript:AGAP010792-RA  Method ps value:0.948 
Anopheles gambiae >AGAP003833-PA pep:novel chromosome:AgamP3:2R:44222451:44224187:1 gene:AGAP003833 transcript:AGAP003833-RA  Method ps value:0.942 
Anopheles gambiae >AGAP001737-PA pep:novel chromosome:AgamP3:2R:9099840:9102012:-1 gene:AGAP001737 transcript:AGAP001737-RA  Method ps value:0.930 
Anopheles gambiae >AGAP003099-PA pep:novel chromosome:AgamP3:2R:32428675:32430131:-1 gene:AGAP003099 transcript:AGAP003099-RA  Method ps value:0.923 
Anopheles gambiae >AGAP009436-PA pep:novel chromosome:AgamP3:3R:33485565:33486853:1 gene:AGAP009436 transcript:AGAP009436-RA  Method ps value:0.913 
Anopheles gambiae >AGAP001612-PA pep:novel chromosome:AgamP3:2R:6812793:6815482:1 gene:AGAP001612 transcript:AGAP001612-RA  Method ps value:0.907 
Anopheles gambiae >AGAP009434-PA pep:novel chromosome:AgamP3:3R:33482026:33483551:1 gene:AGAP009434 transcript:AGAP009434-RA  Method ps value:0.905 
Anopheles gambiae >AGAP008768-PA pep:novel chromosome:AgamP3:3R:17363744:17365185:1 gene:AGAP008768 transcript:AGAP008768-RA  Method ps value:0.904 
Anopheles gambiae >AGAP010872-PA pep:novel chromosome:AgamP3:3L:12311475:12354272:1 gene:AGAP010872 transcript:AGAP010872-RA  Method ps value:0.882 
Anopheles gambiae >AGAP001519-PA pep:novel chromosome:AgamP3:2R:5778065:5785758:1 gene:AGAP001519 transcript:AGAP001519-RA  Method ps value:0.880 
Anopheles gambiae >AGAP005260-PA pep:novel chromosome:AgamP3:2L:13356664:13357444:-1 gene:AGAP005260 transcript:AGAP005260-RA  Method ps value:0.878 
Anopheles gambiae >AGAP006099-PA pep:novel chromosome:AgamP3:2L:26647518:26649854:1 gene:AGAP006099 transcript:AGAP006099-RA  Method ps value:0.864 
Anopheles gambiae >AGAP006223-PA pep:novel chromosome:AgamP3:2L:28526654:28528179:1 gene:AGAP006223 transcript:AGAP006223-RA  Method ps value:0.859 
Anopheles gambiae >AGAP004840-PA pep:novel chromosome:AgamP3:2L:4377409:4378620:-1 gene:AGAP004840 transcript:AGAP004840-RA  Method ps value:0.856 
Anopheles gambiae >AGAP003397-PA pep:novel chromosome:AgamP3:2R:37297285:37299078:1 gene:AGAP003397 transcript:AGAP003397-RA  Method ps value:0.854 
Anopheles gambiae >AGAP010491-PA pep:novel chromosome:AgamP3:3L:5028144:5031692:-1 gene:AGAP010491 transcript:AGAP010491-RA  Method ps value:0.850 
Anopheles gambiae >AGAP002253-PA pep:novel chromosome:AgamP3:2R:18210058:18220971:-1 gene:AGAP002253 transcript:AGAP002253-RA  Method ps value:0.844 
Anopheles gambiae >AGAP011652-PA pep:novel chromosome:AgamP3:3L:30818951:30831860:-1 gene:AGAP011652 transcript:AGAP011652-RA  Method ps value:0.843 
Anopheles gambiae >AGAP000784-PA pep:novel chromosome:AgamP3:X:14272803:14274721:1 gene:AGAP000784 transcript:AGAP000784-RA  Method ps value:0.834 
Anopheles gambiae >AGAP009264-PA pep:novel chromosome:AgamP3:3R:30083698:30093945:-1 gene:AGAP009264 transcript:AGAP009264-RA  Method ps value:0.831 
Anopheles gambiae >AGAP009625-PA pep:novel chromosome:AgamP3:3R:37164788:37166737:1 gene:AGAP009625 transcript:AGAP009625-RA  Method ps value:0.829 
Anopheles gambiae >AGAP001183-PA pep:novel chromosome:AgamP3:2R:802409:803533:1 gene:AGAP001183 transcript:AGAP001183-RA  Method ps value:0.828 
Anopheles gambiae >AGAP009433-PA pep:novel chromosome:AgamP3:3R:33479122:33480336:-1 gene:AGAP009433 transcript:AGAP009433-RA  Method ps value:0.827 
Anopheles gambiae >AGAP007215-PA pep:novel chromosome:AgamP3:2L:44369741:44371801:-1 gene:AGAP007215 transcript:AGAP007215-RA  Method ps value:0.822 
Anopheles gambiae >AGAP010368-PA pep:novel chromosome:AgamP3:3L:2272282:2274785:-1 gene:AGAP010368 transcript:AGAP010368-RA  Method ps value:0.820 
Anopheles gambiae >AGAP005630-PA pep:novel chromosome:AgamP3:2L:18009937:18015089:-1 gene:AGAP005630 transcript:AGAP005630-RA  Method ps value:0.815 
Anopheles gambiae >AGAP006819-PA pep:novel chromosome:AgamP3:2L:38882380:38884506:1 gene:AGAP006819 transcript:AGAP006819-RA  Method ps value:0.814 
Anopheles gambiae >AGAP011061-PA pep:novel chromosome:AgamP3:3L:15808210:15809335:1 gene:AGAP011061 transcript:AGAP011061-RA  Method ps value:0.813 
Anopheles gambiae >AGAP008300-PA pep:novel chromosome:AgamP3:3R:8742452:8744293:-1 gene:AGAP008300 transcript:AGAP008300-RA  Method ps value:0.808 
Anopheles gambiae >AGAP004460-PA pep:novel chromosome:AgamP3:2R:56707007:56708316:-1 gene:AGAP004460 transcript:AGAP004460-RA  Method ps value:0.804 
Anopheles gambiae >AGAP001871-PA pep:novel chromosome:AgamP3:2R:11732286:11734405:-1 gene:AGAP001871 transcript:AGAP001871-RA  Method ps value:0.801 
Anopheles gambiae >AGAP008673-PA pep:novel chromosome:AgamP3:3R:14664054:14665431:-1 gene:AGAP008673 transcript:AGAP008673-RA  Method ps value:0.791 
Anopheles gambiae >AGAP012513-PA pep:novel chromosome:AgamP3:UNKN:9867560:9869630:1 gene:AGAP012513 transcript:AGAP012513-RA  Method ps value:0.787 
Anopheles gambiae >AGAP009060-PA pep:novel chromosome:AgamP3:3R:24959920:24963255:-1 gene:AGAP009060 transcript:AGAP009060-RA  Method ps value:0.786 
Anopheles gambiae >AGAP005805-PA pep:novel chromosome:AgamP3:2L:21358697:21360461:-1 gene:AGAP005805 transcript:AGAP005805-RA  Method ps value:0.784 
Anopheles gambiae >AGAP008239-PA pep:novel chromosome:AgamP3:3R:7566916:7569846:-1 gene:AGAP008239 transcript:AGAP008239-RA  Method ps value:0.774 
Anopheles gambiae >AGAP002353-PA pep:novel chromosome:AgamP3:2R:20547293:20548540:1 gene:AGAP002353 transcript:AGAP002353-RA  Method ps value:0.773 
Anopheles gambiae >AGAP006531-PA pep:novel chromosome:AgamP3:2L:33930315:33931592:-1 gene:AGAP006531 transcript:AGAP006531-RA  Method ps value:0.772 
Anopheles gambiae >AGAP009289-PA pep:novel chromosome:AgamP3:3R:30854378:30855576:1 gene:AGAP009289 transcript:AGAP009289-RA  Method ps value:0.766 
Anopheles gambiae >AGAP007953-PA pep:novel chromosome:AgamP3:3R:3286454:3289226:1 gene:AGAP007953 transcript:AGAP007953-RA  Method ps value:0.755 
Anopheles gambiae >AGAP012856-PA pep:novel chromosome:AgamP3:UNKN:34279847:34281205:1 gene:AGAP012856 transcript:AGAP012856-RA  Method ps value:0.742 
Anopheles gambiae >AGAP009922-PA pep:novel chromosome:AgamP3:3R:45326024:45327259:-1 gene:AGAP009922 transcript:AGAP009922-RA  Method ps value:0.741 
Anopheles gambiae >AGAP011147-PA pep:novel chromosome:AgamP3:3L:17978069:17980350:1 gene:AGAP011147 transcript:AGAP011147-RA  Method ps value:0.741 
Anopheles gambiae >AGAP009573-PA pep:novel chromosome:AgamP3:3R:36373051:36374542:1 gene:AGAP009573 transcript:AGAP009573-RA  Method ps value:0.740 
Anopheles gambiae >AGAP008330-PA pep:novel chromosome:AgamP3:3R:9182220:9184326:-1 gene:AGAP008330 transcript:AGAP008330-RA  Method ps value:0.738 
Anopheles gambiae >AGAP006360-PA pep:novel chromosome:AgamP3:2L:30469239:30489533:1 gene:AGAP006360 transcript:AGAP006360-RA  Method ps value:0.736 
Anopheles gambiae >AGAP006162-PA pep:novel chromosome:AgamP3:2L:27439474:27440764:-1 gene:AGAP006162 transcript:AGAP006162-RA  Method ps value:0.735 
Anopheles gambiae >AGAP004266-PA pep:novel chromosome:AgamP3:2R:53495974:53497248:-1 gene:AGAP004266 transcript:AGAP004266-RA  Method ps value:0.733 
Anopheles gambiae >AGAP008717-PA pep:novel chromosome:AgamP3:3R:15992803:15994072:1 gene:AGAP008717 transcript:AGAP008717-RA  Method ps value:0.733 
Anopheles gambiae >AGAP000856-PA pep:novel chromosome:AgamP3:X:15786439:15788452:1 gene:AGAP000856 transcript:AGAP000856-RA  Method ps value:0.732 
Anopheles gambiae >AGAP003806-PA pep:novel chromosome:AgamP3:2R:43480942:43483419:1 gene:AGAP003806 transcript:AGAP003806-RA  Method ps value:0.732 
Anopheles gambiae >AGAP011145-PA pep:novel chromosome:AgamP3:3L:17971520:17973691:1 gene:AGAP011145 transcript:AGAP011145-RA  Method ps value:0.730 
Anopheles gambiae >AGAP009622-PA pep:novel chromosome:AgamP3:3R:37142919:37146582:1 gene:AGAP009622 transcript:AGAP009622-RA  Method ps value:0.727 
Anopheles gambiae >AGAP003483-PA pep:novel chromosome:AgamP3:2R:38516458:38517467:1 gene:AGAP003483 transcript:AGAP003483-RA  Method ps value:0.726 
Anopheles gambiae >AGAP006616-PA pep:novel chromosome:AgamP3:2L:34743559:34746737:-1 gene:AGAP006616 transcript:AGAP006616-RA  Method ps value:0.723 
Anopheles gambiae >AGAP004412-PA pep:novel chromosome:AgamP3:2R:55845010:55846019:-1 gene:AGAP004412 transcript:AGAP004412-RA  Method ps value:0.718 
Anopheles gambiae >AGAP008225-PA pep:novel chromosome:AgamP3:3R:7163929:7165023:1 gene:AGAP008225 transcript:AGAP008225-RA  Method ps value:0.711 
Anopheles gambiae >AGAP008748-PA pep:novel chromosome:AgamP3:3R:16868883:16871397:-1 gene:AGAP008748 transcript:AGAP008748-RA  Method ps value:0.710 
Anopheles gambiae >AGAP003508-PA pep:novel chromosome:AgamP3:2R:38776466:38778805:1 gene:AGAP003508 transcript:AGAP003508-RA  Method ps value:0.710 
Anopheles gambiae >AGAP007990-PA pep:novel chromosome:AgamP3:3R:3835173:3857391:-1 gene:AGAP007990 transcript:AGAP007990-RA  Method ps value:0.707 
Anopheles gambiae >AGAP001423-PA pep:novel chromosome:AgamP3:2R:4746244:4748022:-1 gene:AGAP001423 transcript:AGAP001423-RA  Method ps value:0.706 
Anopheles gambiae >AGAP001256-PA pep:novel chromosome:AgamP3:2R:2053489:2059076:-1 gene:AGAP001256 transcript:AGAP001256-RA  Method ps value:0.702 
Anopheles gambiae >AGAP007769-PA pep:novel chromosome:AgamP3:3R:509235:510341:-1 gene:AGAP007769 transcript:AGAP007769-RA  Method ps value:0.695 
Anopheles gambiae >AGAP008401-PA pep:novel chromosome:AgamP3:3R:10348621:10355222:1 gene:AGAP008401 transcript:AGAP008401-RA  Method ps value:0.694 
Anopheles gambiae >AGAP012923-PA pep:novel chromosome:AgamP3:UNKN:39379410:39380544:-1 gene:AGAP012923 transcript:AGAP012923-RA  Method ps value:0.694 
Anopheles gambiae >AGAP006138-PA pep:novel chromosome:AgamP3:2L:27082549:27085028:1 gene:AGAP006138 transcript:AGAP006138-RA  Method ps value:0.692 
Anopheles gambiae >AGAP007700-PA pep:novel chromosome:AgamP3:2L:49135467:49137603:1 gene:AGAP007700 transcript:AGAP007700-RA  Method ps value:0.691 
Anopheles gambiae >AGAP005558-PA pep:novel chromosome:AgamP3:2L:17030571:17032220:1 gene:AGAP005558 transcript:AGAP005558-RA  Method ps value:0.688 
Anopheles gambiae >AGAP008468-PA pep:novel chromosome:AgamP3:3R:10918682:10933361:1 gene:AGAP008468 transcript:AGAP008468-RA  Method ps value:0.683 
Anopheles gambiae >AGAP003372-PA pep:novel chromosome:AgamP3:2R:36925912:36929039:1 gene:AGAP003372 transcript:AGAP003372-RA  Method ps value:0.681 
Anopheles gambiae >AGAP000623-PA pep:novel chromosome:AgamP3:X:11255698:11258238:-1 gene:AGAP000623 transcript:AGAP000623-RA  Method ps value:0.681 
Anopheles gambiae >AGAP004297-PA pep:novel chromosome:AgamP3:2R:54160167:54161957:1 gene:AGAP004297 transcript:AGAP004297-RA  Method ps value:0.678 
Anopheles gambiae >AGAP010156-PA pep:novel chromosome:AgamP3:3R:49548211:49554978:1 gene:AGAP010156 transcript:AGAP010156-RA  Method ps value:0.676 
Anopheles gambiae >AGAP006959-PA pep:novel chromosome:AgamP3:2L:40260017:40263217:1 gene:AGAP006959 transcript:AGAP006959-RA  Method ps value:0.670 
Bos taurus >ENSBTAP00000015016 pep:novel chromosome:Btau 3.1:1:75129151:75148768:-1 gene:ENSBTAG00000011305 transcript:ENSBTAT00000015016  Method ps value:1.078 
Bos taurus >ENSBTAP00000007334 pep:novel chromosome:Btau 3.1:3:102379453:102382371:1 gene:ENSBTAG00000005583 transcript:ENSBTAT00000007334  Method ps value:1.053 
Bos taurus >ENSBTAP00000026145 pep:novel chromosome:Btau 3.1:1:75752699:75805409:1 gene:ENSBTAG00000019625 transcript:ENSBTAT00000026145  Method ps value:1.046 
Bos taurus >ENSBTAP00000041464 pep:novel chromosome:Btau 3.1:10:60279943:60300544:-1 gene:ENSBTAG00000018279 transcript:ENSBTAT00000043930  Method ps value:1.028 
Bos taurus >ENSBTAP00000044897 pep:novel chromosome:Btau 3.1:25:2212800:2216461:-1 gene:ENSBTAG00000033580 transcript:ENSBTAT00000047719  Method ps value:1.021 
Bos taurus >ENSBTAP00000040511 pep:novel chromosome:Btau 3.1:3:102379536:102382084:1 gene:ENSBTAG00000005583 transcript:ENSBTAT00000042907  Method ps value:1.004 
Bos taurus >ENSBTAP00000022664 pep:novel chromosome:Btau 3.1:6:78789414:78802028:-1 gene:ENSBTAG00000022205 transcript:ENSBTAT00000022664  Method ps value:0.983 
Bos taurus >ENSBTAP00000008835 pep:novel chromosome:Btau 3.1:16:24343885:24424218:-1 gene:ENSBTAG00000006718 transcript:ENSBTAT00000008835  Method ps value:0.966 
Bos taurus >ENSBTAP00000028914 pep:novel chromosome:Btau 3.1:22:46838644:46841309:-1 gene:ENSBTAG00000021695 transcript:ENSBTAT00000028914  Method ps value:0.923 
Bos taurus >ENSBTAP00000012231 pep:novel chromosome:Btau 3.1:5:55953120:55986337:1 gene:ENSBTAG00000009284 transcript:ENSBTAT00000012231  Method ps value:0.909 
Bos taurus >ENSBTAP00000047274 pep:novel chromosome:Btau 3.1:Un:341500816:341528785:1 gene:ENSBTAG00000036101 transcript:ENSBTAT00000050592  Method ps value:0.873 
Bos taurus >ENSBTAP00000043141 pep:novel chromosome:Btau 3.1:17:53731870:53754242:-1 gene:ENSBTAG00000008965 transcript:ENSBTAT00000045779  Method ps value:0.813 
Bos taurus >ENSBTAP00000007625 pep:novel chromosome:Btau 3.1:29:16200558:16201604:1 gene:ENSBTAG00000005801 transcript:ENSBTAT00000007625  Method ps value:0.796 
Bos taurus >ENSBTAP00000040261 pep:novel chromosome:Btau 3.1:5:112034068:112050345:1 gene:ENSBTAG00000016507 transcript:ENSBTAT00000042625  Method ps value:0.793 
Bos taurus >ENSBTAP00000002580 pep:novel chromosome:Btau 3.1:14:73971449:73974886:1 gene:ENSBTAG00000001991 transcript:ENSBTAT00000002580  Method ps value:0.787 
Bos taurus >ENSBTAP00000031342 pep:novel chromosome:Btau 3.1:Un:413959074:413960538:-1 gene:ENSBTAG00000023078 transcript:ENSBTAT00000031387  Method ps value:0.778 
Bos taurus >ENSBTAP00000021037 pep:novel chromosome:Btau 3.1:22:50091861:50116301:-1 gene:ENSBTAG00000015833 transcript:ENSBTAT00000021037  Method ps value:0.775 
Bos taurus >ENSBTAP00000027199 pep:novel chromosome:Btau 3.1:21:61853744:62002975:-1 gene:ENSBTAG00000020402 transcript:ENSBTAT00000027199  Method ps value:0.773 
Bos taurus >ENSBTAP00000021944 pep:novel chromosome:Btau 3.1:5:112033212:112052976:1 gene:ENSBTAG00000016507 transcript:ENSBTAT00000021944  Method ps value:0.772 
Bos taurus >ENSBTAP00000016932 pep:novel chromosome:Btau 3.1:19:24940423:24957253:1 gene:ENSBTAG00000032083 transcript:ENSBTAT00000016932  Method ps value:0.763 
Bos taurus >ENSBTAP00000032851 pep:novel chromosome:Btau 3.1:11:73671318:73726008:1 gene:ENSBTAG00000017255 transcript:ENSBTAT00000032924  Method ps value:0.758 
Bos taurus >ENSBTAP00000020636 pep:novel chromosome:Btau 3.1:19:15371145:15745693:1 gene:ENSBTAG00000015527 transcript:ENSBTAT00000020636  Method ps value:0.754 
Bos taurus >ENSBTAP00000030812 pep:novel chromosome:Btau 3.1:1:127297746:127299024:-1 gene:ENSBTAG00000022732 transcript:ENSBTAT00000030843  Method ps value:0.754 
Bos taurus >ENSBTAP00000046833 pep:novel chromosome:Btau 3.1:Un:149231669:149306875:1 gene:ENSBTAG00000010399 transcript:ENSBTAT00000050066  Method ps value:0.752 
Bos taurus >ENSBTAP00000032709 pep:novel chromosome:Btau 3.1:2:47401416:47746620:1 gene:ENSBTAG00000001132 transcript:ENSBTAT00000032780  Method ps value:0.749 
Bos taurus >ENSBTAP00000035200 pep:novel chromosome:Btau 3.1:19:15371145:15745693:1 gene:ENSBTAG00000015527 transcript:ENSBTAT00000035323  Method ps value:0.726 
Bos taurus >ENSBTAP00000020066 pep:novel chromosome:Btau 3.1:2:64684136:64781198:1 gene:ENSBTAG00000015077 transcript:ENSBTAT00000020066  Method ps value:0.724 
Bos taurus >ENSBTAP00000018869 pep:novel chromosome:Btau 3.1:16:56155321:56188103:-1 gene:ENSBTAG00000014191 transcript:ENSBTAT00000018869  Method ps value:0.712 
Bos taurus >ENSBTAP00000034435 pep:novel chromosome:Btau 3.1:1:142479425:142522574:1 gene:ENSBTAG00000021906 transcript:ENSBTAT00000034545  Method ps value:0.711 
Bos taurus >ENSBTAP00000020027 pep:novel chromosome:Btau 3.1:Un:277939462:277940489:1 gene:ENSBTAG00000015048 transcript:ENSBTAT00000020027  Method ps value:0.710 
Bos taurus >ENSBTAP00000022683 pep:novel chromosome:Btau 3.1:3:14395183:14404429:-1 gene:ENSBTAG00000017056 transcript:ENSBTAT00000022683  Method ps value:0.704 
Bos taurus >ENSBTAP00000010164 pep:novel chromosome:Btau 3.1:20:8277226:8278143:-1 gene:ENSBTAG00000007729 transcript:ENSBTAT00000010164  Method ps value:0.699 
Bos taurus >ENSBTAP00000004361 pep:novel chromosome:Btau 3.1:15:53226369:53443043:-1 gene:ENSBTAG00000003361 transcript:ENSBTAT00000004361  Method ps value:0.692 
Bos taurus >ENSBTAP00000001965 pep:novel chromosome:Btau 3.1:26:18247428:18248424:1 gene:ENSBTAG00000001502 transcript:ENSBTAT00000001965  Method ps value:0.691 
Bos taurus >ENSBTAP00000011112 pep:novel chromosome:Btau 3.1:25:28608936:28750277:1 gene:ENSBTAG00000008446 transcript:ENSBTAT00000011112  Method ps value:0.691 
Bos taurus >ENSBTAP00000032691 pep:novel chromosome:Btau 3.1:11:94124470:94134521:-1 gene:ENSBTAG00000008994 transcript:ENSBTAT00000032762  Method ps value:0.691 
Bos taurus >ENSBTAP00000040578 pep:novel chromosome:Btau 3.1:7:52733261:52893323:-1 gene:ENSBTAG00000030439 transcript:ENSBTAT00000042977  Method ps value:0.688 
Bos taurus >ENSBTAP00000007351 pep:novel chromosome:Btau 3.1:7:13924657:14018182:1 gene:ENSBTAG00000032137 transcript:ENSBTAT00000007351  Method ps value:0.687 
Bos taurus >ENSBTAP00000042986 pep:novel chromosome:Btau 3.1:14:80134630:80147382:-1 gene:ENSBTAG00000032146 transcript:ENSBTAT00000045608  Method ps value:0.685 
Bos taurus >ENSBTAP00000026914 pep:novel chromosome:Btau 3.1:Un:323536410:323537342:-1 gene:ENSBTAG00000020209 transcript:ENSBTAT00000026914  Method ps value:0.684 
Bos taurus >ENSBTAP00000028755 pep:novel chromosome:Btau 3.1:20:64542270:64543289:-1 gene:ENSBTAG00000021578 transcript:ENSBTAT00000028755  Method ps value:0.683 
Canis familiaris >ENSCAFP00000022580 pep:novel chromosome:BROADD2:27:43205918:43246777:-1 gene:ENSCAFG00000015320 transcript:ENSCAFT00000024323  Method ps value:1.126 
Canis familiaris >ENSCAFP00000012415 pep:novel chromosome:BROADD2:25:33033615:33095613:-1 gene:ENSCAFG00000008438 transcript:ENSCAFT00000013417  Method ps value:1.022 
Canis familiaris >ENSCAFP00000008053 pep:novel chromosome:BROADD2:23:15612722:15673103:-1 gene:ENSCAFG00000005401 transcript:ENSCAFT00000008687  Method ps value:1.019 
Canis familiaris >ENSCAFP00000013291 pep:novel chromosome:BROADD2:24:30300603:30365521:1 gene:ENSCAFG00000009044 transcript:ENSCAFT00000014371  Method ps value:1.007 
Canis familiaris >ENSCAFP00000014364 pep:novel chromosome:BROADD2:20:40458632:40461347:-1 gene:ENSCAFG00000009779 transcript:ENSCAFT00000015525  Method ps value:1.003 
Canis familiaris >ENSCAFP00000019565 pep:novel chromosome:BROADD2:28:41722087:41752606:1 gene:ENSCAFG00000013280 transcript:ENSCAFT00000021070  Method ps value:0.992 
Canis familiaris >ENSCAFP00000014428 pep:novel chromosome:BROADD2:21:45577451:45594006:1 gene:ENSCAFG00000009822 transcript:ENSCAFT00000015592  Method ps value:0.984 
Canis familiaris >ENSCAFP00000020241 pep:novel chromosome:BROADD2:30:14758939:14780050:1 gene:ENSCAFG00000013736 transcript:ENSCAFT00000021792  Method ps value:0.952 
Canis familiaris >ENSCAFP00000016409 pep:novel chromosome:BROADD2:8:6000989:6013893:1 gene:ENSCAFG00000011146 transcript:ENSCAFT00000017726  Method ps value:0.946 
Canis familiaris >ENSCAFP00000017036 pep:novel chromosome:BROADD2:24:40250729:40252105:1 gene:ENSCAFG00000011596 transcript:ENSCAFT00000018393  Method ps value:0.938 
Canis familiaris >ENSCAFP00000028060 pep:novel chromosome:BROADD2:5:57502645:57513354:1 gene:ENSCAFG00000019012 transcript:ENSCAFT00000030196  Method ps value:0.937 
Canis familiaris >ENSCAFP00000013539 pep:novel chromosome:BROADD2:28:13846570:13868987:1 gene:ENSCAFG00000009205 transcript:ENSCAFT00000014639  Method ps value:0.937 
Canis familiaris >ENSCAFP00000006858 pep:novel chromosome:BROADD2:2:23145674:23175977:-1 gene:ENSCAFG00000004594 transcript:ENSCAFT00000007402  Method ps value:0.929 
Canis familiaris >ENSCAFP00000007235 pep:novel chromosome:BROADD2:9:7938652:7943074:-1 gene:ENSCAFG00000004837 transcript:ENSCAFT00000007806  Method ps value:0.926 
Canis familiaris >ENSCAFP00000019305 pep:novel chromosome:BROADD2:2:78581475:78595497:1 gene:ENSCAFG00000013085 transcript:ENSCAFT00000020793  Method ps value:0.917 
Canis familiaris >ENSCAFP00000002927 pep:novel chromosome:BROADD2:11:54666946:54681102:-1 gene:ENSCAFG00000001976 transcript:ENSCAFT00000003151  Method ps value:0.911 
Canis familiaris >ENSCAFP00000022370 pep:novel chromosome:BROADD2:2:82228283:82237099:1 gene:ENSCAFG00000015181 transcript:ENSCAFT00000024096  Method ps value:0.903 
Canis familiaris >ENSCAFP00000025402 pep:novel chromosome:BROADD2:20:52438257:52441780:1 gene:ENSCAFG00000017245 transcript:ENSCAFT00000027315  Method ps value:0.903 
Canis familiaris >ENSCAFP00000013298 pep:novel chromosome:BROADD2:24:30300603:30365521:1 gene:ENSCAFG00000009044 transcript:ENSCAFT00000014378  Method ps value:0.902 
Canis familiaris >ENSCAFP00000031576 pep:novel chromosome:BROADD2:2:62176659:62209500:-1 gene:ENSCAFG00000008933 transcript:ENSCAFT00000036225  Method ps value:0.896 
Canis familiaris >ENSCAFP00000021106 pep:novel chromosome:BROADD2:36:28799069:28849425:1 gene:ENSCAFG00000014289 transcript:ENSCAFT00000022725  Method ps value:0.894 
Canis familiaris >ENSCAFP00000005820 pep:novel chromosome:BROADD2:17:18880653:18895539:-1 gene:ENSCAFG00000003887 transcript:ENSCAFT00000006281  Method ps value:0.893 
Canis familiaris >ENSCAFP00000018768 pep:novel chromosome:BROADD2:9:14909260:14913361:1 gene:ENSCAFG00000012741 transcript:ENSCAFT00000020231  Method ps value:0.889 
Canis familiaris >ENSCAFP00000018563 pep:novel chromosome:BROADD2:6:9552154:9554435:1 gene:ENSCAFG00000012539 transcript:ENSCAFT00000020011  Method ps value:0.885 
Canis familiaris >ENSCAFP00000020394 pep:novel chromosome:BROADD2:4:23519561:23546602:1 gene:ENSCAFG00000013839 transcript:ENSCAFT00000021963  Method ps value:0.884 
Canis familiaris >ENSCAFP00000015956 pep:novel chromosome:BROADD2:34:14529423:14544915:-1 gene:ENSCAFG00000010838 transcript:ENSCAFT00000017241  Method ps value:0.883 
Canis familiaris >ENSCAFP00000008826 pep:novel chromosome:BROADD2:24:17202828:17250397:1 gene:ENSCAFG00000005890 transcript:ENSCAFT00000009507  Method ps value:0.878 
Canis familiaris >ENSCAFP00000019539 pep:novel chromosome:BROADD2:24:50718540:50735615:1 gene:ENSCAFG00000013261 transcript:ENSCAFT00000021039  Method ps value:0.874 
Canis familiaris >ENSCAFP00000031142 pep:novel chromosome:BROADD2:26:9040656:9053270:-1 gene:ENSCAFG00000007452 transcript:ENSCAFT00000035837  Method ps value:0.873 
Canis familiaris >ENSCAFP00000030592 pep:novel chromosome:BROADD2:7:47286380:47340061:1 gene:ENSCAFG00000017573 transcript:ENSCAFT00000035344  Method ps value:0.870 
Canis familiaris >ENSCAFP00000020880 pep:novel chromosome:BROADD2:3:61166446:61182630:1 gene:ENSCAFG00000014166 transcript:ENSCAFT00000022487  Method ps value:0.870 
Canis familiaris >ENSCAFP00000018783 pep:novel chromosome:BROADD2:25:53744247:53751980:1 gene:ENSCAFG00000012744 transcript:ENSCAFT00000020246  Method ps value:0.868 
Canis familiaris >ENSCAFP00000026005 pep:novel chromosome:BROADD2:9:37381004:37427038:1 gene:ENSCAFG00000017625 transcript:ENSCAFT00000027962  Method ps value:0.867 
Canis familiaris >ENSCAFP00000014534 pep:novel chromosome:BROADD2:20:40548595:40561990:-1 gene:ENSCAFG00000009881 transcript:ENSCAFT00000015704  Method ps value:0.866 
Canis familiaris >ENSCAFP00000014528 pep:novel chromosome:BROADD2:20:40548446:40560934:-1 gene:ENSCAFG00000009881 transcript:ENSCAFT00000015698  Method ps value:0.866 
Canis familiaris >ENSCAFP00000029626 pep:novel chromosome:BROADD2:6:52147674:52181952:1 gene:ENSCAFG00000019995 transcript:ENSCAFT00000031820  Method ps value:0.856 
Canis familiaris >ENSCAFP00000012395 pep:novel chromosome:BROADD2:17:51686814:51692763:1 gene:ENSCAFG00000008425 transcript:ENSCAFT00000013395  Method ps value:0.854 
Canis familiaris >ENSCAFP00000029852 pep:novel chromosome:BROADD2:5:79321636:79340382:1 gene:ENSCAFG00000024535 transcript:ENSCAFT00000032057  Method ps value:0.852 
Canis familiaris >ENSCAFP00000009685 pep:novel chromosome:BROADD2:18:28423106:28429478:1 gene:ENSCAFG00000006468 transcript:ENSCAFT00000010444  Method ps value:0.850 
Canis familiaris >ENSCAFP00000016695 pep:novel chromosome:BROADD2:6:18932725:18984430:1 gene:ENSCAFG00000011344 transcript:ENSCAFT00000018028  Method ps value:0.844 
Canis familiaris >ENSCAFP00000003236 pep:novel chromosome:BROADD2:14:25666706:25679101:-1 gene:ENSCAFG00000002222 transcript:ENSCAFT00000003490  Method ps value:0.843 
Canis familiaris >ENSCAFP00000027118 pep:novel chromosome:BROADD2:7:70539568:70563300:-1 gene:ENSCAFG00000018351 transcript:ENSCAFT00000029160  Method ps value:0.843 
Canis familiaris >ENSCAFP00000015535 pep:novel chromosome:BROADD2:38:8981902:8993877:-1 gene:ENSCAFG00000010552 transcript:ENSCAFT00000016789  Method ps value:0.841 
Canis familiaris >ENSCAFP00000016471 pep:novel chromosome:BROADD2:20:42460190:42469435:1 gene:ENSCAFG00000011164 transcript:ENSCAFT00000017793  Method ps value:0.839 
Canis familiaris >ENSCAFP00000010991 pep:novel chromosome:BROADD2:20:35300098:35328909:-1 gene:ENSCAFG00000007394 transcript:ENSCAFT00000011854  Method ps value:0.833 
Canis familiaris >ENSCAFP00000019045 pep:novel chromosome:BROADD2:28:37998503:38035056:-1 gene:ENSCAFG00000012912 transcript:ENSCAFT00000020520  Method ps value:0.831 
Canis familiaris >ENSCAFP00000008814 pep:novel chromosome:BROADD2:9:3385675:3389645:1 gene:ENSCAFG00000005882 transcript:ENSCAFT00000009494  Method ps value:0.830 
Canis familiaris >ENSCAFP00000030474 pep:novel chromosome:BROADD2:2:67523466:67544580:-1 gene:ENSCAFG00000009818 transcript:ENSCAFT00000035237  Method ps value:0.829 
Canis familiaris >ENSCAFP00000026955 pep:novel chromosome:BROADD2:7:69374102:69424089:1 gene:ENSCAFG00000018243 transcript:ENSCAFT00000028985  Method ps value:0.827 
Canis familiaris >ENSCAFP00000024285 pep:novel chromosome:BROADD2:3:88375604:88435137:1 gene:ENSCAFG00000016505 transcript:ENSCAFT00000026155  Method ps value:0.813 
Canis familiaris >ENSCAFP00000014757 pep:novel chromosome:BROADD2:17:59585916:59600830:1 gene:ENSCAFG00000010027 transcript:ENSCAFT00000015954  Method ps value:0.810 
Canis familiaris >ENSCAFP00000017536 pep:novel chromosome:BROADD2:Un:64853865:64861295:-1 gene:ENSCAFG00000011915 transcript:ENSCAFT00000018924  Method ps value:0.808 
Canis familiaris >ENSCAFP00000029972 pep:novel chromosome:BROADD2:6:62476061:62532602:1 gene:ENSCAFG00000020207 transcript:ENSCAFT00000032186  Method ps value:0.804 
Canis familiaris >ENSCAFP00000007977 pep:novel chromosome:BROADD2:20:11488840:11494032:-1 gene:ENSCAFG00000005344 transcript:ENSCAFT00000008609  Method ps value:0.804 
Canis familiaris >ENSCAFP00000024667 pep:novel chromosome:BROADD2:6:20231256:20233794:-1 gene:ENSCAFG00000016770 transcript:ENSCAFT00000026560  Method ps value:0.802 
Canis familiaris >ENSCAFP00000030661 pep:novel chromosome:BROADD2:4:75670338:75676453:1 gene:ENSCAFG00000023144 transcript:ENSCAFT00000035405  Method ps value:0.802 
Canis familiaris >ENSCAFP00000024491 pep:novel chromosome:BROADD2:30:27104047:27179726:-1 gene:ENSCAFG00000016635 transcript:ENSCAFT00000026370  Method ps value:0.800 
Canis familiaris >ENSCAFP00000032380 pep:novel chromosome:BROADD2:15:3856299:3888373:-1 gene:ENSCAFG00000002557 transcript:ENSCAFT00000036945  Method ps value:0.799 
Canis familiaris >ENSCAFP00000027551 pep:novel chromosome:BROADD2:20:56703256:56715875:-1 gene:ENSCAFG00000018676 transcript:ENSCAFT00000029645  Method ps value:0.797 
Canis familiaris >ENSCAFP00000032620 pep:novel chromosome:BROADD2:6:62499384:62533102:1 gene:ENSCAFG00000020207 transcript:ENSCAFT00000037163  Method ps value:0.796 
Canis familiaris >ENSCAFP00000011539 pep:novel chromosome:BROADD2:17:42707708:42729388:-1 gene:ENSCAFG00000007801 transcript:ENSCAFT00000012454  Method ps value:0.795 
Canis familiaris >ENSCAFP00000004812 pep:novel chromosome:BROADD2:11:70760268:70761023:-1 gene:ENSCAFG00000003244 transcript:ENSCAFT00000005200  Method ps value:0.795 
Canis familiaris >ENSCAFP00000012187 pep:novel chromosome:BROADD2:27:7622911:7628210:-1 gene:ENSCAFG00000008288 transcript:ENSCAFT00000013168  Method ps value:0.793 
Canis familiaris >ENSCAFP00000019422 pep:novel chromosome:BROADD2:30:13437177:13453169:-1 gene:ENSCAFG00000013173 transcript:ENSCAFT00000020918  Method ps value:0.791 
Canis familiaris >ENSCAFP00000023016 pep:novel chromosome:BROADD2:26:40792835:40812606:1 gene:ENSCAFG00000015654 transcript:ENSCAFT00000024810  Method ps value:0.791 
Canis familiaris >ENSCAFP00000031964 pep:novel chromosome:BROADD2:3:32185890:32305784:-1 gene:ENSCAFG00000009253 transcript:ENSCAFT00000036566  Method ps value:0.790 
Canis familiaris >ENSCAFP00000012397 pep:novel chromosome:BROADD2:28:12340618:12353460:-1 gene:ENSCAFG00000008439 transcript:ENSCAFT00000013397  Method ps value:0.790 
Canis familiaris >ENSCAFP00000007555 pep:novel chromosome:BROADD2:9:7344553:7370035:1 gene:ENSCAFG00000005067 transcript:ENSCAFT00000008157  Method ps value:0.787 
Canis familiaris >ENSCAFP00000013161 pep:novel chromosome:BROADD2:2:62160944:62215856:-1 gene:ENSCAFG00000008933 transcript:ENSCAFT00000014230  Method ps value:0.785 
Canis familiaris >ENSCAFP00000010456 pep:novel chromosome:BROADD2:18:36674698:36709508:-1 gene:ENSCAFG00000007028 transcript:ENSCAFT00000011286  Method ps value:0.785 
Canis familiaris >ENSCAFP00000009589 pep:novel chromosome:BROADD2:15:38758250:38771808:1 gene:ENSCAFG00000006406 transcript:ENSCAFT00000010343  Method ps value:0.785 
Canis familiaris >ENSCAFP00000012805 pep:novel chromosome:BROADD2:18:45246382:45253212:1 gene:ENSCAFG00000008701 transcript:ENSCAFT00000013842  Method ps value:0.782 
Canis familiaris >ENSCAFP00000007747 pep:novel chromosome:BROADD2:15:19738246:19741261:1 gene:ENSCAFG00000005177 transcript:ENSCAFT00000008358  Method ps value:0.782 
Canis familiaris >ENSCAFP00000030406 pep:novel chromosome:BROADD2:26:41958807:41983393:-1 gene:ENSCAFG00000015721 transcript:ENSCAFT00000035174  Method ps value:0.781 
Canis familiaris >ENSCAFP00000027117 pep:novel chromosome:BROADD2:7:70539568:70563349:-1 gene:ENSCAFG00000018351 transcript:ENSCAFT00000029159  Method ps value:0.779 
Canis familiaris >ENSCAFP00000009041 pep:novel chromosome:BROADD2:23:30842622:30856143:1 gene:ENSCAFG00000006035 transcript:ENSCAFT00000009739  Method ps value:0.776 
Canis familiaris >ENSCAFP00000027125 pep:novel chromosome:BROADD2:7:70539281:70568299:-1 gene:ENSCAFG00000018351 transcript:ENSCAFT00000029167  Method ps value:0.775 
Canis familiaris >ENSCAFP00000013987 pep:novel chromosome:BROADD2:37:4433650:4508140:1 gene:ENSCAFG00000009513 transcript:ENSCAFT00000015115  Method ps value:0.773 
Canis familiaris >ENSCAFP00000019224 pep:novel chromosome:BROADD2:20:44101163:44126432:-1 gene:ENSCAFG00000013038 transcript:ENSCAFT00000020710  Method ps value:0.772 
Canis familiaris >ENSCAFP00000029856 pep:novel chromosome:BROADD2:5:79348101:79369041:1 gene:ENSCAFG00000020137 transcript:ENSCAFT00000032061  Method ps value:0.769 
Canis familiaris >ENSCAFP00000016469 pep:novel chromosome:BROADD2:32:31059400:31157475:-1 gene:ENSCAFG00000011167 transcript:ENSCAFT00000017790  Method ps value:0.769 
Canis familiaris >ENSCAFP00000011097 pep:novel chromosome:BROADD2:28:9843741:9966486:-1 gene:ENSCAFG00000007467 transcript:ENSCAFT00000011966  Method ps value:0.767 
Canis familiaris >ENSCAFP00000034742 pep:novel chromosome:BROADD2:13:25609781:25644943:-1 gene:ENSCAFG00000001044 transcript:ENSCAFT00000038951  Method ps value:0.767 
Canis familiaris >ENSCAFP00000011010 pep:novel chromosome:BROADD2:17:41263579:41275948:-1 gene:ENSCAFG00000007408 transcript:ENSCAFT00000011875  Method ps value:0.766 
Canis familiaris >ENSCAFP00000025303 pep:novel chromosome:BROADD2:4:50911590:50925450:-1 gene:ENSCAFG00000017181 transcript:ENSCAFT00000027206  Method ps value:0.762 
Canis familiaris >ENSCAFP00000030482 pep:novel chromosome:BROADD2:26:40793093:40812606:1 gene:ENSCAFG00000015654 transcript:ENSCAFT00000035245  Method ps value:0.761 
Canis familiaris >ENSCAFP00000024091 pep:novel chromosome:BROADD2:7:43011437:43101222:1 gene:ENSCAFG00000016360 transcript:ENSCAFT00000025949  Method ps value:0.759 
Canis familiaris >ENSCAFP00000019481 pep:novel chromosome:BROADD2:34:21031172:21078239:-1 gene:ENSCAFG00000013218 transcript:ENSCAFT00000020981  Method ps value:0.759 
Canis familiaris >ENSCAFP00000009128 pep:novel chromosome:BROADD2:22:61834739:61855028:1 gene:ENSCAFG00000006076 transcript:ENSCAFT00000009832  Method ps value:0.754 
Canis familiaris >ENSCAFP00000006336 pep:novel chromosome:BROADD2:2:11377821:11380422:-1 gene:ENSCAFG00000004265 transcript:ENSCAFT00000006843  Method ps value:0.752 
Canis familiaris >ENSCAFP00000029062 pep:novel chromosome:BROADD2:6:42941947:42946909:-1 gene:ENSCAFG00000019647 transcript:ENSCAFT00000031231  Method ps value:0.751 
Canis familiaris >ENSCAFP00000012247 pep:novel chromosome:BROADD2:25:32405270:32492823:-1 gene:ENSCAFG00000008314 transcript:ENSCAFT00000013232  Method ps value:0.750 
Canis familiaris >ENSCAFP00000015536 pep:novel chromosome:BROADD2:38:8981256:8993357:-1 gene:ENSCAFG00000010552 transcript:ENSCAFT00000016790  Method ps value:0.749 
Canis familiaris >ENSCAFP00000010243 pep:novel chromosome:BROADD2:21:34690996:34694222:-1 gene:ENSCAFG00000006882 transcript:ENSCAFT00000011053  Method ps value:0.748 
Canis familiaris >ENSCAFP00000029820 pep:novel chromosome:BROADD2:9:59002951:59006124:1 gene:ENSCAFG00000020120 transcript:ENSCAFT00000032023  Method ps value:0.747 
Canis familiaris >ENSCAFP00000032498 pep:novel chromosome:BROADD2:16:36174327:36226058:-1 gene:ENSCAFG00000006410 transcript:ENSCAFT00000037050  Method ps value:0.745 
Canis familiaris >ENSCAFP00000030874 pep:novel chromosome:BROADD2:6:42869148:42871206:-1 gene:ENSCAFG00000023230 transcript:ENSCAFT00000035597  Method ps value:0.741 
Canis familiaris >ENSCAFP00000025301 pep:novel chromosome:BROADD2:4:50911243:50927928:-1 gene:ENSCAFG00000017181 transcript:ENSCAFT00000027204  Method ps value:0.740 
Canis familiaris >ENSCAFP00000034504 pep:novel chromosome:BROADD2:30:12783778:12786650:-1 gene:ENSCAFG00000025029 transcript:ENSCAFT00000038751  Method ps value:0.736 
Canis familiaris >ENSCAFP00000010077 pep:novel chromosome:BROADD2:17:37581711:37614224:1 gene:ENSCAFG00000006725 transcript:ENSCAFT00000010875  Method ps value:0.735 
Canis familiaris >ENSCAFP00000000194 pep:novel chromosome:BROADD2:10:3705203:3720836:-1 gene:ENSCAFG00000000131 transcript:ENSCAFT00000000215  Method ps value:0.735 
Canis familiaris >ENSCAFP00000025766 pep:novel chromosome:BROADD2:6:24045452:24085651:-1 gene:ENSCAFG00000017485 transcript:ENSCAFT00000027707  Method ps value:0.733 
Canis familiaris >ENSCAFP00000002051 pep:novel chromosome:BROADD2:24:50718540:50734244:1 gene:ENSCAFG00000013261 transcript:ENSCAFT00000002214  Method ps value:0.730 
Canis familiaris >ENSCAFP00000023285 pep:novel chromosome:BROADD2:18:57088834:57101528:1 gene:ENSCAFG00000015834 transcript:ENSCAFT00000025087  Method ps value:0.729 
Canis familiaris >ENSCAFP00000030231 pep:novel chromosome:BROADD2:6:72347564:72584012:-1 gene:ENSCAFG00000020380 transcript:ENSCAFT00000032462  Method ps value:0.729 
Canis familiaris >ENSCAFP00000003390 pep:novel chromosome:BROADD2:12:25860867:25902217:-1 gene:ENSCAFG00000002341 transcript:ENSCAFT00000003666  Method ps value:0.726 
Canis familiaris >ENSCAFP00000015296 pep:novel chromosome:BROADD2:33:19658860:19670920:1 gene:ENSCAFG00000010405 transcript:ENSCAFT00000016533  Method ps value:0.726 
Canis familiaris >ENSCAFP00000002886 pep:novel chromosome:BROADD2:14:20784586:20816629:-1 gene:ENSCAFG00000001961 transcript:ENSCAFT00000003109  Method ps value:0.725 
Canis familiaris >ENSCAFP00000016361 pep:novel chromosome:BROADD2:9:18063749:18096614:1 gene:ENSCAFG00000011108 transcript:ENSCAFT00000017672  Method ps value:0.724 
Canis familiaris >ENSCAFP00000006198 pep:novel chromosome:BROADD2:1:111501634:111519604:-1 gene:ENSCAFG00000004170 transcript:ENSCAFT00000006694  Method ps value:0.723 
Canis familiaris >ENSCAFP00000013172 pep:novel chromosome:BROADD2:2:62176313:62208753:-1 gene:ENSCAFG00000008933 transcript:ENSCAFT00000014244  Method ps value:0.721 
Canis familiaris >ENSCAFP00000014425 pep:novel chromosome:BROADD2:2:67523466:67544580:-1 gene:ENSCAFG00000009818 transcript:ENSCAFT00000015589  Method ps value:0.721 
Canis familiaris >ENSCAFP00000028059 pep:novel chromosome:BROADD2:5:57502645:57513354:1 gene:ENSCAFG00000019012 transcript:ENSCAFT00000030195  Method ps value:0.721 
Canis familiaris >ENSCAFP00000030475 pep:novel chromosome:BROADD2:X:125050927:125077869:1 gene:ENSCAFG00000019451 transcript:ENSCAFT00000035238  Method ps value:0.719 
Canis familiaris >ENSCAFP00000015408 pep:novel chromosome:BROADD2:5:11255167:11280031:-1 gene:ENSCAFG00000010479 transcript:ENSCAFT00000016649  Method ps value:0.715 
Canis familiaris >ENSCAFP00000026650 pep:novel chromosome:BROADD2:8:73134792:73140064:-1 gene:ENSCAFG00000018036 transcript:ENSCAFT00000028654  Method ps value:0.714 
Canis familiaris >ENSCAFP00000032571 pep:novel chromosome:BROADD2:1:105326988:105329785:1 gene:ENSCAFG00000002580 transcript:ENSCAFT00000037119  Method ps value:0.713 
Canis familiaris >ENSCAFP00000013398 pep:novel chromosome:BROADD2:32:10208370:10252412:-1 gene:ENSCAFG00000009108 transcript:ENSCAFT00000014486  Method ps value:0.711 
Canis familiaris >ENSCAFP00000006249 pep:novel chromosome:BROADD2:18:19835041:19848433:-1 gene:ENSCAFG00000004204 transcript:ENSCAFT00000006754  Method ps value:0.708 
Canis familiaris >ENSCAFP00000027017 pep:novel chromosome:BROADD2:8:74488743:74495567:-1 gene:ENSCAFG00000018290 transcript:ENSCAFT00000029054  Method ps value:0.707 
Canis familiaris >ENSCAFP00000014094 pep:novel chromosome:BROADD2:18:48266841:48286520:-1 gene:ENSCAFG00000009586 transcript:ENSCAFT00000015230  Method ps value:0.706 
Canis familiaris >ENSCAFP00000029832 pep:novel chromosome:BROADD2:6:58282094:58294798:1 gene:ENSCAFG00000020126 transcript:ENSCAFT00000032035  Method ps value:0.706 
Canis familiaris >ENSCAFP00000011668 pep:novel chromosome:BROADD2:25:27949889:27978257:-1 gene:ENSCAFG00000007891 transcript:ENSCAFT00000012601  Method ps value:0.705 
Canis familiaris >ENSCAFP00000013167 pep:novel chromosome:BROADD2:2:62176313:62209386:-1 gene:ENSCAFG00000008933 transcript:ENSCAFT00000014239  Method ps value:0.704 
Canis familiaris >ENSCAFP00000029604 pep:novel chromosome:BROADD2:9:57362618:57371346:1 gene:ENSCAFG00000019980 transcript:ENSCAFT00000031796  Method ps value:0.703 
Canis familiaris >ENSCAFP00000002914 pep:novel chromosome:BROADD2:12:15660527:15667925:1 gene:ENSCAFG00000001981 transcript:ENSCAFT00000003137  Method ps value:0.700 
Canis familiaris >ENSCAFP00000026156 pep:novel chromosome:BROADD2:30:39115147:39146552:-1 gene:ENSCAFG00000017727 transcript:ENSCAFT00000028116  Method ps value:0.700 
Canis familiaris >ENSCAFP00000029164 pep:novel chromosome:BROADD2:5:65299745:65312342:-1 gene:ENSCAFG00000019697 transcript:ENSCAFT00000031335  Method ps value:0.698 
Canis familiaris >ENSCAFP00000029548 pep:novel chromosome:BROADD2:9:56770082:56816138:-1 gene:ENSCAFG00000019945 transcript:ENSCAFT00000031736  Method ps value:0.698 
Canis familiaris >ENSCAFP00000008071 pep:novel chromosome:BROADD2:15:20792035:20794317:1 gene:ENSCAFG00000005413 transcript:ENSCAFT00000008705  Method ps value:0.697 
Canis familiaris >ENSCAFP00000005708 pep:novel chromosome:BROADD2:12:69426248:69435643:-1 gene:ENSCAFG00000003830 transcript:ENSCAFT00000006164  Method ps value:0.694 
Canis familiaris >ENSCAFP00000033677 pep:novel chromosome:BROADD2:28:34955304:34995915:1 gene:ENSCAFG00000012534 transcript:ENSCAFT00000038017  Method ps value:0.693 
Canis familiaris >ENSCAFP00000022675 pep:novel chromosome:BROADD2:34:39823792:39880492:-1 gene:ENSCAFG00000015401 transcript:ENSCAFT00000024426  Method ps value:0.692 
Canis familiaris >ENSCAFP00000020146 pep:novel chromosome:BROADD2:18:23162996:23217537:-1 gene:ENSCAFG00000013680 transcript:ENSCAFT00000021691  Method ps value:0.689 
Canis familiaris >ENSCAFP00000024085 pep:novel chromosome:BROADD2:20:51201998:51206225:1 gene:ENSCAFG00000016355 transcript:ENSCAFT00000025943  Method ps value:0.689 
Canis familiaris >ENSCAFP00000003592 pep:novel chromosome:BROADD2:11:58316958:58341488:1 gene:ENSCAFG00000002469 transcript:ENSCAFT00000003885  Method ps value:0.688 
Canis familiaris >ENSCAFP00000019878 pep:novel chromosome:BROADD2:9:13025297:13149132:1 gene:ENSCAFG00000013494 transcript:ENSCAFT00000021409  Method ps value:0.688 
Canis familiaris >ENSCAFP00000029855 pep:novel chromosome:BROADD2:5:79348101:79369243:1 gene:ENSCAFG00000020137 transcript:ENSCAFT00000032060  Method ps value:0.687 
Canis familiaris >ENSCAFP00000005439 pep:novel chromosome:BROADD2:18:15030100:15073681:-1 gene:ENSCAFG00000003652 transcript:ENSCAFT00000005872  Method ps value:0.687 
Canis familiaris >ENSCAFP00000009252 pep:novel chromosome:BROADD2:16:30415992:30420983:1 gene:ENSCAFG00000006165 transcript:ENSCAFT00000009972  Method ps value:0.686 
Canis familiaris >ENSCAFP00000003753 pep:novel chromosome:BROADD2:1:105323052:105329580:1 gene:ENSCAFG00000002580 transcript:ENSCAFT00000004061  Method ps value:0.686 
Canis familiaris >ENSCAFP00000008936 pep:novel chromosome:BROADD2:23:30121096:30155890:1 gene:ENSCAFG00000005949 transcript:ENSCAFT00000009623  Method ps value:0.684 
Canis familiaris >ENSCAFP00000023703 pep:novel chromosome:BROADD2:20:49934962:49936857:1 gene:ENSCAFG00000016087 transcript:ENSCAFT00000025529  Method ps value:0.681 
Canis familiaris >ENSCAFP00000006693 pep:novel chromosome:BROADD2:23:5743480:5745233:1 gene:ENSCAFG00000004484 transcript:ENSCAFT00000007227  Method ps value:0.680 
Canis familiaris >ENSCAFP00000019403 pep:novel chromosome:BROADD2:7:19152579:19183824:1 gene:ENSCAFG00000013160 transcript:ENSCAFT00000020898  Method ps value:0.678 
Canis familiaris >ENSCAFP00000002409 pep:novel chromosome:BROADD2:13:40954574:40957496:1 gene:ENSCAFG00000001648 transcript:ENSCAFT00000002594  Method ps value:0.677 
Canis familiaris >ENSCAFP00000019833 pep:novel chromosome:BROADD2:37:18413945:18438668:1 gene:ENSCAFG00000013469 transcript:ENSCAFT00000021360  Method ps value:0.676 
Canis familiaris >ENSCAFP00000022077 pep:novel chromosome:BROADD2:X:40739698:40753954:1 gene:ENSCAFG00000014944 transcript:ENSCAFT00000023784  Method ps value:0.676 
Canis familiaris >ENSCAFP00000034108 pep:novel chromosome:BROADD2:14:21021326:21063262:-1 gene:ENSCAFG00000001977 transcript:ENSCAFT00000038397  Method ps value:0.674 
Canis familiaris >ENSCAFP00000029679 pep:novel chromosome:BROADD2:9:58128381:58141066:1 gene:ENSCAFG00000020030 transcript:ENSCAFT00000031875  Method ps value:0.674 
Canis familiaris >ENSCAFP00000021114 pep:novel chromosome:BROADD2:37:25420092:25446346:1 gene:ENSCAFG00000014303 transcript:ENSCAFT00000022733  Method ps value:0.674 
Canis familiaris >ENSCAFP00000005971 pep:novel chromosome:BROADD2:15:16330098:16341971:-1 gene:ENSCAFG00000004030 transcript:ENSCAFT00000006448  Method ps value:0.672 
Canis familiaris >ENSCAFP00000012308 pep:novel chromosome:BROADD2:2:60848870:60873348:1 gene:ENSCAFG00000008357 transcript:ENSCAFT00000013304  Method ps value:0.671 
Canis familiaris >ENSCAFP00000018021 pep:novel chromosome:BROADD2:25:51040022:51063665:-1 gene:ENSCAFG00000012226 transcript:ENSCAFT00000019426  Method ps value:0.670 
Canis familiaris >ENSCAFP00000018094 pep:novel chromosome:BROADD2:2:76143073:76151406:1 gene:ENSCAFG00000012279 transcript:ENSCAFT00000019507  Method ps value:0.670 
Cavia porcellus >ENSCPOP00000000368 pep:novel genescaffold:GUINEAPIG:GeneScaffold 1891:27464:31257:1 gene:ENSCPOG00000000417 transcript:ENSCPOT00000000420  Method ps value:1.038 
Cavia porcellus >ENSCPOP00000005388 pep:novel genescaffold:GUINEAPIG:GeneScaffold 4624:5588:10897:-1 gene:ENSCPOG00000005969 transcript:ENSCPOT00000006032  Method ps value:1.033 
Cavia porcellus >ENSCPOP00000002744 pep:novel genescaffold:GUINEAPIG:GeneScaffold 7532:32165:57270:1 gene:ENSCPOG00000003031 transcript:ENSCPOT00000003070  Method ps value:0.983 
Cavia porcellus >ENSCPOP00000007326 pep:novel genescaffold:GUINEAPIG:GeneScaffold 4567:30393:46647:-1 gene:ENSCPOG00000008148 transcript:ENSCPOT00000008223  Method ps value:0.943 
Cavia porcellus >ENSCPOP00000010226 pep:novel scaffold:GUINEAPIG:scaffold 290704:72994:77666:-1 gene:ENSCPOG00000011376 transcript:ENSCPOT00000011482  Method ps value:0.924 
Cavia porcellus >ENSCPOP00000006739 pep:novel scaffold:GUINEAPIG:scaffold 268206:2751:5209:-1 gene:ENSCPOG00000007471 transcript:ENSCPOT00000007543  Method ps value:0.919 
Cavia porcellus >ENSCPOP00000011949 pep:novel genescaffold:GUINEAPIG:GeneScaffold 2120:12786:18280:1 gene:ENSCPOG00000013273 transcript:ENSCPOT00000013402  Method ps value:0.916 
Cavia porcellus >ENSCPOP00000002566 pep:novel genescaffold:GUINEAPIG:GeneScaffold 1739:10328:29461:1 gene:ENSCPOG00000002822 transcript:ENSCPOT00000002858  Method ps value:0.905 
Cavia porcellus >ENSCPOP00000005527 pep:novel genescaffold:GUINEAPIG:GeneScaffold 7621:321362:323876:-1 gene:ENSCPOG00000006128 transcript:ENSCPOT00000006192  Method ps value:0.904 
Cavia porcellus >ENSCPOP00000003340 pep:novel genescaffold:GUINEAPIG:GeneScaffold 5821:93325:101999:1 gene:ENSCPOG00000003700 transcript:ENSCPOT00000003744  Method ps value:0.891 
Cavia porcellus >ENSCPOP00000000247 pep:novel genescaffold:GUINEAPIG:GeneScaffold 5275:176557:183752:1 gene:ENSCPOG00000000282 transcript:ENSCPOT00000000285  Method ps value:0.889 
Cavia porcellus >ENSCPOP00000011654 pep:novel genescaffold:GUINEAPIG:GeneScaffold 6404:5597:9078:1 gene:ENSCPOG00000012945 transcript:ENSCPOT00000013070  Method ps value:0.870 
Cavia porcellus >ENSCPOP00000009322 pep:novel genescaffold:GUINEAPIG:GeneScaffold 912:8945:52119:1 gene:ENSCPOG00000010378 transcript:ENSCPOT00000010472  Method ps value:0.865 
Cavia porcellus >ENSCPOP00000010909 pep:novel genescaffold:GUINEAPIG:GeneScaffold 2865:97548:109771:1 gene:ENSCPOG00000012132 transcript:ENSCPOT00000012248  Method ps value:0.863 
Cavia porcellus >ENSCPOP00000009167 pep:novel genescaffold:GUINEAPIG:GeneScaffold 107:60759:104788:1 gene:ENSCPOG00000010206 transcript:ENSCPOT00000010299  Method ps value:0.851 
Cavia porcellus >ENSCPOP00000007872 pep:novel genescaffold:GUINEAPIG:GeneScaffold 4199:44671:50277:-1 gene:ENSCPOG00000008770 transcript:ENSCPOT00000008848  Method ps value:0.849 
Cavia porcellus >ENSCPOP00000006075 pep:novel genescaffold:GUINEAPIG:GeneScaffold 4843:4007:22155:1 gene:ENSCPOG00000006743 transcript:ENSCPOT00000006812  Method ps value:0.843 
Cavia porcellus >ENSCPOP00000000764 pep:novel genescaffold:GUINEAPIG:GeneScaffold 2928:254007:261455:1 gene:ENSCPOG00000000850 transcript:ENSCPOT00000000856  Method ps value:0.842 
Cavia porcellus >ENSCPOP00000008701 pep:novel genescaffold:GUINEAPIG:GeneScaffold 3582:5212:34550:-1 gene:ENSCPOG00000009695 transcript:ENSCPOT00000009782  Method ps value:0.841 
Cavia porcellus >ENSCPOP00000001992 pep:novel genescaffold:GUINEAPIG:GeneScaffold 2408:32913:82569:1 gene:ENSCPOG00000002196 transcript:ENSCPOT00000002225  Method ps value:0.827 
Cavia porcellus >ENSCPOP00000010110 pep:novel genescaffold:GUINEAPIG:GeneScaffold 6953:182:5059:1 gene:ENSCPOG00000011244 transcript:ENSCPOT00000011350  Method ps value:0.817 
Cavia porcellus >ENSCPOP00000014190 pep:novel genescaffold:GUINEAPIG:GeneScaffold 3328:131438:164631:1 gene:ENSCPOG00000015736 transcript:ENSCPOT00000015891  Method ps value:0.806 
Cavia porcellus >ENSCPOP00000012715 pep:novel genescaffold:GUINEAPIG:GeneScaffold 2520:3:97818:1 gene:ENSCPOG00000014116 transcript:ENSCPOT00000014258  Method ps value:0.805 
Cavia porcellus >ENSCPOP00000009052 pep:novel genescaffold:GUINEAPIG:GeneScaffold 549:89:7358:-1 gene:ENSCPOG00000010080 transcript:ENSCPOT00000010171  Method ps value:0.804 
Cavia porcellus >ENSCPOP00000012705 pep:novel genescaffold:GUINEAPIG:GeneScaffold 3566:65924:86428:1 gene:ENSCPOG00000014105 transcript:ENSCPOT00000014247  Method ps value:0.792 
Cavia porcellus >ENSCPOP00000006542 pep:novel genescaffold:GUINEAPIG:GeneScaffold 4908:76:135998:-1 gene:ENSCPOG00000007261 transcript:ENSCPOT00000007333  Method ps value:0.791 
Cavia porcellus >ENSCPOP00000005789 pep:novel genescaffold:GUINEAPIG:GeneScaffold 4013:4856:41068:-1 gene:ENSCPOG00000006425 transcript:ENSCPOT00000006490  Method ps value:0.786 
Cavia porcellus >ENSCPOP00000008593 pep:novel scaffold:GUINEAPIG:scaffold 286090:9743:14094:-1 gene:ENSCPOG00000009576 transcript:ENSCPOT00000009662  Method ps value:0.786 
Cavia porcellus >ENSCPOP00000003984 pep:novel genescaffold:GUINEAPIG:GeneScaffold 5507:372:95271:-1 gene:ENSCPOG00000004415 transcript:ENSCPOT00000004463  Method ps value:0.785 
Cavia porcellus >ENSCPOP00000010246 pep:novel genescaffold:GUINEAPIG:GeneScaffold 2336:195:13455:1 gene:ENSCPOG00000011399 transcript:ENSCPOT00000011505  Method ps value:0.781 
Cavia porcellus >ENSCPOP00000003173 pep:novel scaffold:GUINEAPIG:scaffold 172522:4:4075:-1 gene:ENSCPOG00000003510 transcript:ENSCPOT00000003554  Method ps value:0.780 
Cavia porcellus >ENSCPOP00000000223 pep:novel genescaffold:GUINEAPIG:GeneScaffold 5631:555:14462:-1 gene:ENSCPOG00000000252 transcript:ENSCPOT00000000255  Method ps value:0.774 
Cavia porcellus >ENSCPOP00000008591 pep:novel genescaffold:GUINEAPIG:GeneScaffold 6874:4835:40038:-1 gene:ENSCPOG00000009574 transcript:ENSCPOT00000009660  Method ps value:0.766 
Cavia porcellus >ENSCPOP00000002155 pep:novel genescaffold:GUINEAPIG:GeneScaffold 1703:56475:100654:1 gene:ENSCPOG00000002370 transcript:ENSCPOT00000002403  Method ps value:0.765 
Cavia porcellus >ENSCPOP00000001174 pep:novel genescaffold:GUINEAPIG:GeneScaffold 3484:207172:229349:1 gene:ENSCPOG00000001295 transcript:ENSCPOT00000001311  Method ps value:0.760 
Cavia porcellus >ENSCPOP00000005600 pep:novel genescaffold:GUINEAPIG:GeneScaffold 3507:276364:353098:-1 gene:ENSCPOG00000006209 transcript:ENSCPOT00000006274  Method ps value:0.749 
Cavia porcellus >ENSCPOP00000004009 pep:novel genescaffold:GUINEAPIG:GeneScaffold 6871:35728:81999:1 gene:ENSCPOG00000004443 transcript:ENSCPOT00000004492  Method ps value:0.741 
Cavia porcellus >ENSCPOP00000002235 pep:novel genescaffold:GUINEAPIG:GeneScaffold 2358:163293:226540:1 gene:ENSCPOG00000002454 transcript:ENSCPOT00000002487  Method ps value:0.737 
Cavia porcellus >ENSCPOP00000008232 pep:novel genescaffold:GUINEAPIG:GeneScaffold 488:19634:114987:1 gene:ENSCPOG00000009168 transcript:ENSCPOT00000009251  Method ps value:0.734 
Cavia porcellus >ENSCPOP00000006360 pep:novel genescaffold:GUINEAPIG:GeneScaffold 3364:4030:90472:1 gene:ENSCPOG00000007050 transcript:ENSCPOT00000007120  Method ps value:0.731 
Cavia porcellus >ENSCPOP00000011522 pep:novel genescaffold:GUINEAPIG:GeneScaffold 3620:1490:46060:1 gene:ENSCPOG00000012802 transcript:ENSCPOT00000012927  Method ps value:0.723 
Cavia porcellus >ENSCPOP00000005858 pep:novel genescaffold:GUINEAPIG:GeneScaffold 1557:19062:22908:1 gene:ENSCPOG00000006506 transcript:ENSCPOT00000006571  Method ps value:0.716 
Cavia porcellus >ENSCPOP00000012827 pep:novel genescaffold:GUINEAPIG:GeneScaffold 3:9333:20930:-1 gene:ENSCPOG00000014237 transcript:ENSCPOT00000014379  Method ps value:0.712 
Cavia porcellus >ENSCPOP00000002798 pep:novel genescaffold:GUINEAPIG:GeneScaffold 2431:45482:109385:1 gene:ENSCPOG00000003091 transcript:ENSCPOT00000003134  Method ps value:0.705 
Cavia porcellus >ENSCPOP00000007334 pep:novel genescaffold:GUINEAPIG:GeneScaffold 5678:52783:108398:-1 gene:ENSCPOG00000008156 transcript:ENSCPOT00000008231  Method ps value:0.703 
Cavia porcellus >ENSCPOP00000011368 pep:novel genescaffold:GUINEAPIG:GeneScaffold 2813:28289:33729:1 gene:ENSCPOG00000012637 transcript:ENSCPOT00000012758  Method ps value:0.701 
Cavia porcellus >ENSCPOP00000000722 pep:novel genescaffold:GUINEAPIG:GeneScaffold 2458:49045:168434:-1 gene:ENSCPOG00000000805 transcript:ENSCPOT00000000810  Method ps value:0.701 
Cavia porcellus >ENSCPOP00000004244 pep:novel genescaffold:GUINEAPIG:GeneScaffold 3623:5005:23803:1 gene:ENSCPOG00000004712 transcript:ENSCPOT00000004762  Method ps value:0.701 
Cavia porcellus >ENSCPOP00000004094 pep:novel genescaffold:GUINEAPIG:GeneScaffold 6343:5133:52544:1 gene:ENSCPOG00000004544 transcript:ENSCPOT00000004593  Method ps value:0.695 
Cavia porcellus >ENSCPOP00000002619 pep:novel genescaffold:GUINEAPIG:GeneScaffold 5897:60663:219724:1 gene:ENSCPOG00000002882 transcript:ENSCPOT00000002918  Method ps value:0.689 
Cavia porcellus >ENSCPOP00000013028 pep:novel genescaffold:GUINEAPIG:GeneScaffold 1049:42583:44505:1 gene:ENSCPOG00000014462 transcript:ENSCPOT00000014607  Method ps value:0.687 
Cavia porcellus >ENSCPOP00000002745 pep:novel genescaffold:GUINEAPIG:GeneScaffold 7532:32165:57270:1 gene:ENSCPOG00000003031 transcript:ENSCPOT00000003071  Method ps value:0.687 
Cavia porcellus >ENSCPOP00000002168 pep:novel genescaffold:GUINEAPIG:GeneScaffold 39:401592:415656:1 gene:ENSCPOG00000002384 transcript:ENSCPOT00000002417  Method ps value:0.685 
Cavia porcellus >ENSCPOP00000008831 pep:novel genescaffold:GUINEAPIG:GeneScaffold 594:5875:23353:-1 gene:ENSCPOG00000009841 transcript:ENSCPOT00000009930  Method ps value:0.680 
Cavia porcellus >ENSCPOP00000004181 pep:novel genescaffold:GUINEAPIG:GeneScaffold 6924:41774:84145:-1 gene:ENSCPOG00000004639 transcript:ENSCPOT00000004688  Method ps value:0.678 
Cavia porcellus >ENSCPOP00000011395 pep:novel genescaffold:GUINEAPIG:GeneScaffold 2187:30362:76871:1 gene:ENSCPOG00000012668 transcript:ENSCPOT00000012789  Method ps value:0.678 
Cavia porcellus >ENSCPOP00000003381 pep:novel genescaffold:GUINEAPIG:GeneScaffold 4087:3977:164687:-1 gene:ENSCPOG00000003744 transcript:ENSCPOT00000003788  Method ps value:0.677 
Cavia porcellus >ENSCPOP00000010224 pep:novel scaffold:GUINEAPIG:scaffold 221016:10718:13825:1 gene:ENSCPOG00000011374 transcript:ENSCPOT00000011480  Method ps value:0.676 
Cavia porcellus >ENSCPOP00000006622 pep:novel genescaffold:GUINEAPIG:GeneScaffold 6683:80008:92883:1 gene:ENSCPOG00000007345 transcript:ENSCPOT00000007417  Method ps value:0.673 
Cavia porcellus >ENSCPOP00000005555 pep:novel genescaffold:GUINEAPIG:GeneScaffold 5812:46517:107165:-1 gene:ENSCPOG00000006159 transcript:ENSCPOT00000006223  Method ps value:0.671 
Ciona intestinalis >ENSCINP00000024399 pep:novel chromosome:JGI2:8q:3549488:3555710:-1 gene:ENSCING00000006332 transcript:ENSCINT00000024645  Method ps value:1.145 
Ciona intestinalis >ENSCINP00000010765 pep:novel chromosome:JGI2:2q:5730106:5746423:-1 gene:ENSCING00000005214 transcript:ENSCINT00000010765  Method ps value:1.138 
Ciona intestinalis >ENSCINP00000011608 pep:novel chromosome:JGI2:8q:5909087:5910061:1 gene:ENSCING00000005605 transcript:ENSCINT00000011608  Method ps value:1.084 
Ciona intestinalis >ENSCINP00000028161 pep:novel scaffold:JGI2:scaffold 1418:1888:8243:1 gene:ENSCING00000016165 transcript:ENSCINT00000028407  Method ps value:1.007 
Ciona intestinalis >ENSCINP00000017865 pep:novel chromosome:JGI2:7q:5904738:5917073:-1 gene:ENSCING00000008763 transcript:ENSCINT00000017865  Method ps value:0.990 
Ciona intestinalis >ENSCINP00000010207 pep:novel chromosome:JGI2:3q:3551079:3554868:-1 gene:ENSCING00000004958 transcript:ENSCINT00000010207  Method ps value:0.979 
Ciona intestinalis >ENSCINP00000029359 pep:novel scaffold:JGI2:scaffold 193:38985:39773:-1 gene:ENSCING00000017278 transcript:ENSCINT00000029605  Method ps value:0.970 
Ciona intestinalis >ENSCINP00000010788 pep:novel chromosome:JGI2:2q:5730087:5746456:-1 gene:ENSCING00000005214 transcript:ENSCINT00000010788  Method ps value:0.964 
Ciona intestinalis >ENSCINP00000026100 pep:novel chromosome:JGI2:14q:1722120:1722908:-1 gene:ENSCING00000014425 transcript:ENSCINT00000026346  Method ps value:0.960 
Ciona intestinalis >ENSCINP00000014287 pep:novel chromosome:JGI2:7q:1732029:1739620:1 gene:ENSCING00000006950 transcript:ENSCINT00000014287  Method ps value:0.939 
Ciona intestinalis >ENSCINP00000014267 pep:novel chromosome:JGI2:7q:1732035:1739526:1 gene:ENSCING00000006950 transcript:ENSCINT00000014267  Method ps value:0.936 
Ciona intestinalis >ENSCINP00000011726 pep:novel chromosome:JGI2:8q:5628794:5630766:1 gene:ENSCING00000005659 transcript:ENSCINT00000011726  Method ps value:0.929 
Ciona intestinalis >ENSCINP00000022665 pep:novel chromosome:JGI2:7q:1732029:1739620:1 gene:ENSCING00000006950 transcript:ENSCINT00000022911  Method ps value:0.928 
Ciona intestinalis >ENSCINP00000026368 pep:novel chromosome:JGI2:6q:2143333:2148031:-1 gene:ENSCING00000006968 transcript:ENSCINT00000026614  Method ps value:0.923 
Ciona intestinalis >ENSCINP00000028534 pep:novel scaffold:JGI2:scaffold 55:358561:360065:1 gene:ENSCING00000016481 transcript:ENSCINT00000028780  Method ps value:0.908 
Ciona intestinalis >ENSCINP00000015488 pep:novel chromosome:JGI2:1q:4456609:4461477:1 gene:ENSCING00000007560 transcript:ENSCINT00000015488  Method ps value:0.906 
Ciona intestinalis >ENSCINP00000022606 pep:novel chromosome:JGI2:7q:3274863:3276576:-1 gene:ENSCING00000011971 transcript:ENSCINT00000022852  Method ps value:0.898 
Ciona intestinalis >ENSCINP00000000318 pep:novel chromosome:JGI2:1q:7836885:7839669:1 gene:ENSCING00000000188 transcript:ENSCINT00000000318  Method ps value:0.895 
Ciona intestinalis >ENSCINP00000014303 pep:novel chromosome:JGI2:6q:2143062:2148180:-1 gene:ENSCING00000006968 transcript:ENSCINT00000014303  Method ps value:0.894 
Ciona intestinalis >ENSCINP00000013576 pep:novel scaffold:JGI2:scaffold 638:1375:7237:1 gene:ENSCING00000000150 transcript:ENSCINT00000013576  Method ps value:0.891 
Ciona intestinalis >ENSCINP00000003862 pep:novel scaffold:JGI2:scaffold 88:446786:456332:-1 gene:ENSCING00000001913 transcript:ENSCINT00000003862  Method ps value:0.852 
Ciona intestinalis >ENSCINP00000014976 pep:novel chromosome:JGI2:13q:1364718:1370993:1 gene:ENSCING00000007295 transcript:ENSCINT00000014976  Method ps value:0.849 
Ciona intestinalis >ENSCINP00000016544 pep:novel chromosome:JGI2:8q:1588110:1596021:1 gene:ENSCING00000008091 transcript:ENSCINT00000016544  Method ps value:0.837 
Ciona intestinalis >ENSCINP00000021782 pep:novel chromosome:JGI2:2q:5943564:5953313:-1 gene:ENSCING00000000347 transcript:ENSCINT00000022028  Method ps value:0.837 
Ciona intestinalis >ENSCINP00000022427 pep:novel chromosome:JGI2:7q:7006868:7011310:1 gene:ENSCING00000011829 transcript:ENSCINT00000022673  Method ps value:0.832 
Ciona intestinalis >ENSCINP00000007357 pep:novel chromosome:JGI2:4q:2389270:2400432:-1 gene:ENSCING00000003567 transcript:ENSCINT00000007357  Method ps value:0.827 
Ciona intestinalis >ENSCINP00000022626 pep:novel chromosome:JGI2:7q:2527894:2531505:1 gene:ENSCING00000011987 transcript:ENSCINT00000022872  Method ps value:0.826 
Ciona intestinalis >ENSCINP00000008985 pep:novel chromosome:JGI2:1p:2835366:2837395:-1 gene:ENSCING00000010617 transcript:ENSCINT00000008985  Method ps value:0.825 
Ciona intestinalis >ENSCINP00000003109 pep:novel chromosome:JGI2:4q:1847710:1851789:-1 gene:ENSCING00000001562 transcript:ENSCINT00000003109  Method ps value:0.825 
Ciona intestinalis >ENSCINP00000015093 pep:novel chromosome:JGI2:1q:1206256:1212498:-1 gene:ENSCING00000007292 transcript:ENSCINT00000015093  Method ps value:0.825 
Ciona intestinalis >ENSCINP00000001660 pep:novel chromosome:JGI2:2q:613424:620988:1 gene:ENSCING00000000919 transcript:ENSCINT00000001660  Method ps value:0.824 
Ciona intestinalis >ENSCINP00000014977 pep:novel chromosome:JGI2:13q:1364051:1370985:1 gene:ENSCING00000007295 transcript:ENSCINT00000014977  Method ps value:0.820 
Ciona intestinalis >ENSCINP00000029276 pep:novel scaffold:JGI2:scaffold 2191:362:6564:-1 gene:ENSCING00000017190 transcript:ENSCINT00000029522  Method ps value:0.817 
Ciona intestinalis >ENSCINP00000004526 pep:novel chromosome:JGI2:8q:2664636:2667465:-1 gene:ENSCING00000002211 transcript:ENSCINT00000004526  Method ps value:0.815 
Ciona intestinalis >ENSCINP00000028378 pep:novel scaffold:JGI2:scaffold 287:24718:32283:1 gene:ENSCING00000016347 transcript:ENSCINT00000028624  Method ps value:0.815 
Ciona intestinalis >ENSCINP00000013568 pep:novel scaffold:JGI2:scaffold 638:1390:7207:1 gene:ENSCING00000000150 transcript:ENSCINT00000013568  Method ps value:0.813 
Ciona intestinalis >ENSCINP00000007362 pep:novel chromosome:JGI2:4q:2389268:2400429:-1 gene:ENSCING00000003567 transcript:ENSCINT00000007362  Method ps value:0.813 
Ciona intestinalis >ENSCINP00000004254 pep:novel scaffold:JGI2:scaffold 89:495015:496663:1 gene:ENSCING00000002081 transcript:ENSCINT00000004254  Method ps value:0.813 
Ciona intestinalis >ENSCINP00000018769 pep:novel chromosome:JGI2:5q:6040104:6044709:-1 gene:ENSCING00000009236 transcript:ENSCINT00000018769  Method ps value:0.812 
Ciona intestinalis >ENSCINP00000023888 pep:novel chromosome:JGI2:9q:3406794:3410918:1 gene:ENSCING00000006528 transcript:ENSCINT00000024134  Method ps value:0.812 
Ciona intestinalis >ENSCINP00000016173 pep:novel chromosome:JGI2:7q:3587398:3589986:-1 gene:ENSCING00000007894 transcript:ENSCINT00000016173  Method ps value:0.809 
Ciona intestinalis >ENSCINP00000003866 pep:novel scaffold:JGI2:scaffold 88:446778:456329:-1 gene:ENSCING00000001913 transcript:ENSCINT00000003866  Method ps value:0.808 
Ciona intestinalis >ENSCINP00000022395 pep:novel chromosome:JGI2:3p:572228:581788:-1 gene:ENSCING00000011809 transcript:ENSCINT00000022641  Method ps value:0.806 
Ciona intestinalis >ENSCINP00000005426 pep:novel scaffold:JGI2:scaffold 516:19:7422:1 gene:ENSCING00000015860 transcript:ENSCINT00000005426  Method ps value:0.806 
Ciona intestinalis >ENSCINP00000003726 pep:novel scaffold:JGI2:scaffold 1025:4883:10811:-1 gene:ENSCING00000001837 transcript:ENSCINT00000003726  Method ps value:0.803 
Ciona intestinalis >ENSCINP00000005408 pep:novel scaffold:JGI2:scaffold 516:7:6551:1 gene:ENSCING00000015860 transcript:ENSCINT00000005408  Method ps value:0.803 
Ciona intestinalis >ENSCINP00000005416 pep:novel scaffold:JGI2:scaffold 67:90529:96471:-1 gene:ENSCING00000002654 transcript:ENSCINT00000005416  Method ps value:0.802 
Ciona intestinalis >ENSCINP00000022809 pep:novel chromosome:JGI2:5q:5492769:5494732:1 gene:ENSCING00000009185 transcript:ENSCINT00000023055  Method ps value:0.802 
Ciona intestinalis >ENSCINP00000009482 pep:novel chromosome:JGI2:6q:806546:807775:1 gene:ENSCING00000004595 transcript:ENSCINT00000009482  Method ps value:0.801 
Ciona intestinalis >ENSCINP00000004441 pep:novel chromosome:JGI2:3p:1452871:1456437:-1 gene:ENSCING00000002172 transcript:ENSCINT00000004441  Method ps value:0.798 
Ciona intestinalis >ENSCINP00000011721 pep:novel chromosome:JGI2:8q:5628745:5630958:1 gene:ENSCING00000005659 transcript:ENSCINT00000011721  Method ps value:0.796 
Ciona intestinalis >ENSCINP00000021780 pep:novel chromosome:JGI2:2q:5980436:5989924:-1 gene:ENSCING00000009141 transcript:ENSCINT00000022026  Method ps value:0.793 
Ciona intestinalis >ENSCINP00000017861 pep:novel chromosome:JGI2:7q:5904564:5917073:-1 gene:ENSCING00000008763 transcript:ENSCINT00000017861  Method ps value:0.791 
Ciona intestinalis >ENSCINP00000016781 pep:novel chromosome:JGI2:10q:753709:755586:-1 gene:ENSCING00000008215 transcript:ENSCINT00000016781  Method ps value:0.791 
Ciona intestinalis >ENSCINP00000028219 pep:novel scaffold:JGI2:scaffold 152:139007:140488:1 gene:ENSCING00000016218 transcript:ENSCINT00000028465  Method ps value:0.790 
Ciona intestinalis >ENSCINP00000012582 pep:novel chromosome:JGI2:9p:3171246:3172908:1 gene:ENSCING00000006103 transcript:ENSCINT00000012582  Method ps value:0.788 
Ciona intestinalis >ENSCINP00000029277 pep:novel scaffold:JGI2:scaffold 2191:353:4000:-1 gene:ENSCING00000017190 transcript:ENSCINT00000029523  Method ps value:0.788 
Ciona intestinalis >ENSCINP00000028828 pep:novel scaffold:JGI2:scaffold 1435:2703:8712:-1 gene:ENSCING00000016753 transcript:ENSCINT00000029074  Method ps value:0.787 
Ciona intestinalis >ENSCINP00000003074 pep:novel chromosome:JGI2:13q:2400194:2403903:-1 gene:ENSCING00000001546 transcript:ENSCINT00000003074  Method ps value:0.787 
Ciona intestinalis >ENSCINP00000014598 pep:novel chromosome:JGI2:5q:3451073:3461098:1 gene:ENSCING00000007091 transcript:ENSCINT00000014598  Method ps value:0.779 
Ciona intestinalis >ENSCINP00000029741 pep:novel scaffold:JGI2:scaffold 3937:186:3569:1 gene:ENSCING00000017678 transcript:ENSCINT00000029987  Method ps value:0.776 
Ciona intestinalis >ENSCINP00000018567 pep:novel chromosome:JGI2:2q:5980937:5989917:-1 gene:ENSCING00000009141 transcript:ENSCINT00000018567  Method ps value:0.776 
Ciona intestinalis >ENSCINP00000000160 pep:novel scaffold:JGI2:scaffold 141:229763:234554:1 gene:ENSCING00000000105 transcript:ENSCINT00000000160  Method ps value:0.773 
Ciona intestinalis >ENSCINP00000013826 pep:novel scaffold:JGI2:scaffold 791:6958:12608:-1 gene:ENSCING00000006732 transcript:ENSCINT00000013826  Method ps value:0.773 
Ciona intestinalis >ENSCINP00000017985 pep:novel chromosome:JGI2:4q:4653971:4657774:-1 gene:ENSCING00000008831 transcript:ENSCINT00000017985  Method ps value:0.769 
Ciona intestinalis >ENSCINP00000014140 pep:novel chromosome:JGI2:8q:6144638:6147238:-1 gene:ENSCING00000006878 transcript:ENSCINT00000014140  Method ps value:0.768 
Ciona intestinalis >ENSCINP00000014154 pep:novel chromosome:JGI2:8q:6145082:6147238:-1 gene:ENSCING00000006878 transcript:ENSCINT00000014154  Method ps value:0.768 
Ciona intestinalis >ENSCINP00000018316 pep:novel chromosome:JGI2:3q:4945313:4950417:-1 gene:ENSCING00000009019 transcript:ENSCINT00000018316  Method ps value:0.767 
Ciona intestinalis >ENSCINP00000005143 pep:novel scaffold:JGI2:scaffold 153:136978:139764:1 gene:ENSCING00000002491 transcript:ENSCINT00000005143  Method ps value:0.767 
Ciona intestinalis >ENSCINP00000028827 pep:novel scaffold:JGI2:scaffold 1435:2822:8664:-1 gene:ENSCING00000016753 transcript:ENSCINT00000029073  Method ps value:0.766 
Ciona intestinalis >ENSCINP00000000742 pep:novel scaffold:JGI2:scaffold 1435:2703:8712:-1 gene:ENSCING00000016753 transcript:ENSCINT00000000742  Method ps value:0.765 
Ciona intestinalis >ENSCINP00000005405 pep:novel scaffold:JGI2:scaffold 67:89999:97121:-1 gene:ENSCING00000002654 transcript:ENSCINT00000005405  Method ps value:0.765 
Ciona intestinalis >ENSCINP00000013833 pep:novel scaffold:JGI2:scaffold 791:6958:13001:-1 gene:ENSCING00000006732 transcript:ENSCINT00000013833  Method ps value:0.761 
Ciona intestinalis >ENSCINP00000004062 pep:novel chromosome:JGI2:2q:5356824:5361014:-1 gene:ENSCING00000002010 transcript:ENSCINT00000004062  Method ps value:0.760 
Ciona intestinalis >ENSCINP00000000740 pep:novel scaffold:JGI2:scaffold 95:405159:411877:1 gene:ENSCING00000000404 transcript:ENSCINT00000000740  Method ps value:0.759 
Ciona intestinalis >ENSCINP00000003859 pep:novel scaffold:JGI2:scaffold 88:446476:460788:-1 gene:ENSCING00000001913 transcript:ENSCINT00000003859  Method ps value:0.757 
Ciona intestinalis >ENSCINP00000028021 pep:novel scaffold:JGI2:scaffold 513:1084:4597:1 gene:ENSCING00000016041 transcript:ENSCINT00000028267  Method ps value:0.755 
Ciona intestinalis >ENSCINP00000013330 pep:novel chromosome:JGI2:9q:3213253:3214434:-1 gene:ENSCING00000006486 transcript:ENSCINT00000013330  Method ps value:0.754 
Ciona intestinalis >ENSCINP00000022418 pep:novel chromosome:JGI2:3p:71478:77160:-1 gene:ENSCING00000003335 transcript:ENSCINT00000022664  Method ps value:0.753 
Ciona intestinalis >ENSCINP00000005048 pep:novel scaffold:JGI2:scaffold 4194:10:2318:1 gene:ENSCING00000016723 transcript:ENSCINT00000005048  Method ps value:0.753 
Ciona intestinalis >ENSCINP00000003786 pep:novel chromosome:JGI2:12p:1953050:1953976:1 gene:ENSCING00000001869 transcript:ENSCINT00000003786  Method ps value:0.751 
Ciona intestinalis >ENSCINP00000007371 pep:novel chromosome:JGI2:4q:2389247:2400465:-1 gene:ENSCING00000003567 transcript:ENSCINT00000007371  Method ps value:0.750 
Ciona intestinalis >ENSCINP00000001454 pep:novel chromosome:JGI2:6q:1184385:1198205:1 gene:ENSCING00000000796 transcript:ENSCINT00000001454  Method ps value:0.749 
Ciona intestinalis >ENSCINP00000010722 pep:novel chromosome:JGI2:1q:736973:740989:1 gene:ENSCING00000005175 transcript:ENSCINT00000010722  Method ps value:0.749 
Ciona intestinalis >ENSCINP00000011481 pep:novel chromosome:JGI2:9p:2638110:2643576:1 gene:ENSCING00000005533 transcript:ENSCINT00000011481  Method ps value:0.749 
Ciona intestinalis >ENSCINP00000002230 pep:novel chromosome:JGI2:1p:361003:361569:1 gene:ENSCING00000013866 transcript:ENSCINT00000002230  Method ps value:0.748 
Ciona intestinalis >ENSCINP00000005659 pep:novel chromosome:JGI2:6q:2295319:2298220:1 gene:ENSCING00000002767 transcript:ENSCINT00000005659  Method ps value:0.746 
Ciona intestinalis >ENSCINP00000003842 pep:novel scaffold:JGI2:scaffold 176:49243:53373:-1 gene:ENSCING00000001907 transcript:ENSCINT00000003842  Method ps value:0.745 
Ciona intestinalis >ENSCINP00000019051 pep:novel scaffold:JGI2:scaffold 181:190649:196636:1 gene:ENSCING00000009373 transcript:ENSCINT00000019051  Method ps value:0.745 
Ciona intestinalis >ENSCINP00000002554 pep:novel scaffold:JGI2:scaffold 64:170026:174735:-1 gene:ENSCING00000001318 transcript:ENSCINT00000002554  Method ps value:0.742 
Ciona intestinalis >ENSCINP00000017615 pep:novel chromosome:JGI2:2q:4124904:4129573:-1 gene:ENSCING00000011455 transcript:ENSCINT00000017615  Method ps value:0.741 
Ciona intestinalis >ENSCINP00000000624 pep:novel chromosome:JGI2:2q:5944045:5953413:-1 gene:ENSCING00000000347 transcript:ENSCINT00000000624  Method ps value:0.741 
Ciona intestinalis >ENSCINP00000010673 pep:novel chromosome:JGI2:2q:5795578:5800065:1 gene:ENSCING00000005185 transcript:ENSCINT00000010673  Method ps value:0.740 
Ciona intestinalis >ENSCINP00000020793 pep:novel chromosome:JGI2:8q:7400149:7411521:1 gene:ENSCING00000010478 transcript:ENSCINT00000020793  Method ps value:0.736 
Ciona intestinalis >ENSCINP00000006470 pep:novel scaffold:JGI2:scaffold 382:1162:6469:-1 gene:ENSCING00000003142 transcript:ENSCINT00000006470  Method ps value:0.736 
Ciona intestinalis >ENSCINP00000003057 pep:novel chromosome:JGI2:13q:2400137:2403903:-1 gene:ENSCING00000001546 transcript:ENSCINT00000003057  Method ps value:0.734 
Ciona intestinalis >ENSCINP00000001425 pep:novel scaffold:JGI2:scaffold 140:218327:225004:1 gene:ENSCING00000000770 transcript:ENSCINT00000001425  Method ps value:0.730 
Ciona intestinalis >ENSCINP00000024054 pep:novel chromosome:JGI2:9q:1381597:1394623:-1 gene:ENSCING00000006859 transcript:ENSCINT00000024300  Method ps value:0.727 
Ciona intestinalis >ENSCINP00000013423 pep:novel chromosome:JGI2:9q:3405398:3413086:1 gene:ENSCING00000006528 transcript:ENSCINT00000013423  Method ps value:0.726 
Ciona intestinalis >ENSCINP00000015883 pep:novel chromosome:JGI2:10q:3952923:3956860:-1 gene:ENSCING00000007743 transcript:ENSCINT00000015883  Method ps value:0.725 
Ciona intestinalis >ENSCINP00000015086 pep:novel chromosome:JGI2:1q:1206841:1213735:-1 gene:ENSCING00000007292 transcript:ENSCINT00000015086  Method ps value:0.725 
Ciona intestinalis >ENSCINP00000004836 pep:novel scaffold:JGI2:scaffold 55:656298:659031:-1 gene:ENSCING00000002376 transcript:ENSCINT00000004836  Method ps value:0.725 
Ciona intestinalis >ENSCINP00000008382 pep:novel chromosome:JGI2:14q:2060056:2065901:1 gene:ENSCING00000004059 transcript:ENSCINT00000008382  Method ps value:0.724 
Ciona intestinalis >ENSCINP00000015107 pep:novel chromosome:JGI2:1q:1206928:1213738:-1 gene:ENSCING00000007292 transcript:ENSCINT00000015107  Method ps value:0.724 
Ciona intestinalis >ENSCINP00000024295 pep:novel chromosome:JGI2:8q:5098470:5101761:1 gene:ENSCING00000007475 transcript:ENSCINT00000024541  Method ps value:0.723 
Ciona intestinalis >ENSCINP00000015011 pep:novel chromosome:JGI2:14q:2823094:2834095:1 gene:ENSCING00000007312 transcript:ENSCINT00000015011  Method ps value:0.722 
Ciona intestinalis >ENSCINP00000014542 pep:novel chromosome:JGI2:7q:4121507:4124259:1 gene:ENSCING00000007079 transcript:ENSCINT00000014542  Method ps value:0.722 
Ciona intestinalis >ENSCINP00000016458 pep:novel chromosome:JGI2:1q:2747286:2752955:-1 gene:ENSCING00000010738 transcript:ENSCINT00000016458  Method ps value:0.721 
Ciona intestinalis >ENSCINP00000011558 pep:novel chromosome:JGI2:9p:2783378:2795272:1 gene:ENSCING00000005577 transcript:ENSCINT00000011558  Method ps value:0.720 
Ciona intestinalis >ENSCINP00000027139 pep:novel scaffold:JGI2:scaffold 71:373751:379563:-1 gene:ENSCING00000001118 transcript:ENSCINT00000027385  Method ps value:0.719 
Ciona intestinalis >ENSCINP00000006906 pep:novel chromosome:JGI2:3p:42837:51257:-1 gene:ENSCING00000003347 transcript:ENSCINT00000006906  Method ps value:0.719 
Ciona intestinalis >ENSCINP00000006444 pep:novel scaffold:JGI2:scaffold 382:952:6829:-1 gene:ENSCING00000003142 transcript:ENSCINT00000006444  Method ps value:0.717 
Ciona intestinalis >ENSCINP00000015615 pep:novel scaffold:JGI2:scaffold 67:474457:478208:-1 gene:ENSCING00000007617 transcript:ENSCINT00000015615  Method ps value:0.716 
Ciona intestinalis >ENSCINP00000013577 pep:novel scaffold:JGI2:scaffold 638:3291:7225:1 gene:ENSCING00000000150 transcript:ENSCINT00000013577  Method ps value:0.715 
Ciona intestinalis >ENSCINP00000002852 pep:novel scaffold:JGI2:scaffold 83:196698:204353:-1 gene:ENSCING00000001456 transcript:ENSCINT00000002852  Method ps value:0.714 
Ciona intestinalis >ENSCINP00000014265 pep:novel chromosome:JGI2:9q:1217989:1223950:-1 gene:ENSCING00000006951 transcript:ENSCINT00000014265  Method ps value:0.712 
Ciona intestinalis >ENSCINP00000004081 pep:novel chromosome:JGI2:2q:5324402:5336206:1 gene:ENSCING00000002018 transcript:ENSCINT00000004081  Method ps value:0.711 
Ciona intestinalis >ENSCINP00000028394 pep:novel scaffold:JGI2:scaffold 882:5155:7480:-1 gene:ENSCING00000016364 transcript:ENSCINT00000028640  Method ps value:0.708 
Ciona intestinalis >ENSCINP00000026412 pep:novel scaffold:JGI2:scaffold 65:622019:625466:1 gene:ENSCING00000014676 transcript:ENSCINT00000026658  Method ps value:0.708 
Ciona intestinalis >ENSCINP00000026411 pep:novel scaffold:JGI2:scaffold 65:622019:625427:1 gene:ENSCING00000014676 transcript:ENSCINT00000026657  Method ps value:0.708 
Ciona intestinalis >ENSCINP00000001368 pep:novel chromosome:JGI2:5q:99508:103542:-1 gene:ENSCING00000000743 transcript:ENSCINT00000001368  Method ps value:0.706 
Ciona intestinalis >ENSCINP00000003063 pep:novel chromosome:JGI2:13q:2400146:2403903:-1 gene:ENSCING00000001546 transcript:ENSCINT00000003063  Method ps value:0.705 
Ciona intestinalis >ENSCINP00000005651 pep:novel chromosome:JGI2:6q:2296068:2299166:1 gene:ENSCING00000002767 transcript:ENSCINT00000005651  Method ps value:0.703 
Ciona intestinalis >ENSCINP00000017065 pep:novel chromosome:JGI2:8q:6327137:6333564:1 gene:ENSCING00000008364 transcript:ENSCINT00000017065  Method ps value:0.703 
Ciona intestinalis >ENSCINP00000008063 pep:novel chromosome:JGI2:14q:1282221:1285426:1 gene:ENSCING00000003901 transcript:ENSCINT00000008063  Method ps value:0.703 
Ciona intestinalis >ENSCINP00000025851 pep:novel chromosome:JGI2:12q:1038173:1041643:1 gene:ENSCING00000014245 transcript:ENSCINT00000026097  Method ps value:0.702 
Ciona intestinalis >ENSCINP00000028377 pep:novel scaffold:JGI2:scaffold 287:24751:32283:1 gene:ENSCING00000016347 transcript:ENSCINT00000028623  Method ps value:0.701 
Ciona intestinalis >ENSCINP00000022156 pep:novel chromosome:JGI2:2q:540188:541107:1 gene:ENSCING00000011637 transcript:ENSCINT00000022402  Method ps value:0.700 
Ciona intestinalis >ENSCINP00000018564 pep:novel chromosome:JGI2:2q:6001262:6003187:1 gene:ENSCING00000009139 transcript:ENSCINT00000018564  Method ps value:0.700 
Ciona intestinalis >ENSCINP00000003216 pep:novel chromosome:JGI2:12p:504881:524275:1 gene:ENSCING00000001607 transcript:ENSCINT00000003216  Method ps value:0.699 
Ciona intestinalis >ENSCINP00000000042 pep:novel scaffold:JGI2:scaffold 876:4947:10044:1 gene:ENSCING00000000029 transcript:ENSCINT00000000042  Method ps value:0.697 
Ciona intestinalis >ENSCINP00000006335 pep:novel chromosome:JGI2:2q:6552866:6557118:1 gene:ENSCING00000003131 transcript:ENSCINT00000006335  Method ps value:0.697 
Ciona intestinalis >ENSCINP00000029743 pep:novel scaffold:JGI2:scaffold 3937:171:3643:1 gene:ENSCING00000017678 transcript:ENSCINT00000029989  Method ps value:0.696 
Ciona intestinalis >ENSCINP00000023291 pep:novel chromosome:JGI2:3q:4606798:4620982:-1 gene:ENSCING00000008942 transcript:ENSCINT00000023537  Method ps value:0.695 
Ciona intestinalis >ENSCINP00000018685 pep:novel chromosome:JGI2:5q:5492769:5494558:1 gene:ENSCING00000009185 transcript:ENSCINT00000018685  Method ps value:0.695 
Ciona intestinalis >ENSCINP00000005637 pep:novel chromosome:JGI2:5q:2062442:2068498:-1 gene:ENSCING00000002752 transcript:ENSCINT00000005637  Method ps value:0.694 
Ciona intestinalis >ENSCINP00000018846 pep:novel chromosome:JGI2:5q:4073638:4074732:1 gene:ENSCING00000009272 transcript:ENSCINT00000018846  Method ps value:0.691 
Ciona intestinalis >ENSCINP00000026026 pep:novel chromosome:JGI2:14q:2811240:2819747:-1 gene:ENSCING00000007311 transcript:ENSCINT00000026272  Method ps value:0.690 
Ciona intestinalis >ENSCINP00000019939 pep:novel scaffold:JGI2:scaffold 1110:4817:7083:1 gene:ENSCING00000009819 transcript:ENSCINT00000019939  Method ps value:0.687 
Ciona intestinalis >ENSCINP00000011700 pep:novel chromosome:JGI2:8q:5699662:5702650:-1 gene:ENSCING00000005646 transcript:ENSCINT00000011700  Method ps value:0.686 
Ciona intestinalis >ENSCINP00000027659 pep:novel scaffold:JGI2:scaffold 898:2429:4092:1 gene:ENSCING00000000629 transcript:ENSCINT00000027905  Method ps value:0.686 
Ciona intestinalis >ENSCINP00000015240 pep:novel chromosome:JGI2:2q:1336044:1337288:-1 gene:ENSCING00000007421 transcript:ENSCINT00000015240  Method ps value:0.686 
Ciona intestinalis >ENSCINP00000020050 pep:novel chromosome:JGI2:2q:1530453:1532453:1 gene:ENSCING00000009930 transcript:ENSCINT00000020050  Method ps value:0.685 
Ciona intestinalis >ENSCINP00000011868 pep:novel chromosome:JGI2:10p:1559279:1566738:1 gene:ENSCING00000005749 transcript:ENSCINT00000011868  Method ps value:0.685 
Ciona intestinalis >ENSCINP00000014540 pep:novel chromosome:JGI2:7q:4121506:4124413:1 gene:ENSCING00000007079 transcript:ENSCINT00000014540  Method ps value:0.684 
Ciona intestinalis >ENSCINP00000029742 pep:novel scaffold:JGI2:scaffold 3937:186:3599:1 gene:ENSCING00000017678 transcript:ENSCINT00000029988  Method ps value:0.684 
Ciona intestinalis >ENSCINP00000005411 pep:novel scaffold:JGI2:scaffold 67:89999:97121:-1 gene:ENSCING00000002654 transcript:ENSCINT00000005411  Method ps value:0.682 
Ciona intestinalis >ENSCINP00000006630 pep:novel scaffold:JGI2:scaffold 186:29579:35813:-1 gene:ENSCING00000003230 transcript:ENSCINT00000006630  Method ps value:0.681 
Ciona intestinalis >ENSCINP00000004240 pep:novel scaffold:JGI2:scaffold 89:495021:496631:1 gene:ENSCING00000002081 transcript:ENSCINT00000004240  Method ps value:0.679 
Ciona intestinalis >ENSCINP00000002237 pep:novel scaffold:JGI2:scaffold 836:1784:11829:1 gene:ENSCING00000001176 transcript:ENSCINT00000002237  Method ps value:0.675 
Ciona intestinalis >ENSCINP00000010750 pep:novel chromosome:JGI2:2q:5729787:5747922:-1 gene:ENSCING00000005214 transcript:ENSCINT00000010750  Method ps value:0.675 
Ciona intestinalis >ENSCINP00000018493 pep:novel chromosome:JGI2:1p:3185550:3187377:1 gene:ENSCING00000009109 transcript:ENSCINT00000018493  Method ps value:0.675 
Ciona intestinalis >ENSCINP00000025002 pep:novel chromosome:JGI2:1p:5935020:5942774:-1 gene:ENSCING00000002571 transcript:ENSCINT00000025248  Method ps value:0.674 
Ciona intestinalis >ENSCINP00000023714 pep:novel chromosome:JGI2:3q:1217160:1220529:1 gene:ENSCING00000009536 transcript:ENSCINT00000023960  Method ps value:0.673 
Ciona intestinalis >ENSCINP00000019579 pep:novel chromosome:JGI2:5q:1016825:1033321:-1 gene:ENSCING00000009632 transcript:ENSCINT00000019579  Method ps value:0.673 
Ciona intestinalis >ENSCINP00000001438 pep:novel scaffold:JGI2:scaffold 44:676998:698328:1 gene:ENSCING00000000792 transcript:ENSCINT00000001438  Method ps value:0.673 
Ciona intestinalis >ENSCINP00000027786 pep:novel scaffold:JGI2:scaffold 1008:963:1529:1 gene:ENSCING00000015830 transcript:ENSCINT00000028032  Method ps value:0.672 
Ciona intestinalis >ENSCINP00000009909 pep:novel chromosome:JGI2:10q:1400551:1426979:-1 gene:ENSCING00000004789 transcript:ENSCINT00000009909  Method ps value:0.672 
Ciona intestinalis >ENSCINP00000003452 pep:novel chromosome:JGI2:12p:1103046:1106144:1 gene:ENSCING00000001711 transcript:ENSCINT00000003452  Method ps value:0.672 
Ciona intestinalis >ENSCINP00000013947 pep:novel chromosome:JGI2:2q:7520573:7522945:1 gene:ENSCING00000006797 transcript:ENSCINT00000013947  Method ps value:0.672 
Ciona savignyi >ENSCSAVP00000019395 pep:novel reftig:CSAV2.0:reftig 19:4804563:4812951:-1 gene:ENSCSAVG00000011373 transcript:ENSCSAVT00000019605  Method ps value:0.971 
Ciona savignyi >ENSCSAVP00000001723 pep:novel reftig:CSAV2.0:reftig 55:863382:868745:-1 gene:ENSCSAVG00000000996 transcript:ENSCSAVT00000001751  Method ps value:0.949 
Ciona savignyi >ENSCSAVP00000001722 pep:novel reftig:CSAV2.0:reftig 55:863224:868745:-1 gene:ENSCSAVG00000000996 transcript:ENSCSAVT00000001750  Method ps value:0.936 
Ciona savignyi >ENSCSAVP00000020059 pep:novel reftig:CSAV2.0:reftig 268:307690:313899:-1 gene:ENSCSAVG00000011774 transcript:ENSCSAVT00000020273  Method ps value:0.935 
Ciona savignyi >ENSCSAVP00000020081 pep:novel reftig:CSAV2.0:reftig 1:6229791:6232729:-1 gene:ENSCSAVG00000011789 transcript:ENSCSAVT00000020296  Method ps value:0.926 
Ciona savignyi >ENSCSAVP00000012228 pep:novel reftig:CSAV2.0:reftig 54:881324:888249:1 gene:ENSCSAVG00000007196 transcript:ENSCSAVT00000012370  Method ps value:0.912 
Ciona savignyi >ENSCSAVP00000019393 pep:novel reftig:CSAV2.0:reftig 19:4804023:4812198:-1 gene:ENSCSAVG00000011373 transcript:ENSCSAVT00000019603  Method ps value:0.899 
Ciona savignyi >ENSCSAVP00000013054 pep:novel reftig:CSAV2.0:reftig 54:1045780:1071370:-1 gene:ENSCSAVG00000007670 transcript:ENSCSAVT00000013203  Method ps value:0.895 
Ciona savignyi >ENSCSAVP00000018957 pep:novel reftig:CSAV2.0:reftig 1:4075103:4080203:1 gene:ENSCSAVG00000011133 transcript:ENSCSAVT00000019164  Method ps value:0.895 
Ciona savignyi >ENSCSAVP00000010969 pep:novel reftig:CSAV2.0:reftig 30:2029611:2046513:1 gene:ENSCSAVG00000006424 transcript:ENSCSAVT00000011100  Method ps value:0.894 
Ciona savignyi >ENSCSAVP00000018233 pep:novel reftig:CSAV2.0:reftig 48:2153228:2164163:1 gene:ENSCSAVG00000010721 transcript:ENSCSAVT00000018431  Method ps value:0.889 
Ciona savignyi >ENSCSAVP00000015765 pep:novel reftig:CSAV2.0:reftig 67:1560075:1563426:-1 gene:ENSCSAVG00000009258 transcript:ENSCSAVT00000015944  Method ps value:0.877 
Ciona savignyi >ENSCSAVP00000002327 pep:novel reftig:CSAV2.0:reftig 411:145299:146812:1 gene:ENSCSAVG00000001362 transcript:ENSCSAVT00000002365  Method ps value:0.873 
Ciona savignyi >ENSCSAVP00000000324 pep:novel reftig:CSAV2.0:reftig 23:1012389:1014658:1 gene:ENSCSAVG00000000179 transcript:ENSCSAVT00000000327  Method ps value:0.870 
Ciona savignyi >ENSCSAVP00000006946 pep:novel reftig:CSAV2.0:reftig 215:400405:415710:-1 gene:ENSCSAVG00000004158 transcript:ENSCSAVT00000007036  Method ps value:0.856 
Ciona savignyi >ENSCSAVP00000007138 pep:novel reftig:CSAV2.0:reftig 131:315773:322145:-1 gene:ENSCSAVG00000004264 transcript:ENSCSAVT00000007230  Method ps value:0.850 
Ciona savignyi >ENSCSAVP00000004906 pep:novel reftig:CSAV2.0:reftig 3:569201:571244:1 gene:ENSCSAVG00000002921 transcript:ENSCSAVT00000004975  Method ps value:0.848 
Ciona savignyi >ENSCSAVP00000017490 pep:novel reftig:CSAV2.0:reftig 48:1399032:1413244:1 gene:ENSCSAVG00000010300 transcript:ENSCSAVT00000017681  Method ps value:0.845 
Ciona savignyi >ENSCSAVP00000019275 pep:novel reftig:CSAV2.0:reftig 19:4772818:4781321:-1 gene:ENSCSAVG00000011317 transcript:ENSCSAVT00000019483  Method ps value:0.844 
Ciona savignyi >ENSCSAVP00000016402 pep:novel reftig:CSAV2.0:reftig 1:1842824:1846536:-1 gene:ENSCSAVG00000009651 transcript:ENSCSAVT00000016583  Method ps value:0.840 
Ciona savignyi >ENSCSAVP00000012685 pep:novel reftig:CSAV2.0:reftig 25:682789:687124:1 gene:ENSCSAVG00000007445 transcript:ENSCSAVT00000012831  Method ps value:0.836 
Ciona savignyi >ENSCSAVP00000016591 pep:novel reftig:CSAV2.0:reftig 54:2018208:2020508:-1 gene:ENSCSAVG00000009755 transcript:ENSCSAVT00000016772  Method ps value:0.836 
Ciona savignyi >ENSCSAVP00000000116 pep:novel reftig:CSAV2.0:reftig 56:388975:394448:-1 gene:ENSCSAVG00000000058 transcript:ENSCSAVT00000000117  Method ps value:0.833 
Ciona savignyi >ENSCSAVP00000003974 pep:novel reftig:CSAV2.0:reftig 375:32195:40067:1 gene:ENSCSAVG00000002357 transcript:ENSCSAVT00000004033  Method ps value:0.833 
Ciona savignyi >ENSCSAVP00000000928 pep:novel reftig:CSAV2.0:reftig 569:10186:16550:-1 gene:ENSCSAVG00000000522 transcript:ENSCSAVT00000000938  Method ps value:0.830 
Ciona savignyi >ENSCSAVP00000014241 pep:novel reftig:CSAV2.0:reftig 156:239361:257992:-1 gene:ENSCSAVG00000008344 transcript:ENSCSAVT00000014406  Method ps value:0.826 
Ciona savignyi >ENSCSAVP00000002204 pep:novel reftig:CSAV2.0:reftig 12:191367:196829:-1 gene:ENSCSAVG00000001294 transcript:ENSCSAVT00000002242  Method ps value:0.824 
Ciona savignyi >ENSCSAVP00000020089 pep:novel reftig:CSAV2.0:reftig 1:6258794:6265962:1 gene:ENSCSAVG00000011795 transcript:ENSCSAVT00000020304  Method ps value:0.814 
Ciona savignyi >ENSCSAVP00000003332 pep:novel reftig:CSAV2.0:reftig 234:252075:254136:-1 gene:ENSCSAVG00000001986 transcript:ENSCSAVT00000003383  Method ps value:0.813 
Ciona savignyi >ENSCSAVP00000004007 pep:novel reftig:CSAV2.0:reftig 580:166198:202916:1 gene:ENSCSAVG00000002372 transcript:ENSCSAVT00000004066  Method ps value:0.809 
Ciona savignyi >ENSCSAVP00000019384 pep:novel reftig:CSAV2.0:reftig 19:4784660:4799370:-1 gene:ENSCSAVG00000011370 transcript:ENSCSAVT00000019594  Method ps value:0.807 
Ciona savignyi >ENSCSAVP00000003742 pep:novel reftig:CSAV2.0:reftig 1326:56659:58208:-1 gene:ENSCSAVG00000002219 transcript:ENSCSAVT00000003799  Method ps value:0.802 
Ciona savignyi >ENSCSAVP00000011240 pep:novel reftig:CSAV2.0:reftig 117:417886:425461:-1 gene:ENSCSAVG00000006580 transcript:ENSCSAVT00000011371  Method ps value:0.801 
Ciona savignyi >ENSCSAVP00000004195 pep:novel reftig:CSAV2.0:reftig 30:917588:926795:-1 gene:ENSCSAVG00000002472 transcript:ENSCSAVT00000004258  Method ps value:0.800 
Ciona savignyi >ENSCSAVP00000007889 pep:novel reftig:CSAV2.0:reftig 116:533107:539983:-1 gene:ENSCSAVG00000004712 transcript:ENSCSAVT00000007995  Method ps value:0.796 
Ciona savignyi >ENSCSAVP00000004010 pep:novel reftig:CSAV2.0:reftig 580:166198:202600:1 gene:ENSCSAVG00000002372 transcript:ENSCSAVT00000004069  Method ps value:0.796 
Ciona savignyi >ENSCSAVP00000015219 pep:novel reftig:CSAV2.0:reftig 76:2556107:2558913:-1 gene:ENSCSAVG00000008927 transcript:ENSCSAVT00000015393  Method ps value:0.796 
Ciona savignyi >ENSCSAVP00000015584 pep:novel reftig:CSAV2.0:reftig 11:1328463:1331907:1 gene:ENSCSAVG00000009152 transcript:ENSCSAVT00000015762  Method ps value:0.794 
Ciona savignyi >ENSCSAVP00000018562 pep:novel reftig:CSAV2.0:reftig 54:3507053:3509487:1 gene:ENSCSAVG00000010902 transcript:ENSCSAVT00000018764  Method ps value:0.791 
Ciona savignyi >ENSCSAVP00000001918 pep:novel reftig:CSAV2.0:reftig 31:350111:357896:1 gene:ENSCSAVG00000001117 transcript:ENSCSAVT00000001952  Method ps value:0.789 
Ciona savignyi >ENSCSAVP00000004006 pep:novel reftig:CSAV2.0:reftig 580:166174:201547:1 gene:ENSCSAVG00000002372 transcript:ENSCSAVT00000004065  Method ps value:0.789 
Ciona savignyi >ENSCSAVP00000003063 pep:novel reftig:CSAV2.0:reftig 234:145723:152129:1 gene:ENSCSAVG00000001818 transcript:ENSCSAVT00000003109  Method ps value:0.787 
Ciona savignyi >ENSCSAVP00000019150 pep:novel reftig:CSAV2.0:reftig 19:4567577:4585406:-1 gene:ENSCSAVG00000011249 transcript:ENSCSAVT00000019357  Method ps value:0.786 
Ciona savignyi >ENSCSAVP00000016182 pep:novel reftig:CSAV2.0:reftig 11:1616119:1619612:-1 gene:ENSCSAVG00000009515 transcript:ENSCSAVT00000016363  Method ps value:0.784 
Ciona savignyi >ENSCSAVP00000002520 pep:novel reftig:CSAV2.0:reftig 1:96583:100107:-1 gene:ENSCSAVG00000001488 transcript:ENSCSAVT00000002561  Method ps value:0.782 
Ciona savignyi >ENSCSAVP00000009042 pep:novel reftig:CSAV2.0:reftig 48:280497:290539:-1 gene:ENSCSAVG00000005344 transcript:ENSCSAVT00000009156  Method ps value:0.782 
Ciona savignyi >ENSCSAVP00000006406 pep:novel reftig:CSAV2.0:reftig 151:411459:412736:1 gene:ENSCSAVG00000003835 transcript:ENSCSAVT00000006486  Method ps value:0.781 
Ciona savignyi >ENSCSAVP00000011644 pep:novel reftig:CSAV2.0:reftig 117:495659:496653:1 gene:ENSCSAVG00000006826 transcript:ENSCSAVT00000011779  Method ps value:0.781 
Ciona savignyi >ENSCSAVP00000019394 pep:novel reftig:CSAV2.0:reftig 19:4804563:4818952:-1 gene:ENSCSAVG00000011373 transcript:ENSCSAVT00000019604  Method ps value:0.781 
Ciona savignyi >ENSCSAVP00000016904 pep:novel reftig:CSAV2.0:reftig 1:2367632:2369195:-1 gene:ENSCSAVG00000009939 transcript:ENSCSAVT00000017086  Method ps value:0.779 
Ciona savignyi >ENSCSAVP00000020080 pep:novel reftig:CSAV2.0:reftig 1:6229773:6233700:-1 gene:ENSCSAVG00000011789 transcript:ENSCSAVT00000020295  Method ps value:0.775 
Ciona savignyi >ENSCSAVP00000003039 pep:novel reftig:CSAV2.0:reftig 580:7106:18412:-1 gene:ENSCSAVG00000001800 transcript:ENSCSAVT00000003084  Method ps value:0.773 
Ciona savignyi >ENSCSAVP00000007888 pep:novel reftig:CSAV2.0:reftig 116:532826:540027:-1 gene:ENSCSAVG00000004712 transcript:ENSCSAVT00000007994  Method ps value:0.772 
Ciona savignyi >ENSCSAVP00000012612 pep:novel reftig:CSAV2.0:reftig 67:1096189:1100592:-1 gene:ENSCSAVG00000007402 transcript:ENSCSAVT00000012756  Method ps value:0.772 
Ciona savignyi >ENSCSAVP00000012193 pep:novel reftig:CSAV2.0:reftig 58:899258:906397:-1 gene:ENSCSAVG00000007179 transcript:ENSCSAVT00000012335  Method ps value:0.770 
Ciona savignyi >ENSCSAVP00000015200 pep:novel reftig:CSAV2.0:reftig 0:1645777:1661351:1 gene:ENSCSAVG00000008916 transcript:ENSCSAVT00000015374  Method ps value:0.769 
Ciona savignyi >ENSCSAVP00000019725 pep:novel reftig:CSAV2.0:reftig 16:4843393:4844801:1 gene:ENSCSAVG00000011566 transcript:ENSCSAVT00000019938  Method ps value:0.769 
Ciona savignyi >ENSCSAVP00000018232 pep:novel reftig:CSAV2.0:reftig 48:2152627:2164543:1 gene:ENSCSAVG00000010721 transcript:ENSCSAVT00000018430  Method ps value:0.769 
Ciona savignyi >ENSCSAVP00000003650 pep:novel reftig:CSAV2.0:reftig 31:713377:716716:1 gene:ENSCSAVG00000002162 transcript:ENSCSAVT00000003705  Method ps value:0.767 
Ciona savignyi >ENSCSAVP00000015032 pep:novel reftig:CSAV2.0:reftig 11:1215243:1218360:-1 gene:ENSCSAVG00000008810 transcript:ENSCSAVT00000015206  Method ps value:0.764 
Ciona savignyi >ENSCSAVP00000008378 pep:novel reftig:CSAV2.0:reftig 16:365395:366741:-1 gene:ENSCSAVG00000004982 transcript:ENSCSAVT00000008486  Method ps value:0.764 
Ciona savignyi >ENSCSAVP00000019379 pep:novel reftig:CSAV2.0:reftig 1:4415701:4425113:-1 gene:ENSCSAVG00000011368 transcript:ENSCSAVT00000019589  Method ps value:0.762 
Ciona savignyi >ENSCSAVP00000018234 pep:novel reftig:CSAV2.0:reftig 48:2153414:2164163:1 gene:ENSCSAVG00000010721 transcript:ENSCSAVT00000018432  Method ps value:0.761 
Ciona savignyi >ENSCSAVP00000014924 pep:novel reftig:CSAV2.0:reftig 30:2460850:2466282:1 gene:ENSCSAVG00000008738 transcript:ENSCSAVT00000015098  Method ps value:0.761 
Ciona savignyi >ENSCSAVP00000005638 pep:novel reftig:CSAV2.0:reftig 35:277900:287286:1 gene:ENSCSAVG00000003359 transcript:ENSCSAVT00000005713  Method ps value:0.760 
Ciona savignyi >ENSCSAVP00000018321 pep:novel reftig:CSAV2.0:reftig 14:1223287:1229184:-1 gene:ENSCSAVG00000010760 transcript:ENSCSAVT00000018521  Method ps value:0.760 
Ciona savignyi >ENSCSAVP00000000135 pep:novel reftig:CSAV2.0:reftig 56:408289:413421:1 gene:ENSCSAVG00000000070 transcript:ENSCSAVT00000000136  Method ps value:0.759 
Ciona savignyi >ENSCSAVP00000001919 pep:novel reftig:CSAV2.0:reftig 31:350111:357242:1 gene:ENSCSAVG00000001117 transcript:ENSCSAVT00000001953  Method ps value:0.758 
Ciona savignyi >ENSCSAVP00000004014 pep:novel reftig:CSAV2.0:reftig 580:166216:202907:1 gene:ENSCSAVG00000002372 transcript:ENSCSAVT00000004073  Method ps value:0.757 
Ciona savignyi >ENSCSAVP00000018319 pep:novel reftig:CSAV2.0:reftig 14:1223273:1229238:-1 gene:ENSCSAVG00000010760 transcript:ENSCSAVT00000018519  Method ps value:0.757 
Ciona savignyi >ENSCSAVP00000000114 pep:novel reftig:CSAV2.0:reftig 56:388972:394448:-1 gene:ENSCSAVG00000000058 transcript:ENSCSAVT00000000115  Method ps value:0.756 
Ciona savignyi >ENSCSAVP00000013115 pep:novel reftig:CSAV2.0:reftig 76:1776607:1787988:-1 gene:ENSCSAVG00000007698 transcript:ENSCSAVT00000013264  Method ps value:0.754 
Ciona savignyi >ENSCSAVP00000018976 pep:novel reftig:CSAV2.0:reftig 14:1449789:1453022:-1 gene:ENSCSAVG00000011148 transcript:ENSCSAVT00000019183  Method ps value:0.752 
Ciona savignyi >ENSCSAVP00000019274 pep:novel reftig:CSAV2.0:reftig 19:4772592:4781348:-1 gene:ENSCSAVG00000011317 transcript:ENSCSAVT00000019482  Method ps value:0.748 
Ciona savignyi >ENSCSAVP00000013058 pep:novel reftig:CSAV2.0:reftig 54:1046132:1070619:-1 gene:ENSCSAVG00000007670 transcript:ENSCSAVT00000013207  Method ps value:0.747 
Ciona savignyi >ENSCSAVP00000018320 pep:novel reftig:CSAV2.0:reftig 14:1223278:1229238:-1 gene:ENSCSAVG00000010760 transcript:ENSCSAVT00000018520  Method ps value:0.746 
Ciona savignyi >ENSCSAVP00000014033 pep:novel reftig:CSAV2.0:reftig 11:1040109:1045496:-1 gene:ENSCSAVG00000008233 transcript:ENSCSAVT00000014194  Method ps value:0.745 
Ciona savignyi >ENSCSAVP00000014793 pep:novel reftig:CSAV2.0:reftig 26:1290387:1291977:1 gene:ENSCSAVG00000008653 transcript:ENSCSAVT00000014966  Method ps value:0.744 
Ciona savignyi >ENSCSAVP00000001272 pep:novel reftig:CSAV2.0:reftig 249:507422:515037:-1 gene:ENSCSAVG00000000712 transcript:ENSCSAVT00000001287  Method ps value:0.744 
Ciona savignyi >ENSCSAVP00000014394 pep:novel reftig:CSAV2.0:reftig 26:1268236:1279998:-1 gene:ENSCSAVG00000008430 transcript:ENSCSAVT00000014559  Method ps value:0.743 
Ciona savignyi >ENSCSAVP00000005097 pep:novel reftig:CSAV2.0:reftig 46:88216:93458:1 gene:ENSCSAVG00000003045 transcript:ENSCSAVT00000005168  Method ps value:0.740 
Ciona savignyi >ENSCSAVP00000004012 pep:novel reftig:CSAV2.0:reftig 580:166201:202872:1 gene:ENSCSAVG00000002372 transcript:ENSCSAVT00000004071  Method ps value:0.739 
Ciona savignyi >ENSCSAVP00000006945 pep:novel reftig:CSAV2.0:reftig 215:400392:415710:-1 gene:ENSCSAVG00000004158 transcript:ENSCSAVT00000007035  Method ps value:0.738 
Ciona savignyi >ENSCSAVP00000012525 pep:novel reftig:CSAV2.0:reftig 35:1436668:1447242:-1 gene:ENSCSAVG00000007357 transcript:ENSCSAVT00000012669  Method ps value:0.738 
Ciona savignyi >ENSCSAVP00000009115 pep:novel reftig:CSAV2.0:reftig 3:1373443:1384140:-1 gene:ENSCSAVG00000005375 transcript:ENSCSAVT00000009229  Method ps value:0.735 
Ciona savignyi >ENSCSAVP00000014233 pep:novel reftig:CSAV2.0:reftig 156:237768:257999:-1 gene:ENSCSAVG00000008344 transcript:ENSCSAVT00000014398  Method ps value:0.735 
Ciona savignyi >ENSCSAVP00000000119 pep:novel reftig:CSAV2.0:reftig 56:389029:394448:-1 gene:ENSCSAVG00000000058 transcript:ENSCSAVT00000000120  Method ps value:0.734 
Ciona savignyi >ENSCSAVP00000000310 pep:novel reftig:CSAV2.0:reftig 56:1066459:1084360:1 gene:ENSCSAVG00000000173 transcript:ENSCSAVT00000000313  Method ps value:0.733 
Ciona savignyi >ENSCSAVP00000010735 pep:novel reftig:CSAV2.0:reftig 132:1757365:1772018:-1 gene:ENSCSAVG00000006294 transcript:ENSCSAVT00000010865  Method ps value:0.733 
Ciona savignyi >ENSCSAVP00000004009 pep:novel reftig:CSAV2.0:reftig 580:166198:202905:1 gene:ENSCSAVG00000002372 transcript:ENSCSAVT00000004068  Method ps value:0.729 
Ciona savignyi >ENSCSAVP00000009729 pep:novel reftig:CSAV2.0:reftig 1:1075953:1084745:-1 gene:ENSCSAVG00000005710 transcript:ENSCSAVT00000009847  Method ps value:0.728 
Ciona savignyi >ENSCSAVP00000013057 pep:novel reftig:CSAV2.0:reftig 54:1046132:1070619:-1 gene:ENSCSAVG00000007670 transcript:ENSCSAVT00000013206  Method ps value:0.727 
Ciona savignyi >ENSCSAVP00000014888 pep:novel reftig:CSAV2.0:reftig 48:647398:648528:1 gene:ENSCSAVG00000008716 transcript:ENSCSAVT00000015062  Method ps value:0.723 
Ciona savignyi >ENSCSAVP00000020079 pep:novel reftig:CSAV2.0:reftig 1:6229633:6232726:-1 gene:ENSCSAVG00000011789 transcript:ENSCSAVT00000020294  Method ps value:0.723 
Ciona savignyi >ENSCSAVP00000014239 pep:novel reftig:CSAV2.0:reftig 156:237883:258008:-1 gene:ENSCSAVG00000008344 transcript:ENSCSAVT00000014404  Method ps value:0.722 
Ciona savignyi >ENSCSAVP00000012583 pep:novel reftig:CSAV2.0:reftig 7:2386916:2387857:-1 gene:ENSCSAVG00000007386 transcript:ENSCSAVT00000012727  Method ps value:0.722 
Ciona savignyi >ENSCSAVP00000014702 pep:novel reftig:CSAV2.0:reftig 13:2415476:2420977:1 gene:ENSCSAVG00000008592 transcript:ENSCSAVT00000014870  Method ps value:0.719 
Ciona savignyi >ENSCSAVP00000011004 pep:novel reftig:CSAV2.0:reftig 2:789359:799066:1 gene:ENSCSAVG00000006445 transcript:ENSCSAVT00000011135  Method ps value:0.718 
Ciona savignyi >ENSCSAVP00000000117 pep:novel reftig:CSAV2.0:reftig 56:389023:394448:-1 gene:ENSCSAVG00000000058 transcript:ENSCSAVT00000000118  Method ps value:0.718 
Ciona savignyi >ENSCSAVP00000003331 pep:novel reftig:CSAV2.0:reftig 234:252022:254409:-1 gene:ENSCSAVG00000001986 transcript:ENSCSAVT00000003382  Method ps value:0.718 
Ciona savignyi >ENSCSAVP00000003176 pep:novel reftig:CSAV2.0:reftig 388:126982:156753:1 gene:ENSCSAVG00000001890 transcript:ENSCSAVT00000003225  Method ps value:0.716 
Ciona savignyi >ENSCSAVP00000014235 pep:novel reftig:CSAV2.0:reftig 156:237856:257929:-1 gene:ENSCSAVG00000008344 transcript:ENSCSAVT00000014400  Method ps value:0.713 
Ciona savignyi >ENSCSAVP00000013113 pep:novel reftig:CSAV2.0:reftig 76:1776240:1787991:-1 gene:ENSCSAVG00000007698 transcript:ENSCSAVT00000013262  Method ps value:0.711 
Ciona savignyi >ENSCSAVP00000013056 pep:novel reftig:CSAV2.0:reftig 54:1046123:1071052:-1 gene:ENSCSAVG00000007670 transcript:ENSCSAVT00000013205  Method ps value:0.711 
Ciona savignyi >ENSCSAVP00000008740 pep:novel reftig:CSAV2.0:reftig 132:945260:947638:1 gene:ENSCSAVG00000005182 transcript:ENSCSAVT00000008851  Method ps value:0.710 
Ciona savignyi >ENSCSAVP00000005096 pep:novel reftig:CSAV2.0:reftig 46:88210:93467:1 gene:ENSCSAVG00000003045 transcript:ENSCSAVT00000005167  Method ps value:0.709 
Ciona savignyi >ENSCSAVP00000008376 pep:novel reftig:CSAV2.0:reftig 16:365019:366453:-1 gene:ENSCSAVG00000004982 transcript:ENSCSAVT00000008484  Method ps value:0.709 
Ciona savignyi >ENSCSAVP00000012196 pep:novel reftig:CSAV2.0:reftig 58:899409:904782:-1 gene:ENSCSAVG00000007179 transcript:ENSCSAVT00000012338  Method ps value:0.706 
Ciona savignyi >ENSCSAVP00000000137 pep:novel reftig:CSAV2.0:reftig 56:408289:413364:1 gene:ENSCSAVG00000000070 transcript:ENSCSAVT00000000138  Method ps value:0.705 
Ciona savignyi >ENSCSAVP00000013055 pep:novel reftig:CSAV2.0:reftig 54:1046105:1071046:-1 gene:ENSCSAVG00000007670 transcript:ENSCSAVT00000013204  Method ps value:0.704 
Ciona savignyi >ENSCSAVP00000016401 pep:novel reftig:CSAV2.0:reftig 1:1842815:1846589:-1 gene:ENSCSAVG00000009651 transcript:ENSCSAVT00000016582  Method ps value:0.704 
Ciona savignyi >ENSCSAVP00000017799 pep:novel reftig:CSAV2.0:reftig 9:1817954:1820004:-1 gene:ENSCSAVG00000010481 transcript:ENSCSAVT00000017993  Method ps value:0.702 
Ciona savignyi >ENSCSAVP00000009854 pep:novel reftig:CSAV2.0:reftig 54:233917:236259:-1 gene:ENSCSAVG00000005791 transcript:ENSCSAVT00000009972  Method ps value:0.702 
Ciona savignyi >ENSCSAVP00000003652 pep:novel reftig:CSAV2.0:reftig 31:713684:716404:1 gene:ENSCSAVG00000002162 transcript:ENSCSAVT00000003707  Method ps value:0.700 
Ciona savignyi >ENSCSAVP00000007633 pep:novel reftig:CSAV2.0:reftig 17:448709:450846:-1 gene:ENSCSAVG00000004562 transcript:ENSCSAVT00000007733  Method ps value:0.698 
Ciona savignyi >ENSCSAVP00000003651 pep:novel reftig:CSAV2.0:reftig 31:713684:716404:1 gene:ENSCSAVG00000002162 transcript:ENSCSAVT00000003706  Method ps value:0.698 
Ciona savignyi >ENSCSAVP00000017561 pep:novel reftig:CSAV2.0:reftig 19:3289443:3293835:1 gene:ENSCSAVG00000010345 transcript:ENSCSAVT00000017752  Method ps value:0.698 
Ciona savignyi >ENSCSAVP00000005639 pep:novel reftig:CSAV2.0:reftig 35:277925:287283:1 gene:ENSCSAVG00000003359 transcript:ENSCSAVT00000005714  Method ps value:0.696 
Ciona savignyi >ENSCSAVP00000013114 pep:novel reftig:CSAV2.0:reftig 76:1776607:1788972:-1 gene:ENSCSAVG00000007698 transcript:ENSCSAVT00000013263  Method ps value:0.693 
Ciona savignyi >ENSCSAVP00000006121 pep:novel reftig:CSAV2.0:reftig 132:414548:419710:1 gene:ENSCSAVG00000003658 transcript:ENSCSAVT00000006199  Method ps value:0.693 
Ciona savignyi >ENSCSAVP00000012892 pep:novel reftig:CSAV2.0:reftig 13:2196495:2200548:-1 gene:ENSCSAVG00000007569 transcript:ENSCSAVT00000013041  Method ps value:0.692 
Ciona savignyi >ENSCSAVP00000018246 pep:novel reftig:CSAV2.0:reftig 1:3167818:3172074:-1 gene:ENSCSAVG00000010729 transcript:ENSCSAVT00000018444  Method ps value:0.690 
Ciona savignyi >ENSCSAVP00000014397 pep:novel reftig:CSAV2.0:reftig 26:1268247:1280055:-1 gene:ENSCSAVG00000008430 transcript:ENSCSAVT00000014562  Method ps value:0.690 
Ciona savignyi >ENSCSAVP00000005066 pep:novel reftig:CSAV2.0:reftig 1:597154:599373:1 gene:ENSCSAVG00000003023 transcript:ENSCSAVT00000005137  Method ps value:0.689 
Ciona savignyi >ENSCSAVP00000000120 pep:novel reftig:CSAV2.0:reftig 56:389029:394448:-1 gene:ENSCSAVG00000000058 transcript:ENSCSAVT00000000121  Method ps value:0.689 
Ciona savignyi >ENSCSAVP00000008900 pep:novel reftig:CSAV2.0:reftig 19:144498:154615:1 gene:ENSCSAVG00000005276 transcript:ENSCSAVT00000009014  Method ps value:0.689 
Ciona savignyi >ENSCSAVP00000009678 pep:novel reftig:CSAV2.0:reftig 58:184151:195035:-1 gene:ENSCSAVG00000005680 transcript:ENSCSAVT00000009796  Method ps value:0.689 
Ciona savignyi >ENSCSAVP00000008582 pep:novel reftig:CSAV2.0:reftig 99:790860:795617:1 gene:ENSCSAVG00000005101 transcript:ENSCSAVT00000008692  Method ps value:0.688 
Ciona savignyi >ENSCSAVP00000018330 pep:novel reftig:CSAV2.0:reftig 48:2231330:2239272:1 gene:ENSCSAVG00000010765 transcript:ENSCSAVT00000018530  Method ps value:0.687 
Ciona savignyi >ENSCSAVP00000005813 pep:novel reftig:CSAV2.0:reftig 501:24569:25737:1 gene:ENSCSAVG00000003464 transcript:ENSCSAVT00000005888  Method ps value:0.685 
Ciona savignyi >ENSCSAVP00000010843 pep:novel reftig:CSAV2.0:reftig 26:907793:910573:-1 gene:ENSCSAVG00000006357 transcript:ENSCSAVT00000010974  Method ps value:0.685 
Ciona savignyi >ENSCSAVP00000002957 pep:novel reftig:CSAV2.0:reftig 751:24941:37798:-1 gene:ENSCSAVG00000001766 transcript:ENSCSAVT00000003002  Method ps value:0.683 
Ciona savignyi >ENSCSAVP00000002953 pep:novel reftig:CSAV2.0:reftig 751:24224:37055:-1 gene:ENSCSAVG00000001766 transcript:ENSCSAVT00000002998  Method ps value:0.683 
Ciona savignyi >ENSCSAVP00000001231 pep:novel reftig:CSAV2.0:reftig 55:502339:509390:-1 gene:ENSCSAVG00000000688 transcript:ENSCSAVT00000001246  Method ps value:0.681 
Ciona savignyi >ENSCSAVP00000012200 pep:novel reftig:CSAV2.0:reftig 2:1389658:1402494:-1 gene:ENSCSAVG00000007180 transcript:ENSCSAVT00000012342  Method ps value:0.680 
Ciona savignyi >ENSCSAVP00000018834 pep:novel reftig:CSAV2.0:reftig 48:3013693:3023845:-1 gene:ENSCSAVG00000011063 transcript:ENSCSAVT00000019040  Method ps value:0.680 
Ciona savignyi >ENSCSAVP00000000121 pep:novel reftig:CSAV2.0:reftig 56:389029:394448:-1 gene:ENSCSAVG00000000058 transcript:ENSCSAVT00000000122  Method ps value:0.679 
Ciona savignyi >ENSCSAVP00000015579 pep:novel reftig:CSAV2.0:reftig 48:908256:915106:1 gene:ENSCSAVG00000009149 transcript:ENSCSAVT00000015757  Method ps value:0.677 
Ciona savignyi >ENSCSAVP00000006769 pep:novel reftig:CSAV2.0:reftig 37:855576:864686:-1 gene:ENSCSAVG00000004048 transcript:ENSCSAVT00000006856  Method ps value:0.675 
Ciona savignyi >ENSCSAVP00000004903 pep:novel reftig:CSAV2.0:reftig 899:31546:41588:1 gene:ENSCSAVG00000002918 transcript:ENSCSAVT00000004971  Method ps value:0.673 
Ciona savignyi >ENSCSAVP00000015586 pep:novel reftig:CSAV2.0:reftig 11:1329326:1331697:1 gene:ENSCSAVG00000009152 transcript:ENSCSAVT00000015764  Method ps value:0.673 
Ciona savignyi >ENSCSAVP00000018628 pep:novel reftig:CSAV2.0:reftig 48:2807300:2809817:1 gene:ENSCSAVG00000010946 transcript:ENSCSAVT00000018830  Method ps value:0.672 
Ciona savignyi >ENSCSAVP00000014821 pep:novel reftig:CSAV2.0:reftig 3:2031609:2032325:-1 gene:ENSCSAVG00000008670 transcript:ENSCSAVT00000014994  Method ps value:0.672 
Ciona savignyi >ENSCSAVP00000014238 pep:novel reftig:CSAV2.0:reftig 156:237874:257926:-1 gene:ENSCSAVG00000008344 transcript:ENSCSAVT00000014403  Method ps value:0.671 
Danio rerio >ENSDARP00000082919 pep:novel chromosome:ZFISH7:18:2994511:3001928:-1 gene:ENSDARG00000061763 transcript:ENSDART00000088486  Method ps value:1.046 
Danio rerio >ENSDARP00000067317 pep:novel chromosome:ZFISH7:4:9909121:9914245:-1 gene:ENSDARG00000045796 transcript:ENSDART00000067318  Method ps value:1.040 
Danio rerio >ENSDARP00000095384 pep:novel chromosome:ZFISH7:22:34950781:34978647:1 gene:ENSDARG00000070958 transcript:ENSDART00000104613  Method ps value:1.025 
Danio rerio >ENSDARP00000056352 pep:novel chromosome:ZFISH7:2:41178655:41180151:1 gene:ENSDARG00000004582 transcript:ENSDART00000056353  Method ps value:0.934 
Danio rerio >ENSDARP00000093660 pep:novel chromosome:ZFISH7:6:45143940:45160884:-1 gene:ENSDARG00000044325 transcript:ENSDART00000102886  Method ps value:0.876 
Danio rerio >ENSDARP00000064806 pep:novel scaffold:ZFISH7:Zv7 NA1024:639:5177:-1 gene:ENSDARG00000053207 transcript:ENSDART00000064807  Method ps value:0.846 
Danio rerio >ENSDARP00000091956 pep:novel chromosome:ZFISH7:21:16407208:16411031:-1 gene:ENSDARG00000056298 transcript:ENSDART00000101182  Method ps value:0.825 
Danio rerio >ENSDARP00000092482 pep:novel chromosome:ZFISH7:15:7878626:7900748:1 gene:ENSDARG00000041586 transcript:ENSDART00000101707  Method ps value:0.824 
Danio rerio >ENSDARP00000081514 pep:novel chromosome:ZFISH7:11:32744844:32784643:-1 gene:ENSDARG00000061222 transcript:ENSDART00000087080  Method ps value:0.821 
Danio rerio >ENSDARP00000096053 pep:novel chromosome:ZFISH7:6:784324:791123:1 gene:ENSDARG00000030166 transcript:ENSDART00000105282  Method ps value:0.815 
Danio rerio >ENSDARP00000092931 pep:novel chromosome:ZFISH7:9:14502106:14513294:1 gene:ENSDARG00000027992 transcript:ENSDART00000102155  Method ps value:0.809 
Danio rerio >ENSDARP00000088349 pep:novel scaffold:ZFISH7:Zv7 scaffold2589:12201:23388:1 gene:ENSDARG00000067753 transcript:ENSDART00000097578  Method ps value:0.809 
Danio rerio >ENSDARP00000096648 pep:novel chromosome:ZFISH7:22:7691412:7703253:1 gene:ENSDARG00000011890 transcript:ENSDART00000105870  Method ps value:0.808 
Danio rerio >ENSDARP00000074801 pep:novel chromosome:ZFISH7:13:9822766:9845244:-1 gene:ENSDARG00000057660 transcript:ENSDART00000080351  Method ps value:0.789 
Danio rerio >ENSDARP00000056279 pep:novel chromosome:ZFISH7:2:42918474:42968058:-1 gene:ENSDARG00000012801 transcript:ENSDART00000056280  Method ps value:0.780 
Danio rerio >ENSDARP00000090554 pep:novel chromosome:ZFISH7:4:34879306:34883531:1 gene:ENSDARG00000068885 transcript:ENSDART00000099781  Method ps value:0.774 
Danio rerio >ENSDARP00000055955 pep:novel chromosome:ZFISH7:7:56112134:56132543:1 gene:ENSDARG00000038359 transcript:ENSDART00000055956  Method ps value:0.773 
Danio rerio >ENSDARP00000016703 pep:novel chromosome:ZFISH7:22:6935950:6945267:-1 gene:ENSDARG00000002917 transcript:ENSDART00000024331  Method ps value:0.772 
Danio rerio >ENSDARP00000074407 pep:novel chromosome:ZFISH7:6:15142541:15156809:1 gene:ENSDARG00000057325 transcript:ENSDART00000079957  Method ps value:0.758 
Danio rerio >ENSDARP00000076611 pep:novel chromosome:ZFISH7:13:34076745:34092841:1 gene:ENSDARG00000002197 transcript:ENSDART00000082174  Method ps value:0.755 
Danio rerio >ENSDARP00000008078 pep:novel chromosome:ZFISH7:5:1000252:1024390:1 gene:ENSDARG00000051785 transcript:ENSDART00000013063  Method ps value:0.754 
Danio rerio >ENSDARP00000053682 pep:novel chromosome:ZFISH7:3:30493863:30521805:1 gene:ENSDARG00000036966 transcript:ENSDART00000053683  Method ps value:0.750 
Danio rerio >ENSDARP00000088562 pep:novel chromosome:ZFISH7:2:49066771:49088128:-1 gene:ENSDARG00000053326 transcript:ENSDART00000097790  Method ps value:0.748 
Danio rerio >ENSDARP00000091080 pep:novel chromosome:ZFISH7:2:12128591:12136788:1 gene:ENSDARG00000012325 transcript:ENSDART00000100307  Method ps value:0.743 
Danio rerio >ENSDARP00000046047 pep:novel chromosome:ZFISH7:24:35262115:35271243:1 gene:ENSDARG00000033442 transcript:ENSDART00000046048  Method ps value:0.734 
Danio rerio >ENSDARP00000052391 pep:novel chromosome:ZFISH7:6:45578332:45581571:-1 gene:ENSDARG00000036089 transcript:ENSDART00000052392  Method ps value:0.727 
Danio rerio >ENSDARP00000064693 pep:novel chromosome:ZFISH7:17:5325919:5335926:1 gene:ENSDARG00000044072 transcript:ENSDART00000064694  Method ps value:0.725 
Danio rerio >ENSDARP00000052637 pep:novel chromosome:ZFISH7:18:43621978:43631898:-1 gene:ENSDARG00000036237 transcript:ENSDART00000052638  Method ps value:0.723 
Danio rerio >ENSDARP00000096795 pep:novel chromosome:ZFISH7:12:13852026:13871320:-1 gene:ENSDARG00000056600 transcript:ENSDART00000106017  Method ps value:0.723 
Danio rerio >ENSDARP00000094007 pep:novel chromosome:ZFISH7:6:39647356:39657677:1 gene:ENSDARG00000029075 transcript:ENSDART00000103230  Method ps value:0.722 
Danio rerio >ENSDARP00000088308 pep:novel scaffold:ZFISH7:Zv7 NA54:19406:22239:1 gene:ENSDARG00000058810 transcript:ENSDART00000097537  Method ps value:0.722 
Danio rerio >ENSDARP00000091365 pep:novel chromosome:ZFISH7:9:31948478:32018125:1 gene:ENSDARG00000069242 transcript:ENSDART00000100592  Method ps value:0.711 
Danio rerio >ENSDARP00000069582 pep:novel chromosome:ZFISH7:4:13262477:13271623:-1 gene:ENSDARG00000053127 transcript:ENSDART00000075097  Method ps value:0.709 
Danio rerio >ENSDARP00000090611 pep:novel chromosome:ZFISH7:4:34016263:34028816:-1 gene:ENSDARG00000052776 transcript:ENSDART00000099838  Method ps value:0.706 
Danio rerio >ENSDARP00000045102 pep:novel chromosome:ZFISH7:2:42918468:42967900:-1 gene:ENSDARG00000012801 transcript:ENSDART00000045103  Method ps value:0.706 
Danio rerio >ENSDARP00000091371 pep:novel chromosome:ZFISH7:9:31916936:32018122:1 gene:ENSDARG00000069242 transcript:ENSDART00000100598  Method ps value:0.705 
Danio rerio >ENSDARP00000087960 pep:novel scaffold:ZFISH7:Zv7 scaffold2611:69485:75194:-1 gene:ENSDARG00000067532 transcript:ENSDART00000097188  Method ps value:0.704 
Danio rerio >ENSDARP00000040858 pep:novel chromosome:ZFISH7:17:14004199:14035305:1 gene:ENSDARG00000032256 transcript:ENSDART00000040859  Method ps value:0.700 
Danio rerio >ENSDARP00000035227 pep:novel chromosome:ZFISH7:18:16495556:16510767:-1 gene:ENSDARG00000024631 transcript:ENSDART00000033762  Method ps value:0.699 
Danio rerio >ENSDARP00000090531 pep:novel chromosome:ZFISH7:4:35011907:35016131:-1 gene:ENSDARG00000068873 transcript:ENSDART00000099758  Method ps value:0.697 
Danio rerio >ENSDARP00000075932 pep:novel chromosome:ZFISH7:1:2365393:2382008:-1 gene:ENSDARG00000016706 transcript:ENSDART00000081491  Method ps value:0.684 
Danio rerio >ENSDARP00000053749 pep:novel scaffold:ZFISH7:Zv7 NA743:201597:215669:1 gene:ENSDARG00000003854 transcript:ENSDART00000053750  Method ps value:0.678 
Danio rerio >ENSDARP00000083924 pep:novel chromosome:ZFISH7:4:34122631:34131156:1 gene:ENSDARG00000068914 transcript:ENSDART00000089491  Method ps value:0.676 
Danio rerio >ENSDARP00000079851 pep:novel chromosome:ZFISH7:20:48640365:48690523:1 gene:ENSDARG00000060537 transcript:ENSDART00000085416  Method ps value:0.673 
Dasypus novemcinctus >ENSDNOP00000000298 pep:novel genescaffold:ARMA:GeneScaffold 7472:46075:94508:1 gene:ENSDNOG00000000395 transcript:ENSDNOT00000000394  Method ps value:0.992 
Dasypus novemcinctus >ENSDNOP00000014098 pep:novel genescaffold:ARMA:GeneScaffold 5094:88375:105133:-1 gene:ENSDNOG00000018170 transcript:ENSDNOT00000018170  Method ps value:0.991 
Dasypus novemcinctus >ENSDNOP00000010699 pep:novel genescaffold:ARMA:GeneScaffold 1297:58180:115109:-1 gene:ENSDNOG00000013814 transcript:ENSDNOT00000013807  Method ps value:0.949 
Dasypus novemcinctus >ENSDNOP00000013880 pep:novel genescaffold:ARMA:GeneScaffold 6062:1598:27196:1 gene:ENSDNOG00000017889 transcript:ENSDNOT00000017889  Method ps value:0.942 
Dasypus novemcinctus >ENSDNOP00000008036 pep:novel genescaffold:ARMA:GeneScaffold 1744:3608:36445:1 gene:ENSDNOG00000010387 transcript:ENSDNOT00000010387  Method ps value:0.941 
Dasypus novemcinctus >ENSDNOP00000011361 pep:novel scaffold:ARMA:scaffold 6885:4961:14315:-1 gene:ENSDNOG00000014660 transcript:ENSDNOT00000014660  Method ps value:0.916 
Dasypus novemcinctus >ENSDNOP00000001859 pep:novel genescaffold:ARMA:GeneScaffold 1783:20781:24967:1 gene:ENSDNOG00000002393 transcript:ENSDNOT00000002395  Method ps value:0.889 
Dasypus novemcinctus >ENSDNOP00000013061 pep:novel genescaffold:ARMA:GeneScaffold 40:2890:17319:-1 gene:ENSDNOG00000016865 transcript:ENSDNOT00000016865  Method ps value:0.882 
Dasypus novemcinctus >ENSDNOP00000003555 pep:novel genescaffold:ARMA:GeneScaffold 4848:90673:112071:1 gene:ENSDNOG00000004602 transcript:ENSDNOT00000004604  Method ps value:0.867 
Dasypus novemcinctus >ENSDNOP00000012831 pep:novel genescaffold:ARMA:GeneScaffold 1336:3870:27540:1 gene:ENSDNOG00000016555 transcript:ENSDNOT00000016554  Method ps value:0.848 
Dasypus novemcinctus >ENSDNOP00000011625 pep:novel genescaffold:ARMA:GeneScaffold 5561:50018:79888:1 gene:ENSDNOG00000015001 transcript:ENSDNOT00000014999  Method ps value:0.814 
Dasypus novemcinctus >ENSDNOP00000008674 pep:novel genescaffold:ARMA:GeneScaffold 6392:13617:22125:-1 gene:ENSDNOG00000011167 transcript:ENSDNOT00000011176  Method ps value:0.805 
Dasypus novemcinctus >ENSDNOP00000002788 pep:novel genescaffold:ARMA:GeneScaffold 5265:38501:50555:1 gene:ENSDNOG00000003621 transcript:ENSDNOT00000003617  Method ps value:0.784 
Dasypus novemcinctus >ENSDNOP00000008632 pep:novel genescaffold:ARMA:GeneScaffold 7894:1507:14860:-1 gene:ENSDNOG00000011124 transcript:ENSDNOT00000011126  Method ps value:0.768 
Dasypus novemcinctus >ENSDNOP00000002097 pep:novel genescaffold:ARMA:GeneScaffold 1598:109859:117496:1 gene:ENSDNOG00000002708 transcript:ENSDNOT00000002708  Method ps value:0.757 
Dasypus novemcinctus >ENSDNOP00000011700 pep:novel genescaffold:ARMA:GeneScaffold 4633:7022:96503:1 gene:ENSDNOG00000015100 transcript:ENSDNOT00000015100  Method ps value:0.757 
Dasypus novemcinctus >ENSDNOP00000007595 pep:novel genescaffold:ARMA:GeneScaffold 2144:13223:25965:1 gene:ENSDNOG00000009803 transcript:ENSDNOT00000009803  Method ps value:0.753 
Dasypus novemcinctus >ENSDNOP00000012606 pep:novel genescaffold:ARMA:GeneScaffold 7837:5640:10162:-1 gene:ENSDNOG00000016257 transcript:ENSDNOT00000016259  Method ps value:0.750 
Dasypus novemcinctus >ENSDNOP00000013375 pep:novel genescaffold:ARMA:GeneScaffold 3611:49056:66971:-1 gene:ENSDNOG00000017256 transcript:ENSDNOT00000017258  Method ps value:0.748 
Dasypus novemcinctus >ENSDNOP00000008929 pep:novel genescaffold:ARMA:GeneScaffold 3898:4:9471:1 gene:ENSDNOG00000011510 transcript:ENSDNOT00000011520  Method ps value:0.746 
Dasypus novemcinctus >ENSDNOP00000008537 pep:novel scaffold:ARMA:scaffold 14850:4741:18799:-1 gene:ENSDNOG00000011006 transcript:ENSDNOT00000011006  Method ps value:0.746 
Dasypus novemcinctus >ENSDNOP00000000096 pep:novel genescaffold:ARMA:GeneScaffold 5883:8691:89147:1 gene:ENSDNOG00000000133 transcript:ENSDNOT00000000133  Method ps value:0.742 
Dasypus novemcinctus >ENSDNOP00000003626 pep:novel genescaffold:ARMA:GeneScaffold 1763:4372:52745:1 gene:ENSDNOG00000004696 transcript:ENSDNOT00000004697  Method ps value:0.742 
Dasypus novemcinctus >ENSDNOP00000003386 pep:novel genescaffold:ARMA:GeneScaffold 4301:61974:125282:-1 gene:ENSDNOG00000004384 transcript:ENSDNOT00000004385  Method ps value:0.741 
Dasypus novemcinctus >ENSDNOP00000010883 pep:novel genescaffold:ARMA:GeneScaffold 207:1901:18461:-1 gene:ENSDNOG00000014027 transcript:ENSDNOT00000014020  Method ps value:0.735 
Dasypus novemcinctus >ENSDNOP00000009170 pep:novel genescaffold:ARMA:GeneScaffold 7551:2342:3882:1 gene:ENSDNOG00000011826 transcript:ENSDNOT00000011826  Method ps value:0.735 
Dasypus novemcinctus >ENSDNOP00000003835 pep:novel genescaffold:ARMA:GeneScaffold 2748:3273:42340:-1 gene:ENSDNOG00000004957 transcript:ENSDNOT00000004957  Method ps value:0.733 
Dasypus novemcinctus >ENSDNOP00000002884 pep:novel genescaffold:ARMA:GeneScaffold 6457:305935:322905:1 gene:ENSDNOG00000003744 transcript:ENSDNOT00000003747  Method ps value:0.732 
Dasypus novemcinctus >ENSDNOP00000007782 pep:novel scaffold:ARMA:scaffold 31442:589:5224:1 gene:ENSDNOG00000010039 transcript:ENSDNOT00000010048  Method ps value:0.730 
Dasypus novemcinctus >ENSDNOP00000008718 pep:novel genescaffold:ARMA:GeneScaffold 3875:2621:8504:1 gene:ENSDNOG00000011246 transcript:ENSDNOT00000011235  Method ps value:0.717 
Dasypus novemcinctus >ENSDNOP00000010264 pep:novel genescaffold:ARMA:GeneScaffold 4124:20335:247767:1 gene:ENSDNOG00000013220 transcript:ENSDNOT00000013237  Method ps value:0.715 
Dasypus novemcinctus >ENSDNOP00000008897 pep:novel genescaffold:ARMA:GeneScaffold 2482:9921:20765:-1 gene:ENSDNOG00000011490 transcript:ENSDNOT00000011479  Method ps value:0.713 
Dasypus novemcinctus >ENSDNOP00000007056 pep:novel scaffold:ARMA:scaffold 25032:4920:20614:1 gene:ENSDNOG00000009112 transcript:ENSDNOT00000009112  Method ps value:0.713 
Dasypus novemcinctus >ENSDNOP00000001998 pep:novel genescaffold:ARMA:GeneScaffold 1217:68333:91970:-1 gene:ENSDNOG00000002572 transcript:ENSDNOT00000002572  Method ps value:0.712 
Dasypus novemcinctus >ENSDNOP00000003993 pep:novel scaffold:ARMA:scaffold 22870:257:1437:1 gene:ENSDNOG00000005152 transcript:ENSDNOT00000005152  Method ps value:0.711 
Dasypus novemcinctus >ENSDNOP00000006142 pep:novel genescaffold:ARMA:GeneScaffold 2430:5979:109239:1 gene:ENSDNOG00000007916 transcript:ENSDNOT00000007918  Method ps value:0.710 
Dasypus novemcinctus >ENSDNOP00000000350 pep:novel genescaffold:ARMA:GeneScaffold 4663:301:313577:1 gene:ENSDNOG00000000459 transcript:ENSDNOT00000000460  Method ps value:0.707 
Dasypus novemcinctus >ENSDNOP00000011302 pep:novel scaffold:ARMA:scaffold 44435:2038:7760:1 gene:ENSDNOG00000014583 transcript:ENSDNOT00000014584  Method ps value:0.703 
Dasypus novemcinctus >ENSDNOP00000014453 pep:novel genescaffold:ARMA:GeneScaffold 2601:68764:84093:-1 gene:ENSDNOG00000018619 transcript:ENSDNOT00000018619  Method ps value:0.703 
Dasypus novemcinctus >ENSDNOP00000005292 pep:novel genescaffold:ARMA:GeneScaffold 4466:3193:5070:-1 gene:ENSDNOG00000006819 transcript:ENSDNOT00000006814  Method ps value:0.698 
Dasypus novemcinctus >ENSDNOP00000009527 pep:novel genescaffold:ARMA:GeneScaffold 4775:87066:188731:-1 gene:ENSDNOG00000012271 transcript:ENSDNOT00000012268  Method ps value:0.697 
Dasypus novemcinctus >ENSDNOP00000006572 pep:novel scaffold:ARMA:scaffold 230516:24:943:-1 gene:ENSDNOG00000008487 transcript:ENSDNOT00000008483  Method ps value:0.687 
Dasypus novemcinctus >ENSDNOP00000002135 pep:novel genescaffold:ARMA:GeneScaffold 3945:1128:163816:-1 gene:ENSDNOG00000002753 transcript:ENSDNOT00000002753  Method ps value:0.685 
Dasypus novemcinctus >ENSDNOP00000005793 pep:novel genescaffold:ARMA:GeneScaffold 6718:5650:20013:1 gene:ENSDNOG00000007476 transcript:ENSDNOT00000007480  Method ps value:0.685 
Dasypus novemcinctus >ENSDNOP00000013239 pep:novel genescaffold:ARMA:GeneScaffold 3043:4:9017:-1 gene:ENSDNOG00000017084 transcript:ENSDNOT00000017083  Method ps value:0.685 
Dasypus novemcinctus >ENSDNOP00000011027 pep:novel scaffold:ARMA:scaffold 112507:554:3403:1 gene:ENSDNOG00000014194 transcript:ENSDNOT00000014205  Method ps value:0.685 
Dasypus novemcinctus >ENSDNOP00000002469 pep:novel genescaffold:ARMA:GeneScaffold 7360:28283:61379:1 gene:ENSDNOG00000003193 transcript:ENSDNOT00000003192  Method ps value:0.683 
Dasypus novemcinctus >ENSDNOP00000003311 pep:novel genescaffold:ARMA:GeneScaffold 6541:38736:55023:1 gene:ENSDNOG00000004294 transcript:ENSDNOT00000004293  Method ps value:0.682 
Dasypus novemcinctus >ENSDNOP00000005370 pep:novel genescaffold:ARMA:GeneScaffold 2820:93:33665:-1 gene:ENSDNOG00000006924 transcript:ENSDNOT00000006930  Method ps value:0.680 
Dasypus novemcinctus >ENSDNOP00000007910 pep:novel genescaffold:ARMA:GeneScaffold 7456:384:46660:-1 gene:ENSDNOG00000010215 transcript:ENSDNOT00000010216  Method ps value:0.675 
Dasypus novemcinctus >ENSDNOP00000013134 pep:novel genescaffold:ARMA:GeneScaffold 5385:30779:70895:-1 gene:ENSDNOG00000016953 transcript:ENSDNOT00000016954  Method ps value:0.671 
Dasypus novemcinctus >ENSDNOP00000006607 pep:novel genescaffold:ARMA:GeneScaffold 2543:11560:85170:1 gene:ENSDNOG00000008521 transcript:ENSDNOT00000008529  Method ps value:0.670 
Dasypus novemcinctus >ENSDNOP00000003207 pep:novel genescaffold:ARMA:GeneScaffold 1735:3162:14945:1 gene:ENSDNOG00000004167 transcript:ENSDNOT00000004165  Method ps value:0.670 
Drosophila melanogaster >CG2794-PA pep:novel chromosome:BDGP4.3:2L:564170:566479:1 gene:CG2794 transcript:CG2794-RA  Method ps value:1.096 
Drosophila melanogaster >CG3215-PA pep:novel chromosome:BDGP4.3:2R:18636203:18637789:-1 gene:CG3215 transcript:CG3215-RA  Method ps value:1.016 
Drosophila melanogaster >CG2059-PA pep:novel chromosome:BDGP4.3:X:7132089:7133285:1 gene:CG2059 transcript:CG2059-RA  Method ps value:0.986 
Drosophila melanogaster >CG13090-PA pep:novel chromosome:BDGP4.3:2L:8517446:8519180:1 gene:CG13090 transcript:CG13090-RA  Method ps value:0.982 
Drosophila melanogaster >CG18003-PB pep:novel chromosome:BDGP4.3:2R:6399456:6400844:1 gene:CG18003 transcript:CG18003-RB  Method ps value:0.978 
Drosophila melanogaster >CG4169-PA pep:novel chromosome:BDGP4.3:3L:16549383:16551375:1 gene:CG4169 transcript:CG4169-RA  Method ps value:0.973 
Drosophila melanogaster >CG7560-PA pep:novel chromosome:BDGP4.3:3L:11399097:11400342:1 gene:CG7560 transcript:CG7560-RA  Method ps value:0.966 
Drosophila melanogaster >CG12010-PA pep:novel chromosome:BDGP4.3:3L:3357840:3360181:1 gene:CG12010 transcript:CG12010-RA  Method ps value:0.945 
Drosophila melanogaster >CG11790-PB pep:novel chromosome:BDGP4.3:3R:20873422:20875177:1 gene:CG11790 transcript:CG11790-RB  Method ps value:0.926 
Drosophila melanogaster >CG12010-PB pep:novel chromosome:BDGP4.3:3L:3357840:3360181:1 gene:CG12010 transcript:CG12010-RB  Method ps value:0.917 
Drosophila melanogaster >CG7632-PA pep:novel chromosome:BDGP4.3:3L:21238558:21240039:1 gene:CG7632 transcript:CG7632-RA  Method ps value:0.907 
Drosophila melanogaster >CG11919-PA pep:novel chromosome:BDGP4.3:2R:6395898:6400799:1 gene:CG11919 transcript:CG11919-RA  Method ps value:0.904 
Drosophila melanogaster >CG15433-PA pep:novel chromosome:BDGP4.3:2L:4444732:4446771:1 gene:CG15433 transcript:CG15433-RA  Method ps value:0.881 
Drosophila melanogaster >CG11967-PA pep:novel chromosome:BDGP4.3:3R:4806643:4808553:1 gene:CG11967 transcript:CG11967-RA  Method ps value:0.876 
Drosophila melanogaster >CG10793-PA pep:novel chromosome:BDGP4.3:X:3170900:3172558:-1 gene:CG10793 transcript:CG10793-RA  Method ps value:0.870 
Drosophila melanogaster >CG11107-PA pep:novel chromosome:BDGP4.3:2R:2899027:2902837:1 gene:CG11107 transcript:CG11107-RA  Method ps value:0.869 
Drosophila melanogaster >CG6020-PA pep:novel chromosome:BDGP4.3:3L:20425923:20430929:1 gene:CG6020 transcript:CG6020-RA  Method ps value:0.864 
Drosophila melanogaster >CG8607-PA pep:novel chromosome:BDGP4.3:3L:7294017:7295095:1 gene:CG8607 transcript:CG8607-RA  Method ps value:0.855 
Drosophila melanogaster >CG5931-PA pep:novel chromosome:BDGP4.3:3L:15926067:15933115:-1 gene:CG5931 transcript:CG5931-RA  Method ps value:0.850 
Drosophila melanogaster >CG8067-PA pep:novel chromosome:BDGP4.3:2R:9499559:9500803:1 gene:CG8067 transcript:CG8067-RA  Method ps value:0.849 
Drosophila melanogaster >CG17658-PA pep:novel chromosome:BDGP4.3:2R:19402678:19404603:1 gene:CG17658 transcript:CG17658-RA  Method ps value:0.830 
Drosophila melanogaster >CG4842-PA pep:novel chromosome:BDGP4.3:3L:16333666:16334777:1 gene:CG4842 transcript:CG4842-RA  Method ps value:0.827 
Drosophila melanogaster >CG11309-PB pep:novel chromosome:BDGP4.3:3L:21235499:21238303:-1 gene:CG11309 transcript:CG11309-RB  Method ps value:0.825 
Drosophila melanogaster >CG10399-PA pep:novel chromosome:BDGP4.3:2L:6960443:6961473:1 gene:CG10399 transcript:CG10399-RA  Method ps value:0.823 
Drosophila melanogaster >CG3225-PA pep:novel chromosome:BDGP4.3:2L:4815613:4818210:-1 gene:CG3225 transcript:CG3225-RA  Method ps value:0.820 
Drosophila melanogaster >CG8460-PA pep:novel chromosome:BDGP4.3:2L:8197196:8198822:1 gene:CG8460 transcript:CG8460-RA  Method ps value:0.818 
Drosophila melanogaster >CG9886-PA pep:novel chromosome:BDGP4.3:2L:2420808:2422915:1 gene:CG9886 transcript:CG9886-RA  Method ps value:0.813 
Drosophila melanogaster >CG15820-PA pep:novel chromosome:BDGP4.3:3L:2156527:2157864:-1 gene:CG15820 transcript:CG15820-RA  Method ps value:0.811 
Drosophila melanogaster >CG9791-PA pep:novel chromosome:BDGP4.3:3R:137258:140096:1 gene:CG9791 transcript:CG9791-RA  Method ps value:0.810 
Drosophila melanogaster >CG5757-PA pep:novel chromosome:BDGP4.3:2R:13608591:13609570:-1 gene:CG5757 transcript:CG5757-RA  Method ps value:0.804 
Drosophila melanogaster >CG18547-PA pep:novel chromosome:BDGP4.3:3R:7804343:7806066:-1 gene:CG18547 transcript:CG18547-RA  Method ps value:0.800 
Drosophila melanogaster >CG6753-PA pep:novel chromosome:BDGP4.3:3R:8466063:8468295:-1 gene:CG6753 transcript:CG6753-RA  Method ps value:0.800 
Drosophila melanogaster >CG18003-PA pep:novel chromosome:BDGP4.3:2R:6395898:6400799:1 gene:CG18003 transcript:CG18003-RA  Method ps value:0.800 
Drosophila melanogaster >CG4041-PA pep:novel chromosome:BDGP4.3:X:4760655:4763682:-1 gene:CG4041 transcript:CG4041-RA  Method ps value:0.796 
Drosophila melanogaster >CG10627-PA pep:novel chromosome:BDGP4.3:3L:12501161:12504151:-1 gene:CG10627 transcript:CG10627-RA  Method ps value:0.792 
Drosophila melanogaster >CG8036-PD pep:novel chromosome:BDGP4.3:3R:4496375:4499453:1 gene:CG8036 transcript:CG8036-RD  Method ps value:0.787 
Drosophila melanogaster >CG9323-PA pep:novel chromosome:BDGP4.3:2L:20742172:20745584:-1 gene:CG9323 transcript:CG9323-RA  Method ps value:0.786 
Drosophila melanogaster >CG5932-PA pep:novel chromosome:BDGP4.3:3L:20394540:20396115:1 gene:CG5932 transcript:CG5932-RA  Method ps value:0.778 
Drosophila melanogaster >CG10903-PA pep:novel chromosome:BDGP4.3:3R:3856551:3857871:1 gene:CG10903 transcript:CG10903-RA  Method ps value:0.774 
Drosophila melanogaster >CG5561-PA pep:novel chromosome:BDGP4.3:2L:1352970:1354109:-1 gene:CG5561 transcript:CG5561-RA  Method ps value:0.769 
Drosophila melanogaster >CG18814-PA pep:novel chromosome:BDGP4.3:3L:16335135:16336102:1 gene:CG18814 transcript:CG18814-RA  Method ps value:0.765 
Drosophila melanogaster >CG11757-PA pep:novel chromosome:BDGP4.3:X:11188474:11189313:1 gene:CG11757 transcript:CG11757-RA  Method ps value:0.765 
Drosophila melanogaster >CG11309-PA pep:novel chromosome:BDGP4.3:3L:21235499:21238259:-1 gene:CG11309 transcript:CG11309-RA  Method ps value:0.763 
Drosophila melanogaster >CG12237-PA pep:novel chromosome:BDGP4.3:X:19475127:19476803:-1 gene:CG12237 transcript:CG12237-RA  Method ps value:0.761 
Drosophila melanogaster >CG3645-PB pep:novel chromosome:BDGP4.3:2L:252589:271732:-1 gene:CG3645 transcript:CG3645-RB  Method ps value:0.756 
Drosophila melanogaster >CG3645-PA pep:novel chromosome:BDGP4.3:2L:252589:271732:-1 gene:CG3645 transcript:CG3645-RA  Method ps value:0.756 
Drosophila melanogaster >CG1882-PD pep:novel chromosome:BDGP4.3:2R:3324319:3326558:1 gene:CG1882 transcript:CG1882-RD  Method ps value:0.755 
Drosophila melanogaster >CG1882-PC pep:novel chromosome:BDGP4.3:2R:3324319:3326558:1 gene:CG1882 transcript:CG1882-RC  Method ps value:0.755 
Drosophila melanogaster >CG1882-PB pep:novel chromosome:BDGP4.3:2R:3324890:3326558:1 gene:CG1882 transcript:CG1882-RB  Method ps value:0.755 
Drosophila melanogaster >CG10947-PC pep:novel chromosome:BDGP4.3:2L:20373649:20386987:-1 gene:CG10947 transcript:CG10947-RC  Method ps value:0.754 
Drosophila melanogaster >CG10947-PB pep:novel chromosome:BDGP4.3:2L:20373649:20386987:-1 gene:CG10947 transcript:CG10947-RB  Method ps value:0.754 
Drosophila melanogaster >CG10947-PA pep:novel chromosome:BDGP4.3:2L:20373649:20386987:-1 gene:CG10947 transcript:CG10947-RA  Method ps value:0.754 
Drosophila melanogaster >CG1309-PA pep:novel chromosome:BDGP4.3:3L:4242951:4245181:1 gene:CG1309 transcript:CG1309-RA  Method ps value:0.752 
Drosophila melanogaster >CG11406-PA pep:novel chromosome:BDGP4.3:2R:19709861:19714516:-1 gene:CG11406 transcript:CG11406-RA  Method ps value:0.745 
Drosophila melanogaster >CG2614-PA pep:novel chromosome:BDGP4.3:2L:20644021:20646813:1 gene:CG2614 transcript:CG2614-RA  Method ps value:0.732 
Drosophila melanogaster >CG8915-PA pep:novel chromosome:BDGP4.3:X:17075199:17078932:-1 gene:CG8915 transcript:CG8915-RA  Method ps value:0.717 
Drosophila melanogaster >CG18473-PA pep:novel chromosome:BDGP4.3:3R:5189032:5190560:1 gene:CG18473 transcript:CG18473-RA  Method ps value:0.714 
Drosophila melanogaster >CG1434-PA pep:novel chromosome:BDGP4.3:X:14071926:14074092:1 gene:CG1434 transcript:CG1434-RA  Method ps value:0.712 
Drosophila melanogaster >CG11089-PA pep:novel chromosome:BDGP4.3:3R:20702790:20707200:1 gene:CG11089 transcript:CG11089-RA  Method ps value:0.709 
Drosophila melanogaster >CG12713-PA pep:novel chromosome:BDGP4.3:3L:15797719:15799202:1 gene:CG12713 transcript:CG12713-RA  Method ps value:0.707 
Drosophila melanogaster >CG4078-PA pep:novel chromosome:BDGP4.3:X:5592985:5597018:1 gene:CG4078 transcript:CG4078-RA  Method ps value:0.706 
Drosophila melanogaster >CG9674-PD pep:novel chromosome:BDGP4.3:3L:16753074:16772987:-1 gene:CG9674 transcript:CG9674-RD  Method ps value:0.703 
Drosophila melanogaster >CG9674-PA pep:novel chromosome:BDGP4.3:3L:16753074:16765448:-1 gene:CG9674 transcript:CG9674-RA  Method ps value:0.703 
Drosophila melanogaster >CG31924-PB pep:novel chromosome:BDGP4.3:2L:1354098:1354919:-1 gene:CG31924 transcript:CG31924-RB  Method ps value:0.703 
Drosophila melanogaster >CG11208-PA pep:novel chromosome:BDGP4.3:2R:15757614:15760262:-1 gene:CG11208 transcript:CG11208-RA  Method ps value:0.702 
Drosophila melanogaster >CG14717-PA pep:novel chromosome:BDGP4.3:3R:7522231:7523384:1 gene:CG14717 transcript:CG14717-RA  Method ps value:0.695 
Drosophila melanogaster >CG4901-PA pep:novel chromosome:BDGP4.3:2L:10211183:10213723:1 gene:CG4901 transcript:CG4901-RA  Method ps value:0.690 
Drosophila melanogaster >CG4851-PA pep:novel chromosome:BDGP4.3:2L:11280314:11281929:1 gene:CG4851 transcript:CG4851-RA  Method ps value:0.684 
Drosophila melanogaster >CG31924-PA pep:novel chromosome:BDGP4.3:2L:1354098:1354919:-1 gene:CG31924 transcript:CG31924-RA  Method ps value:0.683 
Drosophila melanogaster >CG15155-PA pep:novel chromosome:BDGP4.3:2L:18150795:18151754:1 gene:CG15155 transcript:CG15155-RA  Method ps value:0.683 
Drosophila melanogaster >CG1315-PA pep:novel chromosome:BDGP4.3:3R:2468132:2470122:-1 gene:CG1315 transcript:CG1315-RA  Method ps value:0.682 
Drosophila melanogaster >CG10184-PA pep:novel chromosome:BDGP4.3:3R:19428224:19431209:-1 gene:CG10184 transcript:CG10184-RA  Method ps value:0.677 
Drosophila melanogaster >CG5418-PA pep:novel chromosome:BDGP4.3:2L:12452061:12453230:-1 gene:CG5418 transcript:CG5418-RA  Method ps value:0.676 
Drosophila melanogaster >CG4968-PA pep:novel chromosome:BDGP4.3:2L:10306903:10308050:1 gene:CG4968 transcript:CG4968-RA  Method ps value:0.674 
Drosophila melanogaster >CG18301-PA pep:novel chromosome:BDGP4.3:2L:10531852:10533576:1 gene:CG18301 transcript:CG18301-RA  Method ps value:0.672 
Drosophila melanogaster >CG31453-PA pep:novel chromosome:BDGP4.3:3R:4385880:4387451:-1 gene:CG31453 transcript:CG31453-RA  Method ps value:0.671 
Echinops telfairi >ENSETEP00000009319 pep:novel genescaffold:TENREC:GeneScaffold 7376:8957:19836:1 gene:ENSETEG00000011487 transcript:ENSETET00000011487  Method ps value:1.123 
Echinops telfairi >ENSETEP00000010450 pep:novel genescaffold:TENREC:GeneScaffold 1953:3843:93083:1 gene:ENSETEG00000012886 transcript:ENSETET00000012884  Method ps value:1.114 
Echinops telfairi >ENSETEP00000002157 pep:novel genescaffold:TENREC:GeneScaffold 621:7746:50927:1 gene:ENSETEG00000002644 transcript:ENSETET00000002646  Method ps value:1.060 
Echinops telfairi >ENSETEP00000015141 pep:novel scaffold:TENREC:scaffold 15777:1705:3629:-1 gene:ENSETEG00000018631 transcript:ENSETET00000018630  Method ps value:1.036 
Echinops telfairi >ENSETEP00000002471 pep:novel genescaffold:TENREC:GeneScaffold 380:41862:74269:1 gene:ENSETEG00000003015 transcript:ENSETET00000003013  Method ps value:0.998 
Echinops telfairi >ENSETEP00000002848 pep:novel genescaffold:TENREC:GeneScaffold 2955:5361:58334:-1 gene:ENSETEG00000003475 transcript:ENSETET00000003475  Method ps value:0.964 
Echinops telfairi >ENSETEP00000009743 pep:novel genescaffold:TENREC:GeneScaffold 1396:78005:79372:1 gene:ENSETEG00000012002 transcript:ENSETET00000012001  Method ps value:0.937 
Echinops telfairi >ENSETEP00000016431 pep:novel genescaffold:TENREC:GeneScaffold 5641:2745:132814:1 gene:ENSETEG00000020224 transcript:ENSETET00000020224  Method ps value:0.914 
Echinops telfairi >ENSETEP00000001842 pep:novel genescaffold:TENREC:GeneScaffold 1419:19996:111560:-1 gene:ENSETEG00000002272 transcript:ENSETET00000002272  Method ps value:0.909 
Echinops telfairi >ENSETEP00000009951 pep:novel genescaffold:TENREC:GeneScaffold 4668:190:272670:1 gene:ENSETEG00000012273 transcript:ENSETET00000012272  Method ps value:0.907 
Echinops telfairi >ENSETEP00000010989 pep:novel scaffold:TENREC:scaffold 322083:13333:16319:-1 gene:ENSETEG00000013546 transcript:ENSETET00000013546  Method ps value:0.905 
Echinops telfairi >ENSETEP00000012545 pep:novel genescaffold:TENREC:GeneScaffold 3656:9224:69680:1 gene:ENSETEG00000015473 transcript:ENSETET00000015473  Method ps value:0.891 
Echinops telfairi >ENSETEP00000008465 pep:novel genescaffold:TENREC:GeneScaffold 1117:15574:28762:1 gene:ENSETEG00000010419 transcript:ENSETET00000010419  Method ps value:0.888 
Echinops telfairi >ENSETEP00000004758 pep:novel genescaffold:TENREC:GeneScaffold 8406:78554:80909:-1 gene:ENSETEG00000005861 transcript:ENSETET00000005861  Method ps value:0.884 
Echinops telfairi >ENSETEP00000000644 pep:novel genescaffold:TENREC:GeneScaffold 2852:229901:284617:1 gene:ENSETEG00000000796 transcript:ENSETET00000000796  Method ps value:0.874 
Echinops telfairi >ENSETEP00000002076 pep:novel scaffold:TENREC:scaffold 176500:2739:3560:1 gene:ENSETEG00000002546 transcript:ENSETET00000002544  Method ps value:0.874 
Echinops telfairi >ENSETEP00000002921 pep:novel genescaffold:TENREC:GeneScaffold 2717:3:154548:1 gene:ENSETEG00000003558 transcript:ENSETET00000003559  Method ps value:0.873 
Echinops telfairi >ENSETEP00000010302 pep:novel genescaffold:TENREC:GeneScaffold 2066:3169:36112:-1 gene:ENSETEG00000012706 transcript:ENSETET00000012707  Method ps value:0.870 
Echinops telfairi >ENSETEP00000004909 pep:novel genescaffold:TENREC:GeneScaffold 2091:678:13232:1 gene:ENSETEG00000006048 transcript:ENSETET00000006049  Method ps value:0.857 
Echinops telfairi >ENSETEP00000001311 pep:novel genescaffold:TENREC:GeneScaffold 1600:27486:35055:-1 gene:ENSETEG00000001626 transcript:ENSETET00000001625  Method ps value:0.855 
Echinops telfairi >ENSETEP00000010090 pep:novel genescaffold:TENREC:GeneScaffold 6418:19549:32451:-1 gene:ENSETEG00000012443 transcript:ENSETET00000012445  Method ps value:0.832 
Echinops telfairi >ENSETEP00000009918 pep:novel scaffold:TENREC:scaffold 302720:6155:10114:1 gene:ENSETEG00000012226 transcript:ENSETET00000012226  Method ps value:0.826 
Echinops telfairi >ENSETEP00000010481 pep:novel genescaffold:TENREC:GeneScaffold 5659:62798:127431:1 gene:ENSETEG00000012926 transcript:ENSETET00000012926  Method ps value:0.814 
Echinops telfairi >ENSETEP00000008218 pep:novel genescaffold:TENREC:GeneScaffold 6220:50471:52306:-1 gene:ENSETEG00000010121 transcript:ENSETET00000010121  Method ps value:0.811 
Echinops telfairi >ENSETEP00000008128 pep:novel genescaffold:TENREC:GeneScaffold 6201:8341:68368:-1 gene:ENSETEG00000010004 transcript:ENSETET00000010006  Method ps value:0.801 
Echinops telfairi >ENSETEP00000014275 pep:novel genescaffold:TENREC:GeneScaffold 6365:744712:760765:1 gene:ENSETEG00000017578 transcript:ENSETET00000017577  Method ps value:0.798 
Echinops telfairi >ENSETEP00000007988 pep:novel genescaffold:TENREC:GeneScaffold 4895:5106:122614:-1 gene:ENSETEG00000009839 transcript:ENSETET00000009839  Method ps value:0.794 
Echinops telfairi >ENSETEP00000014530 pep:novel scaffold:TENREC:scaffold 292358:47171:48790:-1 gene:ENSETEG00000017886 transcript:ENSETET00000017888  Method ps value:0.791 
Echinops telfairi >ENSETEP00000000598 pep:novel genescaffold:TENREC:GeneScaffold 5982:999:10705:-1 gene:ENSETEG00000000741 transcript:ENSETET00000000741  Method ps value:0.777 
Echinops telfairi >ENSETEP00000016474 pep:novel genescaffold:TENREC:GeneScaffold 4478:110421:229975:-1 gene:ENSETEG00000020281 transcript:ENSETET00000020280  Method ps value:0.774 
Echinops telfairi >ENSETEP00000015187 pep:novel genescaffold:TENREC:GeneScaffold 774:2709:155924:1 gene:ENSETEG00000018686 transcript:ENSETET00000018691  Method ps value:0.770 
Echinops telfairi >ENSETEP00000010679 pep:novel scaffold:TENREC:scaffold 60502:288:1812:-1 gene:ENSETEG00000013165 transcript:ENSETET00000013166  Method ps value:0.763 
Echinops telfairi >ENSETEP00000012542 pep:novel genescaffold:TENREC:GeneScaffold 2633:46051:62031:1 gene:ENSETEG00000015471 transcript:ENSETET00000015470  Method ps value:0.763 
Echinops telfairi >ENSETEP00000009646 pep:novel genescaffold:TENREC:GeneScaffold 4573:4714:8949:-1 gene:ENSETEG00000011890 transcript:ENSETET00000011889  Method ps value:0.763 
Echinops telfairi >ENSETEP00000001980 pep:novel genescaffold:TENREC:GeneScaffold 2294:136765:162225:-1 gene:ENSETEG00000002435 transcript:ENSETET00000002434  Method ps value:0.762 
Echinops telfairi >ENSETEP00000013013 pep:novel genescaffold:TENREC:GeneScaffold 4355:1429:21179:-1 gene:ENSETEG00000016042 transcript:ENSETET00000016043  Method ps value:0.760 
Echinops telfairi >ENSETEP00000006799 pep:novel genescaffold:TENREC:GeneScaffold 5699:6693:21332:1 gene:ENSETEG00000008364 transcript:ENSETET00000008367  Method ps value:0.759 
Echinops telfairi >ENSETEP00000016149 pep:novel genescaffold:TENREC:GeneScaffold 224:37920:62608:-1 gene:ENSETEG00000019879 transcript:ENSETET00000019878  Method ps value:0.750 
Echinops telfairi >ENSETEP00000015118 pep:novel genescaffold:TENREC:GeneScaffold 5231:557:150458:1 gene:ENSETEG00000018603 transcript:ENSETET00000018603  Method ps value:0.747 
Echinops telfairi >ENSETEP00000000593 pep:novel genescaffold:TENREC:GeneScaffold 780:2186:232220:-1 gene:ENSETEG00000000736 transcript:ENSETET00000000736  Method ps value:0.745 
Echinops telfairi >ENSETEP00000004325 pep:novel genescaffold:TENREC:GeneScaffold 6419:460:19082:1 gene:ENSETEG00000005320 transcript:ENSETET00000005320  Method ps value:0.741 
Echinops telfairi >ENSETEP00000013874 pep:novel scaffold:TENREC:scaffold 283219:17951:35955:1 gene:ENSETEG00000017098 transcript:ENSETET00000017098  Method ps value:0.736 
Echinops telfairi >ENSETEP00000006431 pep:novel genescaffold:TENREC:GeneScaffold 3128:156344:266193:-1 gene:ENSETEG00000007919 transcript:ENSETET00000007920  Method ps value:0.735 
Echinops telfairi >ENSETEP00000011447 pep:novel genescaffold:TENREC:GeneScaffold 4175:337:93489:-1 gene:ENSETEG00000014100 transcript:ENSETET00000014101  Method ps value:0.730 
Echinops telfairi >ENSETEP00000016103 pep:novel genescaffold:TENREC:GeneScaffold 5370:47917:137676:1 gene:ENSETEG00000019821 transcript:ENSETET00000019821  Method ps value:0.718 
Echinops telfairi >ENSETEP00000002053 pep:novel genescaffold:TENREC:GeneScaffold 4537:1515:127971:-1 gene:ENSETEG00000002516 transcript:ENSETET00000002517  Method ps value:0.718 
Echinops telfairi >ENSETEP00000004030 pep:novel genescaffold:TENREC:GeneScaffold 391:503:5459:-1 gene:ENSETEG00000004943 transcript:ENSETET00000004943  Method ps value:0.717 
Echinops telfairi >ENSETEP00000014496 pep:novel genescaffold:TENREC:GeneScaffold 6796:126:6411:-1 gene:ENSETEG00000017843 transcript:ENSETET00000017841  Method ps value:0.715 
Echinops telfairi >ENSETEP00000000570 pep:novel genescaffold:TENREC:GeneScaffold 7961:232:53113:-1 gene:ENSETEG00000000711 transcript:ENSETET00000000709  Method ps value:0.707 
Echinops telfairi >ENSETEP00000004603 pep:novel genescaffold:TENREC:GeneScaffold 8178:62697:65829:1 gene:ENSETEG00000005662 transcript:ENSETET00000005661  Method ps value:0.704 
Echinops telfairi >ENSETEP00000005145 pep:novel genescaffold:TENREC:GeneScaffold 6406:17876:21864:1 gene:ENSETEG00000006339 transcript:ENSETET00000006340  Method ps value:0.693 
Echinops telfairi >ENSETEP00000012765 pep:novel genescaffold:TENREC:GeneScaffold 5531:307145:310364:1 gene:ENSETEG00000015737 transcript:ENSETET00000015737  Method ps value:0.693 
Echinops telfairi >ENSETEP00000002114 pep:novel genescaffold:TENREC:GeneScaffold 4819:6071:91287:1 gene:ENSETEG00000002597 transcript:ENSETET00000002595  Method ps value:0.687 
Echinops telfairi >ENSETEP00000007572 pep:novel genescaffold:TENREC:GeneScaffold 2163:2914:29514:1 gene:ENSETEG00000009317 transcript:ENSETET00000009317  Method ps value:0.686 
Echinops telfairi >ENSETEP00000015154 pep:novel genescaffold:TENREC:GeneScaffold 126:118218:195057:1 gene:ENSETEG00000018650 transcript:ENSETET00000018647  Method ps value:0.686 
Echinops telfairi >ENSETEP00000013523 pep:novel genescaffold:TENREC:GeneScaffold 6029:916:24550:-1 gene:ENSETEG00000016663 transcript:ENSETET00000016663  Method ps value:0.683 
Echinops telfairi >ENSETEP00000008870 pep:novel genescaffold:TENREC:GeneScaffold 2790:151793:233310:1 gene:ENSETEG00000010932 transcript:ENSETET00000010931  Method ps value:0.680 
Echinops telfairi >ENSETEP00000001727 pep:novel genescaffold:TENREC:GeneScaffold 2586:46484:103120:-1 gene:ENSETEG00000002131 transcript:ENSETET00000002130  Method ps value:0.677 
Echinops telfairi >ENSETEP00000008593 pep:novel genescaffold:TENREC:GeneScaffold 763:9495:65298:1 gene:ENSETEG00000010578 transcript:ENSETET00000010578  Method ps value:0.675 
Echinops telfairi >ENSETEP00000002262 pep:novel genescaffold:TENREC:GeneScaffold 524:1930:74725:1 gene:ENSETEG00000002765 transcript:ENSETET00000002767  Method ps value:0.674 
Echinops telfairi >ENSETEP00000007389 pep:novel genescaffold:TENREC:GeneScaffold 2434:233689:301920:-1 gene:ENSETEG00000009104 transcript:ENSETET00000009106  Method ps value:0.671 
Erinaceus europaeus >ENSEEUP00000009515 pep:novel genescaffold:HEDGEHOG:GeneScaffold 8476:78977:82301:-1 gene:ENSEEUG00000010448 transcript:ENSEEUT00000010435  Method ps value:1.115 
Erinaceus europaeus >ENSEEUP00000001049 pep:novel genescaffold:HEDGEHOG:GeneScaffold 5355:4740:13530:-1 gene:ENSEEUG00000001169 transcript:ENSEEUT00000001166  Method ps value:1.093 
Erinaceus europaeus >ENSEEUP00000001475 pep:novel scaffold:HEDGEHOG:scaffold 340772:38921:49842:-1 gene:ENSEEUG00000001627 transcript:ENSEEUT00000001625  Method ps value:1.010 
Erinaceus europaeus >ENSEEUP00000014375 pep:novel scaffold:HEDGEHOG:scaffold 211860:7424:8631:-1 gene:ENSEEUG00000015748 transcript:ENSEEUT00000015749  Method ps value:0.968 
Erinaceus europaeus >ENSEEUP00000007875 pep:novel genescaffold:HEDGEHOG:GeneScaffold 7512:3004:119218:1 gene:ENSEEUG00000008639 transcript:ENSEEUT00000008648  Method ps value:0.941 
Erinaceus europaeus >ENSEEUP00000002566 pep:novel genescaffold:HEDGEHOG:GeneScaffold 6709:16925:23281:-1 gene:ENSEEUG00000002807 transcript:ENSEEUT00000002802  Method ps value:0.939 
Erinaceus europaeus >ENSEEUP00000006707 pep:novel genescaffold:HEDGEHOG:GeneScaffold 7631:6691:55541:-1 gene:ENSEEUG00000007343 transcript:ENSEEUT00000007351  Method ps value:0.925 
Erinaceus europaeus >ENSEEUP00000008890 pep:novel genescaffold:HEDGEHOG:GeneScaffold 8937:50556:63598:-1 gene:ENSEEUG00000009761 transcript:ENSEEUT00000009754  Method ps value:0.918 
Erinaceus europaeus >ENSEEUP00000001435 pep:novel genescaffold:HEDGEHOG:GeneScaffold 468:46270:74195:-1 gene:ENSEEUG00000001586 transcript:ENSEEUT00000001581  Method ps value:0.910 
Erinaceus europaeus >ENSEEUP00000012245 pep:novel genescaffold:HEDGEHOG:GeneScaffold 1283:27144:31236:1 gene:ENSEEUG00000013447 transcript:ENSEEUT00000013429  Method ps value:0.898 
Erinaceus europaeus >ENSEEUP00000014549 pep:novel scaffold:HEDGEHOG:scaffold 337026:3466:12417:1 gene:ENSEEUG00000015930 transcript:ENSEEUT00000015933  Method ps value:0.887 
Erinaceus europaeus >ENSEEUP00000004550 pep:novel genescaffold:HEDGEHOG:GeneScaffold 6582:19019:20302:-1 gene:ENSEEUG00000005017 transcript:ENSEEUT00000004985  Method ps value:0.884 
Erinaceus europaeus >ENSEEUP00000006895 pep:novel genescaffold:HEDGEHOG:GeneScaffold 9033:40240:86826:-1 gene:ENSEEUG00000007551 transcript:ENSEEUT00000007567  Method ps value:0.880 
Erinaceus europaeus >ENSEEUP00000012565 pep:novel genescaffold:HEDGEHOG:GeneScaffold 2122:71331:96448:1 gene:ENSEEUG00000013795 transcript:ENSEEUT00000013782  Method ps value:0.875 
Erinaceus europaeus >ENSEEUP00000002135 pep:novel genescaffold:HEDGEHOG:GeneScaffold 4487:4974:8502:1 gene:ENSEEUG00000002343 transcript:ENSEEUT00000002340  Method ps value:0.862 
Erinaceus europaeus >ENSEEUP00000005800 pep:novel genescaffold:HEDGEHOG:GeneScaffold 1054:22297:44042:1 gene:ENSEEUG00000006313 transcript:ENSEEUT00000006354  Method ps value:0.856 
Erinaceus europaeus >ENSEEUP00000001864 pep:novel genescaffold:HEDGEHOG:GeneScaffold 1335:26792:29778:-1 gene:ENSEEUG00000002048 transcript:ENSEEUT00000002046  Method ps value:0.847 
Erinaceus europaeus >ENSEEUP00000010556 pep:novel scaffold:HEDGEHOG:scaffold 208697:4334:9452:1 gene:ENSEEUG00000011584 transcript:ENSEEUT00000011571  Method ps value:0.837 
Erinaceus europaeus >ENSEEUP00000003373 pep:novel genescaffold:HEDGEHOG:GeneScaffold 8619:3936:29518:1 gene:ENSEEUG00000003728 transcript:ENSEEUT00000003701  Method ps value:0.833 
Erinaceus europaeus >ENSEEUP00000002318 pep:novel genescaffold:HEDGEHOG:GeneScaffold 2006:53947:105754:1 gene:ENSEEUG00000002531 transcript:ENSEEUT00000002537  Method ps value:0.830 
Erinaceus europaeus >ENSEEUP00000008123 pep:novel genescaffold:HEDGEHOG:GeneScaffold 7759:7630:12434:-1 gene:ENSEEUG00000008919 transcript:ENSEEUT00000008914  Method ps value:0.825 
Erinaceus europaeus >ENSEEUP00000009161 pep:novel genescaffold:HEDGEHOG:GeneScaffold 6796:9853:57677:1 gene:ENSEEUG00000010041 transcript:ENSEEUT00000010048  Method ps value:0.819 
Erinaceus europaeus >ENSEEUP00000002774 pep:novel genescaffold:HEDGEHOG:GeneScaffold 4308:18404:55339:1 gene:ENSEEUG00000003021 transcript:ENSEEUT00000003022  Method ps value:0.818 
Erinaceus europaeus >ENSEEUP00000002997 pep:novel genescaffold:HEDGEHOG:GeneScaffold 125:2161:93012:-1 gene:ENSEEUG00000003248 transcript:ENSEEUT00000003274  Method ps value:0.816 
Erinaceus europaeus >ENSEEUP00000006789 pep:novel genescaffold:HEDGEHOG:GeneScaffold 2547:11573:80759:1 gene:ENSEEUG00000007414 transcript:ENSEEUT00000007445  Method ps value:0.816 
Erinaceus europaeus >ENSEEUP00000000042 pep:novel genescaffold:HEDGEHOG:GeneScaffold 102:3889:14788:1 gene:ENSEEUG00000000046 transcript:ENSEEUT00000000047  Method ps value:0.815 
Erinaceus europaeus >ENSEEUP00000013312 pep:novel genescaffold:HEDGEHOG:GeneScaffold 5419:7661:50059:-1 gene:ENSEEUG00000014602 transcript:ENSEEUT00000014591  Method ps value:0.815 
Erinaceus europaeus >ENSEEUP00000009285 pep:novel genescaffold:HEDGEHOG:GeneScaffold 5821:4012:33252:-1 gene:ENSEEUG00000010175 transcript:ENSEEUT00000010182  Method ps value:0.806 
Erinaceus europaeus >ENSEEUP00000000540 pep:novel genescaffold:HEDGEHOG:GeneScaffold 8684:553:100772:-1 gene:ENSEEUG00000000615 transcript:ENSEEUT00000000615  Method ps value:0.806 
Erinaceus europaeus >ENSEEUP00000012202 pep:novel genescaffold:HEDGEHOG:GeneScaffold 4066:100805:107035:-1 gene:ENSEEUG00000013385 transcript:ENSEEUT00000013384  Method ps value:0.805 
Erinaceus europaeus >ENSEEUP00000006391 pep:novel genescaffold:HEDGEHOG:GeneScaffold 8468:41991:100100:-1 gene:ENSEEUG00000006994 transcript:ENSEEUT00000007003  Method ps value:0.794 
Erinaceus europaeus >ENSEEUP00000010354 pep:novel genescaffold:HEDGEHOG:GeneScaffold 2872:88939:111270:-1 gene:ENSEEUG00000011356 transcript:ENSEEUT00000011351  Method ps value:0.790 
Erinaceus europaeus >ENSEEUP00000002941 pep:novel scaffold:HEDGEHOG:scaffold 289886:8910:10497:1 gene:ENSEEUG00000003191 transcript:ENSEEUT00000003210  Method ps value:0.785 
Erinaceus europaeus >ENSEEUP00000008670 pep:novel genescaffold:HEDGEHOG:GeneScaffold 5600:142:22266:1 gene:ENSEEUG00000009506 transcript:ENSEEUT00000009514  Method ps value:0.784 
Erinaceus europaeus >ENSEEUP00000010768 pep:novel genescaffold:HEDGEHOG:GeneScaffold 2725:3970:64184:-1 gene:ENSEEUG00000011810 transcript:ENSEEUT00000011798  Method ps value:0.782 
Erinaceus europaeus >ENSEEUP00000001980 pep:novel genescaffold:HEDGEHOG:GeneScaffold 5395:3914:24726:1 gene:ENSEEUG00000002176 transcript:ENSEEUT00000002174  Method ps value:0.775 
Erinaceus europaeus >ENSEEUP00000002838 pep:novel genescaffold:HEDGEHOG:GeneScaffold 6429:12682:50174:1 gene:ENSEEUG00000003107 transcript:ENSEEUT00000003093  Method ps value:0.774 
Erinaceus europaeus >ENSEEUP00000000774 pep:novel genescaffold:HEDGEHOG:GeneScaffold 1004:36:17733:1 gene:ENSEEUG00000000870 transcript:ENSEEUT00000000870  Method ps value:0.773 
Erinaceus europaeus >ENSEEUP00000000565 pep:novel scaffold:HEDGEHOG:scaffold 312701:744:16078:1 gene:ENSEEUG00000000646 transcript:ENSEEUT00000000645  Method ps value:0.770 
Erinaceus europaeus >ENSEEUP00000010725 pep:novel genescaffold:HEDGEHOG:GeneScaffold 1830:7827:21539:1 gene:ENSEEUG00000011755 transcript:ENSEEUT00000011753  Method ps value:0.766 
Erinaceus europaeus >ENSEEUP00000008778 pep:novel genescaffold:HEDGEHOG:GeneScaffold 2945:1194:55782:1 gene:ENSEEUG00000009610 transcript:ENSEEUT00000009632  Method ps value:0.761 
Erinaceus europaeus >ENSEEUP00000007254 pep:novel genescaffold:HEDGEHOG:GeneScaffold 8224:112990:175214:1 gene:ENSEEUG00000007969 transcript:ENSEEUT00000007963  Method ps value:0.760 
Erinaceus europaeus >ENSEEUP00000001576 pep:novel genescaffold:HEDGEHOG:GeneScaffold 7753:7891:15503:-1 gene:ENSEEUG00000001733 transcript:ENSEEUT00000001732  Method ps value:0.760 
Erinaceus europaeus >ENSEEUP00000010217 pep:novel genescaffold:HEDGEHOG:GeneScaffold 1626:75911:78393:1 gene:ENSEEUG00000011201 transcript:ENSEEUT00000011202  Method ps value:0.760 
Erinaceus europaeus >ENSEEUP00000000822 pep:novel scaffold:HEDGEHOG:scaffold 203569:3:3534:1 gene:ENSEEUG00000000921 transcript:ENSEEUT00000000920  Method ps value:0.754 
Erinaceus europaeus >ENSEEUP00000009496 pep:novel genescaffold:HEDGEHOG:GeneScaffold 8951:5433:26549:1 gene:ENSEEUG00000010397 transcript:ENSEEUT00000010413  Method ps value:0.747 
Erinaceus europaeus >ENSEEUP00000004029 pep:novel genescaffold:HEDGEHOG:GeneScaffold 6125:594:10113:1 gene:ENSEEUG00000004427 transcript:ENSEEUT00000004429  Method ps value:0.740 
Erinaceus europaeus >ENSEEUP00000004339 pep:novel genescaffold:HEDGEHOG:GeneScaffold 163:373:38049:1 gene:ENSEEUG00000004779 transcript:ENSEEUT00000004762  Method ps value:0.739 
Erinaceus europaeus >ENSEEUP00000006361 pep:novel genescaffold:HEDGEHOG:GeneScaffold 3892:67077:121888:1 gene:ENSEEUG00000006899 transcript:ENSEEUT00000006973  Method ps value:0.732 
Erinaceus europaeus >ENSEEUP00000012943 pep:novel genescaffold:HEDGEHOG:GeneScaffold 2651:1976:18678:1 gene:ENSEEUG00000014190 transcript:ENSEEUT00000014187  Method ps value:0.730 
Erinaceus europaeus >ENSEEUP00000012317 pep:novel genescaffold:HEDGEHOG:GeneScaffold 4723:182061:204240:1 gene:ENSEEUG00000013515 transcript:ENSEEUT00000013506  Method ps value:0.728 
Erinaceus europaeus >ENSEEUP00000010408 pep:novel genescaffold:HEDGEHOG:GeneScaffold 5917:1404:36714:-1 gene:ENSEEUG00000011419 transcript:ENSEEUT00000011409  Method ps value:0.725 
Erinaceus europaeus >ENSEEUP00000014361 pep:novel genescaffold:HEDGEHOG:GeneScaffold 6577:29656:83803:1 gene:ENSEEUG00000015731 transcript:ENSEEUT00000015731  Method ps value:0.719 
Erinaceus europaeus >ENSEEUP00000003271 pep:novel scaffold:HEDGEHOG:scaffold 372674:83984:102358:-1 gene:ENSEEUG00000003596 transcript:ENSEEUT00000003590  Method ps value:0.712 
Erinaceus europaeus >ENSEEUP00000012159 pep:novel genescaffold:HEDGEHOG:GeneScaffold 8939:361:135041:1 gene:ENSEEUG00000013357 transcript:ENSEEUT00000013341  Method ps value:0.710 
Erinaceus europaeus >ENSEEUP00000000879 pep:novel genescaffold:HEDGEHOG:GeneScaffold 3103:4109:20209:-1 gene:ENSEEUG00000000990 transcript:ENSEEUT00000000985  Method ps value:0.708 
Erinaceus europaeus >ENSEEUP00000011283 pep:novel genescaffold:HEDGEHOG:GeneScaffold 4328:3063:35581:1 gene:ENSEEUG00000012369 transcript:ENSEEUT00000012375  Method ps value:0.696 
Erinaceus europaeus >ENSEEUP00000011435 pep:novel scaffold:HEDGEHOG:scaffold 16660:4:1415:-1 gene:ENSEEUG00000012569 transcript:ENSEEUT00000012546  Method ps value:0.695 
Erinaceus europaeus >ENSEEUP00000002001 pep:novel genescaffold:HEDGEHOG:GeneScaffold 4397:185:12876:-1 gene:ENSEEUG00000002199 transcript:ENSEEUT00000002198  Method ps value:0.693 
Erinaceus europaeus >ENSEEUP00000002796 pep:novel genescaffold:HEDGEHOG:GeneScaffold 3326:5097:78879:1 gene:ENSEEUG00000003031 transcript:ENSEEUT00000003044  Method ps value:0.690 
Erinaceus europaeus >ENSEEUP00000005871 pep:novel genescaffold:HEDGEHOG:GeneScaffold 8229:7044:26042:1 gene:ENSEEUG00000006449 transcript:ENSEEUT00000006430  Method ps value:0.689 
Erinaceus europaeus >ENSEEUP00000013011 pep:novel genescaffold:HEDGEHOG:GeneScaffold 1324:1559:46119:-1 gene:ENSEEUG00000014251 transcript:ENSEEUT00000014257  Method ps value:0.689 
Erinaceus europaeus >ENSEEUP00000007136 pep:novel genescaffold:HEDGEHOG:GeneScaffold 318:2602:97014:1 gene:ENSEEUG00000007831 transcript:ENSEEUT00000007833  Method ps value:0.686 
Erinaceus europaeus >ENSEEUP00000000760 pep:novel genescaffold:HEDGEHOG:GeneScaffold 6523:11453:23447:-1 gene:ENSEEUG00000000854 transcript:ENSEEUT00000000854  Method ps value:0.682 
Erinaceus europaeus >ENSEEUP00000010464 pep:novel genescaffold:HEDGEHOG:GeneScaffold 957:563:64312:-1 gene:ENSEEUG00000011431 transcript:ENSEEUT00000011474  Method ps value:0.674 
Erinaceus europaeus >ENSEEUP00000007475 pep:novel genescaffold:HEDGEHOG:GeneScaffold 5735:4609:115143:-1 gene:ENSEEUG00000008136 transcript:ENSEEUT00000008203  Method ps value:0.674 
Erinaceus europaeus >ENSEEUP00000007810 pep:novel genescaffold:HEDGEHOG:GeneScaffold 6740:56025:95029:-1 gene:ENSEEUG00000008555 transcript:ENSEEUT00000008572  Method ps value:0.673 
Erinaceus europaeus >ENSEEUP00000000709 pep:novel genescaffold:HEDGEHOG:GeneScaffold 4622:38366:91086:1 gene:ENSEEUG00000000798 transcript:ENSEEUT00000000798  Method ps value:0.672 
Felis catus >ENSFCAP00000006616 pep:novel genescaffold:CAT:GeneScaffold 1142:46625:101314:-1 gene:ENSFCAG00000007134 transcript:ENSFCAT00000007135  Method ps value:1.099 
Felis catus >ENSFCAP00000011500 pep:novel genescaffold:CAT:GeneScaffold 523:41795:50744:-1 gene:ENSFCAG00000012397 transcript:ENSFCAT00000012400  Method ps value:1.040 
Felis catus >ENSFCAP00000007903 pep:novel genescaffold:CAT:GeneScaffold 729:256162:323372:-1 gene:ENSFCAG00000008524 transcript:ENSFCAT00000008526  Method ps value:1.031 
Felis catus >ENSFCAP00000014022 pep:novel genescaffold:CAT:GeneScaffold 3979:372982:375464:-1 gene:ENSFCAG00000015117 transcript:ENSFCAT00000015121  Method ps value:1.013 
Felis catus >ENSFCAP00000001311 pep:novel genescaffold:CAT:GeneScaffold 2598:41892:345478:1 gene:ENSFCAG00000001412 transcript:ENSFCAT00000001413  Method ps value:0.993 
Felis catus >ENSFCAP00000007469 pep:novel genescaffold:CAT:GeneScaffold 2245:642457:717854:1 gene:ENSFCAG00000008061 transcript:ENSFCAT00000008063  Method ps value:0.979 
Felis catus >ENSFCAP00000001105 pep:novel genescaffold:CAT:GeneScaffold 666:580492:594853:1 gene:ENSFCAG00000001192 transcript:ENSFCAT00000001191  Method ps value:0.974 
Felis catus >ENSFCAP00000009082 pep:novel genescaffold:CAT:GeneScaffold 661:74913:76308:1 gene:ENSFCAG00000009792 transcript:ENSFCAT00000009794  Method ps value:0.955 
Felis catus >ENSFCAP00000014569 pep:novel genescaffold:CAT:GeneScaffold 2946:271899:274667:1 gene:ENSFCAG00000015709 transcript:ENSFCAT00000015713  Method ps value:0.953 
Felis catus >ENSFCAP00000009006 pep:novel genescaffold:CAT:GeneScaffold 2333:144254:154514:-1 gene:ENSFCAG00000009712 transcript:ENSFCAT00000009714  Method ps value:0.942 
Felis catus >ENSFCAP00000008135 pep:novel genescaffold:CAT:GeneScaffold 64:707771:715051:-1 gene:ENSFCAG00000008773 transcript:ENSFCAT00000008775  Method ps value:0.924 
Felis catus >ENSFCAP00000008226 pep:novel scaffold:CAT:scaffold 167796:65086:80177:1 gene:ENSFCAG00000008874 transcript:ENSFCAT00000008876  Method ps value:0.919 
Felis catus >ENSFCAP00000008794 pep:novel genescaffold:CAT:GeneScaffold 532:140218:152410:1 gene:ENSFCAG00000009483 transcript:ENSFCAT00000009484  Method ps value:0.914 
Felis catus >ENSFCAP00000002699 pep:novel genescaffold:CAT:GeneScaffold 37:12537:91992:1 gene:ENSFCAG00000002930 transcript:ENSFCAT00000002930  Method ps value:0.913 
Felis catus >ENSFCAP00000004457 pep:novel genescaffold:CAT:GeneScaffold 3603:69272:87559:-1 gene:ENSFCAG00000004822 transcript:ENSFCAT00000004824  Method ps value:0.911 
Felis catus >ENSFCAP00000010911 pep:novel genescaffold:CAT:GeneScaffold 924:117571:216915:1 gene:ENSFCAG00000011755 transcript:ENSFCAT00000011759  Method ps value:0.906 
Felis catus >ENSFCAP00000013055 pep:novel genescaffold:CAT:GeneScaffold 4012:157162:179645:1 gene:ENSFCAG00000014077 transcript:ENSFCAT00000014081  Method ps value:0.900 
Felis catus >ENSFCAP00000003230 pep:novel genescaffold:CAT:GeneScaffold 1892:378537:383366:1 gene:ENSFCAG00000003501 transcript:ENSFCAT00000003501  Method ps value:0.889 
Felis catus >ENSFCAP00000000405 pep:novel genescaffold:CAT:GeneScaffold 1688:4341:25462:1 gene:ENSFCAG00000000438 transcript:ENSFCAT00000000438  Method ps value:0.882 
Felis catus >ENSFCAP00000008970 pep:novel genescaffold:CAT:GeneScaffold 960:4665:89225:-1 gene:ENSFCAG00000009673 transcript:ENSFCAT00000009675  Method ps value:0.841 
Felis catus >ENSFCAP00000005056 pep:novel genescaffold:CAT:GeneScaffold 3546:93867:125804:-1 gene:ENSFCAG00000005454 transcript:ENSFCAT00000005455  Method ps value:0.839 
Felis catus >ENSFCAP00000005339 pep:novel genescaffold:CAT:GeneScaffold 3601:176409:180312:1 gene:ENSFCAG00000005750 transcript:ENSFCAT00000005752  Method ps value:0.834 
Felis catus >ENSFCAP00000001951 pep:novel genescaffold:CAT:GeneScaffold 1989:1124:47463:1 gene:ENSFCAG00000002109 transcript:ENSFCAT00000002110  Method ps value:0.829 
Felis catus >ENSFCAP00000008776 pep:novel genescaffold:CAT:GeneScaffold 1033:553300:558717:1 gene:ENSFCAG00000009462 transcript:ENSFCAT00000009464  Method ps value:0.820 
Felis catus >ENSFCAP00000015131 pep:novel genescaffold:CAT:GeneScaffold 4407:36218:72088:1 gene:ENSFCAG00000016277 transcript:ENSFCAT00000016281  Method ps value:0.819 
Felis catus >ENSFCAP00000013328 pep:novel genescaffold:CAT:GeneScaffold 1332:218:172693:1 gene:ENSFCAG00000014366 transcript:ENSFCAT00000014370  Method ps value:0.817 
Felis catus >ENSFCAP00000003474 pep:novel genescaffold:CAT:GeneScaffold 486:24024:45804:1 gene:ENSFCAG00000003770 transcript:ENSFCAT00000003771  Method ps value:0.810 
Felis catus >ENSFCAP00000008416 pep:novel genescaffold:CAT:GeneScaffold 93:32577:70578:-1 gene:ENSFCAG00000009077 transcript:ENSFCAT00000009080  Method ps value:0.793 
Felis catus >ENSFCAP00000004158 pep:novel genescaffold:CAT:GeneScaffold 4236:151585:163441:-1 gene:ENSFCAG00000004504 transcript:ENSFCAT00000004505  Method ps value:0.786 
Felis catus >ENSFCAP00000008559 pep:novel genescaffold:CAT:GeneScaffold 992:108402:174047:-1 gene:ENSFCAG00000009234 transcript:ENSFCAT00000009236  Method ps value:0.783 
Felis catus >ENSFCAP00000000865 pep:novel genescaffold:CAT:GeneScaffold 2925:147685:218698:1 gene:ENSFCAG00000000930 transcript:ENSFCAT00000000930  Method ps value:0.783 
Felis catus >ENSFCAP00000009164 pep:novel genescaffold:CAT:GeneScaffold 2210:41082:140391:-1 gene:ENSFCAG00000009876 transcript:ENSFCAT00000009879  Method ps value:0.783 
Felis catus >ENSFCAP00000001032 pep:novel scaffold:CAT:scaffold 216919:76529:87863:-1 gene:ENSFCAG00000001112 transcript:ENSFCAT00000001113  Method ps value:0.782 
Felis catus >ENSFCAP00000011447 pep:novel genescaffold:CAT:GeneScaffold 90:143709:149541:1 gene:ENSFCAG00000012335 transcript:ENSFCAT00000012338  Method ps value:0.778 
Felis catus >ENSFCAP00000006499 pep:novel genescaffold:CAT:GeneScaffold 4:51940:54820:1 gene:ENSFCAG00000007006 transcript:ENSFCAT00000007008  Method ps value:0.771 
Felis catus >ENSFCAP00000013716 pep:novel genescaffold:CAT:GeneScaffold 3993:557085:582531:1 gene:ENSFCAG00000014787 transcript:ENSFCAT00000014791  Method ps value:0.771 
Felis catus >ENSFCAP00000012986 pep:novel genescaffold:CAT:GeneScaffold 1047:475513:506203:1 gene:ENSFCAG00000014004 transcript:ENSFCAT00000014008  Method ps value:0.770 
Felis catus >ENSFCAP00000000522 pep:novel genescaffold:CAT:GeneScaffold 582:321390:324283:1 gene:ENSFCAG00000000563 transcript:ENSFCAT00000000563  Method ps value:0.759 
Felis catus >ENSFCAP00000009817 pep:novel genescaffold:CAT:GeneScaffold 936:928185:966025:-1 gene:ENSFCAG00000010573 transcript:ENSFCAT00000010576  Method ps value:0.757 
Felis catus >ENSFCAP00000006138 pep:novel genescaffold:CAT:GeneScaffold 4388:121199:161473:1 gene:ENSFCAG00000006608 transcript:ENSFCAT00000006610  Method ps value:0.752 
Felis catus >ENSFCAP00000009056 pep:novel genescaffold:CAT:GeneScaffold 2333:1532996:1536636:1 gene:ENSFCAG00000009764 transcript:ENSFCAT00000009767  Method ps value:0.744 
Felis catus >ENSFCAP00000004917 pep:novel genescaffold:CAT:GeneScaffold 1245:106807:119606:1 gene:ENSFCAG00000005304 transcript:ENSFCAT00000005305  Method ps value:0.743 
Felis catus >ENSFCAP00000005529 pep:novel genescaffold:CAT:GeneScaffold 1043:123536:187622:1 gene:ENSFCAG00000005951 transcript:ENSFCAT00000005953  Method ps value:0.740 
Felis catus >ENSFCAP00000009763 pep:novel genescaffold:CAT:GeneScaffold 3152:165560:174508:1 gene:ENSFCAG00000010515 transcript:ENSFCAT00000010518  Method ps value:0.739 
Felis catus >ENSFCAP00000008542 pep:novel genescaffold:CAT:GeneScaffold 2246:488634:526242:1 gene:ENSFCAG00000009216 transcript:ENSFCAT00000009218  Method ps value:0.739 
Felis catus >ENSFCAP00000004383 pep:novel scaffold:CAT:scaffold 193335:765:11783:1 gene:ENSFCAG00000004740 transcript:ENSFCAT00000004743  Method ps value:0.737 
Felis catus >ENSFCAP00000013686 pep:novel scaffold:CAT:scaffold 151136:3529:14944:-1 gene:ENSFCAG00000014755 transcript:ENSFCAT00000014759  Method ps value:0.736 
Felis catus >ENSFCAP00000001432 pep:novel genescaffold:CAT:GeneScaffold 1141:588110:593166:-1 gene:ENSFCAG00000001542 transcript:ENSFCAT00000001542  Method ps value:0.735 
Felis catus >ENSFCAP00000004385 pep:novel genescaffold:CAT:GeneScaffold 4061:621615:623728:1 gene:ENSFCAG00000004744 transcript:ENSFCAT00000004745  Method ps value:0.735 
Felis catus >ENSFCAP00000008846 pep:novel genescaffold:CAT:GeneScaffold 4403:197425:214304:1 gene:ENSFCAG00000009538 transcript:ENSFCAT00000009540  Method ps value:0.734 
Felis catus >ENSFCAP00000004490 pep:novel genescaffold:CAT:GeneScaffold 1175:224048:367887:-1 gene:ENSFCAG00000004860 transcript:ENSFCAT00000004861  Method ps value:0.731 
Felis catus >ENSFCAP00000015241 pep:novel scaffold:CAT:scaffold 206112:49092:60244:-1 gene:ENSFCAG00000016387 transcript:ENSFCAT00000016391  Method ps value:0.730 
Felis catus >ENSFCAP00000009937 pep:novel genescaffold:CAT:GeneScaffold 2228:539890:576509:-1 gene:ENSFCAG00000010699 transcript:ENSFCAT00000010702  Method ps value:0.728 
Felis catus >ENSFCAP00000004151 pep:novel genescaffold:CAT:GeneScaffold 4236:7137:31589:-1 gene:ENSFCAG00000004497 transcript:ENSFCAT00000004498  Method ps value:0.723 
Felis catus >ENSFCAP00000001801 pep:novel genescaffold:CAT:GeneScaffold 1981:143207:205275:-1 gene:ENSFCAG00000001948 transcript:ENSFCAT00000001948  Method ps value:0.721 
Felis catus >ENSFCAP00000002231 pep:novel genescaffold:CAT:GeneScaffold 3366:1492:53564:1 gene:ENSFCAG00000002423 transcript:ENSFCAT00000002425  Method ps value:0.720 
Felis catus >ENSFCAP00000002784 pep:novel scaffold:CAT:scaffold 137572:19318:33725:-1 gene:ENSFCAG00000003024 transcript:ENSFCAT00000003023  Method ps value:0.718 
Felis catus >ENSFCAP00000006436 pep:novel genescaffold:CAT:GeneScaffold 650:229016:230942:1 gene:ENSFCAG00000006932 transcript:ENSFCAT00000006934  Method ps value:0.713 
Felis catus >ENSFCAP00000010366 pep:novel genescaffold:CAT:GeneScaffold 1030:1160:87650:-1 gene:ENSFCAG00000011158 transcript:ENSFCAT00000011162  Method ps value:0.711 
Felis catus >ENSFCAP00000009560 pep:novel genescaffold:CAT:GeneScaffold 882:457044:700248:-1 gene:ENSFCAG00000010299 transcript:ENSFCAT00000010301  Method ps value:0.707 
Felis catus >ENSFCAP00000014257 pep:novel genescaffold:CAT:GeneScaffold 938:176383:211547:-1 gene:ENSFCAG00000015375 transcript:ENSFCAT00000015379  Method ps value:0.706 
Felis catus >ENSFCAP00000009226 pep:novel genescaffold:CAT:GeneScaffold 4304:184:11507:1 gene:ENSFCAG00000009942 transcript:ENSFCAT00000009944  Method ps value:0.704 
Felis catus >ENSFCAP00000000431 pep:novel genescaffold:CAT:GeneScaffold 824:53619:55978:-1 gene:ENSFCAG00000000465 transcript:ENSFCAT00000000465  Method ps value:0.702 
Felis catus >ENSFCAP00000011835 pep:novel genescaffold:CAT:GeneScaffold 3218:723161:796473:-1 gene:ENSFCAG00000012765 transcript:ENSFCAT00000012768  Method ps value:0.702 
Felis catus >ENSFCAP00000013894 pep:novel genescaffold:CAT:GeneScaffold 2156:5037:132840:-1 gene:ENSFCAG00000014978 transcript:ENSFCAT00000014982  Method ps value:0.700 
Felis catus >ENSFCAP00000011159 pep:novel genescaffold:CAT:GeneScaffold 2055:246116:271305:-1 gene:ENSFCAG00000012027 transcript:ENSFCAT00000012030  Method ps value:0.700 
Felis catus >ENSFCAP00000004420 pep:novel genescaffold:CAT:GeneScaffold 1103:109939:685478:-1 gene:ENSFCAG00000004783 transcript:ENSFCAT00000004784  Method ps value:0.700 
Felis catus >ENSFCAP00000007675 pep:novel genescaffold:CAT:GeneScaffold 4010:894816:895739:-1 gene:ENSFCAG00000008278 transcript:ENSFCAT00000008280  Method ps value:0.699 
Felis catus >ENSFCAP00000006135 pep:novel genescaffold:CAT:GeneScaffold 4388:42778:57188:-1 gene:ENSFCAG00000006605 transcript:ENSFCAT00000006607  Method ps value:0.699 
Felis catus >ENSFCAP00000001875 pep:novel genescaffold:CAT:GeneScaffold 1842:243649:286893:1 gene:ENSFCAG00000002028 transcript:ENSFCAT00000002028  Method ps value:0.698 
Felis catus >ENSFCAP00000007614 pep:novel genescaffold:CAT:GeneScaffold 2268:5634:101711:1 gene:ENSFCAG00000008216 transcript:ENSFCAT00000008218  Method ps value:0.697 
Felis catus >ENSFCAP00000009193 pep:novel genescaffold:CAT:GeneScaffold 961:71789:101226:1 gene:ENSFCAG00000009908 transcript:ENSFCAT00000009911  Method ps value:0.695 
Felis catus >ENSFCAP00000000607 pep:novel genescaffold:CAT:GeneScaffold 3089:278038:315523:-1 gene:ENSFCAG00000000654 transcript:ENSFCAT00000000654  Method ps value:0.695 
Felis catus >ENSFCAP00000009929 pep:novel genescaffold:CAT:GeneScaffold 2228:254908:262835:-1 gene:ENSFCAG00000010691 transcript:ENSFCAT00000010694  Method ps value:0.693 
Felis catus >ENSFCAP00000000970 pep:novel genescaffold:CAT:GeneScaffold 2389:44214:47989:-1 gene:ENSFCAG00000001041 transcript:ENSFCAT00000001041  Method ps value:0.690 
Felis catus >ENSFCAP00000006421 pep:novel genescaffold:CAT:GeneScaffold 3215:64975:255520:1 gene:ENSFCAG00000006917 transcript:ENSFCAT00000006918  Method ps value:0.688 
Felis catus >ENSFCAP00000005498 pep:novel scaffold:CAT:scaffold 148942:36078:69675:-1 gene:ENSFCAG00000005918 transcript:ENSFCAT00000005921  Method ps value:0.681 
Felis catus >ENSFCAP00000010503 pep:novel genescaffold:CAT:GeneScaffold 2259:214097:258219:-1 gene:ENSFCAG00000011305 transcript:ENSFCAT00000011308  Method ps value:0.680 
Felis catus >ENSFCAP00000014011 pep:novel genescaffold:CAT:GeneScaffold 394:395470:477156:1 gene:ENSFCAG00000015105 transcript:ENSFCAT00000015109  Method ps value:0.680 
Felis catus >ENSFCAP00000012568 pep:novel genescaffold:CAT:GeneScaffold 327:401240:407574:1 gene:ENSFCAG00000013553 transcript:ENSFCAT00000013557  Method ps value:0.679 
Felis catus >ENSFCAP00000010704 pep:novel genescaffold:CAT:GeneScaffold 1521:3653:209654:1 gene:ENSFCAG00000011524 transcript:ENSFCAT00000011527  Method ps value:0.678 
Felis catus >ENSFCAP00000012572 pep:novel genescaffold:CAT:GeneScaffold 4349:253975:288336:1 gene:ENSFCAG00000013558 transcript:ENSFCAT00000013562  Method ps value:0.678 
Gallus gallus >ENSGALP00000017259 pep:novel chromosome:WASHUC2:3:34878131:34909770:-1 gene:ENSGALG00000010620 transcript:ENSGALT00000017279  Method ps value:1.129 
Gallus gallus >ENSGALP00000000526 pep:novel chromosome:WASHUC2:Un random:47222951:47232516:-1 gene:ENSGALG00000000386 transcript:ENSGALT00000000527  Method ps value:1.069 
Gallus gallus >ENSGALP00000036475 pep:novel chromosome:WASHUC2:1:75728376:75748025:1 gene:ENSGALG00000017282 transcript:ENSGALT00000037270  Method ps value:1.023 
Gallus gallus >ENSGALP00000012949 pep:novel chromosome:WASHUC2:20:13437613:13439019:-1 gene:ENSGALG00000007986 transcript:ENSGALT00000012964  Method ps value:0.970 
Gallus gallus >ENSGALP00000031700 pep:novel chromosome:WASHUC2:4:11367738:11376313:-1 gene:ENSGALG00000007493 transcript:ENSGALT00000032336  Method ps value:0.968 
Gallus gallus >ENSGALP00000010180 pep:novel chromosome:WASHUC2:9:5821698:5827120:1 gene:ENSGALG00000006305 transcript:ENSGALT00000010194  Method ps value:0.959 
Gallus gallus >ENSGALP00000018695 pep:novel chromosome:WASHUC2:2:40334542:40357333:1 gene:ENSGALG00000011481 transcript:ENSGALT00000018718  Method ps value:0.952 
Gallus gallus >ENSGALP00000016930 pep:novel chromosome:WASHUC2:8:22337232:22347836:-1 gene:ENSGALG00000010417 transcript:ENSGALT00000016949  Method ps value:0.947 
Gallus gallus >ENSGALP00000008387 pep:novel chromosome:WASHUC2:8:12398416:12416256:1 gene:ENSGALG00000005229 transcript:ENSGALT00000008401  Method ps value:0.946 
Gallus gallus >ENSGALP00000010744 pep:novel chromosome:WASHUC2:12:11769803:11771081:1 gene:ENSGALG00000006651 transcript:ENSGALT00000010758  Method ps value:0.921 
Gallus gallus >ENSGALP00000024522 pep:novel chromosome:WASHUC2:3:69540487:69551486:1 gene:ENSGALG00000015224 transcript:ENSGALT00000024568  Method ps value:0.920 
Gallus gallus >ENSGALP00000014358 pep:novel chromosome:WASHUC2:3:15560506:15588694:1 gene:ENSGALG00000008845 transcript:ENSGALT00000014374  Method ps value:0.913 
Gallus gallus >ENSGALP00000005071 pep:novel chromosome:WASHUC2:8:4799695:4803929:-1 gene:ENSGALG00000003206 transcript:ENSGALT00000005080  Method ps value:0.890 
Gallus gallus >ENSGALP00000000631 pep:novel chromosome:WASHUC2:Un random:52917873:52923267:1 gene:ENSGALG00000000463 transcript:ENSGALT00000000632  Method ps value:0.885 
Gallus gallus >ENSGALP00000019335 pep:novel chromosome:WASHUC2:1:51086653:51093921:-1 gene:ENSGALG00000011867 transcript:ENSGALT00000019361  Method ps value:0.881 
Gallus gallus >ENSGALP00000005786 pep:novel chromosome:WASHUC2:20:3809225:3835812:1 gene:ENSGALG00000003658 transcript:ENSGALT00000005796  Method ps value:0.879 
Gallus gallus >ENSGALP00000006387 pep:novel chromosome:WASHUC2:12:2823875:2827949:1 gene:ENSGALG00000004018 transcript:ENSGALT00000006397  Method ps value:0.877 
Gallus gallus >ENSGALP00000008220 pep:novel chromosome:WASHUC2:19:7216362:7230239:1 gene:ENSGALG00000005126 transcript:ENSGALT00000008234  Method ps value:0.874 
Gallus gallus >ENSGALP00000011025 pep:novel chromosome:WASHUC2:5:16201189:16302325:1 gene:ENSGALG00000006830 transcript:ENSGALT00000011039  Method ps value:0.872 
Gallus gallus >ENSGALP00000014189 pep:novel chromosome:WASHUC2:2:20062984:20073329:-1 gene:ENSGALG00000008728 transcript:ENSGALT00000014205  Method ps value:0.850 
Gallus gallus >ENSGALP00000021824 pep:novel chromosome:WASHUC2:17:7307191:7349135:-1 gene:ENSGALG00000013404 transcript:ENSGALT00000021862  Method ps value:0.846 
Gallus gallus >ENSGALP00000007180 pep:novel chromosome:WASHUC2:5:963966:971261:1 gene:ENSGALG00000004516 transcript:ENSGALT00000007192  Method ps value:0.843 
Gallus gallus >ENSGALP00000020933 pep:novel chromosome:WASHUC2:1:58872239:58895296:1 gene:ENSGALG00000012853 transcript:ENSGALT00000020963  Method ps value:0.843 
Gallus gallus >ENSGALP00000011599 pep:novel chromosome:WASHUC2:14:9290165:9298267:-1 gene:ENSGALG00000007171 transcript:ENSGALT00000011613  Method ps value:0.842 
Gallus gallus >ENSGALP00000030511 pep:novel chromosome:WASHUC2:2:40865419:40893160:-1 gene:ENSGALG00000011510 transcript:ENSGALT00000031147  Method ps value:0.837 
Gallus gallus >ENSGALP00000017016 pep:novel chromosome:WASHUC2:6:36317689:36339359:1 gene:ENSGALG00000010464 transcript:ENSGALT00000017035  Method ps value:0.835 
Gallus gallus >ENSGALP00000014638 pep:novel chromosome:WASHUC2:8:19781551:19868396:-1 gene:ENSGALG00000009005 transcript:ENSGALT00000014654  Method ps value:0.834 
Gallus gallus >ENSGALP00000023273 pep:novel chromosome:WASHUC2:6:34338811:34356596:-1 gene:ENSGALG00000014438 transcript:ENSGALT00000023318  Method ps value:0.829 
Gallus gallus >ENSGALP00000007314 pep:novel chromosome:WASHUC2:17:5912892:5921709:-1 gene:ENSGALG00000004604 transcript:ENSGALT00000007326  Method ps value:0.825 
Gallus gallus >ENSGALP00000005224 pep:novel chromosome:WASHUC2:10:4720925:4730716:-1 gene:ENSGALG00000003303 transcript:ENSGALT00000005233  Method ps value:0.819 
Gallus gallus >ENSGALP00000001579 pep:novel chromosome:WASHUC2:27:1123209:1171176:-1 gene:ENSGALG00000001055 transcript:ENSGALT00000001581  Method ps value:0.815 
Gallus gallus >ENSGALP00000008425 pep:novel chromosome:WASHUC2:3:108485785:108570070:-1 gene:ENSGALG00000016624 transcript:ENSGALT00000008439  Method ps value:0.814 
Gallus gallus >ENSGALP00000004984 pep:novel chromosome:WASHUC2:19:5581601:5584043:1 gene:ENSGALG00000003155 transcript:ENSGALT00000004993  Method ps value:0.811 
Gallus gallus >ENSGALP00000019678 pep:novel chromosome:WASHUC2:7:29770512:29795574:1 gene:ENSGALG00000012061 transcript:ENSGALT00000019704  Method ps value:0.808 
Gallus gallus >ENSGALP00000038641 pep:novel chromosome:WASHUC2:Z:7931929:7954971:-1 gene:ENSGALG00000001986 transcript:ENSGALT00000039430  Method ps value:0.805 
Gallus gallus >ENSGALP00000010944 pep:novel chromosome:WASHUC2:4:5178432:5181226:1 gene:ENSGALG00000006773 transcript:ENSGALT00000010958  Method ps value:0.795 
Gallus gallus >ENSGALP00000002489 pep:novel chromosome:WASHUC2:19:3380574:3389387:1 gene:ENSGALG00000001630 transcript:ENSGALT00000002492  Method ps value:0.787 
Gallus gallus >ENSGALP00000040048 pep:novel chromosome:WASHUC2:27:1122516:1171176:-1 gene:ENSGALG00000001055 transcript:ENSGALT00000040844  Method ps value:0.782 
Gallus gallus >ENSGALP00000016822 pep:novel chromosome:WASHUC2:9:24753799:24770728:1 gene:ENSGALG00000010344 transcript:ENSGALT00000016841  Method ps value:0.779 
Gallus gallus >ENSGALP00000034409 pep:novel chromosome:WASHUC2:28:2822597:2828233:-1 gene:ENSGALG00000003130 transcript:ENSGALT00000035055  Method ps value:0.777 
Gallus gallus >ENSGALP00000007780 pep:novel chromosome:WASHUC2:21:6643973:6645603:-1 gene:ENSGALG00000004882 transcript:ENSGALT00000007793  Method ps value:0.776 
Gallus gallus >ENSGALP00000002749 pep:novel chromosome:WASHUC2:19:3649223:3660872:1 gene:ENSGALG00000001785 transcript:ENSGALT00000002752  Method ps value:0.767 
Gallus gallus >ENSGALP00000011372 pep:novel chromosome:WASHUC2:2:11368588:11394419:-1 gene:ENSGALG00000007036 transcript:ENSGALT00000011386  Method ps value:0.765 
Gallus gallus >ENSGALP00000014703 pep:novel chromosome:WASHUC2:3:8070625:8071446:1 gene:ENSGALG00000009041 transcript:ENSGALT00000014719  Method ps value:0.765 
Gallus gallus >ENSGALP00000003843 pep:novel chromosome:WASHUC2:18:4807493:4814203:-1 gene:ENSGALG00000002444 transcript:ENSGALT00000003852  Method ps value:0.763 
Gallus gallus >ENSGALP00000001581 pep:novel chromosome:WASHUC2:19:650872:653360:-1 gene:ENSGALG00000001056 transcript:ENSGALT00000001583  Method ps value:0.763 
Gallus gallus >ENSGALP00000040011 pep:novel chromosome:WASHUC2:6:11892908:11901571:1 gene:ENSGALG00000024159 transcript:ENSGALT00000040808  Method ps value:0.762 
Gallus gallus >ENSGALP00000005963 pep:novel chromosome:WASHUC2:22:2794396:2802220:-1 gene:ENSGALG00000003764 transcript:ENSGALT00000005973  Method ps value:0.762 
Gallus gallus >ENSGALP00000021043 pep:novel chromosome:WASHUC2:1:61035207:61040487:1 gene:ENSGALG00000012919 transcript:ENSGALT00000021073  Method ps value:0.761 
Gallus gallus >ENSGALP00000025641 pep:novel chromosome:WASHUC2:4:89168677:89175633:1 gene:ENSGALG00000015939 transcript:ENSGALT00000025688  Method ps value:0.759 
Gallus gallus >ENSGALP00000004785 pep:novel chromosome:WASHUC2:13:10259724:10267506:-1 gene:ENSGALG00000003030 transcript:ENSGALT00000004794  Method ps value:0.757 
Gallus gallus >ENSGALP00000031565 pep:novel chromosome:WASHUC2:4:45217290:45242695:-1 gene:ENSGALG00000010769 transcript:ENSGALT00000032201  Method ps value:0.756 
Gallus gallus >ENSGALP00000020888 pep:novel chromosome:WASHUC2:2:67495019:67517729:-1 gene:ENSGALG00000012824 transcript:ENSGALT00000020918  Method ps value:0.753 
Gallus gallus >ENSGALP00000022343 pep:novel chromosome:WASHUC2:4:66919894:66925282:1 gene:ENSGALG00000013783 transcript:ENSGALT00000022383  Method ps value:0.751 
Gallus gallus >ENSGALP00000010176 pep:novel chromosome:WASHUC2:6:20280946:20292285:1 gene:ENSGALG00000006302 transcript:ENSGALT00000010190  Method ps value:0.748 
Gallus gallus >ENSGALP00000018260 pep:novel chromosome:WASHUC2:2:33950373:33969291:-1 gene:ENSGALG00000011211 transcript:ENSGALT00000018282  Method ps value:0.748 
Gallus gallus >ENSGALP00000018079 pep:novel chromosome:WASHUC2:3:42195729:42231110:-1 gene:ENSGALG00000011111 transcript:ENSGALT00000018101  Method ps value:0.745 
Gallus gallus >ENSGALP00000023770 pep:novel chromosome:WASHUC2:1:81668119:81681788:-1 gene:ENSGALG00000014766 transcript:ENSGALT00000023816  Method ps value:0.743 
Gallus gallus >ENSGALP00000016970 pep:novel chromosome:WASHUC2:8:22349639:22358698:-1 gene:ENSGALG00000010433 transcript:ENSGALT00000016989  Method ps value:0.741 
Gallus gallus >ENSGALP00000005664 pep:novel chromosome:WASHUC2:6:10520028:10525135:-1 gene:ENSGALG00000003585 transcript:ENSGALT00000005674  Method ps value:0.740 
Gallus gallus >ENSGALP00000040342 pep:novel chromosome:WASHUC2:13:4444647:4451335:1 gene:ENSGALG00000001895 transcript:ENSGALT00000041136  Method ps value:0.740 
Gallus gallus >ENSGALP00000001906 pep:novel chromosome:WASHUC2:11:621658:649073:1 gene:ENSGALG00000001256 transcript:ENSGALT00000001908  Method ps value:0.739 
Gallus gallus >ENSGALP00000005834 pep:novel chromosome:WASHUC2:6:10736848:10747192:-1 gene:ENSGALG00000003689 transcript:ENSGALT00000005844  Method ps value:0.739 
Gallus gallus >ENSGALP00000017308 pep:novel chromosome:WASHUC2:3:35186224:35194008:1 gene:ENSGALG00000010651 transcript:ENSGALT00000017328  Method ps value:0.738 
Gallus gallus >ENSGALP00000012484 pep:novel chromosome:WASHUC2:18 random:17:7186:-1 gene:ENSGALG00000024061 transcript:ENSGALT00000012498  Method ps value:0.738 
Gallus gallus >ENSGALP00000032211 pep:novel chromosome:WASHUC2:Z:23353849:23378046:-1 gene:ENSGALG00000014956 transcript:ENSGALT00000032848  Method ps value:0.737 
Gallus gallus >ENSGALP00000004145 pep:novel chromosome:WASHUC2:6:6191149:6217529:-1 gene:ENSGALG00000002638 transcript:ENSGALT00000004154  Method ps value:0.737 
Gallus gallus >ENSGALP00000021795 pep:novel chromosome:WASHUC2:E64:10716:17346:1 gene:ENSGALG00000013384 transcript:ENSGALT00000021833  Method ps value:0.737 
Gallus gallus >ENSGALP00000026303 pep:novel chromosome:WASHUC2:2:144109279:144121875:-1 gene:ENSGALG00000016337 transcript:ENSGALT00000026353  Method ps value:0.735 
Gallus gallus >ENSGALP00000023925 pep:novel chromosome:WASHUC2:3:63697471:63753663:-1 gene:ENSGALG00000014853 transcript:ENSGALT00000023971  Method ps value:0.733 
Gallus gallus >ENSGALP00000000126 pep:novel chromosome:WASHUC2:5:19911844:19939564:1 gene:ENSGALG00000014573 transcript:ENSGALT00000000127  Method ps value:0.732 
Gallus gallus >ENSGALP00000033211 pep:novel chromosome:WASHUC2:7:4540069:4542672:1 gene:ENSGALG00000003797 transcript:ENSGALT00000033853  Method ps value:0.732 
Gallus gallus >ENSGALP00000024462 pep:novel chromosome:WASHUC2:1:86731950:86735619:-1 gene:ENSGALG00000015190 transcript:ENSGALT00000024508  Method ps value:0.731 
Gallus gallus >ENSGALP00000002927 pep:novel chromosome:WASHUC2:13:4442522:4451335:1 gene:ENSGALG00000001895 transcript:ENSGALT00000002931  Method ps value:0.728 
Gallus gallus >ENSGALP00000011233 pep:novel chromosome:WASHUC2:2:11326464:11368023:1 gene:ENSGALG00000006939 transcript:ENSGALT00000011247  Method ps value:0.727 
Gallus gallus >ENSGALP00000018600 pep:novel chromosome:WASHUC2:1:47579798:47587505:1 gene:ENSGALG00000011414 transcript:ENSGALT00000018623  Method ps value:0.723 
Gallus gallus >ENSGALP00000040045 pep:novel chromosome:WASHUC2:27:1122655:1171176:-1 gene:ENSGALG00000001055 transcript:ENSGALT00000040841  Method ps value:0.723 
Gallus gallus >ENSGALP00000019932 pep:novel chromosome:WASHUC2:7:32135587:32171685:-1 gene:ENSGALG00000012223 transcript:ENSGALT00000019959  Method ps value:0.722 
Gallus gallus >ENSGALP00000020517 pep:novel chromosome:WASHUC2:Z:39437435:39446107:1 gene:ENSGALG00000012583 transcript:ENSGALT00000020546  Method ps value:0.721 
Gallus gallus >ENSGALP00000037773 pep:novel chromosome:WASHUC2:2:11368588:11395190:-1 gene:ENSGALG00000007036 transcript:ENSGALT00000038567  Method ps value:0.718 
Gallus gallus >ENSGALP00000023454 pep:novel chromosome:WASHUC2:5:19911844:19939564:1 gene:ENSGALG00000014573 transcript:ENSGALT00000023500  Method ps value:0.717 
Gallus gallus >ENSGALP00000011371 pep:novel chromosome:WASHUC2:2:11368588:11394251:-1 gene:ENSGALG00000007036 transcript:ENSGALT00000011385  Method ps value:0.716 
Gallus gallus >ENSGALP00000010175 pep:novel chromosome:WASHUC2:6:20281758:20292291:1 gene:ENSGALG00000006302 transcript:ENSGALT00000010189  Method ps value:0.710 
Gallus gallus >ENSGALP00000018843 pep:novel chromosome:WASHUC2:2:41557865:41568258:1 gene:ENSGALG00000011567 transcript:ENSGALT00000018866  Method ps value:0.710 
Gallus gallus >ENSGALP00000001664 pep:novel chromosome:WASHUC2:19:789116:868486:1 gene:ENSGALG00000001110 transcript:ENSGALT00000001666  Method ps value:0.705 
Gallus gallus >ENSGALP00000033602 pep:novel chromosome:WASHUC2:14:2192726:2230771:-1 gene:ENSGALG00000003819 transcript:ENSGALT00000034244  Method ps value:0.697 
Gallus gallus >ENSGALP00000020270 pep:novel chromosome:WASHUC2:1:53102276:53108288:1 gene:ENSGALG00000012416 transcript:ENSGALT00000020297  Method ps value:0.695 
Gallus gallus >ENSGALP00000038133 pep:novel chromosome:WASHUC2:18:4911332:4940861:1 gene:ENSGALG00000002747 transcript:ENSGALT00000038923  Method ps value:0.694 
Gallus gallus >ENSGALP00000009883 pep:novel chromosome:WASHUC2:6:23741723:23743272:-1 gene:ENSGALG00000006134 transcript:ENSGALT00000009897  Method ps value:0.693 
Gallus gallus >ENSGALP00000020406 pep:novel chromosome:WASHUC2:2:56673157:56688338:-1 gene:ENSGALG00000012508 transcript:ENSGALT00000020433  Method ps value:0.691 
Gallus gallus >ENSGALP00000009970 pep:novel chromosome:WASHUC2:8:15830392:15850269:1 gene:ENSGALG00000006188 transcript:ENSGALT00000009984  Method ps value:0.689 
Gallus gallus >ENSGALP00000008563 pep:novel chromosome:WASHUC2:14:6029248:6036929:-1 gene:ENSGALG00000005349 transcript:ENSGALT00000008577  Method ps value:0.689 
Gallus gallus >ENSGALP00000036151 pep:novel chromosome:WASHUC2:2:93744776:93745714:1 gene:ENSGALG00000022882 transcript:ENSGALT00000036936  Method ps value:0.687 
Gallus gallus >ENSGALP00000003271 pep:novel chromosome:WASHUC2:12:1422140:1441069:1 gene:ENSGALG00000002099 transcript:ENSGALT00000003276  Method ps value:0.687 
Gallus gallus >ENSGALP00000036275 pep:novel chromosome:WASHUC2:3:84286094:84299427:-1 gene:ENSGALG00000015928 transcript:ENSGALT00000037063  Method ps value:0.686 
Gallus gallus >ENSGALP00000020599 pep:novel chromosome:WASHUC2:1:55673074:55674153:1 gene:ENSGALG00000012639 transcript:ENSGALT00000020628  Method ps value:0.683 
Gallus gallus >ENSGALP00000021574 pep:novel chromosome:WASHUC2:1:69015514:69024374:-1 gene:ENSGALG00000013229 transcript:ENSGALT00000021607  Method ps value:0.682 
Gallus gallus >ENSGALP00000000054 pep:novel chromosome:WASHUC2:Un random:7126039:7132916:-1 gene:ENSGALG00000000041 transcript:ENSGALT00000000055  Method ps value:0.681 
Gallus gallus >ENSGALP00000011045 pep:novel chromosome:WASHUC2:9:13520652:13536937:1 gene:ENSGALG00000006834 transcript:ENSGALT00000011059  Method ps value:0.679 
Gallus gallus >ENSGALP00000004133 pep:novel chromosome:WASHUC2:21:3572331:3574843:1 gene:ENSGALG00000002637 transcript:ENSGALT00000004142  Method ps value:0.678 
Gallus gallus >ENSGALP00000012170 pep:novel chromosome:WASHUC2:20:11015519:11027138:-1 gene:ENSGALG00000007533 transcript:ENSGALT00000012184  Method ps value:0.675 
Gallus gallus >ENSGALP00000003974 pep:novel chromosome:WASHUC2:Z:71221562:71259113:1 gene:ENSGALG00000002529 transcript:ENSGALT00000003983  Method ps value:0.675 
Gallus gallus >ENSGALP00000035178 pep:novel chromosome:WASHUC2:Un random:24276371:24281659:-1 gene:ENSGALG00000007461 transcript:ENSGALT00000035950  Method ps value:0.674 
Gallus gallus >ENSGALP00000013944 pep:novel chromosome:WASHUC2:3:16955759:16971108:-1 gene:ENSGALG00000008571 transcript:ENSGALT00000013960  Method ps value:0.673 
Gallus gallus >ENSGALP00000016325 pep:novel chromosome:WASHUC2:5:38502094:38538946:1 gene:ENSGALG00000010054 transcript:ENSGALT00000016344  Method ps value:0.672 
Gallus gallus >ENSGALP00000007404 pep:novel chromosome:WASHUC2:15:6247564:6251016:1 gene:ENSGALG00000004654 transcript:ENSGALT00000007416  Method ps value:0.671 
Gallus gallus >ENSGALP00000003546 pep:novel chromosome:WASHUC2:6:3866721:3916954:1 gene:ENSGALG00000002266 transcript:ENSGALT00000003553  Method ps value:0.671 
Gallus gallus >ENSGALP00000005378 pep:novel chromosome:WASHUC2:11:3376985:3392967:-1 gene:ENSGALG00000003407 transcript:ENSGALT00000005388  Method ps value:0.670 
Gasterosteus aculeatus >ENSGACP00000008011 pep:novel group:BROADS1:groupX:8767502:8771773:1 gene:ENSGACG00000006054 transcript:ENSGACT00000008030  Method ps value:1.164 
Gasterosteus aculeatus >ENSGACP00000016899 pep:novel group:BROADS1:groupXIX:16556236:16558583:-1 gene:ENSGACG00000012787 transcript:ENSGACT00000016933  Method ps value:1.146 
Gasterosteus aculeatus >ENSGACP00000007591 pep:novel group:BROADS1:groupXVII:3966349:3969975:-1 gene:ENSGACG00000005724 transcript:ENSGACT00000007610  Method ps value:1.084 
Gasterosteus aculeatus >ENSGACP00000025861 pep:novel group:BROADS1:groupVII:6551731:6573036:-1 gene:ENSGACG00000019549 transcript:ENSGACT00000025912  Method ps value:1.050 
Gasterosteus aculeatus >ENSGACP00000023559 pep:novel group:BROADS1:groupXIV:9724959:9732948:1 gene:ENSGACG00000017824 transcript:ENSGACT00000023605  Method ps value:1.030 
Gasterosteus aculeatus >ENSGACP00000019055 pep:novel group:BROADS1:groupIII:4400956:4403997:-1 gene:ENSGACG00000014448 transcript:ENSGACT00000019093  Method ps value:1.016 
Gasterosteus aculeatus >ENSGACP00000000908 pep:novel scaffold:BROADS1:scaffold 152:16046:20164:1 gene:ENSGACG00000000691 transcript:ENSGACT00000000907  Method ps value:0.995 
Gasterosteus aculeatus >ENSGACP00000007560 pep:novel group:BROADS1:groupXVII:3966312:3969927:-1 gene:ENSGACG00000005724 transcript:ENSGACT00000007579  Method ps value:0.987 
Gasterosteus aculeatus >ENSGACP00000027281 pep:novel group:BROADS1:groupVII:21547832:21552316:1 gene:ENSGACG00000020624 transcript:ENSGACT00000027333  Method ps value:0.983 
Gasterosteus aculeatus >ENSGACP00000005954 pep:novel group:BROADS1:groupVIII:3136716:3139490:1 gene:ENSGACG00000004502 transcript:ENSGACT00000005971  Method ps value:0.974 
Gasterosteus aculeatus >ENSGACP00000024240 pep:novel group:BROADS1:groupIV:12971182:12976506:1 gene:ENSGACG00000018334 transcript:ENSGACT00000024288  Method ps value:0.958 
Gasterosteus aculeatus >ENSGACP00000025868 pep:novel group:BROADS1:groupVII:6551766:6573221:-1 gene:ENSGACG00000019549 transcript:ENSGACT00000025919  Method ps value:0.957 
Gasterosteus aculeatus >ENSGACP00000005623 pep:novel group:BROADS1:groupXIX:6003905:6009158:1 gene:ENSGACG00000004250 transcript:ENSGACT00000005639  Method ps value:0.936 
Gasterosteus aculeatus >ENSGACP00000009239 pep:novel group:BROADS1:groupXV:3707745:3712827:1 gene:ENSGACG00000006965 transcript:ENSGACT00000009259  Method ps value:0.934 
Gasterosteus aculeatus >ENSGACP00000021109 pep:novel group:BROADS1:groupIX:769129:772897:-1 gene:ENSGACG00000015996 transcript:ENSGACT00000021149  Method ps value:0.928 
Gasterosteus aculeatus >ENSGACP00000003910 pep:novel group:BROADS1:groupVIII:302175:305395:-1 gene:ENSGACG00000002976 transcript:ENSGACT00000003924  Method ps value:0.924 
Gasterosteus aculeatus >ENSGACP00000001845 pep:novel scaffold:BROADS1:scaffold 115:332562:335480:-1 gene:ENSGACG00000001425 transcript:ENSGACT00000001847  Method ps value:0.920 
Gasterosteus aculeatus >ENSGACP00000013512 pep:novel group:BROADS1:groupXVIII:10158298:10162223:-1 gene:ENSGACG00000010221 transcript:ENSGACT00000013537  Method ps value:0.918 
Gasterosteus aculeatus >ENSGACP00000001704 pep:novel scaffold:BROADS1:scaffold 276:32201:38281:-1 gene:ENSGACG00000001290 transcript:ENSGACT00000001705  Method ps value:0.916 
Gasterosteus aculeatus >ENSGACP00000006558 pep:novel group:BROADS1:groupXI:563666:569808:-1 gene:ENSGACG00000004960 transcript:ENSGACT00000006575  Method ps value:0.916 
Gasterosteus aculeatus >ENSGACP00000005790 pep:novel group:BROADS1:groupXX:2275335:2281899:1 gene:ENSGACG00000004385 transcript:ENSGACT00000005806  Method ps value:0.916 
Gasterosteus aculeatus >ENSGACP00000019667 pep:novel scaffold:BROADS1:scaffold 74:165635:168241:-1 gene:ENSGACG00000014899 transcript:ENSGACT00000019705  Method ps value:0.915 
Gasterosteus aculeatus >ENSGACP00000003949 pep:novel group:BROADS1:groupXXI:7474570:7477007:1 gene:ENSGACG00000003004 transcript:ENSGACT00000003963  Method ps value:0.913 
Gasterosteus aculeatus >ENSGACP00000001701 pep:novel scaffold:BROADS1:scaffold 276:32201:38281:-1 gene:ENSGACG00000001290 transcript:ENSGACT00000001702  Method ps value:0.907 
Gasterosteus aculeatus >ENSGACP00000003439 pep:novel group:BROADS1:groupV:1393486:1398373:-1 gene:ENSGACG00000002621 transcript:ENSGACT00000003451  Method ps value:0.907 
Gasterosteus aculeatus >ENSGACP00000025865 pep:novel group:BROADS1:groupVII:6551741:6572983:-1 gene:ENSGACG00000019549 transcript:ENSGACT00000025916  Method ps value:0.904 
Gasterosteus aculeatus >ENSGACP00000011208 pep:novel group:BROADS1:groupXI:5449613:5474517:-1 gene:ENSGACG00000008473 transcript:ENSGACT00000011231  Method ps value:0.902 
Gasterosteus aculeatus >ENSGACP00000000393 pep:novel scaffold:BROADS1:scaffold 27:84627:88602:1 gene:ENSGACG00000000309 transcript:ENSGACT00000000393  Method ps value:0.900 
Gasterosteus aculeatus >ENSGACP00000003174 pep:novel group:BROADS1:groupVI:610346:621882:1 gene:ENSGACG00000002424 transcript:ENSGACT00000003185  Method ps value:0.899 
Gasterosteus aculeatus >ENSGACP00000010979 pep:novel group:BROADS1:groupX:12769315:12772436:-1 gene:ENSGACG00000008290 transcript:ENSGACT00000011002  Method ps value:0.899 
Gasterosteus aculeatus >ENSGACP00000020474 pep:novel group:BROADS1:groupI:27641525:27645983:1 gene:ENSGACG00000015516 transcript:ENSGACT00000020513  Method ps value:0.895 
Gasterosteus aculeatus >ENSGACP00000004065 pep:novel group:BROADS1:groupXII:1454651:1462946:-1 gene:ENSGACG00000003096 transcript:ENSGACT00000004079  Method ps value:0.895 
Gasterosteus aculeatus >ENSGACP00000003573 pep:novel group:BROADS1:groupXVI:6461647:6464880:1 gene:ENSGACG00000002724 transcript:ENSGACT00000003585  Method ps value:0.894 
Gasterosteus aculeatus >ENSGACP00000023368 pep:novel group:BROADS1:groupIV:8370196:8376071:-1 gene:ENSGACG00000017681 transcript:ENSGACT00000023414  Method ps value:0.893 
Gasterosteus aculeatus >ENSGACP00000024456 pep:novel group:BROADS1:groupXIV:14463741:14476505:1 gene:ENSGACG00000018495 transcript:ENSGACT00000024505  Method ps value:0.892 
Gasterosteus aculeatus >ENSGACP00000000911 pep:novel scaffold:BROADS1:scaffold 152:16189:20928:1 gene:ENSGACG00000000691 transcript:ENSGACT00000000911  Method ps value:0.889 
Gasterosteus aculeatus >ENSGACP00000012183 pep:novel group:BROADS1:groupVI:10889807:10895328:1 gene:ENSGACG00000009195 transcript:ENSGACT00000012207  Method ps value:0.887 
Gasterosteus aculeatus >ENSGACP00000023304 pep:novel group:BROADS1:groupII:23147644:23152626:1 gene:ENSGACG00000017635 transcript:ENSGACT00000023350  Method ps value:0.886 
Gasterosteus aculeatus >ENSGACP00000023570 pep:novel group:BROADS1:groupIX:8709435:8716500:-1 gene:ENSGACG00000017826 transcript:ENSGACT00000023616  Method ps value:0.886 
Gasterosteus aculeatus >ENSGACP00000025876 pep:novel group:BROADS1:groupIX:18310075:18313734:1 gene:ENSGACG00000019571 transcript:ENSGACT00000025927  Method ps value:0.885 
Gasterosteus aculeatus >ENSGACP00000012028 pep:novel group:BROADS1:groupV:10967205:10969417:-1 gene:ENSGACG00000009105 transcript:ENSGACT00000012052  Method ps value:0.885 
Gasterosteus aculeatus >ENSGACP00000012770 pep:novel group:BROADS1:groupXIII:9460867:9469522:1 gene:ENSGACG00000009640 transcript:ENSGACT00000012794  Method ps value:0.885 
Gasterosteus aculeatus >ENSGACP00000018094 pep:novel group:BROADS1:groupIII:1651826:1658273:-1 gene:ENSGACG00000013666 transcript:ENSGACT00000018129  Method ps value:0.884 
Gasterosteus aculeatus >ENSGACP00000005865 pep:novel group:BROADS1:groupVI:5158326:5161804:-1 gene:ENSGACG00000004443 transcript:ENSGACT00000005882  Method ps value:0.884 
Gasterosteus aculeatus >ENSGACP00000018105 pep:novel group:BROADS1:groupIII:1654836:1658258:-1 gene:ENSGACG00000013666 transcript:ENSGACT00000018140  Method ps value:0.882 
Gasterosteus aculeatus >ENSGACP00000001667 pep:novel scaffold:BROADS1:scaffold 249:398:3994:1 gene:ENSGACG00000001279 transcript:ENSGACT00000001668  Method ps value:0.882 
Gasterosteus aculeatus >ENSGACP00000007704 pep:novel group:BROADS1:groupX:8291805:8297174:1 gene:ENSGACG00000005816 transcript:ENSGACT00000007723  Method ps value:0.881 
Gasterosteus aculeatus >ENSGACP00000012166 pep:novel group:BROADS1:groupVI:10888233:10896116:1 gene:ENSGACG00000009195 transcript:ENSGACT00000012190  Method ps value:0.880 
Gasterosteus aculeatus >ENSGACP00000016197 pep:novel group:BROADS1:groupXVIII:13379496:13382944:-1 gene:ENSGACG00000012241 transcript:ENSGACT00000016228  Method ps value:0.880 
Gasterosteus aculeatus >ENSGACP00000009243 pep:novel group:BROADS1:groupV:9202230:9205608:-1 gene:ENSGACG00000006910 transcript:ENSGACT00000009263  Method ps value:0.879 
Gasterosteus aculeatus >ENSGACP00000005864 pep:novel group:BROADS1:groupXVIII:1061388:1069419:1 gene:ENSGACG00000004427 transcript:ENSGACT00000005881  Method ps value:0.879 
Gasterosteus aculeatus >ENSGACP00000006554 pep:novel group:BROADS1:groupXI:562838:569768:-1 gene:ENSGACG00000004960 transcript:ENSGACT00000006571  Method ps value:0.877 
Gasterosteus aculeatus >ENSGACP00000004025 pep:novel group:BROADS1:groupXII:1413546:1418077:-1 gene:ENSGACG00000003068 transcript:ENSGACT00000004039  Method ps value:0.871 
Gasterosteus aculeatus >ENSGACP00000018102 pep:novel group:BROADS1:groupIII:1654716:1658240:-1 gene:ENSGACG00000013666 transcript:ENSGACT00000018137  Method ps value:0.864 
Gasterosteus aculeatus >ENSGACP00000008633 pep:novel group:BROADS1:groupXI:3032992:3051937:1 gene:ENSGACG00000006514 transcript:ENSGACT00000008652  Method ps value:0.860 
Gasterosteus aculeatus >ENSGACP00000017887 pep:novel group:BROADS1:groupVIII:17443903:17450759:-1 gene:ENSGACG00000013535 transcript:ENSGACT00000017922  Method ps value:0.859 
Gasterosteus aculeatus >ENSGACP00000005026 pep:novel group:BROADS1:groupXX:2017441:2022712:1 gene:ENSGACG00000003811 transcript:ENSGACT00000005041  Method ps value:0.855 
Gasterosteus aculeatus >ENSGACP00000001663 pep:novel scaffold:BROADS1:scaffold 27:3575180:3578846:-1 gene:ENSGACG00000001276 transcript:ENSGACT00000001664  Method ps value:0.854 
Gasterosteus aculeatus >ENSGACP00000009254 pep:novel group:BROADS1:groupV:9202249:9205721:-1 gene:ENSGACG00000006910 transcript:ENSGACT00000009274  Method ps value:0.852 
Gasterosteus aculeatus >ENSGACP00000000982 pep:novel scaffold:BROADS1:scaffold 27:2080469:2081847:1 gene:ENSGACG00000000761 transcript:ENSGACT00000000982  Method ps value:0.847 
Gasterosteus aculeatus >ENSGACP00000018081 pep:novel group:BROADS1:groupXI:13383346:13391547:-1 gene:ENSGACG00000013673 transcript:ENSGACT00000018116  Method ps value:0.845 
Gasterosteus aculeatus >ENSGACP00000002901 pep:novel group:BROADS1:groupV:318580:322176:-1 gene:ENSGACG00000002233 transcript:ENSGACT00000002911  Method ps value:0.844 
Gasterosteus aculeatus >ENSGACP00000018177 pep:novel group:BROADS1:groupXIX:18829581:18834592:-1 gene:ENSGACG00000013731 transcript:ENSGACT00000018212  Method ps value:0.844 
Gasterosteus aculeatus >ENSGACP00000000277 pep:novel scaffold:BROADS1:scaffold 440:20:7272:-1 gene:ENSGACG00000000214 transcript:ENSGACT00000000277  Method ps value:0.842 
Gasterosteus aculeatus >ENSGACP00000022231 pep:novel group:BROADS1:groupII:18485827:18489621:1 gene:ENSGACG00000016834 transcript:ENSGACT00000022273  Method ps value:0.842 
Gasterosteus aculeatus >ENSGACP00000008316 pep:novel group:BROADS1:groupVI:7741397:7751207:1 gene:ENSGACG00000006272 transcript:ENSGACT00000008335  Method ps value:0.840 
Gasterosteus aculeatus >ENSGACP00000014006 pep:novel group:BROADS1:groupXX:12090387:12092346:-1 gene:ENSGACG00000010580 transcript:ENSGACT00000014031  Method ps value:0.839 
Gasterosteus aculeatus >ENSGACP00000004187 pep:novel group:BROADS1:groupXVII:457080:463073:1 gene:ENSGACG00000003177 transcript:ENSGACT00000004201  Method ps value:0.835 
Gasterosteus aculeatus >ENSGACP00000012173 pep:novel group:BROADS1:groupVI:10888684:10895322:1 gene:ENSGACG00000009195 transcript:ENSGACT00000012197  Method ps value:0.832 
Gasterosteus aculeatus >ENSGACP00000009233 pep:novel group:BROADS1:groupXV:3707725:3712806:1 gene:ENSGACG00000006965 transcript:ENSGACT00000009253  Method ps value:0.832 
Gasterosteus aculeatus >ENSGACP00000013258 pep:novel group:BROADS1:groupV:11772924:11778526:1 gene:ENSGACG00000010001 transcript:ENSGACT00000013283  Method ps value:0.830 
Gasterosteus aculeatus >ENSGACP00000023522 pep:novel scaffold:BROADS1:scaffold 145:205977:207470:-1 gene:ENSGACG00000017802 transcript:ENSGACT00000023568  Method ps value:0.828 
Gasterosteus aculeatus >ENSGACP00000014032 pep:novel group:BROADS1:groupXI:8347830:8351803:1 gene:ENSGACG00000010598 transcript:ENSGACT00000014057  Method ps value:0.828 
Gasterosteus aculeatus >ENSGACP00000002190 pep:novel scaffold:BROADS1:scaffold 27:4910447:4913495:-1 gene:ENSGACG00000001677 transcript:ENSGACT00000002196  Method ps value:0.825 
Gasterosteus aculeatus >ENSGACP00000015197 pep:novel group:BROADS1:groupXIII:12961346:12973709:-1 gene:ENSGACG00000011474 transcript:ENSGACT00000015226  Method ps value:0.824 
Gasterosteus aculeatus >ENSGACP00000000893 pep:novel scaffold:BROADS1:scaffold 27:1780299:1786604:-1 gene:ENSGACG00000000687 transcript:ENSGACT00000000893  Method ps value:0.824 
Gasterosteus aculeatus >ENSGACP00000014799 pep:novel group:BROADS1:groupVIII:14282863:14287830:-1 gene:ENSGACG00000011182 transcript:ENSGACT00000014827  Method ps value:0.822 
Gasterosteus aculeatus >ENSGACP00000010686 pep:novel group:BROADS1:groupVIII:9309987:9315354:1 gene:ENSGACG00000008047 transcript:ENSGACT00000010708  Method ps value:0.816 
Gasterosteus aculeatus >ENSGACP00000022827 pep:novel group:BROADS1:groupIII:13435947:13439218:-1 gene:ENSGACG00000017284 transcript:ENSGACT00000022870  Method ps value:0.816 
Gasterosteus aculeatus >ENSGACP00000025835 pep:novel group:BROADS1:groupIX:18063973:18068860:1 gene:ENSGACG00000019545 transcript:ENSGACT00000025886  Method ps value:0.815 
Gasterosteus aculeatus >ENSGACP00000001307 pep:novel scaffold:BROADS1:scaffold 108:255778:267154:1 gene:ENSGACG00000001005 transcript:ENSGACT00000001308  Method ps value:0.813 
Gasterosteus aculeatus >ENSGACP00000009231 pep:novel group:BROADS1:groupV:9200389:9204854:-1 gene:ENSGACG00000006910 transcript:ENSGACT00000009251  Method ps value:0.813 
Gasterosteus aculeatus >ENSGACP00000026728 pep:novel group:BROADS1:groupVII:14498720:14505252:1 gene:ENSGACG00000020229 transcript:ENSGACT00000026780  Method ps value:0.813 
Gasterosteus aculeatus >ENSGACP00000000360 pep:novel scaffold:BROADS1:scaffold 369:16348:22172:-1 gene:ENSGACG00000000254 transcript:ENSGACT00000000360  Method ps value:0.811 
Gasterosteus aculeatus >ENSGACP00000005925 pep:novel group:BROADS1:groupVIII:3130255:3133238:1 gene:ENSGACG00000004497 transcript:ENSGACT00000005942  Method ps value:0.810 
Gasterosteus aculeatus >ENSGACP00000020470 pep:novel group:BROADS1:groupI:27641497:27646007:1 gene:ENSGACG00000015516 transcript:ENSGACT00000020509  Method ps value:0.807 
Gasterosteus aculeatus >ENSGACP00000005779 pep:novel group:BROADS1:groupVIII:2751711:2756456:1 gene:ENSGACG00000004360 transcript:ENSGACT00000005795  Method ps value:0.807 
Gasterosteus aculeatus >ENSGACP00000024855 pep:novel group:BROADS1:groupVII:1130061:1132890:1 gene:ENSGACG00000018796 transcript:ENSGACT00000024904  Method ps value:0.806 
Gasterosteus aculeatus >ENSGACP00000021108 pep:novel group:BROADS1:groupIX:768800:773322:-1 gene:ENSGACG00000015996 transcript:ENSGACT00000021148  Method ps value:0.804 
Gasterosteus aculeatus >ENSGACP00000005940 pep:novel group:BROADS1:groupVIII:3136686:3139604:1 gene:ENSGACG00000004502 transcript:ENSGACT00000005957  Method ps value:0.804 
Gasterosteus aculeatus >ENSGACP00000008342 pep:novel group:BROADS1:groupI:3048277:3052489:-1 gene:ENSGACG00000006300 transcript:ENSGACT00000008361  Method ps value:0.799 
Gasterosteus aculeatus >ENSGACP00000023367 pep:novel group:BROADS1:groupIV:8370185:8375991:-1 gene:ENSGACG00000017681 transcript:ENSGACT00000023413  Method ps value:0.799 
Gasterosteus aculeatus >ENSGACP00000011787 pep:novel group:BROADS1:groupVI:10403778:10405960:1 gene:ENSGACG00000008912 transcript:ENSGACT00000011811  Method ps value:0.799 
Gasterosteus aculeatus >ENSGACP00000022823 pep:novel group:BROADS1:groupIII:13432276:13434350:-1 gene:ENSGACG00000017282 transcript:ENSGACT00000022866  Method ps value:0.797 
Gasterosteus aculeatus >ENSGACP00000001530 pep:novel scaffold:BROADS1:scaffold 563:5441:10813:-1 gene:ENSGACG00000001182 transcript:ENSGACT00000001531  Method ps value:0.794 
Gasterosteus aculeatus >ENSGACP00000024902 pep:novel group:BROADS1:groupIX:14579270:14584731:-1 gene:ENSGACG00000018832 transcript:ENSGACT00000024951  Method ps value:0.794 
Gasterosteus aculeatus >ENSGACP00000015172 pep:novel group:BROADS1:groupXII:15249093:15258518:1 gene:ENSGACG00000011456 transcript:ENSGACT00000015201  Method ps value:0.793 
Gasterosteus aculeatus >ENSGACP00000001628 pep:novel scaffold:BROADS1:scaffold 27:3553481:3555853:-1 gene:ENSGACG00000001248 transcript:ENSGACT00000001629  Method ps value:0.791 
Gasterosteus aculeatus >ENSGACP00000020771 pep:novel group:BROADS1:groupIII:9008561:9012132:1 gene:ENSGACG00000015735 transcript:ENSGACT00000020811  Method ps value:0.788 
Gasterosteus aculeatus >ENSGACP00000010031 pep:novel group:BROADS1:groupVI:8807776:8811830:-1 gene:ENSGACG00000007534 transcript:ENSGACT00000010053  Method ps value:0.787 
Gasterosteus aculeatus >ENSGACP00000019433 pep:novel group:BROADS1:groupVIII:19358307:19362286:1 gene:ENSGACG00000014705 transcript:ENSGACT00000019471  Method ps value:0.786 
Gasterosteus aculeatus >ENSGACP00000010011 pep:novel group:BROADS1:groupVI:8807677:8811788:-1 gene:ENSGACG00000007534 transcript:ENSGACT00000010033  Method ps value:0.785 
Gasterosteus aculeatus >ENSGACP00000024452 pep:novel group:BROADS1:groupXIV:14455009:14462629:1 gene:ENSGACG00000018492 transcript:ENSGACT00000024501  Method ps value:0.784 
Gasterosteus aculeatus >ENSGACP00000023706 pep:novel group:BROADS1:groupIII:16465702:16473532:-1 gene:ENSGACG00000017945 transcript:ENSGACT00000023752  Method ps value:0.782 
Gasterosteus aculeatus >ENSGACP00000005165 pep:novel group:BROADS1:groupXVII:1405006:1408753:1 gene:ENSGACG00000003935 transcript:ENSGACT00000005180  Method ps value:0.780 
Gasterosteus aculeatus >ENSGACP00000016600 pep:novel scaffold:BROADS1:scaffold 98:321670:324931:1 gene:ENSGACG00000012553 transcript:ENSGACT00000016633  Method ps value:0.774 
Gasterosteus aculeatus >ENSGACP00000015168 pep:novel group:BROADS1:groupXII:15249081:15259109:1 gene:ENSGACG00000011456 transcript:ENSGACT00000015197  Method ps value:0.774 
Gasterosteus aculeatus >ENSGACP00000000368 pep:novel scaffold:BROADS1:scaffold 369:16787:22138:-1 gene:ENSGACG00000000254 transcript:ENSGACT00000000368  Method ps value:0.770 
Gasterosteus aculeatus >ENSGACP00000013300 pep:novel group:BROADS1:groupXIX:11750693:11756703:-1 gene:ENSGACG00000010067 transcript:ENSGACT00000013325  Method ps value:0.770 
Gasterosteus aculeatus >ENSGACP00000020369 pep:novel group:BROADS1:groupXIV:55532:60061:-1 gene:ENSGACG00000015440 transcript:ENSGACT00000020408  Method ps value:0.769 
Gasterosteus aculeatus >ENSGACP00000007022 pep:novel group:BROADS1:groupXXI:11117318:11119516:-1 gene:ENSGACG00000005308 transcript:ENSGACT00000007040  Method ps value:0.765 
Gasterosteus aculeatus >ENSGACP00000014742 pep:novel group:BROADS1:groupXI:9228938:9236602:1 gene:ENSGACG00000011132 transcript:ENSGACT00000014770  Method ps value:0.763 
Gasterosteus aculeatus >ENSGACP00000003795 pep:novel group:BROADS1:groupXII:881803:883949:1 gene:ENSGACG00000002899 transcript:ENSGACT00000003808  Method ps value:0.762 
Gasterosteus aculeatus >ENSGACP00000016557 pep:novel group:BROADS1:groupXI:11671986:11675399:1 gene:ENSGACG00000012472 transcript:ENSGACT00000016590  Method ps value:0.762 
Gasterosteus aculeatus >ENSGACP00000024853 pep:novel group:BROADS1:groupVII:1130001:1132898:1 gene:ENSGACG00000018796 transcript:ENSGACT00000024902  Method ps value:0.760 
Gasterosteus aculeatus >ENSGACP00000003878 pep:novel group:BROADS1:groupXX:130883:136797:1 gene:ENSGACG00000002963 transcript:ENSGACT00000003892  Method ps value:0.759 
Gasterosteus aculeatus >ENSGACP00000010234 pep:novel group:BROADS1:groupXII:10028631:10033772:1 gene:ENSGACG00000007705 transcript:ENSGACT00000010256  Method ps value:0.756 
Gasterosteus aculeatus >ENSGACP00000003661 pep:novel group:BROADS1:groupVI:1440034:1448443:-1 gene:ENSGACG00000002791 transcript:ENSGACT00000003673  Method ps value:0.756 
Gasterosteus aculeatus >ENSGACP00000014597 pep:novel group:BROADS1:groupXIII:12183752:12186643:1 gene:ENSGACG00000011027 transcript:ENSGACT00000014623  Method ps value:0.752 
Gasterosteus aculeatus >ENSGACP00000013520 pep:novel group:BROADS1:groupXI:7936250:7942371:-1 gene:ENSGACG00000010217 transcript:ENSGACT00000013545  Method ps value:0.752 
Gasterosteus aculeatus >ENSGACP00000000358 pep:novel scaffold:BROADS1:scaffold 369:16143:20437:-1 gene:ENSGACG00000000254 transcript:ENSGACT00000000358  Method ps value:0.751 
Gasterosteus aculeatus >ENSGACP00000001712 pep:novel scaffold:BROADS1:scaffold 276:32201:37549:-1 gene:ENSGACG00000001290 transcript:ENSGACT00000001713  Method ps value:0.751 
Gasterosteus aculeatus >ENSGACP00000023563 pep:novel group:BROADS1:groupXIV:9732816:9739850:-1 gene:ENSGACG00000017829 transcript:ENSGACT00000023609  Method ps value:0.750 
Gasterosteus aculeatus >ENSGACP00000010821 pep:novel group:BROADS1:groupXIX:9240443:9247952:-1 gene:ENSGACG00000008159 transcript:ENSGACT00000010844  Method ps value:0.750 
Gasterosteus aculeatus >ENSGACP00000000370 pep:novel scaffold:BROADS1:scaffold 369:17015:22153:-1 gene:ENSGACG00000000254 transcript:ENSGACT00000000370  Method ps value:0.746 
Gasterosteus aculeatus >ENSGACP00000009345 pep:novel group:BROADS1:groupXX:7903849:7906550:-1 gene:ENSGACG00000007056 transcript:ENSGACT00000009365  Method ps value:0.746 
Gasterosteus aculeatus >ENSGACP00000004934 pep:novel group:BROADS1:groupV:4165867:4174063:-1 gene:ENSGACG00000003750 transcript:ENSGACT00000004948  Method ps value:0.745 
Gasterosteus aculeatus >ENSGACP00000021633 pep:novel group:BROADS1:groupIV:981255:982988:-1 gene:ENSGACG00000016387 transcript:ENSGACT00000021674  Method ps value:0.744 
Gasterosteus aculeatus >ENSGACP00000018472 pep:novel group:BROADS1:groupXIX:19831707:19898011:-1 gene:ENSGACG00000013981 transcript:ENSGACT00000018508  Method ps value:0.742 
Gasterosteus aculeatus >ENSGACP00000000892 pep:novel scaffold:BROADS1:scaffold 27:1780299:1786604:-1 gene:ENSGACG00000000687 transcript:ENSGACT00000000892  Method ps value:0.740 
Gasterosteus aculeatus >ENSGACP00000023366 pep:novel group:BROADS1:groupIV:8369911:8375278:-1 gene:ENSGACG00000017681 transcript:ENSGACT00000023412  Method ps value:0.740 
Gasterosteus aculeatus >ENSGACP00000019342 pep:novel group:BROADS1:groupII:4246067:4254941:1 gene:ENSGACG00000014651 transcript:ENSGACT00000019380  Method ps value:0.739 
Gasterosteus aculeatus >ENSGACP00000008761 pep:novel group:BROADS1:groupXVI:12969734:12978619:-1 gene:ENSGACG00000006621 transcript:ENSGACT00000008780  Method ps value:0.738 
Gasterosteus aculeatus >ENSGACP00000007718 pep:novel group:BROADS1:groupXVII:4119690:4128879:-1 gene:ENSGACG00000005817 transcript:ENSGACT00000007737  Method ps value:0.734 
Gasterosteus aculeatus >ENSGACP00000007608 pep:novel group:BROADS1:groupXVIII:2970619:3005720:-1 gene:ENSGACG00000005694 transcript:ENSGACT00000007627  Method ps value:0.730 
Gasterosteus aculeatus >ENSGACP00000026403 pep:novel group:BROADS1:groupIV:31577733:31583256:1 gene:ENSGACG00000019984 transcript:ENSGACT00000026454  Method ps value:0.728 
Gasterosteus aculeatus >ENSGACP00000013509 pep:novel group:BROADS1:groupXVIII:10158268:10162876:-1 gene:ENSGACG00000010221 transcript:ENSGACT00000013534  Method ps value:0.727 
Gasterosteus aculeatus >ENSGACP00000010719 pep:novel group:BROADS1:groupXX:9574479:9579171:1 gene:ENSGACG00000008098 transcript:ENSGACT00000010741  Method ps value:0.727 
Gasterosteus aculeatus >ENSGACP00000018296 pep:novel group:BROADS1:groupVIII:18022859:18026118:1 gene:ENSGACG00000013847 transcript:ENSGACT00000018331  Method ps value:0.726 
Gasterosteus aculeatus >ENSGACP00000021213 pep:novel group:BROADS1:groupII:13414414:13420096:1 gene:ENSGACG00000016077 transcript:ENSGACT00000021254  Method ps value:0.726 
Gasterosteus aculeatus >ENSGACP00000006803 pep:novel group:BROADS1:groupXXI:11006245:11014630:-1 gene:ENSGACG00000005146 transcript:ENSGACT00000006820  Method ps value:0.725 
Gasterosteus aculeatus >ENSGACP00000024477 pep:novel group:BROADS1:groupXIV:14518397:14530346:-1 gene:ENSGACG00000018515 transcript:ENSGACT00000024526  Method ps value:0.724 
Gasterosteus aculeatus >ENSGACP00000022573 pep:novel group:BROADS1:groupII:19982635:19985936:1 gene:ENSGACG00000017092 transcript:ENSGACT00000022616  Method ps value:0.723 
Gasterosteus aculeatus >ENSGACP00000000382 pep:novel scaffold:BROADS1:scaffold 369:17104:22133:-1 gene:ENSGACG00000000254 transcript:ENSGACT00000000382  Method ps value:0.722 
Gasterosteus aculeatus >ENSGACP00000022006 pep:novel group:BROADS1:groupII:16815992:16823625:-1 gene:ENSGACG00000016648 transcript:ENSGACT00000022047  Method ps value:0.722 
Gasterosteus aculeatus >ENSGACP00000023115 pep:novel group:BROADS1:groupIX:8032620:8045483:1 gene:ENSGACG00000017494 transcript:ENSGACT00000023159  Method ps value:0.721 
Gasterosteus aculeatus >ENSGACP00000010676 pep:novel group:BROADS1:groupVIII:9309879:9314919:1 gene:ENSGACG00000008047 transcript:ENSGACT00000010698  Method ps value:0.720 
Gasterosteus aculeatus >ENSGACP00000003941 pep:novel group:BROADS1:groupXXI:7474173:7476997:1 gene:ENSGACG00000003004 transcript:ENSGACT00000003955  Method ps value:0.716 
Gasterosteus aculeatus >ENSGACP00000019231 pep:novel group:BROADS1:groupI:22234348:22240770:1 gene:ENSGACG00000014573 transcript:ENSGACT00000019269  Method ps value:0.713 
Gasterosteus aculeatus >ENSGACP00000021110 pep:novel group:BROADS1:groupXIV:2730271:2733961:1 gene:ENSGACG00000015991 transcript:ENSGACT00000021150  Method ps value:0.713 
Gasterosteus aculeatus >ENSGACP00000022574 pep:novel group:BROADS1:groupII:19982645:19985840:1 gene:ENSGACG00000017092 transcript:ENSGACT00000022617  Method ps value:0.711 
Gasterosteus aculeatus >ENSGACP00000005859 pep:novel group:BROADS1:groupXVII:2221300:2224018:-1 gene:ENSGACG00000004441 transcript:ENSGACT00000005876  Method ps value:0.711 
Gasterosteus aculeatus >ENSGACP00000014219 pep:novel group:BROADS1:groupXIII:11838691:11847244:1 gene:ENSGACG00000010716 transcript:ENSGACT00000014244  Method ps value:0.711 
Gasterosteus aculeatus >ENSGACP00000002240 pep:novel scaffold:BROADS1:scaffold 122:55028:58724:-1 gene:ENSGACG00000001720 transcript:ENSGACT00000002246  Method ps value:0.711 
Gasterosteus aculeatus >ENSGACP00000005399 pep:novel group:BROADS1:groupXIII:1530484:1537967:-1 gene:ENSGACG00000004070 transcript:ENSGACT00000005414  Method ps value:0.710 
Gasterosteus aculeatus >ENSGACP00000017047 pep:novel group:BROADS1:groupXVIII:14763666:14768466:1 gene:ENSGACG00000012888 transcript:ENSGACT00000017081  Method ps value:0.709 
Gasterosteus aculeatus >ENSGACP00000023561 pep:novel group:BROADS1:groupIII:16070933:16076396:1 gene:ENSGACG00000017828 transcript:ENSGACT00000023607  Method ps value:0.707 
Gasterosteus aculeatus >ENSGACP00000003792 pep:novel group:BROADS1:groupXIX:2446925:2473806:-1 gene:ENSGACG00000002886 transcript:ENSGACT00000003805  Method ps value:0.707 
Gasterosteus aculeatus >ENSGACP00000008339 pep:novel group:BROADS1:groupI:3047218:3052489:-1 gene:ENSGACG00000006300 transcript:ENSGACT00000008358  Method ps value:0.706 
Gasterosteus aculeatus >ENSGACP00000020585 pep:novel group:BROADS1:groupI:27839146:27849209:-1 gene:ENSGACG00000015599 transcript:ENSGACT00000020624  Method ps value:0.706 
Gasterosteus aculeatus >ENSGACP00000024451 pep:novel group:BROADS1:groupXIV:14452606:14462455:1 gene:ENSGACG00000018492 transcript:ENSGACT00000024500  Method ps value:0.703 
Gasterosteus aculeatus >ENSGACP00000003491 pep:novel group:BROADS1:groupXVI:6381952:6408027:1 gene:ENSGACG00000002657 transcript:ENSGACT00000003503  Method ps value:0.702 
Gasterosteus aculeatus >ENSGACP00000003933 pep:novel group:BROADS1:groupXXI:7474173:7477313:1 gene:ENSGACG00000003004 transcript:ENSGACT00000003947  Method ps value:0.702 
Gasterosteus aculeatus >ENSGACP00000016992 pep:novel group:BROADS1:groupXIII:14932647:14937351:-1 gene:ENSGACG00000012861 transcript:ENSGACT00000017026  Method ps value:0.702 
Gasterosteus aculeatus >ENSGACP00000003929 pep:novel group:BROADS1:groupXXI:7474167:7477265:1 gene:ENSGACG00000003004 transcript:ENSGACT00000003943  Method ps value:0.700 
Gasterosteus aculeatus >ENSGACP00000000117 pep:novel scaffold:BROADS1:scaffold 58:597532:604158:-1 gene:ENSGACG00000000094 transcript:ENSGACT00000000117  Method ps value:0.699 
Gasterosteus aculeatus >ENSGACP00000009047 pep:novel group:BROADS1:groupXII:8667229:8673692:-1 gene:ENSGACG00000006807 transcript:ENSGACT00000009067  Method ps value:0.699 
Gasterosteus aculeatus >ENSGACP00000010046 pep:novel group:BROADS1:groupXIII:7249463:7254869:-1 gene:ENSGACG00000007576 transcript:ENSGACT00000010068  Method ps value:0.697 
Gasterosteus aculeatus >ENSGACP00000022872 pep:novel group:BROADS1:groupIII:13624819:13630963:1 gene:ENSGACG00000017314 transcript:ENSGACT00000022915  Method ps value:0.696 
Gasterosteus aculeatus >ENSGACP00000003944 pep:novel group:BROADS1:groupXXI:7474173:7476976:1 gene:ENSGACG00000003004 transcript:ENSGACT00000003958  Method ps value:0.695 
Gasterosteus aculeatus >ENSGACP00000003871 pep:novel group:BROADS1:groupVI:2305296:2317459:-1 gene:ENSGACG00000002953 transcript:ENSGACT00000003885  Method ps value:0.693 
Gasterosteus aculeatus >ENSGACP00000012986 pep:novel group:BROADS1:groupXVII:9937405:9946916:1 gene:ENSGACG00000009822 transcript:ENSGACT00000013010  Method ps value:0.693 
Gasterosteus aculeatus >ENSGACP00000001058 pep:novel scaffold:BROADS1:scaffold 27:2239008:2249898:-1 gene:ENSGACG00000000815 transcript:ENSGACT00000001058  Method ps value:0.693 
Gasterosteus aculeatus >ENSGACP00000004216 pep:novel group:BROADS1:groupXX:568369:573452:1 gene:ENSGACG00000003223 transcript:ENSGACT00000004230  Method ps value:0.692 
Gasterosteus aculeatus >ENSGACP00000023234 pep:novel group:BROADS1:groupIII:14455838:14464128:-1 gene:ENSGACG00000017575 transcript:ENSGACT00000023279  Method ps value:0.692 
Gasterosteus aculeatus >ENSGACP00000003181 pep:novel group:BROADS1:groupVI:610365:621924:1 gene:ENSGACG00000002424 transcript:ENSGACT00000003192  Method ps value:0.691 
Gasterosteus aculeatus >ENSGACP00000022050 pep:novel group:BROADS1:groupXIV:5396104:5415404:1 gene:ENSGACG00000016668 transcript:ENSGACT00000022092  Method ps value:0.690 
Gasterosteus aculeatus >ENSGACP00000003657 pep:novel group:BROADS1:groupVI:1439613:1448433:-1 gene:ENSGACG00000002791 transcript:ENSGACT00000003669  Method ps value:0.689 
Gasterosteus aculeatus >ENSGACP00000018941 pep:novel group:BROADS1:groupVIII:18879639:18882129:1 gene:ENSGACG00000014359 transcript:ENSGACT00000018979  Method ps value:0.689 
Gasterosteus aculeatus >ENSGACP00000009281 pep:novel group:BROADS1:groupXVII:5753037:5758427:1 gene:ENSGACG00000006997 transcript:ENSGACT00000009301  Method ps value:0.688 
Gasterosteus aculeatus >ENSGACP00000027559 pep:novel group:BROADS1:groupVII:26760863:26768254:1 gene:ENSGACG00000020845 transcript:ENSGACT00000027611  Method ps value:0.686 
Gasterosteus aculeatus >ENSGACP00000013600 pep:novel group:BROADS1:groupI:10532236:10548697:-1 gene:ENSGACG00000010276 transcript:ENSGACT00000013625  Method ps value:0.684 
Gasterosteus aculeatus >ENSGACP00000017620 pep:novel group:BROADS1:groupXII:18272586:18286378:-1 gene:ENSGACG00000013324 transcript:ENSGACT00000017654  Method ps value:0.684 
Gasterosteus aculeatus >ENSGACP00000018770 pep:novel group:BROADS1:groupII:935754:942825:1 gene:ENSGACG00000014217 transcript:ENSGACT00000018808  Method ps value:0.682 
Gasterosteus aculeatus >ENSGACP00000012066 pep:novel group:BROADS1:groupV:11005561:11009175:-1 gene:ENSGACG00000009130 transcript:ENSGACT00000012090  Method ps value:0.681 
Gasterosteus aculeatus >ENSGACP00000019997 pep:novel group:BROADS1:groupII:6248379:6253874:1 gene:ENSGACG00000015161 transcript:ENSGACT00000020035  Method ps value:0.681 
Gasterosteus aculeatus >ENSGACP00000026496 pep:novel group:BROADS1:groupIV:32240950:32243596:-1 gene:ENSGACG00000020054 transcript:ENSGACT00000026547  Method ps value:0.681 
Gasterosteus aculeatus >ENSGACP00000009134 pep:novel group:BROADS1:groupXV:3547262:3568975:1 gene:ENSGACG00000006884 transcript:ENSGACT00000009154  Method ps value:0.681 
Gasterosteus aculeatus >ENSGACP00000012101 pep:novel group:BROADS1:groupXVI:17770456:17774952:1 gene:ENSGACG00000009167 transcript:ENSGACT00000012125  Method ps value:0.680 
Gasterosteus aculeatus >ENSGACP00000020321 pep:novel group:BROADS1:groupII:8251706:8257006:1 gene:ENSGACG00000015403 transcript:ENSGACT00000020360  Method ps value:0.679 
Gasterosteus aculeatus >ENSGACP00000009385 pep:novel group:BROADS1:groupXIX:8203185:8208473:-1 gene:ENSGACG00000007084 transcript:ENSGACT00000009405  Method ps value:0.678 
Gasterosteus aculeatus >ENSGACP00000027556 pep:novel group:BROADS1:groupVII:26490578:26493742:1 gene:ENSGACG00000020842 transcript:ENSGACT00000027608  Method ps value:0.678 
Gasterosteus aculeatus >ENSGACP00000006695 pep:novel group:BROADS1:groupXVI:10342655:10372631:-1 gene:ENSGACG00000005061 transcript:ENSGACT00000006712  Method ps value:0.677 
Gasterosteus aculeatus >ENSGACP00000011020 pep:novel group:BROADS1:groupXV:5599395:5606315:1 gene:ENSGACG00000008322 transcript:ENSGACT00000011043  Method ps value:0.677 
Gasterosteus aculeatus >ENSGACP00000015985 pep:novel group:BROADS1:groupVI:16482859:16489884:1 gene:ENSGACG00000012072 transcript:ENSGACT00000016016  Method ps value:0.675 
Gasterosteus aculeatus >ENSGACP00000020955 pep:novel group:BROADS1:groupII:11667549:11670261:-1 gene:ENSGACG00000015878 transcript:ENSGACT00000020995  Method ps value:0.673 
Gasterosteus aculeatus >ENSGACP00000020000 pep:novel group:BROADS1:groupII:6248402:6254075:1 gene:ENSGACG00000015161 transcript:ENSGACT00000020038  Method ps value:0.672 
Gasterosteus aculeatus >ENSGACP00000004997 pep:novel group:BROADS1:groupXVI:8599380:8601816:1 gene:ENSGACG00000003798 transcript:ENSGACT00000005012  Method ps value:0.672 
Gasterosteus aculeatus >ENSGACP00000013943 pep:novel group:BROADS1:groupXVII:10769471:10793383:-1 gene:ENSGACG00000010539 transcript:ENSGACT00000013968  Method ps value:0.671 
Gasterosteus aculeatus >ENSGACP00000022046 pep:novel group:BROADS1:groupXIV:5396076:5415379:1 gene:ENSGACG00000016668 transcript:ENSGACT00000022088  Method ps value:0.670 
Gasterosteus aculeatus >ENSGACP00000025591 pep:novel group:BROADS1:groupIX:16783067:16790221:-1 gene:ENSGACG00000019359 transcript:ENSGACT00000025641  Method ps value:0.670 
Homo sapiens >ENSP00000305954 pep:novel chromosome:NCBI36:3:187168919:187180320:1 gene:ENSG00000171658 transcript:ENST00000306399  Method ps value:1.287 
Homo sapiens >ENSP00000379038 pep:novel chromosome:NCBI36:22:49311047:49315310:-1 gene:ENSG00000025708 transcript:ENST00000395681  Method ps value:0.997 
Homo sapiens >ENSP00000361501 pep:novel chromosome:NCBI36:1:43689745:43692221:-1 gene:ENSG00000178922 transcript:ENST00000372424  Method ps value:0.930 
Homo sapiens >ENSP00000339084 pep:novel chromosome:NCBI36:1:19503046:19511203:-1 gene:ENSG00000053371 transcript:ENST00000330072  Method ps value:0.909 
Homo sapiens >ENSP00000366485 pep:novel chromosome:NCBI36:2:87253693:87277489:1 gene:ENSG00000204745 transcript:ENST00000377273  Method ps value:0.847 
Homo sapiens >ENSP00000345974 pep:novel chromosome:NCBI36:18:664038:702544:-1 gene:ENSG00000132199 transcript:ENST00000340116  Method ps value:0.734 
Homo sapiens >ENSP00000353883 pep:novel chromosome:NCBI36:3:131761902:131776061:1 gene:ENSG00000198450 transcript:ENST00000360665  Method ps value:0.696 
Loxodonta africana >ENSLAFP00000001397 pep:novel genescaffold:BROADE1:GeneScaffold 7228:69174:71809:-1 gene:ENSLAFG00000001675 transcript:ENSLAFT00000001674  Method ps value:1.261 
Loxodonta africana >ENSLAFP00000002446 pep:novel genescaffold:BROADE1:GeneScaffold 1544:19930:49501:1 gene:ENSLAFG00000002934 transcript:ENSLAFT00000002934  Method ps value:1.131 
Loxodonta africana >ENSLAFP00000000048 pep:novel genescaffold:BROADE1:GeneScaffold 516:37030:73773:-1 gene:ENSLAFG00000000056 transcript:ENSLAFT00000000058  Method ps value:1.097 
Loxodonta africana >ENSLAFP00000004374 pep:novel genescaffold:BROADE1:GeneScaffold 2469:175005:262372:1 gene:ENSLAFG00000005225 transcript:ENSLAFT00000005226  Method ps value:1.003 
Loxodonta africana >ENSLAFP00000001146 pep:novel genescaffold:BROADE1:GeneScaffold 7273:161:72970:1 gene:ENSLAFG00000001364 transcript:ENSLAFT00000001363  Method ps value:0.998 
Loxodonta africana >ENSLAFP00000007349 pep:novel genescaffold:BROADE1:GeneScaffold 352:62355:95128:1 gene:ENSLAFG00000008748 transcript:ENSLAFT00000008748  Method ps value:0.997 
Loxodonta africana >ENSLAFP00000013631 pep:novel genescaffold:BROADE1:GeneScaffold 1257:19730:75196:-1 gene:ENSLAFG00000016239 transcript:ENSLAFT00000016241  Method ps value:0.991 
Loxodonta africana >ENSLAFP00000008922 pep:novel genescaffold:BROADE1:GeneScaffold 5379:14284:36183:1 gene:ENSLAFG00000010660 transcript:ENSLAFT00000010660  Method ps value:0.987 
Loxodonta africana >ENSLAFP00000005057 pep:novel genescaffold:BROADE1:GeneScaffold 3741:10402:114218:1 gene:ENSLAFG00000006029 transcript:ENSLAFT00000006028  Method ps value:0.983 
Loxodonta africana >ENSLAFP00000002067 pep:novel genescaffold:BROADE1:GeneScaffold 4985:231845:308050:-1 gene:ENSLAFG00000002473 transcript:ENSLAFT00000002473  Method ps value:0.974 
Loxodonta africana >ENSLAFP00000013100 pep:novel genescaffold:BROADE1:GeneScaffold 3772:5031:39600:-1 gene:ENSLAFG00000015628 transcript:ENSLAFT00000015626  Method ps value:0.966 
Loxodonta africana >ENSLAFP00000012718 pep:novel genescaffold:BROADE1:GeneScaffold 1702:47996:74467:1 gene:ENSLAFG00000015190 transcript:ENSLAFT00000015187  Method ps value:0.958 
Loxodonta africana >ENSLAFP00000000446 pep:novel scaffold:BROADE1:scaffold 19200:3919:22088:-1 gene:ENSLAFG00000000532 transcript:ENSLAFT00000000532  Method ps value:0.956 
Loxodonta africana >ENSLAFP00000014530 pep:novel genescaffold:BROADE1:GeneScaffold 126:118377:144666:-1 gene:ENSLAFG00000017326 transcript:ENSLAFT00000017326  Method ps value:0.938 
Loxodonta africana >ENSLAFP00000012405 pep:novel genescaffold:BROADE1:GeneScaffold 3897:778:101664:-1 gene:ENSLAFG00000014807 transcript:ENSLAFT00000014813  Method ps value:0.936 
Loxodonta africana >ENSLAFP00000004251 pep:novel genescaffold:BROADE1:GeneScaffold 383:35037:52242:-1 gene:ENSLAFG00000005080 transcript:ENSLAFT00000005080  Method ps value:0.909 
Loxodonta africana >ENSLAFP00000007159 pep:novel scaffold:BROADE1:scaffold 25264:20623:23054:1 gene:ENSLAFG00000008525 transcript:ENSLAFT00000008526  Method ps value:0.904 
Loxodonta africana >ENSLAFP00000000539 pep:novel genescaffold:BROADE1:GeneScaffold 1858:47846:53179:1 gene:ENSLAFG00000000639 transcript:ENSLAFT00000000640  Method ps value:0.868 
Loxodonta africana >ENSLAFP00000005895 pep:novel genescaffold:BROADE1:GeneScaffold 5508:85275:99595:1 gene:ENSLAFG00000007022 transcript:ENSLAFT00000007018  Method ps value:0.856 
Loxodonta africana >ENSLAFP00000008849 pep:novel genescaffold:BROADE1:GeneScaffold 7185:3952:26195:-1 gene:ENSLAFG00000010568 transcript:ENSLAFT00000010570  Method ps value:0.854 
Loxodonta africana >ENSLAFP00000000074 pep:novel genescaffold:BROADE1:GeneScaffold 1725:34473:90820:1 gene:ENSLAFG00000000087 transcript:ENSLAFT00000000087  Method ps value:0.847 
Loxodonta africana >ENSLAFP00000002369 pep:novel genescaffold:BROADE1:GeneScaffold 3388:107583:110120:-1 gene:ENSLAFG00000002831 transcript:ENSLAFT00000002830  Method ps value:0.839 
Loxodonta africana >ENSLAFP00000008272 pep:novel genescaffold:BROADE1:GeneScaffold 1021:53210:119107:1 gene:ENSLAFG00000009871 transcript:ENSLAFT00000009871  Method ps value:0.832 
Loxodonta africana >ENSLAFP00000011728 pep:novel genescaffold:BROADE1:GeneScaffold 2874:39697:118459:-1 gene:ENSLAFG00000014004 transcript:ENSLAFT00000014004  Method ps value:0.826 
Loxodonta africana >ENSLAFP00000001330 pep:novel genescaffold:BROADE1:GeneScaffold 2931:105242:183493:1 gene:ENSLAFG00000001593 transcript:ENSLAFT00000001594  Method ps value:0.813 
Loxodonta africana >ENSLAFP00000002003 pep:novel genescaffold:BROADE1:GeneScaffold 1035:23435:63386:1 gene:ENSLAFG00000002391 transcript:ENSLAFT00000002392  Method ps value:0.811 
Loxodonta africana >ENSLAFP00000001869 pep:novel genescaffold:BROADE1:GeneScaffold 1896:11495:48921:-1 gene:ENSLAFG00000002237 transcript:ENSLAFT00000002237  Method ps value:0.796 
Loxodonta africana >ENSLAFP00000006679 pep:novel scaffold:BROADE1:scaffold 25402:11618:28281:-1 gene:ENSLAFG00000007962 transcript:ENSLAFT00000007961  Method ps value:0.791 
Loxodonta africana >ENSLAFP00000005593 pep:novel genescaffold:BROADE1:GeneScaffold 996:59474:89173:1 gene:ENSLAFG00000006659 transcript:ENSLAFT00000006660  Method ps value:0.788 
Loxodonta africana >ENSLAFP00000013882 pep:novel genescaffold:BROADE1:GeneScaffold 5404:36230:54824:1 gene:ENSLAFG00000016529 transcript:ENSLAFT00000016531  Method ps value:0.784 
Loxodonta africana >ENSLAFP00000005936 pep:novel genescaffold:BROADE1:GeneScaffold 1809:11794:38991:-1 gene:ENSLAFG00000007062 transcript:ENSLAFT00000007063  Method ps value:0.774 
Loxodonta africana >ENSLAFP00000005213 pep:novel genescaffold:BROADE1:GeneScaffold 6637:3885:42854:1 gene:ENSLAFG00000006213 transcript:ENSLAFT00000006211  Method ps value:0.774 
Loxodonta africana >ENSLAFP00000004458 pep:novel genescaffold:BROADE1:GeneScaffold 5148:11651:41166:-1 gene:ENSLAFG00000005325 transcript:ENSLAFT00000005326  Method ps value:0.772 
Loxodonta africana >ENSLAFP00000007061 pep:novel genescaffold:BROADE1:GeneScaffold 4777:20978:51068:-1 gene:ENSLAFG00000008414 transcript:ENSLAFT00000008416  Method ps value:0.772 
Loxodonta africana >ENSLAFP00000002228 pep:novel genescaffold:BROADE1:GeneScaffold 6933:163168:169336:1 gene:ENSLAFG00000002665 transcript:ENSLAFT00000002665  Method ps value:0.770 
Loxodonta africana >ENSLAFP00000015443 pep:novel genescaffold:BROADE1:GeneScaffold 3596:4362:139809:-1 gene:ENSLAFG00000018426 transcript:ENSLAFT00000018427  Method ps value:0.770 
Loxodonta africana >ENSLAFP00000011856 pep:novel genescaffold:BROADE1:GeneScaffold 1559:65739:112678:1 gene:ENSLAFG00000014164 transcript:ENSLAFT00000014160  Method ps value:0.770 
Loxodonta africana >ENSLAFP00000011830 pep:novel genescaffold:BROADE1:GeneScaffold 7170:18548:33333:1 gene:ENSLAFG00000014127 transcript:ENSLAFT00000014126  Method ps value:0.769 
Loxodonta africana >ENSLAFP00000005966 pep:novel genescaffold:BROADE1:GeneScaffold 702:14932:137872:1 gene:ENSLAFG00000007093 transcript:ENSLAFT00000007096  Method ps value:0.769 
Loxodonta africana >ENSLAFP00000008875 pep:novel genescaffold:BROADE1:GeneScaffold 5878:12754:38544:-1 gene:ENSLAFG00000010596 transcript:ENSLAFT00000010597  Method ps value:0.768 
Loxodonta africana >ENSLAFP00000005029 pep:novel scaffold:BROADE1:scaffold 5797:84216:87568:1 gene:ENSLAFG00000005997 transcript:ENSLAFT00000005997  Method ps value:0.753 
Loxodonta africana >ENSLAFP00000001002 pep:novel genescaffold:BROADE1:GeneScaffold 2366:334:75057:1 gene:ENSLAFG00000001187 transcript:ENSLAFT00000001187  Method ps value:0.752 
Loxodonta africana >ENSLAFP00000006277 pep:novel genescaffold:BROADE1:GeneScaffold 4615:14695:33703:1 gene:ENSLAFG00000007464 transcript:ENSLAFT00000007464  Method ps value:0.751 
Loxodonta africana >ENSLAFP00000006001 pep:novel genescaffold:BROADE1:GeneScaffold 35:31567:100469:-1 gene:ENSLAFG00000007136 transcript:ENSLAFT00000007136  Method ps value:0.751 
Loxodonta africana >ENSLAFP00000006313 pep:novel genescaffold:BROADE1:GeneScaffold 7357:29015:56113:-1 gene:ENSLAFG00000007509 transcript:ENSLAFT00000007507  Method ps value:0.747 
Loxodonta africana >ENSLAFP00000014292 pep:novel genescaffold:BROADE1:GeneScaffold 2079:11317:34805:-1 gene:ENSLAFG00000017047 transcript:ENSLAFT00000017050  Method ps value:0.739 
Loxodonta africana >ENSLAFP00000012625 pep:novel genescaffold:BROADE1:GeneScaffold 5391:39825:74790:1 gene:ENSLAFG00000015079 transcript:ENSLAFT00000015077  Method ps value:0.737 
Loxodonta africana >ENSLAFP00000014438 pep:novel genescaffold:BROADE1:GeneScaffold 7729:60142:127122:-1 gene:ENSLAFG00000017216 transcript:ENSLAFT00000017221  Method ps value:0.735 
Loxodonta africana >ENSLAFP00000012636 pep:novel genescaffold:BROADE1:GeneScaffold 616:165092:261149:1 gene:ENSLAFG00000015089 transcript:ENSLAFT00000015090  Method ps value:0.734 
Loxodonta africana >ENSLAFP00000003956 pep:novel genescaffold:BROADE1:GeneScaffold 7250:31113:45266:1 gene:ENSLAFG00000004730 transcript:ENSLAFT00000004730  Method ps value:0.718 
Loxodonta africana >ENSLAFP00000001339 pep:novel genescaffold:BROADE1:GeneScaffold 2428:46320:76787:-1 gene:ENSLAFG00000001603 transcript:ENSLAFT00000001603  Method ps value:0.714 
Loxodonta africana >ENSLAFP00000012902 pep:novel genescaffold:BROADE1:GeneScaffold 6925:303356:453584:-1 gene:ENSLAFG00000015400 transcript:ENSLAFT00000015398  Method ps value:0.711 
Loxodonta africana >ENSLAFP00000007316 pep:novel genescaffold:BROADE1:GeneScaffold 4956:81571:92233:-1 gene:ENSLAFG00000008711 transcript:ENSLAFT00000008711  Method ps value:0.710 
Loxodonta africana >ENSLAFP00000013717 pep:novel scaffold:BROADE1:scaffold 21940:17793:26196:-1 gene:ENSLAFG00000016337 transcript:ENSLAFT00000016335  Method ps value:0.710 
Loxodonta africana >ENSLAFP00000001627 pep:novel genescaffold:BROADE1:GeneScaffold 3397:33658:54677:1 gene:ENSLAFG00000001944 transcript:ENSLAFT00000001944  Method ps value:0.707 
Loxodonta africana >ENSLAFP00000007960 pep:novel genescaffold:BROADE1:GeneScaffold 5084:101775:133908:1 gene:ENSLAFG00000009489 transcript:ENSLAFT00000009489  Method ps value:0.706 
Loxodonta africana >ENSLAFP00000005632 pep:novel genescaffold:BROADE1:GeneScaffold 6461:535:8920:-1 gene:ENSLAFG00000006704 transcript:ENSLAFT00000006707  Method ps value:0.704 
Loxodonta africana >ENSLAFP00000012972 pep:novel genescaffold:BROADE1:GeneScaffold 7588:56112:64368:1 gene:ENSLAFG00000015474 transcript:ENSLAFT00000015477  Method ps value:0.703 
Loxodonta africana >ENSLAFP00000004270 pep:novel genescaffold:BROADE1:GeneScaffold 3144:50422:71244:1 gene:ENSLAFG00000005103 transcript:ENSLAFT00000005103  Method ps value:0.702 
Loxodonta africana >ENSLAFP00000001975 pep:novel genescaffold:BROADE1:GeneScaffold 7512:48860:115191:1 gene:ENSLAFG00000002362 transcript:ENSLAFT00000002362  Method ps value:0.701 
Loxodonta africana >ENSLAFP00000010320 pep:novel genescaffold:BROADE1:GeneScaffold 1175:13355:47678:1 gene:ENSLAFG00000012342 transcript:ENSLAFT00000012341  Method ps value:0.699 
Loxodonta africana >ENSLAFP00000000809 pep:novel genescaffold:BROADE1:GeneScaffold 1568:70:6697:1 gene:ENSLAFG00000000968 transcript:ENSLAFT00000000967  Method ps value:0.699 
Loxodonta africana >ENSLAFP00000002085 pep:novel genescaffold:BROADE1:GeneScaffold 1592:63356:143122:1 gene:ENSLAFG00000002496 transcript:ENSLAFT00000002496  Method ps value:0.699 
Loxodonta africana >ENSLAFP00000012917 pep:novel genescaffold:BROADE1:GeneScaffold 3010:59432:103658:-1 gene:ENSLAFG00000015416 transcript:ENSLAFT00000015417  Method ps value:0.696 
Loxodonta africana >ENSLAFP00000008468 pep:novel scaffold:BROADE1:scaffold 18814:17590:39681:1 gene:ENSLAFG00000010101 transcript:ENSLAFT00000010101  Method ps value:0.696 
Loxodonta africana >ENSLAFP00000013664 pep:novel genescaffold:BROADE1:GeneScaffold 3702:5287:54541:1 gene:ENSLAFG00000016278 transcript:ENSLAFT00000016276  Method ps value:0.689 
Loxodonta africana >ENSLAFP00000010643 pep:novel genescaffold:BROADE1:GeneScaffold 2867:67756:101759:-1 gene:ENSLAFG00000012728 transcript:ENSLAFT00000012727  Method ps value:0.688 
Loxodonta africana >ENSLAFP00000013566 pep:novel genescaffold:BROADE1:GeneScaffold 6192:3494:15461:1 gene:ENSLAFG00000016165 transcript:ENSLAFT00000016164  Method ps value:0.687 
Loxodonta africana >ENSLAFP00000013866 pep:novel genescaffold:BROADE1:GeneScaffold 1058:2778:14847:-1 gene:ENSLAFG00000016510 transcript:ENSLAFT00000016509  Method ps value:0.686 
Loxodonta africana >ENSLAFP00000000759 pep:novel genescaffold:BROADE1:GeneScaffold 57:119825:161350:-1 gene:ENSLAFG00000000909 transcript:ENSLAFT00000000908  Method ps value:0.672 
Loxodonta africana >ENSLAFP00000005707 pep:novel scaffold:BROADE1:scaffold 9383:19762:35510:1 gene:ENSLAFG00000006793 transcript:ENSLAFT00000006790  Method ps value:0.671 
Macaca mulatta >ENSMMUP00000032684 pep:novel chromosome:MMUL 1:20:4619611:4640914:-1 gene:ENSMMUG00000020540 transcript:ENSMMUT00000039618  Method ps value:1.140 
Macaca mulatta >ENSMMUP00000027049 pep:novel chromosome:MMUL 1:20:4619615:4634007:-1 gene:ENSMMUG00000020540 transcript:ENSMMUT00000028904  Method ps value:1.140 
Macaca mulatta >ENSMMUP00000031183 pep:novel chromosome:MMUL 1:1:46358828:46361606:-1 gene:ENSMMUG00000023675 transcript:ENSMMUT00000033319  Method ps value:1.079 
Macaca mulatta >ENSMMUP00000002353 pep:novel chromosome:MMUL 1:10:94547793:94551912:-1 gene:ENSMMUG00000001765 transcript:ENSMMUT00000002489  Method ps value:1.056 
Macaca mulatta >ENSMMUP00000002352 pep:novel chromosome:MMUL 1:10:94547793:94551912:-1 gene:ENSMMUG00000001765 transcript:ENSMMUT00000002488  Method ps value:1.056 
Macaca mulatta >ENSMMUP00000035745 pep:novel chromosome:MMUL 1:9:97165540:97183166:1 gene:ENSMMUG00000020033 transcript:ENSMMUT00000042736  Method ps value:1.056 
Macaca mulatta >ENSMMUP00000003702 pep:novel chromosome:MMUL 1:10:13504956:13506335:-1 gene:ENSMMUG00000002758 transcript:ENSMMUT00000003918  Method ps value:1.007 
Macaca mulatta >ENSMMUP00000027366 pep:novel chromosome:MMUL 1:8:42918836:42958436:1 gene:ENSMMUG00000020793 transcript:ENSMMUT00000029248  Method ps value:0.990 
Macaca mulatta >ENSMMUP00000029630 pep:novel chromosome:MMUL 1:1:146181034:146267528:1 gene:ENSMMUG00000022510 transcript:ENSMMUT00000031671  Method ps value:0.974 
Macaca mulatta >ENSMMUP00000033829 pep:novel chromosome:MMUL 1:7:19063244:19101163:1 gene:ENSMMUG00000004579 transcript:ENSMMUT00000040802  Method ps value:0.971 
Macaca mulatta >ENSMMUP00000002834 pep:novel chromosome:MMUL 1:13:74748572:74756538:-1 gene:ENSMMUG00000002129 transcript:ENSMMUT00000003002  Method ps value:0.970 
Macaca mulatta >ENSMMUP00000031186 pep:novel chromosome:MMUL 1:1:46358828:46361606:-1 gene:ENSMMUG00000023675 transcript:ENSMMUT00000033322  Method ps value:0.967 
Macaca mulatta >ENSMMUP00000035542 pep:novel chromosome:MMUL 1:9:125421339:125462784:-1 gene:ENSMMUG00000008542 transcript:ENSMMUT00000042534  Method ps value:0.966 
Macaca mulatta >ENSMMUP00000011209 pep:novel chromosome:MMUL 1:9:125421523:125477823:-1 gene:ENSMMUG00000008542 transcript:ENSMMUT00000011950  Method ps value:0.966 
Macaca mulatta >ENSMMUP00000037932 pep:novel chromosome:MMUL 1:10:25404538:25483037:-1 gene:ENSMMUG00000003385 transcript:ENSMMUT00000044911  Method ps value:0.964 
Macaca mulatta >ENSMMUP00000012347 pep:novel chromosome:MMUL 1:7:85404323:85416628:1 gene:ENSMMUG00000009441 transcript:ENSMMUT00000013175  Method ps value:0.961 
Macaca mulatta >ENSMMUP00000025677 pep:novel chromosome:MMUL 1:1:26410905:26435410:-1 gene:ENSMMUG00000019548 transcript:ENSMMUT00000027454  Method ps value:0.957 
Macaca mulatta >ENSMMUP00000029626 pep:novel chromosome:MMUL 1:1:146162284:146267778:1 gene:ENSMMUG00000022510 transcript:ENSMMUT00000031667  Method ps value:0.955 
Macaca mulatta >ENSMMUP00000001129 pep:novel chromosome:MMUL 1:20:758068:763613:1 gene:ENSMMUG00000000835 transcript:ENSMMUT00000001203  Method ps value:0.950 
Macaca mulatta >ENSMMUP00000010020 pep:novel chromosome:MMUL 1:14:124050204:124065759:1 gene:ENSMMUG00000007624 transcript:ENSMMUT00000010680  Method ps value:0.939 
Macaca mulatta >ENSMMUP00000004771 pep:novel scaffold:MMUL 1:1099214732870:2989:4560:1 gene:ENSMMUG00000030453 transcript:ENSMMUT00000005063  Method ps value:0.938 
Macaca mulatta >ENSMMUP00000017994 pep:novel chromosome:MMUL 1:1:57482217:57497345:-1 gene:ENSMMUG00000013680 transcript:ENSMMUT00000019213  Method ps value:0.935 
Macaca mulatta >ENSMMUP00000033642 pep:novel chromosome:MMUL 1:6:174041871:174047171:-1 gene:ENSMMUG00000016911 transcript:ENSMMUT00000040593  Method ps value:0.931 
Macaca mulatta >ENSMMUP00000033641 pep:novel chromosome:MMUL 1:6:174041871:174046950:-1 gene:ENSMMUG00000016911 transcript:ENSMMUT00000040592  Method ps value:0.931 
Macaca mulatta >ENSMMUP00000006711 pep:novel chromosome:MMUL 1:8:28236273:28339660:1 gene:ENSMMUG00000005067 transcript:ENSMMUT00000007142  Method ps value:0.930 
Macaca mulatta >ENSMMUP00000012052 pep:novel chromosome:MMUL 1:10:41202083:41256228:-1 gene:ENSMMUG00000009192 transcript:ENSMMUT00000012855  Method ps value:0.930 
Macaca mulatta >ENSMMUP00000028338 pep:novel chromosome:MMUL 1:8:27641748:27698803:1 gene:ENSMMUG00000021515 transcript:ENSMMUT00000030283  Method ps value:0.925 
Macaca mulatta >ENSMMUP00000008811 pep:novel chromosome:MMUL 1:1:21914592:21921942:-1 gene:ENSMMUG00000006697 transcript:ENSMMUT00000009378  Method ps value:0.913 
Macaca mulatta >ENSMMUP00000008039 pep:novel chromosome:MMUL 1:2:51237640:51247402:-1 gene:ENSMMUG00000006117 transcript:ENSMMUT00000008552  Method ps value:0.913 
Macaca mulatta >ENSMMUP00000026582 pep:novel chromosome:MMUL 1:15:42481572:42496706:1 gene:ENSMMUG00000020190 transcript:ENSMMUT00000028405  Method ps value:0.913 
Macaca mulatta >ENSMMUP00000004971 pep:novel chromosome:MMUL 1:1:104051029:104085286:-1 gene:ENSMMUG00000003730 transcript:ENSMMUT00000005277  Method ps value:0.912 
Macaca mulatta >ENSMMUP00000026348 pep:novel chromosome:MMUL 1:9:97165540:97193702:1 gene:ENSMMUG00000020033 transcript:ENSMMUT00000028161  Method ps value:0.908 
Macaca mulatta >ENSMMUP00000025883 pep:novel chromosome:MMUL 1:2:174601449:174640592:1 gene:ENSMMUG00000019696 transcript:ENSMMUT00000027671  Method ps value:0.905 
Macaca mulatta >ENSMMUP00000004508 pep:novel chromosome:MMUL 1:10:25404538:25483052:-1 gene:ENSMMUG00000003385 transcript:ENSMMUT00000004782  Method ps value:0.899 
Macaca mulatta >ENSMMUP00000037379 pep:novel chromosome:MMUL 1:12:97501413:97647612:1 gene:ENSMMUG00000021216 transcript:ENSMMUT00000007949  Method ps value:0.898 
Macaca mulatta >ENSMMUP00000021134 pep:novel chromosome:MMUL 1:9:16711871:16788405:1 gene:ENSMMUG00000016063 transcript:ENSMMUT00000022591  Method ps value:0.897 
Macaca mulatta >ENSMMUP00000029628 pep:novel chromosome:MMUL 1:1:146162272:146267797:1 gene:ENSMMUG00000022510 transcript:ENSMMUT00000031669  Method ps value:0.893 
Macaca mulatta >ENSMMUP00000009048 pep:novel chromosome:MMUL 1:1:21957674:21965830:-1 gene:ENSMMUG00000006891 transcript:ENSMMUT00000009631  Method ps value:0.893 
Macaca mulatta >ENSMMUP00000012608 pep:novel chromosome:MMUL 1:5:19282142:19339984:-1 gene:ENSMMUG00000009637 transcript:ENSMMUT00000013456  Method ps value:0.892 
Macaca mulatta >ENSMMUP00000026833 pep:novel scaffold:MMUL 1:1099214769335:14:1456:-1 gene:ENSMMUG00000020393 transcript:ENSMMUT00000028679  Method ps value:0.889 
Macaca mulatta >ENSMMUP00000004829 pep:novel chromosome:MMUL 1:14:681338:723745:-1 gene:ENSMMUG00000003618 transcript:ENSMMUT00000005125  Method ps value:0.883 
Macaca mulatta >ENSMMUP00000039733 pep:novel chromosome:MMUL 1:2:51230145:51247390:-1 gene:ENSMMUG00000006117 transcript:ENSMMUT00000046703  Method ps value:0.882 
Macaca mulatta >ENSMMUP00000032354 pep:novel chromosome:MMUL 1:20:66350064:66351683:-1 gene:ENSMMUG00000010836 transcript:ENSMMUT00000015153  Method ps value:0.876 
Macaca mulatta >ENSMMUP00000034549 pep:novel chromosome:MMUL 1:6:67521049:67535470:1 gene:ENSMMUG00000020215 transcript:ENSMMUT00000041521  Method ps value:0.873 
Macaca mulatta >ENSMMUP00000039886 pep:novel chromosome:MMUL 1:1:80110035:80406917:1 gene:ENSMMUG00000020218 transcript:ENSMMUT00000046857  Method ps value:0.873 
Macaca mulatta >ENSMMUP00000006150 pep:novel chromosome:MMUL 1:14:89805:93311:1 gene:ENSMMUG00000004622 transcript:ENSMMUT00000006539  Method ps value:0.872 
Macaca mulatta >ENSMMUP00000027690 pep:novel chromosome:MMUL 1:6:94929774:94930927:1 gene:ENSMMUG00000021040 transcript:ENSMMUT00000029589  Method ps value:0.871 
Macaca mulatta >ENSMMUP00000000846 pep:novel chromosome:MMUL 1:1:21931825:21938070:-1 gene:ENSMMUG00000006891 transcript:ENSMMUT00000000908  Method ps value:0.871 
Macaca mulatta >ENSMMUP00000024249 pep:novel chromosome:MMUL 1:9:129771440:129815018:1 gene:ENSMMUG00000018429 transcript:ENSMMUT00000025912  Method ps value:0.870 
Macaca mulatta >ENSMMUP00000026735 pep:novel chromosome:MMUL 1:20:72286929:72367795:-1 gene:ENSMMUG00000020316 transcript:ENSMMUT00000028574  Method ps value:0.869 
Macaca mulatta >ENSMMUP00000026733 pep:novel chromosome:MMUL 1:20:72327494:72367924:-1 gene:ENSMMUG00000020316 transcript:ENSMMUT00000028572  Method ps value:0.869 
Macaca mulatta >ENSMMUP00000029962 pep:novel chromosome:MMUL 1:7:19063244:19101163:1 gene:ENSMMUG00000004579 transcript:ENSMMUT00000032023  Method ps value:0.869 
Macaca mulatta >ENSMMUP00000014230 pep:novel chromosome:MMUL 1:11:21834931:21866552:-1 gene:ENSMMUG00000010857 transcript:ENSMMUT00000015186  Method ps value:0.866 
Macaca mulatta >ENSMMUP00000032323 pep:novel chromosome:MMUL 1:20:72327505:72367902:-1 gene:ENSMMUG00000020316 transcript:ENSMMUT00000039237  Method ps value:0.866 
Macaca mulatta >ENSMMUP00000025179 pep:novel chromosome:MMUL 1:3:119411249:119430985:1 gene:ENSMMUG00000019157 transcript:ENSMMUT00000026912  Method ps value:0.862 
Macaca mulatta >ENSMMUP00000038550 pep:novel chromosome:MMUL 1:1:139775309:139780034:1 gene:ENSMMUG00000022630 transcript:ENSMMUT00000045517  Method ps value:0.860 
Macaca mulatta >ENSMMUP00000022320 pep:novel chromosome:MMUL 1:2:84093051:84095671:-1 gene:ENSMMUG00000016971 transcript:ENSMMUT00000023847  Method ps value:0.860 
Macaca mulatta >ENSMMUP00000018373 pep:novel chromosome:MMUL 1:6:159845881:159862222:1 gene:ENSMMUG00000013980 transcript:ENSMMUT00000019622  Method ps value:0.860 
Macaca mulatta >ENSMMUP00000008218 pep:novel chromosome:MMUL 1:7:167334674:167403687:1 gene:ENSMMUG00000006243 transcript:ENSMMUT00000008745  Method ps value:0.854 
Macaca mulatta >ENSMMUP00000026732 pep:novel chromosome:MMUL 1:20:72327497:72367896:-1 gene:ENSMMUG00000020316 transcript:ENSMMUT00000028571  Method ps value:0.854 
Macaca mulatta >ENSMMUP00000009938 pep:novel chromosome:MMUL 1:20:3693094:3694952:-1 gene:ENSMMUG00000007571 transcript:ENSMMUT00000010594  Method ps value:0.851 
Macaca mulatta >ENSMMUP00000032124 pep:novel chromosome:MMUL 1:8:42918892:42958435:1 gene:ENSMMUG00000020793 transcript:ENSMMUT00000039042  Method ps value:0.848 
Macaca mulatta >ENSMMUP00000008040 pep:novel chromosome:MMUL 1:2:51239487:51247402:-1 gene:ENSMMUG00000006117 transcript:ENSMMUT00000008553  Method ps value:0.832 
Macaca mulatta >ENSMMUP00000032109 pep:novel chromosome:MMUL 1:8:54363981:54407252:-1 gene:ENSMMUG00000003347 transcript:ENSMMUT00000013981  Method ps value:0.829 
Macaca mulatta >ENSMMUP00000004458 pep:novel chromosome:MMUL 1:8:54366709:54445642:-1 gene:ENSMMUG00000003347 transcript:ENSMMUT00000004729  Method ps value:0.829 
Macaca mulatta >ENSMMUP00000018211 pep:novel chromosome:MMUL 1:1:96906962:96926608:-1 gene:ENSMMUG00000013857 transcript:ENSMMUT00000019447  Method ps value:0.826 
Macaca mulatta >ENSMMUP00000023924 pep:novel chromosome:MMUL 1:14:75373646:75391747:1 gene:ENSMMUG00000018178 transcript:ENSMMUT00000025568  Method ps value:0.826 
Macaca mulatta >ENSMMUP00000026614 pep:novel chromosome:MMUL 1:6:67519004:67535470:1 gene:ENSMMUG00000020215 transcript:ENSMMUT00000028440  Method ps value:0.825 
Macaca mulatta >ENSMMUP00000039233 pep:novel chromosome:MMUL 1:11:65466669:65467746:1 gene:ENSMMUG00000031761 transcript:ENSMMUT00000046189  Method ps value:0.824 
Macaca mulatta >ENSMMUP00000005086 pep:novel chromosome:MMUL 1:2:88662638:88716866:-1 gene:ENSMMUG00000003820 transcript:ENSMMUT00000005402  Method ps value:0.822 
Macaca mulatta >ENSMMUP00000005087 pep:novel chromosome:MMUL 1:2:88662638:88716835:-1 gene:ENSMMUG00000003820 transcript:ENSMMUT00000005403  Method ps value:0.820 
Macaca mulatta >ENSMMUP00000039954 pep:novel chromosome:MMUL 1:15:9978185:10019687:1 gene:ENSMMUG00000021848 transcript:ENSMMUT00000046922  Method ps value:0.819 
Macaca mulatta >ENSMMUP00000014044 pep:novel chromosome:MMUL 1:14:51500453:51517999:-1 gene:ENSMMUG00000010718 transcript:ENSMMUT00000014989  Method ps value:0.817 
Macaca mulatta >ENSMMUP00000034713 pep:novel chromosome:MMUL 1:16:46471613:46499819:-1 gene:ENSMMUG00000007920 transcript:ENSMMUT00000041692  Method ps value:0.815 
Macaca mulatta >ENSMMUP00000032753 pep:novel chromosome:MMUL 1:20:764981:770529:-1 gene:ENSMMUG00000000839 transcript:ENSMMUT00000037008  Method ps value:0.814 
Macaca mulatta >ENSMMUP00000039291 pep:novel chromosome:MMUL 1:1:122249647:122277083:1 gene:ENSMMUG00000016567 transcript:ENSMMUT00000046249  Method ps value:0.806 
Macaca mulatta >ENSMMUP00000021764 pep:novel chromosome:MMUL 1:1:122249675:122277109:1 gene:ENSMMUG00000016567 transcript:ENSMMUT00000023263  Method ps value:0.806 
Macaca mulatta >ENSMMUP00000039393 pep:novel chromosome:MMUL 1:2:84180992:84198172:-1 gene:ENSMMUG00000005596 transcript:ENSMMUT00000046351  Method ps value:0.804 
Macaca mulatta >ENSMMUP00000007397 pep:novel chromosome:MMUL 1:2:84180952:84198174:-1 gene:ENSMMUG00000005596 transcript:ENSMMUT00000007871  Method ps value:0.804 
Macaca mulatta >ENSMMUP00000036140 pep:novel chromosome:MMUL 1:9:25200115:25209863:1 gene:ENSMMUG00000022383 transcript:ENSMMUT00000031478  Method ps value:0.803 
Macaca mulatta >ENSMMUP00000026618 pep:novel chromosome:MMUL 1:1:80110109:80406917:1 gene:ENSMMUG00000020218 transcript:ENSMMUT00000028444  Method ps value:0.802 
Macaca mulatta >ENSMMUP00000008453 pep:novel chromosome:MMUL 1:9:87240595:87328864:1 gene:ENSMMUG00000006411 transcript:ENSMMUT00000008992  Method ps value:0.801 
Macaca mulatta >ENSMMUP00000022462 pep:novel chromosome:MMUL 1:3:38827462:38886164:-1 gene:ENSMMUG00000017064 transcript:ENSMMUT00000023997  Method ps value:0.800 
Macaca mulatta >ENSMMUP00000037723 pep:novel scaffold:MMUL 1:1099214342805:1:828:1 gene:ENSMMUG00000031249 transcript:ENSMMUT00000044707  Method ps value:0.799 
Macaca mulatta >ENSMMUP00000008603 pep:novel chromosome:MMUL 1:11:47230152:47235549:1 gene:ENSMMUG00000006532 transcript:ENSMMUT00000009156  Method ps value:0.797 
Macaca mulatta >ENSMMUP00000027398 pep:novel chromosome:MMUL 1:11:4753383:4791987:1 gene:ENSMMUG00000020813 transcript:ENSMMUT00000029283  Method ps value:0.795 
Macaca mulatta >ENSMMUP00000039525 pep:novel chromosome:MMUL 1:2:78090875:78145496:-1 gene:ENSMMUG00000006315 transcript:ENSMMUT00000046489  Method ps value:0.795 
Macaca mulatta >ENSMMUP00000008314 pep:novel chromosome:MMUL 1:2:78090875:78145310:-1 gene:ENSMMUG00000006315 transcript:ENSMMUT00000008844  Method ps value:0.795 
Macaca mulatta >ENSMMUP00000017310 pep:novel chromosome:MMUL 1:11:124884752:124903171:1 gene:ENSMMUG00000013178 transcript:ENSMMUT00000018486  Method ps value:0.795 
Macaca mulatta >ENSMMUP00000040557 pep:novel chromosome:MMUL 1:1:21957703:21965802:-1 gene:ENSMMUG00000006891 transcript:ENSMMUT00000047525  Method ps value:0.794 
Macaca mulatta >ENSMMUP00000008672 pep:novel chromosome:MMUL 1:16:5186803:5212368:-1 gene:ENSMMUG00000006594 transcript:ENSMMUT00000009229  Method ps value:0.794 
Macaca mulatta >ENSMMUP00000027725 pep:novel chromosome:MMUL 1:13:38785381:38846217:-1 gene:ENSMMUG00000021066 transcript:ENSMMUT00000029625  Method ps value:0.793 
Macaca mulatta >ENSMMUP00000031176 pep:novel chromosome:MMUL 1:1:46358828:46361890:-1 gene:ENSMMUG00000023675 transcript:ENSMMUT00000033312  Method ps value:0.792 
Macaca mulatta >ENSMMUP00000024741 pep:novel chromosome:MMUL 1:1:91665950:91704629:-1 gene:ENSMMUG00000018795 transcript:ENSMMUT00000026430  Method ps value:0.791 
Macaca mulatta >ENSMMUP00000020128 pep:novel chromosome:MMUL 1:4:136582915:136637765:1 gene:ENSMMUG00000015352 transcript:ENSMMUT00000021520  Method ps value:0.791 
Macaca mulatta >ENSMMUP00000039396 pep:novel chromosome:MMUL 1:11:53559604:53578137:-1 gene:ENSMMUG00000000860 transcript:ENSMMUT00000046354  Method ps value:0.789 
Macaca mulatta >ENSMMUP00000039356 pep:novel chromosome:MMUL 1:2:85835435:85847356:-1 gene:ENSMMUG00000010498 transcript:ENSMMUT00000046314  Method ps value:0.786 
Macaca mulatta >ENSMMUP00000013762 pep:novel chromosome:MMUL 1:2:85835437:85847700:-1 gene:ENSMMUG00000010498 transcript:ENSMMUT00000014691  Method ps value:0.786 
Macaca mulatta >ENSMMUP00000036045 pep:novel chromosome:MMUL 1:17:88384321:88386111:-1 gene:ENSMMUG00000008874 transcript:ENSMMUT00000043031  Method ps value:0.780 
Macaca mulatta >ENSMMUP00000007716 pep:novel chromosome:MMUL 1:7:23745417:23763955:1 gene:ENSMMUG00000005858 transcript:ENSMMUT00000008206  Method ps value:0.777 
Macaca mulatta >ENSMMUP00000003777 pep:novel chromosome:MMUL 1:2:157472065:157487458:-1 gene:ENSMMUG00000002827 transcript:ENSMMUT00000004002  Method ps value:0.777 
Macaca mulatta >ENSMMUP00000022175 pep:novel chromosome:MMUL 1:19:12332765:12339442:-1 gene:ENSMMUG00000016869 transcript:ENSMMUT00000023697  Method ps value:0.776 
Macaca mulatta >ENSMMUP00000028506 pep:novel chromosome:MMUL 1:14:37673670:37716127:-1 gene:ENSMMUG00000021646 transcript:ENSMMUT00000030462  Method ps value:0.776 
Macaca mulatta >ENSMMUP00000036007 pep:novel chromosome:MMUL 1:13:134088007:134097382:1 gene:ENSMMUG00000004177 transcript:ENSMMUT00000042995  Method ps value:0.774 
Macaca mulatta >ENSMMUP00000004972 pep:novel chromosome:MMUL 1:1:104051029:104085286:-1 gene:ENSMMUG00000003730 transcript:ENSMMUT00000005278  Method ps value:0.773 
Macaca mulatta >ENSMMUP00000026734 pep:novel chromosome:MMUL 1:20:72327500:72378151:-1 gene:ENSMMUG00000020316 transcript:ENSMMUT00000028573  Method ps value:0.773 
Macaca mulatta >ENSMMUP00000010555 pep:novel chromosome:MMUL 1:12:105595760:105607157:-1 gene:ENSMMUG00000008049 transcript:ENSMMUT00000011260  Method ps value:0.768 
Macaca mulatta >ENSMMUP00000016299 pep:novel chromosome:MMUL 1:3:44148595:44183189:-1 gene:ENSMMUG00000030421 transcript:ENSMMUT00000017405  Method ps value:0.767 
Macaca mulatta >ENSMMUP00000001009 pep:novel chromosome:MMUL 1:16:30401733:30419708:-1 gene:ENSMMUG00000000750 transcript:ENSMMUT00000001077  Method ps value:0.766 
Macaca mulatta >ENSMMUP00000010018 pep:novel chromosome:MMUL 1:14:124049108:124065734:1 gene:ENSMMUG00000007624 transcript:ENSMMUT00000010678  Method ps value:0.766 
Macaca mulatta >ENSMMUP00000010115 pep:novel chromosome:MMUL 1:2:43052528:43146243:1 gene:ENSMMUG00000007696 transcript:ENSMMUT00000010782  Method ps value:0.761 
Macaca mulatta >ENSMMUP00000017974 pep:novel chromosome:MMUL 1:X:152327987:152352905:1 gene:ENSMMUG00000013667 transcript:ENSMMUT00000019192  Method ps value:0.760 
Macaca mulatta >ENSMMUP00000008451 pep:novel chromosome:MMUL 1:9:87290393:87328444:1 gene:ENSMMUG00000006411 transcript:ENSMMUT00000008990  Method ps value:0.757 
Macaca mulatta >ENSMMUP00000004830 pep:novel chromosome:MMUL 1:14:681338:723713:-1 gene:ENSMMUG00000003618 transcript:ENSMMUT00000005126  Method ps value:0.756 
Macaca mulatta >ENSMMUP00000002518 pep:novel chromosome:MMUL 1:5:34494472:34516312:-1 gene:ENSMMUG00000001892 transcript:ENSMMUT00000002666  Method ps value:0.754 
Macaca mulatta >ENSMMUP00000032536 pep:novel chromosome:MMUL 1:7:167056501:167069535:-1 gene:ENSMMUG00000029181 transcript:ENSMMUT00000039448  Method ps value:0.753 
Macaca mulatta >ENSMMUP00000039418 pep:novel chromosome:MMUL 1:15:42481569:42497049:1 gene:ENSMMUG00000020190 transcript:ENSMMUT00000046375  Method ps value:0.749 
Macaca mulatta >ENSMMUP00000028198 pep:novel chromosome:MMUL 1:2:86159561:86182585:-1 gene:ENSMMUG00000020116 transcript:ENSMMUT00000030131  Method ps value:0.748 
Macaca mulatta >ENSMMUP00000039868 pep:novel chromosome:MMUL 1:11:45182009:45225692:1 gene:ENSMMUG00000002045 transcript:ENSMMUT00000046839  Method ps value:0.746 
Macaca mulatta >ENSMMUP00000026248 pep:novel chromosome:MMUL 1:4:30233846:30243356:-1 gene:ENSMMUG00000019960 transcript:ENSMMUT00000028055  Method ps value:0.745 
Macaca mulatta >ENSMMUP00000012709 pep:novel chromosome:MMUL 1:16:54075446:54079833:1 gene:ENSMMUG00000009713 transcript:ENSMMUT00000013563  Method ps value:0.744 
Macaca mulatta >ENSMMUP00000030629 pep:novel chromosome:MMUL 1:9:91930557:92038020:-1 gene:ENSMMUG00000023267 transcript:ENSMMUT00000032733  Method ps value:0.743 
Macaca mulatta >ENSMMUP00000001043 pep:novel chromosome:MMUL 1:20:55354806:55442268:1 gene:ENSMMUG00000000769 transcript:ENSMMUT00000001114  Method ps value:0.742 
Macaca mulatta >ENSMMUP00000001041 pep:novel chromosome:MMUL 1:20:55354861:55442268:1 gene:ENSMMUG00000000769 transcript:ENSMMUT00000001112  Method ps value:0.742 
Macaca mulatta >ENSMMUP00000032083 pep:novel chromosome:MMUL 1:8:69057601:69093308:1 gene:ENSMMUG00000000887 transcript:ENSMMUT00000038998  Method ps value:0.738 
Macaca mulatta >ENSMMUP00000010562 pep:novel chromosome:MMUL 1:13:88660265:88671589:1 gene:ENSMMUG00000008056 transcript:ENSMMUT00000011269  Method ps value:0.737 
Macaca mulatta >ENSMMUP00000006967 pep:novel chromosome:MMUL 1:19:60940967:60953698:-1 gene:ENSMMUG00000005266 transcript:ENSMMUT00000007412  Method ps value:0.737 
Macaca mulatta >ENSMMUP00000030627 pep:novel chromosome:MMUL 1:13:96775664:96805565:-1 gene:ENSMMUG00000023261 transcript:ENSMMUT00000032731  Method ps value:0.735 
Macaca mulatta >ENSMMUP00000011053 pep:novel chromosome:MMUL 1:X:53323587:53346250:-1 gene:ENSMMUG00000008429 transcript:ENSMMUT00000011786  Method ps value:0.732 
Macaca mulatta >ENSMMUP00000001868 pep:novel chromosome:MMUL 1:4:55081592:55227462:-1 gene:ENSMMUG00000001399 transcript:ENSMMUT00000001981  Method ps value:0.729 
Macaca mulatta >ENSMMUP00000007317 pep:novel chromosome:MMUL 1:2:101390197:101460661:1 gene:ENSMMUG00000005531 transcript:ENSMMUT00000007787  Method ps value:0.727 
Macaca mulatta >ENSMMUP00000017972 pep:novel chromosome:MMUL 1:X:152321148:152353552:1 gene:ENSMMUG00000013667 transcript:ENSMMUT00000019190  Method ps value:0.727 
Macaca mulatta >ENSMMUP00000012153 pep:novel chromosome:MMUL 1:19:53694331:53720936:1 gene:ENSMMUG00000009275 transcript:ENSMMUT00000012965  Method ps value:0.727 
Macaca mulatta >ENSMMUP00000027608 pep:novel chromosome:MMUL 1:2:86594360:86602939:1 gene:ENSMMUG00000020980 transcript:ENSMMUT00000029505  Method ps value:0.724 
Macaca mulatta >ENSMMUP00000026166 pep:novel chromosome:MMUL 1:5:100550714:100654393:-1 gene:ENSMMUG00000019907 transcript:ENSMMUT00000027969  Method ps value:0.720 
Macaca mulatta >ENSMMUP00000008675 pep:novel chromosome:MMUL 1:14:11519006:11531970:1 gene:ENSMMUG00000006598 transcript:ENSMMUT00000009232  Method ps value:0.719 
Macaca mulatta >ENSMMUP00000027448 pep:novel chromosome:MMUL 1:10:58840014:58848080:-1 gene:ENSMMUG00000020858 transcript:ENSMMUT00000029335  Method ps value:0.718 
Macaca mulatta >ENSMMUP00000033380 pep:novel chromosome:MMUL 1:4:79197710:79222650:-1 gene:ENSMMUG00000012589 transcript:ENSMMUT00000040314  Method ps value:0.717 
Macaca mulatta >ENSMMUP00000041304 pep:novel chromosome:MMUL 1:18:14644369:14689878:-1 gene:ENSMMUG00000004382 transcript:ENSMMUT00000048269  Method ps value:0.716 
Macaca mulatta >ENSMMUP00000001004 pep:novel chromosome:MMUL 1:16:30401734:30419708:-1 gene:ENSMMUG00000000750 transcript:ENSMMUT00000001072  Method ps value:0.715 
Macaca mulatta >ENSMMUP00000030466 pep:novel chromosome:MMUL 1:1:133847644:133859062:-1 gene:ENSMMUG00000023143 transcript:ENSMMUT00000032558  Method ps value:0.713 
Macaca mulatta >ENSMMUP00000010774 pep:novel chromosome:MMUL 1:9:42620850:42622345:1 gene:ENSMMUG00000008222 transcript:ENSMMUT00000011492  Method ps value:0.713 
Macaca mulatta >ENSMMUP00000005590 pep:novel chromosome:MMUL 1:13:134081593:134093876:1 gene:ENSMMUG00000004177 transcript:ENSMMUT00000005935  Method ps value:0.712 
Macaca mulatta >ENSMMUP00000013778 pep:novel chromosome:MMUL 1:12:73783920:73801753:1 gene:ENSMMUG00000010513 transcript:ENSMMUT00000014708  Method ps value:0.712 
Macaca mulatta >ENSMMUP00000029796 pep:novel chromosome:MMUL 1:1:139775261:139780038:1 gene:ENSMMUG00000022630 transcript:ENSMMUT00000031845  Method ps value:0.710 
Macaca mulatta >ENSMMUP00000005854 pep:novel chromosome:MMUL 1:18:14644338:14689872:-1 gene:ENSMMUG00000004382 transcript:ENSMMUT00000006223  Method ps value:0.709 
Macaca mulatta >ENSMMUP00000007300 pep:novel chromosome:MMUL 1:2:138931594:138963364:-1 gene:ENSMMUG00000005518 transcript:ENSMMUT00000007770  Method ps value:0.708 
Macaca mulatta >ENSMMUP00000039952 pep:novel chromosome:MMUL 1:15:9978297:10019517:1 gene:ENSMMUG00000021848 transcript:ENSMMUT00000046920  Method ps value:0.707 
Macaca mulatta >ENSMMUP00000032523 pep:novel chromosome:MMUL 1:20:23587239:23659813:1 gene:ENSMMUG00000005942 transcript:ENSMMUT00000039436  Method ps value:0.707 
Macaca mulatta >ENSMMUP00000034808 pep:novel chromosome:MMUL 1:3:167876835:167897869:1 gene:ENSMMUG00000009499 transcript:ENSMMUT00000041796  Method ps value:0.705 
Macaca mulatta >ENSMMUP00000008552 pep:novel chromosome:MMUL 1:11:111382825:111398476:-1 gene:ENSMMUG00000006494 transcript:ENSMMUT00000009103  Method ps value:0.704 
Macaca mulatta >ENSMMUP00000031445 pep:novel chromosome:MMUL 1:19:60938424:60953698:-1 gene:ENSMMUG00000005266 transcript:ENSMMUT00000038345  Method ps value:0.704 
Macaca mulatta >ENSMMUP00000013898 pep:novel chromosome:MMUL 1:10:19789741:19822585:1 gene:ENSMMUG00000010603 transcript:ENSMMUT00000014833  Method ps value:0.704 
Macaca mulatta >ENSMMUP00000012807 pep:novel chromosome:MMUL 1:16:10278190:10305390:-1 gene:ENSMMUG00000009778 transcript:ENSMMUT00000013667  Method ps value:0.703 
Macaca mulatta >ENSMMUP00000031058 pep:novel chromosome:MMUL 1:5:105376450:105460216:-1 gene:ENSMMUG00000023591 transcript:ENSMMUT00000033188  Method ps value:0.703 
Macaca mulatta >ENSMMUP00000022176 pep:novel chromosome:MMUL 1:19:12332803:12339396:-1 gene:ENSMMUG00000016869 transcript:ENSMMUT00000023698  Method ps value:0.700 
Macaca mulatta >ENSMMUP00000018309 pep:novel chromosome:MMUL 1:X:69171619:69177801:1 gene:ENSMMUG00000013930 transcript:ENSMMUT00000019552  Method ps value:0.700 
Macaca mulatta >ENSMMUP00000033450 pep:novel chromosome:MMUL 1:7:50990352:51025138:-1 gene:ENSMMUG00000010687 transcript:ENSMMUT00000040385  Method ps value:0.696 
Macaca mulatta >ENSMMUP00000029818 pep:novel chromosome:MMUL 1:1:177494168:177504082:1 gene:ENSMMUG00000022645 transcript:ENSMMUT00000031869  Method ps value:0.696 
Macaca mulatta >ENSMMUP00000006180 pep:novel chromosome:MMUL 1:4:113655667:113693385:1 gene:ENSMMUG00000004646 transcript:ENSMMUT00000006570  Method ps value:0.695 
Macaca mulatta >ENSMMUP00000035775 pep:novel chromosome:MMUL 1:9:88803992:88914697:-1 gene:ENSMMUG00000022551 transcript:ENSMMUT00000042765  Method ps value:0.693 
Macaca mulatta >ENSMMUP00000029685 pep:novel chromosome:MMUL 1:9:88803996:88843290:-1 gene:ENSMMUG00000022551 transcript:ENSMMUT00000031730  Method ps value:0.693 
Macaca mulatta >ENSMMUP00000020317 pep:novel chromosome:MMUL 1:8:127068170:127116888:-1 gene:ENSMMUG00000015492 transcript:ENSMMUT00000021719  Method ps value:0.692 
Macaca mulatta >ENSMMUP00000002741 pep:novel chromosome:MMUL 1:11:45199492:45225692:1 gene:ENSMMUG00000002045 transcript:ENSMMUT00000002899  Method ps value:0.691 
Macaca mulatta >ENSMMUP00000030851 pep:novel chromosome:MMUL 1:12:104779173:104789642:1 gene:ENSMMUG00000023435 transcript:ENSMMUT00000032971  Method ps value:0.691 
Macaca mulatta >ENSMMUP00000018374 pep:novel chromosome:MMUL 1:6:159848272:159862222:1 gene:ENSMMUG00000013980 transcript:ENSMMUT00000019623  Method ps value:0.691 
Macaca mulatta >ENSMMUP00000027957 pep:novel chromosome:MMUL 1:17:88831281:89198439:1 gene:ENSMMUG00000021231 transcript:ENSMMUT00000029874  Method ps value:0.690 
Macaca mulatta >ENSMMUP00000011673 pep:novel chromosome:MMUL 1:4:43521052:43529327:-1 gene:ENSMMUG00000008890 transcript:ENSMMUT00000012449  Method ps value:0.689 
Macaca mulatta >ENSMMUP00000028759 pep:novel chromosome:MMUL 1:20:66366084:66411016:1 gene:ENSMMUG00000021841 transcript:ENSMMUT00000030731  Method ps value:0.688 
Macaca mulatta >ENSMMUP00000013780 pep:novel chromosome:MMUL 1:12:73783942:73801753:1 gene:ENSMMUG00000010513 transcript:ENSMMUT00000014710  Method ps value:0.687 
Macaca mulatta >ENSMMUP00000016168 pep:novel chromosome:MMUL 1:12:79127490:79164218:1 gene:ENSMMUG00000012318 transcript:ENSMMUT00000017264  Method ps value:0.687 
Macaca mulatta >ENSMMUP00000029637 pep:novel chromosome:MMUL 1:2:157895263:157917258:-1 gene:ENSMMUG00000022519 transcript:ENSMMUT00000031679  Method ps value:0.685 
Macaca mulatta >ENSMMUP00000008353 pep:novel chromosome:MMUL 1:14:105791243:105792499:1 gene:ENSMMUG00000006336 transcript:ENSMMUT00000008884  Method ps value:0.684 
Macaca mulatta >ENSMMUP00000031012 pep:novel chromosome:MMUL 1:18:32580067:32582057:1 gene:ENSMMUG00000023561 transcript:ENSMMUT00000033141  Method ps value:0.684 
Macaca mulatta >ENSMMUP00000037417 pep:novel chromosome:MMUL 1:1:220547037:220548336:-1 gene:ENSMMUG00000021239 transcript:ENSMMUT00000029881  Method ps value:0.684 
Macaca mulatta >ENSMMUP00000004139 pep:novel chromosome:MMUL 1:9:95143978:95189936:-1 gene:ENSMMUG00000003102 transcript:ENSMMUT00000004389  Method ps value:0.683 
Macaca mulatta >ENSMMUP00000032717 pep:novel chromosome:MMUL 1:20:2208036:2210755:-1 gene:ENSMMUG00000019234 transcript:ENSMMUT00000039654  Method ps value:0.683 
Macaca mulatta >ENSMMUP00000014500 pep:novel chromosome:MMUL 1:7:165369229:165374905:-1 gene:ENSMMUG00000011073 transcript:ENSMMUT00000015482  Method ps value:0.683 
Macaca mulatta >ENSMMUP00000021033 pep:novel chromosome:MMUL 1:14:8104001:8106253:1 gene:ENSMMUG00000015992 transcript:ENSMMUT00000022483  Method ps value:0.682 
Macaca mulatta >ENSMMUP00000009745 pep:novel chromosome:MMUL 1:5:115289294:115658943:1 gene:ENSMMUG00000007422 transcript:ENSMMUT00000010383  Method ps value:0.681 
Macaca mulatta >ENSMMUP00000040792 pep:novel chromosome:MMUL 1:X:135032018:135034657:-1 gene:ENSMMUG00000032331 transcript:ENSMMUT00000047765  Method ps value:0.681 
Macaca mulatta >ENSMMUP00000038150 pep:novel chromosome:MMUL 1:12:35563074:35631715:1 gene:ENSMMUG00000007313 transcript:ENSMMUT00000045133  Method ps value:0.679 
Macaca mulatta >ENSMMUP00000036820 pep:novel chromosome:MMUL 1:14:73939677:73969461:1 gene:ENSMMUG00000000185 transcript:ENSMMUT00000043834  Method ps value:0.679 
Macaca mulatta >ENSMMUP00000010061 pep:novel chromosome:MMUL 1:2:168497343:168498164:1 gene:ENSMMUG00000007655 transcript:ENSMMUT00000010724  Method ps value:0.678 
Macaca mulatta >ENSMMUP00000007886 pep:novel chromosome:MMUL 1:20:57068225:57093582:-1 gene:ENSMMUG00000006000 transcript:ENSMMUT00000008393  Method ps value:0.678 
Macaca mulatta >ENSMMUP00000028768 pep:novel chromosome:MMUL 1:15:9978293:10019547:1 gene:ENSMMUG00000021848 transcript:ENSMMUT00000030740  Method ps value:0.678 
Macaca mulatta >ENSMMUP00000013295 pep:novel chromosome:MMUL 1:3:88356210:88409394:-1 gene:ENSMMUG00000010167 transcript:ENSMMUT00000014197  Method ps value:0.678 
Macaca mulatta >ENSMMUP00000022315 pep:novel chromosome:MMUL 1:2:131125922:131541354:-1 gene:ENSMMUG00000016968 transcript:ENSMMUT00000023842  Method ps value:0.676 
Macaca mulatta >ENSMMUP00000027609 pep:novel chromosome:MMUL 1:2:86594455:86602939:1 gene:ENSMMUG00000020980 transcript:ENSMMUT00000029506  Method ps value:0.676 
Macaca mulatta >ENSMMUP00000017993 pep:novel chromosome:MMUL 1:1:57482127:57497388:-1 gene:ENSMMUG00000013680 transcript:ENSMMUT00000019212  Method ps value:0.676 
Macaca mulatta >ENSMMUP00000028769 pep:novel chromosome:MMUL 1:15:10004742:10019535:1 gene:ENSMMUG00000021848 transcript:ENSMMUT00000030741  Method ps value:0.673 
Macaca mulatta >ENSMMUP00000012107 pep:novel chromosome:MMUL 1:16:77262647:77281908:-1 gene:ENSMMUG00000009242 transcript:ENSMMUT00000012916  Method ps value:0.672 
Macaca mulatta >ENSMMUP00000041311 pep:novel chromosome:MMUL 1:18:12769366:12770557:1 gene:ENSMMUG00000021265 transcript:ENSMMUT00000048276  Method ps value:0.671 
Macaca mulatta >ENSMMUP00000018476 pep:novel chromosome:MMUL 1:12:101227775:101271276:-1 gene:ENSMMUG00000014049 transcript:ENSMMUT00000019734  Method ps value:0.670 
Monodelphis domestica >ENSMODP00000016575 pep:novel chromosome:BROADO5:2:524326005:524350524:1 gene:ENSMODG00000013252 transcript:ENSMODT00000016880  Method ps value:1.303 
Monodelphis domestica >ENSMODP00000035450 pep:novel chromosome:BROADO5:1:112167187:112168002:1 gene:ENSMODG00000024749 transcript:ENSMODT00000037036  Method ps value:1.236 
Monodelphis domestica >ENSMODP00000020438 pep:novel chromosome:BROADO5:6:145470832:145481013:1 gene:ENSMODG00000016355 transcript:ENSMODT00000020798  Method ps value:1.201 
Monodelphis domestica >ENSMODP00000007330 pep:novel chromosome:BROADO5:8:15444890:15450283:-1 gene:ENSMODG00000005926 transcript:ENSMODT00000007479  Method ps value:1.180 
Monodelphis domestica >ENSMODP00000004126 pep:novel chromosome:BROADO5:3:65655859:65725019:-1 gene:ENSMODG00000003374 transcript:ENSMODT00000004212  Method ps value:1.092 
Monodelphis domestica >ENSMODP00000004873 pep:novel chromosome:BROADO5:1:73572953:73608907:-1 gene:ENSMODG00000003963 transcript:ENSMODT00000004977  Method ps value:1.088 
Monodelphis domestica >ENSMODP00000016576 pep:novel chromosome:BROADO5:2:524326005:524350524:1 gene:ENSMODG00000013252 transcript:ENSMODT00000016881  Method ps value:1.062 
Monodelphis domestica >ENSMODP00000021989 pep:novel chromosome:BROADO5:1:203555428:203570034:1 gene:ENSMODG00000017634 transcript:ENSMODT00000022376  Method ps value:1.033 
Monodelphis domestica >ENSMODP00000022798 pep:novel chromosome:BROADO5:8:113913084:113937383:-1 gene:ENSMODG00000018283 transcript:ENSMODT00000023201  Method ps value:0.984 
Monodelphis domestica >ENSMODP00000013132 pep:novel chromosome:BROADO5:1:26954310:26982233:-1 gene:ENSMODG00000010478 transcript:ENSMODT00000013372  Method ps value:0.978 
Monodelphis domestica >ENSMODP00000037223 pep:novel chromosome:BROADO5:X:69731213:69744054:1 gene:ENSMODG00000005320 transcript:ENSMODT00000038822  Method ps value:0.951 
Monodelphis domestica >ENSMODP00000029122 pep:novel chromosome:BROADO5:1:494694991:494696361:-1 gene:ENSMODG00000023246 transcript:ENSMODT00000030697  Method ps value:0.947 
Monodelphis domestica >ENSMODP00000010760 pep:novel chromosome:BROADO5:7:253621751:253625690:1 gene:ENSMODG00000008649 transcript:ENSMODT00000010973  Method ps value:0.935 
Monodelphis domestica >ENSMODP00000035137 pep:novel chromosome:BROADO5:5:237682231:237686079:1 gene:ENSMODG00000004879 transcript:ENSMODT00000036725  Method ps value:0.932 
Monodelphis domestica >ENSMODP00000029846 pep:novel chromosome:BROADO5:1:448034667:448076924:1 gene:ENSMODG00000013482 transcript:ENSMODT00000031416  Method ps value:0.930 
Monodelphis domestica >ENSMODP00000004954 pep:novel chromosome:BROADO5:1:618268617:618335459:1 gene:ENSMODG00000004027 transcript:ENSMODT00000005061  Method ps value:0.928 
Monodelphis domestica >ENSMODP00000000590 pep:novel chromosome:BROADO5:1:396942433:397004809:-1 gene:ENSMODG00000000495 transcript:ENSMODT00000000605  Method ps value:0.928 
Monodelphis domestica >ENSMODP00000032397 pep:novel chromosome:BROADO5:2:213444668:213448970:-1 gene:ENSMODG00000023963 transcript:ENSMODT00000033979  Method ps value:0.922 
Monodelphis domestica >ENSMODP00000023574 pep:novel chromosome:BROADO5:5:6581197:6748773:-1 gene:ENSMODG00000018895 transcript:ENSMODT00000023993  Method ps value:0.913 
Monodelphis domestica >ENSMODP00000011446 pep:novel chromosome:BROADO5:6:25738697:25796927:1 gene:ENSMODG00000000846 transcript:ENSMODT00000011666  Method ps value:0.903 
Monodelphis domestica >ENSMODP00000013408 pep:novel chromosome:BROADO5:Un:17753527:17779159:-1 gene:ENSMODG00000010700 transcript:ENSMODT00000013654  Method ps value:0.903 
Monodelphis domestica >ENSMODP00000020254 pep:novel chromosome:BROADO5:1:500417532:500418665:-1 gene:ENSMODG00000016206 transcript:ENSMODT00000020611  Method ps value:0.900 
Monodelphis domestica >ENSMODP00000015278 pep:novel chromosome:BROADO5:2:91319730:91342678:1 gene:ENSMODG00000012203 transcript:ENSMODT00000015563  Method ps value:0.899 
Monodelphis domestica >ENSMODP00000011348 pep:novel chromosome:BROADO5:5:256092870:256106779:1 gene:ENSMODG00000009101 transcript:ENSMODT00000011568  Method ps value:0.899 
Monodelphis domestica >ENSMODP00000018118 pep:novel chromosome:BROADO5:1:707964277:707987468:1 gene:ENSMODG00000014494 transcript:ENSMODT00000018450  Method ps value:0.896 
Monodelphis domestica >ENSMODP00000006009 pep:novel chromosome:BROADO5:5:237682174:237686079:1 gene:ENSMODG00000004879 transcript:ENSMODT00000006137  Method ps value:0.896 
Monodelphis domestica >ENSMODP00000003762 pep:novel chromosome:BROADO5:4:144103875:144383549:-1 gene:ENSMODG00000003084 transcript:ENSMODT00000003846  Method ps value:0.892 
Monodelphis domestica >ENSMODP00000016865 pep:novel chromosome:BROADO5:1:175292:201701:1 gene:ENSMODG00000013483 transcript:ENSMODT00000017178  Method ps value:0.892 
Monodelphis domestica >ENSMODP00000014514 pep:novel chromosome:BROADO5:6:276956189:276962507:-1 gene:ENSMODG00000011601 transcript:ENSMODT00000014782  Method ps value:0.890 
Monodelphis domestica >ENSMODP00000020595 pep:novel chromosome:BROADO5:1:39730327:39750682:-1 gene:ENSMODG00000016494 transcript:ENSMODT00000020960  Method ps value:0.889 
Monodelphis domestica >ENSMODP00000000589 pep:novel chromosome:BROADO5:1:396942433:397004809:-1 gene:ENSMODG00000000495 transcript:ENSMODT00000000604  Method ps value:0.886 
Monodelphis domestica >ENSMODP00000018121 pep:novel chromosome:BROADO5:1:707964277:707987468:1 gene:ENSMODG00000014494 transcript:ENSMODT00000018453  Method ps value:0.884 
Monodelphis domestica >ENSMODP00000019815 pep:novel chromosome:BROADO5:4:359428571:359462549:1 gene:ENSMODG00000015881 transcript:ENSMODT00000020170  Method ps value:0.884 
Monodelphis domestica >ENSMODP00000032058 pep:novel chromosome:BROADO5:3:463238804:463257662:-1 gene:ENSMODG00000015066 transcript:ENSMODT00000033632  Method ps value:0.881 
Monodelphis domestica >ENSMODP00000012474 pep:novel chromosome:BROADO5:8:257518732:257566626:-1 gene:ENSMODG00000009960 transcript:ENSMODT00000012700  Method ps value:0.877 
Monodelphis domestica >ENSMODP00000033093 pep:novel chromosome:BROADO5:8:247926292:247928526:-1 gene:ENSMODG00000024109 transcript:ENSMODT00000034671  Method ps value:0.876 
Monodelphis domestica >ENSMODP00000029012 pep:novel chromosome:BROADO5:1:504246060:504333065:-1 gene:ENSMODG00000015948 transcript:ENSMODT00000030590  Method ps value:0.874 
Monodelphis domestica >ENSMODP00000038120 pep:novel chromosome:BROADO5:1:39730327:39786691:-1 gene:ENSMODG00000016494 transcript:ENSMODT00000039720  Method ps value:0.872 
Monodelphis domestica >ENSMODP00000000325 pep:novel chromosome:BROADO5:1:197604822:197635177:1 gene:ENSMODG00000000268 transcript:ENSMODT00000000330  Method ps value:0.868 
Monodelphis domestica >ENSMODP00000033525 pep:novel chromosome:BROADO5:1:197604822:197635177:1 gene:ENSMODG00000000268 transcript:ENSMODT00000035103  Method ps value:0.867 
Monodelphis domestica >ENSMODP00000010748 pep:novel chromosome:BROADO5:1:589525117:589625527:-1 gene:ENSMODG00000008637 transcript:ENSMODT00000010960  Method ps value:0.866 
Monodelphis domestica >ENSMODP00000012762 pep:novel chromosome:BROADO5:1:577871343:577902748:1 gene:ENSMODG00000010196 transcript:ENSMODT00000012997  Method ps value:0.866 
Monodelphis domestica >ENSMODP00000022198 pep:novel chromosome:BROADO5:8:97501224:97518389:1 gene:ENSMODG00000017805 transcript:ENSMODT00000022587  Method ps value:0.856 
Monodelphis domestica >ENSMODP00000021044 pep:novel chromosome:BROADO5:6:151384118:151413090:-1 gene:ENSMODG00000016859 transcript:ENSMODT00000021414  Method ps value:0.856 
Monodelphis domestica >ENSMODP00000028439 pep:novel chromosome:BROADO5:2:534692764:534719218:1 gene:ENSMODG00000007458 transcript:ENSMODT00000030021  Method ps value:0.855 
Monodelphis domestica >ENSMODP00000022926 pep:novel chromosome:BROADO5:4:91829240:91882187:1 gene:ENSMODG00000018385 transcript:ENSMODT00000023332  Method ps value:0.854 
Monodelphis domestica >ENSMODP00000011022 pep:novel chromosome:BROADO5:4:385786704:385798430:-1 gene:ENSMODG00000008850 transcript:ENSMODT00000011238  Method ps value:0.853 
Monodelphis domestica >ENSMODP00000006946 pep:novel chromosome:BROADO5:1:171692172:171709201:1 gene:ENSMODG00000005609 transcript:ENSMODT00000007086  Method ps value:0.851 
Monodelphis domestica >ENSMODP00000014519 pep:novel chromosome:BROADO5:6:276956189:276962507:-1 gene:ENSMODG00000011601 transcript:ENSMODT00000014787  Method ps value:0.851 
Monodelphis domestica >ENSMODP00000009699 pep:novel chromosome:BROADO5:6:123685725:123702519:1 gene:ENSMODG00000007809 transcript:ENSMODT00000009890  Method ps value:0.851 
Monodelphis domestica >ENSMODP00000011697 pep:novel chromosome:BROADO5:5:260509439:260510419:-1 gene:ENSMODG00000009364 transcript:ENSMODT00000011918  Method ps value:0.846 
Monodelphis domestica >ENSMODP00000019037 pep:novel chromosome:BROADO5:8:293453313:293470850:-1 gene:ENSMODG00000015241 transcript:ENSMODT00000019380  Method ps value:0.846 
Monodelphis domestica >ENSMODP00000019741 pep:novel chromosome:BROADO5:7:247665609:247713095:1 gene:ENSMODG00000015820 transcript:ENSMODT00000020095  Method ps value:0.843 
Monodelphis domestica >ENSMODP00000018113 pep:novel chromosome:BROADO5:1:708003765:708035019:1 gene:ENSMODG00000014494 transcript:ENSMODT00000018445  Method ps value:0.843 
Monodelphis domestica >ENSMODP00000017852 pep:novel chromosome:BROADO5:6:195558538:195586006:-1 gene:ENSMODG00000014285 transcript:ENSMODT00000018181  Method ps value:0.841 
Monodelphis domestica >ENSMODP00000032202 pep:novel chromosome:BROADO5:8:311737039:311737752:1 gene:ENSMODG00000023913 transcript:ENSMODT00000033779  Method ps value:0.839 
Monodelphis domestica >ENSMODP00000006554 pep:novel chromosome:BROADO5:6:53245491:53273676:-1 gene:ENSMODG00000005316 transcript:ENSMODT00000006690  Method ps value:0.838 
Monodelphis domestica >ENSMODP00000019904 pep:novel chromosome:BROADO5:1:504246060:504333065:-1 gene:ENSMODG00000015948 transcript:ENSMODT00000020260  Method ps value:0.835 
Monodelphis domestica >ENSMODP00000020777 pep:novel chromosome:BROADO5:7:260468653:260474779:1 gene:ENSMODG00000016649 transcript:ENSMODT00000021144  Method ps value:0.829 
Monodelphis domestica >ENSMODP00000006130 pep:novel chromosome:BROADO5:2:256539171:256543137:1 gene:ENSMODG00000004977 transcript:ENSMODT00000006259  Method ps value:0.827 
Monodelphis domestica >ENSMODP00000006643 pep:novel chromosome:BROADO5:2:491777215:491802906:1 gene:ENSMODG00000005385 transcript:ENSMODT00000006781  Method ps value:0.825 
Monodelphis domestica >ENSMODP00000018083 pep:novel chromosome:BROADO5:2:172460709:172509930:-1 gene:ENSMODG00000014468 transcript:ENSMODT00000018415  Method ps value:0.824 
Monodelphis domestica >ENSMODP00000006276 pep:novel chromosome:BROADO5:6:242595524:242597645:1 gene:ENSMODG00000005099 transcript:ENSMODT00000006406  Method ps value:0.824 
Monodelphis domestica >ENSMODP00000005397 pep:novel chromosome:BROADO5:8:215805339:215813370:-1 gene:ENSMODG00000004379 transcript:ENSMODT00000005514  Method ps value:0.824 
Monodelphis domestica >ENSMODP00000036264 pep:novel chromosome:BROADO5:7:171177507:171224814:-1 gene:ENSMODG00000015068 transcript:ENSMODT00000037854  Method ps value:0.821 
Monodelphis domestica >ENSMODP00000006358 pep:novel chromosome:BROADO5:2:135684270:135758274:-1 gene:ENSMODG00000005163 transcript:ENSMODT00000006490  Method ps value:0.818 
Monodelphis domestica >ENSMODP00000004122 pep:novel chromosome:BROADO5:2:467785497:467822807:-1 gene:ENSMODG00000003370 transcript:ENSMODT00000004208  Method ps value:0.817 
Monodelphis domestica >ENSMODP00000020985 pep:novel chromosome:BROADO5:6:151362938:151381299:1 gene:ENSMODG00000016813 transcript:ENSMODT00000021355  Method ps value:0.815 
Monodelphis domestica >ENSMODP00000006644 pep:novel chromosome:BROADO5:2:491777215:491802906:1 gene:ENSMODG00000005385 transcript:ENSMODT00000006782  Method ps value:0.814 
Monodelphis domestica >ENSMODP00000001908 pep:novel chromosome:BROADO5:3:189146582:189178511:1 gene:ENSMODG00000009645 transcript:ENSMODT00000001950  Method ps value:0.809 
Monodelphis domestica >ENSMODP00000012054 pep:novel chromosome:BROADO5:3:189146582:189178511:1 gene:ENSMODG00000009645 transcript:ENSMODT00000012278  Method ps value:0.808 
Monodelphis domestica >ENSMODP00000018143 pep:novel chromosome:BROADO5:3:477437642:477447172:-1 gene:ENSMODG00000014519 transcript:ENSMODT00000018475  Method ps value:0.807 
Monodelphis domestica >ENSMODP00000032485 pep:novel chromosome:BROADO5:4:349884825:349899652:-1 gene:ENSMODG00000008879 transcript:ENSMODT00000034067  Method ps value:0.805 
Monodelphis domestica >ENSMODP00000019936 pep:novel chromosome:BROADO5:7:251237430:251265544:1 gene:ENSMODG00000015973 transcript:ENSMODT00000020292  Method ps value:0.802 
Monodelphis domestica >ENSMODP00000015537 pep:novel chromosome:BROADO5:2:15763476:15800799:1 gene:ENSMODG00000012408 transcript:ENSMODT00000015824  Method ps value:0.797 
Monodelphis domestica >ENSMODP00000006645 pep:novel chromosome:BROADO5:2:491777221:491806550:1 gene:ENSMODG00000005385 transcript:ENSMODT00000006783  Method ps value:0.792 
Monodelphis domestica >ENSMODP00000019924 pep:novel chromosome:BROADO5:2:266814382:266821469:-1 gene:ENSMODG00000015964 transcript:ENSMODT00000020280  Method ps value:0.791 
Monodelphis domestica >ENSMODP00000026445 pep:novel chromosome:BROADO5:8:31315014:31322103:-1 gene:ENSMODG00000021156 transcript:ENSMODT00000026916  Method ps value:0.790 
Monodelphis domestica >ENSMODP00000023268 pep:novel chromosome:BROADO5:4:110360310:110393581:-1 gene:ENSMODG00000018664 transcript:ENSMODT00000023683  Method ps value:0.789 
Monodelphis domestica >ENSMODP00000022722 pep:novel chromosome:BROADO5:8:111467269:111484224:-1 gene:ENSMODG00000018223 transcript:ENSMODT00000023121  Method ps value:0.788 
Monodelphis domestica >ENSMODP00000021838 pep:novel chromosome:BROADO5:7:37196292:37364054:1 gene:ENSMODG00000017505 transcript:ENSMODT00000022218  Method ps value:0.787 
Monodelphis domestica >ENSMODP00000032169 pep:novel chromosome:BROADO5:1:285304871:285306355:-1 gene:ENSMODG00000023905 transcript:ENSMODT00000033746  Method ps value:0.785 
Monodelphis domestica >ENSMODP00000019814 pep:novel chromosome:BROADO5:4:359450777:359462549:1 gene:ENSMODG00000015881 transcript:ENSMODT00000020169  Method ps value:0.783 
Monodelphis domestica >ENSMODP00000035862 pep:novel chromosome:BROADO5:7:184862196:184871922:-1 gene:ENSMODG00000015827 transcript:ENSMODT00000037448  Method ps value:0.780 
Monodelphis domestica >ENSMODP00000038431 pep:novel chromosome:BROADO5:3:265131441:265183082:-1 gene:ENSMODG00000025620 transcript:ENSMODT00000040031  Method ps value:0.777 
Monodelphis domestica >ENSMODP00000034434 pep:novel chromosome:BROADO5:6:150932667:150947664:1 gene:ENSMODG00000016724 transcript:ENSMODT00000036022  Method ps value:0.775 
Monodelphis domestica >ENSMODP00000003210 pep:novel chromosome:BROADO5:6:94040454:94076549:-1 gene:ENSMODG00000002641 transcript:ENSMODT00000003278  Method ps value:0.771 
Monodelphis domestica >ENSMODP00000022602 pep:novel chromosome:BROADO5:4:74415313:74431225:1 gene:ENSMODG00000018130 transcript:ENSMODT00000022999  Method ps value:0.770 
Monodelphis domestica >ENSMODP00000028149 pep:novel chromosome:BROADO5:1:707933998:707987468:1 gene:ENSMODG00000014494 transcript:ENSMODT00000029729  Method ps value:0.764 
Monodelphis domestica >ENSMODP00000016125 pep:novel chromosome:BROADO5:4:360146175:360162222:-1 gene:ENSMODG00000012891 transcript:ENSMODT00000016423  Method ps value:0.761 
Monodelphis domestica >ENSMODP00000022444 pep:novel chromosome:BROADO5:8:104936911:105011275:-1 gene:ENSMODG00000017997 transcript:ENSMODT00000022834  Method ps value:0.760 
Monodelphis domestica >ENSMODP00000030384 pep:novel chromosome:BROADO5:4:400874570:400882549:-1 gene:ENSMODG00000012527 transcript:ENSMODT00000031956  Method ps value:0.758 
Monodelphis domestica >ENSMODP00000037220 pep:novel chromosome:BROADO5:X:69731638:69744054:1 gene:ENSMODG00000005320 transcript:ENSMODT00000038819  Method ps value:0.758 
Monodelphis domestica >ENSMODP00000037209 pep:novel chromosome:BROADO5:3:65655859:65688998:-1 gene:ENSMODG00000003374 transcript:ENSMODT00000038809  Method ps value:0.757 
Monodelphis domestica >ENSMODP00000002973 pep:novel chromosome:BROADO5:3:445870294:445879558:1 gene:ENSMODG00000002448 transcript:ENSMODT00000003034  Method ps value:0.756 
Monodelphis domestica >ENSMODP00000002721 pep:novel chromosome:BROADO5:8:83681692:83696906:1 gene:ENSMODG00000002234 transcript:ENSMODT00000002776  Method ps value:0.755 
Monodelphis domestica >ENSMODP00000036265 pep:novel chromosome:BROADO5:7:171177507:171224814:-1 gene:ENSMODG00000015068 transcript:ENSMODT00000037855  Method ps value:0.753 
Monodelphis domestica >ENSMODP00000012448 pep:novel chromosome:BROADO5:1:19481387:19528953:-1 gene:ENSMODG00000009941 transcript:ENSMODT00000012674  Method ps value:0.752 
Monodelphis domestica >ENSMODP00000037221 pep:novel chromosome:BROADO5:X:69731222:69744054:1 gene:ENSMODG00000005320 transcript:ENSMODT00000038820  Method ps value:0.752 
Monodelphis domestica >ENSMODP00000018838 pep:novel chromosome:BROADO5:7:171177507:171224814:-1 gene:ENSMODG00000015068 transcript:ENSMODT00000019177  Method ps value:0.751 
Monodelphis domestica >ENSMODP00000032764 pep:novel chromosome:BROADO5:8:264874060:264923472:-1 gene:ENSMODG00000010715 transcript:ENSMODT00000034344  Method ps value:0.748 
Monodelphis domestica >ENSMODP00000032862 pep:novel chromosome:BROADO5:1:221902733:221925711:-1 gene:ENSMODG00000002336 transcript:ENSMODT00000034441  Method ps value:0.746 
Monodelphis domestica >ENSMODP00000023484 pep:novel chromosome:BROADO5:2:496213781:496226417:1 gene:ENSMODG00000018829 transcript:ENSMODT00000023900  Method ps value:0.745 
Monodelphis domestica >ENSMODP00000029515 pep:novel chromosome:BROADO5:1:456080219:456086596:-1 gene:ENSMODG00000006810 transcript:ENSMODT00000031089  Method ps value:0.744 
Monodelphis domestica >ENSMODP00000003803 pep:novel chromosome:BROADO5:2:538461025:538469044:1 gene:ENSMODG00000003119 transcript:ENSMODT00000003887  Method ps value:0.744 
Monodelphis domestica >ENSMODP00000018112 pep:novel chromosome:BROADO5:1:708003765:708035019:1 gene:ENSMODG00000014494 transcript:ENSMODT00000018444  Method ps value:0.744 
Monodelphis domestica >ENSMODP00000003504 pep:novel chromosome:BROADO5:6:29096157:29126843:1 gene:ENSMODG00000002884 transcript:ENSMODT00000003581  Method ps value:0.744 
Monodelphis domestica >ENSMODP00000017853 pep:novel chromosome:BROADO5:6:195558131:195586042:-1 gene:ENSMODG00000014285 transcript:ENSMODT00000018182  Method ps value:0.741 
Monodelphis domestica >ENSMODP00000037045 pep:novel chromosome:BROADO5:5:55159723:55188589:-1 gene:ENSMODG00000020774 transcript:ENSMODT00000038643  Method ps value:0.738 
Monodelphis domestica >ENSMODP00000029210 pep:novel chromosome:BROADO5:1:473250252:473353975:-1 gene:ENSMODG00000017003 transcript:ENSMODT00000030783  Method ps value:0.737 
Monodelphis domestica >ENSMODP00000027159 pep:novel chromosome:BROADO5:Un:45369862:45372819:1 gene:ENSMODG00000014995 transcript:ENSMODT00000028684  Method ps value:0.736 
Monodelphis domestica >ENSMODP00000034510 pep:novel chromosome:BROADO5:2:169563588:169757215:-1 gene:ENSMODG00000014128 transcript:ENSMODT00000036098  Method ps value:0.735 
Monodelphis domestica >ENSMODP00000000619 pep:novel chromosome:BROADO5:5:203741586:203974130:1 gene:ENSMODG00000000516 transcript:ENSMODT00000000634  Method ps value:0.735 
Monodelphis domestica >ENSMODP00000026849 pep:novel chromosome:BROADO5:3:263530207:263582450:1 gene:ENSMODG00000021489 transcript:ENSMODT00000027330  Method ps value:0.734 
Monodelphis domestica >ENSMODP00000018968 pep:novel chromosome:BROADO5:2:192883216:192908261:-1 gene:ENSMODG00000015181 transcript:ENSMODT00000019310  Method ps value:0.734 
Monodelphis domestica >ENSMODP00000014584 pep:novel chromosome:BROADO5:1:9388763:9407683:-1 gene:ENSMODG00000011642 transcript:ENSMODT00000014852  Method ps value:0.732 
Monodelphis domestica >ENSMODP00000005840 pep:novel chromosome:BROADO5:2:458601155:458618989:-1 gene:ENSMODG00000004740 transcript:ENSMODT00000005963  Method ps value:0.731 
Monodelphis domestica >ENSMODP00000008223 pep:novel chromosome:BROADO5:1:78752407:78862056:1 gene:ENSMODG00000006630 transcript:ENSMODT00000008388  Method ps value:0.730 
Monodelphis domestica >ENSMODP00000002133 pep:novel chromosome:BROADO5:6:85849832:85852773:1 gene:ENSMODG00000001738 transcript:ENSMODT00000002177  Method ps value:0.729 
Monodelphis domestica >ENSMODP00000021510 pep:novel chromosome:BROADO5:8:154421939:154436766:1 gene:ENSMODG00000017238 transcript:ENSMODT00000021886  Method ps value:0.728 
Monodelphis domestica >ENSMODP00000024504 pep:novel chromosome:BROADO5:Un:54895849:54901828:-1 gene:ENSMODG00000019644 transcript:ENSMODT00000024940  Method ps value:0.726 
Monodelphis domestica >ENSMODP00000024236 pep:novel chromosome:BROADO5:3:11960802:12010213:1 gene:ENSMODG00000019426 transcript:ENSMODT00000024665  Method ps value:0.726 
Monodelphis domestica >ENSMODP00000008430 pep:novel chromosome:BROADO5:1:456080219:456086593:-1 gene:ENSMODG00000006810 transcript:ENSMODT00000008598  Method ps value:0.725 
Monodelphis domestica >ENSMODP00000005673 pep:novel chromosome:BROADO5:1:383180338:383201183:-1 gene:ENSMODG00000004602 transcript:ENSMODT00000005792  Method ps value:0.724 
Monodelphis domestica >ENSMODP00000036045 pep:novel chromosome:BROADO5:5:159823567:159824416:-1 gene:ENSMODG00000024886 transcript:ENSMODT00000037634  Method ps value:0.724 
Monodelphis domestica >ENSMODP00000038430 pep:novel chromosome:BROADO5:3:265131441:265170989:-1 gene:ENSMODG00000025620 transcript:ENSMODT00000040030  Method ps value:0.721 
Monodelphis domestica >ENSMODP00000028148 pep:novel chromosome:BROADO5:1:708003765:708035019:1 gene:ENSMODG00000014494 transcript:ENSMODT00000029728  Method ps value:0.721 
Monodelphis domestica >ENSMODP00000030377 pep:novel chromosome:BROADO5:4:400862795:400882534:-1 gene:ENSMODG00000012527 transcript:ENSMODT00000031949  Method ps value:0.720 
Monodelphis domestica >ENSMODP00000032677 pep:novel chromosome:BROADO5:4:342409738:342422238:-1 gene:ENSMODG00000006739 transcript:ENSMODT00000034256  Method ps value:0.718 
Monodelphis domestica >ENSMODP00000020667 pep:novel chromosome:BROADO5:1:38814624:38836228:1 gene:ENSMODG00000016557 transcript:ENSMODT00000021034  Method ps value:0.718 
Monodelphis domestica >ENSMODP00000014627 pep:novel chromosome:BROADO5:6:277142836:277154738:-1 gene:ENSMODG00000011675 transcript:ENSMODT00000014897  Method ps value:0.718 
Monodelphis domestica >ENSMODP00000022770 pep:novel chromosome:BROADO5:4:415222153:415622470:-1 gene:ENSMODG00000018257 transcript:ENSMODT00000023170  Method ps value:0.718 
Monodelphis domestica >ENSMODP00000027046 pep:novel chromosome:BROADO5:Un:58258843:58260123:1 gene:ENSMODG00000022672 transcript:ENSMODT00000028544  Method ps value:0.717 
Monodelphis domestica >ENSMODP00000014820 pep:novel chromosome:BROADO5:2:203963205:203969272:1 gene:ENSMODG00000011832 transcript:ENSMODT00000015092  Method ps value:0.716 
Monodelphis domestica >ENSMODP00000028147 pep:novel chromosome:BROADO5:1:708003765:708035019:1 gene:ENSMODG00000014494 transcript:ENSMODT00000029727  Method ps value:0.716 
Monodelphis domestica >ENSMODP00000006558 pep:novel chromosome:BROADO5:X:69731222:69744054:1 gene:ENSMODG00000005320 transcript:ENSMODT00000006694  Method ps value:0.714 
Monodelphis domestica >ENSMODP00000013425 pep:novel chromosome:BROADO5:8:264874060:264923472:-1 gene:ENSMODG00000010715 transcript:ENSMODT00000013671  Method ps value:0.713 
Monodelphis domestica >ENSMODP00000025779 pep:novel chromosome:BROADO5:5:40595718:40717203:1 gene:ENSMODG00000020610 transcript:ENSMODT00000026240  Method ps value:0.713 
Monodelphis domestica >ENSMODP00000018738 pep:novel chromosome:BROADO5:2:193621723:193629233:1 gene:ENSMODG00000014981 transcript:ENSMODT00000019075  Method ps value:0.713 
Monodelphis domestica >ENSMODP00000021150 pep:novel chromosome:BROADO5:8:139579190:139600779:-1 gene:ENSMODG00000016953 transcript:ENSMODT00000021523  Method ps value:0.712 
Monodelphis domestica >ENSMODP00000013163 pep:novel chromosome:BROADO5:4:196587456:196620882:1 gene:ENSMODG00000010507 transcript:ENSMODT00000013405  Method ps value:0.712 
Monodelphis domestica >ENSMODP00000019953 pep:novel chromosome:BROADO5:7:188304179:188322917:-1 gene:ENSMODG00000015987 transcript:ENSMODT00000020310  Method ps value:0.711 
Monodelphis domestica >ENSMODP00000025362 pep:novel chromosome:BROADO5:3:230863972:230957502:-1 gene:ENSMODG00000020275 transcript:ENSMODT00000025813  Method ps value:0.711 
Monodelphis domestica >ENSMODP00000015719 pep:novel chromosome:BROADO5:1:459790501:459965513:-1 gene:ENSMODG00000012561 transcript:ENSMODT00000016009  Method ps value:0.709 
Monodelphis domestica >ENSMODP00000016704 pep:novel chromosome:BROADO5:1:446984838:447230683:1 gene:ENSMODG00000013359 transcript:ENSMODT00000017014  Method ps value:0.708 
Monodelphis domestica >ENSMODP00000029848 pep:novel chromosome:BROADO5:1:448024945:448091811:1 gene:ENSMODG00000013482 transcript:ENSMODT00000031418  Method ps value:0.708 
Monodelphis domestica >ENSMODP00000022156 pep:novel chromosome:BROADO5:1:201606197:201622339:-1 gene:ENSMODG00000017770 transcript:ENSMODT00000022545  Method ps value:0.707 
Monodelphis domestica >ENSMODP00000008427 pep:novel chromosome:BROADO5:2:215261662:215272175:1 gene:ENSMODG00000006809 transcript:ENSMODT00000008595  Method ps value:0.705 
Monodelphis domestica >ENSMODP00000000974 pep:novel chromosome:BROADO5:3:90286703:90327876:1 gene:ENSMODG00000000818 transcript:ENSMODT00000000993  Method ps value:0.704 
Monodelphis domestica >ENSMODP00000016524 pep:novel chromosome:BROADO5:8:274735285:274759493:-1 gene:ENSMODG00000013205 transcript:ENSMODT00000016828  Method ps value:0.701 
Monodelphis domestica >ENSMODP00000007067 pep:novel chromosome:BROADO5:5:65957574:66003964:-1 gene:ENSMODG00000005703 transcript:ENSMODT00000007208  Method ps value:0.700 
Monodelphis domestica >ENSMODP00000031720 pep:novel chromosome:BROADO5:3:480810612:480874064:1 gene:ENSMODG00000015036 transcript:ENSMODT00000033293  Method ps value:0.700 
Monodelphis domestica >ENSMODP00000012669 pep:novel chromosome:BROADO5:1:272240437:272287899:1 gene:ENSMODG00000010114 transcript:ENSMODT00000012899  Method ps value:0.700 
Monodelphis domestica >ENSMODP00000014409 pep:novel chromosome:BROADO5:4:353203560:353227951:-1 gene:ENSMODG00000011523 transcript:ENSMODT00000014675  Method ps value:0.699 
Monodelphis domestica >ENSMODP00000001079 pep:novel chromosome:BROADO5:1:52095130:52098582:-1 gene:ENSMODG00000000906 transcript:ENSMODT00000001100  Method ps value:0.699 
Monodelphis domestica >ENSMODP00000003026 pep:novel chromosome:BROADO5:2:186567431:186593709:-1 gene:ENSMODG00000002493 transcript:ENSMODT00000003091  Method ps value:0.699 
Monodelphis domestica >ENSMODP00000019487 pep:novel chromosome:BROADO5:7:178193999:178222238:-1 gene:ENSMODG00000015612 transcript:ENSMODT00000019836  Method ps value:0.697 
Monodelphis domestica >ENSMODP00000006832 pep:novel chromosome:BROADO5:1:453350523:453357534:-1 gene:ENSMODG00000005518 transcript:ENSMODT00000006970  Method ps value:0.696 
Monodelphis domestica >ENSMODP00000003242 pep:novel chromosome:BROADO5:2:541137335:541172459:-1 gene:ENSMODG00000002671 transcript:ENSMODT00000003310  Method ps value:0.695 
Monodelphis domestica >ENSMODP00000024095 pep:novel chromosome:BROADO5:2:506771234:506776918:1 gene:ENSMODG00000019305 transcript:ENSMODT00000024522  Method ps value:0.695 
Monodelphis domestica >ENSMODP00000021914 pep:novel chromosome:BROADO5:1:208471520:208479447:-1 gene:ENSMODG00000017567 transcript:ENSMODT00000022298  Method ps value:0.692 
Monodelphis domestica >ENSMODP00000033559 pep:novel chromosome:BROADO5:2:192883214:192908237:-1 gene:ENSMODG00000015181 transcript:ENSMODT00000035138  Method ps value:0.690 
Monodelphis domestica >ENSMODP00000029626 pep:novel chromosome:BROADO5:1:453538919:453568450:-1 gene:ENSMODG00000005639 transcript:ENSMODT00000031199  Method ps value:0.689 
Monodelphis domestica >ENSMODP00000037739 pep:novel chromosome:BROADO5:7:49361808:49402452:1 gene:ENSMODG00000000090 transcript:ENSMODT00000039344  Method ps value:0.683 
Monodelphis domestica >ENSMODP00000036837 pep:novel chromosome:BROADO5:1:55362269:55392376:-1 gene:ENSMODG00000001036 transcript:ENSMODT00000038432  Method ps value:0.681 
Monodelphis domestica >ENSMODP00000001943 pep:novel chromosome:BROADO5:5:121163882:121164916:1 gene:ENSMODG00000001590 transcript:ENSMODT00000001985  Method ps value:0.681 
Monodelphis domestica >ENSMODP00000021277 pep:novel chromosome:BROADO5:2:189975785:189986077:-1 gene:ENSMODG00000017053 transcript:ENSMODT00000021651  Method ps value:0.680 
Monodelphis domestica >ENSMODP00000036896 pep:novel chromosome:BROADO5:5:68938742:69462470:-1 gene:ENSMODG00000005217 transcript:ENSMODT00000038491  Method ps value:0.678 
Monodelphis domestica >ENSMODP00000032561 pep:novel chromosome:BROADO5:8:275625969:275662297:-1 gene:ENSMODG00000014566 transcript:ENSMODT00000034145  Method ps value:0.678 
Monodelphis domestica >ENSMODP00000027876 pep:novel chromosome:BROADO5:6:203477897:203496688:-1 gene:ENSMODG00000012394 transcript:ENSMODT00000029413  Method ps value:0.676 
Monodelphis domestica >ENSMODP00000003332 pep:novel chromosome:BROADO5:6:18652673:18746962:1 gene:ENSMODG00000002741 transcript:ENSMODT00000003401  Method ps value:0.675 
Monodelphis domestica >ENSMODP00000013768 pep:novel chromosome:BROADO5:4:319141061:319199720:-1 gene:ENSMODG00000010997 transcript:ENSMODT00000014019  Method ps value:0.674 
Monodelphis domestica >ENSMODP00000024814 pep:novel chromosome:BROADO5:5:283003729:283008758:1 gene:ENSMODG00000019885 transcript:ENSMODT00000025254  Method ps value:0.673 
Monodelphis domestica >ENSMODP00000003993 pep:novel chromosome:BROADO5:6:32428390:32453347:1 gene:ENSMODG00000003270 transcript:ENSMODT00000004079  Method ps value:0.673 
Monodelphis domestica >ENSMODP00000026567 pep:novel chromosome:BROADO5:7:210095273:210137825:-1 gene:ENSMODG00000021255 transcript:ENSMODT00000027043  Method ps value:0.673 
Monodelphis domestica >ENSMODP00000017947 pep:novel chromosome:BROADO5:6:194265435:194266127:1 gene:ENSMODG00000014359 transcript:ENSMODT00000018277  Method ps value:0.672 
Monodelphis domestica >ENSMODP00000025708 pep:novel chromosome:BROADO5:5:184950356:184966198:1 gene:ENSMODG00000020549 transcript:ENSMODT00000026166  Method ps value:0.672 
Monodelphis domestica >ENSMODP00000004189 pep:novel chromosome:BROADO5:2:231060012:231110079:1 gene:ENSMODG00000003423 transcript:ENSMODT00000004277  Method ps value:0.672 
Monodelphis domestica >ENSMODP00000035973 pep:novel chromosome:BROADO5:2:103536464:103546153:1 gene:ENSMODG00000006603 transcript:ENSMODT00000037562  Method ps value:0.671 
Mus musculus >ENSMUSP00000082216 pep:novel chromosome:NCBIM37:9:106057816:106060469:-1 gene:ENSMUSG00000020258 transcript:ENSMUST00000085129  Method ps value:0.965 
Mus musculus >ENSMUSP00000101745 pep:novel chromosome:NCBIM37:7:140912731:140968384:-1 gene:ENSMUSG00000030986 transcript:ENSMUST00000106139  Method ps value:0.854 
Mus musculus >ENSMUSP00000095129 pep:novel chromosome:NCBIM37:18:77168865:77210910:1 gene:ENSMUSG00000025421 transcript:ENSMUST00000097522  Method ps value:0.812 
Mus musculus >ENSMUSP00000104154 pep:novel chromosome:NCBIM37:11:70966604:70996370:-1 gene:ENSMUSG00000070390 transcript:ENSMUST00000108514  Method ps value:0.783 
Mus musculus >ENSMUSP00000110157 pep:novel chromosome:NCBIM37:1:52222785:52289140:-1 gene:ENSMUSG00000026103 transcript:ENSMUST00000114512  Method ps value:0.760 
Mus musculus >ENSMUSP00000093183 pep:novel chromosome:NCBIM37:12:88077366:88104728:1 gene:ENSMUSG00000059114 transcript:ENSMUST00000095527  Method ps value:0.746 
Mus musculus >ENSMUSP00000108488 pep:novel chromosome:NCBIM37:19:17072381:17130250:1 gene:ENSMUSG00000054366 transcript:ENSMUST00000112867  Method ps value:0.737 
Mus musculus >ENSMUSP00000110155 pep:novel chromosome:NCBIM37:1:52240948:52290076:-1 gene:ENSMUSG00000026103 transcript:ENSMUST00000114510  Method ps value:0.689 
Mus musculus >ENSMUSP00000044639 pep:novel chromosome:NCBIM37:17:25975784:25981796:-1 gene:ENSMUSG00000025733 transcript:ENSMUST00000043897  Method ps value:0.686 
Mus musculus >ENSMUSP00000109562 pep:novel chromosome:NCBIM37:1:71603733:71625978:1 gene:ENSMUSG00000026192 transcript:ENSMUST00000113929  Method ps value:0.681 
Mus musculus >ENSMUSP00000048947 pep:novel chromosome:NCBIM37:11:103683096:103792396:-1 gene:ENSMUSG00000034187 transcript:ENSMUST00000040443  Method ps value:0.680 
Ornithorhynchus anatinus >ENSOANP00000001085 pep:novel chromosome:OANA5:5:5945820:5961995:-1 gene:ENSOANG00000000697 transcript:ENSOANT00000001086  Method ps value:1.214 
Ornithorhynchus anatinus >ENSOANP00000005872 pep:novel ultracontig:OANA5:Ultra680:15366:21400:-1 gene:ENSOANG00000003704 transcript:ENSOANT00000005874  Method ps value:1.140 
Ornithorhynchus anatinus >ENSOANP00000005873 pep:novel ultracontig:OANA5:Ultra680:15603:21400:-1 gene:ENSOANG00000003704 transcript:ENSOANT00000005875  Method ps value:1.122 
Ornithorhynchus anatinus >ENSOANP00000002314 pep:novel ultracontig:OANA5:Ultra67:8048853:8084239:-1 gene:ENSOANG00000001457 transcript:ENSOANT00000002315  Method ps value:1.120 
Ornithorhynchus anatinus >ENSOANP00000024776 pep:novel supercontig:OANA5:Contig30263:4258:7862:1 gene:ENSOANG00000015719 transcript:ENSOANT00000024780  Method ps value:1.061 
Ornithorhynchus anatinus >ENSOANP00000022984 pep:novel supercontig:OANA5:Contig765:236434:238008:1 gene:ENSOANG00000014592 transcript:ENSOANT00000022988  Method ps value:1.057 
Ornithorhynchus anatinus >ENSOANP00000013818 pep:novel ultracontig:OANA5:Ultra516:2915949:2916659:1 gene:ENSOANG00000008674 transcript:ENSOANT00000013821  Method ps value:1.046 
Ornithorhynchus anatinus >ENSOANP00000024924 pep:novel supercontig:OANA5:Contig4633:11806:14400:1 gene:ENSOANG00000015809 transcript:ENSOANT00000024928  Method ps value:1.014 
Ornithorhynchus anatinus >ENSOANP00000009496 pep:novel supercontig:OANA5:Contig54716:182:1339:-1 gene:ENSOANG00000005965 transcript:ENSOANT00000009498  Method ps value:1.005 
Ornithorhynchus anatinus >ENSOANP00000019204 pep:novel supercontig:OANA5:Contig1087:238543:256886:1 gene:ENSOANG00000012125 transcript:ENSOANT00000019207  Method ps value:1.001 
Ornithorhynchus anatinus >ENSOANP00000017013 pep:novel supercontig:OANA5:Contig588:90914:102413:-1 gene:ENSOANG00000010726 transcript:ENSOANT00000017016  Method ps value:0.975 
Ornithorhynchus anatinus >ENSOANP00000016003 pep:novel supercontig:OANA5:Contig5032:16692:37063:-1 gene:ENSOANG00000010096 transcript:ENSOANT00000016006  Method ps value:0.974 
Ornithorhynchus anatinus >ENSOANP00000023207 pep:novel ultracontig:OANA5:Ultra209:434480:450071:-1 gene:ENSOANG00000014728 transcript:ENSOANT00000023211  Method ps value:0.957 
Ornithorhynchus anatinus >ENSOANP00000018095 pep:novel supercontig:OANA5:Contig25257:2804:4895:-1 gene:ENSOANG00000011421 transcript:ENSOANT00000018098  Method ps value:0.942 
Ornithorhynchus anatinus >ENSOANP00000023768 pep:novel supercontig:OANA5:Contig110:1736236:1784327:1 gene:ENSOANG00000015094 transcript:ENSOANT00000023772  Method ps value:0.931 
Ornithorhynchus anatinus >ENSOANP00000009584 pep:novel ultracontig:OANA5:Ultra274:726352:728586:1 gene:ENSOANG00000006024 transcript:ENSOANT00000009586  Method ps value:0.929 
Ornithorhynchus anatinus >ENSOANP00000008830 pep:novel ultracontig:OANA5:Ultra443:3218159:3231342:1 gene:ENSOANG00000005554 transcript:ENSOANT00000008832  Method ps value:0.922 
Ornithorhynchus anatinus >ENSOANP00000015979 pep:novel ultracontig:OANA5:Ultra51:5880777:5896081:-1 gene:ENSOANG00000010081 transcript:ENSOANT00000015982  Method ps value:0.922 
Ornithorhynchus anatinus >ENSOANP00000007781 pep:novel ultracontig:OANA5:Ultra337:1900049:1909359:-1 gene:ENSOANG00000004913 transcript:ENSOANT00000007783  Method ps value:0.921 
Ornithorhynchus anatinus >ENSOANP00000021686 pep:novel ultracontig:OANA5:Ultra517:7885243:7942516:1 gene:ENSOANG00000013748 transcript:ENSOANT00000021689  Method ps value:0.919 
Ornithorhynchus anatinus >ENSOANP00000014150 pep:novel supercontig:OANA5:Contig1129:9668:37414:1 gene:ENSOANG00000008886 transcript:ENSOANT00000014153  Method ps value:0.913 
Ornithorhynchus anatinus >ENSOANP00000005802 pep:novel supercontig:OANA5:Contig8028:10819:12773:1 gene:ENSOANG00000003657 transcript:ENSOANT00000005804  Method ps value:0.904 
Ornithorhynchus anatinus >ENSOANP00000019205 pep:novel supercontig:OANA5:Contig1087:248549:256886:1 gene:ENSOANG00000012125 transcript:ENSOANT00000019208  Method ps value:0.897 
Ornithorhynchus anatinus >ENSOANP00000013554 pep:novel ultracontig:OANA5:Ultra324:727766:758416:1 gene:ENSOANG00000008516 transcript:ENSOANT00000013557  Method ps value:0.894 
Ornithorhynchus anatinus >ENSOANP00000007025 pep:novel chromosome:OANA5:15:407568:436196:-1 gene:ENSOANG00000004434 transcript:ENSOANT00000007027  Method ps value:0.893 
Ornithorhynchus anatinus >ENSOANP00000016420 pep:novel ultracontig:OANA5:Ultra544:3344471:3358133:1 gene:ENSOANG00000010351 transcript:ENSOANT00000016423  Method ps value:0.887 
Ornithorhynchus anatinus >ENSOANP00000023767 pep:novel supercontig:OANA5:Contig110:1736236:1784327:1 gene:ENSOANG00000015094 transcript:ENSOANT00000023771  Method ps value:0.886 
Ornithorhynchus anatinus >ENSOANP00000011874 pep:novel supercontig:OANA5:Contig12590:12334:15299:-1 gene:ENSOANG00000007459 transcript:ENSOANT00000011876  Method ps value:0.872 
Ornithorhynchus anatinus >ENSOANP00000013365 pep:novel ultracontig:OANA5:Ultra56:10272513:10322718:-1 gene:ENSOANG00000008413 transcript:ENSOANT00000013368  Method ps value:0.865 
Ornithorhynchus anatinus >ENSOANP00000001070 pep:novel ultracontig:OANA5:Ultra403:712673:725846:-1 gene:ENSOANG00000000687 transcript:ENSOANT00000001071  Method ps value:0.863 
Ornithorhynchus anatinus >ENSOANP00000027959 pep:novel supercontig:OANA5:Contig22446:8985:19170:1 gene:ENSOANG00000021930 transcript:ENSOANT00000031757  Method ps value:0.861 
Ornithorhynchus anatinus >ENSOANP00000028930 pep:novel supercontig:OANA5:Contig1295:115888:121873:1 gene:ENSOANG00000015798 transcript:ENSOANT00000032726  Method ps value:0.860 
Ornithorhynchus anatinus >ENSOANP00000000900 pep:novel supercontig:OANA5:Contig23648:74:7105:-1 gene:ENSOANG00000000569 transcript:ENSOANT00000000901  Method ps value:0.858 
Ornithorhynchus anatinus >ENSOANP00000017012 pep:novel supercontig:OANA5:Contig588:90914:112923:-1 gene:ENSOANG00000010726 transcript:ENSOANT00000017015  Method ps value:0.858 
Ornithorhynchus anatinus >ENSOANP00000008829 pep:novel ultracontig:OANA5:Ultra443:3218159:3231342:1 gene:ENSOANG00000005554 transcript:ENSOANT00000008831  Method ps value:0.857 
Ornithorhynchus anatinus >ENSOANP00000013367 pep:novel ultracontig:OANA5:Ultra56:10273603:10322754:-1 gene:ENSOANG00000008413 transcript:ENSOANT00000013370  Method ps value:0.852 
Ornithorhynchus anatinus >ENSOANP00000017642 pep:novel ultracontig:OANA5:Ultra309:365357:387389:-1 gene:ENSOANG00000011137 transcript:ENSOANT00000017645  Method ps value:0.849 
Ornithorhynchus anatinus >ENSOANP00000023215 pep:novel supercontig:OANA5:Contig7131:12057:22319:-1 gene:ENSOANG00000014734 transcript:ENSOANT00000023219  Method ps value:0.849 
Ornithorhynchus anatinus >ENSOANP00000026434 pep:novel supercontig:OANA5:Contig21452:255:12736:1 gene:ENSOANG00000020780 transcript:ENSOANT00000030236  Method ps value:0.846 
Ornithorhynchus anatinus >ENSOANP00000020821 pep:novel ultracontig:OANA5:Ultra377:218102:221236:-1 gene:ENSOANG00000013176 transcript:ENSOANT00000020824  Method ps value:0.846 
Ornithorhynchus anatinus >ENSOANP00000016375 pep:novel supercontig:OANA5:Contig12307:7472:14589:1 gene:ENSOANG00000010320 transcript:ENSOANT00000016378  Method ps value:0.837 
Ornithorhynchus anatinus >ENSOANP00000011875 pep:novel supercontig:OANA5:Contig12590:12843:15299:-1 gene:ENSOANG00000007459 transcript:ENSOANT00000011877  Method ps value:0.837 
Ornithorhynchus anatinus >ENSOANP00000020083 pep:novel ultracontig:OANA5:Ultra69:585402:601505:-1 gene:ENSOANG00000012697 transcript:ENSOANT00000020086  Method ps value:0.834 
Ornithorhynchus anatinus >ENSOANP00000024708 pep:novel ultracontig:OANA5:Ultra112:235445:256937:1 gene:ENSOANG00000015676 transcript:ENSOANT00000024712  Method ps value:0.833 
Ornithorhynchus anatinus >ENSOANP00000016666 pep:novel supercontig:OANA5:Contig20483:165:10082:1 gene:ENSOANG00000010513 transcript:ENSOANT00000016669  Method ps value:0.826 
Ornithorhynchus anatinus >ENSOANP00000013867 pep:novel ultracontig:OANA5:Ultra519:10258778:10266461:-1 gene:ENSOANG00000008705 transcript:ENSOANT00000013870  Method ps value:0.825 
Ornithorhynchus anatinus >ENSOANP00000010214 pep:novel ultracontig:OANA5:Ultra516:1497254:1511030:-1 gene:ENSOANG00000006395 transcript:ENSOANT00000010216  Method ps value:0.824 
Ornithorhynchus anatinus >ENSOANP00000014027 pep:novel ultracontig:OANA5:Ultra252:392387:403286:1 gene:ENSOANG00000008804 transcript:ENSOANT00000014030  Method ps value:0.820 
Ornithorhynchus anatinus >ENSOANP00000010102 pep:novel supercontig:OANA5:Contig6876:3705:6929:1 gene:ENSOANG00000006320 transcript:ENSOANT00000010104  Method ps value:0.816 
Ornithorhynchus anatinus >ENSOANP00000011427 pep:novel supercontig:OANA5:Contig1474:7314:8225:1 gene:ENSOANG00000007184 transcript:ENSOANT00000011429  Method ps value:0.815 
Ornithorhynchus anatinus >ENSOANP00000010103 pep:novel supercontig:OANA5:Contig6876:3705:6929:1 gene:ENSOANG00000006320 transcript:ENSOANT00000010105  Method ps value:0.815 
Ornithorhynchus anatinus >ENSOANP00000017254 pep:novel supercontig:OANA5:Contig7426:458:12806:1 gene:ENSOANG00000010887 transcript:ENSOANT00000017257  Method ps value:0.814 
Ornithorhynchus anatinus >ENSOANP00000010789 pep:novel ultracontig:OANA5:Ultra117:5831928:5880838:-1 gene:ENSOANG00000006760 transcript:ENSOANT00000010791  Method ps value:0.814 
Ornithorhynchus anatinus >ENSOANP00000022001 pep:novel chromosome:OANA5:4:33571344:33612389:-1 gene:ENSOANG00000013956 transcript:ENSOANT00000022005  Method ps value:0.812 
Ornithorhynchus anatinus >ENSOANP00000019122 pep:novel supercontig:OANA5:Contig26844:5529:7062:-1 gene:ENSOANG00000012075 transcript:ENSOANT00000019125  Method ps value:0.811 
Ornithorhynchus anatinus >ENSOANP00000011263 pep:novel ultracontig:OANA5:Ultra505:1471221:1500113:-1 gene:ENSOANG00000007079 transcript:ENSOANT00000011265  Method ps value:0.810 
Ornithorhynchus anatinus >ENSOANP00000013366 pep:novel ultracontig:OANA5:Ultra56:10272531:10296536:-1 gene:ENSOANG00000008413 transcript:ENSOANT00000013369  Method ps value:0.809 
Ornithorhynchus anatinus >ENSOANP00000021143 pep:novel supercontig:OANA5:Contig65:201597:221035:1 gene:ENSOANG00000013397 transcript:ENSOANT00000021146  Method ps value:0.809 
Ornithorhynchus anatinus >ENSOANP00000020009 pep:novel supercontig:OANA5:Contig17632:2192:13698:-1 gene:ENSOANG00000012650 transcript:ENSOANT00000020012  Method ps value:0.806 
Ornithorhynchus anatinus >ENSOANP00000001234 pep:novel chromosome:OANA5:1:22941936:22995796:1 gene:ENSOANG00000000796 transcript:ENSOANT00000001235  Method ps value:0.806 
Ornithorhynchus anatinus >ENSOANP00000001071 pep:novel ultracontig:OANA5:Ultra403:712673:725846:-1 gene:ENSOANG00000000687 transcript:ENSOANT00000001072  Method ps value:0.804 
Ornithorhynchus anatinus >ENSOANP00000012281 pep:novel ultracontig:OANA5:Ultra43:3909:20083:1 gene:ENSOANG00000007711 transcript:ENSOANT00000012283  Method ps value:0.799 
Ornithorhynchus anatinus >ENSOANP00000005589 pep:novel supercontig:OANA5:Contig341:423994:431831:1 gene:ENSOANG00000003528 transcript:ENSOANT00000005590  Method ps value:0.798 
Ornithorhynchus anatinus >ENSOANP00000023689 pep:novel ultracontig:OANA5:Ultra5:5805142:5833634:1 gene:ENSOANG00000015047 transcript:ENSOANT00000023693  Method ps value:0.795 
Ornithorhynchus anatinus >ENSOANP00000013556 pep:novel ultracontig:OANA5:Ultra324:735914:758194:1 gene:ENSOANG00000008516 transcript:ENSOANT00000013559  Method ps value:0.794 
Ornithorhynchus anatinus >ENSOANP00000027493 pep:novel ultracontig:OANA5:Ultra196:1043068:1065528:1 gene:ENSOANG00000015332 transcript:ENSOANT00000031293  Method ps value:0.793 
Ornithorhynchus anatinus >ENSOANP00000019162 pep:novel supercontig:OANA5:Contig12336:24169:28388:-1 gene:ENSOANG00000002808 transcript:ENSOANT00000019165  Method ps value:0.792 
Ornithorhynchus anatinus >ENSOANP00000015733 pep:novel ultracontig:OANA5:Ultra669:24259:27120:-1 gene:ENSOANG00000009926 transcript:ENSOANT00000015736  Method ps value:0.786 
Ornithorhynchus anatinus >ENSOANP00000022072 pep:novel chromosome:OANA5:4:30565871:30568811:1 gene:ENSOANG00000020169 transcript:ENSOANT00000022076  Method ps value:0.785 
Ornithorhynchus anatinus >ENSOANP00000008550 pep:novel supercontig:OANA5:Contig13439:896:20534:1 gene:ENSOANG00000005373 transcript:ENSOANT00000008552  Method ps value:0.784 
Ornithorhynchus anatinus >ENSOANP00000016421 pep:novel ultracontig:OANA5:Ultra544:3344471:3358133:1 gene:ENSOANG00000010351 transcript:ENSOANT00000016424  Method ps value:0.784 
Ornithorhynchus anatinus >ENSOANP00000011246 pep:novel supercontig:OANA5:Contig5094:31272:41949:1 gene:ENSOANG00000007067 transcript:ENSOANT00000011248  Method ps value:0.784 
Ornithorhynchus anatinus >ENSOANP00000014530 pep:novel chromosome:OANA5:4:49562772:49586192:-1 gene:ENSOANG00000009128 transcript:ENSOANT00000014533  Method ps value:0.783 
Ornithorhynchus anatinus >ENSOANP00000024775 pep:novel supercontig:OANA5:Contig30263:4165:7862:1 gene:ENSOANG00000015719 transcript:ENSOANT00000024779  Method ps value:0.782 
Ornithorhynchus anatinus >ENSOANP00000013446 pep:novel ultracontig:OANA5:Ultra67:485334:496322:1 gene:ENSOANG00000008457 transcript:ENSOANT00000013449  Method ps value:0.777 
Ornithorhynchus anatinus >ENSOANP00000018418 pep:novel ultracontig:OANA5:Ultra298:69530:98075:1 gene:ENSOANG00000011625 transcript:ENSOANT00000018421  Method ps value:0.775 
Ornithorhynchus anatinus >ENSOANP00000018893 pep:novel chromosome:OANA5:7:18919533:18944635:-1 gene:ENSOANG00000011917 transcript:ENSOANT00000018896  Method ps value:0.775 
Ornithorhynchus anatinus >ENSOANP00000016376 pep:novel supercontig:OANA5:Contig12307:7907:14589:1 gene:ENSOANG00000010320 transcript:ENSOANT00000016379  Method ps value:0.774 
Ornithorhynchus anatinus >ENSOANP00000023388 pep:novel chromosome:OANA5:14:1085047:1096657:-1 gene:ENSOANG00000014853 transcript:ENSOANT00000023392  Method ps value:0.773 
Ornithorhynchus anatinus >ENSOANP00000016665 pep:novel ultracontig:OANA5:Ultra86:687628:701524:1 gene:ENSOANG00000010517 transcript:ENSOANT00000016668  Method ps value:0.773 
Ornithorhynchus anatinus >ENSOANP00000016751 pep:novel supercontig:OANA5:Contig1083:100656:131190:-1 gene:ENSOANG00000010570 transcript:ENSOANT00000016754  Method ps value:0.772 
Ornithorhynchus anatinus >ENSOANP00000016735 pep:novel supercontig:OANA5:Contig10530:12231:21360:-1 gene:ENSOANG00000010560 transcript:ENSOANT00000016738  Method ps value:0.770 
Ornithorhynchus anatinus >ENSOANP00000020649 pep:novel supercontig:OANA5:Contig9707:10042:21274:-1 gene:ENSOANG00000013061 transcript:ENSOANT00000020652  Method ps value:0.764 
Ornithorhynchus anatinus >ENSOANP00000006180 pep:novel supercontig:OANA5:Contig5272:21654:25694:-1 gene:ENSOANG00000003905 transcript:ENSOANT00000006182  Method ps value:0.763 
Ornithorhynchus anatinus >ENSOANP00000020651 pep:novel supercontig:OANA5:Contig9707:10042:21256:-1 gene:ENSOANG00000013061 transcript:ENSOANT00000020654  Method ps value:0.763 
Ornithorhynchus anatinus >ENSOANP00000003355 pep:novel supercontig:OANA5:Contig3690:19624:53339:-1 gene:ENSOANG00000002113 transcript:ENSOANT00000003356  Method ps value:0.762 
Ornithorhynchus anatinus >ENSOANP00000004036 pep:novel chromosome:OANA5:4:21419706:21436503:1 gene:ENSOANG00000002551 transcript:ENSOANT00000004037  Method ps value:0.758 
Ornithorhynchus anatinus >ENSOANP00000021586 pep:novel supercontig:OANA5:Contig26295:5789:9148:-1 gene:ENSOANG00000013690 transcript:ENSOANT00000021589  Method ps value:0.758 
Ornithorhynchus anatinus >ENSOANP00000025895 pep:novel supercontig:OANA5:Contig17632:2252:13698:-1 gene:ENSOANG00000012650 transcript:ENSOANT00000029699  Method ps value:0.754 
Ornithorhynchus anatinus >ENSOANP00000000837 pep:novel supercontig:OANA5:Contig9886:4451:8573:-1 gene:ENSOANG00000000524 transcript:ENSOANT00000000838  Method ps value:0.754 
Ornithorhynchus anatinus >ENSOANP00000022667 pep:novel ultracontig:OANA5:Ultra430:284414:293377:1 gene:ENSOANG00000014381 transcript:ENSOANT00000022671  Method ps value:0.751 
Ornithorhynchus anatinus >ENSOANP00000018892 pep:novel chromosome:OANA5:7:18915998:18944635:-1 gene:ENSOANG00000011917 transcript:ENSOANT00000018895  Method ps value:0.748 
Ornithorhynchus anatinus >ENSOANP00000005753 pep:novel ultracontig:OANA5:Ultra514:17845928:17876606:-1 gene:ENSOANG00000003626 transcript:ENSOANT00000005755  Method ps value:0.746 
Ornithorhynchus anatinus >ENSOANP00000010227 pep:novel ultracontig:OANA5:Ultra222:770080:772735:1 gene:ENSOANG00000006406 transcript:ENSOANT00000010229  Method ps value:0.746 
Ornithorhynchus anatinus >ENSOANP00000012061 pep:novel supercontig:OANA5:Contig3080:6873:39516:-1 gene:ENSOANG00000007568 transcript:ENSOANT00000012063  Method ps value:0.742 
Ornithorhynchus anatinus >ENSOANP00000007341 pep:novel ultracontig:OANA5:Ultra701:31301:43204:-1 gene:ENSOANG00000004634 transcript:ENSOANT00000007343  Method ps value:0.740 
Ornithorhynchus anatinus >ENSOANP00000000452 pep:novel supercontig:OANA5:Contig5917:3:17965:-1 gene:ENSOANG00000000265 transcript:ENSOANT00000000452  Method ps value:0.739 
Ornithorhynchus anatinus >ENSOANP00000006182 pep:novel supercontig:OANA5:Contig5272:44310:49857:1 gene:ENSOANG00000003907 transcript:ENSOANT00000006184  Method ps value:0.738 
Ornithorhynchus anatinus >ENSOANP00000024983 pep:novel supercontig:OANA5:Contig4053:40932:46595:1 gene:ENSOANG00000015844 transcript:ENSOANT00000024987  Method ps value:0.737 
Ornithorhynchus anatinus >ENSOANP00000006911 pep:novel ultracontig:OANA5:Ultra308:203193:242286:1 gene:ENSOANG00000004360 transcript:ENSOANT00000006913  Method ps value:0.736 
Ornithorhynchus anatinus >ENSOANP00000001072 pep:novel ultracontig:OANA5:Ultra403:712685:725837:-1 gene:ENSOANG00000000687 transcript:ENSOANT00000001073  Method ps value:0.736 
Ornithorhynchus anatinus >ENSOANP00000016260 pep:novel ultracontig:OANA5:Ultra67:9740466:9749404:1 gene:ENSOANG00000010246 transcript:ENSOANT00000016263  Method ps value:0.735 
Ornithorhynchus anatinus >ENSOANP00000013037 pep:novel ultracontig:OANA5:Ultra12:57778:79513:1 gene:ENSOANG00000008206 transcript:ENSOANT00000013039  Method ps value:0.732 
Ornithorhynchus anatinus >ENSOANP00000019750 pep:novel supercontig:OANA5:Contig2669:9918:31774:-1 gene:ENSOANG00000012485 transcript:ENSOANT00000019753  Method ps value:0.732 
Ornithorhynchus anatinus >ENSOANP00000001345 pep:novel supercontig:OANA5:Contig13055:12666:19311:-1 gene:ENSOANG00000000867 transcript:ENSOANT00000001346  Method ps value:0.731 
Ornithorhynchus anatinus >ENSOANP00000018608 pep:novel ultracontig:OANA5:Ultra190:17214:22223:-1 gene:ENSOANG00000011739 transcript:ENSOANT00000018611  Method ps value:0.730 
Ornithorhynchus anatinus >ENSOANP00000006183 pep:novel supercontig:OANA5:Contig5272:44319:49896:1 gene:ENSOANG00000003907 transcript:ENSOANT00000006185  Method ps value:0.730 
Ornithorhynchus anatinus >ENSOANP00000019787 pep:novel supercontig:OANA5:Contig9305:1082:23711:1 gene:ENSOANG00000012509 transcript:ENSOANT00000019790  Method ps value:0.729 
Ornithorhynchus anatinus >ENSOANP00000019140 pep:novel ultracontig:OANA5:Ultra238:143347:147257:-1 gene:ENSOANG00000012086 transcript:ENSOANT00000019143  Method ps value:0.729 
Ornithorhynchus anatinus >ENSOANP00000024492 pep:novel ultracontig:OANA5:Ultra336:5597478:5607445:-1 gene:ENSOANG00000015548 transcript:ENSOANT00000024496  Method ps value:0.729 
Ornithorhynchus anatinus >ENSOANP00000004499 pep:novel supercontig:OANA5:Contig40963:2390:7031:-1 gene:ENSOANG00000010199 transcript:ENSOANT00000004500  Method ps value:0.727 
Ornithorhynchus anatinus >ENSOANP00000020650 pep:novel supercontig:OANA5:Contig9707:10042:21274:-1 gene:ENSOANG00000013061 transcript:ENSOANT00000020653  Method ps value:0.726 
Ornithorhynchus anatinus >ENSOANP00000022910 pep:novel ultracontig:OANA5:Ultra292:1078441:1087251:-1 gene:ENSOANG00000014542 transcript:ENSOANT00000022914  Method ps value:0.726 
Ornithorhynchus anatinus >ENSOANP00000023697 pep:novel ultracontig:OANA5:Ultra5:5769820:5781252:1 gene:ENSOANG00000015053 transcript:ENSOANT00000023701  Method ps value:0.726 
Ornithorhynchus anatinus >ENSOANP00000018425 pep:novel supercontig:OANA5:Contig4349:1485:25710:1 gene:ENSOANG00000011631 transcript:ENSOANT00000018428  Method ps value:0.726 
Ornithorhynchus anatinus >ENSOANP00000006910 pep:novel ultracontig:OANA5:Ultra308:203193:242363:1 gene:ENSOANG00000004360 transcript:ENSOANT00000006912  Method ps value:0.726 
Ornithorhynchus anatinus >ENSOANP00000009133 pep:novel ultracontig:OANA5:Ultra378:7237294:7242966:-1 gene:ENSOANG00000005734 transcript:ENSOANT00000009135  Method ps value:0.724 
Ornithorhynchus anatinus >ENSOANP00000014820 pep:novel supercontig:OANA5:Contig2789:2057:15664:1 gene:ENSOANG00000009316 transcript:ENSOANT00000014823  Method ps value:0.724 
Ornithorhynchus anatinus >ENSOANP00000013957 pep:novel chromosome:OANA5:7:30875659:30883748:1 gene:ENSOANG00000008759 transcript:ENSOANT00000013960  Method ps value:0.724 
Ornithorhynchus anatinus >ENSOANP00000022016 pep:novel chromosome:OANA5:4:32840526:32865217:-1 gene:ENSOANG00000013967 transcript:ENSOANT00000022020  Method ps value:0.721 
Ornithorhynchus anatinus >ENSOANP00000003603 pep:novel ultracontig:OANA5:Ultra51:4839555:4873350:1 gene:ENSOANG00000002276 transcript:ENSOANT00000003604  Method ps value:0.718 
Ornithorhynchus anatinus >ENSOANP00000000457 pep:novel supercontig:OANA5:Contig15877:4184:14113:1 gene:ENSOANG00000000267 transcript:ENSOANT00000000457  Method ps value:0.717 
Ornithorhynchus anatinus >ENSOANP00000017881 pep:novel chromosome:OANA5:3:5973127:5988566:-1 gene:ENSOANG00000011287 transcript:ENSOANT00000017884  Method ps value:0.717 
Ornithorhynchus anatinus >ENSOANP00000022223 pep:novel chromosome:OANA5:4:3388318:3405603:1 gene:ENSOANG00000014088 transcript:ENSOANT00000022227  Method ps value:0.713 
Ornithorhynchus anatinus >ENSOANP00000026844 pep:novel supercontig:OANA5:Contig16318:3044:8932:-1 gene:ENSOANG00000021099 transcript:ENSOANT00000030644  Method ps value:0.713 
Ornithorhynchus anatinus >ENSOANP00000006645 pep:novel supercontig:OANA5:Contig2159:59562:79855:-1 gene:ENSOANG00000004187 transcript:ENSOANT00000006647  Method ps value:0.711 
Ornithorhynchus anatinus >ENSOANP00000005294 pep:novel supercontig:OANA5:Contig10626:6:7916:1 gene:ENSOANG00000003335 transcript:ENSOANT00000005295  Method ps value:0.711 
Ornithorhynchus anatinus >ENSOANP00000017271 pep:novel ultracontig:OANA5:Ultra652:109238:119995:-1 gene:ENSOANG00000010901 transcript:ENSOANT00000017274  Method ps value:0.711 
Ornithorhynchus anatinus >ENSOANP00000024904 pep:novel supercontig:OANA5:Contig1295:115791:119512:1 gene:ENSOANG00000015798 transcript:ENSOANT00000024908  Method ps value:0.709 
Ornithorhynchus anatinus >ENSOANP00000016667 pep:novel ultracontig:OANA5:Ultra86:687628:701524:1 gene:ENSOANG00000010517 transcript:ENSOANT00000016670  Method ps value:0.709 
Ornithorhynchus anatinus >ENSOANP00000019139 pep:novel ultracontig:OANA5:Ultra238:143953:147254:-1 gene:ENSOANG00000012086 transcript:ENSOANT00000019142  Method ps value:0.706 
Ornithorhynchus anatinus >ENSOANP00000023694 pep:novel ultracontig:OANA5:Ultra5:5809120:5817711:1 gene:ENSOANG00000015047 transcript:ENSOANT00000023698  Method ps value:0.704 
Ornithorhynchus anatinus >ENSOANP00000006621 pep:novel supercontig:OANA5:Contig17924:1161:12442:1 gene:ENSOANG00000004172 transcript:ENSOANT00000006623  Method ps value:0.703 
Ornithorhynchus anatinus >ENSOANP00000009768 pep:novel supercontig:OANA5:Contig6846:13993:31032:1 gene:ENSOANG00000006117 transcript:ENSOANT00000009770  Method ps value:0.703 
Ornithorhynchus anatinus >ENSOANP00000001227 pep:novel chromosome:OANA5:1:22726192:22757628:-1 gene:ENSOANG00000000792 transcript:ENSOANT00000001228  Method ps value:0.703 
Ornithorhynchus anatinus >ENSOANP00000022167 pep:novel chromosome:OANA5:4:23689919:23762060:-1 gene:ENSOANG00000014056 transcript:ENSOANT00000022171  Method ps value:0.700 
Ornithorhynchus anatinus >ENSOANP00000015355 pep:novel supercontig:OANA5:Contig10507:79:8444:1 gene:ENSOANG00000009671 transcript:ENSOANT00000015358  Method ps value:0.696 
Ornithorhynchus anatinus >ENSOANP00000003400 pep:novel supercontig:OANA5:Contig7280:25020:37201:-1 gene:ENSOANG00000002144 transcript:ENSOANT00000003401  Method ps value:0.695 
Ornithorhynchus anatinus >ENSOANP00000017418 pep:novel supercontig:OANA5:Contig17307:2336:12423:-1 gene:ENSOANG00000010993 transcript:ENSOANT00000017421  Method ps value:0.695 
Ornithorhynchus anatinus >ENSOANP00000013036 pep:novel ultracontig:OANA5:Ultra12:57778:79513:1 gene:ENSOANG00000008206 transcript:ENSOANT00000013038  Method ps value:0.695 
Ornithorhynchus anatinus >ENSOANP00000021144 pep:novel supercontig:OANA5:Contig65:201597:221035:1 gene:ENSOANG00000013397 transcript:ENSOANT00000021147  Method ps value:0.694 
Ornithorhynchus anatinus >ENSOANP00000024585 pep:novel chromosome:OANA5:7:31798957:31817385:-1 gene:ENSOANG00000015606 transcript:ENSOANT00000024589  Method ps value:0.693 
Ornithorhynchus anatinus >ENSOANP00000022247 pep:novel chromosome:OANA5:1:17098125:17119692:-1 gene:ENSOANG00000014104 transcript:ENSOANT00000022251  Method ps value:0.692 
Ornithorhynchus anatinus >ENSOANP00000002193 pep:novel supercontig:OANA5:Contig20959:1985:4630:1 gene:ENSOANG00000001382 transcript:ENSOANT00000002194  Method ps value:0.691 
Ornithorhynchus anatinus >ENSOANP00000010791 pep:novel ultracontig:OANA5:Ultra117:5767317:5779747:-1 gene:ENSOANG00000006761 transcript:ENSOANT00000010793  Method ps value:0.691 
Ornithorhynchus anatinus >ENSOANP00000010478 pep:novel chromosome:OANA5:2:25008708:25045290:1 gene:ENSOANG00000006566 transcript:ENSOANT00000010480  Method ps value:0.690 
Ornithorhynchus anatinus >ENSOANP00000020011 pep:novel supercontig:OANA5:Contig17632:2252:13698:-1 gene:ENSOANG00000012650 transcript:ENSOANT00000020014  Method ps value:0.689 
Ornithorhynchus anatinus >ENSOANP00000003654 pep:novel chromosome:OANA5:7:1458691:1482947:-1 gene:ENSOANG00000002307 transcript:ENSOANT00000003655  Method ps value:0.687 
Ornithorhynchus anatinus >ENSOANP00000004698 pep:novel ultracontig:OANA5:Ultra341:12585458:12598781:1 gene:ENSOANG00000002961 transcript:ENSOANT00000004699  Method ps value:0.687 
Ornithorhynchus anatinus >ENSOANP00000006904 pep:novel supercontig:OANA5:Contig7407:2638:23282:-1 gene:ENSOANG00000004355 transcript:ENSOANT00000006906  Method ps value:0.686 
Ornithorhynchus anatinus >ENSOANP00000008557 pep:novel supercontig:OANA5:Contig13244:5202:5936:-1 gene:ENSOANG00000005379 transcript:ENSOANT00000008559  Method ps value:0.685 
Ornithorhynchus anatinus >ENSOANP00000029008 pep:novel ultracontig:OANA5:Ultra255:9280:13233:-1 gene:ENSOANG00000012159 transcript:ENSOANT00000032804  Method ps value:0.685 
Ornithorhynchus anatinus >ENSOANP00000002370 pep:novel supercontig:OANA5:Contig11208:6151:11697:-1 gene:ENSOANG00000001491 transcript:ENSOANT00000002371  Method ps value:0.683 
Ornithorhynchus anatinus >ENSOANP00000025149 pep:novel ultracontig:OANA5:Ultra117:5765492:5779105:-1 gene:ENSOANG00000006761 transcript:ENSOANT00000028953  Method ps value:0.683 
Ornithorhynchus anatinus >ENSOANP00000014786 pep:novel ultracontig:OANA5:Ultra445:4556714:4649534:-1 gene:ENSOANG00000009292 transcript:ENSOANT00000014789  Method ps value:0.683 
Ornithorhynchus anatinus >ENSOANP00000012442 pep:novel chromosome:OANA5:X1:17057802:17067612:1 gene:ENSOANG00000007809 transcript:ENSOANT00000012444  Method ps value:0.682 
Ornithorhynchus anatinus >ENSOANP00000021879 pep:novel chromosome:OANA5:5:8505203:8511692:1 gene:ENSOANG00000013874 transcript:ENSOANT00000021882  Method ps value:0.682 
Ornithorhynchus anatinus >ENSOANP00000014644 pep:novel supercontig:OANA5:Contig24828:4882:14549:1 gene:ENSOANG00000009200 transcript:ENSOANT00000014647  Method ps value:0.681 
Ornithorhynchus anatinus >ENSOANP00000010773 pep:novel ultracontig:OANA5:Ultra117:6256709:6283864:-1 gene:ENSOANG00000006750 transcript:ENSOANT00000010775  Method ps value:0.680 
Ornithorhynchus anatinus >ENSOANP00000011664 pep:novel chromosome:OANA5:17:1127100:1140835:-1 gene:ENSOANG00000007326 transcript:ENSOANT00000011666  Method ps value:0.679 
Ornithorhynchus anatinus >ENSOANP00000016395 pep:novel ultracontig:OANA5:Ultra544:4272542:4286402:1 gene:ENSOANG00000010334 transcript:ENSOANT00000016398  Method ps value:0.678 
Ornithorhynchus anatinus >ENSOANP00000018215 pep:novel supercontig:OANA5:Contig4955:12921:29232:-1 gene:ENSOANG00000011497 transcript:ENSOANT00000018218  Method ps value:0.677 
Ornithorhynchus anatinus >ENSOANP00000006282 pep:novel ultracontig:OANA5:Ultra328:1468865:1515801:-1 gene:ENSOANG00000003969 transcript:ENSOANT00000006284  Method ps value:0.677 
Ornithorhynchus anatinus >ENSOANP00000024180 pep:novel supercontig:OANA5:Contig2979:10854:13659:1 gene:ENSOANG00000015370 transcript:ENSOANT00000024184  Method ps value:0.677 
Ornithorhynchus anatinus >ENSOANP00000010542 pep:novel ultracontig:OANA5:Ultra443:7771171:7782531:-1 gene:ENSOANG00000006610 transcript:ENSOANT00000010544  Method ps value:0.677 
Ornithorhynchus anatinus >ENSOANP00000005586 pep:novel supercontig:OANA5:Contig341:90998:97741:-1 gene:ENSOANG00000003526 transcript:ENSOANT00000005587  Method ps value:0.675 
Ornithorhynchus anatinus >ENSOANP00000020084 pep:novel ultracontig:OANA5:Ultra69:586327:601505:-1 gene:ENSOANG00000012697 transcript:ENSOANT00000020087  Method ps value:0.675 
Ornithorhynchus anatinus >ENSOANP00000000445 pep:novel supercontig:OANA5:Contig38247:2757:7458:1 gene:ENSOANG00000000260 transcript:ENSOANT00000000445  Method ps value:0.671 
Ornithorhynchus anatinus >ENSOANP00000004032 pep:novel chromosome:OANA5:4:21440002:21448900:-1 gene:ENSOANG00000002550 transcript:ENSOANT00000004033  Method ps value:0.670 
Oryctolagus cuniculus >ENSOCUP00000005845 pep:novel scaffold:RABBIT:scaffold 171812:6450:12192:-1 gene:ENSOCUG00000006763 transcript:ENSOCUT00000006761  Method ps value:1.211 
Oryctolagus cuniculus >ENSOCUP00000003546 pep:novel genescaffold:RABBIT:GeneScaffold 2580:440:21611:1 gene:ENSOCUG00000004095 transcript:ENSOCUT00000004097  Method ps value:1.014 
Oryctolagus cuniculus >ENSOCUP00000012652 pep:novel genescaffold:RABBIT:GeneScaffold 2361:121215:122597:1 gene:ENSOCUG00000014721 transcript:ENSOCUT00000014716  Method ps value:1.003 
Oryctolagus cuniculus >ENSOCUP00000005343 pep:novel genescaffold:RABBIT:GeneScaffold 3430:683:7628:-1 gene:ENSOCUG00000006170 transcript:ENSOCUT00000006166  Method ps value:0.994 
Oryctolagus cuniculus >ENSOCUP00000004792 pep:novel genescaffold:RABBIT:GeneScaffold 6143:4750:91369:1 gene:ENSOCUG00000005523 transcript:ENSOCUT00000005523  Method ps value:0.966 
Oryctolagus cuniculus >ENSOCUP00000001117 pep:novel genescaffold:RABBIT:GeneScaffold 505:4471:27088:1 gene:ENSOCUG00000001295 transcript:ENSOCUT00000001296  Method ps value:0.945 
Oryctolagus cuniculus >ENSOCUP00000014599 pep:novel genescaffold:RABBIT:GeneScaffold 3591:191570:208050:1 gene:ENSOCUG00000016995 transcript:ENSOCUT00000016991  Method ps value:0.922 
Oryctolagus cuniculus >ENSOCUP00000003741 pep:novel genescaffold:RABBIT:GeneScaffold 6415:421875:427039:1 gene:ENSOCUG00000004329 transcript:ENSOCUT00000004329  Method ps value:0.913 
Oryctolagus cuniculus >ENSOCUP00000008654 pep:novel genescaffold:RABBIT:GeneScaffold 5144:13690:21023:1 gene:ENSOCUG00000010048 transcript:ENSOCUT00000010045  Method ps value:0.909 
Oryctolagus cuniculus >ENSOCUP00000009992 pep:novel genescaffold:RABBIT:GeneScaffold 1834:3633:132613:-1 gene:ENSOCUG00000011615 transcript:ENSOCUT00000011617  Method ps value:0.902 
Oryctolagus cuniculus >ENSOCUP00000010495 pep:novel scaffold:RABBIT:scaffold 130991:4:1140:-1 gene:ENSOCUG00000012197 transcript:ENSOCUT00000012194  Method ps value:0.888 
Oryctolagus cuniculus >ENSOCUP00000011269 pep:novel scaffold:RABBIT:scaffold 196972:3615:23525:1 gene:ENSOCUG00000013091 transcript:ENSOCUT00000013088  Method ps value:0.887 
Oryctolagus cuniculus >ENSOCUP00000012269 pep:novel genescaffold:RABBIT:GeneScaffold 2577:210505:219209:1 gene:ENSOCUG00000014277 transcript:ENSOCUT00000014273  Method ps value:0.886 
Oryctolagus cuniculus >ENSOCUP00000006260 pep:novel genescaffold:RABBIT:GeneScaffold 90:313863:330005:1 gene:ENSOCUG00000007239 transcript:ENSOCUT00000007240  Method ps value:0.875 
Oryctolagus cuniculus >ENSOCUP00000006783 pep:novel scaffold:RABBIT:scaffold 157705:2545:5229:-1 gene:ENSOCUG00000007847 transcript:ENSOCUT00000007846  Method ps value:0.873 
Oryctolagus cuniculus >ENSOCUP00000001729 pep:novel genescaffold:RABBIT:GeneScaffold 3608:74440:76222:1 gene:ENSOCUG00000002003 transcript:ENSOCUT00000002003  Method ps value:0.862 
Oryctolagus cuniculus >ENSOCUP00000008312 pep:novel genescaffold:RABBIT:GeneScaffold 4714:25738:62827:1 gene:ENSOCUG00000009647 transcript:ENSOCUT00000009646  Method ps value:0.860 
Oryctolagus cuniculus >ENSOCUP00000006739 pep:novel genescaffold:RABBIT:GeneScaffold 4204:177729:208506:1 gene:ENSOCUG00000007799 transcript:ENSOCUT00000007799  Method ps value:0.854 
Oryctolagus cuniculus >ENSOCUP00000005195 pep:novel genescaffold:RABBIT:GeneScaffold 3251:10174:62452:-1 gene:ENSOCUG00000006003 transcript:ENSOCUT00000006001  Method ps value:0.849 
Oryctolagus cuniculus >ENSOCUP00000002625 pep:novel genescaffold:RABBIT:GeneScaffold 1896:234050:304835:-1 gene:ENSOCUG00000003021 transcript:ENSOCUT00000003020  Method ps value:0.847 
Oryctolagus cuniculus >ENSOCUP00000005153 pep:novel scaffold:RABBIT:scaffold 195303:6976:13753:-1 gene:ENSOCUG00000005955 transcript:ENSOCUT00000005952  Method ps value:0.845 
Oryctolagus cuniculus >ENSOCUP00000000839 pep:novel scaffold:RABBIT:scaffold 173239:18278:26119:1 gene:ENSOCUG00000000971 transcript:ENSOCUT00000000971  Method ps value:0.837 
Oryctolagus cuniculus >ENSOCUP00000010785 pep:novel genescaffold:RABBIT:GeneScaffold 207:4:9736:1 gene:ENSOCUG00000012524 transcript:ENSOCUT00000012524  Method ps value:0.827 
Oryctolagus cuniculus >ENSOCUP00000014956 pep:novel genescaffold:RABBIT:GeneScaffold 5380:52376:91267:-1 gene:ENSOCUG00000017403 transcript:ENSOCUT00000017406  Method ps value:0.824 
Oryctolagus cuniculus >ENSOCUP00000002339 pep:novel genescaffold:RABBIT:GeneScaffold 5096:69094:75149:1 gene:ENSOCUG00000002702 transcript:ENSOCUT00000002701  Method ps value:0.823 
Oryctolagus cuniculus >ENSOCUP00000002998 pep:novel genescaffold:RABBIT:GeneScaffold 6342:47564:59427:1 gene:ENSOCUG00000003456 transcript:ENSOCUT00000003456  Method ps value:0.818 
Oryctolagus cuniculus >ENSOCUP00000012805 pep:novel genescaffold:RABBIT:GeneScaffold 3260:8585:65346:1 gene:ENSOCUG00000014894 transcript:ENSOCUT00000014895  Method ps value:0.813 
Oryctolagus cuniculus >ENSOCUP00000003118 pep:novel genescaffold:RABBIT:GeneScaffold 1243:108608:136302:-1 gene:ENSOCUG00000003596 transcript:ENSOCUT00000003597  Method ps value:0.807 
Oryctolagus cuniculus >ENSOCUP00000005128 pep:novel genescaffold:RABBIT:GeneScaffold 6628:13681:37685:1 gene:ENSOCUG00000005920 transcript:ENSOCUT00000005923  Method ps value:0.807 
Oryctolagus cuniculus >ENSOCUP00000000650 pep:novel genescaffold:RABBIT:GeneScaffold 1613:7687:27983:1 gene:ENSOCUG00000000749 transcript:ENSOCUT00000000749  Method ps value:0.803 
Oryctolagus cuniculus >ENSOCUP00000010396 pep:novel genescaffold:RABBIT:GeneScaffold 6679:233367:377339:-1 gene:ENSOCUG00000012082 transcript:ENSOCUT00000012083  Method ps value:0.799 
Oryctolagus cuniculus >ENSOCUP00000013207 pep:novel genescaffold:RABBIT:GeneScaffold 6816:202928:207340:-1 gene:ENSOCUG00000015372 transcript:ENSOCUT00000015372  Method ps value:0.796 
Oryctolagus cuniculus >ENSOCUP00000007570 pep:novel genescaffold:RABBIT:GeneScaffold 3291:10378:50427:-1 gene:ENSOCUG00000008767 transcript:ENSOCUT00000008765  Method ps value:0.787 
Oryctolagus cuniculus >ENSOCUP00000015150 pep:novel genescaffold:RABBIT:GeneScaffold 2732:3689:9689:1 gene:ENSOCUG00000017640 transcript:ENSOCUT00000017641  Method ps value:0.786 
Oryctolagus cuniculus >ENSOCUP00000011081 pep:novel scaffold:RABBIT:scaffold 108394:3667:17859:-1 gene:ENSOCUG00000012879 transcript:ENSOCUT00000012875  Method ps value:0.774 
Oryctolagus cuniculus >ENSOCUP00000005062 pep:novel genescaffold:RABBIT:GeneScaffold 1347:13350:16797:-1 gene:ENSOCUG00000005842 transcript:ENSOCUT00000005843  Method ps value:0.767 
Oryctolagus cuniculus >ENSOCUP00000014306 pep:novel genescaffold:RABBIT:GeneScaffold 1441:12076:14141:-1 gene:ENSOCUG00000016649 transcript:ENSOCUT00000016640  Method ps value:0.767 
Oryctolagus cuniculus >ENSOCUP00000011702 pep:novel genescaffold:RABBIT:GeneScaffold 4399:542:54718:-1 gene:ENSOCUG00000013603 transcript:ENSOCUT00000013600  Method ps value:0.766 
Oryctolagus cuniculus >ENSOCUP00000013171 pep:novel scaffold:RABBIT:scaffold 54039:528:1541:1 gene:ENSOCUG00000015326 transcript:ENSOCUT00000015328  Method ps value:0.765 
Oryctolagus cuniculus >ENSOCUP00000001710 pep:novel genescaffold:RABBIT:GeneScaffold 4985:227920:257885:1 gene:ENSOCUG00000001985 transcript:ENSOCUT00000001983  Method ps value:0.757 
Oryctolagus cuniculus >ENSOCUP00000007390 pep:novel genescaffold:RABBIT:GeneScaffold 176:17136:30553:1 gene:ENSOCUG00000008551 transcript:ENSOCUT00000008550  Method ps value:0.754 
Oryctolagus cuniculus >ENSOCUP00000011210 pep:novel genescaffold:RABBIT:GeneScaffold 4519:43011:45472:1 gene:ENSOCUG00000013025 transcript:ENSOCUT00000013020  Method ps value:0.753 
Oryctolagus cuniculus >ENSOCUP00000006084 pep:novel scaffold:RABBIT:scaffold 175414:41235:47975:1 gene:ENSOCUG00000007031 transcript:ENSOCUT00000007036  Method ps value:0.752 
Oryctolagus cuniculus >ENSOCUP00000000498 pep:novel genescaffold:RABBIT:GeneScaffold 5745:91811:156490:-1 gene:ENSOCUG00000000573 transcript:ENSOCUT00000000575  Method ps value:0.749 
Oryctolagus cuniculus >ENSOCUP00000011776 pep:novel genescaffold:RABBIT:GeneScaffold 5827:34906:54092:-1 gene:ENSOCUG00000013683 transcript:ENSOCUT00000013685  Method ps value:0.742 
Oryctolagus cuniculus >ENSOCUP00000014821 pep:novel genescaffold:RABBIT:GeneScaffold 5661:1360:97356:-1 gene:ENSOCUG00000017245 transcript:ENSOCUT00000017250  Method ps value:0.737 
Oryctolagus cuniculus >ENSOCUP00000013832 pep:novel genescaffold:RABBIT:GeneScaffold 1405:51614:53700:-1 gene:ENSOCUG00000016096 transcript:ENSOCUT00000016093  Method ps value:0.732 
Oryctolagus cuniculus >ENSOCUP00000010865 pep:novel genescaffold:RABBIT:GeneScaffold 2405:205190:301829:-1 gene:ENSOCUG00000012614 transcript:ENSOCUT00000012621  Method ps value:0.728 
Oryctolagus cuniculus >ENSOCUP00000001879 pep:novel genescaffold:RABBIT:GeneScaffold 6038:1174:9911:1 gene:ENSOCUG00000002177 transcript:ENSOCUT00000002176  Method ps value:0.728 
Oryctolagus cuniculus >ENSOCUP00000001167 pep:novel genescaffold:RABBIT:GeneScaffold 4147:15723:24300:1 gene:ENSOCUG00000001353 transcript:ENSOCUT00000001354  Method ps value:0.727 
Oryctolagus cuniculus >ENSOCUP00000001211 pep:novel genescaffold:RABBIT:GeneScaffold 1018:17418:18916:-1 gene:ENSOCUG00000001408 transcript:ENSOCUT00000001406  Method ps value:0.727 
Oryctolagus cuniculus >ENSOCUP00000005704 pep:novel scaffold:RABBIT:scaffold 146069:4102:12729:-1 gene:ENSOCUG00000006595 transcript:ENSOCUT00000006600  Method ps value:0.725 
Oryctolagus cuniculus >ENSOCUP00000003440 pep:novel genescaffold:RABBIT:GeneScaffold 5681:329330:341325:1 gene:ENSOCUG00000003969 transcript:ENSOCUT00000003966  Method ps value:0.724 
Oryctolagus cuniculus >ENSOCUP00000013804 pep:novel genescaffold:RABBIT:GeneScaffold 4556:83634:129386:1 gene:ENSOCUG00000016060 transcript:ENSOCUT00000016057  Method ps value:0.722 
Oryctolagus cuniculus >ENSOCUP00000013511 pep:novel genescaffold:RABBIT:GeneScaffold 7263:467:6143:-1 gene:ENSOCUG00000015729 transcript:ENSOCUT00000015727  Method ps value:0.721 
Oryctolagus cuniculus >ENSOCUP00000004800 pep:novel genescaffold:RABBIT:GeneScaffold 1612:3113:25221:-1 gene:ENSOCUG00000005531 transcript:ENSOCUT00000005531  Method ps value:0.721 
Oryctolagus cuniculus >ENSOCUP00000005443 pep:novel genescaffold:RABBIT:GeneScaffold 931:4479:8280:1 gene:ENSOCUG00000006297 transcript:ENSOCUT00000006295  Method ps value:0.721 
Oryctolagus cuniculus >ENSOCUP00000013915 pep:novel genescaffold:RABBIT:GeneScaffold 6783:5268:10189:1 gene:ENSOCUG00000016181 transcript:ENSOCUT00000016187  Method ps value:0.721 
Oryctolagus cuniculus >ENSOCUP00000006778 pep:novel scaffold:RABBIT:scaffold 168701:3700:5090:-1 gene:ENSOCUG00000007843 transcript:ENSOCUT00000007841  Method ps value:0.720 
Oryctolagus cuniculus >ENSOCUP00000004316 pep:novel genescaffold:RABBIT:GeneScaffold 1012:46201:108190:-1 gene:ENSOCUG00000004989 transcript:ENSOCUT00000004987  Method ps value:0.715 
Oryctolagus cuniculus >ENSOCUP00000010663 pep:novel genescaffold:RABBIT:GeneScaffold 3771:238091:264645:1 gene:ENSOCUG00000012391 transcript:ENSOCUT00000012388  Method ps value:0.709 
Oryctolagus cuniculus >ENSOCUP00000011950 pep:novel genescaffold:RABBIT:GeneScaffold 179:52031:181218:1 gene:ENSOCUG00000013894 transcript:ENSOCUT00000013894  Method ps value:0.708 
Oryctolagus cuniculus >ENSOCUP00000002152 pep:novel genescaffold:RABBIT:GeneScaffold 6659:3750:17966:1 gene:ENSOCUG00000002486 transcript:ENSOCUT00000002488  Method ps value:0.706 
Oryctolagus cuniculus >ENSOCUP00000000032 pep:novel genescaffold:RABBIT:GeneScaffold 5161:294919:489517:1 gene:ENSOCUG00000000034 transcript:ENSOCUT00000000034  Method ps value:0.705 
Oryctolagus cuniculus >ENSOCUP00000006037 pep:novel genescaffold:RABBIT:GeneScaffold 5263:121644:173947:-1 gene:ENSOCUG00000006979 transcript:ENSOCUT00000006979  Method ps value:0.705 
Oryctolagus cuniculus >ENSOCUP00000005329 pep:novel genescaffold:RABBIT:GeneScaffold 745:195293:289221:1 gene:ENSOCUG00000006151 transcript:ENSOCUT00000006151  Method ps value:0.705 
Oryctolagus cuniculus >ENSOCUP00000007629 pep:novel genescaffold:RABBIT:GeneScaffold 7185:2729:75094:-1 gene:ENSOCUG00000008830 transcript:ENSOCUT00000008836  Method ps value:0.704 
Oryctolagus cuniculus >ENSOCUP00000013025 pep:novel genescaffold:RABBIT:GeneScaffold 3172:182091:202809:-1 gene:ENSOCUG00000015151 transcript:ENSOCUT00000015155  Method ps value:0.702 
Oryctolagus cuniculus >ENSOCUP00000007916 pep:novel genescaffold:RABBIT:GeneScaffold 4378:4457:57019:-1 gene:ENSOCUG00000009176 transcript:ENSOCUT00000009173  Method ps value:0.701 
Oryctolagus cuniculus >ENSOCUP00000014820 pep:novel genescaffold:RABBIT:GeneScaffold 6821:65605:68286:-1 gene:ENSOCUG00000017246 transcript:ENSOCUT00000017249  Method ps value:0.695 
Oryctolagus cuniculus >ENSOCUP00000001567 pep:novel genescaffold:RABBIT:GeneScaffold 4788:55836:77172:1 gene:ENSOCUG00000001821 transcript:ENSOCUT00000001822  Method ps value:0.694 
Oryctolagus cuniculus >ENSOCUP00000011810 pep:novel genescaffold:RABBIT:GeneScaffold 4602:5695:13619:-1 gene:ENSOCUG00000013727 transcript:ENSOCUT00000013726  Method ps value:0.683 
Oryctolagus cuniculus >ENSOCUP00000000882 pep:novel genescaffold:RABBIT:GeneScaffold 2513:30723:92419:1 gene:ENSOCUG00000001020 transcript:ENSOCUT00000001020  Method ps value:0.683 
Oryctolagus cuniculus >ENSOCUP00000012916 pep:novel genescaffold:RABBIT:GeneScaffold 5602:39645:86704:1 gene:ENSOCUG00000015037 transcript:ENSOCUT00000015031  Method ps value:0.681 
Oryctolagus cuniculus >ENSOCUP00000012224 pep:novel genescaffold:RABBIT:GeneScaffold 5024:71497:97246:1 gene:ENSOCUG00000014223 transcript:ENSOCUT00000014222  Method ps value:0.679 
Oryctolagus cuniculus >ENSOCUP00000006055 pep:novel genescaffold:RABBIT:GeneScaffold 4395:127771:150093:1 gene:ENSOCUG00000007001 transcript:ENSOCUT00000007000  Method ps value:0.676 
Oryctolagus cuniculus >ENSOCUP00000011029 pep:novel genescaffold:RABBIT:GeneScaffold 1997:1613:15173:1 gene:ENSOCUG00000012814 transcript:ENSOCUT00000012816  Method ps value:0.675 
Oryctolagus cuniculus >ENSOCUP00000008610 pep:novel genescaffold:RABBIT:GeneScaffold 2957:3072:4534:1 gene:ENSOCUG00000009996 transcript:ENSOCUT00000009996  Method ps value:0.674 
Oryctolagus cuniculus >ENSOCUP00000004496 pep:novel genescaffold:RABBIT:GeneScaffold 5133:5417:177839:-1 gene:ENSOCUG00000005189 transcript:ENSOCUT00000005189  Method ps value:0.674 
Oryctolagus cuniculus >ENSOCUP00000000973 pep:novel genescaffold:RABBIT:GeneScaffold 6927:692:53894:1 gene:ENSOCUG00000001121 transcript:ENSOCUT00000001121  Method ps value:0.671 
Oryctolagus cuniculus >ENSOCUP00000010733 pep:novel genescaffold:RABBIT:GeneScaffold 3185:89496:93754:1 gene:ENSOCUG00000012468 transcript:ENSOCUT00000012468  Method ps value:0.671 
Oryzias latipes >ENSORLP00000019846 pep:novel chromosome:MEDAKA1:6:24498469:24501967:1 gene:ENSORLG00000015846 transcript:ENSORLT00000019847  Method ps value:1.172 
Oryzias latipes >ENSORLP00000005197 pep:novel chromosome:MEDAKA1:1:14499390:14508088:1 gene:ENSORLG00000004149 transcript:ENSORLT00000005198  Method ps value:1.145 
Oryzias latipes >ENSORLP00000022162 pep:novel chromosome:MEDAKA1:17:29690829:29693766:1 gene:ENSORLG00000017708 transcript:ENSORLT00000022163  Method ps value:1.078 
Oryzias latipes >ENSORLP00000015623 pep:novel chromosome:MEDAKA1:17:18676855:18681954:-1 gene:ENSORLG00000012481 transcript:ENSORLT00000015624  Method ps value:1.034 
Oryzias latipes >ENSORLP00000002022 pep:novel chromosome:MEDAKA1:2:17870662:17881130:1 gene:ENSORLG00000001624 transcript:ENSORLT00000002023  Method ps value:1.012 
Oryzias latipes >ENSORLP00000021794 pep:novel chromosome:MEDAKA1:23:23886325:23890317:1 gene:ENSORLG00000017428 transcript:ENSORLT00000021795  Method ps value:1.006 
Oryzias latipes >ENSORLP00000015625 pep:novel chromosome:MEDAKA1:17:18676855:18681262:-1 gene:ENSORLG00000012481 transcript:ENSORLT00000015626  Method ps value:0.994 
Oryzias latipes >ENSORLP00000016348 pep:novel chromosome:MEDAKA1:20:21956969:21959209:-1 gene:ENSORLG00000013046 transcript:ENSORLT00000016349  Method ps value:0.991 
Oryzias latipes >ENSORLP00000005467 pep:novel chromosome:MEDAKA1:6:8851521:8856114:1 gene:ENSORLG00000004360 transcript:ENSORLT00000005468  Method ps value:0.973 
Oryzias latipes >ENSORLP00000018736 pep:novel chromosome:MEDAKA1:9:21866300:21874214:-1 gene:ENSORLG00000014942 transcript:ENSORLT00000018737  Method ps value:0.972 
Oryzias latipes >ENSORLP00000024468 pep:novel scaffold:MEDAKA1:scaffold639:96050:106215:1 gene:ENSORLG00000019682 transcript:ENSORLT00000024469  Method ps value:0.972 
Oryzias latipes >ENSORLP00000017693 pep:novel chromosome:MEDAKA1:4:25944832:25960272:1 gene:ENSORLG00000014112 transcript:ENSORLT00000017694  Method ps value:0.969 
Oryzias latipes >ENSORLP00000003950 pep:novel chromosome:MEDAKA1:4:6267703:6276304:-1 gene:ENSORLG00000003173 transcript:ENSORLT00000003951  Method ps value:0.969 
Oryzias latipes >ENSORLP00000012344 pep:novel chromosome:MEDAKA1:6:15247524:15251340:1 gene:ENSORLG00000009840 transcript:ENSORLT00000012345  Method ps value:0.961 
Oryzias latipes >ENSORLP00000002021 pep:novel chromosome:MEDAKA1:2:17870662:17881130:1 gene:ENSORLG00000001624 transcript:ENSORLT00000002022  Method ps value:0.949 
Oryzias latipes >ENSORLP00000003842 pep:novel chromosome:MEDAKA1:1:10825658:10833399:1 gene:ENSORLG00000003080 transcript:ENSORLT00000003843  Method ps value:0.947 
Oryzias latipes >ENSORLP00000020634 pep:novel chromosome:MEDAKA1:21:22116751:22124426:-1 gene:ENSORLG00000016481 transcript:ENSORLT00000020635  Method ps value:0.925 
Oryzias latipes >ENSORLP00000012282 pep:novel chromosome:MEDAKA1:19:10859124:10863971:-1 gene:ENSORLG00000009790 transcript:ENSORLT00000012283  Method ps value:0.921 
Oryzias latipes >ENSORLP00000004564 pep:novel chromosome:MEDAKA1:16:3959422:3968581:1 gene:ENSORLG00000003663 transcript:ENSORLT00000004565  Method ps value:0.919 
Oryzias latipes >ENSORLP00000021617 pep:novel chromosome:MEDAKA1:17:27587169:27596356:1 gene:ENSORLG00000017276 transcript:ENSORLT00000021618  Method ps value:0.917 
Oryzias latipes >ENSORLP00000003033 pep:novel chromosome:MEDAKA1:3:11411887:11419042:1 gene:ENSORLG00000002443 transcript:ENSORLT00000003034  Method ps value:0.916 
Oryzias latipes >ENSORLP00000006067 pep:novel chromosome:MEDAKA1:18:10593171:10625543:-1 gene:ENSORLG00000004819 transcript:ENSORLT00000006068  Method ps value:0.910 
Oryzias latipes >ENSORLP00000019844 pep:novel chromosome:MEDAKA1:6:24498469:24501967:1 gene:ENSORLG00000015846 transcript:ENSORLT00000019845  Method ps value:0.909 
Oryzias latipes >ENSORLP00000001003 pep:novel chromosome:MEDAKA1:3:5277603:5283452:1 gene:ENSORLG00000000818 transcript:ENSORLT00000001004  Method ps value:0.909 
Oryzias latipes >ENSORLP00000015568 pep:novel chromosome:MEDAKA1:7:19626982:19630669:-1 gene:ENSORLG00000012433 transcript:ENSORLT00000015569  Method ps value:0.907 
Oryzias latipes >ENSORLP00000022611 pep:novel chromosome:MEDAKA1:21:28406168:28412407:1 gene:ENSORLG00000018053 transcript:ENSORLT00000022612  Method ps value:0.901 
Oryzias latipes >ENSORLP00000024327 pep:novel ultracontig:MEDAKA1:ultracontig62:718493:730785:-1 gene:ENSORLG00000019551 transcript:ENSORLT00000024328  Method ps value:0.898 
Oryzias latipes >ENSORLP00000002547 pep:novel chromosome:MEDAKA1:4:4624408:4634793:1 gene:ENSORLG00000002041 transcript:ENSORLT00000002548  Method ps value:0.897 
Oryzias latipes >ENSORLP00000009007 pep:novel chromosome:MEDAKA1:8:9725437:9728084:1 gene:ENSORLG00000007182 transcript:ENSORLT00000009008  Method ps value:0.892 
Oryzias latipes >ENSORLP00000008605 pep:novel chromosome:MEDAKA1:5:12905962:12911293:-1 gene:ENSORLG00000006847 transcript:ENSORLT00000008606  Method ps value:0.888 
Oryzias latipes >ENSORLP00000023909 pep:novel ultracontig:MEDAKA1:ultracontig105:35785:45078:-1 gene:ENSORLG00000019188 transcript:ENSORLT00000023910  Method ps value:0.883 
Oryzias latipes >ENSORLP00000012862 pep:novel chromosome:MEDAKA1:7:16819766:16823409:1 gene:ENSORLG00000010260 transcript:ENSORLT00000012863  Method ps value:0.881 
Oryzias latipes >ENSORLP00000019958 pep:novel chromosome:MEDAKA1:21:20177324:20198416:1 gene:ENSORLG00000015943 transcript:ENSORLT00000019959  Method ps value:0.880 
Oryzias latipes >ENSORLP00000010688 pep:novel chromosome:MEDAKA1:21:1994554:2003466:1 gene:ENSORLG00000008512 transcript:ENSORLT00000010689  Method ps value:0.877 
Oryzias latipes >ENSORLP00000004129 pep:novel chromosome:MEDAKA1:17:4040822:4077480:1 gene:ENSORLG00000003322 transcript:ENSORLT00000004130  Method ps value:0.868 
Oryzias latipes >ENSORLP00000012255 pep:novel chromosome:MEDAKA1:20:16390087:16395424:1 gene:ENSORLG00000009768 transcript:ENSORLT00000012256  Method ps value:0.867 
Oryzias latipes >ENSORLP00000008014 pep:novel chromosome:MEDAKA1:10:14416077:14420019:1 gene:ENSORLG00000006376 transcript:ENSORLT00000008015  Method ps value:0.867 
Oryzias latipes >ENSORLP00000002828 pep:novel chromosome:MEDAKA1:7:4893171:4897754:1 gene:ENSORLG00000002280 transcript:ENSORLT00000002829  Method ps value:0.866 
Oryzias latipes >ENSORLP00000012867 pep:novel chromosome:MEDAKA1:7:16819766:16823248:1 gene:ENSORLG00000010260 transcript:ENSORLT00000012868  Method ps value:0.863 
Oryzias latipes >ENSORLP00000011864 pep:novel chromosome:MEDAKA1:7:15094286:15101802:1 gene:ENSORLG00000009467 transcript:ENSORLT00000011865  Method ps value:0.863 
Oryzias latipes >ENSORLP00000004838 pep:novel chromosome:MEDAKA1:5:6657187:6664005:1 gene:ENSORLG00000003875 transcript:ENSORLT00000004839  Method ps value:0.862 
Oryzias latipes >ENSORLP00000014561 pep:novel chromosome:MEDAKA1:16:16786951:16788600:1 gene:ENSORLG00000011616 transcript:ENSORLT00000014562  Method ps value:0.852 
Oryzias latipes >ENSORLP00000018927 pep:novel chromosome:MEDAKA1:1:39285066:39291277:-1 gene:ENSORLG00000015102 transcript:ENSORLT00000018928  Method ps value:0.850 
Oryzias latipes >ENSORLP00000000047 pep:novel chromosome:MEDAKA1:1:476524:484109:1 gene:ENSORLG00000000039 transcript:ENSORLT00000000047  Method ps value:0.838 
Oryzias latipes >ENSORLP00000002814 pep:novel chromosome:MEDAKA1:15:10101632:10117407:-1 gene:ENSORLG00000002267 transcript:ENSORLT00000002815  Method ps value:0.838 
Oryzias latipes >ENSORLP00000011862 pep:novel chromosome:MEDAKA1:7:15094286:15101802:1 gene:ENSORLG00000009467 transcript:ENSORLT00000011863  Method ps value:0.836 
Oryzias latipes >ENSORLP00000005498 pep:novel chromosome:MEDAKA1:5:7657269:7663052:1 gene:ENSORLG00000004388 transcript:ENSORLT00000005499  Method ps value:0.836 
Oryzias latipes >ENSORLP00000006029 pep:novel chromosome:MEDAKA1:5:8609276:8613285:-1 gene:ENSORLG00000004789 transcript:ENSORLT00000006030  Method ps value:0.836 
Oryzias latipes >ENSORLP00000009206 pep:novel chromosome:MEDAKA1:16:12956601:12962070:1 gene:ENSORLG00000007343 transcript:ENSORLT00000009207  Method ps value:0.834 
Oryzias latipes >ENSORLP00000022299 pep:novel chromosome:MEDAKA1:24:20404058:20406887:1 gene:ENSORLG00000017821 transcript:ENSORLT00000022300  Method ps value:0.826 
Oryzias latipes >ENSORLP00000010420 pep:novel chromosome:MEDAKA1:13:16826955:16830327:-1 gene:ENSORLG00000008306 transcript:ENSORLT00000010421  Method ps value:0.826 
Oryzias latipes >ENSORLP00000011076 pep:novel chromosome:MEDAKA1:11:18603254:18608785:1 gene:ENSORLG00000008822 transcript:ENSORLT00000011077  Method ps value:0.825 
Oryzias latipes >ENSORLP00000022096 pep:novel chromosome:MEDAKA1:17:29371337:29381954:-1 gene:ENSORLG00000017655 transcript:ENSORLT00000022097  Method ps value:0.816 
Oryzias latipes >ENSORLP00000008395 pep:novel chromosome:MEDAKA1:10:15301714:15309963:1 gene:ENSORLG00000006688 transcript:ENSORLT00000008396  Method ps value:0.815 
Oryzias latipes >ENSORLP00000006083 pep:novel chromosome:MEDAKA1:6:9800976:9808350:1 gene:ENSORLG00000004830 transcript:ENSORLT00000006084  Method ps value:0.814 
Oryzias latipes >ENSORLP00000012151 pep:novel chromosome:MEDAKA1:3:21876231:21877271:1 gene:ENSORLG00000009688 transcript:ENSORLT00000012152  Method ps value:0.809 
Oryzias latipes >ENSORLP00000002545 pep:novel chromosome:MEDAKA1:4:4624407:4634634:1 gene:ENSORLG00000002041 transcript:ENSORLT00000002546  Method ps value:0.803 
Oryzias latipes >ENSORLP00000011861 pep:novel chromosome:MEDAKA1:7:15094286:15102677:1 gene:ENSORLG00000009467 transcript:ENSORLT00000011862  Method ps value:0.802 
Oryzias latipes >ENSORLP00000013050 pep:novel chromosome:MEDAKA1:8:13677708:13681331:1 gene:ENSORLG00000010415 transcript:ENSORLT00000013051  Method ps value:0.801 
Oryzias latipes >ENSORLP00000017448 pep:novel chromosome:MEDAKA1:24:7534389:7536933:-1 gene:ENSORLG00000013913 transcript:ENSORLT00000017449  Method ps value:0.800 
Oryzias latipes >ENSORLP00000005497 pep:novel chromosome:MEDAKA1:5:7657269:7663052:1 gene:ENSORLG00000004388 transcript:ENSORLT00000005498  Method ps value:0.800 
Oryzias latipes >ENSORLP00000010780 pep:novel chromosome:MEDAKA1:21:2026695:2033213:1 gene:ENSORLG00000008590 transcript:ENSORLT00000010781  Method ps value:0.793 
Oryzias latipes >ENSORLP00000005000 pep:novel chromosome:MEDAKA1:12:6934163:6938772:1 gene:ENSORLG00000004002 transcript:ENSORLT00000005001  Method ps value:0.792 
Oryzias latipes >ENSORLP00000008011 pep:novel chromosome:MEDAKA1:10:14415189:14420019:1 gene:ENSORLG00000006376 transcript:ENSORLT00000008012  Method ps value:0.787 
Oryzias latipes >ENSORLP00000021889 pep:novel chromosome:MEDAKA1:22:16596948:16600184:1 gene:ENSORLG00000017505 transcript:ENSORLT00000021890  Method ps value:0.786 
Oryzias latipes >ENSORLP00000000967 pep:novel chromosome:MEDAKA1:14:2010846:2025421:-1 gene:ENSORLG00000000788 transcript:ENSORLT00000000968  Method ps value:0.785 
Oryzias latipes >ENSORLP00000006850 pep:novel chromosome:MEDAKA1:19:6015986:6020929:-1 gene:ENSORLG00000005441 transcript:ENSORLT00000006851  Method ps value:0.784 
Oryzias latipes >ENSORLP00000011698 pep:novel chromosome:MEDAKA1:6:14409454:14412082:1 gene:ENSORLG00000009329 transcript:ENSORLT00000011699  Method ps value:0.784 
Oryzias latipes >ENSORLP00000006956 pep:novel chromosome:MEDAKA1:4:9247943:9251773:-1 gene:ENSORLG00000005527 transcript:ENSORLT00000006957  Method ps value:0.783 
Oryzias latipes >ENSORLP00000024092 pep:novel scaffold:MEDAKA1:scaffold4418:990:5433:-1 gene:ENSORLG00000019350 transcript:ENSORLT00000024093  Method ps value:0.781 
Oryzias latipes >ENSORLP00000020285 pep:novel chromosome:MEDAKA1:24:13441541:13459226:-1 gene:ENSORLG00000016211 transcript:ENSORLT00000020286  Method ps value:0.780 
Oryzias latipes >ENSORLP00000023582 pep:novel scaffold:MEDAKA1:scaffold344:433517:434542:-1 gene:ENSORLG00000018895 transcript:ENSORLT00000023583  Method ps value:0.780 
Oryzias latipes >ENSORLP00000006904 pep:novel chromosome:MEDAKA1:2:29455691:29471974:-1 gene:ENSORLG00000005481 transcript:ENSORLT00000006905  Method ps value:0.778 
Oryzias latipes >ENSORLP00000007012 pep:novel chromosome:MEDAKA1:5:9835140:9835948:-1 gene:ENSORLG00000005574 transcript:ENSORLT00000007013  Method ps value:0.774 
Oryzias latipes >ENSORLP00000002037 pep:novel chromosome:MEDAKA1:9:4368575:4387289:-1 gene:ENSORLG00000001637 transcript:ENSORLT00000002038  Method ps value:0.773 
Oryzias latipes >ENSORLP00000013735 pep:novel chromosome:MEDAKA1:17:17142629:17147305:1 gene:ENSORLG00000010951 transcript:ENSORLT00000013736  Method ps value:0.772 
Oryzias latipes >ENSORLP00000020802 pep:novel chromosome:MEDAKA1:9:28288719:28300698:1 gene:ENSORLG00000016621 transcript:ENSORLT00000020803  Method ps value:0.772 
Oryzias latipes >ENSORLP00000015644 pep:novel chromosome:MEDAKA1:7:19701528:19711841:-1 gene:ENSORLG00000012493 transcript:ENSORLT00000015645  Method ps value:0.771 
Oryzias latipes >ENSORLP00000005946 pep:novel chromosome:MEDAKA1:17:5667592:5673404:-1 gene:ENSORLG00000004730 transcript:ENSORLT00000005947  Method ps value:0.771 
Oryzias latipes >ENSORLP00000017794 pep:novel chromosome:MEDAKA1:13:27778362:27782000:-1 gene:ENSORLG00000014185 transcript:ENSORLT00000017795  Method ps value:0.770 
Oryzias latipes >ENSORLP00000015133 pep:novel chromosome:MEDAKA1:12:20443717:20446712:-1 gene:ENSORLG00000012090 transcript:ENSORLT00000015134  Method ps value:0.768 
Oryzias latipes >ENSORLP00000025781 pep:novel ultracontig:MEDAKA1:ultracontig23:182821:202096:-1 gene:ENSORLG00000020818 transcript:ENSORLT00000025782  Method ps value:0.768 
Oryzias latipes >ENSORLP00000020520 pep:novel chromosome:MEDAKA1:17:25468866:25473239:1 gene:ENSORLG00000016389 transcript:ENSORLT00000020521  Method ps value:0.767 
Oryzias latipes >ENSORLP00000024095 pep:novel scaffold:MEDAKA1:scaffold4418:1366:5424:-1 gene:ENSORLG00000019350 transcript:ENSORLT00000024096  Method ps value:0.767 
Oryzias latipes >ENSORLP00000017447 pep:novel chromosome:MEDAKA1:9:20171062:20172029:1 gene:ENSORLG00000013912 transcript:ENSORLT00000017448  Method ps value:0.765 
Oryzias latipes >ENSORLP00000004788 pep:novel chromosome:MEDAKA1:15:14621139:14627583:1 gene:ENSORLG00000003838 transcript:ENSORLT00000004789  Method ps value:0.763 
Oryzias latipes >ENSORLP00000012067 pep:novel chromosome:MEDAKA1:5:17766319:17767329:1 gene:ENSORLG00000009628 transcript:ENSORLT00000012068  Method ps value:0.763 
Oryzias latipes >ENSORLP00000018998 pep:novel chromosome:MEDAKA1:21:18545554:18573658:1 gene:ENSORLG00000015157 transcript:ENSORLT00000018999  Method ps value:0.759 
Oryzias latipes >ENSORLP00000012399 pep:novel chromosome:MEDAKA1:15:23614964:23625593:-1 gene:ENSORLG00000009884 transcript:ENSORLT00000012400  Method ps value:0.758 
Oryzias latipes >ENSORLP00000018738 pep:novel chromosome:MEDAKA1:9:21866300:21874180:-1 gene:ENSORLG00000014942 transcript:ENSORLT00000018739  Method ps value:0.757 
Oryzias latipes >ENSORLP00000009770 pep:novel chromosome:MEDAKA1:13:16031538:16034138:1 gene:ENSORLG00000007798 transcript:ENSORLT00000009771  Method ps value:0.755 
Oryzias latipes >ENSORLP00000004702 pep:novel chromosome:MEDAKA1:11:8584957:8592021:1 gene:ENSORLG00000003774 transcript:ENSORLT00000004703  Method ps value:0.755 
Oryzias latipes >ENSORLP00000020441 pep:novel chromosome:MEDAKA1:4:30845615:30857329:-1 gene:ENSORLG00000016325 transcript:ENSORLT00000020442  Method ps value:0.752 
Oryzias latipes >ENSORLP00000006680 pep:novel chromosome:MEDAKA1:18:11683793:11750598:-1 gene:ENSORLG00000005298 transcript:ENSORLT00000006681  Method ps value:0.751 
Oryzias latipes >ENSORLP00000024181 pep:novel scaffold:MEDAKA1:scaffold740:68665:80744:1 gene:ENSORLG00000019427 transcript:ENSORLT00000024182  Method ps value:0.750 
Oryzias latipes >ENSORLP00000000181 pep:novel chromosome:MEDAKA1:2:6753652:6764216:1 gene:ENSORLG00000000151 transcript:ENSORLT00000000181  Method ps value:0.748 
Oryzias latipes >ENSORLP00000011051 pep:novel chromosome:MEDAKA1:22:433035:439316:-1 gene:ENSORLG00000008804 transcript:ENSORLT00000011052  Method ps value:0.748 
Oryzias latipes >ENSORLP00000014250 pep:novel chromosome:MEDAKA1:5:22035247:22036082:1 gene:ENSORLG00000011378 transcript:ENSORLT00000014251  Method ps value:0.747 
Oryzias latipes >ENSORLP00000017849 pep:novel chromosome:MEDAKA1:5:27118607:27119742:1 gene:ENSORLG00000014228 transcript:ENSORLT00000017850  Method ps value:0.746 
Oryzias latipes >ENSORLP00000000037 pep:novel chromosome:MEDAKA1:1:454213:461122:1 gene:ENSORLG00000000031 transcript:ENSORLT00000000037  Method ps value:0.744 
Oryzias latipes >ENSORLP00000018330 pep:novel chromosome:MEDAKA1:13:28564913:28579213:1 gene:ENSORLG00000014625 transcript:ENSORLT00000018331  Method ps value:0.743 
Oryzias latipes >ENSORLP00000012840 pep:novel chromosome:MEDAKA1:3:23026360:23034255:1 gene:ENSORLG00000010240 transcript:ENSORLT00000012841  Method ps value:0.743 
Oryzias latipes >ENSORLP00000018431 pep:novel chromosome:MEDAKA1:6:22493370:22503688:-1 gene:ENSORLG00000014701 transcript:ENSORLT00000018432  Method ps value:0.743 
Oryzias latipes >ENSORLP00000003117 pep:novel chromosome:MEDAKA1:9:5433858:5437573:1 gene:ENSORLG00000002509 transcript:ENSORLT00000003118  Method ps value:0.743 
Oryzias latipes >ENSORLP00000007856 pep:novel chromosome:MEDAKA1:15:19431957:19444541:-1 gene:ENSORLG00000006251 transcript:ENSORLT00000007857  Method ps value:0.742 
Oryzias latipes >ENSORLP00000015892 pep:novel chromosome:MEDAKA1:6:19401958:19402897:1 gene:ENSORLG00000012683 transcript:ENSORLT00000015893  Method ps value:0.742 
Oryzias latipes >ENSORLP00000021673 pep:novel chromosome:MEDAKA1:22:15688095:15721468:1 gene:ENSORLG00000017328 transcript:ENSORLT00000021674  Method ps value:0.742 
Oryzias latipes >ENSORLP00000017614 pep:novel chromosome:MEDAKA1:3:29678114:29679345:1 gene:ENSORLG00000014049 transcript:ENSORLT00000017615  Method ps value:0.741 
Oryzias latipes >ENSORLP00000022652 pep:novel chromosome:MEDAKA1:24:22956253:22957231:-1 gene:ENSORLG00000018084 transcript:ENSORLT00000022653  Method ps value:0.740 
Oryzias latipes >ENSORLP00000020486 pep:novel chromosome:MEDAKA1:7:25824085:25848378:1 gene:ENSORLG00000016359 transcript:ENSORLT00000020487  Method ps value:0.736 
Oryzias latipes >ENSORLP00000017274 pep:novel chromosome:MEDAKA1:16:19132852:19137399:-1 gene:ENSORLG00000013773 transcript:ENSORLT00000017275  Method ps value:0.735 
Oryzias latipes >ENSORLP00000009971 pep:novel chromosome:MEDAKA1:5:14666842:14671789:1 gene:ENSORLG00000007945 transcript:ENSORLT00000009972  Method ps value:0.735 
Oryzias latipes >ENSORLP00000009771 pep:novel chromosome:MEDAKA1:13:16031572:16033986:1 gene:ENSORLG00000007798 transcript:ENSORLT00000009772  Method ps value:0.735 
Oryzias latipes >ENSORLP00000002722 pep:novel chromosome:MEDAKA1:8:3821591:3830929:-1 gene:ENSORLG00000002190 transcript:ENSORLT00000002723  Method ps value:0.734 
Oryzias latipes >ENSORLP00000025776 pep:novel ultracontig:MEDAKA1:ultracontig23:154288:156712:-1 gene:ENSORLG00000020815 transcript:ENSORLT00000025777  Method ps value:0.732 
Oryzias latipes >ENSORLP00000014904 pep:novel chromosome:MEDAKA1:12:19215916:19225178:-1 gene:ENSORLG00000011896 transcript:ENSORLT00000014905  Method ps value:0.728 
Oryzias latipes >ENSORLP00000010644 pep:novel chromosome:MEDAKA1:9:13236388:13243544:1 gene:ENSORLG00000008476 transcript:ENSORLT00000010645  Method ps value:0.724 
Oryzias latipes >ENSORLP00000014891 pep:novel chromosome:MEDAKA1:12:19211306:19215443:1 gene:ENSORLG00000011885 transcript:ENSORLT00000014892  Method ps value:0.723 
Oryzias latipes >ENSORLP00000007025 pep:novel chromosome:MEDAKA1:5:9873403:9874727:1 gene:ENSORLG00000005585 transcript:ENSORLT00000007026  Method ps value:0.723 
Oryzias latipes >ENSORLP00000017025 pep:novel chromosome:MEDAKA1:21:13924557:13948842:-1 gene:ENSORLG00000013572 transcript:ENSORLT00000017026  Method ps value:0.722 
Oryzias latipes >ENSORLP00000012347 pep:novel chromosome:MEDAKA1:21:6212465:6258381:-1 gene:ENSORLG00000009839 transcript:ENSORLT00000012348  Method ps value:0.721 
Oryzias latipes >ENSORLP00000020502 pep:novel chromosome:MEDAKA1:21:21952031:21963318:1 gene:ENSORLG00000016369 transcript:ENSORLT00000020503  Method ps value:0.721 
Oryzias latipes >ENSORLP00000021939 pep:novel chromosome:MEDAKA1:24:17515059:17518400:1 gene:ENSORLG00000017533 transcript:ENSORLT00000021940  Method ps value:0.721 
Oryzias latipes >ENSORLP00000008370 pep:novel chromosome:MEDAKA1:2:31094906:31098930:-1 gene:ENSORLG00000006669 transcript:ENSORLT00000008371  Method ps value:0.721 
Oryzias latipes >ENSORLP00000008723 pep:novel chromosome:MEDAKA1:20:11986097:11987105:-1 gene:ENSORLG00000006944 transcript:ENSORLT00000008724  Method ps value:0.720 
Oryzias latipes >ENSORLP00000008589 pep:novel chromosome:MEDAKA1:1:20276698:20300915:-1 gene:ENSORLG00000006836 transcript:ENSORLT00000008590  Method ps value:0.720 
Oryzias latipes >ENSORLP00000023639 pep:novel scaffold:MEDAKA1:scaffold707:110636:111843:1 gene:ENSORLG00000018942 transcript:ENSORLT00000023640  Method ps value:0.719 
Oryzias latipes >ENSORLP00000025189 pep:novel scaffold:MEDAKA1:scaffold2005:13309:16148:-1 gene:ENSORLG00000020317 transcript:ENSORLT00000025190  Method ps value:0.719 
Oryzias latipes >ENSORLP00000020483 pep:novel chromosome:MEDAKA1:7:25820929:25849003:1 gene:ENSORLG00000016359 transcript:ENSORLT00000020484  Method ps value:0.719 
Oryzias latipes >ENSORLP00000004792 pep:novel chromosome:MEDAKA1:15:14622303:14627583:1 gene:ENSORLG00000003838 transcript:ENSORLT00000004793  Method ps value:0.717 
Oryzias latipes >ENSORLP00000004756 pep:novel chromosome:MEDAKA1:3:12881450:12887196:1 gene:ENSORLG00000003819 transcript:ENSORLT00000004757  Method ps value:0.715 
Oryzias latipes >ENSORLP00000000345 pep:novel chromosome:MEDAKA1:1:1790183:1796303:-1 gene:ENSORLG00000000279 transcript:ENSORLT00000000345  Method ps value:0.715 
Oryzias latipes >ENSORLP00000014900 pep:novel chromosome:MEDAKA1:24:5422925:5426821:1 gene:ENSORLG00000011892 transcript:ENSORLT00000014901  Method ps value:0.714 
Oryzias latipes >ENSORLP00000007582 pep:novel chromosome:MEDAKA1:7:10747076:10763498:-1 gene:ENSORLG00000006031 transcript:ENSORLT00000007583  Method ps value:0.713 
Oryzias latipes >ENSORLP00000019089 pep:novel chromosome:MEDAKA1:14:31638564:31653968:-1 gene:ENSORLG00000015239 transcript:ENSORLT00000019090  Method ps value:0.713 
Oryzias latipes >ENSORLP00000016949 pep:novel chromosome:MEDAKA1:19:20074029:20113104:-1 gene:ENSORLG00000013515 transcript:ENSORLT00000016950  Method ps value:0.712 
Oryzias latipes >ENSORLP00000002710 pep:novel chromosome:MEDAKA1:12:2461362:2462358:1 gene:ENSORLG00000002181 transcript:ENSORLT00000002711  Method ps value:0.711 
Oryzias latipes >ENSORLP00000004307 pep:novel chromosome:MEDAKA1:5:5879001:5898690:-1 gene:ENSORLG00000003466 transcript:ENSORLT00000004308  Method ps value:0.710 
Oryzias latipes >ENSORLP00000023473 pep:novel scaffold:MEDAKA1:scaffold851:52920:53824:-1 gene:ENSORLG00000018792 transcript:ENSORLT00000023474  Method ps value:0.710 
Oryzias latipes >ENSORLP00000012126 pep:novel chromosome:MEDAKA1:12:14269983:14280939:1 gene:ENSORLG00000009668 transcript:ENSORLT00000012127  Method ps value:0.709 
Oryzias latipes >ENSORLP00000014287 pep:novel chromosome:MEDAKA1:21:9983975:9988278:-1 gene:ENSORLG00000011408 transcript:ENSORLT00000014288  Method ps value:0.707 
Oryzias latipes >ENSORLP00000024498 pep:novel scaffold:MEDAKA1:scaffold2291:5261:8430:-1 gene:ENSORLG00000019709 transcript:ENSORLT00000024499  Method ps value:0.707 
Oryzias latipes >ENSORLP00000016099 pep:novel chromosome:MEDAKA1:23:11482249:11491581:1 gene:ENSORLG00000012853 transcript:ENSORLT00000016100  Method ps value:0.707 
Oryzias latipes >ENSORLP00000000952 pep:novel chromosome:MEDAKA1:15:2392031:2415755:-1 gene:ENSORLG00000000774 transcript:ENSORLT00000000953  Method ps value:0.706 
Oryzias latipes >ENSORLP00000017230 pep:novel chromosome:MEDAKA1:6:21250982:21272650:1 gene:ENSORLG00000013739 transcript:ENSORLT00000017231  Method ps value:0.706 
Oryzias latipes >ENSORLP00000021869 pep:novel chromosome:MEDAKA1:17:28256988:28265693:-1 gene:ENSORLG00000017490 transcript:ENSORLT00000021870  Method ps value:0.705 
Oryzias latipes >ENSORLP00000015378 pep:novel chromosome:MEDAKA1:9:18168193:18180640:-1 gene:ENSORLG00000012286 transcript:ENSORLT00000015379  Method ps value:0.704 
Oryzias latipes >ENSORLP00000002646 pep:novel chromosome:MEDAKA1:1:5127936:5134818:1 gene:ENSORLG00000002127 transcript:ENSORLT00000002647  Method ps value:0.704 
Oryzias latipes >ENSORLP00000021928 pep:novel chromosome:MEDAKA1:24:17509256:17513475:1 gene:ENSORLG00000017525 transcript:ENSORLT00000021929  Method ps value:0.703 
Oryzias latipes >ENSORLP00000007011 pep:novel chromosome:MEDAKA1:11:13409258:13411752:-1 gene:ENSORLG00000005572 transcript:ENSORLT00000007012  Method ps value:0.703 
Oryzias latipes >ENSORLP00000023077 pep:novel scaffold:MEDAKA1:scaffold860:44642:49563:-1 gene:ENSORLG00000018441 transcript:ENSORLT00000023078  Method ps value:0.702 
Oryzias latipes >ENSORLP00000025652 pep:novel ultracontig:MEDAKA1:ultracontig221:15360:18316:1 gene:ENSORLG00000020712 transcript:ENSORLT00000025653  Method ps value:0.701 
Oryzias latipes >ENSORLP00000019079 pep:novel chromosome:MEDAKA1:3:34003152:34005394:-1 gene:ENSORLG00000015229 transcript:ENSORLT00000019080  Method ps value:0.700 
Oryzias latipes >ENSORLP00000003722 pep:novel chromosome:MEDAKA1:10:8447057:8455148:-1 gene:ENSORLG00000002980 transcript:ENSORLT00000003723  Method ps value:0.699 
Oryzias latipes >ENSORLP00000013056 pep:novel chromosome:MEDAKA1:10:23890350:23892049:-1 gene:ENSORLG00000010419 transcript:ENSORLT00000013057  Method ps value:0.698 
Oryzias latipes >ENSORLP00000004618 pep:novel chromosome:MEDAKA1:6:8279251:8283959:1 gene:ENSORLG00000003706 transcript:ENSORLT00000004619  Method ps value:0.698 
Oryzias latipes >ENSORLP00000002133 pep:novel chromosome:MEDAKA1:6:3544394:3551976:-1 gene:ENSORLG00000001716 transcript:ENSORLT00000002134  Method ps value:0.697 
Oryzias latipes >ENSORLP00000005134 pep:novel chromosome:MEDAKA1:4:7492365:7497329:1 gene:ENSORLG00000004100 transcript:ENSORLT00000005135  Method ps value:0.697 
Oryzias latipes >ENSORLP00000024057 pep:novel scaffold:MEDAKA1:scaffold7166:1706:2603:1 gene:ENSORLG00000019319 transcript:ENSORLT00000024058  Method ps value:0.697 
Oryzias latipes >ENSORLP00000002413 pep:novel chromosome:MEDAKA1:2:19526352:19535259:1 gene:ENSORLG00000001939 transcript:ENSORLT00000002414  Method ps value:0.696 
Oryzias latipes >ENSORLP00000024167 pep:novel scaffold:MEDAKA1:scaffold461:24725:32038:1 gene:ENSORLG00000019412 transcript:ENSORLT00000024168  Method ps value:0.694 
Oryzias latipes >ENSORLP00000012728 pep:novel chromosome:MEDAKA1:14:19341943:19353729:1 gene:ENSORLG00000010149 transcript:ENSORLT00000012729  Method ps value:0.694 
Oryzias latipes >ENSORLP00000000432 pep:novel chromosome:MEDAKA1:2:14561368:14563220:1 gene:ENSORLG00000000354 transcript:ENSORLT00000000432  Method ps value:0.687 
Oryzias latipes >ENSORLP00000007829 pep:novel chromosome:MEDAKA1:16:11602962:11614254:1 gene:ENSORLG00000006230 transcript:ENSORLT00000007830  Method ps value:0.686 
Oryzias latipes >ENSORLP00000009969 pep:novel chromosome:MEDAKA1:5:14666842:14671789:1 gene:ENSORLG00000007945 transcript:ENSORLT00000009970  Method ps value:0.684 
Oryzias latipes >ENSORLP00000021403 pep:novel chromosome:MEDAKA1:4:33017242:33023639:1 gene:ENSORLG00000017101 transcript:ENSORLT00000021404  Method ps value:0.684 
Oryzias latipes >ENSORLP00000004790 pep:novel chromosome:MEDAKA1:15:14621258:14627571:1 gene:ENSORLG00000003838 transcript:ENSORLT00000004791  Method ps value:0.683 
Oryzias latipes >ENSORLP00000006577 pep:novel chromosome:MEDAKA1:1:16490445:16498667:1 gene:ENSORLG00000005213 transcript:ENSORLT00000006578  Method ps value:0.682 
Oryzias latipes >ENSORLP00000016395 pep:novel chromosome:MEDAKA1:6:20164459:20180831:1 gene:ENSORLG00000013082 transcript:ENSORLT00000016396  Method ps value:0.680 
Oryzias latipes >ENSORLP00000020376 pep:novel chromosome:MEDAKA1:8:21814274:21815800:-1 gene:ENSORLG00000016278 transcript:ENSORLT00000020377  Method ps value:0.677 
Oryzias latipes >ENSORLP00000010114 pep:novel chromosome:MEDAKA1:16:13407659:13411783:-1 gene:ENSORLG00000008063 transcript:ENSORLT00000010115  Method ps value:0.676 
Oryzias latipes >ENSORLP00000019169 pep:novel chromosome:MEDAKA1:13:31469437:31470590:-1 gene:ENSORLG00000015306 transcript:ENSORLT00000019170  Method ps value:0.674 
Oryzias latipes >ENSORLP00000018358 pep:novel chromosome:MEDAKA1:13:28579709:28586423:1 gene:ENSORLG00000014647 transcript:ENSORLT00000018359  Method ps value:0.674 
Oryzias latipes >ENSORLP00000007197 pep:novel chromosome:MEDAKA1:15:18483830:18488813:-1 gene:ENSORLG00000005725 transcript:ENSORLT00000007198  Method ps value:0.674 
Oryzias latipes >ENSORLP00000009349 pep:novel chromosome:MEDAKA1:17:12687579:12697088:-1 gene:ENSORLG00000007454 transcript:ENSORLT00000009350  Method ps value:0.674 
Oryzias latipes >ENSORLP00000009694 pep:novel chromosome:MEDAKA1:15:22169618:22173542:1 gene:ENSORLG00000007741 transcript:ENSORLT00000009695  Method ps value:0.674 
Oryzias latipes >ENSORLP00000014807 pep:novel chromosome:MEDAKA1:14:21914489:21924411:1 gene:ENSORLG00000011817 transcript:ENSORLT00000014808  Method ps value:0.673 
Oryzias latipes >ENSORLP00000005685 pep:novel chromosome:MEDAKA1:19:4171915:4173290:-1 gene:ENSORLG00000004521 transcript:ENSORLT00000005686  Method ps value:0.672 
Oryzias latipes >ENSORLP00000007816 pep:novel chromosome:MEDAKA1:10:14242479:14248258:1 gene:ENSORLG00000006220 transcript:ENSORLT00000007817  Method ps value:0.672 
Oryzias latipes >ENSORLP00000010692 pep:novel chromosome:MEDAKA1:4:14751419:14757511:-1 gene:ENSORLG00000008509 transcript:ENSORLT00000010693  Method ps value:0.671 
Oryzias latipes >ENSORLP00000014158 pep:novel chromosome:MEDAKA1:13:21474415:21475352:-1 gene:ENSORLG00000011301 transcript:ENSORLT00000014159  Method ps value:0.670 
Pan troglodytes >ENSPTRP00000013184 pep:novel chromosome:CHIMP2.1:16:4603667:4611864:-1 gene:ENSPTRG00000007719 transcript:ENSPTRT00000014229  Method ps value:1.263 
Pan troglodytes >ENSPTRP00000041451 pep:novel chromosome:CHIMP2.1:3:53547847:53550630:1 gene:ENSPTRG00000014995 transcript:ENSPTRT00000048559  Method ps value:1.172 
Pan troglodytes >ENSPTRP00000044665 pep:novel chromosome:CHIMP2.1:3:53547847:53550981:1 gene:ENSPTRG00000014995 transcript:ENSPTRT00000049468  Method ps value:1.160 
Pan troglodytes >ENSPTRP00000012026 pep:novel chromosome:CHIMP2.1:15:42579141:42598691:1 gene:ENSPTRG00000007034 transcript:ENSPTRT00000012986  Method ps value:1.099 
Pan troglodytes >ENSPTRP00000003392 pep:novel chromosome:CHIMP2.1:1:204839573:204946454:-1 gene:ENSPTRG00000002024 transcript:ENSPTRT00000003678  Method ps value:1.075 
Pan troglodytes >ENSPTRP00000003394 pep:novel chromosome:CHIMP2.1:1:204839573:204927219:-1 gene:ENSPTRG00000002024 transcript:ENSPTRT00000003680  Method ps value:1.067 
Pan troglodytes >ENSPTRP00000012920 pep:novel chromosome:CHIMP2.1:16:646263:778656:1 gene:ENSPTRG00000007563 transcript:ENSPTRT00000013947  Method ps value:1.046 
Pan troglodytes >ENSPTRP00000001102 pep:novel chromosome:CHIMP2.1:1:44148876:44151654:-1 gene:ENSPTRG00000000640 transcript:ENSPTRT00000001215  Method ps value:1.043 
Pan troglodytes >ENSPTRP00000004932 pep:novel chromosome:CHIMP2.1:10:97875544:97905772:1 gene:ENSPTRG00000002813 transcript:ENSPTRT00000005330  Method ps value:1.007 
Pan troglodytes >ENSPTRP00000023171 pep:novel chromosome:CHIMP2.1:20:36155891:36234221:1 gene:ENSPTRG00000013497 transcript:ENSPTRT00000025107  Method ps value:1.004 
Pan troglodytes >ENSPTRP00000034604 pep:novel chromosome:CHIMP2.1:8:39101917:39137673:1 gene:ENSPTRG00000020203 transcript:ENSPTRT00000037442  Method ps value:1.000 
Pan troglodytes >ENSPTRP00000027013 pep:novel chromosome:CHIMP2.1:3:190737452:190802707:-1 gene:ENSPTRG00000015699 transcript:ENSPTRT00000029268  Method ps value:0.995 
Pan troglodytes >ENSPTRP00000042067 pep:novel chromosome:CHIMP2.1:12:125467618:125483870:1 gene:ENSPTRG00000005601 transcript:ENSPTRT00000047211  Method ps value:0.987 
Pan troglodytes >ENSPTRP00000021289 pep:novel chromosome:CHIMP2.1:2b:128469518:128484180:1 gene:ENSPTRG00000012431 transcript:ENSPTRT00000023082  Method ps value:0.974 
Pan troglodytes >ENSPTRP00000052160 pep:novel chromosome:CHIMP2.1:20:36155887:36234221:1 gene:ENSPTRG00000013497 transcript:ENSPTRT00000059069  Method ps value:0.945 
Pan troglodytes >ENSPTRP00000044291 pep:novel chromosome:CHIMP2.1:1:78595596:78880254:1 gene:ENSPTRG00000000880 transcript:ENSPTRT00000044916  Method ps value:0.942 
Pan troglodytes >ENSPTRP00000046830 pep:novel chromosome:CHIMP2.1:1:78595677:78880200:1 gene:ENSPTRG00000000880 transcript:ENSPTRT00000042449  Method ps value:0.936 
Pan troglodytes >ENSPTRP00000052414 pep:novel chromosome:CHIMP2.1:1:44148876:44151654:-1 gene:ENSPTRG00000000640 transcript:ENSPTRT00000059297  Method ps value:0.925 
Pan troglodytes >ENSPTRP00000001738 pep:novel chromosome:CHIMP2.1:1:102592441:102628767:-1 gene:ENSPTRG00000001012 transcript:ENSPTRT00000001895  Method ps value:0.924 
Pan troglodytes >ENSPTRP00000022702 pep:novel chromosome:CHIMP2.1:20:7832009:7889624:-1 gene:ENSPTRG00000013239 transcript:ENSPTRT00000024607  Method ps value:0.923 
Pan troglodytes >ENSPTRP00000000589 pep:novel chromosome:CHIMP2.1:1:23995515:24021658:-1 gene:ENSPTRG00000000339 transcript:ENSPTRT00000000664  Method ps value:0.917 
Pan troglodytes >ENSPTRP00000019232 pep:novel chromosome:CHIMP2.1:19:52993388:53029266:1 gene:ENSPTRG00000011207 transcript:ENSPTRT00000020826  Method ps value:0.916 
Pan troglodytes >ENSPTRP00000016177 pep:novel chromosome:CHIMP2.1:17:63098742:63103251:1 gene:ENSPTRG00000009525 transcript:ENSPTRT00000017468  Method ps value:0.914 
Pan troglodytes >ENSPTRP00000039792 pep:novel chromosome:CHIMP2.1:10:17066382:17146364:1 gene:ENSPTRG00000002323 transcript:ENSPTRT00000050956  Method ps value:0.913 
Pan troglodytes >ENSPTRP00000003930 pep:novel chromosome:CHIMP2.1:10:17117474:17146653:1 gene:ENSPTRG00000002323 transcript:ENSPTRT00000004261  Method ps value:0.913 
Pan troglodytes >ENSPTRP00000010412 pep:novel chromosome:CHIMP2.1:14:21546342:21559565:1 gene:ENSPTRG00000006143 transcript:ENSPTRT00000011254  Method ps value:0.913 
Pan troglodytes >ENSPTRP00000002005 pep:novel chromosome:CHIMP2.1:1:118171055:118196898:-1 gene:ENSPTRG00000001174 transcript:ENSPTRT00000002180  Method ps value:0.910 
Pan troglodytes >ENSPTRP00000035748 pep:novel chromosome:CHIMP2.1:9:35744578:35761263:-1 gene:ENSPTRG00000020900 transcript:ENSPTRT00000038667  Method ps value:0.909 
Pan troglodytes >ENSPTRP00000041586 pep:novel chromosome:CHIMP2.1:10:126808914:126869029:-1 gene:ENSPTRG00000003044 transcript:ENSPTRT00000043917  Method ps value:0.909 
Pan troglodytes >ENSPTRP00000005367 pep:novel chromosome:CHIMP2.1:10:126808730:126853910:-1 gene:ENSPTRG00000003044 transcript:ENSPTRT00000005796  Method ps value:0.909 
Pan troglodytes >ENSPTRP00000005385 pep:novel chromosome:CHIMP2.1:10:131260968:131308852:1 gene:ENSPTRG00000003060 transcript:ENSPTRT00000005820  Method ps value:0.907 
Pan troglodytes >ENSPTRP00000001741 pep:novel chromosome:CHIMP2.1:1:102592875:102628736:-1 gene:ENSPTRG00000001012 transcript:ENSPTRT00000001898  Method ps value:0.905 
Pan troglodytes >ENSPTRP00000023735 pep:novel chromosome:CHIMP2.1:20:62222761:62242005:1 gene:ENSPTRG00000013773 transcript:ENSPTRT00000025709  Method ps value:0.904 
Pan troglodytes >ENSPTRP00000005547 pep:novel chromosome:CHIMP2.1:11:939709:982580:-1 gene:ENSPTRG00000003143 transcript:ENSPTRT00000006004  Method ps value:0.901 
Pan troglodytes >ENSPTRP00000025165 pep:novel chromosome:CHIMP2.1:3:10042658:10058634:1 gene:ENSPTRG00000014593 transcript:ENSPTRT00000027294  Method ps value:0.897 
Pan troglodytes >ENSPTRP00000034434 pep:novel chromosome:CHIMP2.1:8:24580418:24681024:1 gene:ENSPTRG00000020115 transcript:ENSPTRT00000037259  Method ps value:0.889 
Pan troglodytes >ENSPTRP00000020874 pep:novel chromosome:CHIMP2.1:2a:89219683:89233819:1 gene:ENSPTRG00000012170 transcript:ENSPTRT00000022618  Method ps value:0.887 
Pan troglodytes >ENSPTRP00000005548 pep:novel chromosome:CHIMP2.1:11:939688:982430:-1 gene:ENSPTRG00000003143 transcript:ENSPTRT00000006005  Method ps value:0.880 
Pan troglodytes >ENSPTRP00000013154 pep:novel chromosome:CHIMP2.1:16:3654045:3689928:-1 gene:ENSPTRG00000007703 transcript:ENSPTRT00000014198  Method ps value:0.877 
Pan troglodytes >ENSPTRP00000004007 pep:novel chromosome:CHIMP2.1:10:25640027:25650013:1 gene:ENSPTRG00000002368 transcript:ENSPTRT00000004343  Method ps value:0.877 
Pan troglodytes >ENSPTRP00000015966 pep:novel chromosome:CHIMP2.1:17:49465681:49472824:1 gene:ENSPTRG00000009401 transcript:ENSPTRT00000017245  Method ps value:0.872
[truncated: 103,946 more chars]
