# Supplementary material for: Identification of novel DNA repair proteins via primary sequence, secondary structure, and homology
Source: BMC Bioinformatics. 2009 Jan 20;10:25. doi: 10.1186/1471-2105-10-25 (PMC2660303; doi:10.1186/1471-2105-10-25)
Supplement: Additional File 7 — Identification and classification datasets. The PDB and UniProt identification datasets (protein identifiers), as well as the UniProt classification datasets, for each sequence similarity used in this report. [file 1471-2105-10-25-S7.zip]

Archive with 22 entries (15 files):
- dna_repair/
- dna_repair/gopdb/
- dna_repair/gopdb/protlist_gopdb_repair_0.txt
- dna_repair/gopdb/protlist_gopdb_repair_90.txt
- dna_repair/gopdb/protlist_gopdb_repair_50.txt
- dna_repair/gouniprot/
- dna_repair/gouniprot/classification/
- dna_repair/gouniprot/classification/protlist_classification_50.txt
- dna_repair/gouniprot/classification/protlist_classification_0.txt
- dna_repair/gouniprot/classification/protlist_classification_90.txt
- dna_repair/gouniprot/protlist_gouniprot_repair_90.txt
- dna_repair/gouniprot/protlist_gouniprot_repair_0.txt
- dna_repair/gouniprot/protlist_gouniprot_repair_50.txt
- non_repair/
- non_repair/gopdb/
- non_repair/gopdb/protlist_gopdb_nuclearnonrepair_0.txt
- non_repair/gopdb/protlist_gopdb_nuclearnonrepair_50.txt
- non_repair/gopdb/protlist_gopdb_nuclearnonrepair_90.txt
- non_repair/gouniprot/
- non_repair/gouniprot/protlist_gouniprot_nuclearnonrepair_0.txt
- non_repair/gouniprot/protlist_gouniprot_nuclearnonrepair_90.txt
- non_repair/gouniprot/protlist_gouniprot_nuclearnonrepair_50.txt
