# Supplementary material for: Identification of novel DNA repair proteins via primary sequence, secondary structure, and homology
Source: BMC Bioinformatics. 2009 Jan 20;10:25. doi: 10.1186/1471-2105-10-25 (PMC2660303; doi:10.1186/1471-2105-10-25)
Supplement: Additional File 7 — Identification and classification datasets. The PDB and UniProt identification datasets (protein identifiers), as well as the UniProt classification datasets, for each sequence similarity used in this report. [file 1471-2105-10-25-S7.zip › dna_repair/gopdb/protlist_gopdb_repair_0.txt]

>1B04:B|PDBID|CHAIN|SEQUENCE
>1B04:A|PDBID|CHAIN|SEQUENCE
>1BPX:A|PDBID|CHAIN|SEQUENCE
>1BPX:T|PDBID|CHAIN|SEQUENCE
>1BPY:A|PDBID|CHAIN|SEQUENCE
>1BPY:T|PDBID|CHAIN|SEQUENCE
>1BVS:H|PDBID|CHAIN|SEQUENCE
>1BVS:G|PDBID|CHAIN|SEQUENCE
>1BVS:F|PDBID|CHAIN|SEQUENCE
>1BVS:E|PDBID|CHAIN|SEQUENCE
>1BVS:D|PDBID|CHAIN|SEQUENCE
>1BVS:C|PDBID|CHAIN|SEQUENCE
>1BVS:B|PDBID|CHAIN|SEQUENCE
>1BVS:A|PDBID|CHAIN|SEQUENCE
>1C7Y:A|PDBID|CHAIN|SEQUENCE
>1C7Y:H|PDBID|CHAIN|SEQUENCE
>1C7Y:F|PDBID|CHAIN|SEQUENCE
>1C7Y:D|PDBID|CHAIN|SEQUENCE
>1C7Y:B|PDBID|CHAIN|SEQUENCE
>1D8L:B|PDBID|CHAIN|SEQUENCE
>1D8L:A|PDBID|CHAIN|SEQUENCE
>1D9X:A|PDBID|CHAIN|SEQUENCE
>1DE9:B|PDBID|CHAIN|SEQUENCE
>1DE9:A|PDBID|CHAIN|SEQUENCE
>1DEW:B|PDBID|CHAIN|SEQUENCE
>1DEW:A|PDBID|CHAIN|SEQUENCE
>1DEW:V|PDBID|CHAIN|SEQUENCE
>1DEW:Y|PDBID|CHAIN|SEQUENCE
>1DEW:U|PDBID|CHAIN|SEQUENCE
>1DEW:X|PDBID|CHAIN|SEQUENCE
>1DGS:B|PDBID|CHAIN|SEQUENCE
>1DGS:A|PDBID|CHAIN|SEQUENCE
>1DNP:B|PDBID|CHAIN|SEQUENCE
>1DNP:A|PDBID|CHAIN|SEQUENCE
>1E9N:B|PDBID|CHAIN|SEQUENCE
>1E9N:A|PDBID|CHAIN|SEQUENCE
>1EBM:A|PDBID|CHAIN|SEQUENCE
>1EBM:D|PDBID|CHAIN|SEQUENCE
>1EBM:C|PDBID|CHAIN|SEQUENCE
>1EUG:A|PDBID|CHAIN|SEQUENCE
>1EUI:D|PDBID|CHAIN|SEQUENCE
>1EUI:C|PDBID|CHAIN|SEQUENCE
>1EUI:B|PDBID|CHAIN|SEQUENCE
>1EUI:A|PDBID|CHAIN|SEQUENCE
>1FN7:A|PDBID|CHAIN|SEQUENCE
>1FN7:D|PDBID|CHAIN|SEQUENCE
>1FN7:C|PDBID|CHAIN|SEQUENCE
>1FU1:B|PDBID|CHAIN|SEQUENCE
>1FU1:A|PDBID|CHAIN|SEQUENCE
>1GM5:A|PDBID|CHAIN|SEQUENCE
>1GM5:Y|PDBID|CHAIN|SEQUENCE
>1GM5:X|PDBID|CHAIN|SEQUENCE
>1H2I:M|PDBID|CHAIN|SEQUENCE
>1H2I:L|PDBID|CHAIN|SEQUENCE
>1H2I:K|PDBID|CHAIN|SEQUENCE
>1H2I:J|PDBID|CHAIN|SEQUENCE
>1H2I:I|PDBID|CHAIN|SEQUENCE
>1H2I:H|PDBID|CHAIN|SEQUENCE
>1H2I:G|PDBID|CHAIN|SEQUENCE
>1H2I:F|PDBID|CHAIN|SEQUENCE
>1H2I:E|PDBID|CHAIN|SEQUENCE
>1H2I:D|PDBID|CHAIN|SEQUENCE
>1H2I:C|PDBID|CHAIN|SEQUENCE
>1H2I:B|PDBID|CHAIN|SEQUENCE
>1H2I:A|PDBID|CHAIN|SEQUENCE
>1H2I:N|PDBID|CHAIN|SEQUENCE
>1H2I:O|PDBID|CHAIN|SEQUENCE
>1H2I:P|PDBID|CHAIN|SEQUENCE
>1H2I:Q|PDBID|CHAIN|SEQUENCE
>1H2I:R|PDBID|CHAIN|SEQUENCE
>1H2I:S|PDBID|CHAIN|SEQUENCE
>1H2I:T|PDBID|CHAIN|SEQUENCE
>1H2I:U|PDBID|CHAIN|SEQUENCE
>1H2I:V|PDBID|CHAIN|SEQUENCE
>1HD7:A|PDBID|CHAIN|SEQUENCE
>1HQC:B|PDBID|CHAIN|SEQUENCE
>1HQC:A|PDBID|CHAIN|SEQUENCE
>1HU0:A|PDBID|CHAIN|SEQUENCE
>1HU0:E|PDBID|CHAIN|SEQUENCE
>1HU0:D|PDBID|CHAIN|SEQUENCE
>1IK9:C|PDBID|CHAIN|SEQUENCE
>1IK9:B|PDBID|CHAIN|SEQUENCE
>1IK9:A|PDBID|CHAIN|SEQUENCE
>1IM4:A|PDBID|CHAIN|SEQUENCE
>1IN4:A|PDBID|CHAIN|SEQUENCE
>1IN5:A|PDBID|CHAIN|SEQUENCE
>1IN6:A|PDBID|CHAIN|SEQUENCE
>1IN7:A|PDBID|CHAIN|SEQUENCE
>1IN8:A|PDBID|CHAIN|SEQUENCE
>1IR6:A|PDBID|CHAIN|SEQUENCE
>1IXR:C|PDBID|CHAIN|SEQUENCE
>1IXR:B|PDBID|CHAIN|SEQUENCE
>1IXR:A|PDBID|CHAIN|SEQUENCE
>1IXS:B|PDBID|CHAIN|SEQUENCE
>1IXS:A|PDBID|CHAIN|SEQUENCE
>1J7K:A|PDBID|CHAIN|SEQUENCE
>1JEQ:B|PDBID|CHAIN|SEQUENCE
>1JEQ:A|PDBID|CHAIN|SEQUENCE
>1JX4:A|PDBID|CHAIN|SEQUENCE
>1JX4:T|PDBID|CHAIN|SEQUENCE
>1JX4:P|PDBID|CHAIN|SEQUENCE
>1JXL:A|PDBID|CHAIN|SEQUENCE
>1JXL:T|PDBID|CHAIN|SEQUENCE
>1JXL:P|PDBID|CHAIN|SEQUENCE
>1JY1:A|PDBID|CHAIN|SEQUENCE
>1K1Q:B|PDBID|CHAIN|SEQUENCE
>1K1Q:A|PDBID|CHAIN|SEQUENCE
>1K1S:A|PDBID|CHAIN|SEQUENCE
>1KEA:A|PDBID|CHAIN|SEQUENCE
>1KFV:B|PDBID|CHAIN|SEQUENCE
>1KFV:A|PDBID|CHAIN|SEQUENCE
>1KFV:H|PDBID|CHAIN|SEQUENCE
>1KFV:E|PDBID|CHAIN|SEQUENCE
>1KFV:G|PDBID|CHAIN|SEQUENCE
>1KFV:D|PDBID|CHAIN|SEQUENCE
>1KN0:K|PDBID|CHAIN|SEQUENCE
>1KN0:J|PDBID|CHAIN|SEQUENCE
>1KN0:I|PDBID|CHAIN|SEQUENCE
>1KN0:H|PDBID|CHAIN|SEQUENCE
>1KN0:G|PDBID|CHAIN|SEQUENCE
>1KN0:F|PDBID|CHAIN|SEQUENCE
>1KN0:E|PDBID|CHAIN|SEQUENCE
>1KN0:D|PDBID|CHAIN|SEQUENCE
>1KN0:C|PDBID|CHAIN|SEQUENCE
>1KN0:B|PDBID|CHAIN|SEQUENCE
>1KN0:A|PDBID|CHAIN|SEQUENCE
>1LN0:B|PDBID|CHAIN|SEQUENCE
>1LN0:A|PDBID|CHAIN|SEQUENCE
>1LQG:D|PDBID|CHAIN|SEQUENCE
>1LQG:C|PDBID|CHAIN|SEQUENCE
>1LQG:B|PDBID|CHAIN|SEQUENCE
>1LQG:A|PDBID|CHAIN|SEQUENCE
>1LQJ:D|PDBID|CHAIN|SEQUENCE
>1LQJ:C|PDBID|CHAIN|SEQUENCE
>1LQJ:B|PDBID|CHAIN|SEQUENCE
>1LQJ:A|PDBID|CHAIN|SEQUENCE
>1LQM:H|PDBID|CHAIN|SEQUENCE
>1LQM:F|PDBID|CHAIN|SEQUENCE
>1LQM:D|PDBID|CHAIN|SEQUENCE
>1LQM:B|PDBID|CHAIN|SEQUENCE
>1LQM:G|PDBID|CHAIN|SEQUENCE
>1LQM:E|PDBID|CHAIN|SEQUENCE
>1LQM:C|PDBID|CHAIN|SEQUENCE
>1LQM:A|PDBID|CHAIN|SEQUENCE
>1LWV:A|PDBID|CHAIN|SEQUENCE
>1LWV:E|PDBID|CHAIN|SEQUENCE
>1LWV:D|PDBID|CHAIN|SEQUENCE
>1LWW:A|PDBID|CHAIN|SEQUENCE
>1LWW:E|PDBID|CHAIN|SEQUENCE
>1LWW:D|PDBID|CHAIN|SEQUENCE
>1LWY:A|PDBID|CHAIN|SEQUENCE
>1LWY:E|PDBID|CHAIN|SEQUENCE
>1LWY:D|PDBID|CHAIN|SEQUENCE
>1M3H:A|PDBID|CHAIN|SEQUENCE
>1M3H:B|PDBID|CHAIN|SEQUENCE
>1M3Q:A|PDBID|CHAIN|SEQUENCE
>1M3Q:C|PDBID|CHAIN|SEQUENCE
>1M3Q:B|PDBID|CHAIN|SEQUENCE
>1MC8:B|PDBID|CHAIN|SEQUENCE
>1MC8:A|PDBID|CHAIN|SEQUENCE
>1MGT:A|PDBID|CHAIN|SEQUENCE
>1MK0:A|PDBID|CHAIN|SEQUENCE
>1MU7:B|PDBID|CHAIN|SEQUENCE
>1MU7:A|PDBID|CHAIN|SEQUENCE
>1MU9:B|PDBID|CHAIN|SEQUENCE
>1MU9:A|PDBID|CHAIN|SEQUENCE
>1N0W:L|PDBID|CHAIN|SEQUENCE
>1N0W:B|PDBID|CHAIN|SEQUENCE
>1N0W:A|PDBID|CHAIN|SEQUENCE
>1N48:A|PDBID|CHAIN|SEQUENCE
>1N48:C|PDBID|CHAIN|SEQUENCE
>1N48:B|PDBID|CHAIN|SEQUENCE
>1N56:A|PDBID|CHAIN|SEQUENCE
>1N56:B|PDBID|CHAIN|SEQUENCE
>1N56:D|PDBID|CHAIN|SEQUENCE
>1N56:F|PDBID|CHAIN|SEQUENCE
>1N56:C|PDBID|CHAIN|SEQUENCE
>1N56:E|PDBID|CHAIN|SEQUENCE
>1N5O:X|PDBID|CHAIN|SEQUENCE
>1NMN:B|PDBID|CHAIN|SEQUENCE
>1NMN:A|PDBID|CHAIN|SEQUENCE
>1NNJ:A|PDBID|CHAIN|SEQUENCE
>1NNJ:E|PDBID|CHAIN|SEQUENCE
>1NNJ:D|PDBID|CHAIN|SEQUENCE
>1NOP:B|PDBID|CHAIN|SEQUENCE
>1NOP:A|PDBID|CHAIN|SEQUENCE
>1NP7:B|PDBID|CHAIN|SEQUENCE
>1NP7:A|PDBID|CHAIN|SEQUENCE
>1NU0:B|PDBID|CHAIN|SEQUENCE
>1NU0:A|PDBID|CHAIN|SEQUENCE
>1OWL:A|PDBID|CHAIN|SEQUENCE
>1OWM:A|PDBID|CHAIN|SEQUENCE
>1OWN:A|PDBID|CHAIN|SEQUENCE
>1OWO:A|PDBID|CHAIN|SEQUENCE
>1OWP:A|PDBID|CHAIN|SEQUENCE
>1P8L:A|PDBID|CHAIN|SEQUENCE
>1PJI:A|PDBID|CHAIN|SEQUENCE
>1PJI:E|PDBID|CHAIN|SEQUENCE
>1PJI:D|PDBID|CHAIN|SEQUENCE
>1PJJ:A|PDBID|CHAIN|SEQUENCE
>1PJJ:E|PDBID|CHAIN|SEQUENCE
>1PJJ:D|PDBID|CHAIN|SEQUENCE
>1PM5:A|PDBID|CHAIN|SEQUENCE
>1PM5:E|PDBID|CHAIN|SEQUENCE
>1PM5:D|PDBID|CHAIN|SEQUENCE
>1PU6:B|PDBID|CHAIN|SEQUENCE
>1PU6:A|PDBID|CHAIN|SEQUENCE
>1PU7:B|PDBID|CHAIN|SEQUENCE
>1PU7:A|PDBID|CHAIN|SEQUENCE
>1PU8:B|PDBID|CHAIN|SEQUENCE
>1PU8:A|PDBID|CHAIN|SEQUENCE
>1PVS:B|PDBID|CHAIN|SEQUENCE
>1PVS:A|PDBID|CHAIN|SEQUENCE
>1PZN:G|PDBID|CHAIN|SEQUENCE
>1PZN:F|PDBID|CHAIN|SEQUENCE
>1PZN:E|PDBID|CHAIN|SEQUENCE
>1PZN:D|PDBID|CHAIN|SEQUENCE
>1PZN:C|PDBID|CHAIN|SEQUENCE
>1PZN:B|PDBID|CHAIN|SEQUENCE
>1PZN:A|PDBID|CHAIN|SEQUENCE
>1Q32:D|PDBID|CHAIN|SEQUENCE
>1Q32:C|PDBID|CHAIN|SEQUENCE
>1Q32:B|PDBID|CHAIN|SEQUENCE
>1Q32:A|PDBID|CHAIN|SEQUENCE
>1Q8R:B|PDBID|CHAIN|SEQUENCE
>1Q8R:A|PDBID|CHAIN|SEQUENCE
>1QHH:D|PDBID|CHAIN|SEQUENCE
>1QHH:C|PDBID|CHAIN|SEQUENCE
>1QHH:B|PDBID|CHAIN|SEQUENCE
>1QHH:A|PDBID|CHAIN|SEQUENCE
>1R2Y:A|PDBID|CHAIN|SEQUENCE
>1R2Y:C|PDBID|CHAIN|SEQUENCE
>1R2Y:B|PDBID|CHAIN|SEQUENCE
>1R2Z:A|PDBID|CHAIN|SEQUENCE
>1R2Z:C|PDBID|CHAIN|SEQUENCE
>1R2Z:B|PDBID|CHAIN|SEQUENCE
>1RFF:B|PDBID|CHAIN|SEQUENCE
>1RFF:A|PDBID|CHAIN|SEQUENCE
>1RFI:B|PDBID|CHAIN|SEQUENCE
>1RFI:A|PDBID|CHAIN|SEQUENCE
>1RG1:B|PDBID|CHAIN|SEQUENCE
>1RG1:A|PDBID|CHAIN|SEQUENCE
>1RG2:B|PDBID|CHAIN|SEQUENCE
>1RG2:A|PDBID|CHAIN|SEQUENCE
>1RGT:B|PDBID|CHAIN|SEQUENCE
>1RGT:A|PDBID|CHAIN|SEQUENCE
>1RGU:B|PDBID|CHAIN|SEQUENCE
>1RGU:A|PDBID|CHAIN|SEQUENCE
>1RH0:B|PDBID|CHAIN|SEQUENCE
>1RH0:A|PDBID|CHAIN|SEQUENCE
>1RRQ:A|PDBID|CHAIN|SEQUENCE
>1RRQ:C|PDBID|CHAIN|SEQUENCE
>1RRQ:B|PDBID|CHAIN|SEQUENCE
>1RRS:A|PDBID|CHAIN|SEQUENCE
>1RRS:C|PDBID|CHAIN|SEQUENCE
>1RRS:B|PDBID|CHAIN|SEQUENCE
>1RXV:B|PDBID|CHAIN|SEQUENCE
>1RXV:A|PDBID|CHAIN|SEQUENCE
>1RXW:A|PDBID|CHAIN|SEQUENCE
>1RYR:A|PDBID|CHAIN|SEQUENCE
>1RYR:C|PDBID|CHAIN|SEQUENCE
>1RYR:B|PDBID|CHAIN|SEQUENCE
>1RYS:A|PDBID|CHAIN|SEQUENCE
>1RYS:B|PDBID|CHAIN|SEQUENCE
>1RYS:D|PDBID|CHAIN|SEQUENCE
>1RYS:F|PDBID|CHAIN|SEQUENCE
>1RYS:C|PDBID|CHAIN|SEQUENCE
>1RYS:E|PDBID|CHAIN|SEQUENCE
>1RZN:B|PDBID|CHAIN|SEQUENCE
>1RZN:A|PDBID|CHAIN|SEQUENCE
>1RZT:A|PDBID|CHAIN|SEQUENCE
>1RZT:E|PDBID|CHAIN|SEQUENCE
>1RZT:I|PDBID|CHAIN|SEQUENCE
>1RZT:M|PDBID|CHAIN|SEQUENCE
>1RZT:N|PDBID|CHAIN|SEQUENCE
>1RZT:J|PDBID|CHAIN|SEQUENCE
>1RZT:F|PDBID|CHAIN|SEQUENCE
>1RZT:B|PDBID|CHAIN|SEQUENCE
>1S0M:A|PDBID|CHAIN|SEQUENCE
>1S0M:B|PDBID|CHAIN|SEQUENCE
>1S0M:D|PDBID|CHAIN|SEQUENCE
>1S0M:F|PDBID|CHAIN|SEQUENCE
>1S0M:C|PDBID|CHAIN|SEQUENCE
>1S0M:E|PDBID|CHAIN|SEQUENCE
>1S0N:A|PDBID|CHAIN|SEQUENCE
>1S0N:T|PDBID|CHAIN|SEQUENCE
>1S0N:P|PDBID|CHAIN|SEQUENCE
>1S0O:A|PDBID|CHAIN|SEQUENCE
>1S0O:B|PDBID|CHAIN|SEQUENCE
>1S0O:D|PDBID|CHAIN|SEQUENCE
>1S0O:F|PDBID|CHAIN|SEQUENCE
>1S0O:C|PDBID|CHAIN|SEQUENCE
>1S0O:E|PDBID|CHAIN|SEQUENCE
>1S10:A|PDBID|CHAIN|SEQUENCE
>1S10:C|PDBID|CHAIN|SEQUENCE
>1S10:B|PDBID|CHAIN|SEQUENCE
>1S97:E|PDBID|CHAIN|SEQUENCE
>1S97:I|PDBID|CHAIN|SEQUENCE
>1S97:F|PDBID|CHAIN|SEQUENCE
>1S97:J|PDBID|CHAIN|SEQUENCE
>1S97:G|PDBID|CHAIN|SEQUENCE
>1S97:K|PDBID|CHAIN|SEQUENCE
>1S97:H|PDBID|CHAIN|SEQUENCE
>1S97:L|PDBID|CHAIN|SEQUENCE
>1S97:A|PDBID|CHAIN|SEQUENCE
>1S97:B|PDBID|CHAIN|SEQUENCE
>1S97:C|PDBID|CHAIN|SEQUENCE
>1S97:D|PDBID|CHAIN|SEQUENCE
>1S9F:D|PDBID|CHAIN|SEQUENCE
>1S9F:C|PDBID|CHAIN|SEQUENCE
>1S9F:B|PDBID|CHAIN|SEQUENCE
>1S9F:A|PDBID|CHAIN|SEQUENCE
>1S9F:L|PDBID|CHAIN|SEQUENCE
>1S9F:H|PDBID|CHAIN|SEQUENCE
>1S9F:K|PDBID|CHAIN|SEQUENCE
>1S9F:G|PDBID|CHAIN|SEQUENCE
>1S9F:J|PDBID|CHAIN|SEQUENCE
>1S9F:F|PDBID|CHAIN|SEQUENCE
>1S9F:I|PDBID|CHAIN|SEQUENCE
>1S9F:E|PDBID|CHAIN|SEQUENCE
>1SZP:F|PDBID|CHAIN|SEQUENCE
>1SZP:E|PDBID|CHAIN|SEQUENCE
>1SZP:D|PDBID|CHAIN|SEQUENCE
>1SZP:C|PDBID|CHAIN|SEQUENCE
>1SZP:B|PDBID|CHAIN|SEQUENCE
>1SZP:A|PDBID|CHAIN|SEQUENCE
>1T15:A|PDBID|CHAIN|SEQUENCE
>1T2U:A|PDBID|CHAIN|SEQUENCE
>1T2V:J|PDBID|CHAIN|SEQUENCE
>1T2V:I|PDBID|CHAIN|SEQUENCE
>1T2V:H|PDBID|CHAIN|SEQUENCE
>1T2V:G|PDBID|CHAIN|SEQUENCE
>1T2V:F|PDBID|CHAIN|SEQUENCE
>1T2V:E|PDBID|CHAIN|SEQUENCE
>1T2V:D|PDBID|CHAIN|SEQUENCE
>1T2V:C|PDBID|CHAIN|SEQUENCE
>1T2V:B|PDBID|CHAIN|SEQUENCE
>1T2V:A|PDBID|CHAIN|SEQUENCE
>1T38:A|PDBID|CHAIN|SEQUENCE
>1T38:C|PDBID|CHAIN|SEQUENCE
>1T38:B|PDBID|CHAIN|SEQUENCE
>1T39:B|PDBID|CHAIN|SEQUENCE
>1T39:A|PDBID|CHAIN|SEQUENCE
>1T39:F|PDBID|CHAIN|SEQUENCE
>1T39:D|PDBID|CHAIN|SEQUENCE
>1T39:E|PDBID|CHAIN|SEQUENCE
>1T39:C|PDBID|CHAIN|SEQUENCE
>1T4G:A|PDBID|CHAIN|SEQUENCE
>1T5L:B|PDBID|CHAIN|SEQUENCE
>1T5L:A|PDBID|CHAIN|SEQUENCE
>1TA8:A|PDBID|CHAIN|SEQUENCE
>1TAE:D|PDBID|CHAIN|SEQUENCE
>1TAE:C|PDBID|CHAIN|SEQUENCE
>1TAE:B|PDBID|CHAIN|SEQUENCE
>1TAE:A|PDBID|CHAIN|SEQUENCE
>1TDH:A|PDBID|CHAIN|SEQUENCE
>1TDZ:A|PDBID|CHAIN|SEQUENCE
>1TDZ:C|PDBID|CHAIN|SEQUENCE
>1TDZ:B|PDBID|CHAIN|SEQUENCE
>1TEZ:A|PDBID|CHAIN|SEQUENCE
>1TEZ:B|PDBID|CHAIN|SEQUENCE
>1TEZ:C|PDBID|CHAIN|SEQUENCE
>1TEZ:D|PDBID|CHAIN|SEQUENCE
>1TEZ:I|PDBID|CHAIN|SEQUENCE
>1TEZ:K|PDBID|CHAIN|SEQUENCE
>1TV9:A|PDBID|CHAIN|SEQUENCE
>1TV9:P|PDBID|CHAIN|SEQUENCE
>1TV9:T|PDBID|CHAIN|SEQUENCE
>1TVA:A|PDBID|CHAIN|SEQUENCE
>1TVA:P|PDBID|CHAIN|SEQUENCE
>1TVA:T|PDBID|CHAIN|SEQUENCE
>1U3C:A|PDBID|CHAIN|SEQUENCE
>1U3D:A|PDBID|CHAIN|SEQUENCE
>1U5K:B|PDBID|CHAIN|SEQUENCE
>1U5K:A|PDBID|CHAIN|SEQUENCE
>1UGH:I|PDBID|CHAIN|SEQUENCE
>1UGH:E|PDBID|CHAIN|SEQUENCE
>1UNN:D|PDBID|CHAIN|SEQUENCE
>1UNN:C|PDBID|CHAIN|SEQUENCE
>1UNN:B|PDBID|CHAIN|SEQUENCE
>1UNN:A|PDBID|CHAIN|SEQUENCE
>1UUG:D|PDBID|CHAIN|SEQUENCE
>1UUG:B|PDBID|CHAIN|SEQUENCE
>1UUG:C|PDBID|CHAIN|SEQUENCE
>1UUG:A|PDBID|CHAIN|SEQUENCE
>1V9P:B|PDBID|CHAIN|SEQUENCE
>1V9P:A|PDBID|CHAIN|SEQUENCE
>1VDD:A|PDBID|CHAIN|SEQUENCE
>1VDD:B|PDBID|CHAIN|SEQUENCE
>1VDD:C|PDBID|CHAIN|SEQUENCE
>1VDD:D|PDBID|CHAIN|SEQUENCE
>1VHX:B|PDBID|CHAIN|SEQUENCE
>1VHX:A|PDBID|CHAIN|SEQUENCE
>1W36:G|PDBID|CHAIN|SEQUENCE
>1W36:D|PDBID|CHAIN|SEQUENCE
>1W36:F|PDBID|CHAIN|SEQUENCE
>1W36:C|PDBID|CHAIN|SEQUENCE
>1W36:E|PDBID|CHAIN|SEQUENCE
>1W36:B|PDBID|CHAIN|SEQUENCE
>1W36:Z|PDBID|CHAIN|SEQUENCE
>1W36:Y|PDBID|CHAIN|SEQUENCE
>1WEF:A|PDBID|CHAIN|SEQUENCE
>1WEG:A|PDBID|CHAIN|SEQUENCE
>1WEI:A|PDBID|CHAIN|SEQUENCE
>1X9N:A|PDBID|CHAIN|SEQUENCE
>1X9N:D|PDBID|CHAIN|SEQUENCE
>1X9N:C|PDBID|CHAIN|SEQUENCE
>1X9N:B|PDBID|CHAIN|SEQUENCE
>1XSL:A|PDBID|CHAIN|SEQUENCE
>1XSL:E|PDBID|CHAIN|SEQUENCE
>1XSL:I|PDBID|CHAIN|SEQUENCE
>1XSL:M|PDBID|CHAIN|SEQUENCE
>1XSL:N|PDBID|CHAIN|SEQUENCE
>1XSL:J|PDBID|CHAIN|SEQUENCE
>1XSL:F|PDBID|CHAIN|SEQUENCE
>1XSL:B|PDBID|CHAIN|SEQUENCE
>1XSN:A|PDBID|CHAIN|SEQUENCE
>1XSN:T|PDBID|CHAIN|SEQUENCE
>1XSP:A|PDBID|CHAIN|SEQUENCE
>1XSP:T|PDBID|CHAIN|SEQUENCE
>1XU4:A|PDBID|CHAIN|SEQUENCE
>1Y98:B|PDBID|CHAIN|SEQUENCE
>1Y98:A|PDBID|CHAIN|SEQUENCE
>1YDL:A|PDBID|CHAIN|SEQUENCE
>1YFH:C|PDBID|CHAIN|SEQUENCE
>1YFH:B|PDBID|CHAIN|SEQUENCE
>1YFH:A|PDBID|CHAIN|SEQUENCE
>1YFH:G|PDBID|CHAIN|SEQUENCE
>1YFH:F|PDBID|CHAIN|SEQUENCE
>1YFH:E|PDBID|CHAIN|SEQUENCE
>1YFH:D|PDBID|CHAIN|SEQUENCE
>1YQK:A|PDBID|CHAIN|SEQUENCE
>1YQK:B|PDBID|CHAIN|SEQUENCE
>1YQL:A|PDBID|CHAIN|SEQUENCE
>1YQL:C|PDBID|CHAIN|SEQUENCE
>1YQL:B|PDBID|CHAIN|SEQUENCE
>1YQM:A|PDBID|CHAIN|SEQUENCE
>1YQM:C|PDBID|CHAIN|SEQUENCE
>1YQM:B|PDBID|CHAIN|SEQUENCE
>1YQR:A|PDBID|CHAIN|SEQUENCE
>1YQR:C|PDBID|CHAIN|SEQUENCE
>1YQR:B|PDBID|CHAIN|SEQUENCE
>1YUO:A|PDBID|CHAIN|SEQUENCE
>1ZJM:A|PDBID|CHAIN|SEQUENCE
>1ZJM:T|PDBID|CHAIN|SEQUENCE
>1ZJN:A|PDBID|CHAIN|SEQUENCE
>1ZJN:T|PDBID|CHAIN|SEQUENCE
>1ZQA:A|PDBID|CHAIN|SEQUENCE
>1ZQB:A|PDBID|CHAIN|SEQUENCE
>1ZQC:A|PDBID|CHAIN|SEQUENCE
>1ZQD:A|PDBID|CHAIN|SEQUENCE
>1ZQE:A|PDBID|CHAIN|SEQUENCE
>1ZQF:A|PDBID|CHAIN|SEQUENCE
>1ZQG:A|PDBID|CHAIN|SEQUENCE
>1ZQH:A|PDBID|CHAIN|SEQUENCE
>1ZQI:A|PDBID|CHAIN|SEQUENCE
>1ZQJ:A|PDBID|CHAIN|SEQUENCE
>1ZQK:A|PDBID|CHAIN|SEQUENCE
>1ZQL:A|PDBID|CHAIN|SEQUENCE
>1ZQM:A|PDBID|CHAIN|SEQUENCE
>1ZQN:A|PDBID|CHAIN|SEQUENCE
>1ZQO:A|PDBID|CHAIN|SEQUENCE
>1ZQP:A|PDBID|CHAIN|SEQUENCE
>1ZQQ:A|PDBID|CHAIN|SEQUENCE
>1ZQR:A|PDBID|CHAIN|SEQUENCE
>1ZQS:A|PDBID|CHAIN|SEQUENCE
>1ZQT:A|PDBID|CHAIN|SEQUENCE
>2AGO:A|PDBID|CHAIN|SEQUENCE
>2AGO:C|PDBID|CHAIN|SEQUENCE
>2AGO:B|PDBID|CHAIN|SEQUENCE
>2AGP:A|PDBID|CHAIN|SEQUENCE
>2AGP:B|PDBID|CHAIN|SEQUENCE
>2AGP:D|PDBID|CHAIN|SEQUENCE
>2AGP:F|PDBID|CHAIN|SEQUENCE
>2AGP:C|PDBID|CHAIN|SEQUENCE
>2AGP:E|PDBID|CHAIN|SEQUENCE
>2C53:A|PDBID|CHAIN|SEQUENCE
>2C56:A|PDBID|CHAIN|SEQUENCE
>2EUG:A|PDBID|CHAIN|SEQUENCE
>2FPL:A|PDBID|CHAIN|SEQUENCE
>2PJR:G|PDBID|CHAIN|SEQUENCE
>2PJR:B|PDBID|CHAIN|SEQUENCE
>2PJR:F|PDBID|CHAIN|SEQUENCE
>2PJR:A|PDBID|CHAIN|SEQUENCE
>2UUG:D|PDBID|CHAIN|SEQUENCE
>2UUG:C|PDBID|CHAIN|SEQUENCE
>2UUG:B|PDBID|CHAIN|SEQUENCE
>2UUG:A|PDBID|CHAIN|SEQUENCE
>4EUG:A|PDBID|CHAIN|SEQUENCE
>4SKN:E|PDBID|CHAIN|SEQUENCE
>5EUG:A|PDBID|CHAIN|SEQUENCE
>7ICE:A|PDBID|CHAIN|SEQUENCE
>7ICF:A|PDBID|CHAIN|SEQUENCE
>7ICG:A|PDBID|CHAIN|SEQUENCE
>7ICH:A|PDBID|CHAIN|SEQUENCE
>7ICI:A|PDBID|CHAIN|SEQUENCE
>7ICJ:A|PDBID|CHAIN|SEQUENCE
>7ICK:A|PDBID|CHAIN|SEQUENCE
>7ICL:A|PDBID|CHAIN|SEQUENCE
>7ICM:A|PDBID|CHAIN|SEQUENCE
>7ICN:A|PDBID|CHAIN|SEQUENCE
>7ICO:A|PDBID|CHAIN|SEQUENCE
>7ICP:A|PDBID|CHAIN|SEQUENCE
>7ICQ:A|PDBID|CHAIN|SEQUENCE
>7ICR:A|PDBID|CHAIN|SEQUENCE
>7ICS:A|PDBID|CHAIN|SEQUENCE
>7ICT:A|PDBID|CHAIN|SEQUENCE
>7ICU:A|PDBID|CHAIN|SEQUENCE
>7ICV:A|PDBID|CHAIN|SEQUENCE
>8ICA:A|PDBID|CHAIN|SEQUENCE
>8ICB:A|PDBID|CHAIN|SEQUENCE
>8ICC:A|PDBID|CHAIN|SEQUENCE
>8ICE:A|PDBID|CHAIN|SEQUENCE
>8ICF:A|PDBID|CHAIN|SEQUENCE
>8ICG:A|PDBID|CHAIN|SEQUENCE
>8ICH:A|PDBID|CHAIN|SEQUENCE
>8ICI:A|PDBID|CHAIN|SEQUENCE
>8ICK:A|PDBID|CHAIN|SEQUENCE
>8ICL:A|PDBID|CHAIN|SEQUENCE
>8ICM:A|PDBID|CHAIN|SEQUENCE
>8ICN:A|PDBID|CHAIN|SEQUENCE
>8ICO:A|PDBID|CHAIN|SEQUENCE
>8ICP:A|PDBID|CHAIN|SEQUENCE
>8ICQ:A|PDBID|CHAIN|SEQUENCE
>8ICR:A|PDBID|CHAIN|SEQUENCE
>8ICS:A|PDBID|CHAIN|SEQUENCE
>8ICT:A|PDBID|CHAIN|SEQUENCE
>8ICU:A|PDBID|CHAIN|SEQUENCE
>8ICV:A|PDBID|CHAIN|SEQUENCE
>8ICW:A|PDBID|CHAIN|SEQUENCE
>8ICX:A|PDBID|CHAIN|SEQUENCE
>8ICY:A|PDBID|CHAIN|SEQUENCE
>8ICZ:A|PDBID|CHAIN|SEQUENCE
>9ICA:A|PDBID|CHAIN|SEQUENCE
>9ICB:A|PDBID|CHAIN|SEQUENCE
>9ICC:A|PDBID|CHAIN|SEQUENCE
>9ICE:A|PDBID|CHAIN|SEQUENCE
>9ICF:A|PDBID|CHAIN|SEQUENCE
>9ICG:A|PDBID|CHAIN|SEQUENCE
>9ICH:A|PDBID|CHAIN|SEQUENCE
>9ICI:A|PDBID|CHAIN|SEQUENCE
>9ICJ:A|PDBID|CHAIN|SEQUENCE
>9ICK:A|PDBID|CHAIN|SEQUENCE
>9ICL:A|PDBID|CHAIN|SEQUENCE
>9ICM:A|PDBID|CHAIN|SEQUENCE
>9ICN:A|PDBID|CHAIN|SEQUENCE
>9ICO:A|PDBID|CHAIN|SEQUENCE
>9ICP:A|PDBID|CHAIN|SEQUENCE
>9ICQ:A|PDBID|CHAIN|SEQUENCE
>9ICR:A|PDBID|CHAIN|SEQUENCE
>9ICS:A|PDBID|CHAIN|SEQUENCE
>9ICT:A|PDBID|CHAIN|SEQUENCE
>9ICU:A|PDBID|CHAIN|SEQUENCE
>9ICV:A|PDBID|CHAIN|SEQUENCE
>9ICW:A|PDBID|CHAIN|SEQUENCE
>9ICX:A|PDBID|CHAIN|SEQUENCE
>9ICY:A|PDBID|CHAIN|SEQUENCE
