# Supplementary material for: Identification of novel DNA repair proteins via primary sequence, secondary structure, and homology
Source: BMC Bioinformatics. 2009 Jan 20;10:25. doi: 10.1186/1471-2105-10-25 (PMC2660303; doi:10.1186/1471-2105-10-25)
Supplement: Additional File 7 — Identification and classification datasets. The PDB and UniProt identification datasets (protein identifiers), as well as the UniProt classification datasets, for each sequence similarity used in this report. [file 1471-2105-10-25-S7.zip › dna_repair/gopdb/protlist_gopdb_repair_90.txt]

>1B04:B|PDBID|CHAIN|SEQUENCE
>1BPX:A|PDBID|CHAIN|SEQUENCE
>1BPX:T|PDBID|CHAIN|SEQUENCE
>1BVS:H|PDBID|CHAIN|SEQUENCE
>1C7Y:A|PDBID|CHAIN|SEQUENCE
>1C7Y:H|PDBID|CHAIN|SEQUENCE
>1C7Y:F|PDBID|CHAIN|SEQUENCE
>1C7Y:D|PDBID|CHAIN|SEQUENCE
>1C7Y:B|PDBID|CHAIN|SEQUENCE
>1D9X:A|PDBID|CHAIN|SEQUENCE
>1DEW:V|PDBID|CHAIN|SEQUENCE
>1DEW:U|PDBID|CHAIN|SEQUENCE
>1DGS:B|PDBID|CHAIN|SEQUENCE
>1DNP:B|PDBID|CHAIN|SEQUENCE
>1E9N:B|PDBID|CHAIN|SEQUENCE
>1EBM:D|PDBID|CHAIN|SEQUENCE
>1EBM:C|PDBID|CHAIN|SEQUENCE
>1EUG:A|PDBID|CHAIN|SEQUENCE
>1EUI:D|PDBID|CHAIN|SEQUENCE
>1FN7:D|PDBID|CHAIN|SEQUENCE
>1GM5:A|PDBID|CHAIN|SEQUENCE
>1GM5:Y|PDBID|CHAIN|SEQUENCE
>1GM5:X|PDBID|CHAIN|SEQUENCE
>1HQC:B|PDBID|CHAIN|SEQUENCE
>1HU0:A|PDBID|CHAIN|SEQUENCE
>1IK9:C|PDBID|CHAIN|SEQUENCE
>1IK9:B|PDBID|CHAIN|SEQUENCE
>1IN4:A|PDBID|CHAIN|SEQUENCE
>1IR6:A|PDBID|CHAIN|SEQUENCE
>1IXR:B|PDBID|CHAIN|SEQUENCE
>1JEQ:B|PDBID|CHAIN|SEQUENCE
>1JEQ:A|PDBID|CHAIN|SEQUENCE
>1JX4:A|PDBID|CHAIN|SEQUENCE
>1JX4:T|PDBID|CHAIN|SEQUENCE
>1JXL:T|PDBID|CHAIN|SEQUENCE
>1K1Q:B|PDBID|CHAIN|SEQUENCE
>1KEA:A|PDBID|CHAIN|SEQUENCE
>1KN0:K|PDBID|CHAIN|SEQUENCE
>1LN0:B|PDBID|CHAIN|SEQUENCE
>1MC8:B|PDBID|CHAIN|SEQUENCE
>1MGT:A|PDBID|CHAIN|SEQUENCE
>1MU7:B|PDBID|CHAIN|SEQUENCE
>1N0W:L|PDBID|CHAIN|SEQUENCE
>1N0W:B|PDBID|CHAIN|SEQUENCE
>1N0W:A|PDBID|CHAIN|SEQUENCE
>1N56:D|PDBID|CHAIN|SEQUENCE
>1N56:C|PDBID|CHAIN|SEQUENCE
>1N5O:X|PDBID|CHAIN|SEQUENCE
>1NMN:B|PDBID|CHAIN|SEQUENCE
>1NNJ:E|PDBID|CHAIN|SEQUENCE
>1NNJ:D|PDBID|CHAIN|SEQUENCE
>1NP7:B|PDBID|CHAIN|SEQUENCE
>1OWL:A|PDBID|CHAIN|SEQUENCE
>1P8L:A|PDBID|CHAIN|SEQUENCE
>1PU6:B|PDBID|CHAIN|SEQUENCE
>1PVS:B|PDBID|CHAIN|SEQUENCE
>1PZN:G|PDBID|CHAIN|SEQUENCE
>1Q32:D|PDBID|CHAIN|SEQUENCE
>1Q8R:B|PDBID|CHAIN|SEQUENCE
>1QHH:D|PDBID|CHAIN|SEQUENCE
>1R2Y:A|PDBID|CHAIN|SEQUENCE
>1RRQ:A|PDBID|CHAIN|SEQUENCE
>1RRQ:C|PDBID|CHAIN|SEQUENCE
>1RRQ:B|PDBID|CHAIN|SEQUENCE
>1RXV:B|PDBID|CHAIN|SEQUENCE
>1RYS:D|PDBID|CHAIN|SEQUENCE
>1RZN:B|PDBID|CHAIN|SEQUENCE
>1RZT:N|PDBID|CHAIN|SEQUENCE
>1S0M:D|PDBID|CHAIN|SEQUENCE
>1S0N:T|PDBID|CHAIN|SEQUENCE
>1S0N:P|PDBID|CHAIN|SEQUENCE
>1SZP:F|PDBID|CHAIN|SEQUENCE
>1T2V:J|PDBID|CHAIN|SEQUENCE
>1T38:A|PDBID|CHAIN|SEQUENCE
>1T38:C|PDBID|CHAIN|SEQUENCE
>1T38:B|PDBID|CHAIN|SEQUENCE
>1T39:E|PDBID|CHAIN|SEQUENCE
>1T4G:A|PDBID|CHAIN|SEQUENCE
>1TA8:A|PDBID|CHAIN|SEQUENCE
>1TDH:A|PDBID|CHAIN|SEQUENCE
>1TDZ:A|PDBID|CHAIN|SEQUENCE
>1TDZ:B|PDBID|CHAIN|SEQUENCE
>1TEZ:I|PDBID|CHAIN|SEQUENCE
>1TV9:P|PDBID|CHAIN|SEQUENCE
>1TV9:T|PDBID|CHAIN|SEQUENCE
>1TVA:T|PDBID|CHAIN|SEQUENCE
>1U3C:A|PDBID|CHAIN|SEQUENCE
>1U5K:B|PDBID|CHAIN|SEQUENCE
>1UGH:E|PDBID|CHAIN|SEQUENCE
>1UNN:D|PDBID|CHAIN|SEQUENCE
>1UNN:B|PDBID|CHAIN|SEQUENCE
>1VDD:A|PDBID|CHAIN|SEQUENCE
>1VHX:B|PDBID|CHAIN|SEQUENCE
>1W36:G|PDBID|CHAIN|SEQUENCE
>1W36:F|PDBID|CHAIN|SEQUENCE
>1W36:E|PDBID|CHAIN|SEQUENCE
>1W36:Z|PDBID|CHAIN|SEQUENCE
>1WEF:A|PDBID|CHAIN|SEQUENCE
>1X9N:A|PDBID|CHAIN|SEQUENCE
>1X9N:D|PDBID|CHAIN|SEQUENCE
>1X9N:C|PDBID|CHAIN|SEQUENCE
>1X9N:B|PDBID|CHAIN|SEQUENCE
>1XSL:A|PDBID|CHAIN|SEQUENCE
>1XSL:N|PDBID|CHAIN|SEQUENCE
>1XSN:T|PDBID|CHAIN|SEQUENCE
>1XSP:T|PDBID|CHAIN|SEQUENCE
>1Y98:B|PDBID|CHAIN|SEQUENCE
>1YDL:A|PDBID|CHAIN|SEQUENCE
>1YFH:G|PDBID|CHAIN|SEQUENCE
>1YFH:F|PDBID|CHAIN|SEQUENCE
>1ZJM:T|PDBID|CHAIN|SEQUENCE
>2AGO:B|PDBID|CHAIN|SEQUENCE
>2C53:A|PDBID|CHAIN|SEQUENCE
>2PJR:F|PDBID|CHAIN|SEQUENCE
