# Supplementary material for: Identification of novel DNA repair proteins via primary sequence, secondary structure, and homology
Source: BMC Bioinformatics. 2009 Jan 20;10:25. doi: 10.1186/1471-2105-10-25 (PMC2660303; doi:10.1186/1471-2105-10-25)
Supplement: Additional File 7 — Identification and classification datasets. The PDB and UniProt identification datasets (protein identifiers), as well as the UniProt classification datasets, for each sequence similarity used in this report. [file 1471-2105-10-25-S7.zip › dna_repair/gouniprot/classification/protlist_classification_50.txt]

>P02317|STP1_RAT Spermatid nuclear transition protein 1 - Rattus norvegicus (Rat) go_0000012
>Q8MSG8|APTX_DROME Aprataxin-like protein - Drosophila melanogaster (Fruit fly) go_0000012
>Q7Z2E3|APTX_HUMAN Aprataxin - Homo sapiens (Human) go_0000012
>P49917|DNL4_HUMAN DNA ligase 4 - Homo sapiens (Human) go_0000012
>Q9R244|TRPC2_MOUSE Short transient receptor potential channel 2 - Mus musculus (Mouse) go_0000012
>Q68EG6|Q68EG6_DANRE Zgc:91996 - Danio rerio (Zebrafish) (Brachydanio rerio) go_0000012
>Q568L6|Q568L6_DANRE Zgc:110224 - Danio rerio (Zebrafish) (Brachydanio rerio) go_0000012
>Q9UB07|Q9UB07_DROME DNA repair protein XRCC1 - Drosophila melanogaster (Fruit fly) go_0000012
>Q7QCF7|Q7QCF7_ANOGA AGAP002605-PA - Anopheles gambiae str. PEST go_0000012
>Q6DCQ9|Q6DCQ9_XENLA Xrcc1-prov protein - Xenopus laevis (African clawed frog) go_0000012
>Q7ZXE5|Q7ZXE5_XENLA Xrcc1-prov protein - Xenopus laevis (African clawed frog) go_0000012
>Q08949|DDC1_YEAST DNA damage checkpoint protein 1 - Saccharomyces cerevisiae (Baker's yeast) go_0000725
>O74331|RLP1_SCHPO DNA-repair protein rlp1 - Schizosaccharomyces pombe (Fission yeast) go_0000725
>Q92383|MAG1_SCHPO DNA-3-methyladenine glycosylase 1 - Schizosaccharomyces pombe (Fission yeast) go_0000725
>P40316|SECU_YEAST Securin - Saccharomyces cerevisiae (Baker's yeast) go_0000725
>P47027|DPB11_YEAST DNA replication regulator DPB11 - Saccharomyces cerevisiae (Baker's yeast) go_0000725
>Q04089|DOT1_YEAST Histone-lysine N-methyltransferase, H3 lysine-79 specific - Saccharomyces cerevisiae (Baker's yeast) go_0000725
>O13600|SWS1_SCHPO Zinc finger SWIM domain-containing protein sws1 - Schizosaccharomyces pombe (Fission yeast) go_0000725
>Q9USV1|SFR1_SCHPO Swi5-dependent recombination DNA repair protein 1 - Schizosaccharomyces pombe (Fission yeast) go_0000725
>Q10213|SRS2_SCHPO ATP-dependent DNA helicase srs2 - Schizosaccharomyces pombe (Fission yeast) go_0000725
>O13800|RDL1_SCHPO DNA-repair protein rdl1 - Schizosaccharomyces pombe (Fission yeast) go_0000725
>O59835|DPOD4_SCHPO DNA polymerase subunit delta-4 - Schizosaccharomyces pombe (Fission yeast) go_0000731
>Q96S55|WRIP1_HUMAN ATPase WRNIP1 - Homo sapiens (Human) go_0000731
>P87324|DPOD2_SCHPO DNA polymerase subunit delta-2 - Schizosaccharomyces pombe (Fission yeast) go_0000731
>P28340|DPOD1_HUMAN DNA polymerase delta catalytic subunit - Homo sapiens (Human) go_0000731
>P13382|DPOA_YEAST DNA polymerase alpha catalytic subunit A - Saccharomyces cerevisiae (Baker's yeast) go_0000731
>P26793|RAD27_YEAST Structure-specific endonuclease RAD27 - Saccharomyces cerevisiae (Baker's yeast) go_0000731
>Q15054|DPOD3_HUMAN DNA polymerase subunit delta-3 - Homo sapiens (Human) go_0000731
>P33609|DPOLA_MOUSE DNA polymerase alpha catalytic subunit - Mus musculus (Mouse) go_0000731
>P21951|DPOE_YEAST DNA polymerase epsilon catalytic subunit A - Saccharomyces cerevisiae (Baker's yeast) go_0000731
>Q07864|DPOE1_HUMAN DNA polymerase epsilon catalytic subunit A - Homo sapiens (Human) go_0000731
>P30261|DPOD3_SCHPO DNA polymerase subunit delta-3 - Schizosaccharomyces pombe (Fission yeast) go_0000731
>P20457|PRI2_YEAST DNA primase large subunit - Saccharomyces cerevisiae (Baker's yeast) go_0000731
>Q95SC9|Q95SC9_DROME GM03260p - Drosophila melanogaster (Fruit fly) go_0000731
>Q8KBK8|RECX_CHLTE Regulatory protein recX - Chlorobium tepidum go_0006282
>Q8VQX6|RECX_MYXXD Regulatory protein recX - Myxococcus xanthus (strain DK 1622) go_0006282
>P66001|RECX_SHIFL Regulatory protein recX - Shigella flexneri go_0006282
>P37867|RECX_YERPE Regulatory protein recX - Yersinia pestis go_0006282
>Q8VMM5|RECXP_PSEPU Regulatory protein recX - Pseudomonas putida go_0006282
>Q0TP38|RECX_CLOP1 Regulatory protein recX - Clostridium perfringens (strain ATCC 13124 / NCTC 8237 / Type A) go_0006282
>Q9JYQ3|RECX_NEIMB Regulatory protein recX - Neisseria meningitidis serogroup B go_0006282
>Q2FFM2|RECX_STAA3 Regulatory protein recX - Staphylococcus aureus (strain USA300) go_0006282
>Q8U8R2|RECX_AGRT5 Regulatory protein recX - Agrobacterium tumefaciens (strain C58 / ATCC 33970) go_0006282
>Q92AW7|RECX_LISIN Regulatory protein recX - Listeria innocua go_0006282
>Q97GF7|RECX_CLOAB Regulatory protein recX - Clostridium acetobutylicum go_0006282
>O86082|RECX_HERSE Regulatory protein recX - Herbaspirillum seropedicae go_0006282
>P53568|CEBPG_MOUSE CCAAT/enhancer-binding protein gamma - Mus musculus (Mouse) go_0006282
>Q04BN0|RECX_LACDB Regulatory protein recX - Lactobacillus delbrueckii subsp. bulgaricus (strain ATCC BAA-365) go_0006282
>Q8CV64|RECX_OCEIH Regulatory protein recX - Oceanobacillus iheyensis go_0006282
>P38398|BRCA1_HUMAN Breast cancer type 1 susceptibility protein - Homo sapiens (Human) go_0006282
>P37864|RECX_LEGPN Regulatory protein recX - Legionella pneumophila go_0006282
>O83986|RECX_TREPA Regulatory protein recX - Treponema pallidum go_0006282
>Q9RUS2|RECX_DEIRA Regulatory protein recX - Deinococcus radiodurans go_0006282
>Q81I97|RECX_BACCR Regulatory protein recX - Bacillus cereus (strain ATCC 14579 / DSM 31) go_0006282
>Q8RFX9|RECX_FUSNN Regulatory protein recX - Fusobacterium nucleatum subsp. nucleatum go_0006282
>P0A0W7|RECX_XANCI Regulatory protein recX - Xanthomonas campestris pv. citri go_0006282
>Q9KEC9|RECX_BACHD Regulatory protein recX - Bacillus halodurans go_0006282
>Q6FCG1|RECX_ACIAD Regulatory protein recX - Acinetobacter sp. (strain ADP1) go_0006282
>P37866|RECX_THIFE Regulatory protein recX - Thiobacillus ferrooxidans (Acidithiobacillus ferrooxidans) go_0006282
>Q5L2U3|RECX_GEOKA Regulatory protein recX - Geobacillus kaustophilus go_0006282
>Q03465|RPN4_YEAST Protein RPN4 - Saccharomyces cerevisiae (Baker's yeast) go_0006282
>Q88XG5|RECX_LACPL Regulatory protein recX - Lactobacillus plantarum go_0006282
>Q72K66|RECX_THET2 Regulatory protein recX - Thermus thermophilus (strain HB27 / ATCC BAA-163 / DSM 7039) go_0006282
>Q891N2|RECX_CLOTE Regulatory protein recX - Clostridium tetani go_0006282
>Q9CK20|RECX_PASMU Regulatory protein recX - Pasteurella multocida go_0006282
>Q9X2H3|RECX_THEMA Regulatory protein recX - Thermotoga maritima go_0006282
>O13807|DDB1_SCHPO DNA damage-binding protein 1 - Schizosaccharomyces pombe (Fission yeast) go_0006282
>Q7VNS6|RECX_HAEDU Regulatory protein recX - Haemophilus ducreyi go_0006282
>P94965|RECX_MYCS2 Regulatory protein recX - Mycobacterium smegmatis (strain ATCC 700084 / mc(2)155) go_0006282
>Q9REV5|RECX_AMYMD Regulatory protein recX - Amycolatopsis mediterranei (Nocardia mediterranei) go_0006282
>Q13404|UB2V1_HUMAN Ubiquitin-conjugating enzyme E2 variant 1 - Homo sapiens (Human) go_0006282
>P59211|RECX_STRLI Regulatory protein recX - Streptomyces lividans go_0006282
>Q8FPD4|RECX_COREF Regulatory protein recX - Corynebacterium efficiens go_0006282
>Q9CDN7|RECX_LACLA Regulatory protein recX - Lactococcus lactis subsp. lactis (Streptococcus lactis) go_0006282
>Q7NXM0|RECX_CHRVO Regulatory protein recX - Chromobacterium violaceum go_0006282
>O43594|O43594_HUMAN Ku86 autoantigen related protein 1 - Homo sapiens (Human) go_0006282
>Q0VNK0|Q0VNK0_ALCBS Regulatory protein recx - Alcanivorax borkumensis (strain SK2 / ATCC 700651 / DSM 11573) go_0006282
>Q2WAK9|Q2WAK9_MAGMM Uncharacterized protein - Magnetospirillum magneticum (strain AMB-1 / ATCC 700264) go_0006282
>Q0BPS9|Q0BPS9_GRABC Regulatory protein recX - Granulobacter bethesdensis (strain ATCC BAA-1260 / CGDNIH1) go_0006282
>Q5QX69|Q5QX69_IDILO OraA - Idiomarina loihiensis go_0006282
>Q122H5|Q122H5_POLSJ Regulatory protein RecX - Polaromonas sp. (strain JS666 / ATCC BAA-500) go_0006282
>Q2BQV6|Q2BQV6_9GAMM RecA regulator RecX - Neptuniibacter caesariensis go_0006282
>Q6A901|Q6A901_PROAC Regulatory protein RecX - Propionibacterium acnes go_0006282
>Q5WIG3|Q5WIG3_BACSK Regulatory protein RecX - Bacillus clausii (strain KSM-K16) go_0006282
>Q1QZX2|Q1QZX2_CHRSD Regulatory protein RecX - Chromohalobacter salexigens (strain DSM 3043 / ATCC BAA-138 / NCIMB 13768) go_0006282
>Q3CF98|Q3CF98_THEET Regulatory protein RecX - Thermoanaerobacter ethanolicus ATCC 33223 go_0006282
>Q1DAU1|Q1DAU1_MYXXD Regulatory protein RecX - Myxococcus xanthus (strain DK 1622) go_0006282
>Q8G4G8|Q8G4G8_BIFLO RecX-like protein - Bifidobacterium longum go_0006282
>Q2ZZR8|Q2ZZR8_STRSU Regulatory protein RecX - Streptococcus suis 89/1591 go_0006282
>Q31F90|Q31F90_THICR Regulatory protein RecX - Thiomicrospira crunogena (strain XCL-2) go_0006282
>Q2S0P1|Q2S0P1_SALRD Regulatory protein RecX - Salinibacter ruber (strain DSM 13855) go_0006282
>Q0AHX3|Q0AHX3_NITEC Regulatory protein RecX - Nitrosomonas eutropha (strain C71) go_0006282
>A0LV03|A0LV03_ACIC1 Regulatory protein RecX - Acidothermus cellulolyticus (strain ATCC 43068 / 11B) go_0006282
>Q11NQ8|Q11NQ8_CYTH3 Regulatory protein RecX - Cytophaga hutchinsonii (strain ATCC 33406 / NCIMB 9469) go_0006282
>Q3ZW83|Q3ZW83_DEHSC Regulatory protein RecX - Dehalococcoides sp. (strain CBDB1) go_0006282
>Q1U8Q6|Q1U8Q6_LACRE Regulatory protein RecX - Lactobacillus reuteri 100-23 go_0006282
>Q3JVL8|Q3JVL8_BURP1 RecX family regulatory protein - Burkholderia pseudomallei (strain 1710b) go_0006282
>Q0F3T7|Q0F3T7_9PROT Regulatory protein RecX - Mariprofundus ferrooxydans PV-1 go_0006282
>Q0YGB5|Q0YGB5_9DELT Regulatory protein RecX - Geobacter sp. FRC-32 go_0006282
>Q477V4|Q477V4_DECAR Regulatory protein RecX - Dechloromonas aromatica (strain RCB) go_0006282
>Q3B5T7|Q3B5T7_PELLD Regulatory protein RecX - Pelodictyon luteolum (strain DSM 273) (Chlorobium luteolum (strain DSM 273)) go_0006282
>Q4JV78|Q4JV78_CORJK Regulatory protein RecX - Corynebacterium jeikeium (strain K411) go_0006282
>Q2J765|Q2J765_FRASC Regulatory protein RecX - Frankia sp. (strain CcI3) go_0006282
>Q2SK07|Q2SK07_HAHCH Uncharacterized protein conserved in bacteria - Hahella chejuensis (strain KCTC 2396) go_0006282
>Q7T3F3|Q7T3F3_DANRE Ubiquitin carrier protein - Danio rerio (Zebrafish) (Brachydanio rerio) go_0006282
>Q192Y8|Q192Y8_DESHD Regulatory protein RecX - Desulfitobacterium hafniense (strain DCB-2) go_0006282
>Q44RV8|Q44RV8_CHLLI Regulatory protein RecX - Chlorobium limicola DSM 245 go_0006282
>A0KA74|A0KA74_BURCH Regulatory protein RecX - Burkholderia cenocepacia (strain HI2424) go_0006282
>Q12QT6|Q12QT6_SHEDO Regulatory protein RecX - Shewanella denitrificans (strain OS217 / ATCC BAA-1090 / DSM 15013) go_0006282
>Q15RG4|Q15RG4_PSEA6 Regulatory protein RecX - Pseudoalteromonas atlantica (strain T6c / BAA-1087) go_0006282
>Q1AW42|Q1AW42_RUBXD Regulatory protein RecX - Rubrobacter xylanophilus (strain DSM 9941 / NBRC 16129) go_0006282
>Q3VXA8|Q3VXA8_PROAE Regulatory protein RecX - Prosthecochloris aestuarii DSM 271 go_0006282
>Q83CQ5|Q83CQ5_COXBU RecX protein - Coxiella burnetii go_0006282
>Q3JCK9|Q3JCK9_NITOC Regulatory protein RecX - Nitrosococcus oceani (strain ATCC 19707 / NCIMB 11848) go_0006282
>A0L3J8|A0L3J8_MAGSM Regulatory protein RecX - Magnetococcus sp. (strain MC-1) go_0006282
>Q02AF8|Q02AF8_SOLUE Regulatory protein RecX - Solibacter usitatus (strain Ellin6076) go_0006282
>Q2LPL6|Q2LPL6_SYNAS Regulotory protein - Syntrophus aciditrophicus (strain SB) go_0006282
>Q2AHX4|Q2AHX4_9FIRM Regulatory protein RecX - Halothermothrix orenii H 168 go_0006282
>Q3AQ28|Q3AQ28_CHLCH Regulatory protein RecX - Chlorobium chlorochromatii (strain CaD3) go_0006282
>Q2BX32|Q2BX32_9GAMM Regulatory protein recX - Photobacterium sp. SKA34 go_0006282
>Q480Y6|Q480Y6_COLP3 Regulatory protein recX - Colwellia psychrerythraea (strain 34H / ATCC BAA-681) (Vibrio psychroerythus) go_0006282
>Q1K3C2|Q1K3C2_DESAC Regulatory protein RecX - Desulfuromonas acetoxidans DSM 684 go_0006282
>Q3ACX2|Q3ACX2_CARHZ Regulatory protein RecX - Carboxydothermus hydrogenoformans (strain Z-2901 / DSM 6008) go_0006282
>Q0J981|Q0J981_ORYSJ Os04g0667900 protein - Oryza sativa subsp. japonica (Rice) go_0006282
>Q2RJJ5|Q2RJJ5_MOOTA Regulatory protein RecX - Moorella thermoacetica (strain ATCC 39073) go_0006282
>Q7MXL7|Q7MXL7_PORGI Regulatory protein RecX - Porphyromonas gingivalis (Bacteroides gingivalis) go_0006282
>Q2B358|Q2B358_9BACI RecA regulator RecX - Bacillus sp. NRRL B-14911 go_0006282
>Q2RWQ2|Q2RWQ2_RHORT Regulatory protein RecX - Rhodospirillum rubrum (strain ATCC 11170 / NCIB 8255) go_0006282
>Q5NE97|Q5NE97_FRATT Regulatory protein recX - Francisella tularensis subsp. tularensis go_0006282
>Q1WV04|Q1WV04_LACS1 Regulatory protein recX - Lactobacillus salivarius subsp. salivarius (strain UCC118) go_0006282
>Q2YD42|Q2YD42_NITMU Regulatory protein RecX - Nitrosospira multiformis (strain ATCC 25196 / NCIMB 11849) go_0006282
>Q1H3U8|Q1H3U8_METFK Regulatory protein RecX - Methylobacillus flagellatus (strain KT / ATCC 51484 / DSM 6875) go_0006282
>Q0HXF9|Q0HXF9_SHESR Regulatory protein RecX - Shewanella sp. (strain MR-7) go_0006282
>Q1Z484|Q1Z484_PHOPR RecA regulator RecX - Photobacterium profundum 3TCK go_0006282
>Q73PE5|Q73PE5_TREDE Regulatory protein RecX - Treponema denticola go_0006282
>Q41F83|Q41F83_9BACI Regulatory protein RecX - Exiguobacterium sibiricum 255-15 go_0006282
>Q1V5N1|Q1V5N1_VIBAL RecA regulator RecX - Vibrio alginolyticus 12G01 go_0006282
>Q0A8K6|Q0A8K6_ALHEH Regulatory protein RecX - Alkalilimnicola ehrlichei (strain MLHE-1) go_0006282
>Q4IXY0|Q4IXY0_AZOVI Regulatory protein RecX - Azotobacter vinelandii AvOP go_0006282
>Q1ITU2|Q1ITU2_ACIBL Regulatory protein RecX - Acidobacteria bacterium (strain Ellin345) go_0006282
>Q0YUJ9|Q0YUJ9_9CHLB Regulatory protein RecX - Chlorobium ferrooxidans DSM 13031 go_0006282
>Q7N213|Q7N213_PHOLL Regulatory protein recX - Photorhabdus luminescens subsp. laumondii go_0006282
>Q1MYV7|Q1MYV7_9GAMM Regulatory protein RecX - Oceanobacter sp. RED65 go_0006282
>Q74GU7|Q74GU7_GEOSL Regulatory protein RecX - Geobacter sulfurreducens go_0006282
>Q21L78|Q21L78_SACD2 Regulatory protein RecX - Saccharophagus degradans (strain 2-40 / ATCC 43961 / DSM 17024) go_0006282
>A0JUY5|A0JUY5_ARTS2 Regulatory protein RecX - Arthrobacter sp. (strain FB24) go_0006282
>Q3XXM6|Q3XXM6_ENTFC Regulatory protein RecX - Enterococcus faecium DO go_0006282
>Q60BS7|Q60BS7_METCA RecX protein - Methylococcus capsulatus go_0006282
>Q5JI79|AGOG_PYRKO N-glycosylase/DNA lyase - Pyrococcus kodakaraensis (Thermococcus kodakaraensis) go_0006284
>P44320|MUTY_HAEIN A/G-specific adenine glycosylase - Haemophilus influenzae go_0006284
>Q9UGN5|PARP2_HUMAN Poly [ADP-ribose] polymerase 2 - Homo sapiens (Human) go_0006284
>Q13569|TDG_HUMAN G/T mismatch-specific thymine DNA glycosylase - Homo sapiens (Human) go_0006284
>Q92BF1|FPG_LISIN Formamidopyrimidine-DNA glycosylase - Listeria innocua go_0006284
>P64154|FPG_XYLFA Formamidopyrimidine-DNA glycosylase - Xylella fastidiosa go_0006284
>P22134|MAG_YEAST DNA-3-methyladenine glycosylase - Saccharomyces cerevisiae (Baker's yeast) go_0006284
>Q969S2|NEIL2_HUMAN Endonuclease VIII-like 2 - Homo sapiens (Human) go_0006284
>Q9Z7D3|UNG_CHLPN Uracil-DNA glycosylase - Chlamydia pneumoniae (Chlamydophila pneumoniae) go_0006284
>P13051|UNG_HUMAN Uracil-DNA glycosylase - Homo sapiens (Human) go_0006284
>P32988|UNG_VARV Uracil-DNA glycosylase - Variola virus go_0006284
>P37878|3MGA_BACSU DNA-3-methyladenine glycosylase - Bacillus subtilis go_0006284
>P22936|APN1_YEAST DNA-(apurinic or apyrimidinic site) lyase 1 - Saccharomyces cerevisiae (Baker's yeast) go_0006284
>P25615|DPO4_YEAST DNA polymerase IV - Saccharomyces cerevisiae (Baker's yeast) go_0006284
>Q57RM1|END8_SALCH Endonuclease 8 - Salmonella choleraesuis go_0006284
>Q32BP9|MUG_SHIDS G/U mismatch-specific DNA glycosylase - Shigella dysenteriae serotype 1 (strain Sd197) go_0006284
>Q9TTA1|P53_TUPGB Cellular tumor antigen p53 - Tupaia glis belangeri (Common tree shrew) go_0006284
>Q7VGS1|UNG_HELHP Uracil-DNA glycosylase - Helicobacter hepaticus go_0006284
>P54099|DPOG1_MOUSE DNA polymerase subunit gamma-1 - Mus musculus (Mouse) go_0006284
>Q6ML45|FPG_BDEBA Formamidopyrimidine-DNA glycosylase - Bdellovibrio bacteriovorus go_0006284
>Q6NGH4|FPG_CORDI Formamidopyrimidine-DNA glycosylase - Corynebacterium diphtheriae go_0006284
>P95744|FPG_SYNEN Formamidopyrimidine-DNA glycosylase - Synechococcus elongatus naegeli go_0006284
>Q3MHN7|NEIL3_BOVIN Endonuclease VIII-like 3 - Bos taurus (Bovine) go_0006284
>Q92EQ0|UNG1_LISIN Uracil-DNA glycosylase 1 - Listeria innocua go_0006284
>Q7P1I1|UNG_CHRVO Uracil-DNA glycosylase - Chromobacterium violaceum go_0006284
>P23196|APEX1_BOVIN DNA-(apurinic or apyrimidinic site) lyase - Bos taurus (Bovine) go_0006284
>Q12980|CP035_HUMAN UPF0171 protein C16orf35 - Homo sapiens (Human) go_0006284
>Q98QQ1|FPG_MYCPU Formamidopyrimidine-DNA glycosylase - Mycoplasma pulmonis go_0006284
>Q58134|OGG1_METJA N-glycosylase/DNA lyase [Includes: 8-oxoguanine DNA glycosylase - Methanococcus jannaschii go_0006284
>Q17Z05|UNG_HELAH Uracil-DNA glycosylase - Helicobacter acinonychis (strain Sheeba) go_0006284
>P38207|APN2_YEAST DNA-(apurinic or apyrimidinic site) lyase 2 - Saccharomyces cerevisiae (Baker's yeast) go_0006284
>Q73G10|FPG_WOLPM Formamidopyrimidine-DNA glycosylase - Wolbachia pipientis wMel go_0006284
>P22674|CCNO_HUMAN Cyclin-O - Homo sapiens (Human) go_0006284
>O49498|DML3_ARATH DEMETER-like protein 3 - Arabidopsis thaliana (Mouse-ear cress) go_0006284
>P78549|NTHL1_HUMAN Endonuclease III-like protein 1 - Homo sapiens (Human) go_0006284
>Q9WYK0|END3_THEMA Endonuclease III - Thermotoga maritima go_0006284
>Q5NGY3|FPG_FRATT Formamidopyrimidine-DNA glycosylase - Francisella tularensis subsp. tularensis go_0006284
>Q96FI4|NEIL1_HUMAN Endonuclease VIII-like 1 - Homo sapiens (Human) go_0006284
>P52345|UNG_HHV6U Uracil-DNA glycosylase - Human herpesvirus 6A (strain Uganda-1102) (HHV-6 variant A) (Human B lymphotropic virus) go_0006284
>Q8TXW8|AGOG_METKA N-glycosylase/DNA lyase - Methanopyrus kandleri go_0006284
>Q24XW2|FPG_DESHY Formamidopyrimidine-DNA glycosylase - Desulfitobacterium hafniense (strain Y51) go_0006284
>Q4UMW5|FPG_RICFE Formamidopyrimidine-DNA glycosylase - Rickettsia felis (Rickettsia azadi) go_0006284
>P10103|HMGB1_BOVIN High mobility group protein B1 - Bos taurus (Bovine) go_0006284
>Q9DEA3|PCNA_CHICK Proliferating cell nuclear antigen - Gallus gallus (Chicken) go_0006284
>Q8NQU9|UNG_CORGL Uracil-DNA glycosylase - Corynebacterium glutamicum (Brevibacterium flavum) go_0006284
>P04819|DNLI_YEAST DNA ligase I, mitochondrial precursor - Saccharomyces cerevisiae (Baker's yeast) go_0006284
>P12887|UNG_YEAST Uracil-DNA glycosylase, mitochondrial precursor - Saccharomyces cerevisiae (Baker's yeast) go_0006284
>Q74MX2|AGOG_NANEQ N-glycosylase/DNA lyase - Nanoarchaeum equitans go_0006284
>Q726D5|FPG_DESVH Formamidopyrimidine-DNA glycosylase - Desulfovibrio vulgaris (strain Hildenborough / ATCC 29579 / NCIMB 8303) go_0006284
>Q10159|MYH1_SCHPO A/G-specific adenine DNA glycosylase - Schizosaccharomyces pombe (Fission yeast) go_0006284
>Q662W1|UNG_BORGA Uracil-DNA glycosylase - Borrelia garinii go_0006284
>Q7NFW7|FPG_GLOVI Formamidopyrimidine-DNA glycosylase - Gloeobacter violaceus go_0006284
>Q67R59|FPG_SYMTH Formamidopyrimidine-DNA glycosylase - Symbiobacterium thermophilum go_0006284
>P53397|OGG1_YEAST N-glycosylase/DNA lyase [Includes: 8-oxoguanine DNA glycosylase - Saccharomyces cerevisiae (Baker's yeast) go_0006284
>Q6M0G7|AGOG_METMP N-glycosylase/DNA lyase - Methanococcus maripaludis go_0006284
>Q6APT2|FPG_DESPS Formamidopyrimidine-DNA glycosylase - Desulfotalea psychrophila go_0006284
>Q6MCT3|FPG_PARUW Formamidopyrimidine-DNA glycosylase - Protochlamydia amoebophila (strain UWE25) go_0006284
>Q31EB2|FPG_THICR Formamidopyrimidine-DNA glycosylase - Thiomicrospira crunogena (strain XCL-2) go_0006284
>Q1H3I3|FPG_METFK Formamidopyrimidine-DNA glycosylase - Methylobacillus flagellatus (strain KT / ATCC 51484 / DSM 6875) go_0006284
>Q2L0Y2|UNG_BORA1 Uracil-DNA glycosylase - Bordetella avium (strain 197N) go_0006284
>Q04841|3MG_MOUSE DNA-3-methyladenine glycosylase - Mus musculus (Mouse) go_0006284
>Q3ABL4|FPG_CARHZ Formamidopyrimidine-DNA glycosylase - Carboxydothermus hydrogenoformans (strain Z-2901 / DSM 6008) go_0006284
>P31378|NTG1_YEAST DNA base excision repair N-glycosylase 1, mitochondrial precursor - Saccharomyces cerevisiae (Baker's yeast) go_0006284
>P20585|MSH3_HUMAN DNA mismatch repair protein Msh3 - Homo sapiens (Human) go_0006284
>O70249|OGG1_RAT N-glycosylase/DNA lyase [Includes: 8-oxoguanine DNA glycosylase - Rattus norvegicus (Rat) go_0006284
>P47110|DPOD3_YEAST DNA polymerase subunit delta-3 - Saccharomyces cerevisiae (Baker's yeast) go_0006284
>Q2N7Y8|FPG_ERYLH Formamidopyrimidine-DNA glycosylase - Erythrobacter litoralis (strain HTCC2594) go_0006284
>Q9PPU2|UNG_UREPA Uracil-DNA glycosylase - Ureaplasma parvum (Ureaplasma urealyticum biotype 1) go_0006284
>Q01RU9|FPG_SOLUE Formamidopyrimidine-DNA glycosylase - Solibacter usitatus (strain Ellin6076) go_0006284
>Q117D2|FPG_TRIEI Formamidopyrimidine-DNA glycosylase - Trichodesmium erythraeum (strain IMS101) go_0006284
>Q92I83|RLPA_RICCN RlpA-like protein - Rickettsia conorii go_0006284
>Q9SR66|DML2_ARATH DEMETER-like protein 2 - Arabidopsis thaliana (Mouse-ear cress) go_0006284
>P06766|DPOLB_RAT DNA polymerase beta - Rattus norvegicus (Rat) go_0006284
>Q4JUY8|FPG_CORJK Formamidopyrimidine-DNA glycosylase - Corynebacterium jeikeium (strain K411) go_0006284
>Q9VRJ0|GEN_DROME Flap endonuclease GEN - Drosophila melanogaster (Fruit fly) go_0006284
>Q9SJQ6|ROS1_ARATH Protein ROS1 - Arabidopsis thaliana (Mouse-ear cress) go_0006284
>Q7MA00|UNG_WOLSU Uracil-DNA glycosylase - Wolinella succinogenes go_0006284
>Q31CK0|FPG_PROM9 Formamidopyrimidine-DNA glycosylase - Prochlorococcus marinus (strain MIT 9312) go_0006284
>Q98PV4|UNG_MYCPU Uracil-DNA glycosylase - Mycoplasma pulmonis go_0006284
>P67078|UNG_TROWT Uracil-DNA glycosylase - Tropheryma whipplei (strain Twist) (Whipple's bacillus) go_0006284
>P46957|DPOD2_YEAST DNA polymerase delta small subunit - Saccharomyces cerevisiae (Baker's yeast) go_0006284
>P47343|UNG_MYCGE Uracil-DNA glycosylase - Mycoplasma genitalium go_0006284
>Q8ZVK6|AGOG_PYRAE N-glycosylase/DNA lyase - Pyrobaculum aerophilum go_0006284
>Q89AW4|END3_BUCBP Endonuclease III - Buchnera aphidicola subsp. Baizongia pistaciae go_0006284
>P55825|FPG_MYCGE Formamidopyrimidine-DNA glycosylase - Mycoplasma genitalium go_0006284
>Q9PQ76|FPG_UREPA Formamidopyrimidine-DNA glycosylase - Ureaplasma parvum (Ureaplasma urealyticum biotype 1) go_0006284
>P29588|GTMR_METTF G/T mismatches repair enzyme - Methanobacterium thermoformicicum go_0006284
>Q59752|FPG_RHIME Formamidopyrimidine-DNA glycosylase - Rhizobium meliloti (Sinorhizobium meliloti) go_0006284
>P10186|UNG_HHV11 Uracil-DNA glycosylase - Human herpesvirus 1 (strain 17) (HHV-1) (Human herpes simplex virus 1) go_0006284
>Q9YE60|AGOG_AERPE N-glycosylase/DNA lyase - Aeropyrum pernix go_0006284
>Q8LK56|DME_ARATH Transcriptional activator DEMETER - Arabidopsis thaliana (Mouse-ear cress) go_0006284
>Q8EPE6|FPG_OCEIH Formamidopyrimidine-DNA glycosylase - Oceanobacillus iheyensis go_0006284
>Q9X3X1|FPG_ZYMMO Formamidopyrimidine-DNA glycosylase - Zymomonas mobilis go_0006284
>Q8FPQ4|UNG_COREF Uracil-DNA glycosylase - Corynebacterium efficiens go_0006284
>Q4FUU7|FPG_PSYAR Formamidopyrimidine-DNA glycosylase - Psychrobacter arcticum go_0006284
>O95243|MBD4_HUMAN Methyl-CpG-binding domain protein 4 - Homo sapiens (Human) go_0006284
>Q89A45|MUTY_BUCBP A/G-specific adenine glycosylase - Buchnera aphidicola subsp. Baizongia pistaciae go_0006284
>Q6P5C5|SMUG1_MOUSE Single-strand selective monofunctional uracil DNA glycosylase - Mus musculus (Mouse) go_0006284
>P53766|UNG_DICDI Uracil-DNA glycosylase - Dictyostelium discoideum (Slime mold) go_0006284
>P15436|DPOD_YEAST DNA polymerase delta catalytic subunit - Saccharomyces cerevisiae (Baker's yeast) go_0006284
>Q6FE90|FPG_ACIAD Formamidopyrimidine-DNA glycosylase - Acinetobacter sp. (strain ADP1) go_0006284
>Q0AVE3|FPG_SYNWW Formamidopyrimidine-DNA glycosylase - Syntrophomonas wolfei subsp. wolfei (strain Goettingen) go_0006284
>P18493|PARP1_BOVIN Poly [ADP-ribose] polymerase 1 - Bos taurus (Bovine) go_0006284
>P09307|UNG_VZVD Uracil-DNA glycosylase - Varicella-zoster virus (strain Dumas) (HHV-3) (Human herpesvirus 3) go_0006284
>P51173|APEA_DICDI DNA-(apurinic or apyrimidinic site) lyase - Dictyostelium discoideum (Slime mold) go_0006284
>O28163|O28163_ARCFU 3-methyladenine DNA glycosylase - Archaeoglobus fulgidus go_0006284
>Q6FUS8|Q6FUS8_CANGA Candida glabrata strain CBS138 chromosome F complete sequence - Candida glabrata (Yeast) (Torulopsis glabrata) go_0006284
>Q8X0U3|Q8X0U3_NEUCR Related to DNA repair protein NTG1 - Neurospora crassa go_0006284
>Q7PYB2|Q7PYB2_ANOGA AGAP001854-PA - Anopheles gambiae str. PEST go_0006284
>Q5CP43|Q5CP43_CRYHO Uracil-DNA glycosylase - Cryptosporidium hominis go_0006284
>Q9MA35|Q9MA35_ARATH T20M3.18 protein - Arabidopsis thaliana (Mouse-ear cress) go_0006284
>Q02KH7|Q02KH7_PSEAB DNA-3-methyladenine glycosidase II - Pseudomonas aeruginosa (strain UCBPP-PA14) go_0006284
>Q1VKU2|Q1VKU2_9FLAO DNA glycosylase - Psychroflexus torquis ATCC 700755 go_0006284
>Q2N7A9|Q2N7A9_ERYLH Endonuclease III family protein - Erythrobacter litoralis (strain HTCC2594) go_0006284
>Q7PBJ9|Q7PBJ9_RICSI DNA-3-methyladenine glycosidase - Rickettsia sibirica 246 go_0006284
>Q03P68|Q03P68_LACBA A/G-specific DNA-adenine glycosylase - Lactobacillus brevis (strain ATCC 367 / JCM 1170) go_0006284
>Q045J7|Q045J7_LACGA DNA-3-methyladenine glycosylase I - Lactobacillus gasseri (strain ATCC 33323 / DSM 20243) go_0006284
>Q12L65|Q12L65_SHEDO DNA-O6-methylguanine--protein-cysteine S-methyltransferase / Transcriptional regulator Ada / DNA-3-methyladenine glycosylase II - go_0006284
>Q1BSD0|Q1BSD0_BURCA Uracil-DNA glycosylase - Burkholderia cenocepacia (strain AU 1054) go_0006284
>Q4JY84|Q4JY84_CORJK DNA-3-methyladenine glycosidase I - Corynebacterium jeikeium (strain K411) go_0006284
>Q3K692|Q3K692_PSEPF Methylpurine-DNA glycosylase - Pseudomonas fluorescens (strain PfO-1) go_0006284
>Q55703|Q55703_SYNY3 Slr0231 protein - Synechocystis sp. (strain PCC 6803) go_0006284
>Q89Z89|Q89Z89_BACTN DNA glycosylase - Bacteroides thetaiotaomicron go_0006284
>Q8R5T9|Q8R5T9_THETN 3-Methyladenine DNA glycosylase - Thermoanaerobacter tengcongensis go_0006284
>Q6AKD3|Q6AKD3_DESPS Related to A/G-specific adenine glycosylase - Desulfotalea psychrophila go_0006284
>Q7MUV2|Q7MUV2_PORGI A/G-specific adenine glycosylase - Porphyromonas gingivalis (Bacteroides gingivalis) go_0006284
>Q72VQ8|Q72VQ8_LEPIC 3-methyladenine DNA glycosylase - Leptospira interrogans serogroup Icterohaemorrhagiae serovar copenhageni go_0006284
>Q2LY20|Q2LY20_SYNAS DNA glycosylase - Syntrophus aciditrophicus (strain SB) go_0006284
>Q2SRL0|Q2SRL0_MYCCT DNA glycosylase - Mycoplasma capricolum subsp. capricolum (strain California kid / ATCC 27343 / NCTC 10154) go_0006284
>Q7WBI3|Q7WBI3_BORPA DNA-3-methyladenine glycosylase 1 - Bordetella parapertussis go_0006284
>Q9RS42|Q9RS42_DEIRA A/G-specific adenine glycosylase - Deinococcus radiodurans go_0006284
>Q9EQL4|Q9EQL4_MOUSE RAD5113 - Mus musculus (Mouse) go_0006284
>Q6TGW9|Q6TGW9_DANRE Nei endonuclease VIII-like 1 - Danio rerio (Zebrafish) (Brachydanio rerio) go_0006284
>Q4LDP6|Q4LDP6_DROME CG10890-PA, isoform A - Drosophila melanogaster (Fruit fly) go_0006284
>Q00U29|Q00U29_OSTTA A Chain A, Hogg1 Borohydride-Trapped Intermediate Without - Ostreococcus tauri go_0006284
>Q1KMY4|Q1KMY4_NEIME MutY - Neisseria meningitidis go_0006284
>Q8KTG6|Q8KTG6_TOBBP Uracil-DNA glycosylase - Tomato big bud phytoplasma go_0006284
>A0GTR0|A0GTR0_9BURK Formamidopyrimidine-DNA glycosylase precursor - Burkholderia phytofirmans PsJN go_0006284
>Q1QTR7|Q1QTR7_CHRSD Transcriptional regulator Ada / DNA-3-methyladenine glycosylase II / DNA-O6-methylguanine--protein-cysteine S-methyltransferase - go_0006284
>Q1MS05|Q1MS05_LAWIP A/G-specific DNA glycosylase - Lawsonia intracellularis (strain PHE/MN1-00) go_0006284
>Q2BA86|Q2BA86_9BACI 3-methyladenine DNA glycosylase - Bacillus sp. NRRL B-14911 go_0006284
>Q0HKH2|Q0HKH2_SHESM Transcriptional regulator Ada / DNA-3-methyladenine glycosylase II / DNA-O6-methylguanine--protein-cysteine S-methyltransferase - go_0006284
>Q1AV33|Q1AV33_RUBXD DNA glycosylase - Rubrobacter xylanophilus (strain DSM 9941 / NBRC 16129) go_0006284
>Q4FQ77|Q4FQ77_PSYAR A/G-specific DNA-adenine glycosylase - Psychrobacter arcticum go_0006284
>Q8FZ51|Q8FZ51_BRUSU Base-excision DNA repair protein - Brucella suis go_0006284
>Q5GZ67|Q5GZ67_XANOR 3-methyladenine DNA glycosylase - Xanthomonas oryzae pv. oryzae go_0006284
>Q5WIF8|Q5WIF8_BACSK A/G-specific adenine DNA glycosylase - Bacillus clausii (strain KSM-K16) go_0006284
>Q7M9P5|Q7M9P5_WOLSU DNA-3-METHYLADENINE GLYCOSYLASE I - Wolinella succinogenes go_0006284
>Q98RB4|Q98RB4_MYCPU METHYLATED-DNA--PROTEIN-CYSTEINE METHYLTRANSFERASE - Mycoplasma pulmonis go_0006284
>Q4JSQ4|Q4JSQ4_CORJK Endonuclease III - Corynebacterium jeikeium (strain K411) go_0006284
>A0B7M5|A0B7M5_METTP HhH-GPD family protein - Methanosaeta thermophila (strain DSM 6194 / PT) (Methanothrix thermophila (strain DSM 6194 / PT)) go_0006284
>Q5V352|Q5V352_HALMA DNA-3-methyladenine glycosylase - Haloarcula marismortui (Halobacterium marismortui) go_0006284
>Q03S61|Q03S61_LACBA Endonuclease III / DNA-(Apurinic or apyrimidinic site) lyase - Lactobacillus brevis (strain ATCC 367 / JCM 1170) go_0006284
>A0JSK1|A0JSK1_ARTS2 DNA glycosylase - Arthrobacter sp. (strain FB24) go_0006284
>Q83T59|Q83T59_SALTI DNA-3-methyladenine glycosidase II - Salmonella typhi go_0006284
>Q02CA8|Q02CA8_SOLUE A/G-specific DNA-adenine glycosylase - Solibacter usitatus (strain Ellin6076) go_0006284
>Q3EW88|Q3EW88_BACTI DNA-3-methyladenine glycosylase II - Bacillus thuringiensis serovar israelensis ATCC 35646 go_0006284
>Q7NFB7|Q7NFB7_GLOVI AraC family transcriptional regulatory protein - Gloeobacter violaceus go_0006284
>Q3ANF7|Q3ANF7_SYNSC Mutator mutT protein - Synechococcus sp. (strain CC9605) go_0006284
>Q8G779|Q8G779_BIFLO Endonuclease III - Bifidobacterium longum go_0006284
>Q2P5J3|Q2P5J3_XANOM DNA methylation and regulatory protein - Xanthomonas oryzae pv. oryzae (strain MAFF 311018) go_0006284
>Q2S0Q6|Q2S0Q6_SALRD A/G-specific adenine glycosylase - Salinibacter ruber (strain DSM 13855) go_0006284
>Q72PV5|Q72PV5_LEPIC 3-methyladenine DNA glycosylase - Leptospira interrogans serogroup Icterohaemorrhagiae serovar copenhageni go_0006284
>Q9PKS9|Q9PKS9_CHLMU A/G-specific adenine glycosylase - Chlamydia muridarum go_0006284
>Q8Q060|Q8Q060_METMA T/G-specific DNA glycosylase - Methanosarcina mazei (Methanosarcina frisia) go_0006284
>Q6FQE8|Q6FQE8_CANGA Candida glabrata strain CBS138 chromosome I complete sequence - Candida glabrata (Yeast) (Torulopsis glabrata) go_0006284
>Q0J3K2|Q0J3K2_ORYSJ Os09g0101100 protein - Oryza sativa subsp. japonica (Rice) go_0006284
>Q9LTW3|Q9LTW3_ARATH DNA-3-methyladenine glycosidase I-like protein - Arabidopsis thaliana (Mouse-ear cress) go_0006284
>Q10QF1|Q10QF1_ORYSJ Methyladenine glycosylase family protein, expressed - Oryza sativa subsp. japonica (Rice) go_0006284
>Q0FL26|Q0FL26_9RHOB Phospholipase/carboxylesterase family protein - Roseovarius sp. HTCC2601 go_0006284
>Q1IJT4|Q1IJT4_ACIBL Formamidopyrimidine-DNA glycosylase / DNA-(Apurinic or apyrimidinic site) lyase - Acidobacteria bacterium (strain Ellin345) go_0006284
>Q0AA79|Q0AA79_ALHEH HhH-GPD family protein - Alkalilimnicola ehrlichei (strain MLHE-1) go_0006284
>Q1X6M1|Q1X6M1_9MICO DNA glycosylase - Microbacterium arborescens go_0006284
>A0LUU5|A0LUU5_ACIC1 HhH-GPD family protein - Acidothermus cellulolyticus (strain ATCC 43068 / 11B) go_0006284
>Q5E7S9|Q5E7S9_VIBF1 A/G-specific adenine DNA glycosylase - Vibrio fischeri (strain ATCC 700601 / ES114) go_0006284
>Q6F6S4|Q6F6S4_ACIAD A/G specific adenine glycosylase - Acinetobacter sp. (strain ADP1) go_0006284
>Q8Y6J5|Q8Y6J5_LISMO Lmo1689 protein - Listeria monocytogenes go_0006284
>Q97IY7|Q97IY7_CLOAB A/G-specific DNA glycosylase - Clostridium acetobutylicum go_0006284
>Q4FNL0|Q4FNL0_PELUB DNA glycosylase - Pelagibacter ubique go_0006284
>Q48FG9|Q48FG9_PSE14 DNA-3-methyladenine glycosylase I - Pseudomonas syringae pv. phaseolicola (strain 1448A / Race 6) go_0006284
>Q2STR2|Q2STR2_BURTA DNA-3-methyladenine glycosidase I - Burkholderia thailandensis (strain E264 / ATCC 700388 / DSM 13276 / CIP 106301) go_0006284
>Q91TI7|Q91TI7_TUHV1 T114 - Tupaiid herpesvirus 1 (strain 1) (TuHV-1) (Herpesvirus tupaia (strain 1)) go_0006284
>Q9WR44|Q9WR44_9ALPH Uracil-DNA glycosylase - Cercopithecine herpesvirus 9 (Simian varicella virus) go_0006284
>Q4SEP3|Q4SEP3_TETNG Chromosome undetermined SCAF14615, whole genome shotgun sequence. - Tetraodon nigroviridis (Green puffer) go_0006284
>Q12UW8|Q12UW8_METBU DNA-3-methyladenine glycosylase III - Methanococcoides burtonii (strain DSM 6242) go_0006284
>Q6LZT6|Q6LZT6_METMP Endonuclease III homologue - Methanococcus maripaludis go_0006284
>Q466I1|Q466I1_METBF DNA-3-methyladenine glycosylase III - Methanosarcina barkeri (strain Fusaro / DSM 804) go_0006284
>Q7SG58|Q7SG58_NEUCR Uracil-DNA glycosylase - Neurospora crassa go_0006284
>Q9HCR8|Q9HCR8_HUMAN OGG1 type 1e - Homo sapiens (Human) go_0006284
>Q4XN87|Q4XN87_PLACH Uracil-DNA glycosylase - Plasmodium chabaudi go_0006284
>O80358|O80358_ARATH AtMMH-1 protein - Arabidopsis thaliana (Mouse-ear cress) go_0006284
>A0GVB9|A0GVB9_9BURK HhH-GPD - Burkholderia phytofirmans PsJN go_0006284
>Q4EPF2|Q4EPF2_LISMO DNA-3-methyladenine glycosylase I - Listeria monocytogenes str. 1/2a F6854 go_0006284
>A0JV31|A0JV31_ARTS2 DNA-O6-methylguanine--protein-cysteine S-methyltransferase / DNA-3-methyladenine glycosylase II / Transcriptional regulator Ada - go_0006284
>Q1J1T3|Q1J1T3_DEIGD Endonuclease III - Deinococcus geothermalis (strain DSM 11300) go_0006284
>Q0BPC6|Q0BPC6_GRABC Endonuclease III - Granulobacter bethesdensis (strain ATCC BAA-1260 / CGDNIH1) go_0006284
>Q092P0|Q092P0_STIAU Endonuclease III - Stigmatella aurantiaca DW4/3-1 go_0006284
>Q4J5K0|Q4J5K0_AZOVI DNA-3-methyladenine glycosylase I - Azotobacter vinelandii AvOP go_0006284
>Q8EWK3|Q8EWK3_MYCPE DNA glycosylase - Mycoplasma penetrans go_0006284
>Q5QXI1|Q5QXI1_IDILO 3-methyladenine DNA glycosylase - Idiomarina loihiensis go_0006284
>Q7CEE5|Q7CEE5_BIFLO DNA-3-methyladenine glycosylase I - Bifidobacterium longum go_0006284
>Q0W7A0|Q0W7A0_UNCMA Formamidopyrimidine-DNA glycosylase - Uncultured methanogenic archaeon RC-I go_0006284
>Q4J9C2|Q4J9C2_SULAC Endonuclease III related protein - Sulfolobus acidocaldarius go_0006284
>Q54CZ3|Q54CZ3_DICDI 8-oxoguanine DNA-glycosylase - Dictyostelium discoideum (Slime mold) go_0006284
>A0M7B9|A0M7B9_GRAFK A/G-specific adenine glycosylase - Gramella forsetii (strain KT0803) go_0006284
>Q1V7A6|Q1V7A6_VIBAL Ada regulatory protein - Vibrio alginolyticus 12G01 go_0006284
>A0M6B1|A0M6B1_GRAFK DNA glycosylase - Gramella forsetii (strain KT0803) go_0006284
>Q8VN75|Q8VN75_HELPY A/G-specific adenine glycosylase - Helicobacter pylori (Campylobacter pylori) go_0006284
>Q2JA01|Q2JA01_FRASC HhH-GPD - Frankia sp. (strain CcI3) go_0006284
>Q311V6|Q311V6_DESDG Endonuclease III / DNA-(Apurinic or apyrimidinic site) lyase - Desulfovibrio desulfuricans (strain G20) go_0006284
>Q2GGM0|Q2GGM0_EHRCR DNA glycosylase - Ehrlichia chaffeensis (strain Arkansas) go_0006284
>Q72HF2|Q72HF2_THET2 A/G-specific adenine DNA glycosylase - Thermus thermophilus (strain HB27 / ATCC BAA-163 / DSM 7039) go_0006284
>Q83EE1|Q83EE1_COXBU DNA-3-methyladenine glycosidase I - Coxiella burnetii go_0006284
>Q8CUR5|Q8CUR5_OCEIH DNA-(Apurinic or apyrimidinic site) lyase - Oceanobacillus iheyensis go_0006284
>Q2VSJ6|Q2VSJ6_9GAMA Uracil-DNA glycosylase - Ovine herpesvirus 2 go_0006284
>Q4SLZ7|Q4SLZ7_TETNG Chromosome 13 SCAF14555, whole genome shotgun sequence. - Tetraodon nigroviridis (Green puffer) go_0006284
>Q4RHC8|Q4RHC8_TETNG Chromosome 3 SCAF15050, whole genome shotgun sequence. - Tetraodon nigroviridis (Green puffer) go_0006284
>P95945|P95945_SULSO Endonuclease III - Sulfolobus solfataricus go_0006284
>Q7RRW2|Q7RRW2_PLAYO KED - Plasmodium yoelii yoelii go_0006284
>Q00UQ6|Q00UQ6_OSTTA Endonuclease III - Ostreococcus tauri go_0006284
>Q0DAJ0|Q0DAJ0_ORYSJ Os06g0649800 protein - Oryza sativa subsp. japonica (Rice) go_0006284
>Q11NU4|Q11NU4_CYTH3 A/G-specific adenine glycosylase - Cytophaga hutchinsonii (strain ATCC 33406 / NCIMB 9469) go_0006284
>Q18SF9|Q18SF9_DESHD DNA glycosylase - Desulfitobacterium hafniense (strain DCB-2) go_0006284
>Q0LWA6|Q0LWA6_9CAUL DNA-3-methyladenine glycosylase I - Caulobacter sp. K31 go_0006284
>A0G1T2|A0G1T2_9BURK DNA-3-methyladenine glycosylase - Burkholderia phymatum STM815 go_0006284
>A0LLV9|A0LLV9_SYNFM A/G-specific DNA-adenine glycosylase - Syntrophobacter fumaroxidans (strain DSM 10017 / MPOB) go_0006284
>Q1D1V1|Q1D1V1_MYXXD HhH-GPD domain protein - Myxococcus xanthus (strain DK 1622) go_0006284
>Q5ZZW2|Q5ZZW2_MYCH2 DNA glycosylase - Mycoplasma hyopneumoniae (strain 232) go_0006284
>Q601F1|Q601F1_MYCH2 Uracil-DNA glycosylase - Mycoplasma hyopneumoniae (strain 232) go_0006284
>Q8DCC1|Q8DCC1_VIBVU 3-methyladenine DNA glycosylase - Vibrio vulnificus go_0006284
>Q6MHU9|Q6MHU9_BDEBA A/G-specific adenine glycosylase - Bdellovibrio bacteriovorus go_0006284
>Q3A1E7|Q3A1E7_PELCD DNA-3-methyladenine glycosylase III - Pelobacter carbinolicus (strain DSM 2380 / Gra Bd 1) go_0006284
>O51686|O51686_BORBU Endonuclease III - Borrelia burgdorferi (Lyme disease spirochete) go_0006284
>Q2S025|Q2S025_SALRD Endonuclease III - Salinibacter ruber (strain DSM 13855) go_0006284
>Q4A5W3|Q4A5W3_MYCS5 DNA glycosylase - Mycoplasma synoviae (strain 53) go_0006284
>Q8TYU8|Q8TYU8_METKA Predicted EndoIII-related endonuclease - Methanopyrus kandleri go_0006284
>Q6BZL7|Q6BZL7_DEBHA Debaryomyces hansenii chromosome A of strain CBS767 of Debaryomyces hansenii - Debaryomyces hansenii (Yeast) (Torulaspora hanseni go_0006284
>Q5A4P0|Q5A4P0_CANAL Potential formamidopyrimidine-DNA glycosylase - Candida albicans (Yeast) go_0006284
>Q1ZXP7|Q1ZXP7_DICDI A/G-specific adenine DNA glycosylase - Dictyostelium discoideum (Slime mold) go_0006284
>Q04GY4|Q04GY4_OENOB DNA-3-methyladenine glycosylase I - Oenococcus oeni (strain BAA-331 / PSU-1) go_0006284
>Q1J493|Q1J493_STRPF DNA-3-methyladenine glycosylase - Streptococcus pyogenes serotype M4 (strain MGAS10750) go_0006284
>Q08V57|Q08V57_STIAU DNA-3-methyladenine glycosylase - Stigmatella aurantiaca DW4/3-1 go_0006284
>A0HLX0|A0HLX0_COMTE HhH-GPD - Comamonas testosteroni KF-1 go_0006284
>A0JXL6|A0JXL6_ARTS2 DNA glycosylase - Arthrobacter sp. (strain FB24) go_0006284
>Q9F7P2|Q9F7P2_PRB01 DNA glycosylase - Gamma-proteobacterium EBAC31A08 go_0006284
>Q729L2|Q729L2_DESVH DNA repair protein, HhH-GPD family - Desulfovibrio vulgaris (strain Hildenborough / ATCC 29579 / NCIMB 8303) go_0006284
>Q315Q3|Q315Q3_DESDG DNA-(Apurinic or apyrimidinic site) lyase / Formamidopyrimidine-DNA glycosylase - Desulfovibrio desulfuricans (strain G20) go_0006284
>Q823L8|Q823L8_CHLCV Adenine glycosylase - Chlamydophila caviae go_0006284
>Q0W1A0|Q0W1A0_UNCMA Predicted endonuclease III - Uncultured methanogenic archaeon RC-I go_0006284
>Q2FMK1|Q2FMK1_METHJ HhH-GPD - Methanospirillum hungatei (strain JF-1 / DSM 864) go_0006284
>Q5V120|Q5V120_HALMA Endonuclease III - Haloarcula marismortui (Halobacterium marismortui) go_0006284
>Q4WD75|Q4WD75_ASPFU HhH-GPD family base excision DNA repair protein - Aspergillus fumigatus (Sartorya fumigata) go_0006284
>Q9SAH6|Q9SAH6_ARATH F23A5.20 protein - Arabidopsis thaliana (Mouse-ear cress) go_0006284
>Q53LY1|Q53LY1_ORYSJ Endonuclease III homologue - Oryza sativa subsp. japonica (Rice) go_0006284
>Q1V0U0|Q1V0U0_9RICK DNA-3-methyladenine glycosylase I - Candidatus Pelagibacter ubique HTCC1002 go_0006284
>Q5RM03|Q5RM03_BORHE Methylpurine-DNA glycosylase - Borrelia hermsii go_0006284
>Q03P89|Q03P89_LACBA 3-methyladenine DNA glycosylase - Lactobacillus brevis (strain ATCC 367 / JCM 1170) go_0006284
>Q051S8|Q051S8_LEPBL Endonuclease III related protein - Leptospira borgpetersenii serovar Hardjo-bovis (strain L550) go_0006284
>Q5UEX2|Q5UEX2_9PROT DNA glycosylase - uncultured alpha proteobacterium EBAC2C11 go_0006284
>Q6SI26|Q6SI26_9BACT DNA-3-methyladenine glycosylase family protein - uncultured marine bacterium 105 go_0006284
>Q26FK5|Q26FK5_9BACT 3-methyladenine DNA glycosylase - Flavobacteria bacterium BBFL7 go_0006284
>Q0LWB0|Q0LWB0_9CAUL A/G-specific adenine glycosylase - Caulobacter sp. K31 go_0006284
>Q1NMI2|Q1NMI2_9DELT DNA glycosylase - delta proteobacterium MLMS-1 go_0006284
>Q2S5C4|Q2S5C4_SALRD DNA glycosylase - Salinibacter ruber (strain DSM 13855) go_0006284
>Q7A740|Q7A740_STAAN SA0565 protein - Staphylococcus aureus (strain N315) go_0006284
>Q830R8|Q830R8_ENTFA A/G-specific adenine glycosylase - Enterococcus faecalis (Streptococcus faecalis) go_0006284
>O31584|O31584_BACSU YfhQ protein - Bacillus subtilis go_0006284
>Q6L1H4|Q6L1H4_PICTO Endonuclease III - Picrophilus torridus go_0006284
>Q6CEU4|Q6CEU4_YARLI Yarrowia lipolytica chromosome B of strain CLIB122 of Yarrowia lipolytica - Yarrowia lipolytica (Candida lipolytica) go_0006284
>Q5DC15|Q5DC15_SCHJA Uracil-DNA glycosylase - Schistosoma japonicum (Blood fluke) go_0006284
>Q0E0G7|Q0E0G7_ORYSJ Os02g0552600 protein - Oryza sativa subsp. japonica (Rice) go_0006284
>Q0YHT9|Q0YHT9_9DELT DNA glycosylase - Geobacter sp. FRC-32 go_0006284
>A0LRD5|A0LRD5_ACIC1 HhH-GPD family protein - Acidothermus cellulolyticus (strain ATCC 43068 / 11B) go_0006284
>Q1DCD5|Q1DCD5_MYXXD Endonuclease III - Myxococcus xanthus (strain DK 1622) go_0006284
>Q1GY97|Q1GY97_METFK A/G-specific DNA-adenine glycosylase - Methylobacillus flagellatus (strain KT / ATCC 51484 / DSM 6875) go_0006284
>Q1JY99|Q1JY99_DESAC DNA-3-methyladenine glycosylase I - Desulfuromonas acetoxidans DSM 684 go_0006284
>Q8CV61|Q8CV61_OCEIH A/G-specific adenine glycosylase - Oceanobacillus iheyensis go_0006284
>Q2W037|Q2W037_MAGMM A/G-specific DNA glycosylase - Magnetospirillum magneticum (strain AMB-1 / ATCC 700264) go_0006284
>Q5PAH0|Q5PAH0_ANAMM DNA glycosylase - Anaplasma marginale (strain St. Maries) go_0006284
>Q9KCW6|Q9KCW6_BACHD BH1453 protein - Bacillus halodurans go_0006284
>Q2JF71|Q2JF71_FRASC DNA-3-methyladenine glycosylase I - Frankia sp. (strain CcI3) go_0006284
>Q746Z0|Q746Z0_GEOSL Helix-hairpin-helix domain protein - Geobacter sulfurreducens go_0006284
>Q8D2L5|Q8D2L5_WIGBR Nth protein - Wigglesworthia glossinidia brevipalpis go_0006284
>Q9QTE2|Q9QTE2_9ALPH Uracil-DNA glycosylase - Marek's disease virus serotype 2 MDV2 go_0006284
>Q74N20|Q74N20_NANEQ NEQ398 - Nanoarchaeum equitans go_0006284
>Q9YFV0|Q9YFV0_AERPE Endonuclease III - Aeropyrum pernix go_0006284
>Q6C305|Q6C305_YARLI Yarrowia lipolytica chromosome F of strain CLIB122 of Yarrowia lipolytica - Yarrowia lipolytica (Candida lipolytica) go_0006284
>Q754R1|Q754R1_ASHGO AFR011Wp - Ashbya gossypii (Yeast) (Eremothecium gossypii) go_0006284
>Q7RCP7|Q7RCP7_PLAYO Neurofilament-H - Plasmodium yoelii yoelii go_0006284
>Q0JPK6|Q0JPK6_ORYSJ Os01g0217900 protein - Oryza sativa subsp. japonica (Rice) go_0006284
>A0H177|A0H177_9CHLR DNA-3-methyladenine glycosylase II - Chloroflexus aggregans DSM 9485 go_0006284
>Q03BY5|Q03BY5_LACC3 DNA-3-methyladenine glycosylase I - Lactobacillus casei (strain ATCC 334) go_0006284
>Q1J097|Q1J097_DEIGD Endonuclease III, alpha helical glycosidase superfamily - Deinococcus geothermalis (strain DSM 11300) go_0006284
>Q01SY7|Q01SY7_SOLUE DNA-3-methyladenine glycosylase II - Solibacter usitatus (strain Ellin6076) go_0006284
>Q027X1|Q027X1_SOLUE Helix-hairpin-helix motif - Solibacter usitatus (strain Ellin6076) go_0006284
>A0GZU8|A0GZU8_9CHLR HhH-GPD - Chloroflexus aggregans DSM 9485 go_0006284
>A0H5P0|A0H5P0_9CHLR DNA glycosylase - Chloroflexus aggregans DSM 9485 go_0006284
>Q5NXL1|Q5NXL1_AZOSE DNA-3-methyladenine glycosidase II - Azoarcus sp. (strain EbN1) (Aromatoleum aromaticum (strain EbN1)) go_0006284
>Q7NAM7|Q7NAM7_MYCGA Uracil-DNA glycosylase - Mycoplasma gallisepticum go_0006284
>Q7UYZ0|Q7UYZ0_RHOBA A/G-specific adenine glycosylase - Rhodopirellula baltica go_0006284
>Q88TE6|Q88TE6_LACPL DNA-3-methyladenine glycosylase I - Lactobacillus plantarum go_0006284
>Q69315|Q69315_9ALPH Uracil-DNA glycosylase - Gallid herpesvirus 1 go_0006284
>Q5U3G8|Q5U3G8_DANRE Zgc:103553 - Danio rerio (Zebrafish) (Brachydanio rerio) go_0006284
>Q5JG19|Q5JG19_PYRKO 3-methyladenine DNA glycosylase - Pyrococcus kodakaraensis (Thermococcus kodakaraensis) go_0006284
>O26858|O26858_METTH Endonuclease III - Methanobacterium thermoautotrophicum go_0006284
>Q8TL35|Q8TL35_METAC DNA-3-methyladenine glycosylase II - Methanosarcina acetivorans go_0006284
>Q2UGB3|Q2UGB3_ASPOR RIB40 genomic DNA, SC023 - Aspergillus oryzae go_0006284
>Q17E62|Q17E62_AEDAE Endonuclease iii - Aedes aegypti (Yellowfever mosquito) go_0006284
>Q2QW21|Q2QW21_ORYSJ A/G-specific adenine glycosylase family protein - Oryza sativa subsp. japonica (Rice) go_0006284
>A0H0W7|A0H0W7_9CHLR HhH-GPD - Chloroflexus aggregans DSM 9485 go_0006284
>Q1GHJ4|Q1GHJ4_SILST Uracil-DNA glycosylase - Silicibacter sp. (strain TM1040) go_0006284
>Q08W45|Q08W45_STIAU DNA-3-methyladenine glycosylase I - Stigmatella aurantiaca DW4/3-1 go_0006284
>A0L6G4|A0L6G4_MAGSM DNA-3-methyladenine glycosylase III - Magnetococcus sp. (strain MC-1) go_0006284
>Q0BX46|Q0BX46_HYPNA DNA glycosylase - Hyphomonas neptunium (strain ATCC 15444) go_0006284
>Q046X3|Q046X3_LACGA 3-methyladenine DNA glycosylase - Lactobacillus gasseri (strain ATCC 33323 / DSM 20243) go_0006284
>Q21U42|Q21U42_RHOFD DNA-3-methyladenine glycosylase II / Transcriptional regulator Ada / DNA-O6-methylguanine--protein-cysteine S-methyltransferase - go_0006284
>Q3R1M4|Q3R1M4_XYLFA HhH-GPD - Xylella fastidiosa Ann-1 go_0006284
>Q2AG48|Q2AG48_9FIRM HhH-GPD - Halothermothrix orenii H 168 go_0006284
>Q5L2W7|Q5L2W7_GEOKA DNA-3-methyladenine glycosidase II - Geobacillus kaustophilus go_0006284
>Q6YPQ1|Q6YPQ1_ONYPE DNA glycosylase - Onion yellows phytoplasma go_0006284
>Q7NJL1|Q7NJL1_GLOVI Endonuclease III - Gloeobacter violaceus go_0006284
>Q2IJN0|Q2IJN0_ANADE DNA glycosylase - Anaeromyxobacter dehalogenans (strain 2CP-C) go_0006284
>Q4A6A1|Q4A6A1_MYCS5 Uracil-DNA glycosylase - Mycoplasma synoviae (strain 53) go_0006284
>Q8DJZ3|Q8DJZ3_SYNEL Adenine glycosylase - Synechococcus elongatus (Thermosynechococcus elongatus) go_0006284
>Q3ING4|Q3ING4_NATPD Repair DNA N-glycosylase / DNA-(Apurinic or apyrimidinic site) lyase - Natronomonas pharaonis (strain DSM 2160 / ATCC 35678) go_0006284
>Q8TIX5|Q8TIX5_METAC DNA-(Apurinic or apyrimidinic site) lyase - Methanosarcina acetivorans go_0006284
>Q7RAA2|Q7RAA2_PLAYO KED - Plasmodium yoelii yoelii go_0006284
>A0H0Z7|A0H0Z7_9CHLR HhH-GPD - Chloroflexus aggregans DSM 9485 go_0006284
>Q1V0L8|Q1V0L8_9RICK A/G-specific adenine glycosylase - Candidatus Pelagibacter ubique HTCC1002 go_0006284
>A0JXV9|A0JXV9_ARTS2 Formamidopyrimidine-DNA glycosylase / DNA-(Apurinic or apyrimidinic site) lyase - Arthrobacter sp. (strain FB24) go_0006284
>Q1WT61|Q1WT61_LACS1 DNA-3-methyladenine glycosylase - Lactobacillus salivarius subsp. salivarius (strain UCC118) go_0006284
>Q3VX27|Q3VX27_PROAE Methylpurine-DNA glycosylase - Prosthecochloris aestuarii DSM 271 go_0006284
>Q4EU24|Q4EU24_LISMO Endonuclease III domain protein - Listeria monocytogenes str. 1/2a F6854 go_0006284
>Q023L0|Q023L0_SOLUE DNA glycosylase - Solibacter usitatus (strain Ellin6076) go_0006284
>Q7NJ14|Q7NJ14_GLOVI Gll2018 protein - Gloeobacter violaceus go_0006284
>Q3ZW78|Q3ZW78_DEHSC DNA repair protein, HhH-GPD family - Dehalococcoides sp. (strain CBDB1) go_0006284
>Q821L1|Q821L1_CHLCV Endonuclease III - Chlamydophila caviae go_0006284
>Q47W84|Q47W84_COLP3 Uracil-DNA glycosylase - Colwellia psychrerythraea (strain 34H / ATCC BAA-681) (Vibrio psychroerythus) go_0006284
>Q18HE6|Q18HE6_HALWD A/G-specific adenine glycosylase - Haloquadratum walsbyi (strain DSM 16790) go_0006284
>Q978W9|Q978W9_THEVO Endonuclease III - Thermoplasma volcanium go_0006284
>Q6NNV1|Q6NNV1_DROME RE40459p - Drosophila melanogaster (Fruit fly) go_0006284
>Q1J189|Q1J189_DEIGD DNA glycosylase - Deinococcus geothermalis (strain DSM 11300) go_0006284
>Q1VDF7|Q1VDF7_VIBAL Glyceraldehyde-3-phosphate dehydrogenase - Vibrio alginolyticus 12G01 go_0006284
>Q93F95|Q93F95_STRAT Endonuclease/N-glycosylase - Streptomyces antibioticus go_0006284
>Q3EXB0|Q3EXB0_BACTI DNA-3-methyladenine glycosylase II - Bacillus thuringiensis serovar israelensis ATCC 35646 go_0006284
>Q1VMG5|Q1VMG5_9FLAO HhH-GPD - Psychroflexus torquis ATCC 700755 go_0006284
>Q1ZRA0|Q1ZRA0_9VIBR 3-methyladenine DNA glycosylase - Vibrio angustum S14 go_0006284
>Q6UQ60|Q6UQ60_9DEIN TspRI - Thermus sp. R go_0006284
>Q3XY26|Q3XY26_ENTFC Methylpurine-DNA glycosylase - Enterococcus faecium DO go_0006284
>Q41B75|Q41B75_9BACI HhH-GPD - Exiguobacterium sibiricum 255-15 go_0006284
>Q2IJ90|Q2IJ90_ANADE A/G-specific DNA-adenine glycosylase - Anaeromyxobacter dehalogenans (strain 2CP-C) go_0006284
>Q2SDC7|Q2SDC7_HAHCH Adenosine deaminase - Hahella chejuensis (strain KCTC 2396) go_0006284
>Q6AK12|Q6AK12_DESPS Uracil-DNA glycosylase - Desulfotalea psychrophila go_0006284
>Q6F1I9|Q6F1I9_MESFL DNA-3-methyladenine glycosidase - Mesoplasma florum (Acholeplasma florum) go_0006284
>Q7UGU9|Q7UGU9_RHOBA DNA-3-methyladenine glycosidase - Rhodopirellula baltica go_0006284
>O39301|O39301_9ALPH Uracil-DNA glycosylase - Equid herpesvirus 4 (Equine herpesvirus 4) go_0006284
>Q2U8L6|Q2U8L6_ASPOR Endonuclease III - Aspergillus oryzae go_0006284
>Q6CAC0|Q6CAC0_YARLI Uracil-DNA glycosylase - Yarrowia lipolytica (Candida lipolytica) go_0006284
>Q0IGK1|Q0IGK1_ARATH At3g07930 - Arabidopsis thaliana (Mouse-ear cress) go_0006284
>Q02C88|Q02C88_SOLUE DNA-3-methyladenine glycosylase - Solibacter usitatus (strain Ellin6076) go_0006284
>Q03V36|Q03V36_LEUMM A/G-specific DNA-adenine glycosylase - Leuconostoc mesenteroides subsp. mesenteroides (strain ATCC 8293 / NCDO 523) go_0006284
>Q08S09|Q08S09_STIAU Endonuclease III - Stigmatella aurantiaca DW4/3-1 go_0006284
>Q3XXH3|Q3XXH3_ENTFC DNA-3-methyladenine glycosylase I - Enterococcus faecium DO go_0006284
>Q03ZK3|Q03ZK3_LEUMM DNA-3-methyladenine glycosylase I - Leuconostoc mesenteroides subsp. mesenteroides (strain ATCC 8293 / NCDO 523) go_0006284
>Q0EVU8|Q0EVU8_9PROT Adenine glycosylase - Mariprofundus ferrooxydans PV-1 go_0006284
>Q1K1U4|Q1K1U4_DESAC DNA glycosylase - Desulfuromonas acetoxidans DSM 684 go_0006284
>Q39V39|Q39V39_GEOMG HhH-GPD - Geobacter metallireducens (strain GS-15 / ATCC 53774 / DSM 7210) go_0006284
>Q30TR0|Q30TR0_THIDN DNA-3-methyladenine glycosylase III - Thiomicrospira denitrificans (strain ATCC 33889 / DSM 1351) go_0006284
>Q7UNI0|Q7UNI0_RHOBA DNA glycosylase - Rhodopirellula baltica go_0006284
>Q5NQK3|Q5NQK3_ZYMMO 3-methyladenine DNA glycosylase - Zymomonas mobilis go_0006284
>Q5H2Z4|Q5H2Z4_XANOR DNA-3-methyladenine glycosylase I - Xanthomonas oryzae pv. oryzae go_0006284
>Q8FCF5|Q8FCF5_ECOL6 DNA-3-methyladenine glycosylase I - Escherichia coli O6 go_0006284
>Q6A7R6|Q6A7R6_PROAC DNA glycosylase - Propionibacterium acnes go_0006284
>Q9KC25|Q9KC25_BACHD DNA-3-methyladenine glycosidase - Bacillus halodurans go_0006284
>Q4RZY3|Q4RZY3_TETNG Chromosome 18 SCAF14786, whole genome shotgun sequence. - Tetraodon nigroviridis (Green puffer) go_0006284
>Q9I9F1|Q9I9F1_CHICK 5-methylcytosine G/T mismatch-specific DNA glycosylase - Gallus gallus (Chicken) go_0006284
>Q6CNS2|Q6CNS2_KLULA Kluyveromyces lactis strain NRRL Y-1140 chromosome E of strain NRRL Y-1140 of Kluyveromyces lactis - Kluyveromyces lactis (Yeast) go_0006284
>Q23W06|Q23W06_TETTH Uracil-DNA glycosylase - Tetrahymena thermophila SB210 go_0006284
>Q4JF19|Q4JF19_ORYSA OSJNBb0004A17.18 protein - Oryza sativa (Rice) go_0006284
>Q9LN45|Q9LN45_ARATH F18O14.25 - Arabidopsis thaliana (Mouse-ear cress) go_0006284
>Q2ACZ3|Q2ACZ3_9FIRM DNA glycosylase - Halothermothrix orenii H 168 go_0006284
>Q0GL80|Q0GL80_LACRE Methylpurine-DNA glycosylase - Lactobacillus reuteri go_0006284
>Q1CZV4|Q1CZV4_MYXXD DNA glycosylase - Myxococcus xanthus (strain DK 1622) go_0006284
>A0JRI0|A0JRI0_ARTS2 HhH-GPD family protein - Arthrobacter sp. (strain FB24) go_0006284
>Q03D67|Q03D67_PEDPA DNA-3-methyladenine glycosylase I - Pediococcus pentosaceus (strain ATCC 25745 / 183-1w) go_0006284
>Q03CP0|Q03CP0_LACC3 DNA-3-methyladenine glycosylase III - Lactobacillus casei (strain ATCC 334) go_0006284
>Q0RFB4|Q0RFB4_FRAAA 3-methyladenine DNA glycosylase - Frankia alni (strain ACN14a) go_0006284
>Q4ZR24|Q4ZR24_PSEU2 DNA-3-methyladenine glycosylase II - Pseudomonas syringae pv. syringae (strain B728a) go_0006284
>Q9CH97|Q9CH97_LACLA A/G-specific adenine glycosylase - Lactococcus lactis subsp. lactis (Streptococcus lactis) go_0006284
>Q49YC0|Q49YC0_STAS1 DNA glycosylase - Staphylococcus saprophyticus subsp. saprophyticus (strain ATCC 15305 / DSM 20229) go_0006284
>Q3B3Y2|Q3B3Y2_PELLD HhH-GPD - Pelodictyon luteolum (strain DSM 273) (Chlorobium luteolum (strain DSM 273)) go_0006284
>Q72RX4|Q72RX4_LEPIC A/G specific adenine glycosylase - Leptospira interrogans serogroup Icterohaemorrhagiae serovar copenhageni go_0006284
>Q89SA6|Q89SA6_BRAJA A/G-specific adenine glycosylase - Bradyrhizobium japonicum go_0006284
>Q7NMV9|Q7NMV9_GLOVI Endonuclease III - Gloeobacter violaceus go_0006284
>Q6FKJ0|Q6FKJ0_CANGA Candida glabrata strain CBS138 chromosome L complete sequence - Candida glabrata (Yeast) (Torulopsis glabrata) go_0006284
>Q4N5B7|Q4N5B7_THEPA Uracil-DNA glycosylase - Theileria parva go_0006284
>A0MN91|A0MN91_9CAUD Major structural protein - Thermus phage phiYS40 go_0006284
>Q9SU12|Q9SU12_ARATH Adenine DNA glycosylase like protein - Arabidopsis thaliana (Mouse-ear cress) go_0006284
>Q1AWP7|Q1AWP7_RUBXD DNA-3-methyladenine glycosylase II - Rubrobacter xylanophilus (strain DSM 9941 / NBRC 16129) go_0006284
>Q123F5|Q123F5_POLSJ Uracil-DNA glycosylase - Polaromonas sp. (strain JS666 / ATCC BAA-500) go_0006284
>Q1K3W8|Q1K3W8_DESAC A/G-specific adenine glycosylase - Desulfuromonas acetoxidans DSM 684 go_0006284
>A0L468|A0L468_MAGSM A/G-specific DNA-adenine glycosylase - Magnetococcus sp. (strain MC-1) go_0006284
>Q1K3N2|Q1K3N2_DESAC HhH-GPD - Desulfuromonas acetoxidans DSM 684 go_0006284
>Q1VTJ9|Q1VTJ9_9FLAO 3-Methyladenine DNA glycosylase - Psychroflexus torquis ATCC 700755 go_0006284
>A0JRA8|A0JRA8_ARTS2 HhH-GPD family protein - Arthrobacter sp. (strain FB24) go_0006284
>Q12DZ3|Q12DZ3_POLSJ A/G-specific DNA-adenine glycosylase - Polaromonas sp. (strain JS666 / ATCC BAA-500) go_0006284
>Q18WB3|Q18WB3_DESHD DNA-3-methyladenine glycosylase - Desulfitobacterium hafniense (strain DCB-2) go_0006284
>Q1JZE5|Q1JZE5_DESAC Endonuclease III - Desulfuromonas acetoxidans DSM 684 go_0006284
>Q4HTG3|Q4HTG3_CAMUP Endonuclease III - Campylobacter upsaliensis RM3195 go_0006284
>Q2SS15|Q2SS15_MYCCT Uracil-DNA glycosylase - Mycoplasma capricolum subsp. capricolum (strain California kid / ATCC 27343 / NCTC 10154) go_0006284
>Q740M2|Q740M2_MYCPA DNA glycosylase - Mycobacterium paratuberculosis go_0006284
>Q2YCY4|Q2YCY4_NITMU A/G-specific DNA-adenine glycosylase - Nitrosospira multiformis (strain ATCC 25196 / NCIMB 11849) go_0006284
>Q0W5R9|Q0W5R9_UNCMA Predicted endonuclease III - Uncultured methanogenic archaeon RC-I go_0006284
>Q97VX0|Q97VX0_SULSO DNA endonuclease III - Sulfolobus solfataricus go_0006284
>Q5JE74|Q5JE74_PYRKO Endonuclease III - Pyrococcus kodakaraensis (Thermococcus kodakaraensis) go_0006284
>Q7RCV0|Q7RCV0_PLAYO Drosophila melanogaster CG9272 gene product - Plasmodium yoelii yoelii go_0006284
>Q14QK8|Q14QK8_SPICI DNA glycosylase - Spiroplasma citri go_0006284
>Q2B3G7|Q2B3G7_9BACI DNA glycosylase - Bacillus sp. NRRL B-14911 go_0006284
>Q3XWT1|Q3XWT1_ENTFC Endonuclease III/Nth - Enterococcus faecium DO go_0006284
>Q1U8P3|Q1U8P3_LACRE DNA-3-methyladenine glycosylase I - Lactobacillus reuteri 100-23 go_0006284
>Q1YIN4|Q1YIN4_9RHIZ Methylpurine-DNA glycosylase - Aurantimonas sp. SI85-9A1 go_0006284
>Q1U926|Q1U926_LACRE Endonuclease III/Nth - Lactobacillus reuteri 100-23 go_0006284
>Q3Z6Q1|Q3Z6Q1_DEHE1 DNA glycosylase - Dehalococcoides ethenogenes (strain 195) go_0006284
>Q3ARU6|Q3ARU6_CHLCH HhH-GPD - Chlorobium chlorochromatii (strain CaD3) go_0006284
>Q9A235|Q9A235_CAUCR Endonuclease III - Caulobacter crescentus (Caulobacter vibrioides) go_0006284
>Q6MR46|Q6MR46_BDEBA DNA methylation and regulatory protein Ada - Bdellovibrio bacteriovorus go_0006284
>Q9P9L6|Q9P9L6_PYRAE U/G and T/G mismatch-specific DNA glycosylase - Pyrobaculum aerophilum go_0006284
>Q2UJY6|Q2UJY6_ASPOR Predicted protein - Aspergillus oryzae go_0006284
>Q8SRC4|Q8SRC4_ENCCU 8-OXOGUANINE DNA GLYCOSYLASE - Encephalitozoon cuniculi go_0006284
>Q756Y7|Q756Y7_ASHGO AER127Cp - Ashbya gossypii (Yeast) (Eremothecium gossypii) go_0006284
>Q1ZXM2|Q1ZXM2_DICDI Uracil glycosylase - Dictyostelium discoideum (Slime mold) go_0006284
>Q0DX49|Q0DX49_ORYSJ Os02g0774500 protein - Oryza sativa subsp. japonica (Rice) go_0006284
>Q67VC2|Q67VC2_ORYSJ HhH-GPD base excision DNA repair protein-related-like - Oryza sativa subsp. japonica (Rice) go_0006284
>A0GTQ9|A0GTQ9_9BURK A/G-specific adenine glycosylase - Burkholderia phytofirmans PsJN go_0006284
>Q1ATW0|Q1ATW0_RUBXD HhH-GPD - Rubrobacter xylanophilus (strain DSM 9941 / NBRC 16129) go_0006284
>Q18Q81|Q18Q81_DESHD A/G-specific adenine glycosylase - Desulfitobacterium hafniense (strain DCB-2) go_0006284
>Q1IQ95|Q1IQ95_ACIBL Endonuclease III / DNA-(Apurinic or apyrimidinic site) lyase - Acidobacteria bacterium (strain Ellin345) go_0006284
>Q4HL82|Q4HL82_CAMLA A/G-specific adenine glycosylase - Campylobacter lari RM2100 go_0006284
>Q492C8|Q492C8_BLOPB Uracil-DNA glycosylase - Blochmannia pennsylvanicus (strain BPEN) go_0006284
>Q67NN1|Q67NN1_SYMTH A/G-specific adenine glycosylase - Symbiobacterium thermophilum go_0006284
>Q2IJU2|Q2IJU2_ANADE DNA-3-methyladenine glycosylase I - Anaeromyxobacter dehalogenans (strain 2CP-C) go_0006284
>Q482E7|Q482E7_COLP3 DNA-3-methyladenine glycosylase I - Colwellia psychrerythraea (strain 34H / ATCC BAA-681) (Vibrio psychroerythus) go_0006284
>Q3AD17|Q3AD17_CARHZ Endonuclease III - Carboxydothermus hydrogenoformans (strain Z-2901 / DSM 6008) go_0006284
>Q64R69|Q64R69_BACFR Endonuclease III - Bacteroides fragilis go_0006284
>Q2FPI5|Q2FPI5_METHJ 8-oxoguanine DNA glycosylase-like - Methanospirillum hungatei (strain JF-1 / DSM 864) go_0006284
>Q8PZM1|Q8PZM1_METMA 8-oxoguanine DNA glycosylase - Methanosarcina mazei (Methanosarcina frisia) go_0006284
>Q5BZ67|Q5BZ67_SCHJA SJCHGC04233 protein - Schistosoma japonicum (Blood fluke) go_0006284
>Q9XI06|Q9XI06_ARATH F8K7.14 protein - Arabidopsis thaliana (Mouse-ear cress) go_0006284
>Q1J274|Q1J274_DEIGD Endonuclease III, DNA-3-methyladenine glycosidase II - Deinococcus geothermalis (strain DSM 11300) go_0006284
>Q2J134|Q2J134_RHOP2 DNA-3-methyladenine glycosylase I - Rhodopseudomonas palustris (strain HaA2) go_0006284
>A0KH38|A0KH38_AERHH Helix-turn-helix, AraC type:HhH-GPD:Ada, metal-binding:AlkA, N-terminal - Aeromonas hydrophila subsp. hydrophila (strain ATCC 796 go_0006284
>A0HFW3|A0HFW3_COMTE Formamidopyrimidine-DNA glycosylase precursor - Comamonas testosteroni KF-1 go_0006284
>Q1IT49|Q1IT49_ACIBL DNA-3-methyladenine glycosylase II / Transcriptional regulator Ada / DNA-O6-methylguanine--protein-cysteine S-methyltransferase - go_0006284
>Q2K410|Q2K410_RHIEC Endonuclease III protein - Rhizobium etli (strain CFN 42 / ATCC 51251) go_0006284
>Q7VF90|Q7VF90_HELHP 3-methyladenine DNA glycosylase - Helicobacter hepaticus go_0006284
>Q8EE75|Q8EE75_SHEON Endonuclease III - Shewanella oneidensis go_0006284
>Q2T2N2|Q2T2N2_BURTA DNA-3-methyladenine glycosylase II - Burkholderia thailandensis (strain E264 / ATCC 700388 / DSM 13276 / CIP 106301) go_0006284
>Q6A7A5|Q6A7A5_PROAC DNA glycosylase - Propionibacterium acnes go_0006284
>Q7VFV0|Q7VFV0_HELHP Endonuclease III - Helicobacter hepaticus go_0006284
>Q5HN66|Q5HN66_STAEQ A/G-specific adenine glycosylase - Staphylococcus epidermidis (strain ATCC 35984 / RP62A) go_0006284
>Q6AB09|Q6AB09_PROAC A/G-specific adenine glycosylase - Propionibacterium acnes go_0006284
>Q2RI70|Q2RI70_MOOTA DNA-3-methyladenine glycosylase III - Moorella thermoacetica (strain ATCC 39073) go_0006284
>Q6F0N4|Q6F0N4_MESFL DNA glycosylase - Mesoplasma florum (Acholeplasma florum) go_0006284
>Q8DH13|Q8DH13_SYNEL N-methylpurine-DNA glycosirase - Synechococcus elongatus (Thermosynechococcus elongatus) go_0006284
>Q89UP0|Q89UP0_BRAJA DNA-3-methyladenine glycosidase II - Bradyrhizobium japonicum go_0006284
>O28581|O28581_ARCFU Endonuclease III - Archaeoglobus fulgidus go_0006284
>Q6CWC5|Q6CWC5_KLULA Kluyveromyces lactis strain NRRL Y-1140 chromosome B of strain NRRL Y-1140 of Kluyveromyces lactis - Kluyveromyces lactis (Yeast) go_0006284
>A0BLU9|A0BLU9_PARTE Chromosome undetermined scaffold_115, whole genome shotgun sequence - Paramecium tetraurelia go_0006284
>A0JV32|A0JV32_ARTS2 DNA-3-methyladenine glycosylase - Arthrobacter sp. (strain FB24) go_0006284
>A0JT02|A0JT02_ARTS2 Uracil-DNA glycosylase - Arthrobacter sp. (strain FB24) go_0006284
>Q0RDW1|Q0RDW1_FRAAA DNA glycosylase - Frankia alni (strain ACN14a) go_0006284
>Q1BCK7|Q1BCK7_MYCSS DNA glycosylase - Mycobacterium sp. (strain MCS) go_0006284
>Q1NLA0|Q1NLA0_9DELT Helix-hairpin-helix motif:HhH-GPD - delta proteobacterium MLMS-1 go_0006284
>Q03DF5|Q03DF5_PEDPA DNA-3-methyladenine glycosylase III - Pediococcus pentosaceus (strain ATCC 25745 / 183-1w) go_0006284
>Q18R31|Q18R31_DESHD Formamidopyrimidine-DNA glycosylase - Desulfitobacterium hafniense (strain DCB-2) go_0006284
>Q8EWJ6|Q8EWJ6_MYCPE Uracil-DNA glycosylase - Mycoplasma penetrans go_0006284
>Q8EW83|Q8EW83_MYCPE DNA-3-methyladenine glycosidase I - Mycoplasma penetrans go_0006284
>Q6KIL8|Q6KIL8_MYCMO Uracil-DNA glycosylase - Mycoplasma mobile go_0006284
>Q839A0|Q839A0_ENTFA DNA-3-methyladenine glycosylase I - Enterococcus faecalis (Streptococcus faecalis) go_0006284
>Q3B498|Q3B498_PELLD HhH-GPD - Pelodictyon luteolum (strain DSM 273) (Chlorobium luteolum (strain DSM 273)) go_0006284
>O66786|O66786_AQUAE Endonuclease III - Aquifex aeolicus go_0006284
>Q2J6Z0|Q2J6Z0_FRASC Formamidopyrimidine-DNA glycosylase / DNA-(Apurinic or apyrimidinic site) lyase - Frankia sp. (strain CcI3) go_0006284
>Q8A583|Q8A583_BACTN DNA glycosylase - Bacteroides thetaiotaomicron go_0006284
>Q28HX5|Q28HX5_XENTR N-methylpurine-DNA glycosylase - Xenopus tropicalis (Western clawed frog) (Silurana tropicalis) go_0006284
>Q2FR30|Q2FR30_METHJ DNA-(Apurinic or apyrimidinic site) lyase / endonuclease III - Methanospirillum hungatei (strain JF-1 / DSM 864) go_0006284
>Q2FRQ7|Q2FRQ7_METHJ HhH-GPD - Methanospirillum hungatei (strain JF-1 / DSM 864) go_0006284
>Q6BHR6|Q6BHR6_DEBHA Debaryomyces hansenii chromosome G of strain CBS767 of Debaryomyces hansenii - Debaryomyces hansenii (Yeast) (Torulaspora hanseni go_0006284
>Q6CKW0|Q6CKW0_KLULA Kluyveromyces lactis strain NRRL Y-1140 chromosome F of strain NRRL Y-1140 of Kluyveromyces lactis - Kluyveromyces lactis (Yeast) go_0006284
>Q2USW8|Q2USW8_ASPOR RIB40 genomic DNA, SC005 - Aspergillus oryzae go_0006284
>Q8SR60|Q8SR60_ENCCU Uracil-DNA glycosylase - Encephalitozoon cuniculi go_0006284
>Q24CD4|Q24CD4_TETTH DNA-3-methyladenine glycosylase family protein - Tetrahymena thermophila SB210 go_0006284
>Q00XY9|Q00XY9_OSTTA Uracil-DNA glycosylase - Ostreococcus tauri go_0006284
>Q3VPP7|Q3VPP7_9CHLB HhH-GPD - Pelodictyon phaeoclathratiforme BU-1 go_0006284
>Q1B559|Q1B559_MYCSS DNA-3-methyladenine glycosylase II / DNA-O6-methylguanine--protein-cysteine S-methyltransferase / Transcriptional regulator Ada - go_0006284
>Q1QAS9|Q1QAS9_PSYCK HhH-GPD - Psychrobacter cryohalolentis (strain K5) go_0006284
>Q9EUT1|Q9EUT1_STAAU Endonuclease-like protein - Staphylococcus aureus go_0006284
>Q46QC3|Q46QC3_RALEJ Transcriptional regulator Ada - Ralstonia eutropha (strain JMP134) (Alcaligenes eutrophus) go_0006284
>Q2SMB7|Q2SMB7_HAHCH A/G-specific adenine glycosylase - Hahella chejuensis (strain KCTC 2396) go_0006284
>Q2IGI3|Q2IGI3_ANADE Formamidopyrimidine-DNA glycosylase / DNA-(Apurinic or apyrimidinic site) lyase - Anaeromyxobacter dehalogenans (strain 2CP-C) go_0006284
>Q3J8X1|Q3J8X1_NITOC A/G-specific DNA-adenine glycosylase - Nitrosococcus oceani (strain ATCC 19707 / NCIMB 11848) go_0006284
>Q8RH55|Q8RH55_FUSNN Endonuclease III - Fusobacterium nucleatum subsp. nucleatum go_0006284
>Q3SPD3|Q3SPD3_NITWN A/G-specific DNA-adenine glycosylase - Nitrobacter winogradskyi (strain Nb-255 / ATCC 25391) go_0006284
>Q99PF3|Q99PF3_RAT APEX - Rattus norvegicus (Rat) go_0006284
>Q1ZXP8|Q1ZXP8_DICDI DNA-3-methyladenine glycosylase I - Dictyostelium discoideum (Slime mold) go_0006284
>Q6NL83|Q6NL83_DROME RE57519p - Drosophila melanogaster (Fruit fly) go_0006284
>Q303K5|Q303K5_STRSU Helix-hairpin-helix motif:HhH-GPD - Streptococcus suis 89/1591 go_0006284
>Q1N1I3|Q1N1I3_9GAMM Uracil-DNA glycosylase - Oceanobacter sp. RED65 go_0006284
>Q2ZYH3|Q2ZYH3_STRSU Endonuclease III/Nth - Streptococcus suis 89/1591 go_0006284
>A0LF51|A0LF51_SYNFM DNA-3-methyladenine glycosylase III - Syntrophobacter fumaroxidans (strain DSM 10017 / MPOB) go_0006284
>Q1JU55|Q1JU55_DESVU A/G-specific adenine glycosylase - Desulfovibrio vulgaris go_0006284
>O66559|O66559_AQUAE Endonuclease III - Aquifex aeolicus go_0006284
>Q88ST8|Q88ST8_LACPL DNA-3-methyladenine glycosylase I - Lactobacillus plantarum go_0006284
>Q5NLV9|Q5NLV9_ZYMMO A/G-specific DNA glycosylase - Zymomonas mobilis go_0006284
>Q2RH98|Q2RH98_MOOTA DNA-(Apurinic or apyrimidinic site) lyase / endonuclease III - Moorella thermoacetica (strain ATCC 39073) go_0006284
>Q82VT3|Q82VT3_NITEU HhH-GPD - Nitrosomonas europaea go_0006284
>Q6UDG6|Q6UDG6_9ALPH Uracil-DNA glycosylase - Psittacid herpesvirus 1 go_0006284
>Q5V6M5|Q5V6M5_HALMA Endonuclease III - Haloarcula marismortui (Halobacterium marismortui) go_0006284
>Q6L0L9|Q6L0L9_PICTO Endonuclease III - Picrophilus torridus go_0006284
>Q97AJ2|Q97AJ2_THEVO Endonuclease III - Thermoplasma volcanium go_0006284
>Q9P8Q0|Q9P8Q0_CANAL Ntg1 - Candida albicans (Yeast) go_0006284
>Q9U776|Q9U776_TRYCR Uracil-DNA glycosylase - Trypanosoma cruzi go_0006284
>Q6K6Q6|Q6K6Q6_ORYSJ Transcriptional activator-like - Oryza sativa subsp. japonica (Rice) go_0006284
>Q04K91|Q04K91_STRP2 A/G-specific adenine glycosylase - Streptococcus pneumoniae serotype 2 (strain D39 / NCTC 7466) go_0006284
>Q03RJ8|Q03RJ8_LACBA DNA-(Apurinic or apyrimidinic site) lyase / Formamidopyrimidine-DNA glycosylase - Lactobacillus brevis (strain ATCC 367 / JCM 117 go_0006284
>Q1VWT5|Q1VWT5_9FLAO DNA glycosylase - Psychroflexus torquis ATCC 700755 go_0006284
>Q2ZZ29|Q2ZZ29_STRSU DNA glycosylase - Streptococcus suis 89/1591 go_0006284
>Q9RFP4|Q9RFP4_MYCFE DNA glycosylase - Mycoplasma fermentans go_0006284
>Q04E25|Q04E25_OENOB Uracil-DNA glycosylase - Oenococcus oeni (strain BAA-331 / PSU-1) go_0006284
>Q1MQN6|Q1MQN6_LAWIP DNA glycosylase - Lawsonia intracellularis (strain PHE/MN1-00) go_0006284
>Q4AMS5|Q4AMS5_9CHLB Endonuclease III/Nth - Chlorobium phaeobacteroides BS1 go_0006284
>Q2LWZ1|Q2LWZ1_SYNAS Endonuclease III N - Syntrophus aciditrophicus (strain SB) go_0006284
>O66636|O66636_AQUAE Endonuclease III - Aquifex aeolicus go_0006284
>Q3AMW5|Q3AMW5_SYNSC DNA-3-methyladenine glycosylase - Synechococcus sp. (strain CC9605) go_0006284
>Q9RRQ0|Q9RRQ0_DEIRA Endonuclease III - Deinococcus radiodurans go_0006284
>Q8NMA7|Q8NMA7_CORGL A/G-specific DNA glycosylase - Corynebacterium glutamicum (Brevibacterium flavum) go_0006284
>Q4V7Y3|Q4V7Y3_XENLA LOC733253 protein - Xenopus laevis (African clawed frog) go_0006284
>Q8TVM6|Q8TVM6_METKA A/G-specific DNA glycosylase - Methanopyrus kandleri go_0006284
>Q4WHA0|Q4WHA0_ASPFU Uracil-DNA glycosylase - Aspergillus fumigatus (Sartorya fumigata) go_0006284
>Q7R8P5|Q7R8P5_PLAYO OGG1 protein type 2e-related - Plasmodium yoelii yoelii go_0006284
>Q00VM2|Q00VM2_OSTTA Ubiquitin carrier protein - Ostreococcus tauri go_0006284
>Q0YE80|Q0YE80_9DELT DNA glycosylase - Geobacter sp. FRC-32 go_0006284
>Q1CHB3|Q1CHB3_YERPN Glycosidase - Yersinia pestis (biovar Antiqua strain Nepal516) go_0006284
>Q042G2|Q042G2_LACGA Uracil-DNA glycosylase - Lactobacillus gasseri (strain ATCC 33323 / DSM 20243) go_0006284
>Q0AYC8|Q0AYC8_SYNWW DNA-(Apurinic or apyrimidinic site) lyase / endonuclease III - Syntrophomonas wolfei subsp. wolfei (strain Goettingen) go_0006284
>Q1NFE9|Q1NFE9_9SPHN HhH-GPD - Sphingomonas sp. SKA58 go_0006284
>Q1ITJ1|Q1ITJ1_ACIBL A/G-specific DNA glycosylase - Acidobacteria bacterium (strain Ellin345) go_0006284
>Q5FSB3|Q5FSB3_GLUOX DNA-3-methyladenine glycosylase - Gluconobacter oxydans (Gluconobacter suboxydans) go_0006284
>Q72F22|Q72F22_DESVH Uracil-DNA glycosylase - Desulfovibrio vulgaris (strain Hildenborough / ATCC 29579 / NCIMB 8303) go_0006284
>Q88SX7|Q88SX7_LACPL DNA-(Apurinic or apyrimidinic site) lyase - Lactobacillus plantarum go_0006284
>Q7M8P5|Q7M8P5_WOLSU ENDONUCLEASE III - Wolinella succinogenes go_0006284
>Q2IMM5|Q2IMM5_ANADE DNA-(Apurinic or apyrimidinic site) lyase / Formamidopyrimidine-DNA glycosylase - Anaeromyxobacter dehalogenans (strain 2CP-C) go_0006284
>Q2JW22|Q2JW22_SYNJA Base excision DNA repair protein, HhH-GPD family - Synechococcus sp. (strain JA-3-3Ab) (Cyanobacteria bacterium Yellowstone A-Pri go_0006284
>Q6G4B2|Q6G4B2_BARHE A/G-specific adenine glycosylase - Bartonella henselae (Rochalimaea henselae) go_0006284
>Q4S3Z6|Q4S3Z6_TETNG Chromosome 20 SCAF14744, whole genome shotgun sequence. - Tetraodon nigroviridis (Green puffer) go_0006284
>Q64A66|Q64A66_9ARCH 8-oxoguanine DNA glycosylase - uncultured archaeon GZfos33E1 go_0006284
>Q8THA8|Q8THA8_METAC DNA-(Apurinic or apyrimidinic site) lyase - Methanosarcina acetivorans go_0006284
>Q5KND4|Q5KND4_CRYNE Uracil-DNA glycosylase - Cryptococcus neoformans (Filobasidiella neoformans) go_0006284
>Q5CV50|Q5CV50_CRYPV DNA-3-methyladenine glycosidase - Cryptosporidium parvum Iowa II go_0006284
>Q6SCL5|Q6SCL5_PLAFA 8-oxo-guanine DNA glycosylase - Plasmodium falciparum go_0006284
>Q7XT71|Q7XT71_ORYSA OSJNBa0029H02.23 protein - Oryza sativa (Rice) go_0006284
>Q036B3|Q036B3_LACC3 DNA-3-methyladenine glycosylase I - Lactobacillus casei (strain ATCC 334) go_0006284
>Q09CX6|Q09CX6_STIAU DNA-3-methyladenine glycosylase 1 - Stigmatella aurantiaca DW4/3-1 go_0006284
>Q2IPL2|Q2IPL2_ANADE Transcriptional regulator Ada / DNA-O6-methylguanine--protein-cysteine S-methyltransferase / DNA-3-methyladenine glycosylase II - go_0006284
>Q7VRG8|Q7VRG8_BLOFL A/G-specific adenine glycosylase - Blochmannia floridanus go_0006284
>Q46KC7|Q46KC7_PROMT DNA glycosylase - Prochlorococcus marinus (strain NATL2A) go_0006284
>Q5FRZ3|Q5FRZ3_GLUOX A/G-specific adenine DNA glycosylase - Gluconobacter oxydans (Gluconobacter suboxydans) go_0006284
>Q7M9R1|Q7M9R1_WOLSU A/G-SPECIFIC ADENINE GLYCOSYLASE EC 3.2.2. - Wolinella succinogenes go_0006284
>Q2W9N9|Q2W9N9_MAGMM DNA glycosylase - Magnetospirillum magneticum (strain AMB-1 / ATCC 700264) go_0006284
>O26841|O26841_METTH Endonuclease III related protein - Methanobacterium thermoautotrophicum go_0006284
>Q4J8R2|Q4J8R2_SULAC Endonuclease III - Sulfolobus acidocaldarius go_0006284
>A0DCH8|A0DCH8_PARTE Chromosome undetermined scaffold_45, whole genome shotgun sequence - Paramecium tetraurelia go_0006284
>Q22BE5|Q22BE5_TETTH HhH-GPD superfamily base excision DNA repair protein - Tetrahymena thermophila SB210 go_0006284
>Q1GY28|Q1GY28_METFK Uracil-DNA glycosylase - Methylobacillus flagellatus (strain KT / ATCC 51484 / DSM 6875) go_0006284
>Q1CYH4|Q1CYH4_MYXXD Base excision DNA repair protein, HhH-GPD family - Myxococcus xanthus (strain DK 1622) go_0006284
>Q41E44|Q41E44_9BACI DNA glycosylase - Exiguobacterium sibiricum 255-15 go_0006284
>Q1AT11|Q1AT11_RUBXD DNA-(Apurinic or apyrimidinic site) lyase / Formamidopyrimidine-DNA glycosylase - Rubrobacter xylanophilus (strain DSM 9941 / NBR go_0006284
>Q41DS8|Q41DS8_9BACI Methylpurine-DNA glycosylase - Exiguobacterium sibiricum 255-15 go_0006284
>Q0BSG3|Q0BSG3_GRABC DNA-3-methyladenine glycosylase II - Granulobacter bethesdensis (strain ATCC BAA-1260 / CGDNIH1) go_0006284
>Q1RGX7|Q1RGX7_RICBR Endonuclease III - Rickettsia bellii (strain RML369-C) go_0006284
>Q67PV6|Q67PV6_SYMTH Endonuclease III - Symbiobacterium thermophilum go_0006284
>Q2LY55|Q2LY55_SYNAS A/g-specific DNA glycosylase - Syntrophus aciditrophicus (strain SB) go_0006284
>Q4FRL3|Q4FRL3_PSYAR Uracil-DNA glycosylase - Psychrobacter arcticum go_0006284
>Q3BXX0|Q3BXX0_XANC5 DNA glycosylase - Xanthomonas campestris pv. vesicatoria (strain 85-10) go_0006284
>Q4JX54|Q4JX54_CORJK DNA glycosylase - Corynebacterium jeikeium (strain K411) go_0006284
>Q83D07|Q83D07_COXBU A/G-specific adenine glycosylase - Coxiella burnetii go_0006284
>Q8A7M6|Q8A7M6_BACTN A/G-specific adenine glycosylase - Bacteroides thetaiotaomicron go_0006284
>O39497|O39497_9ALPH Uracil-DNA glycosylase - Bovine herpesvirus type 1.1 go_0006284
>Q1PCA9|Q1PCA9_FHV1 Uracil-DNA glycosylase - Feline herpesvirus 1 (FeHV-1) (Feline viral rhinotracheitis virus) go_0006284
>Q4SD40|Q4SD40_TETNG Chromosome 1 SCAF14643, whole genome shotgun sequence. - Tetraodon nigroviridis (Green puffer) go_0006284
>Q2FKR8|Q2FKR8_METHJ DNA-3-methyladenine glycosylase III - Methanospirillum hungatei (strain JF-1 / DSM 864) go_0006284
>Q8SRB8|Q8SRB8_ENCCU ENDONUCLEASE III - Encephalitozoon cuniculi go_0006284
>Q9VCD5|Q9VCD5_DROME CG10694-PA - Drosophila melanogaster (Fruit fly) go_0006284
>Q1YF33|Q1YF33_9RHIZ Endonuclease III - Aurantimonas sp. SI85-9A1 go_0006284
>Q2AHL4|Q2AHL4_9FIRM Endonuclease III/Nth - Halothermothrix orenii H 168 go_0006284
>Q038W3|Q038W3_LACC3 Predicted EndoIII-related endonuclease - Lactobacillus casei (strain ATCC 334) go_0006284
>Q3VT30|Q3VT30_PROAE HhH-GPD - Prosthecochloris aestuarii DSM 271 go_0006284
>A0JV63|A0JV63_ARTS2 DNA-(Apurinic or apyrimidinic site) lyase / Formamidopyrimidine-DNA glycosylase - Arthrobacter sp. (strain FB24) go_0006284
>Q0AQT9|Q0AQT9_MARMM HhH-GPD family protein - Maricaulis maris (strain MCS10) go_0006284
>Q891G0|Q891G0_CLOTE 8-oxoguanine DNA glycosylase - Clostridium tetani go_0006284
>Q67KM6|Q67KM6_SYMTH Endonuclease III - Symbiobacterium thermophilum go_0006284
>Q7V9P0|Q7V9P0_PROMA A/G-specific DNA glycosylase - Prochlorococcus marinus go_0006284
>Q9EMH5|Q9EMH5_AMEPV Uracil-DNA glycosylase - Amsacta moorei entomopoxvirus (AmEPV) go_0006284
>Q18H56|Q18H56_HALWD DNA N-glycosylase / DNA lyase - Haloquadratum walsbyi (strain DSM 16790) go_0006284
>Q9LMY4|Q9LMY4_ARATH F21F23.7 protein - Arabidopsis thaliana (Mouse-ear cress) go_0006284
>Q0E138|Q0E138_ORYSJ Os02g0494700 protein - Oryza sativa subsp. japonica (Rice) go_0006284
>A0H6N7|A0H6N7_COMTE HhH-GPD - Comamonas testosteroni KF-1 go_0006284
>Q1RJC3|Q1RJC3_RICBR Fic family protein - Rickettsia bellii (strain RML369-C) go_0006284
>Q4C137|Q4C137_CROWT DNA-3-methyladenine glycosylase II - Crocosphaera watsonii go_0006284
>Q3VTJ5|Q3VTJ5_PROAE HhH-GPD - Prosthecochloris aestuarii DSM 271 go_0006284
>Q6MHP0|Q6MHP0_BDEBA Uracil-DNA glycosylase - Bdellovibrio bacteriovorus go_0006284
>Q7VGS8|Q7VGS8_HELHP A/G-specific adenine glycosylase - Helicobacter hepaticus go_0006284
>Q7SCQ2|Q7SCQ2_NEUCR Predicted protein - Neurospora crassa go_0006284
>Q24BS7|Q24BS7_TETTH HhH-GPD superfamily base excision DNA repair protein - Tetrahymena thermophila SB210 go_0006284
>Q1ITU3|Q1ITU3_ACIBL DNA-3-methyladenine glycosylase II - Acidobacteria bacterium (strain Ellin345) go_0006284
>A0H5R7|A0H5R7_9CHLR HhH-GPD - Chloroflexus aggregans DSM 9485 go_0006284
>Q0LYC8|Q0LYC8_9CAUL HhH-GPD - Caulobacter sp. K31 go_0006284
>Q03EN0|Q03EN0_PEDPA DNA-3-methyladenine glycosylase I - Pediococcus pentosaceus (strain ATCC 25745 / 183-1w) go_0006284
>Q2BC23|Q2BC23_9BACI DNA-3-methyladenine glycosylase II - Bacillus sp. NRRL B-14911 go_0006284
>Q0AGQ6|Q0AGQ6_NITEC DNA-3-methyladenine glycosylase II / DNA-O6-methylguanine--protein-cysteine S-methyltransferase / Transcriptional regulator Ada - go_0006284
>Q1ATB8|Q1ATB8_RUBXD Formamidopyrimidine-DNA glycosylase / DNA-(Apurinic or apyrimidinic site) lyase - Rubrobacter xylanophilus (strain DSM 9941 / NBR go_0006284
>Q4AM41|Q4AM41_9CHLB HhH-GPD - Chlorobium phaeobacteroides BS1 go_0006284
>Q038Q3|Q038Q3_LACC3 3-methyladenine DNA glycosylase - Lactobacillus casei (strain ATCC 334) go_0006284
>Q1DAW2|Q1DAW2_MYXXD A/G-specific adenine glycosylase - Myxococcus xanthus (strain DK 1622) go_0006284
>Q1ZA77|Q1ZA77_PHOPR 3-methyladenine DNA glycosylase - Photobacterium profundum 3TCK go_0006284
>Q21HG5|Q21HG5_SACD2 Endonuclease III - Saccharophagus degradans (strain 2-40 / ATCC 43961 / DSM 17024) go_0006284
>Q93JZ2|Q93JZ2_MYCSM 3-methylpurine DNA glycosylase - Mycobacterium smegmatis go_0006284
>Q043K0|Q043K0_LACGA DNA-3-methyladenine glycosylase III - Lactobacillus gasseri (strain ATCC 33323 / DSM 20243) go_0006284
>Q7NMA0|Q7NMA0_GLOVI A/G-specific adenine glycosylase - Gloeobacter violaceus go_0006284
>Q49Y97|Q49Y97_STAS1 DNA-3-methyladenine glycosidase - Staphylococcus saprophyticus subsp. saprophyticus (strain ATCC 15305 / DSM 20229) go_0006284
>Q8NU06|Q8NU06_CORGL 3-Methyladenine DNA glycosylase - Corynebacterium glutamicum (Brevibacterium flavum) go_0006284
>Q3E7C1|TFB5_YEAST RNA polymerase II transcription factor B subunit 5 - Saccharomyces cerevisiae (Baker's yeast) go_0006289
>Q9PK60|UVRA_CHLMU UvrABC system protein A - Chlamydia muridarum go_0006289
>Q9A4F3|UVRC_CAUCR UvrABC system protein C - Caulobacter crescentus (Caulobacter vibrioides) go_0006289
>Q313T1|UVRC_DESDG UvrABC system protein C - Desulfovibrio desulfuricans (strain G20) go_0006289
>Q7VK73|UVRC_HELHP UvrABC system protein C - Helicobacter hepaticus go_0006289
>Q8XIP3|UVSE_CLOPE UV DNA damage endonuclease - Clostridium perfringens go_0006289
>Q01831|XPC_HUMAN DNA-repair protein complementing XP-C cells - Homo sapiens (Human) go_0006289
>P54252|ATX3_HUMAN Ataxin-3 - Homo sapiens (Human) go_0006289
>Q9H2G2|SLK_HUMAN STE20-like serine/threonine-protein kinase - Homo sapiens (Human) go_0006289
>Q04673|SSL1_YEAST Suppressor of stem-loop protein 1 - Saccharomyces cerevisiae (Baker's yeast) go_0006289
>Q0BL07|UVRC_FRATO UvrABC system protein C - Francisella tularensis subsp. holarctica (strain OSU18) go_0006289
>Q8A2N9|UVRC_BACTN UvrABC system protein C - Bacteroides thetaiotaomicron go_0006289
>Q821V5|UVRC_CHLCV UvrABC system protein C - Chlamydophila caviae go_0006289
>Q72DX8|UVRC_DESVH UvrABC system protein C - Desulfovibrio vulgaris (strain Hildenborough / ATCC 29579 / NCIMB 8303) go_0006289
>P15873|PCNA_YEAST Proliferating cell nuclear antigen - Saccharomyces cerevisiae (Baker's yeast) go_0006289
>Q2GJJ1|UVRC_ANAPZ UvrABC system protein C - Anaplasma phagocytophilum (strain HZ) go_0006289
>Q5ZS74|UVRC_LEGPH UvrABC system protein C - Legionella pneumophila subsp. pneumophila (strain Philadelphia 1 / ATCC 33152 / DSM 7513) go_0006289
>Q99PK0|XAB2_RAT XPA-binding protein 2 - Rattus norvegicus (Rat) go_0006289
>P24482|DPB2_YEAST DNA polymerase epsilon subunit B - Saccharomyces cerevisiae (Baker's yeast) go_0006289
>P07903|ERCC1_MOUSE DNA excision repair protein ERCC-1 - Mus musculus (Mouse) go_0006289
>P07276|RAD2_YEAST DNA-repair protein RAD2 - Saccharomyces cerevisiae (Baker's yeast) go_0006289
>Q6AKB8|UVRC_DESPS UvrABC system protein C - Desulfotalea psychrophila go_0006289
>Q607S4|UVRC_METCA UvrABC system protein C - Methylococcus capsulatus go_0006289
>Q1Q8B0|UVRC_PSYCK UvrABC system protein C - Psychrobacter cryohalolentis (strain K5) go_0006289
>Q31GI3|UVRC_THICR UvrABC system protein C - Thiomicrospira crunogena (strain XCL-2) go_0006289
>Q04231|RAD33_YEAST DNA repair protein RAD33 - Saccharomyces cerevisiae (Baker's yeast) go_0006289
>P06779|RAD7_YEAST DNA repair protein RAD7 - Saccharomyces cerevisiae (Baker's yeast) go_0006289
>P31244|RAD16_YEAST DNA repair protein RAD16 - Saccharomyces cerevisiae (Baker's yeast) go_0006289
>Q47Z18|UVRC_COLP3 UvrABC system protein C - Colwellia psychrerythraea (strain 34H / ATCC BAA-681) (Vibrio psychroerythus) go_0006289
>Q7V7L7|UVRC_PROMM UvrABC system protein C - Prochlorococcus marinus (strain MIT 9313) go_0006289
>Q5GSR4|UVRC_WOLTR UvrABC system protein C - Wolbachia sp. subsp. Brugia malayi (strain TRS) go_0006289
>Q6PJP8|DCR1A_HUMAN DNA cross-link repair 1A protein - Homo sapiens (Human) go_0006289
>P28519|RAD14_YEAST DNA repair protein RAD14 - Saccharomyces cerevisiae (Baker's yeast) go_0006289
>P14737|RAD9_YEAST DNA repair protein RAD9 - Saccharomyces cerevisiae (Baker's yeast) go_0006289
>Q8REL0|UVRC_FUSNN UvrABC system protein C - Fusobacterium nucleatum subsp. nucleatum go_0006289
>P47448|UVRC_MYCGE UvrABC system protein C - Mycoplasma genitalium go_0006289
>Q2LR71|UVRC_SYNAS UvrABC system protein C - Syntrophus aciditrophicus (strain SB) go_0006289
>P14736|RAD4_YEAST DNA repair protein RAD4 - Saccharomyces cerevisiae (Baker's yeast) go_0006289
>P62488|RPB7_MOUSE DNA-directed RNA polymerase II subunit RPB7 - Mus musculus (Mouse) go_0006289
>Q01408|UVE1_NEUCR UV-damage endonuclease - Neurospora crassa go_0006289
>Q9CH98|UVRC_LACLA UvrABC system protein C - Lactococcus lactis subsp. lactis (Streptococcus lactis) go_0006289
>O84899|UVRC_MYCAA UvrABC system protein C - Mycoplasma agalactiae go_0006289
>Q4FPI1|UVRC_PELUB UvrABC system protein C - Pelagibacter ubique go_0006289
>Q9PQA9|UVRC_UREPA UvrABC system protein C - Ureaplasma parvum (Ureaplasma urealyticum biotype 1) go_0006289
>O67588|CLPB_AQUAE Chaperone protein clpB - Aquifex aeolicus go_0006289
>Q9UQ84|EXO1_HUMAN Exonuclease 1 - Homo sapiens (Human) go_0006289
>Q83CD5|UVRC_COXBU UvrABC system protein C - Coxiella burnetii go_0006289
>Q1D921|UVRC_MYXXD UvrABC system protein C - Myxococcus xanthus (strain DK 1622) go_0006289
>Q1AUH1|UVRC_RUBXD UvrABC system protein C - Rubrobacter xylanophilus (strain DSM 9941 / NBRC 16129) go_0006289
>Q03071|ELOC_YEAST Elongin-C - Saccharomyces cerevisiae (Baker's yeast) go_0006289
>Q96T60|PNKP_HUMAN Bifunctional polynucleotide phosphatase/kinase - Homo sapiens (Human) go_0006289
>P36607|RAD5_SCHPO DNA repair protein rad5 - Schizosaccharomyces pombe (Fission yeast) go_0006289
>Q3AFE5|UVRC_CARHZ UvrABC system protein C - Carboxydothermus hydrogenoformans (strain Z-2901 / DSM 6008) go_0006289
>Q9RUN0|UVRC_DEIRA UvrABC system protein C - Deinococcus radiodurans go_0006289
>Q9Z512|UVRC_STRCO UvrABC system protein C - Streptomyces coelicolor go_0006289
>Q72IF0|UVRC_THET2 UvrABC system protein C - Thermus thermophilus (strain HB27 / ATCC BAA-163 / DSM 7039) go_0006289
>Q5F928|UVRC_NEIG1 UvrABC system protein C - Neisseria gonorrhoeae (strain ATCC 700825 / FA 1090) go_0006289
>Q0B0A0|UVRC_SYNWW UvrABC system protein C - Syntrophomonas wolfei subsp. wolfei (strain Goettingen) go_0006289
>Q5QJC4|DCR1A_CHICK DNA cross-link repair 1A protein - Gallus gallus (Chicken) go_0006289
>Q92889|ERCC4_HUMAN DNA repair endonuclease XPF - Homo sapiens (Human) go_0006289
>P40469|MET18_YEAST DNA repair/transcription protein MET18/MMS19 - Saccharomyces cerevisiae (Baker's yeast) go_0006289
>P06777|RAD1_YEAST DNA repair protein RAD1 - Saccharomyces cerevisiae (Baker's yeast) go_0006289
>O51776|UVRB_BORBU UvrABC system protein B - Borrelia burgdorferi (Lyme disease spirochete) go_0006289
>Q2IQH0|UVRC_ANADE UvrABC system protein C - Anaeromyxobacter dehalogenans (strain 2CP-C) go_0006289
>Q1MQH2|UVRC_LAWIP UvrABC system protein C - Lawsonia intracellularis (strain PHE/MN1-00) go_0006289
>Q7NBC4|UVRC_MYCGA UvrABC system protein C - Mycoplasma gallisepticum go_0006289
>O13911|PNK1_SCHPO Bifunctional polynucleotide phosphatase/kinase - Schizosaccharomyces pombe (Fission yeast) go_0006289
>P32641|RAD24_YEAST Checkpoint protein RAD24 - Saccharomyces cerevisiae (Baker's yeast) go_0006289
>Q11YP9|UVRC_CYTH3 UvrABC system protein C - Cytophaga hutchinsonii (strain ATCC 33406 / NCIMB 9469) go_0006289
>Q21J16|UVRC_SACD2 UvrABC system protein C - Saccharophagus degradans (strain 2-40 / ATCC 43961 / DSM 17024) go_0006289
>Q13216|ERCC8_HUMAN DNA excision repair protein ERCC-8 - Homo sapiens (Human) go_0006289
>Q803U7|EXO1_DANRE Exonuclease 1 - Danio rerio (Zebrafish) (Brachydanio rerio) go_0006289
>P32776|TFB1_YEAST RNA polymerase II transcription factor B subunit 1 - Saccharomyces cerevisiae (Baker's yeast) go_0006289
>Q62LS1|UVRC_BURMA UvrABC system protein C - Burkholderia mallei (Pseudomonas mallei) go_0006289
>Q8NQ55|UVRC_CORGL UvrABC system protein C - Corynebacterium glutamicum (Brevibacterium flavum) go_0006289
>Q1B9D1|UVRC_MYCSS UvrABC system protein C - Mycobacterium sp. (strain MCS) go_0006289
>Q8YXF0|UVSE_ANASP UV DNA damage endonuclease - Anabaena sp. (strain PCC 7120) go_0006289
>P06838|RAD10_YEAST DNA repair protein RAD10 - Saccharomyces cerevisiae (Baker's yeast) go_0006289
>Q10445|RHP41_SCHPO DNA repair protein rhp41 - Schizosaccharomyces pombe (Fission yeast) go_0006289
>Q03290|TFB3_YEAST RNA polymerase II transcription factor B subunit 3 - Saccharomyces cerevisiae (Baker's yeast) go_0006289
>Q10988|UVE1_SCHPO UV-damage endonuclease - Schizosaccharomyces pombe (Fission yeast) go_0006289
>O51413|UVRC_BORBU UvrABC system protein C - Borrelia burgdorferi (Lyme disease spirochete) go_0006289
>Q24087|MEI9_DROME Protein mei-9 - Drosophila melanogaster (Fruit fly) go_0006289
>Q06665|RAD34_YEAST DNA repair protein RAD34 - Saccharomyces cerevisiae (Baker's yeast) go_0006289
>Q46577|UVRA_DEIRA UvrABC system protein A - Deinococcus radiodurans go_0006289
>Q6MKS2|UVRC_BDEBA UvrABC system protein C - Bdellovibrio bacteriovorus go_0006289
>Q6LZA1|UVRC_METMP UvrABC system protein C - Methanococcus maripaludis go_0006289
>Q6MDC8|UVRC_PARUW UvrABC system protein C - Protochlamydia amoebophila (strain UWE25) go_0006289
>O83485|UVRC_TREPA UvrABC system protein C - Treponema pallidum go_0006289
>Q83MY6|UVRC_TROWT UvrABC system protein C - Tropheryma whipplei (strain Twist) (Whipple's bacillus) go_0006289
>P53695|EXO1_SCHPO Exodeoxyribonuclease 1 - Schizosaccharomyces pombe (Fission yeast) go_0006289
>Q9PJF4|UVRB_CHLMU UvrABC system protein B - Chlamydia muridarum go_0006289
>Q3Z770|UVRC_DEHE1 UvrABC system protein C - Dehalococcoides ethenogenes (strain 195) go_0006289
>Q9K9P8|UVSE_BACHD UV DNA damage endonuclease - Bacillus halodurans go_0006289
>P28706|RAD13_SCHPO DNA-repair protein rad13 - Schizosaccharomyces pombe (Fission yeast) go_0006289
>P26755|RFA3_YEAST Replication factor-A protein 3 - Saccharomyces cerevisiae (Baker's yeast) go_0006289
>P87235|RHP42_SCHPO DNA repair protein rhp42 - Schizosaccharomyces pombe (Fission yeast) go_0006289
>Q0VPZ5|UVRC_ALCBS UvrABC system protein C - Alcanivorax borkumensis (strain SK2 / ATCC 700651 / DSM 11573) go_0006289
>Q97LP6|UVRC_CLOAB UvrABC system protein C - Clostridium acetobutylicum go_0006289
>P36617|RAD16_SCHPO DNA repair protein rad16 - Schizosaccharomyces pombe (Fission yeast) go_0006289
>Q7M8K0|UVRC_WOLSU UvrABC system protein C - Wolinella succinogenes go_0006289
>Q2NJ78|UVRC_AYWBP UvrABC system protein C - Aster yellows witches'-broom phytoplasma (strain AYWB) go_0006289
>Q8F479|UVRC_LEPIN UvrABC system protein C - Leptospira interrogans go_0006289
>Q4UL10|UVRC_RICFE UvrABC system protein C - Rickettsia felis (Rickettsia azadi) go_0006289
>P27344|DPB3_YEAST DNA polymerase epsilon subunit C - Saccharomyces cerevisiae (Baker's yeast) go_0006289
>P26754|RFA2_YEAST Replication factor-A protein 2 - Saccharomyces cerevisiae (Baker's yeast) go_0006289
>O26541|UVRC_METTH UvrABC system protein C - Methanobacterium thermoautotrophicum go_0006289
>Q02939|TFB2_YEAST RNA polymerase II transcription factor B subunit 2 - Saccharomyces cerevisiae (Baker's yeast) go_0006289
>Q9W6K2|EXO1_XENLA Exonuclease 1 - Xenopus laevis (African clawed frog) go_0006289
>Q6F216|UVRC_MESFL UvrABC system protein C - Mesoplasma florum (Acholeplasma florum) go_0006289
>Q2S280|UVRC_SALRD UvrABC system protein C - Salinibacter ruber (strain DSM 13855) go_0006289
>P37569|YACH_BACSU Uncharacterized protein yacH - Bacillus subtilis go_0006289
>P18608|HMGN1_MOUSE Non-histone chromosomal protein HMG-14 - Mus musculus (Mouse) go_0006289
>Q8G6E0|UVRC_BIFLO UvrABC system protein C - Bifidobacterium longum go_0006289
>Q2NGT2|UVRC_METST UvrABC system protein C - Methanosphaera stadtmanae (strain DSM 3091) go_0006289
>Q16531|DDB1_HUMAN DNA damage-binding protein 1 - Homo sapiens (Human) go_0006289
>Q9UGP5|DPOLL_HUMAN DNA polymerase lambda - Homo sapiens (Human) go_0006289
>Q24558|EXO1_DROME Exonuclease 1 - Drosophila melanogaster (Fruit fly) go_0006289
>P32628|RAD23_YEAST UV excision repair protein RAD23 - Saccharomyces cerevisiae (Baker's yeast) go_0006289
>Q8VD76|TF2H3_MOUSE TFIIH basal transcription factor complex p34 subunit - Mus musculus (Mouse) go_0006289
>P14164|BAF1_YEAST Transcription factor BAF1 - Saccharomyces cerevisiae (Baker's yeast) go_0006289
>P39875|EXO1_YEAST Exodeoxyribonuclease 1 - Saccharomyces cerevisiae (Baker's yeast) go_0006289
>P40352|RAD26_YEAST DNA repair and recombination protein RAD26 - Saccharomyces cerevisiae (Baker's yeast) go_0006289
>Q9HMU5|UVRC_HALSA UvrABC system protein C - Halobacterium salinarium (Halobacterium halobium) go_0006289
>Q9WYA3|UVRC_THEMA UvrABC system protein C - Thermotoga maritima go_0006289
>Q06182|SWI10_SCHPO Mating-type switching protein swi10 - Schizosaccharomyces pombe (Fission yeast) go_0006289
>O67887|UVRC_AQUAE UvrABC system protein C - Aquifex aeolicus go_0006289
>Q7NFD4|UVRC_GLOVI UvrABC system protein C - Gloeobacter violaceus go_0006289
>Q8EWS6|UVRC_MYCPE UvrABC system protein C - Mycoplasma penetrans go_0006289
>P22336|RFA1_YEAST Replication factor-A protein 1 - Saccharomyces cerevisiae (Baker's yeast) go_0006289
>Q9Z985|UVRA_CHLPN UvrABC system protein A - Chlamydia pneumoniae (Chlamydophila pneumoniae) go_0006289
>Q24WC0|UVRC_DESHY UvrABC system protein C - Desulfitobacterium hafniense (strain Y51) go_0006289
>Q12W02|UVRC_METBU UvrABC system protein C - Methanococcoides burtonii (strain DSM 6242) go_0006289
>Q5NPR4|UVRC_ZYMMO UvrABC system protein C - Zymomonas mobilis go_0006289
>Q4Q6V9|Q4Q6V9_LEIMA UV excision repair RAD23-like protein - Leishmania major go_0006289
>Q1YLZ8|Q1YLZ8_9RHIZ UvrABC system protein B - Aurantimonas sp. SI85-9A1 go_0006289
>Q2RM41|Q2RM41_MOOTA UvrB/UvrC protein - Moorella thermoacetica (strain ATCC 39073) go_0006289
>Q39SH5|Q39SH5_GEOMG UvrA family protein - Geobacter metallireducens (strain GS-15 / ATCC 53774 / DSM 7210) go_0006289
>Q7MVL7|Q7MVL7_PORGI Excinuclease ABC, A subunit - Porphyromonas gingivalis (Bacteroides gingivalis) go_0006289
>Q8SR26|Q8SR26_ENCCU DNA REPAIR PROTEIN - Encephalitozoon cuniculi go_0006289
>Q9P7M3|Q9P7M3_SCHPO Structure-specific endonuclease catalytic subunit - Schizosaccharomyces pombe (Fission yeast) go_0006289
>Q22RQ9|Q22RQ9_TETTH UBA/TS-N domain containing protein - Tetrahymena thermophila SB210 go_0006289
>A0CAB5|A0CAB5_PARTE Chromosome undetermined scaffold_161, whole genome shotgun sequence - Paramecium tetraurelia go_0006289
>Q5CYV9|Q5CYV9_CRYPV RAD3'DEXDc+HELICc protein' - Cryptosporidium parvum Iowa II go_0006289
>Q01C90|Q01C90_OSTTA DNA repair and transcription factor XPB1 - Ostreococcus tauri go_0006289
>Q0BGZ5|Q0BGZ5_BURCM Excinuclease ABC subunit C - Burkholderia cepacia (strain ATCC 53795 / AMMD) go_0006289
>Q8GE51|Q8GE51_HELMO Exconuclease ABC subunit C - Heliobacillus mobilis go_0006289
>A0LG77|A0LG77_SYNFM UvrA family protein - Syntrophobacter fumaroxidans (strain DSM 10017 / MPOB) go_0006289
>Q01SK3|Q01SK3_SOLUE Excinuclease ABC subunit A - Solibacter usitatus (strain Ellin6076) go_0006289
>Q4EKJ5|Q4EKJ5_LISMO Excinuclease ABC subunit C domain protein - Listeria monocytogenes str. 4b H7858 go_0006289
>Q8YAB7|Q8YAB7_LISMO Lmo0230 protein - Listeria monocytogenes go_0006289
>Q2JN87|Q2JN87_SYNJB UvrABC system protein B - Synechococcus sp. (strain JA-2-3B'a(2-13)) (Cyanobacteria bacterium Yellowstone B-Prime) go_0006289
>Q6DDY8|Q6DDY8_XENLA XPGC protein - Xenopus laevis (African clawed frog) go_0006289
>Q74ZN6|Q74ZN6_ASHGO AGR162Cp - Ashbya gossypii (Yeast) (Eremothecium gossypii) go_0006289
>Q9V4D8|Q9V4D8_DROME CG1981-PA - Drosophila melanogaster (Fruit fly) go_0006289
>Q1VKZ1|Q1VKZ1_9FLAO Excinuclease ABC subunit C - Psychroflexus torquis ATCC 700755 go_0006289
>A0GRX3|A0GRX3_9BURK Excinuclease ABC, A subunit - Burkholderia phytofirmans PsJN go_0006289
>Q3R0I7|Q3R0I7_XYLFA Excinuclease ABC, C subunit - Xylella fastidiosa Ann-1 go_0006289
>Q2RZZ5|Q2RZZ5_SALRD Excinuclease ABC, A subunit - Salinibacter ruber (strain DSM 13855) go_0006289
>Q48SM1|Q48SM1_STRPM ATP-dependent Clp protease ATP-binding subunit - Streptococcus pyogenes serotype M28 go_0006289
>Q2UHA1|Q2UHA1_ASPOR UV damage repair endonuclease - Aspergillus oryzae go_0006289
>Q9SXJ7|Q9SXJ7_ARATH AtClpC - Arabidopsis thaliana (Mouse-ear cress) go_0006289
>Q6KH99|Q6KH99_MYCMO Excinuclease ABC nuclease subunit C - Mycoplasma mobile go_0006289
>Q3A4W2|Q3A4W2_PELCD UV-damage endonuclease - Pelobacter carbinolicus (strain DSM 2380 / Gra Bd 1) go_0006289
>Q4A727|Q4A727_MYCS5 Excinuclease ABC subunit A - Mycoplasma synoviae (strain 53) go_0006289
>Q051V5|Q051V5_LEPBL DNA or RNA helicase of superfamily II - Leptospira borgpetersenii serovar Hardjo-bovis (strain L550) go_0006289
>Q2NCJ8|Q2NCJ8_ERYLH Excinuclease complex nuclease subunit - Erythrobacter litoralis (strain HTCC2594) go_0006289
>Q3KL18|Q3KL18_CHLTA ClpC ATPase - Chlamydia trachomatis (strain A/HAR-13 / ATCC VR-571B) go_0006289
>Q5HRN0|Q5HRN0_STAEQ UvrB/UvrC domain protein - Staphylococcus epidermidis (strain ATCC 35984 / RP62A) go_0006289
>Q834B9|Q834B9_ENTFA Endo/excinuclease amino terminal domain protein - Enterococcus faecalis (Streptococcus faecalis) go_0006289
>Q7PYJ4|Q7PYJ4_ANOGA AGAP001967-PA - Anopheles gambiae str. PEST go_0006289
>P79370|P79370_RABIT Rsc protein - Oryctolagus cuniculus (Rabbit) go_0006289
>Q0YEP9|Q0YEP9_9DELT Excinuclease ABC, A subunit - Geobacter sp. FRC-32 go_0006289
>Q3MEL1|Q3MEL1_ANAVT Type III restriction enzyme, res subunit - Anabaena variabilis (strain ATCC 29413 / PCC 7937) go_0006289
>Q5ZZN8|Q5ZZN8_MYCH2 UvrABC system protein B - Mycoplasma hyopneumoniae (strain 232) go_0006289
>Q54AQ1|Q54AQ1_DICDI Xeroderma pigmentosum group G - Dictyostelium discoideum (Slime mold) go_0006289
>O00836|O00836_DICDI RepD - Dictyostelium discoideum (Slime mold) go_0006289
>Q027K1|Q027K1_SOLUE Excinuclease ABC subunit A - Solibacter usitatus (strain Ellin6076) go_0006289
>Q73L27|Q73L27_TREDE UVR domain protein - Treponema denticola go_0006289
>Q3KM76|Q3KM76_CHLTA Negative regulator of genetic competence - Chlamydia trachomatis (strain A/HAR-13 / ATCC VR-571B) go_0006289
>Q9P6M0|Q9P6M0_SCHPO Structure-specific endonuclease subunit - Schizosaccharomyces pombe (Fission yeast) go_0006289
>Q54LV1|Q54LV1_DICDI RepC-binding protein A - Dictyostelium discoideum (Slime mold) go_0006289
>Q7RHB5|Q7RHB5_PLAYO RepB-related - Plasmodium yoelii yoelii go_0006289
>Q1AY82|Q1AY82_RUBXD ATPase AAA-2 - Rubrobacter xylanophilus (strain DSM 9941 / NBRC 16129) go_0006289
>Q1IVN8|Q1IVN8_ACIBL UvrB/UvrC protein - Acidobacteria bacterium (strain Ellin345) go_0006289
>Q70AH5|Q70AH5_OENOE ClpL ATPase - Oenococcus oeni (Leuconostoc oenos) go_0006289
>Q3EZ37|Q3EZ37_BACTI UV-ENDONUCLEASE - Bacillus thuringiensis serovar israelensis ATCC 35646 go_0006289
>Q81J68|Q81J68_BACCR ClpC ATPase - Bacillus cereus (strain ATCC 14579 / DSM 31) go_0006289
>Q73J55|Q73J55_TREDE Helicase domain protein - Treponema denticola go_0006289
>Q0W0L7|Q0W0L7_UNCMA Excinuclease ABC, ATPase subunit - Uncultured methanogenic archaeon RC-I go_0006289
>Q2UEU2|Q2UEU2_ASPOR Nucleotide excision repair complex XPC-HR23B - Aspergillus oryzae go_0006289
>Q5CF23|Q5CF23_CRYHO RAD2 - Cryptosporidium hominis go_0006289
>Q298K5|Q298K5_DROPS GA10501-PA - Drosophila pseudoobscura (Fruit fly) go_0006289
>Q4AFL2|Q4AFL2_9CHLB UvrB/UvrC protein - Chlorobium phaeobacteroides BS1 go_0006289
>Q1RJL4|Q1RJL4_RICBR Excinuclease ABC subunit C - Rickettsia bellii (strain RML369-C) go_0006289
>Q7UPD6|Q7UPD6_RHOBA Excinuclease ABC subunit C - Rhodopirellula baltica go_0006289
>Q1LVE4|Q1LVE4_DANRE Novel protein - Danio rerio (Zebrafish) (Brachydanio rerio) go_0006289
>Q6CXC7|Q6CXC7_KLULA Kluyveromyces lactis strain NRRL Y-1140 chromosome A of strain NRRL Y-1140 of Kluyveromyces lactis - Kluyveromyces lactis (Yeast) go_0006289
>Q6CK09|Q6CK09_KLULA Kluyveromyces lactis strain NRRL Y-1140 chromosome F of strain NRRL Y-1140 of Kluyveromyces lactis - Kluyveromyces lactis (Yeast) go_0006289
>Q5CXV9|Q5CXV9_CRYPV RAD23p, UB+UBA domains protein - Cryptosporidium parvum Iowa II go_0006289
>Q3CH34|Q3CH34_THEET UvrB/UvrC protein - Thermoanaerobacter ethanolicus ATCC 33223 go_0006289
>Q4A6D1|Q4A6D1_MYCS5 Excinuclease ABC subunit C - Mycoplasma synoviae (strain 53) go_0006289
>Q6AAJ1|Q6AAJ1_PROAC DNA or RNA helicase of superfamily II - Propionibacterium acnes go_0006289
>Q2S2L6|Q2S2L6_SALRD Exonuclease family - Salinibacter ruber (strain DSM 13855) go_0006289
>Q7NKN5|Q7NKN5_GLOVI Excinuclease ABC subunit C - Gloeobacter violaceus go_0006289
>Q601Y1|Q601Y1_MYCH2 Excinuclease ABC subunit C - Mycoplasma hyopneumoniae (strain 232) go_0006289
>Q505M5|Q505M5_XENLA MGC115064 protein - Xenopus laevis (African clawed frog) go_0006289
>Q16JJ9|Q16JJ9_AEDAE DNA repair protein xp-c / rad4 - Aedes aegypti (Yellowfever mosquito) go_0006289
>Q29I43|Q29I43_DROPS GA19537-PA - Drosophila pseudoobscura (Fruit fly) go_0006289
>Q93EF6|Q93EF6_HELHP Excinuclease ABC subunit B - Helicobacter hepaticus go_0006289
>Q4HH51|Q4HH51_CAMCO Excinuclease ABC, C subunit - Campylobacter coli RM2228 go_0006289
>Q2NJE0|Q2NJE0_AYWBP Excinuclease ABC subunit A - Aster yellows witches'-broom phytoplasma (strain AYWB) go_0006289
>Q4SHZ0|Q4SHZ0_TETNG Chromosome 5 SCAF14581, whole genome shotgun sequence. - Tetraodon nigroviridis (Green puffer) go_0006289
>Q4T325|Q4T325_TETNG Chromosome undetermined SCAF10129, whole genome shotgun sequence - Tetraodon nigroviridis (Green puffer) go_0006289
>Q0W8T0|Q0W8T0_UNCMA Predicted UV damage repair endonuclease - Uncultured methanogenic archaeon RC-I go_0006289
>Q5V0K5|Q5V0K5_HALMA UV DNA damage endonuclease - Haloarcula marismortui (Halobacterium marismortui) go_0006289
>Q753F6|Q753F6_ASHGO AFR358Wp - Ashbya gossypii (Yeast) (Eremothecium gossypii) go_0006289
>Q5DA71|Q5DA71_SCHJA SJCHGC04454 protein - Schistosoma japonicum (Blood fluke) go_0006289
>Q3ECA5|Q3ECA5_ARATH Uncharacterized protein At1g79650.3 - Arabidopsis thaliana (Mouse-ear cress) go_0006289
>Q00XT2|Q00XT2_OSTTA 5'-3' exonuclease - Ostreococcus tauri go_0006289
>Q0K8P1|Q0K8P1_RALEH Excinuclease ABC, nuclease subunit - Ralstonia eutropha (strain ATCC 17699 / H16 / DSM 428 / Stanier 337) (Cupriavidus necator (s go_0006289
>Q0RH00|Q0RH00_FRAAA DNA excision repair enzyme UvrABC; UvrC subunit - Frankia alni (strain ACN14a) go_0006289
>Q04LT1|Q04LT1_STRP2 Cysteinyl-tRNA synthetase - Streptococcus pneumoniae serotype 2 (strain D39 / NCTC 7466) go_0006289
>Q83MY7|Q83MY7_TROWT Excinuclease ABC subunit A - Tropheryma whipplei (strain Twist) (Whipple's bacillus) go_0006289
>Q7UMV4|Q7UMV4_RHOBA Exinuclease ABC subunit A - Rhodopirellula baltica go_0006289
>Q6FTW3|Q6FTW3_CANGA Candida glabrata strain CBS138 chromosome F complete sequence - Candida glabrata (Yeast) (Torulopsis glabrata) go_0006289
>Q7RRI1|Q7RRI1_PLAYO RAD3-like DNA helicase-related - Plasmodium yoelii yoelii go_0006289
>Q1VKY1|Q1VKY1_9FLAO Excinuclease ABC subunit B - Psychroflexus torquis ATCC 700755 go_0006289
>Q07MK7|Q07MK7_RHOP5 Excinuclease ABC, A subunit - Rhodopseudomonas palustris (strain BisA53) go_0006289
>Q1CZB4|Q1CZB4_MYXXD GIY-YIG catalytic domain protein - Myxococcus xanthus (strain DK 1622) go_0006289
>Q5WLU3|Q5WLU3_BACSK Modulator of CtsR repression McsA - Bacillus clausii (strain KSM-K16) go_0006289
>Q18FT2|Q18FT2_HALWD Excinuclease ABC chain A - Haloquadratum walsbyi (strain DSM 16790) go_0006289
>Q1DJ75|Q1DJ75_COCIM Copper amine oxidase - Coccidioides immitis go_0006289
>Q2UTN9|Q2UTN9_ASPOR Nucleotide excision repair factor NEF2 - Aspergillus oryzae go_0006289
>Q8SSK1|Q8SSK1_ENCCU DNA REPAIR HELICASE RAD25 - Encephalitozoon cuniculi go_0006289
>Q5AJ60|Q5AJ60_CANAL Potential U3 snoRNP protein Utp20p - Candida albicans (Yeast) go_0006289
>A0E7S1|A0E7S1_PARTE Chromosome undetermined scaffold_81, whole genome shotgun sequence - Paramecium tetraurelia go_0006289
>Q17E96|Q17E96_AEDAE DNA repair protein xp-c / rad4 - Aedes aegypti (Yellowfever mosquito) go_0006289
>Q00WA4|Q00WA4_OSTTA Excinuclease ABC subunit B - Ostreococcus tauri go_0006289
>Q0JK78|Q0JK78_ORYSJ Os01g0691600 protein - Oryza sativa subsp. japonica (Rice) go_0006289
>Q6SI25|Q6SI25_9BACT Excinuclease ABC, A subunit - uncultured marine bacterium 105 go_0006289
>Q6MKF2|Q6MKF2_BDEBA Excinuclease ABC subunit A - Bdellovibrio bacteriovorus go_0006289
>Q6MRC9|Q6MRC9_BDEBA Excinuclease ABC subunit A - Bdellovibrio bacteriovorus go_0006289
>Q8K2X7|Q8K2X7_MOUSE Xpa protein - Mus musculus (Mouse) go_0006289
>Q4REA9|Q4REA9_TETNG Chromosome 4 SCAF15128, whole genome shotgun sequence - Tetraodon nigroviridis (Green puffer) go_0006289
>A0DDY7|A0DDY7_PARTE Chromosome undetermined scaffold_47, whole genome shotgun sequence - Paramecium tetraurelia go_0006289
>Q23ZF3|Q23ZF3_TETTH UV-endonuclease uvde family protein - Tetrahymena thermophila SB210 go_0006289
>Q04EZ7|Q04EZ7_OENOB Excinuclease ABC subunit C - Oenococcus oeni (strain BAA-331 / PSU-1) go_0006289
>Q18Y60|Q18Y60_DESHD Excinuclease ABC, C subunit-like - Desulfitobacterium hafniense (strain DCB-2) go_0006289
>Q5FHW6|Q5FHW6_LACAC ATP-dependent protease - Lactobacillus acidophilus go_0006289
>Q4SZF5|Q4SZF5_TETNG Chromosome undetermined SCAF11656, whole genome shotgun sequence - Tetraodon nigroviridis (Green puffer) go_0006289
>Q2UJ60|Q2UJ60_ASPOR DNA excision repair protein XPA/XPAC/RAD14 - Aspergillus oryzae go_0006289
>Q6CG24|Q6CG24_YARLI Yarrowia lipolytica chromosome B of strain CLIB122 of Yarrowia lipolytica - Yarrowia lipolytica (Candida lipolytica) go_0006289
>Q00ZY3|Q00ZY3_OSTTA Nucleotide excision repair factor NEF2, RAD23 component - Ostreococcus tauri go_0006289
>Q3A9M9|Q3A9M9_CARHZ UvrB/uvrC motif domain protein - Carboxydothermus hydrogenoformans (strain Z-2901 / DSM 6008) go_0006289
>Q7URK7|Q7URK7_RHOBA Excinuclease ABC subunit A - Rhodopirellula baltica go_0006289
>Q9RYW8|Q9RYW8_DEIRA Excinuclease ABC, subunit A - Deinococcus radiodurans go_0006289
>Q8SRT4|Q8SRT4_ENCCU DNA REPAIR HELICASE OF THE RAD3/XPD SUBFAMILY - Encephalitozoon cuniculi go_0006289
>Q5CXD4|Q5CXD4_CRYPV DNA repair protein Rad4p - Cryptosporidium parvum Iowa II go_0006289
>A0DTG4|A0DTG4_PARTE Chromosome undetermined scaffold_63, whole genome shotgun sequence - Paramecium tetraurelia go_0006289
>A0C5Z5|A0C5Z5_PARTE Chromosome undetermined scaffold_151, whole genome shotgun sequence - Paramecium tetraurelia go_0006289
>A0DWV1|A0DWV1_PARTE Chromosome undetermined scaffold_67, whole genome shotgun sequence - Paramecium tetraurelia go_0006289
>Q293C7|Q293C7_DROPS GA20854-PA - Drosophila pseudoobscura (Fruit fly) go_0006289
>Q012X6|Q012X6_OSTTA Kinesin light chain - Ostreococcus tauri go_0006289
>Q1MP46|Q1MP46_LAWIP Excinuclease ABC, A subunit - Lawsonia intracellularis (strain PHE/MN1-00) go_0006289
>A0K1M3|A0K1M3_ARTS2 ATPase AAA-2 domain protein - Arthrobacter sp. (strain FB24) go_0006289
>A0LIN7|A0LIN7_SYNFM Excinuclease ABC subunit A - Syntrophobacter fumaroxidans (strain DSM 10017 / MPOB) go_0006289
>Q7RYX9|Q7RYX9_NEUCR DNA repair helicase RAD25 - Neurospora crassa go_0006289
>Q550K0|Q550K0_DICDI UvrB/UvrC domain-containing protein - Dictyostelium discoideum (Slime mold) go_0006289
>Q124L1|Q124L1_POLSJ UvrA family protein - Polaromonas sp. (strain JS666 / ATCC BAA-500) go_0006289
>Q1D9R5|Q1D9R5_MYXXD UvrABC system, A protein - Myxococcus xanthus (strain DK 1622) go_0006289
>Q7UP29|Q7UP29_RHOBA Exinuclease ABC subunit C - Rhodopirellula baltica go_0006289
>A0BJ26|A0BJ26_PARTE Chromosome undetermined scaffold_11, whole genome shotgun sequence - Paramecium tetraurelia go_0006289
>A0LHP7|A0LHP7_SYNFM Excinuclease ABC, C subunit - Syntrophobacter fumaroxidans (strain DSM 10017 / MPOB) go_0006289
>Q93SG1|Q93SG1_EUBAC UvrC protein - Eubacterium acidaminophilum go_0006289
>Q7MSZ9|Q7MSZ9_PORGI Excinuclease ABC, A subunit - Porphyromonas gingivalis (Bacteroides gingivalis) go_0006289
>Q754D7|Q754D7_ASHGO AFR133Cp - Ashbya gossypii (Yeast) (Eremothecium gossypii) go_0006289
>Q7KMG7|Q7KMG7_DROME Nucleotide excision repair protein ERCC1 - Drosophila melanogaster (Fruit fly) go_0006289
>Q3LWK8|Q3LWK8_BIGNA DNA repair and transcription protein - Bigelowiella natans (Pedinomonas minutissima) (Chlorarachnion sp. (strain CCMP 621)) go_0006289
>Q98SB9|Q98SB9_GUITH DNA repair helicase - Guillardia theta (Cryptomonas phi) go_0006289
>Q3VU76|Q3VU76_PROAE UvrB/UvrC protein:AAA ATPase, central region:Clp, N terminal - Prosthecochloris aestuarii DSM 271 go_0006289
>Q4IWP0|Q4IWP0_AZOVI Excinuclease ABC, A subunit - Azotobacter vinelandii AvOP go_0006289
>Q2S5D7|Q2S5D7_SALRD Excinuclease ABC, A subunit - Salinibacter ruber (strain DSM 13855) go_0006289
>Q3B5F8|Q3B5F8_PELLD Excinuclease ABC subunit A - Pelodictyon luteolum (strain DSM 273) (Chlorobium luteolum (strain DSM 273)) go_0006289
>Q7MXY4|Q7MXY4_PORGI ATP-dependent Clp protease, ATP-binding subunit ClpC - Porphyromonas gingivalis (Bacteroides gingivalis) go_0006289
>Q9RS52|Q9RS52_DEIRA UvrABC system protein B - Deinococcus radiodurans go_0006289
>Q7PWJ6|Q7PWJ6_ANOGA AGAP008939-PA - Anopheles gambiae str. PEST go_0006289
>Q9STA6|Q9STA6_SOLLC RAD23 protein - Solanum lycopersicum (Tomato) (Lycopersicon esculentum) go_0006289
>Q0M418|Q0M418_9CAUL UvrB/UvrC protein - Caulobacter sp. K31 go_0006289
>Q2Z008|Q2Z008_9CHLR Exconuclease ABC subunit C - uncultured Chloroflexi bacterium go_0006289
>Q6SI31|Q6SI31_9BACT Excinuclease ABC, C subunit - uncultured marine bacterium 105 go_0006289
>Q7V6T3|Q7V6T3_PROMM ClpC - Prochlorococcus marinus (strain MIT 9313) go_0006289
>Q30YG3|Q30YG3_DESDG Excinuclease ABC subunit A - Desulfovibrio desulfuricans (strain G20) go_0006289
>Q4J9T1|Q4J9T1_SULAC UV damage endonuclease - Sulfolobus acidocaldarius go_0006289
>Q6BXC6|Q6BXC6_DEBHA Debaryomyces hansenii chromosome B of strain CBS767 of Debaryomyces hansenii - Debaryomyces hansenii (Yeast) (Torulaspora hanseni go_0006289
>Q9VS48|Q9VS48_DROME CG8601-PA, isoform A - Drosophila melanogaster (Fruit fly) go_0006289
>A0L8U4|A0L8U4_MAGSM Excinuclease ABC subunit C - Magnetococcus sp. (strain MC-1) go_0006289
>Q0G478|Q0G478_9RHIZ Excinuclease ABC subunit C - Fulvimarina pelagi HTCC2506 go_0006289
>Q97EC2|Q97EC2_CLOAB Uncharacterized conserved protein, containing ClpE-like Zn-zinger domain; YACH B.subtilis ortholog - Clostridium acetobutylicum go_0006289
>Q97DK7|Q97DK7_CLOAB Excinuclease ABC, subunit C - Clostridium acetobutylicum go_0006289
>Q3UI88|Q3UI88_MOUSE 17 days pregnant adult female amnion cDNA, RIKEN full-length enriched library, clone:I920089C24 product:Fanconi anemia, complemen go_0006289
>Q7Q9B4|Q7Q9B4_ANOGA AGAP003342-PA - Anopheles gambiae str. PEST go_0006289
>Q9XZS9|Q9XZS9_DROME CG11403-PA - Drosophila melanogaster (Fruit fly) go_0006289
>Q21RT9|Q21RT9_RHOFD UvrA family protein - Rhodoferax ferrireducens (strain DSM 15236 / ATCC BAA-621 / T118) go_0006289
>A0GRM0|A0GRM0_9BURK Excinuclease ABC, B subunit - Burkholderia phytofirmans PsJN go_0006289
>A0H358|A0H358_9CHLR ATPase AAA-2 - Chloroflexus aggregans DSM 9485 go_0006289
>A0LY32|A0LY32_GRAFK Protein containing DUF151 - Gramella forsetii (strain KT0803) go_0006289
>Q4E9T4|Q4E9T4_9RICK Excinuclease ABC, B subunit - Wolbachia endosymbiont of Drosophila ananassae go_0006289
>Q4RFX1|Q4RFX1_TETNG Chromosome 16 SCAF15113, whole genome shotgun sequence. - Tetraodon nigroviridis (Green puffer) go_0006289
>Q7RXF5|Q7RXF5_NEUCR DNA repair helicase RAD3 - Neurospora crassa go_0006289
>Q7Q9B1|Q7Q9B1_ANOGA AGAP003345-PA - Anopheles gambiae str. PEST go_0006289
>Q01S04|Q01S04_SOLUE Excinuclease ABC subunit C precursor - Solibacter usitatus (strain Ellin6076) go_0006289
>Q301S7|Q301S7_STRSU Excinuclease ABC, C subunit - Streptococcus suis 89/1591 go_0006289
>Q2AH08|Q2AH08_9FIRM UV-endonuclease UvdE - Halothermothrix orenii H 168 go_0006289
>Q2GG50|Q2GG50_EHRCR Excinuclease ABC, A subunit - Ehrlichia chaffeensis (strain Arkansas) go_0006289
>Q98R54|Q98R54_MYCPU EXCINUCLEASE ABC SUBUNIT C - Mycoplasma pulmonis go_0006289
>Q9UR24|Q9UR24_SCHPO SNF2 family helicase Rhp26 - Schizosaccharomyces pombe (Fission yeast) go_0006289
>Q23HA3|Q23HA3_TETTH Helicase conserved C-terminal domain containing protein - Tetrahymena thermophila SB210 go_0006289
>Q17E95|Q17E95_AEDAE DNA repair protein xp-c / rad4 - Aedes aegypti (Yellowfever mosquito) go_0006289
>Q17JC6|Q17JC6_AEDAE Uv excision repair protein rad23 - Aedes aegypti (Yellowfever mosquito) go_0006289
>Q1ZIM6|Q1ZIM6_9GAMM Excinuclease ABC subunit B - Psychromonas sp. CNPT3 go_0006289
>Q1AVE6|Q1AVE6_RUBXD UV-damage endonuclease - Rubrobacter xylanophilus (strain DSM 9941 / NBRC 16129) go_0006289
>A0JLW2|A0JLW2_MOUSE Dclre1b protein - Mus musculus (Mouse) go_0006289
>Q4WN60|Q4WN60_ASPFU DNA excision repair protein Rad2 - Aspergillus fumigatus (Sartorya fumigata) go_0006289
>Q2ULS3|Q2ULS3_ASPOR Nucleotide excision repair complex XPC-HR23B - Aspergillus oryzae go_0006289
>Q1ZXA6|Q1ZXA6_DICDI DNA repair protein Rad4 family protein - Dictyostelium discoideum (Slime mold) go_0006289
>Q29CY5|Q29CY5_DROPS GA14903-PA - Drosophila pseudoobscura (Fruit fly) go_0006289
>Q17E91|Q17E91_AEDAE DNA repair protein xp-c / rad4 - Aedes aegypti (Yellowfever mosquito) go_0006289
>Q00XL6|Q00XL6_OSTTA DNA repair/transcription factor protein - Ostreococcus tauri go_0006289
>Q0F271|Q0F271_9PROT Excinuclease ABC subunit C - Mariprofundus ferrooxydans PV-1 go_0006289
>Q18V68|Q18V68_DESHD UvrB/UvrC protein - Desulfitobacterium hafniense (strain DCB-2) go_0006289
>Q2S0P6|Q2S0P6_SALRD Uncharacterized ACR, COG1259 family - Salinibacter ruber (strain DSM 13855) go_0006289
>Q4REC2|Q4REC2_TETNG Chromosome 18 SCAF15124, whole genome shotgun sequence. - Tetraodon nigroviridis (Green puffer) go_0006289
>Q7SY02|Q7SY02_DANRE Zgc:63640 - Danio rerio (Zebrafish) (Brachydanio rerio) go_0006289
>Q4T7D6|Q4T7D6_TETNG Chromosome undetermined SCAF8128, whole genome shotgun sequence. - Tetraodon nigroviridis (Green puffer) go_0006289
>Q5BXZ2|Q5BXZ2_SCHJA SJCHGC06480 protein - Schistosoma japonicum (Blood fluke) go_0006289
>Q0A6L0|Q0A6L0_ALHEH Excinuclease ABC, A subunit - Alkalilimnicola ehrlichei (strain MLHE-1) go_0006289
>Q21RX9|Q21RX9_RHOFD Excinuclease ABC subunit A - Rhodoferax ferrireducens (strain DSM 15236 / ATCC BAA-621 / T118) go_0006289
>Q11FL7|Q11FL7_MESSB UV-endonuclease UvdE - Mesorhizobium sp. (strain BNC1) go_0006289
>Q59FZ7|Q59FZ7_HUMAN DNA-repair protein complementing XP-G cells variant - Homo sapiens (Human) go_0006289
>Q7PZZ7|Q7PZZ7_ANOGA AGAP012169-PA - Anopheles gambiae str. PEST go_0006289
>Q5CQI1|Q5CQI1_CRYPV RAD14/XpA, DNA excision repair protein - Cryptosporidium parvum Iowa II go_0006289
>A0CBZ8|A0CBZ8_PARTE Chromosome undetermined scaffold_166, whole genome shotgun sequence - Paramecium tetraurelia go_0006289
>Q8WSK4|Q8WSK4_PLAFA RAD3-like DNA helicase - Plasmodium falciparum go_0006289
>Q9W484|Q9W484_DROME CG4078-PA - Drosophila melanogaster (Fruit fly) go_0006289
>Q00TS0|Q00TS0_OSTTA Homology to unknown gene - Ostreococcus tauri go_0006289
>Q0SI32|Q0SI32_RHOSR UvrABC system protein B - Rhodococcus sp. (strain RHA1) go_0006289
>Q046D3|Q046D3_LACGA ATP-binding subunit of Clp protease and DnaK/DnaJ chaperones - Lactobacillus gasseri (strain ATCC 33323 / DSM 20243) go_0006289
>Q1ART4|Q1ART4_RUBXD DNA polymerase III, epsilon subunit - Rubrobacter xylanophilus (strain DSM 9941 / NBRC 16129) go_0006289
>Q1IXC0|Q1IXC0_DEIGD UV-endonuclease UvdE - Deinococcus geothermalis (strain DSM 11300) go_0006289
>Q8NMA0|Q8NMA0_CORGL ATPases with chaperone activity, ATP-binding subunit - Corynebacterium glutamicum (Brevibacterium flavum) go_0006289
>Q4S7W5|Q4S7W5_TETNG Chromosome 9 SCAF14710, whole genome shotgun sequence. - Tetraodon nigroviridis (Green puffer) go_0006289
>Q4AEJ2|Q4AEJ2_CHICK XPG - Gallus gallus (Chicken) go_0006289
>A0GXL4|A0GXL4_9CHLR Excinuclease ABC, C subunit - Chloroflexus aggregans DSM 9485 go_0006289
>Q0YKT1|Q0YKT1_9DELT Excinuclease ABC, C subunit - Geobacter sp. FRC-32 go_0006289
>Q0YUU8|Q0YUU8_9CHLB Excinuclease ABC, C subunit - Chlorobium ferrooxidans DSM 13031 go_0006289
>Q2AFQ8|Q2AFQ8_9FIRM Excinuclease ABC, C subunit - Halothermothrix orenii H 168 go_0006289
>Q2T972|Q2T972_BURTA Excinuclease ABC, subunit A, form 2 - Burkholderia thailandensis (strain E264 / ATCC 700388 / DSM 13276 / CIP 106301) go_0006289
>Q5CW21|Q5CW21_CRYPV RAD25, helicase involved in DNA repair - Cryptosporidium parvum Iowa II go_0006289
>Q10Q89|Q10Q89_ORYSJ XPG I-region family protein, expressed - Oryza sativa subsp. japonica (Rice) go_0006289
>Q7UK42|Q7UK42_RHOBA Excinuclease ABC subunit A - Rhodopirellula baltica go_0006289
>Q7NC43|Q7NC43_MYCGA UvrABC system protein B - Mycoplasma gallisepticum go_0006289
>Q73L29|Q73L29_TREDE ATPase, AAA family - Treponema denticola go_0006289
>Q99J79|DDB2_MOUSE DNA damage-binding protein 2 - Mus musculus (Mouse) go_0006290
>A1A556|A1A556_MOUSE Polh protein - Mus musculus (Mouse) go_0006290
>A0LZH8|MUTL_GRAFK DNA mismatch repair protein mutL - Gramella forsetii (strain KT0803) go_0006298
>Q0SXB2|MUTL_SHIF8 DNA mismatch repair protein mutL - Shigella flexneri serotype 5b (strain 8401) go_0006298
>Q9X105|MUTS2_THEMA MutS2 protein - Thermotoga maritima go_0006298
>Q8RFK2|MUTS_FUSNN DNA mismatch repair protein mutS - Fusobacterium nucleatum subsp. nucleatum go_0006298
>Q7UZL6|MUTS_PROMP DNA mismatch repair protein mutS - Prochlorococcus marinus subsp. pastoris (strain CCMP 1378 / MED4) go_0006298
>Q9ZDM9|MUTS_RICPR DNA mismatch repair protein mutS - Rickettsia prowazekii go_0006298
>Q11Z58|MUTL_CYTH3 DNA mismatch repair protein mutL - Cytophaga hutchinsonii (strain ATCC 33406 / NCIMB 9469) go_0006298
>Q5E2C6|MUTL_VIBF1 DNA mismatch repair protein mutL - Vibrio fischeri (strain ATCC 700601 / ES114) go_0006298
>Q9HSL6|MUTS2_HALSA DNA mismatch repair protein mutS 2 - Halobacterium salinarium (Halobacterium halobium) go_0006298
>Q3JYM3|MUTS_STRA1 DNA mismatch repair protein mutS - Streptococcus agalactiae serotype Ia go_0006298
>O74773|MSH2_SCHPO DNA mismatch repair protein msh2 - Schizosaccharomyces pombe (Fission yeast) go_0006298
>Q97I20|MUTL_CLOAB DNA mismatch repair protein mutL - Clostridium acetobutylicum go_0006298
>Q65SD7|MUTL_MANSM DNA mismatch repair protein mutL - Mannheimia succiniciproducens (strain MBEL55E) go_0006298
>Q2LUR5|MUTL_SYNAS DNA mismatch repair protein mutL - Syntrophus aciditrophicus (strain SB) go_0006298
>Q6FC54|MUTS_ACIAD DNA mismatch repair protein mutS - Acinetobacter sp. (strain ADP1) go_0006298
>Q92CH6|MUTS2_LISIN MutS2 protein - Listeria innocua go_0006298
>Q9NSU2|TREX1_HUMAN Three prime repair exonuclease 1 - Homo sapiens (Human) go_0006298
>P50186|VSN1_NOCAE NaeI very short patch repair endonuclease - Nocardia aerocolonigenes (Lechevalieria aerocolonigenes) go_0006298
>Q1LSQ2|MUTL_BAUCH DNA mismatch repair protein mutL - Baumannia cicadellinicola subsp. Homalodisca coagulata go_0006298
>O65607|MSH3_ARATH DNA mismatch repair protein MSH3 - Arabidopsis thaliana (Mouse-ear cress) go_0006298
>Q8ZMA8|MUTH_SALTY DNA mismatch repair protein mutH - Salmonella typhimurium go_0006298
>Q7WG61|MUTL_BORBR DNA mismatch repair protein mutL - Bordetella bronchiseptica (Alcaligenes bronchisepticus) go_0006298
>O67287|MUTS2_AQUAE MutS2 protein - Aquifex aeolicus go_0006298
>O66652|MUTS_AQUAE DNA mismatch repair protein mutS - Aquifex aeolicus go_0006298
>Q2S254|MUTS_SALRD DNA mismatch repair protein mutS - Salinibacter ruber (strain DSM 13855) go_0006298
>Q13400|PM2L8_HUMAN Postmeiotic segregation increased 2-like protein 8 - Homo sapiens (Human) go_0006298
>P38251|RFC5_YEAST Replication factor C subunit 5 - Saccharomyces cerevisiae (Baker's yeast) go_0006298
>O04716|MSH6_ARATH DNA mismatch repair protein MSH6-1 - Arabidopsis thaliana (Mouse-ear cress) go_0006298
>P57633|MUTL_BUCAI DNA mismatch repair protein mutL - Buchnera aphidicola subsp. Acyrthosiphon pisum (Acyrthosiphon pisum symbiotic bacterium) go_0006298
>O83348|MUTS_TREPA DNA mismatch repair protein mutS - Treponema pallidum go_0006298
>P40348|RFC2_YEAST Replication factor C subunit 2 - Saccharomyces cerevisiae (Baker's yeast) go_0006298
>Q048Y5|MUTL_LACDB DNA mismatch repair protein mutL - Lactobacillus delbrueckii subsp. bulgaricus (strain ATCC BAA-365) go_0006298
>Q8RA71|MUTS_THETN DNA mismatch repair protein mutS - Thermoanaerobacter tengcongensis go_0006298
>Q9JYT2|MUTL_NEIMB DNA mismatch repair protein mutL - Neisseria meningitidis serogroup B go_0006298
>Q8RA70|MUTL_THETN DNA mismatch repair protein mutL - Thermoanaerobacter tengcongensis go_0006298
>Q5QUB6|MUTS_IDILO DNA mismatch repair protein mutS - Idiomarina loihiensis go_0006298
>Q8PWA7|MUTS_METMA DNA mismatch repair protein mutS - Methanosarcina mazei (Methanosarcina frisia) go_0006298
>P36434|VSH2_HAEPA HpaII very short patch repair endonuclease - Haemophilus parainfluenzae go_0006298
>Q3AUA2|MUTL_CHLCH DNA mismatch repair protein mutL - Chlorobium chlorochromatii (strain CaD3) go_0006298
>Q7MX15|MUTL_PORGI DNA mismatch repair protein mutL - Porphyromonas gingivalis (Bacteroides gingivalis) go_0006298
>Q8KAX3|MUTL_CHLTE DNA mismatch repair protein mutL - Chlorobium tepidum go_0006298
>P73625|MUTS2_SYNY3 MutS2 protein - Synechocystis sp. (strain PCC 6803) go_0006298
>Q65ZX6|MUTS_BORGA DNA mismatch repair protein mutS - Borrelia garinii go_0006298
>Q5NEV8|MUTS_FRATT DNA mismatch repair protein mutS - Francisella tularensis subsp. tularensis go_0006298
>Q8F496|MUTS_LEPIN DNA mismatch repair protein mutS - Leptospira interrogans go_0006298
>Q7V978|MUTS_PROMM DNA mismatch repair protein mutS - Prochlorococcus marinus (strain MIT 9313) go_0006298
>P40339|RFC4_YEAST Replication factor C subunit 4 - Saccharomyces cerevisiae (Baker's yeast) go_0006298
>Q5WFY4|MUTL_BACSK DNA mismatch repair protein mutL - Bacillus clausii (strain KSM-K16) go_0006298
>Q04Z69|MUTL_LEPBL DNA mismatch repair protein mutL - Leptospira borgpetersenii serovar Hardjo-bovis (strain L550) go_0006298
>P61673|MUTS_WOLPM DNA mismatch repair protein mutS - Wolbachia pipientis wMel go_0006298
>P14242|PMS1_YEAST DNA mismatch repair protein PMS1 - Saccharomyces cerevisiae (Baker's yeast) go_0006298
>P26359|SWI4_SCHPO Mating-type switching protein swi4 - Schizosaccharomyces pombe (Fission yeast) go_0006298
>P38348|HSM3_YEAST DNA mismatch repair protein HSM3 - Saccharomyces cerevisiae (Baker's yeast) go_0006298
>Q1RGP6|MUTL_RICBR DNA mismatch repair protein mutL - Rickettsia bellii (strain RML369-C) go_0006298
>Q4FV41|MUTS_PSYAR DNA mismatch repair protein mutS - Psychrobacter arcticum go_0006298
>Q56239|MUTS_THET8 DNA mismatch repair protein mutS - Thermus thermophilus (strain HB8 / ATCC 27634 / DSM 579) go_0006298
>Q9Z6W5|MUTS_CHLPN DNA mismatch repair protein mutS - Chlamydia pneumoniae (Chlamydophila pneumoniae) go_0006298
>P54280|PMS1_SCHPO DNA mismatch repair protein pms1 - Schizosaccharomyces pombe (Fission yeast) go_0006298
>P38629|RFC3_YEAST Replication factor C subunit 3 - Saccharomyces cerevisiae (Baker's yeast) go_0006298
>Q3ACA6|MUTL_CARHZ DNA mismatch repair protein mutL - Carboxydothermus hydrogenoformans (strain Z-2901 / DSM 6008) go_0006298
>Q88UZ8|MUTL_LACPL DNA mismatch repair protein mutL - Lactobacillus plantarum go_0006298
>Q6MBV4|MUTS_PARUW DNA mismatch repair protein mutS - Protochlamydia amoebophila (strain UWE25) go_0006298
>Q89B33|MUTH_BUCBP DNA mismatch repair protein mutH - Buchnera aphidicola subsp. Baizongia pistaciae go_0006298
>Q5FLX4|MUTL_LACAC DNA mismatch repair protein mutL - Lactobacillus acidophilus go_0006298
>O83325|MUTL_TREPA DNA mismatch repair protein mutL - Treponema pallidum go_0006298
>Q6AQ04|MUTS_DESPS DNA mismatch repair protein mutS - Desulfotalea psychrophila go_0006298
>A0B976|MUTS_METTP DNA mismatch repair protein mutS - Methanosaeta thermophila (strain DSM 6194 / PT) (Methanothrix thermophila (strain DSM 6194 / PT) go_0006298
>P74926|MUTS_THEMA DNA mismatch repair protein mutS - Thermotoga maritima go_0006298
>P05129|KPCG_HUMAN Protein kinase C gamma type - Homo sapiens (Human) go_0006298
>O15350|P73_HUMAN Tumor protein p73 - Homo sapiens (Human) go_0006298
>Q13670|PM2LB_HUMAN Postmeiotic segregation increased 2-like protein 11 - Homo sapiens (Human) go_0006298
>Q2GJE2|MUTL_ANAPZ DNA mismatch repair protein mutL - Anaplasma phagocytophilum (strain HZ) go_0006298
>Q0STR3|MUTL_CLOPS DNA mismatch repair protein mutL - Clostridium perfringens (strain SM101 / Type A) go_0006298
>Q9RA54|MUTL_THET8 DNA mismatch repair protein mutL - Thermus thermophilus (strain HB8 / ATCC 27634 / DSM 579) go_0006298
>Q97GM6|MUTS2_CLOAB MutS2 protein - Clostridium acetobutylicum go_0006298
>Q3ZYA0|MUTS_DEHSC DNA mismatch repair protein mutS - Dehalococcoides sp. (strain CBDB1) go_0006298
>P70754|MUTL_AQUPY DNA mismatch repair protein mutL - Aquifex pyrophilus go_0006298
>Q83CM9|MUTL_COXBU DNA mismatch repair protein mutL - Coxiella burnetii go_0006298
>Q2GDF7|MUTL_NEOSM DNA mismatch repair protein mutL - Neorickettsia sennetsu (strain Miyayama) go_0006298
>Q5UYI1|MUTS2_HALMA DNA mismatch repair protein mutS 2 - Haloarcula marismortui (Halobacterium marismortui) go_0006298
>P61666|MUTS_DESVH DNA mismatch repair protein mutS - Desulfovibrio vulgaris (strain Hildenborough / ATCC 29579 / NCIMB 8303) go_0006298
>Q49X88|MUTS_STAS1 DNA mismatch repair protein mutS - Staphylococcus saprophyticus subsp. saprophyticus (strain ATCC 15305 / DSM 20229) go_0006298
>P38630|RFC1_YEAST Replication factor C subunit 1 - Saccharomyces cerevisiae (Baker's yeast) go_0006298
>Q5GSP0|MUTL_WOLTR DNA mismatch repair protein mutL - Wolbachia sp. subsp. Brugia malayi (strain TRS) go_0006298
>Q3ACA5|MUTS_CARHZ DNA mismatch repair protein mutS - Carboxydothermus hydrogenoformans (strain Z-2901 / DSM 6008) go_0006298
>Q89A38|MUTL_BUCBP DNA mismatch repair protein mutL - Buchnera aphidicola subsp. Baizongia pistaciae go_0006298
>Q8CXG6|MUTS_OCEIH DNA mismatch repair protein mutS - Oceanobacillus iheyensis go_0006298
>Q99NH0|ANR17_MOUSE Ankyrin repeat domain-containing protein 17 - Mus musculus (Mouse) go_0006298
>O51125|MUTS2_BORBU MutS2 protein - Borrelia burgdorferi (Lyme disease spirochete) go_0006298
>P25847|MSH2_YEAST DNA mismatch repair protein MSH2 - Saccharomyces cerevisiae (Baker's yeast) go_0006298
>Q0SNV1|MUTL_BORAP DNA mismatch repair protein mutL - Borrelia afzelii (strain PKo) go_0006298
>P73349|MUTL_SYNY3 DNA mismatch repair protein mutL - Synechocystis sp. (strain PCC 6803) go_0006298
>P43248|MSH2_DROME DNA mismatch repair protein spellchecker 1 - Drosophila melanogaster (Fruit fly) go_0006298
>Q8A120|MUTL_BACTN DNA mismatch repair protein mutL - Bacteroides thetaiotaomicron go_0006298
>Q5L0E4|MUTL_GEOKA DNA mismatch repair protein mutL - Geobacillus kaustophilus go_0006298
>Q7MXR7|MUTS_PORGI DNA mismatch repair protein mutS - Porphyromonas gingivalis (Bacteroides gingivalis) go_0006298
>Q9HSM6|MUTL_HALSA DNA mismatch repair protein mutL - Halobacterium salinarium (Halobacterium halobium) go_0006298
>A0B977|MUTL_METTP DNA mismatch repair protein mutL - Methanosaeta thermophila (strain DSM 6194 / PT) (Methanothrix thermophila (strain DSM 6194 / PT) go_0006298
>P74925|MUTL_THEMA DNA mismatch repair protein mutL - Thermotoga maritima go_0006298
>Q8K9D2|MUTS_BUCAP DNA mismatch repair protein mutS - Buchnera aphidicola subsp. Schizaphis graminum go_0006298
>O74502|MSH6_SCHPO DNA mismatch repair protein msh6 - Schizosaccharomyces pombe (Fission yeast) go_0006298
>Q4L5E9|MUTS2_STAHJ MutS2 protein - Staphylococcus haemolyticus (strain JCSC1435) go_0006298
>Q3A504|MUTL_PELCD DNA mismatch repair protein mutL - Pelobacter carbinolicus (strain DSM 2380 / Gra Bd 1) go_0006298
>Q88UZ7|MUTS_LACPL DNA mismatch repair protein mutS - Lactobacillus plantarum go_0006298
>Q7UP05|MUTS_RHOBA DNA mismatch repair protein mutS - Rhodopirellula baltica go_0006298
>O27790|O27790_METTH DNA mismatch recognition protein MutS - Methanobacterium thermoautotrophicum go_0006298
>Q8PX48|Q8PX48_METMA DNA mismatch repair protein - Methanosarcina mazei (Methanosarcina frisia) go_0006298
>Q6BPV8|Q6BPV8_DEBHA Debaryomyces hansenii chromosome E of strain CBS767 of Debaryomyces hansenii - Debaryomyces hansenii (Yeast) (Torulaspora hanseni go_0006298
>Q6WD99|Q6WD99_GIALA Mlh1 - Giardia lamblia (Giardia intestinalis) go_0006298
>Q7Q013|Q7Q013_ANOGA AGAP012192-PA - Anopheles gambiae str. PEST go_0006298
>Q9XGD0|Q9XGD0_MAIZE MUS2 protein - Zea mays (Maize) go_0006298
>Q6DTM5|Q6DTM5_ARATH MSH4 - Arabidopsis thaliana (Mouse-ear cress) go_0006298
>Q3CI94|Q3CI94_THEET DNA mismatch repair protein MutS, C-terminal - Thermoanaerobacter ethanolicus ATCC 33223 go_0006298
>Q4J278|Q4J278_AZOVI DNA mismatch endonuclease vsr - Azotobacter vinelandii AvOP go_0006298
>Q194I3|Q194I3_DESHD DNA mismatch repair protein MutL - Desulfitobacterium hafniense (strain DCB-2) go_0006298
>Q7P5H4|Q7P5H4_FUSNV DNA mismatch repair protein mutS - Fusobacterium nucleatum subsp. vincentii ATCC 49256 go_0006298
>Q3JE84|Q3JE84_NITOC DNA mismatch repair protein MutL - Nitrosococcus oceani (strain ATCC 19707 / NCIMB 11848) go_0006298
>Q5XA55|Q5XA55_STRP6 MutS - Streptococcus pyogenes serotype M6 go_0006298
>A0AUU1|A0AUU1_XENLA LOC100036779 protein - Xenopus laevis (African clawed frog) go_0006298
>A0B806|A0B806_METTP DNA mismatch repair protein MutS domain protein - Methanosaeta thermophila (strain DSM 6194 / PT) (Methanothrix thermophila (stra go_0006298
>Q2NHE6|Q2NHE6_METST MutS - Methanosphaera stadtmanae (strain DSM 3091) go_0006298
>Q6CCR3|Q6CCR3_YARLI Yarrowia lipolytica chromosome C of strain CLIB122 of Yarrowia lipolytica - Yarrowia lipolytica (Candida lipolytica) go_0006298
>Q9HE21|Q9HE21_NEUCR Related to dna mismatch repair homologue - Neurospora crassa go_0006298
>Q553L4|Q553L4_DICDI DNA mismatch repair protein - Dictyostelium discoideum (Slime mold) go_0006298
>Q01IV6|Q01IV6_ORYSA OSIGBa0157A06.3 protein - Oryza sativa (Rice) go_0006298
>A0H597|A0H597_9CHLR DNA mismatch repair protein MutS - Chloroflexus aggregans DSM 9485 go_0006298
>A0L7L5|A0L7L5_MAGSM DNA mismatch repair protein MutS - Magnetococcus sp. (strain MC-1) go_0006298
>A0LXF9|A0LXF9_GRAFK Transmembrane MutS family DNA mismatch repair protein - Gramella forsetii (strain KT0803) go_0006298
>Q1IN52|Q1IN52_ACIBL DNA mismatch repair protein MutS - Acidobacteria bacterium (strain Ellin345) go_0006298
>Q607R3|Q607R3_METCA DNA mismatch repair protein MutL - Methylococcus capsulatus go_0006298
>Q73FM2|Q73FM2_WOLPM DNA mismatch repair protein MutL-1 - Wolbachia pipientis wMel go_0006298
>Q82ZS4|Q82ZS4_ENTFA MutS2 family protein - Enterococcus faecalis (Streptococcus faecalis) go_0006298
>Q2LUL3|Q2LUL3_SYNAS DNA mismatch repair protein - Syntrophus aciditrophicus (strain SB) go_0006298
>Q64NN9|Q64NN9_BACFR DNA mismatch repair protein MutS - Bacteroides fragilis go_0006298
>Q4SYH8|Q4SYH8_TETNG Chromosome undetermined SCAF12061, whole genome shotgun sequence - Tetraodon nigroviridis (Green puffer) go_0006298
>Q4T7V9|Q4T7V9_TETNG Chromosome undetermined SCAF7971, whole genome shotgun sequence. - Tetraodon nigroviridis (Green puffer) go_0006298
>Q6CTU3|Q6CTU3_KLULA Kluyveromyces lactis strain NRRL Y-1140 chromosome C of strain NRRL Y-1140 of Kluyveromyces lactis - Kluyveromyces lactis (Yeast) go_0006298
>Q9UMP2|Q9UMP2_HUMAN G7 protein - Homo sapiens (Human) go_0006298
>Q4FWV4|Q4FWV4_LEIMA Mismatch repair protein - Leishmania major strain Friedlin go_0006298
>Q54QA0|Q54QA0_DICDI MutL DNA mismatch repair protein - Dictyostelium discoideum (Slime mold) go_0006298
>Q15NR2|Q15NR2_PSEA6 DNA mismatch repair protein MutL - Pseudoalteromonas atlantica (strain T6c / BAA-1087) go_0006298
>Q1IY51|Q1IY51_DEIGD DNA mismatch repair protein MutL - Deinococcus geothermalis (strain DSM 11300) go_0006298
>Q1VYU5|Q1VYU5_9FLAO DNA mismatch repair protein - Psychroflexus torquis ATCC 700755 go_0006298
>Q3ES50|Q3ES50_BACTI DNA mismatch repair protein mutS - Bacillus thuringiensis serovar israelensis ATCC 35646 go_0006298
>Q8XNM5|Q8XNM5_CLOPE MutS-like protein - Clostridium perfringens go_0006298
>Q7N9J2|Q7N9J2_PHOLL Very short patch repair protein - Photorhabdus luminescens subsp. laumondii go_0006298
>Q5NQM6|Q5NQM6_ZYMMO DNA mismatch repair enzyme - Zymomonas mobilis go_0006298
>Q90XA6|Q90XA6_DANRE Mismatch repair protein Msh6 - Danio rerio (Zebrafish) (Brachydanio rerio) go_0006298
>Q12VT6|Q12VT6_METBU T/G mismatch-specific endonuclease - Methanococcoides burtonii (strain DSM 6242) go_0006298
>Q0CL63|Q0CL63_ASPTN Predicted protein - Aspergillus terreus (strain NIH 2624) go_0006298
>Q5BXL4|Q5BXL4_SCHJA SJCHGC07751 protein - Schistosoma japonicum (Blood fluke) go_0006298
>Q45RT1|Q45RT1_PHYPA DNA mismatch repair protein MSH2 - Physcomitrella patens (Moss) go_0006298
>Q0M637|Q0M637_9CAUL DNA mismatch endonuclease vsr - Caulobacter sp. K31 go_0006298
>Q2AHV2|Q2AHV2_9FIRM DNA mismatch repair protein - Halothermothrix orenii H 168 go_0006298
>Q0F551|Q0F551_9PROT DNA mismatch repair protein - alpha proteobacterium HTCC2255 go_0006298
>Q9RC44|Q9RC44_BACHD YFIL - Bacillus halodurans go_0006298
>Q191C5|Q191C5_DESHD DNA mismatch repair protein MutS-like - Desulfitobacterium hafniense (strain DCB-2) go_0006298
>Q7A4N3|Q7A4N3_STAAN SA1747 protein - Staphylococcus aureus (strain N315) go_0006298
>Q3JAT2|Q3JAT2_NITOC DNA mismatch repair protein MutS-like - Nitrosococcus oceani (strain ATCC 19707 / NCIMB 11848) go_0006298
>Q4RUX5|Q4RUX5_TETNG Chromosome 12 SCAF14993, whole genome shotgun sequence - Tetraodon nigroviridis (Green puffer) go_0006298
>Q2FU05|Q2FU05_METHJ DNA mismatch repair protein MutL - Methanospirillum hungatei (strain JF-1 / DSM 864) go_0006298
>Q0CEW5|Q0CEW5_ASPTN Predicted protein - Aspergillus terreus (strain NIH 2624) go_0006298
>Q5CVI2|Q5CVI2_CRYPV MutS like ABC ATpase involved in DNA repair - Cryptosporidium parvum Iowa II go_0006298
>A0CT88|A0CT88_PARTE Chromosome undetermined scaffold_27, whole genome shotgun sequence - Paramecium tetraurelia go_0006298
>Q23YW9|Q23YW9_TETTH MutS domain II family protein - Tetrahymena thermophila SB210 go_0006298
>Q9BIX4|Q9BIX4_9TRYP MLH1 - Trypanosoma brucei go_0006298
>Q1D6D6|Q1D6D6_MYXXD Very short patch repair protein - Myxococcus xanthus (strain DK 1622) go_0006298
>Q1D568|Q1D568_MYXXD DNA mismatch repair protein MutL - Myxococcus xanthus (strain DK 1622) go_0006298
>Q092X9|Q092X9_STIAU MutS domain V protein - Stigmatella aurantiaca DW4/3-1 go_0006298
>Q01P03|Q01P03_SOLUE Smr protein/MutS2 - Solibacter usitatus (strain Ellin6076) go_0006298
>Q30QK8|Q30QK8_THIDN DNA mismatch repair protein MutS - Thiomicrospira denitrificans (strain ATCC 33889 / DSM 1351) go_0006298
>Q5QW89|Q5QW89_IDILO DNA mismatch repair enzyme, ATPase - Idiomarina loihiensis go_0006298
>Q2IIL0|Q2IIL0_ANADE DNA mismatch repair protein MutL - Anaeromyxobacter dehalogenans (strain 2CP-C) go_0006298
>Q5JEZ3|Q5JEZ3_PYRKO MutS-like DNA mismatch repair ATPase - Pyrococcus kodakaraensis (Thermococcus kodakaraensis) go_0006298
>Q2UF75|Q2UF75_ASPOR DNA mismatch repair protein - MLH2/PMS1/Pms2 family - Aspergillus oryzae go_0006298
>Q9SS53|Q9SS53_ARATH F16G16.7 protein - Arabidopsis thaliana (Mouse-ear cress) go_0006298
>Q8H6W5|Q8H6W5_CICAR MutS2-like DNA-mismatch repair protein-like protein - Cicer arietinum (Chickpea) (Garbanzo) go_0006298
>Q0TNF6|Q0TNF6_CLOP1 MutS domain protein - Clostridium perfringens (strain ATCC 13124 / NCTC 8237 / Type A) go_0006298
>Q1NVB1|Q1NVB1_9DELT DNA mismatch endonuclease vsr - delta proteobacterium MLMS-1 go_0006298
>Q2S4U1|Q2S4U1_SALRD MutS2 family protein - Salinibacter ruber (strain DSM 13855) go_0006298
>Q2URB4|Q2URB4_ASPOR Mismatch repair ATPase MSH4 - Aspergillus oryzae go_0006298
>Q6BVY0|Q6BVY0_DEBHA Debaryomyces hansenii chromosome B of strain CBS767 of Debaryomyces hansenii - Debaryomyces hansenii (Yeast) (Torulaspora hanseni go_0006298
>Q197H7|Q197H7_9CNID DNA mismatch repair protein mutS - Briareum asbestinum (deadman's fingers) go_0006298
>A0E414|A0E414_PARTE Chromosome undetermined scaffold_77, whole genome shotgun sequence - Paramecium tetraurelia go_0006298
>Q7K5K0|Q7K5K0_DROME GH09064p - Drosophila melanogaster (Fruit fly) go_0006298
>A0EJI9|A0EJI9_PANPA MLH3 - Pan paniscus (Pygmy chimpanzee) (Bonobo) go_0006298
>Q9LVW1|Q9LVW1_ARATH DNA mismatch repair protein MutS2-like - Arabidopsis thaliana (Mouse-ear cress) go_0006298
>Q68BK7|Q68BK7_NANBA DNA mismatch repair protein Mut2-like protein - Nannochloris bacillaris (Green alga) go_0006298
>Q045P1|Q045P1_LACGA Mismatch repair ATPase - Lactobacillus gasseri (strain ATCC 33323 / DSM 20243) go_0006298
>Q1LPG5|Q1LPG5_RALME DNA mismatch repair protein MutS precursor - Ralstonia metallidurans (strain CH34 / ATCC 43123 / DSM 2839) go_0006298
>Q1GKI1|Q1GKI1_SILST DNA mismatch repair protein MutL - Silicibacter sp. (strain TM1040) go_0006298
>Q3AV18|Q3AV18_SYNS9 MutS 2 protein - Synechococcus sp. (strain CC9902) go_0006298
>Q8EYH8|Q8EYH8_LEPIN MutS-like mismatch repair protein, ATPases - Leptospira interrogans go_0006298
>Q30SJ7|Q30SJ7_THIDN Smr protein/MutS2-like - Thiomicrospira denitrificans (strain ATCC 33889 / DSM 1351) go_0006298
>Q3ZY77|Q3ZY77_DEHSC DNA mismatch repair protein, MutL - Dehalococcoides sp. (strain CBDB1) go_0006298
>Q18K64|Q18K64_HALWD DNA mismatch repair protein MutS1 - Haloquadratum walsbyi (strain DSM 16790) go_0006298
>Q0MR19|Q0MR19_PENMA MSH4-like protein - Penicillium marneffei go_0006298
>Q6BW83|Q6BW83_DEBHA Debaryomyces hansenii chromosome B of strain CBS767 of Debaryomyces hansenii - Debaryomyces hansenii (Yeast) (Torulaspora hanseni go_0006298
>Q6E688|Q6E688_ANTLO MUTS DNA mismatch repair protein-like protein - Antonospora locustae (Nosema locustae) go_0006298
>Q56XI7|Q56XI7_ARATH DNA mismatch repair protein - Arabidopsis thaliana (Mouse-ear cress) go_0006298
>Q5HMG8|Q5HMG8_STAEQ MutS family protein - Staphylococcus epidermidis (strain ATCC 35984 / RP62A) go_0006298
>Q31MA9|Q31MA9_SYNP7 DNA mismatch repair protein MutL - Synechococcus sp. (strain PCC 7942) (Anacystis nidulans R2) go_0006298
>Q67QE3|Q67QE3_SYMTH DNA mismatch repair protein - Symbiobacterium thermophilum go_0006298
>Q2GJL7|Q2GJL7_ANAPZ DNA mismatch repair protein MutS - Anaplasma phagocytophilum (strain HZ) go_0006298
>Q0MR14|Q0MR14_PENMA MLH3-like protein - Penicillium marneffei go_0006298
>Q4WGB7|Q4WGB7_ASPFU DNA mismatch repair protein Msh3 - Aspergillus fumigatus (Sartorya fumigata) go_0006298
>Q22B61|Q22B61_TETTH DNA mismatch repair protein, C-terminal domain containing protein - Tetrahymena thermophila SB210 go_0006298
>Q4FXN1|Q4FXN1_LEIMA MutS-like protein - Leishmania major strain Friedlin go_0006298
>Q017W3|Q017W3_OSTTA MutS 1 protein - Ostreococcus tauri go_0006298
>Q00ZN4|Q00ZN4_OSTTA Mismatch repair ATPase MSH4 - Ostreococcus tauri go_0006298
>Q1YFE0|Q1YFE0_9RHIZ DNA mismatch repair protein mutS - Aurantimonas sp. SI85-9A1 go_0006298
>Q1BDU7|Q1BDU7_MYCSS DNA mismatch endonuclease vsr - Mycobacterium sp. (strain MCS) go_0006298
>Q03BC3|Q03BC3_LACC3 Mismatch repair ATPase - Lactobacillus casei (strain ATCC 334) go_0006298
>Q03VG8|Q03VG8_LEUMM MutS family ATPase - Leuconostoc mesenteroides subsp. mesenteroides (strain ATCC 8293 / NCDO 523) go_0006298
>A0LSU7|A0LSU7_ACIC1 DNA mismatch repair protein MutS domain protein - Acidothermus cellulolyticus (strain ATCC 43068 / 11B) go_0006298
>Q0LXM2|Q0LXM2_9CAUL DNA mismatch repair protein MutL - Caulobacter sp. K31 go_0006298
>Q31GP4|Q31GP4_THICR DNA mismatch repair protein MutL - Thiomicrospira crunogena (strain XCL-2) go_0006298
>Q82ZA3|Q82ZA3_ENTFA DNA mismatch repair protein HexB - Enterococcus faecalis (Streptococcus faecalis) go_0006298
>Q2NW65|Q2NW65_SODGM DNA mismatch repair protein - Sodalis glossinidius (strain morsitans) go_0006298
>Q7NE77|Q7NE77_GLOVI Gll4003 protein - Gloeobacter violaceus go_0006298
>Q3IDU0|Q3IDU0_PSEHT Enzyme in GATC methyl-directed mismatch repair, stimulates binding of Vsr and MutS to heteroduplex DNA - Pseudoalteromonas halopl go_0006298
>Q6GNZ4|Q6GNZ4_XENLA MGC80774 protein - Xenopus laevis (African clawed frog) go_0006298
>Q4TCN4|Q4TCN4_TETNG Chromosome undetermined SCAF6792, whole genome shotgun sequence. - Tetraodon nigroviridis (Green puffer) go_0006298
>Q753U9|Q753U9_ASHGO AFR226Cp - Ashbya gossypii (Yeast) (Eremothecium gossypii) go_0006298
>A0CH16|A0CH16_PARTE Chromosome undetermined scaffold_18, whole genome shotgun sequence - Paramecium tetraurelia go_0006298
>Q55GU9|Q55GU9_DICDI DNA mismatch repair protein - Dictyostelium discoideum (Slime mold) go_0006298
>Q6WD98|Q6WD98_GIALA Msh6 - Giardia lamblia (Giardia intestinalis) go_0006298
>Q5DDZ7|Q5DDZ7_SCHJA SJCHGC00949 protein - Schistosoma japonicum (Blood fluke) go_0006298
>Q01B29|Q01B29_OSTTA DNA mismatch repair protein MSH3 - Ostreococcus tauri go_0006298
>Q011M5|Q011M5_OSTTA Mismatch repair ATPase MSH4 - Ostreococcus tauri go_0006298
>Q0AYB5|Q0AYB5_SYNWW DNA mismatch repair protein MutS - Syntrophomonas wolfei subsp. wolfei (strain Goettingen) go_0006298
>Q12J93|Q12J93_SHEDO DNA mismatch repair protein MutL - Shewanella denitrificans (strain OS217 / ATCC BAA-1090 / DSM 15013) go_0006298
>Q1JEH1|Q1JEH1_STRPD DNA mismatch repair protein mutL - Streptococcus pyogenes serotype M2 (strain MGAS10270) go_0006298
>Q41B78|Q41B78_9BACI DNA mismatch repair protein - Exiguobacterium sibiricum 255-15 go_0006298
>Q0BV38|Q0BV38_GRABC DNA mismatch repair protein mutS - Granulobacter bethesdensis (strain ATCC BAA-1260 / CGDNIH1) go_0006298
>Q7P5M3|Q7P5M3_FUSNV DNA mismatch repair protein mutL - Fusobacterium nucleatum subsp. vincentii ATCC 49256 go_0006298
>Q1IY52|Q1IY52_DEIGD DNA mismatch repair protein MutS - Deinococcus geothermalis (strain DSM 11300) go_0006298
>Q5NHG8|Q5NHG8_FRATT DNA mismatch repair protein - Francisella tularensis subsp. tularensis go_0006298
>Q2RHS6|Q2RHS6_MOOTA MutS2 family protein - Moorella thermoacetica (strain ATCC 39073) go_0006298
>Q7NF89|Q7NF89_GLOVI Glr3637 protein - Gloeobacter violaceus go_0006298
>Q5HBW2|Q5HBW2_EHRRW DNA mismatch repair protein MutL - Ehrlichia ruminantium (strain Welgevonden) go_0006298
>Q0MR13|Q0MR13_PENMA PMS1-like protein - Penicillium marneffei go_0006298
>O95745|O95745_HUMAN PMS2L15 protein - Homo sapiens (Human) go_0006298
>Q6WDA0|Q6WDA0_GIALA Pms1 - Giardia lamblia (Giardia intestinalis) go_0006298
>Q7G278|Q7G278_ORYSJ MutS domain V family protein, expressed - Oryza sativa subsp. japonica (Rice) go_0006298
>Q1NUT5|Q1NUT5_9DELT DNA mismatch repair protein:ATP-binding region, ATPase-like - delta proteobacterium MLMS-1 go_0006298
>Q1AZB0|Q1AZB0_RUBXD DNA mismatch repair protein MutS - Rubrobacter xylanophilus (strain DSM 9941 / NBRC 16129) go_0006298
>Q3A141|Q3A141_PELCD Mismatch repair ATPase - Pelobacter carbinolicus (strain DSM 2380 / Gra Bd 1) go_0006298
>Q4ZYY2|Q4ZYY2_PSEU2 DNA mismatch repair protein - Pseudomonas syringae pv. syringae (strain B728a) go_0006298
>Q6F9W0|Q6F9W0_ACIAD Enzyme in methyl-directed mismatch repair, stimulates binding of Vsr and MutS to heteroduplex DNA - Acinetobacter sp. (strain ADP go_0006298
>Q5WTA0|Q5WTA0_LEGPL DNA mismatch repair protein MutL - Legionella pneumophila (strain Lens) go_0006298
>Q2FU04|Q2FU04_METHJ DNA mismatch repair protein MutS - Methanospirillum hungatei (strain JF-1 / DSM 864) go_0006298
>Q6MFS6|Q6MFS6_NEUCR Related to DNA mismatch repair protein PMS1 - Neurospora crassa go_0006298
>Q9C1S1|Q9C1S1_CANGA Msh4p-related protein - Candida glabrata (Yeast) (Torulopsis glabrata) go_0006298
>Q9GYU5|Q9GYU5_TRYCR MSH2 - Trypanosoma cruzi go_0006298
>A0EFZ8|A0EFZ8_PARTE Chromosome undetermined scaffold_94, whole genome shotgun sequence - Paramecium tetraurelia go_0006298
>Q0BUZ1|Q0BUZ1_GRABC DNA mismatch repair protein mutL - Granulobacter bethesdensis (strain ATCC BAA-1260 / CGDNIH1) go_0006298
>A0GZW9|A0GZW9_9CHLR MutS2 family protein - Chloroflexus aggregans DSM 9485 go_0006298
>Q1MQP5|Q1MQP5_LAWIP DNA mismatch repair enzyme - Lawsonia intracellularis (strain PHE/MN1-00) go_0006298
>Q2S1V0|Q2S1V0_SALRD DNA mismatch repair protein MutL - Salinibacter ruber (strain DSM 13855) go_0006298
>Q8DG58|Q8DG58_SYNEL DNA mismatch repair protein - Synechococcus elongatus (Thermosynechococcus elongatus) go_0006298
>Q2GE72|Q2GE72_NEOSM DNA mismatch repair protein MutS - Neorickettsia sennetsu (strain Miyayama) go_0006298
>Q2RJG2|Q2RJG2_MOOTA DNA mismatch repair protein MutS - Moorella thermoacetica (strain ATCC 39073) go_0006298
>Q4RTJ3|Q4RTJ3_TETNG Chromosome 2 SCAF14997, whole genome shotgun sequence. - Tetraodon nigroviridis (Green puffer) go_0006298
>Q18FJ9|Q18FJ9_HALWD DNA mismatch repair protein MutS2 - Haloquadratum walsbyi (strain DSM 16790) go_0006298
>Q46EW2|Q46EW2_METBF Gliding motility protein - Methanosarcina barkeri (strain Fusaro / DSM 804) go_0006298
>Q0CP76|Q0CP76_ASPTN DNA mismatch repair protein msh-2 - Aspergillus terreus (strain NIH 2624) go_0006298
>Q7S4J6|Q7S4J6_NEUCR DNA mismatch repair protein msh6 - Neurospora crassa go_0006298
>Q6WD97|Q6WD97_GIALA Msh2 - Giardia lamblia (Giardia intestinalis) go_0006298
>Q3CY66|Q3CY66_STRAG DNA mismatch repair protein HexA - Streptococcus agalactiae H36B go_0006298
>Q21TW8|Q21TW8_RHOFD T/G mismatch-specific endonuclease - Rhodoferax ferrireducens (strain DSM 15236 / ATCC BAA-621 / T118) go_0006298
>Q76DY7|Q76DY7_THETH MutS2 - Thermus thermophilus go_0006298
>Q2RJG1|Q2RJG1_MOOTA DNA mismatch repair protein MutL - Moorella thermoacetica (strain ATCC 39073) go_0006298
>Q97DB6|Q97DB6_CLOAB Mismatch repair protein MutS-like ATPase - Clostridium acetobutylicum go_0006298
>Q3IVR8|Q3IVR8_RHOS4 T/G mismatch-specific endonuclease - Rhodobacter sphaeroides (strain ATCC 17023 / 2.4.1 / NCIB 8253 / DSM 158) go_0006298
>Q5L4T7|Q5L4T7_CHLAB DNA mismatch repair protein MutL - Chlamydophila abortus go_0006298
>Q8SSB0|Q8SSB0_ENCCU DNA MISMATCH REPAIR PROTEIN - Encephalitozoon cuniculi go_0006298
>Q6CF53|Q6CF53_YARLI Yarrowia lipolytica chromosome B of strain CLIB122 of Yarrowia lipolytica - Yarrowia lipolytica (Candida lipolytica) go_0006298
>Q1ZXH0|Q1ZXH0_DICDI DNA mismatch repair protein - Dictyostelium discoideum (Slime mold) go_0006298
>Q0ETA5|Q0ETA5_THEET MutS2 family protein - Thermoanaerobacter ethanolicus X514 go_0006298
>Q187T7|Q187T7_CLOD6 DNA mismatch repair protein - Clostridium difficile (strain 630) go_0006298
>Q3EYF7|Q3EYF7_BACTI ABC transporter ATP-binding protein - Bacillus thuringiensis serovar israelensis ATCC 35646 go_0006298
>Q10YG4|Q10YG4_TRIEI DNA mismatch repair protein MutS - Trichodesmium erythraeum (strain IMS101) go_0006298
>Q040G2|Q040G2_LACGA MutS family ATPase - Lactobacillus gasseri (strain ATCC 33323 / DSM 20243) go_0006298
>Q30VN9|Q30VN9_DESDG DNA mismatch repair protein MutL - Desulfovibrio desulfuricans (strain G20) go_0006298
>Q74FQ9|Q74FQ9_GEOSL MutS2 family protein - Geobacter sulfurreducens go_0006298
>Q8RIK8|Q8RIK8_FUSNN DNA mismatch repair protein mutS - Fusobacterium nucleatum subsp. nucleatum go_0006298
>Q4RLW6|Q4RLW6_TETNG Chromosome 10 SCAF15019, whole genome shotgun sequence. - Tetraodon nigroviridis (Green puffer) go_0006298
>Q46CE3|Q46CE3_METBF DNA mismatch repair protein MutL - Methanosarcina barkeri (strain Fusaro / DSM 804) go_0006298
>Q97AY6|Q97AY6_THEVO DNA mismatch repair protein [MutS] - Thermoplasma volcanium go_0006298
>Q2UG92|Q2UG92_ASPOR DNA mismatch repair protein - MLH3 family - Aspergillus oryzae go_0006298
>Q75D87|Q75D87_ASHGO ABR137Wp - Ashbya gossypii (Yeast) (Eremothecium gossypii) go_0006298
>Q873Z3|Q873Z3_LEPMC Mismatch repair protein 5 - Leptosphaeria maculans (Blackleg fungus) go_0006298
>Q6DCA4|Q6DCA4_HUMAN LOC554248 protein - Homo sapiens (Human) go_0006298
>Q5CRJ3|Q5CRJ3_CRYPV MutL family ATpase - Cryptosporidium parvum Iowa II go_0006298
>A0LJK2|A0LJK2_SYNFM DNA mismatch repair protein MutL - Syntrophobacter fumaroxidans (strain DSM 10017 / MPOB) go_0006298
>A0HGX1|A0HGX1_COMTE DNA mismatch repair protein MutL - Comamonas testosteroni KF-1 go_0006298
>Q1CTQ1|Q1CTQ1_HELPH DNA mismatch repair protein - Helicobacter pylori (strain HPAG1) go_0006298
>Q97ES3|Q97ES3_CLOAB MutS-like mismatch repair protein, ATPases - Clostridium acetobutylicum go_0006298
>Q8R8T8|Q8R8T8_THETN MutS-like ATPases involved in mismatch repair, family 2 - Thermoanaerobacter tengcongensis go_0006298
>Q5UZF5|Q5UZF5_HALMA DNA mismatch repair protein mutL - Haloarcula marismortui (Halobacterium marismortui) go_0006298
>Q97AY7|Q97AY7_THEVO Mismatch binding protein - Thermoplasma volcanium go_0006298
>Q7Z7S7|Q7Z7S7_COPCI MSH5 - Coprinus cinereus (Inky cap fungus) (Hormographiella aspergillata) go_0006298
>A0D8D3|A0D8D3_PARTE Chromosome undetermined scaffold_405, whole genome shotgun sequence. - Paramecium tetraurelia go_0006298
>Q16IG1|Q16IG1_AEDAE DNA mismatch repair protein pms2 - Aedes aegypti (Yellowfever mosquito) go_0006298
>Q23K54|Q23K54_TETTH MutS domain III family protein - Tetrahymena thermophila SB210 go_0006298
>Q54QB8|Q54QB8_DICDI DNA mismatch repair protein - Dictyostelium discoideum (Slime mold) go_0006298
>Q0EZG8|Q0EZG8_9PROT DNA mismatch repair protein - Mariprofundus ferrooxydans PV-1 go_0006298
>Q1VK11|Q1VK11_9FLAO DNA mismatch repair protein - Psychroflexus torquis ATCC 700755 go_0006298
>Q1AZA9|Q1AZA9_RUBXD DNA mismatch repair protein MutL - Rubrobacter xylanophilus (strain DSM 9941 / NBRC 16129) go_0006298
>Q4AP86|Q4AP86_9CHLB DNA mismatch repair protein MutS, C-terminal:Smr protein/MutS2 C-terminal - Chlorobium phaeobacteroides BS1 go_0006298
>Q0F2W2|Q0F2W2_9PROT DNA mismatch repair protein - Mariprofundus ferrooxydans PV-1 go_0006298
>Q5ZW52|Q5ZW52_LEGPH Patch repair protein - Legionella pneumophila subsp. pneumophila (strain Philadelphia 1 / ATCC 33152 / DSM 7513) go_0006298
>Q5UYP2|Q5UYP2_HALMA Mismatch repair protein - Haloarcula marismortui (Halobacterium marismortui) go_0006298
>Q7SCN8|Q7SCN8_NEUCR Predicted protein - Neurospora crassa go_0006298
>Q1WBR4|Q1WBR4_HARVE Pms1 - Hartmannella vermiformis (Amoeba) go_0006298
>Q27053|Q27053_TRYRA DNA mismatch repair protein - Trypanosoma rangeli go_0006298
>Q194I0|Q194I0_DESHD DNA mismatch repair protein MutS - Desulfitobacterium hafniense (strain DCB-2) go_0006298
>Q027Y0|Q027Y0_SOLUE T/G mismatch-specific endonuclease - Solibacter usitatus (strain Ellin6076) go_0006298
>Q2BBB5|Q2BBB5_9BACI Very-short-patch-repair endonuclease - Bacillus sp. NRRL B-14911 go_0006298
>Q41E14|Q41E14_9BACI MutS 2 protein - Exiguobacterium sibiricum 255-15 go_0006298
>A0LSU8|A0LSU8_ACIC1 DNA mismatch repair protein MutS domain protein - Acidothermus cellulolyticus (strain ATCC 43068 / 11B) go_0006298
>Q0AYB2|Q0AYB2_SYNWW DNA mismatch repair protein MutL - Syntrophomonas wolfei subsp. wolfei (strain Goettingen) go_0006298
>Q6ALS9|Q6ALS9_DESPS Related to DNA mismatch repair protein MutL - Desulfotalea psychrophila go_0006298
>Q6MJ71|Q6MJ71_BDEBA MutS-like mismatch repair protein, ATPases - Bdellovibrio bacteriovorus go_0006298
>Q4FT86|Q4FT86_PSYAR DNA mismatch repair protein MutL - Psychrobacter arcticum go_0006298
>Q899F0|Q899F0_CLOTE DNA mismatch repair protein hexA - Clostridium tetani go_0006298
>Q5FVX9|Q5FVX9_XENTR Pms1-prov protein - Xenopus tropicalis (Western clawed frog) (Silurana tropicalis) go_0006298
>Q8SS00|Q8SS00_ENCCU DNA MISMATCH REPAIR PROTEIN - Encephalitozoon cuniculi go_0006298
>Q6PIC9|Q6PIC9_HUMAN MLH3 protein - Homo sapiens (Human) go_0006298
>Q7RE54|Q7RE54_PLAYO HMLH1 gene product-related - Plasmodium yoelii yoelii go_0006298
>Q7XKD3|Q7XKD3_ORYSJ OSJNBb0017I01.21 protein - Oryza sativa subsp. japonica (Rice) go_0006298
>Q01C10|Q01C10_OSTTA DNA mismatch repair MutS family - Ostreococcus tauri go_0006298
>Q75F21|Q75F21_ASHGO AAL093Cp - Ashbya gossypii (Yeast) (Eremothecium gossypii) go_0006298
>Q6BYB4|Q6BYB4_DEBHA Debaryomyces hansenii chromosome A of strain CBS767 of Debaryomyces hansenii - Debaryomyces hansenii (Yeast) (Torulaspora hanseni go_0006298
>A0DMV3|A0DMV3_PARTE Chromosome undetermined scaffold_57, whole genome shotgun sequence - Paramecium tetraurelia go_0006298
>Q6WDA1|Q6WDA1_GIALA Mlh2 - Giardia lamblia (Giardia intestinalis) go_0006298
>Q7F952|Q7F952_ORYSA OSJNBb0002J11.13 protein - Oryza sativa (Rice) go_0006298
>Q018R3|Q018R3_OSTTA DNA mismatch repair MutS family protein - Ostreococcus tauri go_0006298
>Q187T6|Q187T6_CLOD6 DNA mismatch repair protein - Clostridium difficile (strain 630) go_0006298
>Q6W3L4|Q6W3L4_9PROT MutS2 family protein - Alvinella pompejana epibiont 7G3 go_0006298
>Q0AVD3|Q0AVD3_SYNWW MutS-like mismatch repair protein, ATPase precursor - Syntrophomonas wolfei subsp. wolfei (strain Goettingen) go_0006298
>Q2AE67|Q2AE67_9FIRM MutS 2 protein - Halothermothrix orenii H 168 go_0006298
>Q1ZKC5|Q1ZKC5_9VIBR DNA mismatch repair protein - Vibrio angustum S14 go_0006298
>Q6MLQ3|Q6MLQ3_BDEBA DNA mismatch repair protein - Bdellovibrio bacteriovorus go_0006298
>Q72B48|Q72B48_DESVH MutS2 family protein - Desulfovibrio vulgaris (strain Hildenborough / ATCC 29579 / NCIMB 8303) go_0006298
>Q7VJ68|Q7VJ68_HELHP Mismatch repair ATPase MutS - Helicobacter hepaticus go_0006298
>Q6MMR0|Q6MMR0_BDEBA DNA mismatch repair protein MutL - Bdellovibrio bacteriovorus go_0006298
>Q67NL0|Q67NL0_SYMTH DNA mismatch repair protein - Symbiobacterium thermophilum go_0006298
>Q8EL90|Q8EL90_OCEIH Very-short-patch-repair endonuclease - Oceanobacillus iheyensis go_0006298
>Q4S3P8|Q4S3P8_TETNG Chromosome 17 SCAF14747, whole genome shotgun sequence - Tetraodon nigroviridis (Green puffer) go_0006298
>Q90XA7|Q90XA7_DANRE Mismatch repair protein Msh2 - Danio rerio (Zebrafish) (Brachydanio rerio) go_0006298
>Q8SQV0|Q8SQV0_ENCCU DNA MISMATCH REPAIR PROTEIN OF THE MUTL/HEXB FAMILY - Encephalitozoon cuniculi go_0006298
>Q6C0A2|Q6C0A2_YARLI Yarrowia lipolytica chromosome F of strain CLIB122 of Yarrowia lipolytica - Yarrowia lipolytica (Candida lipolytica) go_0006298
>Q755L3|Q755L3_ASHGO AFL199Cp - Ashbya gossypii (Yeast) (Eremothecium gossypii) go_0006298
>Q7PV89|Q7PV89_ANOGA AGAP012245-PA - Anopheles gambiae str. PEST go_0006298
>Q1U6Y5|Q1U6Y5_LACRE DNA mismatch repair protein:ATP-binding region, ATPase-like - Lactobacillus reuteri 100-23 go_0006298
>Q1B013|Q1B013_RUBXD DNA mismatch repair protein MutL - Rubrobacter xylanophilus (strain DSM 9941 / NBRC 16129) go_0006298
>Q21T86|Q21T86_RHOFD DNA mismatch repair protein MutL - Rhodoferax ferrireducens (strain DSM 15236 / ATCC BAA-621 / T118) go_0006298
>Q31CW4|Q31CW4_PROM9 MutS2 family protein - Prochlorococcus marinus (strain MIT 9312) go_0006298
>Q7MVI9|Q7MVI9_PORGI MutS family protein - Porphyromonas gingivalis (Bacteroides gingivalis) go_0006298
>Q5V306|Q5V306_HALMA DNA mismatch repair protein - Haloarcula marismortui (Halobacterium marismortui) go_0006298
>Q2URT6|Q2URT6_ASPOR Mismatch repair ATPase - Aspergillus oryzae go_0006298
>Q6FPA0|Q6FPA0_CANGA Candida glabrata strain CBS138 chromosome J complete sequence - Candida glabrata (Yeast) (Torulopsis glabrata) go_0006298
>Q6CIT3|Q6CIT3_KLULA Kluyveromyces lactis strain NRRL Y-1140 chromosome F of strain NRRL Y-1140 of Kluyveromyces lactis - Kluyveromyces lactis (Yeast) go_0006298
>Q0ZAJ2|Q0ZAJ2_HUMAN MSH2-Ex3 isoform - Homo sapiens (Human) go_0006298
>Q7RIF1|Q7RIF1_PLAYO Phosphatase - Plasmodium yoelii yoelii go_0006298
>Q7RKG5|Q7RKG5_PLAYO G/T mismatch binding protein-related - Plasmodium yoelii yoelii go_0006298
>Q08VG0|Q08VG0_STIAU DNA mismatch repair protein MutS - Stigmatella aurantiaca DW4/3-1 go_0006298
>Q118W5|Q118W5_TRIEI DNA mismatch repair protein MutL - Trichodesmium erythraeum (strain IMS101) go_0006298
>Q0MR18|Q0MR18_PENMA MSH5-like protein - Penicillium marneffei go_0006298
>Q7QCI2|Q7QCI2_ANOGA AGAP002642-PA - Anopheles gambiae str. PEST go_0006298
>Q8IAJ9|Q8IAJ9_PLAFA PF00_0002 protein - Plasmodium falciparum go_0006298
>Q0J1W5|Q0J1W5_ORYSJ Os09g0407600 protein - Oryza sativa subsp. japonica (Rice) go_0006298
>Q0SUJ6|Q0SUJ6_CLOPS MutS domain V protein - Clostridium perfringens (strain SM101 / Type A) go_0006298
>Q11RR4|Q11RR4_CYTH3 DNA-mismatch repair protein - Cytophaga hutchinsonii (strain ATCC 33406 / NCIMB 9469) go_0006298
>Q01NF5|Q01NF5_SOLUE ABC transporter related - Solibacter usitatus (strain Ellin6076) go_0006298
>Q04GK7|Q04GK7_OENOB MutS family ATPase - Oenococcus oeni (strain BAA-331 / PSU-1) go_0006298
>A0L6G5|A0L6G5_MAGSM DNA mismatch repair protein MutL - Magnetococcus sp. (strain MC-1) go_0006298
>Q1IZY3|Q1IZY3_DEIGD MutS2 family protein - Deinococcus geothermalis (strain DSM 11300) go_0006298
>Q48A24|Q48A24_COLP3 DNA mismatch repair protein MutL - Colwellia psychrerythraea (strain 34H / ATCC BAA-681) (Vibrio psychroerythus) go_0006298
>Q8RBT4|Q8RBT4_THETN MutS-like ATPases involved in mismatch repair, family 2 - Thermoanaerobacter tengcongensis go_0006298
>Q4RLZ8|Q4RLZ8_TETNG Chromosome 10 SCAF15019, whole genome shotgun sequence. - Tetraodon nigroviridis (Green puffer) go_0006298
>Q18K68|Q18K68_HALWD DNA mismatch repair protein MutL - Haloquadratum walsbyi (strain DSM 16790) go_0006298
>Q8N5Q6|Q8N5Q6_HUMAN PMS2 protein - Homo sapiens (Human) go_0006298
>Q86G82|Q86G82_PLAFA DNA mismatch repair enzyme - Plasmodium falciparum go_0006298
>Q23AD6|Q23AD6_TETTH MutS domain III family protein - Tetrahymena thermophila SB210 go_0006298
>Q5CU14|Q5CU14_CRYPV PMS1'MutL family ATpase' - Cryptosporidium parvum Iowa II go_0006298
>Q69MM0|Q69MM0_ORYSJ DNA mismatch repair protein-like - Oryza sativa subsp. japonica (Rice) go_0006298
>Q8GE41|Q8GE41_HELMO DNA mismatch repair protein MutL - Heliobacillus mobilis go_0006298
>Q01QW7|Q01QW7_SOLUE DNA mismatch repair protein MutL - Solibacter usitatus (strain Ellin6076) go_0006298
>Q2IKL1|Q2IKL1_ANADE DNA mismatch repair protein MutS-like - Anaeromyxobacter dehalogenans (strain 2CP-C) go_0006298
>Q2SYY2|Q2SYY2_BURTA Mismatch repair protein MutL - Burkholderia thailandensis (strain E264 / ATCC 700388 / DSM 13276 / CIP 106301) go_0006298
>Q5QV95|Q5QV95_IDILO DNA mismatch endonuclease, patch repair protein - Idiomarina loihiensis go_0006298
>Q5NYW8|Q5NYW8_AZOSE Very short patch repair protein - Azoarcus sp. (strain EbN1) (Aromatoleum aromaticum (strain EbN1)) go_0006298
>Q4RI69|Q4RI69_TETNG Chromosome 8 SCAF15044, whole genome shotgun sequence. - Tetraodon nigroviridis (Green puffer) go_0006298
>Q6FK13|Q6FK13_CANGA Candida glabrata strain CBS138 chromosome M complete sequence - Candida glabrata (Yeast) (Torulopsis glabrata) go_0006298
>Q0ZAJ5|Q0ZAJ5_HUMAN MLH1-Ex(9-10) isoform - Homo sapiens (Human) go_0006298
>Q020U0|Q020U0_SOLUE DNA mismatch repair protein MutS domain protein - Solibacter usitatus (strain Ellin6076) go_0006298
>Q10ZB7|Q10ZB7_TRIEI MutS2 family protein - Trichodesmium erythraeum (strain IMS101) go_0006298
>Q1D4Q8|Q1D4Q8_MYXXD MutS2 family protein - Myxococcus xanthus (strain DK 1622) go_0006298
>A0M1V2|A0M1V2_GRAFK MutS family DNA mismatch repair protein - Gramella forsetii (strain KT0803) go_0006298
>Q28ND8|Q28ND8_JANSC T/G mismatch-specific endonuclease - Jannaschia sp. (strain CCS1) go_0006298
>Q8DG52|Q8DG52_SYNEL DNA mismatch repair protein - Synechococcus elongatus (Thermosynechococcus elongatus) go_0006298
>Q3ABU1|Q3ABU1_CARHZ DNA mismatch repair protein MutS - Carboxydothermus hydrogenoformans (strain Z-2901 / DSM 6008) go_0006298
>Q5V1N4|Q5V1N4_HALMA ABC transporter ATP-binding protein - Haloarcula marismortui (Halobacterium marismortui) go_0006298
>Q755U7|Q755U7_ASHGO AER421Wp - Ashbya gossypii (Yeast) (Eremothecium gossypii) go_0006298
>Q54P75|Q54P75_DICDI DNA mismatch repair protein - Dictyostelium discoideum (Slime mold) go_0006298
>Q54KD8|Q54KD8_DICDI MutL DNA mismatch repair protein - Dictyostelium discoideum (Slime mold) go_0006298
>Q54QI0|Q54QI0_DICDI MutL DNA mismatch repair protein - Dictyostelium discoideum (Slime mold) go_0006298
>Q259F9|Q259F9_ORYSA H0124B04.17 protein - Oryza sativa (Rice) go_0006298
>Q9ZRV4|Q9ZRV4_ARATH MLH1 protein - Arabidopsis thaliana (Mouse-ear cress) go_0006298
>Q3CHQ6|Q3CHQ6_THEET DNA mismatch repair protein - Thermoanaerobacter ethanolicus ATCC 33223 go_0006298
>Q1ZE53|Q1ZE53_9GAMM DNA mismatch repair protein - Psychromonas sp. CNPT3 go_0006298
>Q1IIK1|Q1IIK1_ACIBL MutS2 family protein - Acidobacteria bacterium (strain Ellin345) go_0006298
>Q181L0|Q181L0_CLOD6 ABC transporter, ATP-binding protein - Clostridium difficile (strain 630) go_0006298
>Q0FEI2|Q0FEI2_9PROT DNA mismatch repair protein - alpha proteobacterium HTCC2255 go_0006298
>Q39TZ2|Q39TZ2_GEOMG DNA mismatch repair protein MutL - Geobacter metallireducens (strain GS-15 / ATCC 53774 / DSM 7210) go_0006298
>Q7NL47|Q7NL47_GLOVI DNA mismatch repair protein - Gloeobacter violaceus go_0006298
>Q7MX35|Q7MX35_PORGI MutS2 family protein - Porphyromonas gingivalis (Bacteroides gingivalis) go_0006298
>Q759V4|Q759V4_ASHGO ADR168Cp - Ashbya gossypii (Yeast) (Eremothecium gossypii) go_0006298
>Q552L1|Q552L1_DICDI DNA mismatch repair protein - Dictyostelium discoideum (Slime mold) go_0006298
>A0BIQ0|A0BIQ0_PARTE Chromosome undetermined scaffold_11, whole genome shotgun sequence - Paramecium tetraurelia go_0006298
>A0H4K2|A0H4K2_9CHLR DNA mismatch repair protein MutL - Chloroflexus aggregans DSM 9485 go_0006298
>Q1JVP7|Q1JVP7_DESAC DNA mismatch repair protein MutL - Desulfuromonas acetoxidans DSM 684 go_0006298
>Q1NYI8|Q1NYI8_9FLAO DNA mismatch repair protein mutS - Candidatus Sulcia muelleri str. Hc (Homalodisca coagulata) go_0006298
>Q4AM34|Q4AM34_9CHLB DNA mismatch endonuclease vsr - Chlorobium phaeobacteroides BS1 go_0006298
>Q3VIW8|Q3VIW8_9CHLB MutS 1 protein - Pelodictyon phaeoclathratiforme BU-1 go_0006298
>Q2SAF1|Q2SAF1_HAHCH DNA G:T-mismatch repair endonuclease - Hahella chejuensis (strain KCTC 2396) go_0006298
>Q4L600|Q4L600_STAHJ DNA mismatch repair protein MutL - Staphylococcus haemolyticus (strain JCSC1435) go_0006298
>Q5HU49|Q5HU49_CAMJR DNA mismatch repair protein - Campylobacter jejuni (strain RM1221) go_0006298
>Q5WAR1|Q5WAR1_BACSK MutS family DNA mismatch repair protein - Bacillus clausii (strain KSM-K16) go_0006298
>Q0MR16|Q0MR16_PENMA MLH1-like protein - Penicillium marneffei go_0006298
>Q6CHE5|Q6CHE5_YARLI Yarrowia lipolytica chromosome A of strain CLIB122 of Yarrowia lipolytica - Yarrowia lipolytica (Candida lipolytica) go_0006298
>Q86G84|Q86G84_PLAFA DNA mismatch repair enzyme - Plasmodium falciparum go_0006298
>Q941I6|Q941I6_ARATH DNA mismatch repair protein - Arabidopsis thaliana (Mouse-ear cress) go_0006298
>Q00ZW2|Q00ZW2_OSTTA Mismatch repair ATPase MSH4 - Ostreococcus tauri go_0006298
>Q1NDB7|Q1NDB7_9SPHN DNA mismatch repair protein MutS - Sphingomonas sp. SKA58 go_0006298
>Q18UR5|Q18UR5_DESHD MutS2 family protein - Desulfitobacterium hafniense (strain DCB-2) go_0006298
>Q3Y128|Q3Y128_ENTFC DNA mismatch repair protein MutS, C-terminal - Enterococcus faecium DO go_0006298
>A0LQ21|A0LQ21_SYNFM T/G mismatch-specific endonuclease - Syntrophobacter fumaroxidans (strain DSM 10017 / MPOB) go_0006298
>Q17ZU4|Q17ZU4_CLOD6 ABC transporter, ATP-binding protein - Clostridium difficile (strain 630) go_0006298
>Q7UMZ3|Q7UMZ3_RHOBA DNA mismatch repair protein - Rhodopirellula baltica go_0006298
>Q18FK0|Q18FK0_HALWD DNA mismatch repair protein MutL - Haloquadratum walsbyi (strain DSM 16790) go_0006298
>Q0D165|Q0D165_ASPTN Predicted protein - Aspergillus terreus (strain NIH 2624) go_0006298
>Q6CSR1|Q6CSR1_KLULA Kluyveromyces lactis strain NRRL Y-1140 chromosome C of strain NRRL Y-1140 of Kluyveromyces lactis - Kluyveromyces lactis (Yeast) go_0006298
>Q6CTN4|Q6CTN4_KLULA Kluyveromyces lactis strain NRRL Y-1140 chromosome C of strain NRRL Y-1140 of Kluyveromyces lactis - Kluyveromyces lactis (Yeast) go_0006298
>Q6E6G8|Q6E6G8_ANTLO MUTS DNA mismatch repair protein-like protein - Antonospora locustae (Nosema locustae) go_0006298
>Q7SCW0|Q7SCW0_NEUCR Predicted protein - Neurospora crassa go_0006298
>Q0AXY6|Q0AXY6_SYNWW Recombination and DNA strand exchange inhibitor protein - Syntrophomonas wolfei subsp. wolfei (strain Goettingen) go_0006298
>Q11SW5|Q11SW5_CYTH3 DNA mismatch repair protein - Cytophaga hutchinsonii (strain ATCC 33406 / NCIMB 9469) go_0006298
>Q0AK56|Q0AK56_MARMM T/G mismatch-specific endonuclease - Maricaulis maris (strain MCS10) go_0006298
>Q2IF54|Q2IF54_ANADE T/G mismatch-specific endonuclease - Anaeromyxobacter dehalogenans (strain 2CP-C) go_0006298
>Q12VD0|Q12VD0_METBU DNA mismatch repair protein MutL - Methanococcoides burtonii (strain DSM 6242) go_0006298
>Q8SR47|Q8SR47_ENCCU DNA MISMATCH REPAIR PROTEIN OF THE MUTS FAMILY - Encephalitozoon cuniculi go_0006298
>Q04A40|Q04A40_LACDB T/G mismatch-specific endonuclease - Lactobacillus delbrueckii subsp. bulgaricus (strain ATCC BAA-365) go_0006298
>Q4C9J4|Q4C9J4_CROWT DNA mismatch repair protein - Crocosphaera watsonii go_0006298
>Q73MQ8|Q73MQ8_TREDE MutS2 family protein - Treponema denticola go_0006298
>Q13C14|Q13C14_RHOPS ABC transporter related - Rhodopseudomonas palustris (strain BisB5) go_0006298
>Q8TTB5|Q8TTB5_METAC DNA mismatch repair protein - Methanosarcina acetivorans go_0006298
>Q6FSS8|Q6FSS8_CANGA Candida glabrata strain CBS138 chromosome G complete sequence - Candida glabrata (Yeast) (Torulopsis glabrata) go_0006298
>Q4VAL4|Q4VAL4_HUMAN PMS1 protein - Homo sapiens (Human) go_0006298
>Q7QBF8|Q7QBF8_ANOGA AGAP003190-PA - Anopheles gambiae str. PEST go_0006298
>Q5CK06|Q5CK06_CRYHO DNA repair protein - Cryptosporidium hominis go_0006298
>Q1NYV8|Q1NYV8_9FLAO DNA mismatch repair protein mutS - Candidatus Sulcia muelleri str. Hc (Homalodisca coagulata) go_0006298
>Q47B87|Q47B87_DECAR DNA mismatch repair protein MutL - Dechloromonas aromatica (strain RCB) go_0006298
>Q6MNH7|Q6MNH7_BDEBA DNA mismatch repair protein - Bdellovibrio bacteriovorus go_0006298
>Q82W65|Q82W65_NITEU DNA mismatch repair protein MutS family, C-terminal domain - Nitrosomonas europaea go_0006298
>P53010|PAN2_YEAST PAB-dependent poly(A)-specific ribonuclease subunit PAN2 - Saccharomyces cerevisiae (Baker's yeast) go_0006301
>P87231|MUS81_SCHPO Crossover junction endonuclease mus81 - Schizosaccharomyces pombe (Fission yeast) go_0006301
>P36102|PAN3_YEAST PAB-dependent poly(A)-specific ribonuclease subunit PAN3 - Saccharomyces cerevisiae (Baker's yeast) go_0006301
>P10862|RAD18_YEAST Postreplication repair E3 ubiquitin-protein ligase RAD18 - Saccharomyces cerevisiae (Baker's yeast) go_0006301
>Q9C0J8|WDR33_HUMAN WD repeat-containing protein 33 - Homo sapiens (Human) go_0006301
>P02293|H2B1_YEAST Histone H2B.1 - Saccharomyces cerevisiae (Baker's yeast) go_0006301
>P06778|RAD52_YEAST DNA repair and recombination protein RAD52 - Saccharomyces cerevisiae (Baker's yeast) go_0006301
>P53152|MMS2_YEAST Ubiquitin-conjugating enzyme variant MMS2 - Saccharomyces cerevisiae (Baker's yeast) go_0006301
>Q8BQY8|HUS1_MOUSE Checkpoint protein HUS1 - Mus musculus (Mouse) go_0006302
>Q2MHH4|KU70_ASPOR Protein Ku70 - Aspergillus oryzae go_0006302
>P38781|RSC30_YEAST Chromatin structure-remodeling complex protein RSC30 - Saccharomyces cerevisiae (Baker's yeast) go_0006302
>P53692|SMC6_SCHPO Structural maintenance of chromosomes protein 6 - Schizosaccharomyces pombe (Fission yeast) go_0006302
>Q01853|TERA_MOUSE Transitional endoplasmic reticulum ATPase - Mus musculus (Mouse) go_0006302
>Q08387|DNL4_YEAST DNA ligase 4 - Saccharomyces cerevisiae (Baker's yeast) go_0006302
>Q9UTJ8|RAD50_SCHPO DNA repair protein rad50 - Schizosaccharomyces pombe (Fission yeast) go_0006302
>Q9USX3|RAD60_SCHPO DNA repair protein rad60 - Schizosaccharomyces pombe (Fission yeast) go_0006302
>P32807|KU70_YEAST Protein Ku70 - Saccharomyces cerevisiae (Baker's yeast) go_0006302
>Q9W252|RAD50_DROME DNA repair protein RAD50 - Drosophila melanogaster (Fruit fly) go_0006302
>Q13426|XRCC4_HUMAN DNA-repair protein XRCC4 - Homo sapiens (Human) go_0006302
>Q9USU3|FBH1_SCHPO F-box DNA helicase protein 1 - Schizosaccharomyces pombe (Fission yeast) go_0006302
>Q09811|HUS2_SCHPO ATP-dependent DNA helicase hus2/rqh1 - Schizosaccharomyces pombe (Fission yeast) go_0006302
>Q2H0I3|KU70_CHAGB Protein Ku70 - Chaetomium globosum (Soil fungus) go_0006302
>Q9XGM2|MRE11_ARATH Double-strand break repair protein MRE11 - Arabidopsis thaliana (Mouse-ear cress) go_0006302
>P32849|RAD5_YEAST DNA repair protein RAD5 - Saccharomyces cerevisiae (Baker's yeast) go_0006302
>P22579|SIN3_YEAST Transcriptional regulatory protein SIN3 - Saccharomyces cerevisiae (Baker's yeast) go_0006302
>P18296|CUT1_SCHPO Separin - Schizosaccharomyces pombe (Fission yeast) go_0006302
>Q5KB66|KU70_CRYNE Protein Ku70 - Cryptococcus neoformans (Filobasidiella neoformans) go_0006302
>Q97WH0|RAD50_SULSO DNA double-strand break repair rad50 ATPase - Sulfolobus solfataricus go_0006302
>P06700|SIR2_YEAST NAD-dependent histone deacetylase SIR2 - Saccharomyces cerevisiae (Baker's yeast) go_0006302
>P22082|SNF2_YEAST Transcription regulatory protein SNF2 - Saccharomyces cerevisiae (Baker's yeast) go_0006302
>P53150|LIF1_YEAST Ligase-interacting factor 1 - Saccharomyces cerevisiae (Baker's yeast) go_0006302
>P62133|RAD50_HALVO DNA double-strand break repair rad50 ATPase - Halobacterium volcanii (Haloferax volcanii) go_0006302
>Q12223|RAD59_YEAST DNA repair protein RAD59 - Saccharomyces cerevisiae (Baker's yeast) go_0006302
>Q6CCK2|KU70_YARLI Protein Ku70 - Yarrowia lipolytica (Candida lipolytica) go_0006302
>P38850|RT107_YEAST Regulator of Ty1 transposition protein 107 - Saccharomyces cerevisiae (Baker's yeast) go_0006302
>P89114|SAE3_YEAST Pachytene arrest protein SAE3 - Saccharomyces cerevisiae (Baker's yeast) go_0006302
>Q9Y7U4|NSE3_SCHPO Non-structural maintenance of chromosome element 3 - Schizosaccharomyces pombe (Fission yeast) go_0006302
>P12753|RAD50_YEAST DNA repair protein RAD50 - Saccharomyces cerevisiae (Baker's yeast) go_0006302
>P32863|RAD54_YEAST DNA repair and recombination protein RAD54 - Saccharomyces cerevisiae (Baker's yeast) go_0006302
>P25454|RAD51_YEAST DNA repair protein RAD51 - Saccharomyces cerevisiae (Baker's yeast) go_0006302
>Q04002|SCC2_YEAST Sister chromatid cohesion protein 2 - Saccharomyces cerevisiae (Baker's yeast) go_0006302
>Q92993|TIP60_HUMAN Histone acetyltransferase HTATIP - Homo sapiens (Human) go_0006302
>Q9BX63|FANCJ_HUMAN Fanconi anemia group J protein - Homo sapiens (Human) go_0006302
>Q9W6K1|MRE11_XENLA Double-strand break repair protein MRE11 - Xenopus laevis (African clawed frog) go_0006302
>Q53EK2|NSE1_SCHPO Non-structural maintenance of chromosomes element 1 - Schizosaccharomyces pombe (Fission yeast) go_0006302
>P58301|RAD50_PYRFU DNA double-strand break repair rad50 ATPase - Pyrococcus furiosus go_0006302
>Q9HGM8|KU80_SCHPO Protein Ku80 - Schizosaccharomyces pombe (Fission yeast) go_0006302
>O26640|RAD50_METTH DNA double-strand break repair rad50 ATPase - Methanobacterium thermoautotrophicum go_0006302
>P38801|YHO1_YEAST Uncharacterized protein YHR081W - Saccharomyces cerevisiae (Baker's yeast) go_0006302
>O94395|KU70_SCHPO Protein Ku70 - Schizosaccharomyces pombe (Fission yeast) go_0006302
>O60934|NBN_HUMAN Nibrin - Homo sapiens (Human) go_0006302
>Q6BDR8|NSE4_SCHPO Non-structural maintenance of chromosome element 4 - Schizosaccharomyces pombe (Fission yeast) go_0006302
>O29230|RAD50_ARCFU DNA double-strand break repair rad50 ATPase - Archaeoglobus fulgidus go_0006302
>P25301|RAD57_YEAST DNA repair protein RAD57 - Saccharomyces cerevisiae (Baker's yeast) go_0006302
>Q0U8L4|KU80_PHANO Protein Ku80 - Phaeosphaeria nodorum (Septoria nodorum) go_0006302
>Q6AYI4|NHEJ1_RAT Non-homologous end-joining factor 1 - Rattus norvegicus (Rat) go_0006302
>P62134|RAD50_METMP DNA double-strand break repair rad50 ATPase - Methanococcus maripaludis go_0006302
>P33301|XRS2_YEAST DNA repair protein XRS2 - Saccharomyces cerevisiae (Baker's yeast) go_0006302
>Q1E6K9|KU80_COCIM Protein Ku80 - Coccidioides immitis go_0006302
>Q96B01|R51A1_HUMAN RAD51-associated protein 1 - Homo sapiens (Human) go_0006302
>Q58718|RAD50_METJA DNA double-strand break repair rad50 ATPase - Methanococcus jannaschii go_0006302
>P32561|RPD3_YEAST Histone deacetylase RPD3 - Saccharomyces cerevisiae (Baker's yeast) go_0006302
>P16104|H2AX_HUMAN Histone H2A.x - Homo sapiens (Human) go_0006302
>Q9YFZ1|RAD50_AERPE DNA double-strand break repair rad50 ATPase - Aeropyrum pernix go_0006302
>P53236|RSC1_YEAST Chromatin structure-remodeling complex protein RSC1 - Saccharomyces cerevisiae (Baker's yeast) go_0006302
>Q9UVN9|MRE11_COPCI Double-strand break repair protein MRE11 - Coprinus cinereus (Inky cap fungus) (Hormographiella aspergillata) go_0006302
>Q96YR5|RAD50_SULTO DNA double-strand break repair rad50 ATPase - Sulfolobus tokodaii go_0006302
>P06701|SIR3_YEAST Regulatory protein SIR3 - Saccharomyces cerevisiae (Baker's yeast) go_0006302
>P36037|DOA1_YEAST Protein DOA1 - Saccharomyces cerevisiae (Baker's yeast) go_0006302
>Q6CUB4|KU70_KLULA Protein Ku70 - Kluyveromyces lactis (Yeast) (Candida sphaerica) go_0006302
>P58302|RAD50_THEVO DNA double-strand break repair rad50 ATPase - Thermoplasma volcanium go_0006302
>Q99828|CIB1_HUMAN Calcium and integrin-binding protein 1 - Homo sapiens (Human) go_0006302
>Q12050|ELG1_YEAST Telomere length regulation protein ELG1 - Saccharomyces cerevisiae (Baker's yeast) go_0006302
>Q6C7B9|KU80_YARLI Protein Ku80 - Yarrowia lipolytica (Candida lipolytica) go_0006302
>P40090|SCC4_YEAST Sister chromatid cohesion protein 4 - Saccharomyces cerevisiae (Baker's yeast) go_0006302
>P30620|PSO2_YEAST DNA cross-link repair protein PSO2/SNM1 - Saccharomyces cerevisiae (Baker's yeast) go_0006302
>P38953|RAD55_YEAST DNA repair protein RAD55 - Saccharomyces cerevisiae (Baker's yeast) go_0006302
>Q06488|RSC2_YEAST Chromatin structure-remodeling complex protein RSC2 - Saccharomyces cerevisiae (Baker's yeast) go_0006302
>Q06164|MMS22_YEAST Methyl methanesulfonate-sensitivity protein 22 - Saccharomyces cerevisiae (Baker's yeast) go_0006302
>Q9HRW3|RAD50_HALSA DNA double-strand break repair rad50 ATPase - Halobacterium salinarium (Halobacterium halobium) go_0006302
>P18480|SNF5_YEAST Transcription regulatory protein SNF5 - Saccharomyces cerevisiae (Baker's yeast) go_0006302
>Q5QJC2|DCR1C_CHICK Artemis protein - Gallus gallus (Chicken) go_0006302
>Q2H6C5|KU80_CHAGB Protein Ku80 - Chaetomium globosum (Soil fungus) go_0006302
>P36592|RAD22_SCHPO DNA repair and recombination protein rad22 - Schizosaccharomyces pombe (Fission yeast) go_0006302
>Q8TRL1|RAD50_METAC DNA double-strand break repair rad50 ATPase - Methanosarcina acetivorans go_0006302
>P32908|SMC1_YEAST Structural maintenance of chromosomes protein 1 - Saccharomyces cerevisiae (Baker's yeast) go_0006302
>P12954|SRS2_YEAST ATP-dependent DNA helicase SRS2 - Saccharomyces cerevisiae (Baker's yeast) go_0006302
>Q23255|MRE11_CAEEL Double-strand break repair protein mre-11 - Caenorhabditis elegans go_0006302
>Q09683|RAD32_SCHPO DNA repair protein rad32 - Schizosaccharomyces pombe (Fission yeast) go_0006302
>O33600|RAD50_SULAC DNA double-strand break repair rad50 ATPase - Sulfolobus acidocaldarius go_0006302
>P53913|FYV6_YEAST Protein FYV6 - Saccharomyces cerevisiae (Baker's yeast) go_0006302
>Q04437|KU80_YEAST Protein Ku80 - Saccharomyces cerevisiae (Baker's yeast) go_0006302
>P21965|MCK1_YEAST Protein kinase MCK1 - Saccharomyces cerevisiae (Baker's yeast) go_0006302
>P62135|RAD50_NANEQ DNA double-strand break repair rad50 ATPase - Nanoarchaeum equitans go_0006302
>Q9UUB7|SWI5_SCHPO Mating-type switching protein swi5 - Schizosaccharomyces pombe (Fission yeast) go_0006302
>Q4PIR3|NSE2_SCHPO E3 SUMO-protein ligase nse2 - Schizosaccharomyces pombe (Fission yeast) go_0006302
>Q5XG87|POLS_HUMAN DNA polymerase sigma - Homo sapiens (Human) go_0006302
>Q9HLR8|RAD50_THEAC DNA double-strand break repair rad50 ATPase - Thermoplasma acidophilum go_0006302
>P11978|SIR4_YEAST Regulatory protein SIR4 - Saccharomyces cerevisiae (Baker's yeast) go_0006302
>O13710|SMC5_SCHPO Structural maintenance of chromosomes protein 5 - Schizosaccharomyces pombe (Fission yeast) go_0006302
>P60896|DSS1_HUMAN 26 proteasome complex subunit DSS1 - Homo sapiens (Human) go_0006302
>Q8TXI4|RAD50_METKA DNA double-strand break repair rad50 ATPase - Methanopyrus kandleri go_0006302
>P13010|KU86_HUMAN ATP-dependent DNA helicase 2 subunit 2 - Homo sapiens (Human) go_0006302
>Q9UZC8|RAD50_PYRAB DNA double-strand break repair rad50 ATPase - Pyrococcus abyssi go_0006302
>P21135|SECU_SCHPO Securin - Schizosaccharomyces pombe (Fission yeast) go_0006302
>Q06148|NEJ1_YEAST Non-homologous end-joining protein 1 - Saccharomyces cerevisiae (Baker's yeast) go_0006302
>Q92878|RAD50_HUMAN DNA repair protein RAD50 - Homo sapiens (Human) go_0006302
>O74833|DNL4_SCHPO DNA ligase 4 - Schizosaccharomyces pombe (Fission yeast) go_0006302
>O43070|NBS1_SCHPO DNA repair and telomere maintenance protein nbs1 - Schizosaccharomyces pombe (Fission yeast) go_0006302
>Q5JHN1|RAD50_PYRKO DNA double-strand break repair rad50 ATPase - Pyrococcus kodakaraensis (Thermococcus kodakaraensis) go_0006302
>Q59TZ7|Q59TZ7_CANAL Potential Ku DNA binding protein subunit - Candida albicans (Yeast) go_0006302
>Q2Y9U2|Q2Y9U2_NITMU Ku - Nitrosospira multiformis (strain ATCC 25196 / NCIMB 11849) go_0006302
>Q91UZ3|Q91UZ3_MOUSE DNA dependent protein kinase, catalytic subunit - Mus musculus (Mouse) go_0006302
>Q6XV80|Q6XV80_XENLA Nijmegen breakage syndrome 1 - Xenopus laevis (African clawed frog) go_0006302
>Q75DP7|Q75DP7_ASHGO ABL030Wp - Ashbya gossypii (Yeast) (Eremothecium gossypii) go_0006302
>Q016A4|Q016A4_OSTTA Mre11 protein - Ostreococcus tauri go_0006302
>Q59UI1|Q59UI1_CANAL Potential Ku DNA binding protein subunit - Candida albicans (Yeast) go_0006302
>Q17EU1|Q17EU1_AEDAE Ku P80 DNA helicase - Aedes aegypti (Yellowfever mosquito) go_0006302
>Q2J6D7|Q2J6D7_FRASC DNA end-binding protein Ku - Frankia sp. (strain CcI3) go_0006302
>Q9W626|Q9W626_XENLA Ku70 autoantigen homologue - Xenopus laevis (African clawed frog) go_0006302
>Q293T0|Q293T0_DROPS GA18760-PA - Drosophila pseudoobscura (Fruit fly) go_0006302
>A0C319|A0C319_PARTE Chromosome undetermined scaffold_146, whole genome shotgun sequence - Paramecium tetraurelia go_0006302
>Q853W0|Q853W0_9CAUD Gp206 - Mycobacterium phage Omega go_0006302
>Q11J78|Q11J78_MESSB Ku domain containing protein - Mesorhizobium sp. (strain BNC1) go_0006302
>Q5CL75|Q5CL75_CRYHO DNA repair and meiosis protein Mre11 - Cryptosporidium hominis go_0006302
>Q9LNF5|Q9LNF5_ARATH F21D18.26 - Arabidopsis thaliana (Mouse-ear cress) go_0006302
>Q2IPK3|Q2IPK3_ANADE DNA end-binding protein Ku - Anaeromyxobacter dehalogenans (strain 2CP-C) go_0006302
>A0LY40|A0LY40_GRAFK Protein containing Ku70/Ku80 domain-most likely a DNA repair protein - Gramella forsetii (strain KT0803) go_0006302
>Q6CVE4|Q6CVE4_KLULA Kluyveromyces lactis strain NRRL Y-1140 chromosome B of strain NRRL Y-1140 of Kluyveromyces lactis - Kluyveromyces lactis (Yeast) go_0006302
>Q9GZJ8|Q9GZJ8_BOMMO Mre11 - Bombyx mori (Silk moth) go_0006302
>Q9NGX6|Q9NGX6_DROME Ku80 - Drosophila melanogaster (Fruit fly) go_0006302
>Q2AHZ3|Q2AHZ3_9FIRM Ku - Halothermothrix orenii H 168 go_0006302
>Q8VEE2|Q8VEE2_MOUSE Rad52 protein - Mus musculus (Mouse) go_0006302
>Q752Y0|Q752Y0_ASHGO AFR443Cp - Ashbya gossypii (Yeast) (Eremothecium gossypii) go_0006302
>Q0MR25|Q0MR25_PENMA MRE11-like protein - Penicillium marneffei go_0006302
>P91636|P91636_DROME RAD54 protein - Drosophila melanogaster (Fruit fly) go_0006302
>Q7RBG7|Q7RBG7_PLAYO Rad32-related - Plasmodium yoelii yoelii go_0006302
>Q8T8P1|Q8T8P1_TRYBB DNA repair protein Mre11 - Trypanosoma brucei brucei go_0006302
>Q021H8|Q021H8_SOLUE DNA end-binding protein Ku precursor - Solibacter usitatus (strain Ellin6076) go_0006302
>A0JRM6|A0JRM6_ARTS2 DNA end-binding protein Ku precursor - Arthrobacter sp. (strain FB24) go_0006302
>Q4ZRE4|Q4ZRE4_PSEU2 Ku - Pseudomonas syringae pv. syringae (strain B728a) go_0006302
>Q75DZ0|Q75DZ0_ASHGO ABL117Cp - Ashbya gossypii (Yeast) (Eremothecium gossypii) go_0006302
>Q54BN2|Q54BN2_DICDI DNA repair exonuclease - Dictyostelium discoideum (Slime mold) go_0006302
>Q7Q190|Q7Q190_ANOGA AGAP009910-PA - Anopheles gambiae str. PEST go_0006302
>A0FVD1|A0FVD1_9BURK Ku domain containing protein precursor - Burkholderia phymatum STM815 go_0006302
>Q2RIE1|Q2RIE1_MOOTA DNA end-binding protein Ku - Moorella thermoacetica (strain ATCC 39073) go_0006302
>Q856K7|Q856K7_9CAUD Gp87 - Mycobacterium phage Corndog go_0006302
>Q6NCT3|Q6NCT3_RHOPA Ku domain - Rhodopseudomonas palustris go_0006302
>Q8L840|Q8L840_ARATH DNA helicase isolog - Arabidopsis thaliana (Mouse-ear cress) go_0006302
>Q0ET76|Q0ET76_THEET Ku - Thermoanaerobacter ethanolicus X514 go_0006302
>Q7BU47|Q7BU47_STRAM OrfB - Streptomyces ambofaciens go_0006302
>Q98J71|Q98J71_RHILO Mll2074 protein - Rhizobium loti (Mesorhizobium loti) go_0006302
>Q3JIV8|Q3JIV8_BURP1 Ku70/Ku80 beta-barrel domain protein - Burkholderia pseudomallei (strain 1710b) go_0006302
>Q0M5D3|Q0M5D3_9CAUL Ku - Caulobacter sp. K31 go_0006302
>Q7QCL6|Q7QCL6_ANOGA AGAP002690-PA - Anopheles gambiae str. PEST go_0006302
>Q6CEM3|Q6CEM3_YARLI Yarrowia lipolytica chromosome B of strain CLIB122 of Yarrowia lipolytica - Yarrowia lipolytica (Candida lipolytica) go_0006302
>Q4WM28|Q4WM28_ASPFU Meiotic recombination protein Mre11 - Aspergillus fumigatus (Sartorya fumigata) go_0006302
>Q585N5|Q585N5_9TRYP KU80 protein - Trypanosoma brucei go_0006302
>Q9FQ08|Q9FQ08_ARATH Ku70-like protein - Arabidopsis thaliana (Mouse-ear cress) go_0006302
>Q6BXN4|Q6BXN4_DEBHA Debaryomyces hansenii chromosome B of strain CBS767 of Debaryomyces hansenii - Debaryomyces hansenii (Yeast) (Torulaspora hanseni go_0006302
>Q8SZF1|Q8SZF1_DROME RE02671p - Drosophila melanogaster (Fruit fly) go_0006302
>Q4LBE8|Q4LBE8_PARTE Ku70-like protein - Paramecium tetraurelia go_0006302
>Q54MA9|Q54MA9_DICDI ATP-dependent DNA helicase - Dictyostelium discoideum (Slime mold) go_0006302
>Q95PL9|Q95PL9_9TRYP KU70 protein - Trypanosoma brucei go_0006302
>Q0YKB9|Q0YKB9_9DELT Ku - Geobacter sp. FRC-32 go_0006302
>Q3UME3|Q3UME3_MOUSE Mammary gland RCB-0526 Jyg-MC(A) cDNA, RIKEN full-length enriched library, clone:G830015F12 product:nibrin, full insert sequence. go_0006302
>Q6FQX8|Q6FQX8_CANGA Candida glabrata strain CBS138 chromosome I complete sequence - Candida glabrata (Yeast) (Torulopsis glabrata) go_0006302
>Q1YEJ8|Q1YEJ8_9RHIZ ATP-dependent DNA ligase protein - Aurantimonas sp. SI85-9A1 go_0006302
>Q98P41|Q98P41_RHILO Mlr9623 protein - Rhizobium loti (Mesorhizobium loti) go_0006302
>Q9Y6H3|Q9Y6H3_HUMAN XRCC6-binding protein 1 - Homo sapiens (Human) go_0006302
>Q54LY5|Q54LY5_DICDI ATP-dependent DNA helicase - Dictyostelium discoideum (Slime mold) go_0006302
>Q98DP7|Q98DP7_RHILO Mll4607 protein - Rhizobium loti (Mesorhizobium loti) go_0006302
>Q3AG35|Q3AG35_CARHZ KU domain protein - Carboxydothermus hydrogenoformans (strain Z-2901 / DSM 6008) go_0006302
>Q7QID8|Q7QID8_ANOGA AGAP006797-PA - Anopheles gambiae str. PEST go_0006302
>Q6BL74|Q6BL74_DEBHA Debaryomyces hansenii chromosome F of strain CBS767 of Debaryomyces hansenii - Debaryomyces hansenii (Yeast) (Torulaspora hanseni go_0006302
>Q1INE2|Q1INE2_ACIBL DNA end-binding protein Ku - Acidobacteria bacterium (strain Ellin345) go_0006302
>Q6CU82|Q6CU82_KLULA Kluyveromyces lactis strain NRRL Y-1140 chromosome C of strain NRRL Y-1140 of Kluyveromyces lactis - Kluyveromyces lactis (Yeast) go_0006302
>Q190Q7|Q190Q7_DESHD Ku domain containing protein - Desulfitobacterium hafniense (strain DCB-2) go_0006302
>O34859|O34859_BACSU YkoV protein - Bacillus subtilis go_0006302
>Q1RLD0|Q1RLD0_CIOIN Zinc finger protein - Ciona intestinalis (Transparent sea squirt) go_0006302
>Q46R04|Q46R04_RALEJ Ku - Ralstonia eutropha (strain JMP134) (Alcaligenes eutrophus) go_0006302
>Q89FC7|Q89FC7_BRAJA Blr6774 protein - Bradyrhizobium japonicum go_0006302
>Q06436|MAG2_YEAST RING-finger protein MAG2 - Saccharomyces cerevisiae (Baker's yeast) go_0006307
>O93728|OGT_PYRAE Methylated-DNA--protein-cysteine methyltransferase - Pyrobaculum aerophilum go_0006307
>O74023|OGT_PYRKO Methylated-DNA--protein-cysteine methyltransferase - Pyrococcus kodakaraensis (Thermococcus kodakaraensis) go_0006307
>Q8TZ11|OGT_METKA Methylated-DNA--protein-cysteine methyltransferase - Methanopyrus kandleri go_0006307
>P26187|MGMT_MOUSE Methylated-DNA--protein-cysteine methyltransferase - Mus musculus (Mouse) go_0006307
>P26188|MGMT_YEAST Methylated-DNA--protein-cysteine methyltransferase - Saccharomyces cerevisiae (Baker's yeast) go_0006307
>Q8TZV2|OGT_PYRFU Methylated-DNA--protein-cysteine methyltransferase - Pyrococcus furiosus go_0006307
>Q9UTN9|ATL1_SCHPO Alkyltransferase-like protein 1 - Schizosaccharomyces pombe (Fission yeast) go_0006307
>Q8PY44|OGT_METMA Methylated-DNA--protein-cysteine methyltransferase - Methanosarcina mazei (Methanosarcina frisia) go_0006307
>Q58924|OGT_METJA Methylated-DNA--protein-cysteine methyltransferase - Methanococcus jannaschii go_0006307
>O26715|OGT_METTH Methylated-DNA--protein-cysteine methyltransferase - Methanobacterium thermoautotrophicum go_0006307
>Q973C7|OGT_SULTO Methylated-DNA--protein-cysteine methyltransferase - Sulfolobus tokodaii go_0006307
>O27970|OGT_ARCFU Methylated-DNA--protein-cysteine methyltransferase - Archaeoglobus fulgidus go_0006307
>O76339|O76339_DROME CG1303-PA - Drosophila melanogaster (Fruit fly) go_0006307
>Q04049|POLH_YEAST DNA polymerase eta - Saccharomyces cerevisiae (Baker's yeast) go_0019985
>Q9GSR1|Q9GSR1_DROME DNA polymerase zeta catalytic subunit - Drosophila melanogaster (Fruit fly) go_0019985
>Q9W0P2|Q9W0P2_DROME CG12189-PA - Drosophila melanogaster (Fruit fly) go_0019985
>Q9VNX1|Q9VNX1_DROME CG7143-PA - Drosophila melanogaster (Fruit fly) go_0019985
>Q9VHV1|Q9VHV1_DROME CG7602-PA, isoform A - Drosophila melanogaster (Fruit fly) go_0019985
>Q5LVN0|DNAE2_SILPO Error-prone DNA polymerase - Silicibacter pomeroyi go_0045020
>Q6MQS6|DNAE2_BDEBA Error-prone DNA polymerase - Bdellovibrio bacteriovorus go_0045020
>Q67N73|DNAE2_SYMTH Error-prone DNA polymerase - Symbiobacterium thermophilum go_0045020
>Q5GX78|DNAE2_XANOR Error-prone DNA polymerase - Xanthomonas oryzae pv. oryzae go_0045020
>Q5Z1D1|DNAE2_NOCFA Error-prone DNA polymerase - Nocardia farcinica go_0045020
>Q6N8V0|DNAE2_RHOPA Error-prone DNA polymerase - Rhodopseudomonas palustris go_0045020
>Q89QU8|DNAE2_BRAJA Error-prone DNA polymerase - Bradyrhizobium japonicum go_0045020
>Q8XRN1|DNAE2_RALSO Error-prone DNA polymerase - Ralstonia solanacearum (Pseudomonas solanacearum) go_0045020
>Q6A780|DNAE2_PROAC Error-prone DNA polymerase - Propionibacterium acnes go_0045020
>Q4JTH1|DNAE2_CORJK Error-prone DNA polymerase - Corynebacterium jeikeium (strain K411) go_0045020
>Q8UAY9|DNE21_AGRT5 Error-prone DNA polymerase 1 - Agrobacterium tumefaciens (strain C58 / ATCC 33970) go_0045020
>Q5QUT9|DNAE2_IDILO Error-prone DNA polymerase - Idiomarina loihiensis go_0045020
>Q7UXK9|DNAE2_RHOBA Error-prone DNA polymerase - Rhodopirellula baltica go_0045020
>Q98E34|DNAE2_RHILO Error-prone DNA polymerase - Rhizobium loti (Mesorhizobium loti) go_0045020
>P38957|YD078_YEAST Uncharacterized protein YDR078C - Saccharomyces cerevisiae (Baker's yeast) go_0045021
>P38751|SHU1_YEAST Suppressor of HU sensitivity involved in recombination protein 1 - Saccharomyces cerevisiae (Baker's yeast) go_0045021
>Q12318|PSY3_YEAST Platinum sensitivity protein 3 - Saccharomyces cerevisiae (Baker's yeast) go_0045021
>P40465|CSM2_YEAST Chromosome segregation in meiosis protein 2 - Saccharomyces cerevisiae (Baker's yeast) go_0045021
