# Supplementary material for: Identification of novel DNA repair proteins via primary sequence, secondary structure, and homology
Source: BMC Bioinformatics. 2009 Jan 20;10:25. doi: 10.1186/1471-2105-10-25 (PMC2660303; doi:10.1186/1471-2105-10-25)
Supplement: Additional File 7 — Identification and classification datasets. The PDB and UniProt identification datasets (protein identifiers), as well as the UniProt classification datasets, for each sequence similarity used in this report. [file 1471-2105-10-25-S7.zip › dna_repair/gouniprot/classification/protlist_classification_0.txt]

>P02317|STP1_RAT Spermatid nuclear transition protein 1 - Rattus norvegicus (Rat) go_0000012
>Q8MSG8|APTX_DROME Aprataxin-like protein - Drosophila melanogaster (Fruit fly) go_0000012
>Q7Z2E3|APTX_HUMAN Aprataxin - Homo sapiens (Human) go_0000012
>P18887|XRCC1_HUMAN DNA-repair protein XRCC1 - Homo sapiens (Human) go_0000012
>P09430|STP1_HUMAN Spermatid nuclear transition protein 1 - Homo sapiens (Human) go_0000012
>P61797|APTX_CANFA Aprataxin - Canis familiaris (Dog) go_0000012
>P22613|STP1_SHEEP Spermatid nuclear transition protein 1 - Ovis aries (Sheep) go_0000012
>P49917|DNL4_HUMAN DNA ligase 4 - Homo sapiens (Human) go_0000012
>P10856|STP1_MOUSE Spermatid nuclear transition protein 1 - Mus musculus (Mouse) go_0000012
>Q60596|XRCC1_MOUSE DNA-repair protein XRCC1 - Mus musculus (Mouse) go_0000012
>Q8K4H4|APTX_RAT Aprataxin - Rattus norvegicus (Rat) go_0000012
>P17305|STP1_BOVIN Spermatid nuclear transition protein 1 - Bos taurus (Bovine) go_0000012
>Q8BTF7|DNL4_MOUSE DNA ligase 4 - Mus musculus (Mouse) go_0000012
>P17306|STP1_PIG Spermatid nuclear transition protein 1 - Sus scrofa (Pig) go_0000012
>Q9R244|TRPC2_MOUSE Short transient receptor potential channel 2 - Mus musculus (Mouse) go_0000012
>O54935|XRCC1_CRIGR DNA-repair protein XRCC1 - Cricetulus griseus (Chinese hamster) go_0000012
>Q9ESZ0|XRCC1_RAT DNA-repair protein XRCC1 - Rattus norvegicus (Rat) go_0000012
>Q7YRZ2|APTX_BOVIN Aprataxin - Bos taurus (Bovine) go_0000012
>Q5F0M4|Q5F0M4_MOUSE Transient receptor potential cation channel subfamily C member 2 long channel splice form - Mus musculus (Mouse) go_0000012
>Q1PQ80|Q1PQ80_DROMI CG4208 - Drosophila miranda (Fruit fly) go_0000012
>Q3TGI0|Q3TGI0_MOUSE 16 days embryo kidney cDNA, RIKEN full-length enriched library, clone:I920047M06 product:X-ray repair complementing defective rep go_0000012
>Q59HH7|Q59HH7_HUMAN X-ray repair cross complementing protein 1 variant - Homo sapiens (Human) go_0000012
>Q68EG6|Q68EG6_DANRE Zgc:91996 - Danio rerio (Zebrafish) (Brachydanio rerio) go_0000012
>Q3TN28|Q3TN28_MOUSE Brain CRL-1443 BC3H1 cDNA, RIKEN full-length enriched library, clone:G430020H20 product:X-ray repair complementing defective repa go_0000012
>Q6IBS4|Q6IBS4_HUMAN XRCC1 protein - Homo sapiens (Human) go_0000012
>Q568L6|Q568L6_DANRE Zgc:110224 - Danio rerio (Zebrafish) (Brachydanio rerio) go_0000012
>Q641L3|Q641L3_MOUSE Trpc2 protein - Mus musculus (Mouse) go_0000012
>Q9UB07|Q9UB07_DROME DNA repair protein XRCC1 - Drosophila melanogaster (Fruit fly) go_0000012
>Q7QCF7|Q7QCF7_ANOGA AGAP002605-PA - Anopheles gambiae str. PEST go_0000012
>Q6DCQ9|Q6DCQ9_XENLA Xrcc1-prov protein - Xenopus laevis (African clawed frog) go_0000012
>Q3SZH1|Q3SZH1_BOVIN XRCC1 protein - Bos taurus (Bovine) go_0000012
>Q29GC0|Q29GC0_DROPS GA18032-PA - Drosophila pseudoobscura (Fruit fly) go_0000012
>Q8BQS1|Q8BQS1_MOUSE 4 days neonate male adipose cDNA, RIKEN full-length enriched library, clone:B430205I06 product:X-ray repair complementing defecti go_0000012
>Q4S7M7|Q4S7M7_TETNG Chromosome undetermined SCAF14714, whole genome shotgun sequence. - Tetraodon nigroviridis (Green puffer) go_0000012
>Q8BTF5|Q8BTF5_MOUSE 2 days neonate thymus thymic cells cDNA, RIKEN full-length enriched library, clone:C920014N24 product:DNA LIGASE IV - Mus musculu go_0000012
>Q61057|Q61057_MOUSE Trp-related protein 2 - Mus musculus (Mouse) go_0000012
>Q7ZXE5|Q7ZXE5_XENLA Xrcc1-prov protein - Xenopus laevis (African clawed frog) go_0000012
>Q8BRU2|Q8BRU2_MOUSE Adult male aorta and vein cDNA, RIKEN full-length enriched library, clone:A530098A22 product:transient receptor protein 2, full i go_0000012
>Q9Y095|Q9Y095_DROME CG4208-PA - Drosophila melanogaster (Fruit fly) go_0000012
>Q3U2B4|Q3U2B4_MOUSE NOD-derived CD11c +ve dendritic cells cDNA, RIKEN full-length enriched library, clone:F630222P12 product:X-ray repair complementi go_0000012
>Q08949|DDC1_YEAST DNA damage checkpoint protein 1 - Saccharomyces cerevisiae (Baker's yeast) go_0000725
>O74331|RLP1_SCHPO DNA-repair protein rlp1 - Schizosaccharomyces pombe (Fission yeast) go_0000725
>Q92383|MAG1_SCHPO DNA-3-methyladenine glycosylase 1 - Schizosaccharomyces pombe (Fission yeast) go_0000725
>P40316|SECU_YEAST Securin - Saccharomyces cerevisiae (Baker's yeast) go_0000725
>P47027|DPB11_YEAST DNA replication regulator DPB11 - Saccharomyces cerevisiae (Baker's yeast) go_0000725
>Q04089|DOT1_YEAST Histone-lysine N-methyltransferase, H3 lysine-79 specific - Saccharomyces cerevisiae (Baker's yeast) go_0000725
>O13600|SWS1_SCHPO Zinc finger SWIM domain-containing protein sws1 - Schizosaccharomyces pombe (Fission yeast) go_0000725
>Q9USV1|SFR1_SCHPO Swi5-dependent recombination DNA repair protein 1 - Schizosaccharomyces pombe (Fission yeast) go_0000725
>Q10213|SRS2_SCHPO ATP-dependent DNA helicase srs2 - Schizosaccharomyces pombe (Fission yeast) go_0000725
>O13800|RDL1_SCHPO DNA-repair protein rdl1 - Schizosaccharomyces pombe (Fission yeast) go_0000725
>O59835|DPOD4_SCHPO DNA polymerase subunit delta-4 - Schizosaccharomyces pombe (Fission yeast) go_0000731
>O89042|DPOLA_RAT DNA polymerase alpha catalytic subunit - Rattus norvegicus (Rat) go_0000731
>Q96S55|WRIP1_HUMAN ATPase WRNIP1 - Homo sapiens (Human) go_0000731
>P87324|DPOD2_SCHPO DNA polymerase subunit delta-2 - Schizosaccharomyces pombe (Fission yeast) go_0000731
>P28340|DPOD1_HUMAN DNA polymerase delta catalytic subunit - Homo sapiens (Human) go_0000731
>P30316|DPOD_SCHPO DNA polymerase delta catalytic subunit - Schizosaccharomyces pombe (Fission yeast) go_0000731
>Q8CG07|WRIP1_RAT ATPase WRNIP1 - Rattus norvegicus (Rat) go_0000731
>P13382|DPOA_YEAST DNA polymerase alpha catalytic subunit A - Saccharomyces cerevisiae (Baker's yeast) go_0000731
>Q9DE46|DPOLA_XENLA DNA polymerase alpha catalytic subunit - Xenopus laevis (African clawed frog) go_0000731
>P26793|RAD27_YEAST Structure-specific endonuclease RAD27 - Saccharomyces cerevisiae (Baker's yeast) go_0000731
>Q15054|DPOD3_HUMAN DNA polymerase subunit delta-3 - Homo sapiens (Human) go_0000731
>P33609|DPOLA_MOUSE DNA polymerase alpha catalytic subunit - Mus musculus (Mouse) go_0000731
>P21951|DPOE_YEAST DNA polymerase epsilon catalytic subunit A - Saccharomyces cerevisiae (Baker's yeast) go_0000731
>Q91XU0|WRIP1_MOUSE ATPase WRNIP1 - Mus musculus (Mouse) go_0000731
>P52431|DPOD1_MOUSE DNA polymerase delta catalytic subunit - Mus musculus (Mouse) go_0000731
>Q07864|DPOE1_HUMAN DNA polymerase epsilon catalytic subunit A - Homo sapiens (Human) go_0000731
>P30261|DPOD3_SCHPO DNA polymerase subunit delta-3 - Schizosaccharomyces pombe (Fission yeast) go_0000731
>Q9EQ28|DPOD3_MOUSE DNA polymerase subunit delta-3 - Mus musculus (Mouse) go_0000731
>P09884|DPOLA_HUMAN DNA polymerase alpha catalytic subunit - Homo sapiens (Human) go_0000731
>O54747|DPOD1_RAT DNA polymerase delta catalytic subunit - Rattus norvegicus (Rat) go_0000731
>P20457|PRI2_YEAST DNA primase large subunit - Saccharomyces cerevisiae (Baker's yeast) go_0000731
>P39750|RAD2_SCHPO DNA-repair protein rad2 - Schizosaccharomyces pombe (Fission yeast) go_0000731
>Q59J90|Q59J90_AMBME DNA polymerase - Ambystoma mexicanum (Axolotl) go_0000731
>Q3THQ7|Q3THQ7_MOUSE TIB-55 BB88 cDNA, RIKEN full-length enriched library, clone:I730064A09 product:polymerase - Mus musculus (Mouse) go_0000731
>Q59J89|Q59J89_TRASC DNA polymerase - Trachemys scripta (Red-eared slider turtle) (Pseudemys scripta) go_0000731
>Q59J86|Q59J86_CHICK DNA polymerase - Gallus gallus (Chicken) go_0000731
>Q59J88|Q59J88_IGUIG DNA polymerase - Iguana iguana (Common iguana) go_0000731
>Q95SC9|Q95SC9_DROME GM03260p - Drosophila melanogaster (Fruit fly) go_0000731
>Q8KBK8|RECX_CHLTE Regulatory protein recX - Chlorobium tepidum go_0006282
>P43706|RECX_HAEIN Regulatory protein recX - Haemophilus influenzae go_0006282
>Q8VQX6|RECX_MYXXD Regulatory protein recX - Myxococcus xanthus (strain DK 1622) go_0006282
>P66001|RECX_SHIFL Regulatory protein recX - Shigella flexneri go_0006282
>P37867|RECX_YERPE Regulatory protein recX - Yersinia pestis go_0006282
>Q8VMM5|RECXP_PSEPU Regulatory protein recX - Pseudomonas putida go_0006282
>P37861|RECX_PSEFL Regulatory protein recX - Pseudomonas fluorescens go_0006282
>Q8CRV9|RECX_STAES Regulatory protein recX - Staphylococcus epidermidis (strain ATCC 12228) go_0006282
>Q8RA56|RECX_THETN Regulatory protein recX - Thermoanaerobacter tengcongensis go_0006282
>Q0TP38|RECX_CLOP1 Regulatory protein recX - Clostridium perfringens (strain ATCC 13124 / NCTC 8237 / Type A) go_0006282
>Q9JYQ3|RECX_NEIMB Regulatory protein recX - Neisseria meningitidis serogroup B go_0006282
>Q2FFM2|RECX_STAA3 Regulatory protein recX - Staphylococcus aureus (strain USA300) go_0006282
>P59212|RECX_STRR6 Regulatory protein recX - Streptococcus pneumoniae (strain ATCC BAA-255 / R6) go_0006282
>Q66E69|RECX_YERPS Regulatory protein recX - Yersinia pseudotuberculosis go_0006282
>Q8U8R2|RECX_AGRT5 Regulatory protein recX - Agrobacterium tumefaciens (strain C58 / ATCC 33970) go_0006282
>P65999|RECX_ECOL6 Regulatory protein recX - Escherichia coli O6 go_0006282
>Q92AW7|RECX_LISIN Regulatory protein recX - Listeria innocua go_0006282
>P37862|RECX_PSEPU Regulatory protein recX - Pseudomonas putida go_0006282
>Q3K2X2|RECX_STRA1 Regulatory protein recX - Streptococcus agalactiae serotype Ia go_0006282
>Q56647|RECX_VIBCH Regulatory protein recX - Vibrio cholerae go_0006282
>P61089|UBE2N_MOUSE Ubiquitin-conjugating enzyme E2 N - Mus musculus (Mouse) go_0006282
>Q97GF7|RECX_CLOAB Regulatory protein recX - Clostridium acetobutylicum go_0006282
>O86082|RECX_HERSE Regulatory protein recX - Herbaspirillum seropedicae go_0006282
>Q9JTP4|RECX_NEIMA Regulatory protein recX - Neisseria meningitidis serogroup A go_0006282
>Q97NV7|RECX_STRPN Regulatory protein recX - Streptococcus pneumoniae go_0006282
>P53568|CEBPG_MOUSE CCAAT/enhancer-binding protein gamma - Mus musculus (Mouse) go_0006282
>Q0SRQ8|RECX_CLOPS Regulatory protein recX - Clostridium perfringens (strain SM101 / Type A) go_0006282
>Q04BN0|RECX_LACDB Regulatory protein recX - Lactobacillus delbrueckii subsp. bulgaricus (strain ATCC BAA-365) go_0006282
>Q8CV64|RECX_OCEIH Regulatory protein recX - Oceanobacillus iheyensis go_0006282
>Q2YU14|RECX_STAAB Regulatory protein recX - Staphylococcus aureus (strain bovine RF122) go_0006282
>Q5M191|RECX_STRT1 Regulatory protein recX - Streptococcus thermophilus (strain CNRZ 1066) go_0006282
>P37863|RECX_AZOVI Regulatory protein recX - Azotobacter vinelandii go_0006282
>Q1R802|RECX_ECOUT Regulatory protein recX - Escherichia coli (strain UTI89 / UPEC) go_0006282
>Q8Y6J1|RECX_LISMO Regulatory protein recX - Listeria monocytogenes go_0006282
>Q9RDT9|RECX_PSETO Regulatory protein recX - Pseudomonas tolaasii go_0006282
>P59210|RECX_STRA5 Regulatory protein recX - Streptococcus agalactiae serotype V go_0006282
>Q8DC50|RECX_VIBVU Regulatory protein recX - Vibrio vulnificus go_0006282
>P38398|BRCA1_HUMAN Breast cancer type 1 susceptibility protein - Homo sapiens (Human) go_0006282
>Q0TEI2|RECX_ECOL5 Regulatory protein recX - Escherichia coli O6:K15:H31 (strain 536 / UPEC) go_0006282
>P37864|RECX_LEGPN Regulatory protein recX - Legionella pneumophila go_0006282
>Q88ME3|RECX_PSEPK Regulatory protein recX - Pseudomonas putida (strain KT2440) go_0006282
>Q49YR8|RECX_STAS1 Regulatory protein recX - Staphylococcus saprophyticus subsp. saprophyticus (strain ATCC 15305 / DSM 20229) go_0006282
>O83986|RECX_TREPA Regulatory protein recX - Treponema pallidum go_0006282
>Q9RUS2|RECX_DEIRA Regulatory protein recX - Deinococcus radiodurans go_0006282
>Q02VU7|RECX_LACLS Regulatory protein recX - Lactococcus lactis subsp. cremoris (strain SK11) go_0006282
>P37860|RECX_PSEAE Regulatory protein recX - Pseudomonas aeruginosa go_0006282
>Q6G861|RECX_STAAS Regulatory protein recX - Staphylococcus aureus (strain MSSA476) go_0006282
>Q81I97|RECX_BACCR Regulatory protein recX - Bacillus cereus (strain ATCC 14579 / DSM 31) go_0006282
>Q8RFX9|RECX_FUSNN Regulatory protein recX - Fusobacterium nucleatum subsp. nucleatum go_0006282
>P0A5U9|RECX_MYCBO Regulatory protein recX - Mycobacterium bovis go_0006282
>Q8Z4D4|RECX_SALTI Regulatory protein recX - Salmonella typhi go_0006282
>Q04IQ7|RECX_STRP2 Regulatory protein recX - Streptococcus pneumoniae serotype 2 (strain D39 / NCTC 7466) go_0006282
>P0A0W7|RECX_XANCI Regulatory protein recX - Xanthomonas campestris pv. citri go_0006282
>Q15819|UB2V2_HUMAN Ubiquitin-conjugating enzyme E2 variant 2 - Homo sapiens (Human) go_0006282
>O31575|RECX_BACSU Regulatory protein recX - Bacillus subtilis go_0006282
>Q0T1C4|RECX_SHIF8 Regulatory protein recX - Shigella flexneri serotype 5b (strain 8401) go_0006282
>Q1J5K7|RECX_STRPF Regulatory protein recX - Streptococcus pyogenes serotype M4 (strain MGAS10750) go_0006282
>Q1C421|RECX_YERPA Regulatory protein recX - Yersinia pestis (biovar Antiqua strain Antiqua) go_0006282
>Q9KEC9|RECX_BACHD Regulatory protein recX - Bacillus halodurans go_0006282
>P37859|RECX_MYCLE Regulatory protein recX - Mycobacterium leprae go_0006282
>Q8P016|RECX_STRP8 Regulatory protein recX - Streptococcus pyogenes serotype M18 go_0006282
>Q2P1N0|RECX_XANOM Regulatory protein recX - Xanthomonas oryzae pv. oryzae (strain MAFF 311018) go_0006282
>Q6FCG1|RECX_ACIAD Regulatory protein recX - Acinetobacter sp. (strain ADP1) go_0006282
>Q5WVQ1|RECX_LEGPL Regulatory protein recX - Legionella pneumophila (strain Lens) go_0006282
>Q4L7H9|RECX_STAHJ Regulatory protein recX - Staphylococcus haemolyticus (strain JCSC1435) go_0006282
>P37866|RECX_THIFE Regulatory protein recX - Thiobacillus ferrooxidans (Acidithiobacillus ferrooxidans) go_0006282
>P61088|UBE2N_HUMAN Ubiquitin-conjugating enzyme E2 N - Homo sapiens (Human) go_0006282
>Q63GC6|RECX_BACCZ Regulatory protein recX - Bacillus cereus (strain ZK / E33L) go_0006282
>Q5L2U3|RECX_GEOKA Regulatory protein recX - Geobacillus kaustophilus go_0006282
>Q8ZMK5|RECX_SALTY Regulatory protein recX - Salmonella typhimurium go_0006282
>Q8K6F8|RECX_STRP3 Regulatory protein recX - Streptococcus pyogenes serotype M3 go_0006282
>Q8P9X1|RECX_XANCP Regulatory protein recX - Xanthomonas campestris pv. campestris go_0006282
>Q03465|RPN4_YEAST Protein RPN4 - Saccharomyces cerevisiae (Baker's yeast) go_0006282
>Q81YW4|RECX_BACAN Regulatory protein recX - Bacillus anthracis go_0006282
>P37865|RECX_METCL Regulatory protein recX - Methylomonas clara go_0006282
>Q57KU5|RECX_SALCH Regulatory protein recX - Salmonella choleraesuis go_0006282
>Q8DSK2|RECX_STRMU Regulatory protein recX - Streptococcus mutans go_0006282
>Q3BUQ8|RECX_XANC5 Regulatory protein recX - Xanthomonas campestris pv. vesicatoria (strain 85-10) go_0006282
>Q88XG5|RECX_LACPL Regulatory protein recX - Lactobacillus plantarum go_0006282
>Q1I6B8|RECX_PSEE4 Regulatory protein recX - Pseudomonas entomophila (strain L48) go_0006282
>Q8NVU3|RECX_STAAW Regulatory protein recX - Staphylococcus aureus (strain MW2) go_0006282
>Q72K66|RECX_THET2 Regulatory protein recX - Thermus thermophilus (strain HB27 / ATCC BAA-163 / DSM 7039) go_0006282
>P26801|CEBPG_RAT CCAAT/enhancer-binding protein gamma - Rattus norvegicus (Rat) go_0006282
>Q891N2|RECX_CLOTE Regulatory protein recX - Clostridium tetani go_0006282
>Q041Z0|RECX_LACGA Regulatory protein recX - Lactobacillus gasseri (strain ATCC 33323 / DSM 20243) go_0006282
>Q9CK20|RECX_PASMU Regulatory protein recX - Pasteurella multocida go_0006282
>Q5HEQ1|RECX_STAAC Regulatory protein recX - Staphylococcus aureus (strain COL) go_0006282
>Q5M5S8|RECX_STRT2 Regulatory protein recX - Streptococcus thermophilus (strain ATCC BAA-250 / LMG 18311) go_0006282
>Q8NP66|RECX_CORGL Regulatory protein recX - Corynebacterium glutamicum (Brevibacterium flavum) go_0006282
>Q02R88|RECX_PSEAB Regulatory protein recX - Pseudomonas aeruginosa (strain UCBPP-PA14) go_0006282
>Q6GFI4|RECX_STAAR Regulatory protein recX - Staphylococcus aureus (strain MRSA252) go_0006282
>Q9X2H3|RECX_THEMA Regulatory protein recX - Thermotoga maritima go_0006282
>O13807|DDB1_SCHPO DNA damage-binding protein 1 - Schizosaccharomyces pombe (Fission yeast) go_0006282
>Q6HNU0|RECX_BACHK Regulatory protein recX - Bacillus thuringiensis subsp. konkukian go_0006282
>Q7VNS6|RECX_HAEDU Regulatory protein recX - Haemophilus ducreyi go_0006282
>P94965|RECX_MYCS2 Regulatory protein recX - Mycobacterium smegmatis (strain ATCC 700084 / mc(2)155) go_0006282
>P59207|RECX_SHEON Regulatory protein recX - Shewanella oneidensis go_0006282
>Q1JAL5|RECX_STRPB Regulatory protein recX - Streptococcus pyogenes serotype M12 (strain MGAS2096) go_0006282
>Q9AP31|RECX_XANOR Regulatory protein recX - Xanthomonas oryzae pv. oryzae go_0006282
>P66000|RECX_ECO57 Regulatory protein recX - Escherichia coli O157:H7 go_0006282
>Q5X4B6|RECX_LEGPA Regulatory protein recX - Legionella pneumophila (strain Paris) go_0006282
>Q4KHC0|RECX_PSEF5 Regulatory protein recX - Pseudomonas fluorescens (strain Pf-5 / ATCC BAA-477) go_0006282
>Q5HN61|RECX_STAEQ Regulatory protein recX - Staphylococcus epidermidis (strain ATCC 35984 / RP62A) go_0006282
>Q9AJ99|RECX_THET8 Regulatory protein recX - Thermus thermophilus (strain HB8 / ATCC 27634 / DSM 579) go_0006282
>Q9REV5|RECX_AMYMD Regulatory protein recX - Amycolatopsis mediterranei (Nocardia mediterranei) go_0006282
>P33596|RECX_ECOLI Regulatory protein recX - Escherichia coli (strain K12) go_0006282
>Q71YX4|RECX_LISMF Regulatory protein recX - Listeria monocytogenes serotype 4b (strain F2365) go_0006282
>Q87XY8|RECX_PSESM Regulatory protein recX - Pseudomonas syringae pv. tomato go_0006282
>P59209|RECX_STRA3 Regulatory protein recX - Streptococcus agalactiae serotype III go_0006282
>Q87LR2|RECX_VIBPA Regulatory protein recX - Vibrio parahaemolyticus go_0006282
>Q13404|UB2V1_HUMAN Ubiquitin-conjugating enzyme E2 variant 1 - Homo sapiens (Human) go_0006282
>Q830R7|RECX_ENTFA Regulatory protein recX - Enterococcus faecalis (Streptococcus faecalis) go_0006282
>Q65QB1|RECX_MANSM Regulatory protein recX - Mannheimia succiniciproducens (strain MBEL55E) go_0006282
>Q8Y1Y5|RECX_RALSO Regulatory protein recX - Ralstonia solanacearum (Pseudomonas solanacearum) go_0006282
>P59211|RECX_STRLI Regulatory protein recX - Streptomyces lividans go_0006282
>P0A0W6|RECX_XANAC Regulatory protein recX - Xanthomonas axonopodis pv. citri go_0006282
>Q8FPD4|RECX_COREF Regulatory protein recX - Corynebacterium efficiens go_0006282
>Q9CDN7|RECX_LACLA Regulatory protein recX - Lactococcus lactis subsp. lactis (Streptococcus lactis) go_0006282
>P66003|RECX_STAAN Regulatory protein recX - Staphylococcus aureus (strain N315) go_0006282
>Q47RS5|RECX_THEFY Regulatory protein recX - Thermobifida fusca (strain YX) go_0006282
>P53567|CEBPG_HUMAN CCAAT/enhancer-binding protein gamma - Homo sapiens (Human) go_0006282
>Q8XJ38|RECX_CLOPE Regulatory protein recX - Clostridium perfringens go_0006282
>Q1GB82|RECX_LACDA Regulatory protein recX - Lactobacillus delbrueckii subsp. bulgaricus (strain ATCC 11842 / DSM 20081) go_0006282
>Q2G2G9|RECX_STAA8 Regulatory protein recX - Staphylococcus aureus (strain NCTC 8325) go_0006282
>Q65MA3|RECX_BACLD Regulatory protein recX - Bacillus licheniformis (strain DSM 13 / ATCC 14580) go_0006282
>Q4QMV1|RECX_HAEI8 Regulatory protein recX - Haemophilus influenzae (strain 86-028NP) go_0006282
>Q31X63|RECX_SHIBS Regulatory protein recX - Shigella boydii serotype 4 (strain Sb227) go_0006282
>Q1JKR8|RECX_STRPC Regulatory protein recX - Streptococcus pyogenes serotype M12 (strain MGAS9429) go_0006282
>Q6NGQ9|RECX_CORDI Regulatory protein recX - Corynebacterium diphtheriae go_0006282
>Q74IG3|RECX_LACJO Regulatory protein recX - Lactobacillus johnsonii go_0006282
>Q48F95|RECX_PSE14 Regulatory protein recX - Pseudomonas syringae pv. phaseolicola (strain 1448A / Race 6) go_0006282
>P66002|RECX_STAAM Regulatory protein recX - Staphylococcus aureus (strain Mu50 / ATCC 700699) go_0006282
>Q03M62|RECX_STRTD Regulatory protein recX - Streptococcus thermophilus (strain ATCC BAA-491 / LMD-9) go_0006282
>Q73DY9|RECX_BACC1 Regulatory protein recX - Bacillus cereus (strain ATCC 10987) go_0006282
>Q6D1S9|RECX_ERWCT Regulatory protein recX - Erwinia carotovora subsp. atroseptica (Pectobacterium atrosepticum) go_0006282
>Q5PF16|RECX_SALPA Regulatory protein recX - Salmonella paratyphi A go_0006282
>Q99YP2|RECX_STRP1 Regulatory protein recX - Streptococcus pyogenes serotype M1 go_0006282
>Q4UTR5|RECX_XANC8 Regulatory protein recX - Xanthomonas campestris pv. campestris (strain 8004) go_0006282
>P0A5U8|RECX_MYCTU Regulatory protein recX - Mycobacterium tuberculosis go_0006282
>Q32CN0|RECX_SHIDS Regulatory protein recX - Shigella dysenteriae serotype 1 (strain Sd197) go_0006282
>Q1JFQ8|RECX_STRPD Regulatory protein recX - Streptococcus pyogenes serotype M2 (strain MGAS10270) go_0006282
>A0AJE7|RECX_LISW6 Regulatory protein recX - Listeria welshimeri serovar 6b (strain ATCC 35897 / DSM 20650 / SLCC5334) go_0006282
>Q4ZWP2|RECX_PSEU2 Regulatory protein recX - Pseudomonas syringae pv. syringae (strain B728a) go_0006282
>O50488|RECX_STRCO Regulatory protein recX - Streptomyces coelicolor go_0006282
>Q7MHR5|RECX_VIBVY Regulatory protein recX - Vibrio vulnificus (strain YJ016) go_0006282
>Q7NXM0|RECX_CHRVO Regulatory protein recX - Chromobacterium violaceum go_0006282
>Q5F7W3|RECX_NEIG1 Regulatory protein recX - Neisseria gonorrhoeae (strain ATCC 700825 / FA 1090) go_0006282
>Q3YYG5|RECX_SHISS Regulatory protein recX - Shigella sonnei (strain Ss046) go_0006282
>Q48S39|RECX_STRPM Regulatory protein recX - Streptococcus pyogenes serotype M28 go_0006282
>Q1CLL0|RECX_YERPN Regulatory protein recX - Yersinia pestis (biovar Antiqua strain Nepal516) go_0006282
>O43594|O43594_HUMAN Ku86 autoantigen related protein 1 - Homo sapiens (Human) go_0006282
>Q0VNK0|Q0VNK0_ALCBS Regulatory protein recx - Alcanivorax borkumensis (strain SK2 / ATCC 700651 / DSM 11573) go_0006282
>Q2WAK9|Q2WAK9_MAGMM Uncharacterized protein - Magnetospirillum magneticum (strain AMB-1 / ATCC 700264) go_0006282
>Q4AMR5|Q4AMR5_9CHLB Regulatory protein RecX - Chlorobium phaeobacteroides BS1 go_0006282
>Q0BPS9|Q0BPS9_GRABC Regulatory protein recX - Granulobacter bethesdensis (strain ATCC BAA-1260 / CGDNIH1) go_0006282
>Q5QX69|Q5QX69_IDILO OraA - Idiomarina loihiensis go_0006282
>Q122H5|Q122H5_POLSJ Regulatory protein RecX - Polaromonas sp. (strain JS666 / ATCC BAA-500) go_0006282
>Q2BQV6|Q2BQV6_9GAMM RecA regulator RecX - Neptuniibacter caesariensis go_0006282
>A0KU93|A0KU93_SHESA Regulatory protein RecX - Shewanella sp. (strain ANA-3) go_0006282
>Q3KH37|Q3KH37_PSEPF Regulatory protein RecX - Pseudomonas fluorescens (strain PfO-1) go_0006282
>Q6A901|Q6A901_PROAC Regulatory protein RecX - Propionibacterium acnes go_0006282
>Q39Z78|Q39Z78_GEOMG Regulatory protein RecX - Geobacter metallireducens (strain GS-15 / ATCC 53774 / DSM 7210) go_0006282
>Q13UH7|Q13UH7_BURXL Regulatory protein RecX - Burkholderia xenovorans (strain LB400) go_0006282
>Q7W793|Q7W793_BORPA RecX-family regulatory protein - Bordetella parapertussis go_0006282
>Q5WIG3|Q5WIG3_BACSK Regulatory protein RecX - Bacillus clausii (strain KSM-K16) go_0006282
>Q1QZX2|Q1QZX2_CHRSD Regulatory protein RecX - Chromohalobacter salexigens (strain DSM 3043 / ATCC BAA-138 / NCIMB 13768) go_0006282
>Q3CF98|Q3CF98_THEET Regulatory protein RecX - Thermoanaerobacter ethanolicus ATCC 33223 go_0006282
>Q1DAU1|Q1DAU1_MYXXD Regulatory protein RecX - Myxococcus xanthus (strain DK 1622) go_0006282
>Q8G4G8|Q8G4G8_BIFLO RecX-like protein - Bifidobacterium longum go_0006282
>Q2ZZR8|Q2ZZR8_STRSU Regulatory protein RecX - Streptococcus suis 89/1591 go_0006282
>Q4EFQ7|Q4EFQ7_LISMO RecX family protein - Listeria monocytogenes str. 4b H7858 go_0006282
>Q1IYF6|Q1IYF6_DEIGD Regulatory protein RecX - Deinococcus geothermalis (strain DSM 11300) go_0006282
>Q31F90|Q31F90_THICR Regulatory protein RecX - Thiomicrospira crunogena (strain XCL-2) go_0006282
>Q2S0P1|Q2S0P1_SALRD Regulatory protein RecX - Salinibacter ruber (strain DSM 13855) go_0006282
>O15129|O15129_HUMAN Breast and ovarian cancer susceptibility protein splice variant - Homo sapiens (Human) go_0006282
>Q0AHX3|Q0AHX3_NITEC Regulatory protein RecX - Nitrosomonas eutropha (strain C71) go_0006282
>Q3EXU6|Q3EXU6_BACTI Regulatory protein recX - Bacillus thuringiensis serovar israelensis ATCC 35646 go_0006282
>A0LV03|A0LV03_ACIC1 Regulatory protein RecX - Acidothermus cellulolyticus (strain ATCC 43068 / 11B) go_0006282
>Q11NQ8|Q11NQ8_CYTH3 Regulatory protein RecX - Cytophaga hutchinsonii (strain ATCC 33406 / NCIMB 9469) go_0006282
>Q3DQE9|Q3DQE9_STRAG Regulatory protein recX - Streptococcus agalactiae 18RS21 go_0006282
>Q3ZW83|Q3ZW83_DEHSC Regulatory protein RecX - Dehalococcoides sp. (strain CBDB1) go_0006282
>Q82TF7|Q82TF7_NITEU RecX regulatory protein - Nitrosomonas europaea go_0006282
>Q1U8Q6|Q1U8Q6_LACRE Regulatory protein RecX - Lactobacillus reuteri 100-23 go_0006282
>Q3JVL8|Q3JVL8_BURP1 RecX family regulatory protein - Burkholderia pseudomallei (strain 1710b) go_0006282
>Q73W14|Q73W14_MYCPA RecX - Mycobacterium paratuberculosis go_0006282
>Q7VVU1|Q7VVU1_BORPE RecX-family regulatory protein - Bordetella pertussis go_0006282
>Q0F3T7|Q0F3T7_9PROT Regulatory protein RecX - Mariprofundus ferrooxydans PV-1 go_0006282
>Q0YGB5|Q0YGB5_9DELT Regulatory protein RecX - Geobacter sp. FRC-32 go_0006282
>Q477V4|Q477V4_DECAR Regulatory protein RecX - Dechloromonas aromatica (strain RCB) go_0006282
>Q3B5T7|Q3B5T7_PELLD Regulatory protein RecX - Pelodictyon luteolum (strain DSM 273) (Chlorobium luteolum (strain DSM 273)) go_0006282
>Q4JV78|Q4JV78_CORJK Regulatory protein RecX - Corynebacterium jeikeium (strain K411) go_0006282
>Q21RF7|Q21RF7_RHOFD Regulatory protein RecX - Rhodoferax ferrireducens (strain DSM 15236 / ATCC BAA-621 / T118) go_0006282
>Q2J765|Q2J765_FRASC Regulatory protein RecX - Frankia sp. (strain CcI3) go_0006282
>Q2SK07|Q2SK07_HAHCH Uncharacterized protein conserved in bacteria - Hahella chejuensis (strain KCTC 2396) go_0006282
>Q7T3F3|Q7T3F3_DANRE Ubiquitin carrier protein - Danio rerio (Zebrafish) (Brachydanio rerio) go_0006282
>Q192Y8|Q192Y8_DESHD Regulatory protein RecX - Desulfitobacterium hafniense (strain DCB-2) go_0006282
>Q44RV8|Q44RV8_CHLLI Regulatory protein RecX - Chlorobium limicola DSM 245 go_0006282
>Q0RDW6|Q0RDW6_FRAAA Regulatory protein recX - Frankia alni (strain ACN14a) go_0006282
>A0KA74|A0KA74_BURCH Regulatory protein RecX - Burkholderia cenocepacia (strain HI2424) go_0006282
>Q12QT6|Q12QT6_SHEDO Regulatory protein RecX - Shewanella denitrificans (strain OS217 / ATCC BAA-1090 / DSM 15013) go_0006282
>Q7WKM9|Q7WKM9_BORBR RecX-family regulatory protein - Bordetella bronchiseptica (Alcaligenes bronchisepticus) go_0006282
>Q98944|Q98944_CHICK Leucine zipper transcription factor - Gallus gallus (Chicken) go_0006282
>Q15RG4|Q15RG4_PSEA6 Regulatory protein RecX - Pseudoalteromonas atlantica (strain T6c / BAA-1087) go_0006282
>Q1AW42|Q1AW42_RUBXD Regulatory protein RecX - Rubrobacter xylanophilus (strain DSM 9941 / NBRC 16129) go_0006282
>Q3VXA8|Q3VXA8_PROAE Regulatory protein RecX - Prosthecochloris aestuarii DSM 271 go_0006282
>Q83CQ5|Q83CQ5_COXBU RecX protein - Coxiella burnetii go_0006282
>Q3JCK9|Q3JCK9_NITOC Regulatory protein RecX - Nitrosococcus oceani (strain ATCC 19707 / NCIMB 11848) go_0006282
>A0L3J8|A0L3J8_MAGSM Regulatory protein RecX - Magnetococcus sp. (strain MC-1) go_0006282
>Q02AF8|Q02AF8_SOLUE Regulatory protein RecX - Solibacter usitatus (strain Ellin6076) go_0006282
>Q2LPL6|Q2LPL6_SYNAS Regulotory protein - Syntrophus aciditrophicus (strain SB) go_0006282
>Q2AHX4|Q2AHX4_9FIRM Regulatory protein RecX - Halothermothrix orenii H 168 go_0006282
>Q3AQ28|Q3AQ28_CHLCH Regulatory protein RecX - Chlorobium chlorochromatii (strain CaD3) go_0006282
>Q259X7|Q259X7_ORYSA B0811B10.9 protein - Oryza sativa (Rice) go_0006282
>Q2BX32|Q2BX32_9GAMM Regulatory protein recX - Photobacterium sp. SKA34 go_0006282
>Q480Y6|Q480Y6_COLP3 Regulatory protein recX - Colwellia psychrerythraea (strain 34H / ATCC BAA-681) (Vibrio psychroerythus) go_0006282
>Q1K3C2|Q1K3C2_DESAC Regulatory protein RecX - Desulfuromonas acetoxidans DSM 684 go_0006282
>Q3VPY5|Q3VPY5_9CHLB Regulatory protein RecX - Pelodictyon phaeoclathratiforme BU-1 go_0006282
>Q3ACX2|Q3ACX2_CARHZ Regulatory protein RecX - Carboxydothermus hydrogenoformans (strain Z-2901 / DSM 6008) go_0006282
>Q0HL61|Q0HL61_SHESM Regulatory protein RecX - Shewanella sp. (strain MR-4) go_0006282
>Q0BC69|Q0BC69_BURCM Regulatory protein RecX - Burkholderia cepacia (strain ATCC 53795 / AMMD) go_0006282
>Q0J981|Q0J981_ORYSJ Os04g0667900 protein - Oryza sativa subsp. japonica (Rice) go_0006282
>Q1BTW4|Q1BTW4_BURCA Regulatory protein RecX - Burkholderia cenocepacia (strain AU 1054) go_0006282
>Q2RJJ5|Q2RJJ5_MOOTA Regulatory protein RecX - Moorella thermoacetica (strain ATCC 39073) go_0006282
>Q7MXL7|Q7MXL7_PORGI Regulatory protein RecX - Porphyromonas gingivalis (Bacteroides gingivalis) go_0006282
>Q2B358|Q2B358_9BACI RecA regulator RecX - Bacillus sp. NRRL B-14911 go_0006282
>Q1BA28|Q1BA28_MYCSS Regulatory protein RecX - Mycobacterium sp. (strain MCS) go_0006282
>Q2RWQ2|Q2RWQ2_RHORT Regulatory protein RecX - Rhodospirillum rubrum (strain ATCC 11170 / NCIB 8255) go_0006282
>Q5NE97|Q5NE97_FRATT Regulatory protein recX - Francisella tularensis subsp. tularensis go_0006282
>Q1WV04|Q1WV04_LACS1 Regulatory protein recX - Lactobacillus salivarius subsp. salivarius (strain UCC118) go_0006282
>Q0S1P8|Q0S1P8_RHOSR Regulatory protein RecX - Rhodococcus sp. (strain RHA1) go_0006282
>Q2YD42|Q2YD42_NITMU Regulatory protein RecX - Nitrosospira multiformis (strain ATCC 25196 / NCIMB 11849) go_0006282
>Q1H3U8|Q1H3U8_METFK Regulatory protein RecX - Methylobacillus flagellatus (strain KT / ATCC 51484 / DSM 6875) go_0006282
>Q0HXF9|Q0HXF9_SHESR Regulatory protein RecX - Shewanella sp. (strain MR-7) go_0006282
>Q1Z484|Q1Z484_PHOPR RecA regulator RecX - Photobacterium profundum 3TCK go_0006282
>Q63WW4|Q63WW4_BURPS RecX family regulatory protein - Burkholderia pseudomallei (Pseudomonas pseudomallei) go_0006282
>Q39D94|Q39D94_BURS3 Regulatory protein RecX - Burkholderia sp. (strain 383) (Burkholderia cepacia (strain ATCC 17760 / NCIB 9086 / R18194)) go_0006282
>Q73PE5|Q73PE5_TREDE Regulatory protein RecX - Treponema denticola go_0006282
>Q41F83|Q41F83_9BACI Regulatory protein RecX - Exiguobacterium sibiricum 255-15 go_0006282
>Q475M3|Q475M3_RALEJ Regulatory protein RecX - Ralstonia eutropha (strain JMP134) (Alcaligenes eutrophus) go_0006282
>Q1V5N1|Q1V5N1_VIBAL RecA regulator RecX - Vibrio alginolyticus 12G01 go_0006282
>Q0A8K6|Q0A8K6_ALHEH Regulatory protein RecX - Alkalilimnicola ehrlichei (strain MLHE-1) go_0006282
>Q2A628|Q2A628_FRATH Regulatory protein recX - Francisella tularensis subsp. holarctica (strain LVS) go_0006282
>Q4IXY0|Q4IXY0_AZOVI Regulatory protein RecX - Azotobacter vinelandii AvOP go_0006282
>Q08VJ5|Q08VJ5_STIAU Regulatory protein RecX - Stigmatella aurantiaca DW4/3-1 go_0006282
>Q5ZUJ8|Q5ZUJ8_LEGPH Regulatory protein RecX - Legionella pneumophila subsp. pneumophila (strain Philadelphia 1 / ATCC 33152 / DSM 7513) go_0006282
>Q14FQ0|Q14FQ0_FRAT1 Regulatory protein recX - Francisella tularensis subsp. tularensis (strain FSC 198) go_0006282
>Q1ITU2|Q1ITU2_ACIBL Regulatory protein RecX - Acidobacteria bacterium (strain Ellin345) go_0006282
>Q0YUJ9|Q0YUJ9_9CHLB Regulatory protein RecX - Chlorobium ferrooxidans DSM 13031 go_0006282
>Q7N213|Q7N213_PHOLL Regulatory protein recX - Photorhabdus luminescens subsp. laumondii go_0006282
>Q5F405|Q5F405_CHICK Ubiquitin carrier protein - Gallus gallus (Chicken) go_0006282
>Q089H4|Q089H4_SHEFN Regulatory protein RecX - Shewanella frigidimarina (strain NCIMB 400) go_0006282
>Q0I4S9|Q0I4S9_HAES1 Regulatory protein - Haemophilus somnus (strain 129Pt) (Histophilus somni (strain 129Pt)) go_0006282
>Q1MYV7|Q1MYV7_9GAMM Regulatory protein RecX - Oceanobacter sp. RED65 go_0006282
>Q74GU7|Q74GU7_GEOSL Regulatory protein RecX - Geobacter sulfurreducens go_0006282
>Q21L78|Q21L78_SACD2 Regulatory protein RecX - Saccharophagus degradans (strain 2-40 / ATCC 43961 / DSM 17024) go_0006282
>Q3Z647|Q3Z647_DEHE1 Regulatory protein RecX - Dehalococcoides ethenogenes (strain 195) go_0006282
>Q0EUP6|Q0EUP6_THEET Regulatory protein RecX - Thermoanaerobacter ethanolicus X514 go_0006282
>Q4ENC3|Q4ENC3_LISMO RecX family protein - Listeria monocytogenes str. 1/2a F6854 go_0006282
>Q7P622|Q7P622_FUSNV Regulatory protein recX - Fusobacterium nucleatum subsp. vincentii ATCC 49256 go_0006282
>Q2KYF0|Q2KYF0_BORA1 Regulatory protein - Bordetella avium (strain 197N) go_0006282
>Q2KDK9|Q2KDK9_RHIEC DNA repair regulator protein - Rhizobium etli (strain CFN 42 / ATCC 51251) go_0006282
>A0JUY5|A0JUY5_ARTS2 Regulatory protein RecX - Arthrobacter sp. (strain FB24) go_0006282
>Q3XXM6|Q3XXM6_ENTFC Regulatory protein RecX - Enterococcus faecium DO go_0006282
>Q60BS7|Q60BS7_METCA RecX protein - Methylococcus capsulatus go_0006282
>Q5JI79|AGOG_PYRKO N-glycosylase/DNA lyase - Pyrococcus kodakaraensis (Thermococcus kodakaraensis) go_0006284
>P44319|END3_HAEIN Endonuclease III - Haemophilus influenzae go_0006284
>Q3MDP1|FPG_ANAVT Formamidopyrimidine-DNA glycosylase - Anabaena variabilis (strain ATCC 29413 / PCC 7937) go_0006284
>Q1G9A3|FPG_LACDA Formamidopyrimidine-DNA glycosylase - Lactobacillus delbrueckii subsp. bulgaricus (strain ATCC 11842 / DSM 20081) go_0006284
>Q73VL9|FPG_MYCPA Formamidopyrimidine-DNA glycosylase - Mycobacterium paratuberculosis go_0006284
>Q7MY36|FPG_PHOLL Formamidopyrimidine-DNA glycosylase - Photorhabdus luminescens subsp. laumondii go_0006284
>Q0KEP4|FPG_RALEH Formamidopyrimidine-DNA glycosylase - Ralstonia eutropha (strain ATCC 17699 / H16 / DSM 428 / Stanier 337) (Cupriavidus necator (str go_0006284
>P64152|FPG_STRA3 Formamidopyrimidine-DNA glycosylase - Streptococcus agalactiae serotype III go_0006284
>Q5E8M1|FPG_VIBF1 Formamidopyrimidine-DNA glycosylase - Vibrio fischeri (strain ATCC 700601 / ES114) go_0006284
>P43343|MUG_SERMA G/U mismatch-specific DNA glycosylase - Serratia marcescens go_0006284
>P44320|MUTY_HAEIN A/G-specific adenine glycosylase - Haemophilus influenzae go_0006284
>P51664|P53_SHEEP Cellular tumor antigen p53 - Ovis aries (Sheep) go_0006284
>Q9UGN5|PARP2_HUMAN Poly [ADP-ribose] polymerase 2 - Homo sapiens (Human) go_0006284
>Q13569|TDG_HUMAN G/T mismatch-specific thymine DNA glycosylase - Homo sapiens (Human) go_0006284
>Q057V4|UNG_BUCCC Uracil-DNA glycosylase - Buchnera aphidicola subsp. Cinara cedri go_0006284
>P12888|UNG_EBV Uracil-DNA glycosylase - Epstein-Barr virus (strain B95-8) (HHV-4) (Human herpesvirus 4) go_0006284
>P43731|UNG_HAEIN Uracil-DNA glycosylase - Haemophilus influenzae go_0006284
>P97931|UNG_MOUSE Uracil-DNA glycosylase - Mus musculus (Mouse) go_0006284
>Q48ET5|UNG_PSE14 Uracil-DNA glycosylase - Pseudomonas syringae pv. phaseolicola (strain 1448A / Race 6) go_0006284
>Q2NS03|UNG_SODGM Uracil-DNA glycosylase - Sodalis glossinidius (strain morsitans) go_0006284
>P23379|UNG_STRPN Uracil-DNA glycosylase - Streptococcus pneumoniae go_0006284
>Q92076|DPOG1_CHICK DNA polymerase subunit gamma-1 - Gallus gallus (Chicken) go_0006284
>Q6G4T2|FPG_BARHE Formamidopyrimidine-DNA glycosylase - Bartonella henselae (Rochalimaea henselae) go_0006284
>Q7NQS5|FPG_CHRVO Formamidopyrimidine-DNA glycosylase - Chromobacterium violaceum go_0006284
>Q74EG5|FPG_GEOSL Formamidopyrimidine-DNA glycosylase - Geobacter sulfurreducens go_0006284
>Q92BF1|FPG_LISIN Formamidopyrimidine-DNA glycosylase - Listeria innocua go_0006284
>P55044|FPG_NEIMB Formamidopyrimidine-DNA glycosylase - Neisseria meningitidis serogroup B go_0006284
>Q46H41|FPG_PROMT Formamidopyrimidine-DNA glycosylase - Prochlorococcus marinus (strain NATL2A) go_0006284
>Q13EN7|FPG_RHOPS Formamidopyrimidine-DNA glycosylase - Rhodopseudomonas palustris (strain BisB5) go_0006284
>A0L2N2|FPG_SHESA Formamidopyrimidine-DNA glycosylase - Shewanella sp. (strain ANA-3) go_0006284
>Q5M576|FPG_STRT2 Formamidopyrimidine-DNA glycosylase - Streptococcus thermophilus (strain ATCC BAA-250 / LMG 18311) go_0006284
>P64154|FPG_XYLFA Formamidopyrimidine-DNA glycosylase - Xylella fastidiosa go_0006284
>P22134|MAG_YEAST DNA-3-methyladenine glycosylase - Saccharomyces cerevisiae (Baker's yeast) go_0006284
>Q969S2|NEIL2_HUMAN Endonuclease VIII-like 2 - Homo sapiens (Human) go_0006284
>Q9Z7D3|UNG_CHLPN Uracil-DNA glycosylase - Chlamydia pneumoniae (Chlamydophila pneumoniae) go_0006284
>Q836Z5|UNG_ENTFA Uracil-DNA glycosylase - Enterococcus faecalis (Streptococcus faecalis) go_0006284
>P13051|UNG_HUMAN Uracil-DNA glycosylase - Homo sapiens (Human) go_0006284
>Q8XVE4|UNG_RALSO Uracil-DNA glycosylase - Ralstonia solanacearum (Pseudomonas solanacearum) go_0006284
>Q4L3Q7|UNG_STAHJ Uracil-DNA glycosylase - Staphylococcus haemolyticus (strain JCSC1435) go_0006284
>P32988|UNG_VARV Uracil-DNA glycosylase - Variola virus go_0006284
>P37878|3MGA_BACSU DNA-3-methyladenine glycosylase - Bacillus subtilis go_0006284
>P22936|APN1_YEAST DNA-(apurinic or apyrimidinic site) lyase 1 - Saccharomyces cerevisiae (Baker's yeast) go_0006284
>P25615|DPO4_YEAST DNA polymerase IV - Saccharomyces cerevisiae (Baker's yeast) go_0006284
>P63540|END3_MYCTU Endonuclease III - Mycobacterium tuberculosis go_0006284
>Q57RM1|END8_SALCH Endonuclease 8 - Salmonella choleraesuis go_0006284
>Q72ZF1|FPG_BACC1 Formamidopyrimidine-DNA glycosylase - Bacillus cereus (strain ATCC 10987) go_0006284
>P05523|FPG_ECOLI Formamidopyrimidine-DNA glycosylase - Escherichia coli (strain K12) go_0006284
>Q74IB5|FPG_LACJO Formamidopyrimidine-DNA glycosylase - Lactobacillus johnsonii go_0006284
>Q12DZ5|FPG_POLSJ Formamidopyrimidine-DNA glycosylase - Polaromonas sp. (strain JS666 / ATCC BAA-500) go_0006284
>Q8Y2D7|FPG_RALSO Formamidopyrimidine-DNA glycosylase - Ralstonia solanacearum (Pseudomonas solanacearum) go_0006284
>Q8Z2H2|FPG_SALTI Formamidopyrimidine-DNA glycosylase - Salmonella typhi go_0006284
>Q9ZBQ6|FPG_STRCO Formamidopyrimidine-DNA glycosylase - Streptomyces coelicolor go_0006284
>Q8DDY4|FPG_VIBVU Formamidopyrimidine-DNA glycosylase - Vibrio vulnificus go_0006284
>P40673|HMGB2_BOVIN High mobility group protein B2 - Bos taurus (Bovine) go_0006284
>Q32BP9|MUG_SHIDS G/U mismatch-specific DNA glycosylase - Shigella dysenteriae serotype 1 (strain Sd197) go_0006284
>Q9TTA1|P53_TUPGB Cellular tumor antigen p53 - Tupaia glis belangeri (Common tree shrew) go_0006284
>Q7VGS1|UNG_HELHP Uracil-DNA glycosylase - Helicobacter hepaticus go_0006284
>Q9I5H9|UNG_PSEAE Uracil-DNA glycosylase - Pseudomonas aeruginosa go_0006284
>Q2G0J7|UNG_STAA8 Uracil-DNA glycosylase - Staphylococcus aureus (strain NCTC 8325) go_0006284
>Q8ZD85|UNG_YERPE Uracil-DNA glycosylase - Yersinia pestis go_0006284
>P54099|DPOG1_MOUSE DNA polymerase subunit gamma-1 - Mus musculus (Mouse) go_0006284
>Q6ML45|FPG_BDEBA Formamidopyrimidine-DNA glycosylase - Bdellovibrio bacteriovorus go_0006284
>Q6NGH4|FPG_CORDI Formamidopyrimidine-DNA glycosylase - Corynebacterium diphtheriae go_0006284
>Q7VN67|FPG_HAEDU Formamidopyrimidine-DNA glycosylase - Haemophilus ducreyi go_0006284
>A0L837|FPG_MAGSM Formamidopyrimidine-DNA glycosylase - Magnetococcus sp. (strain MC-1) go_0006284
>Q2YBI1|FPG_NITMU Formamidopyrimidine-DNA glycosylase - Nitrosospira multiformis (strain ATCC 25196 / NCIMB 11849) go_0006284
>Q3IY64|FPG_RHOS4 Formamidopyrimidine-DNA glycosylase - Rhodobacter sphaeroides (strain ATCC 17023 / 2.4.1 / NCIB 8253 / DSM 158) go_0006284
>P95744|FPG_SYNEN Formamidopyrimidine-DNA glycosylase - Synechococcus elongatus naegeli go_0006284
>Q3MHN7|NEIL3_BOVIN Endonuclease VIII-like 3 - Bos taurus (Bovine) go_0006284
>O35980|NTHL1_MOUSE Endonuclease III-like protein 1 - Mus musculus (Mouse) go_0006284
>Q92EQ0|UNG1_LISIN Uracil-DNA glycosylase 1 - Listeria innocua go_0006284
>Q8A5V6|UNG_BACTN Uracil-DNA glycosylase - Bacteroides thetaiotaomicron go_0006284
>Q7P1I1|UNG_CHRVO Uracil-DNA glycosylase - Chromobacterium violaceum go_0006284
>Q14G45|UNG_FRAT1 Uracil-DNA glycosylase - Francisella tularensis subsp. tularensis (strain FSC 198) go_0006284
>Q5FL46|UNG_LACAC Uracil-DNA glycosylase - Lactobacillus acidophilus go_0006284
>Q57L54|UNG_SALCH Uracil-DNA glycosylase - Salmonella choleraesuis go_0006284
>P0A4P3|UNG_STRA3 Uracil-DNA glycosylase - Streptococcus agalactiae serotype III go_0006284
>Q87SC4|UNG_VIBPA Uracil-DNA glycosylase - Vibrio parahaemolyticus go_0006284
>P04395|3MG2_ECOLI DNA-3-methyladenine glycosylase 2 - Escherichia coli (strain K12) go_0006284
>P23196|APEX1_BOVIN DNA-(apurinic or apyrimidinic site) lyase - Bos taurus (Bovine) go_0006284
>Q12980|CP035_HUMAN UPF0171 protein C16orf35 - Homo sapiens (Human) go_0006284
>Q9CB92|END3_MYCLE Endonuclease III - Mycobacterium leprae go_0006284
>Q81L04|FPG_BACAN Formamidopyrimidine-DNA glycosylase - Bacillus anthracis go_0006284
>Q8FC87|FPG_ECOL6 Formamidopyrimidine-DNA glycosylase - Escherichia coli O6 go_0006284
>Q041U1|FPG_LACGA Formamidopyrimidine-DNA glycosylase - Lactobacillus gasseri (strain ATCC 33323 / DSM 20243) go_0006284
>Q98QQ1|FPG_MYCPU Formamidopyrimidine-DNA glycosylase - Mycoplasma pulmonis go_0006284
>Q1LRP7|FPG_RALME Formamidopyrimidine-DNA glycosylase - Ralstonia metallidurans (strain CH34 / ATCC 43123 / DSM 2839) go_0006284
>Q5PC09|FPG_SALPA Formamidopyrimidine-DNA glycosylase - Salmonella paratyphi A go_0006284
>Q82JU0|FPG_STRAW Formamidopyrimidine-DNA glycosylase - Streptomyces avermitilis go_0006284
>Q87T81|FPG_VIBPA Formamidopyrimidine-DNA glycosylase - Vibrio parahaemolyticus go_0006284
>Q31WW5|MUG_SHIBS G/U mismatch-specific DNA glycosylase - Shigella boydii serotype 4 (strain Sb227) go_0006284
>Q58134|OGG1_METJA N-glycosylase/DNA lyase [Includes: 8-oxoguanine DNA glycosylase - Methanococcus jannaschii go_0006284
>O88554|PARP2_MOUSE Poly [ADP-ribose] polymerase 2 - Mus musculus (Mouse) go_0006284
>P12004|PCNA_HUMAN Proliferating cell nuclear antigen - Homo sapiens (Human) go_0006284
>Q8X444|UNG_ECO57 Uracil-DNA glycosylase - Escherichia coli O157:H7 go_0006284
>Q17Z05|UNG_HELAH Uracil-DNA glycosylase - Helicobacter acinonychis (strain Sheeba) go_0006284
>P67072|UNG_MYCBO Uracil-DNA glycosylase - Mycobacterium bovis go_0006284
>Q02HQ1|UNG_PSEAB Uracil-DNA glycosylase - Pseudomonas aeruginosa (strain UCBPP-PA14) go_0006284
>Q2FJ62|UNG_STAA3 Uracil-DNA glycosylase - Staphylococcus aureus (strain USA300) go_0006284
>Q1C570|UNG_YERPA Uracil-DNA glycosylase - Yersinia pestis (biovar Antiqua strain Antiqua) go_0006284
>P28352|APEX1_MOUSE DNA-(apurinic or apyrimidinic site) lyase - Mus musculus (Mouse) go_0006284
>P38207|APN2_YEAST DNA-(apurinic or apyrimidinic site) lyase 2 - Saccharomyces cerevisiae (Baker's yeast) go_0006284
>Q7Z2E3|APTX_HUMAN Aprataxin - Homo sapiens (Human) go_0006284
>Q4UK93|END3_RICFE Endonuclease III - Rickettsia felis (Rickettsia azadi) go_0006284
>Q8Z8D2|END8_SALTI Endonuclease VIII - Salmonella typhi go_0006284
>Q633L1|FPG_BACCZ Formamidopyrimidine-DNA glycosylase - Bacillus cereus (strain ZK / E33L) go_0006284
>P42371|FPG_LACLC Formamidopyrimidine-DNA glycosylase - Lactococcus lactis subsp. cremoris (Streptococcus cremoris) go_0006284
>Q1MMD9|FPG_RHIL3 Formamidopyrimidine-DNA glycosylase - Rhizobium leguminosarum bv. viciae (strain 3841) go_0006284
>Q9X981|FPG_SERMA Formamidopyrimidine-DNA glycosylase - Serratia marcescens go_0006284
>Q9A131|FPG_STRP1 Formamidopyrimidine-DNA glycosylase - Streptococcus pyogenes serotype M1 go_0006284
>Q73G10|FPG_WOLPM Formamidopyrimidine-DNA glycosylase - Wolbachia pipientis wMel go_0006284
>P26583|HMGB2_HUMAN High mobility group protein B2 - Homo sapiens (Human) go_0006284
>Q3YXH4|MUG_SHISS G/U mismatch-specific DNA glycosylase - Shigella sonnei (strain Ss046) go_0006284
>P04961|PCNA_RAT Proliferating cell nuclear antigen - Rattus norvegicus (Rat) go_0006284
>Q0TEQ8|UNG_ECOL5 Uracil-DNA glycosylase - Escherichia coli O6:K15:H31 (strain 536 / UPEC) go_0006284
>Q9ZJN9|UNG_HELPJ Uracil-DNA glycosylase - Helicobacter pylori J99 (Campylobacter pylori J99) go_0006284
>Q9CBS3|UNG_MYCLE Uracil-DNA glycosylase - Mycobacterium leprae go_0006284
>Q1I5T6|UNG_PSEE4 Uracil-DNA glycosylase - Pseudomonas entomophila (strain L48) go_0006284
>Q5HI95|UNG_STAAC Uracil-DNA glycosylase - Staphylococcus aureus (strain COL) go_0006284
>Q03KM6|UNG_STRTD Uracil-DNA glycosylase - Streptococcus thermophilus (strain ATCC BAA-491 / LMD-9) go_0006284
>P22674|CCNO_HUMAN Cyclin-O - Homo sapiens (Human) go_0006284
>O49498|DML3_ARATH DEMETER-like protein 3 - Arabidopsis thaliana (Mouse-ear cress) go_0006284
>P28340|DPOD1_HUMAN DNA polymerase delta catalytic subunit - Homo sapiens (Human) go_0006284
>Q7W185|FPG_BORPA Formamidopyrimidine-DNA glycosylase - Bordetella parapertussis go_0006284
>Q3SWN3|FPG_NITWN Formamidopyrimidine-DNA glycosylase - Nitrobacter winogradskyi (strain Nb-255 / ATCC 25391) go_0006284
>Q9L7T2|FPG_PSEAE Formamidopyrimidine-DNA glycosylase - Pseudomonas aeruginosa go_0006284
>Q0S2E0|FPG_RHOSR Formamidopyrimidine-DNA glycosylase - Rhodococcus sp. (strain RHA1) go_0006284
>Q329M2|FPG_SHIDS Formamidopyrimidine-DNA glycosylase - Shigella dysenteriae serotype 1 (strain Sd197) go_0006284
>Q7U4V2|FPG_SYNPX Formamidopyrimidine-DNA glycosylase - Synechococcus sp. (strain WH8102) go_0006284
>Q8ZJP0|FPG_YERPE Formamidopyrimidine-DNA glycosylase - Yersinia pestis go_0006284
>Q8K203|NEIL3_MOUSE Endonuclease VIII-like 3 - Mus musculus (Mouse) go_0006284
>P56423|P53_MACFA Cellular tumor antigen p53 - Macaca fascicularis (Crab eating macaque) (Cynomolgus monkey) go_0006284
>Q8Y9X7|UNG1_LISMO Uracil-DNA glycosylase 1 - Listeria monocytogenes go_0006284
>P53764|UNG_BHV1C Uracil-DNA glycosylase - Bovine herpesvirus 1.1 (strain Cooper) (BoHV-1) (Infectious bovine rhinotracheitis virus) go_0006284
>Q182G9|UNG_CLOD6 Uracil-DNA glycosylase - Clostridium difficile (strain 630) go_0006284
>Q2A4Q4|UNG_FRATH Uracil-DNA glycosylase - Francisella tularensis subsp. holarctica (strain LVS) go_0006284
>Q03AI1|UNG_LACC3 Uracil-DNA glycosylase - Lactobacillus casei (strain ATCC 334) go_0006284
>Q9JUC4|UNG_NEIMA Uracil-DNA glycosylase - Neisseria meningitidis serogroup A go_0006284
>P67074|UNG_SALTI Uracil-DNA glycosylase - Salmonella typhi go_0006284
>Q8DTV8|UNG_STRMU Uracil-DNA glycosylase - Streptococcus mutans go_0006284
>Q7MNR0|UNG_VIBVY Uracil-DNA glycosylase - Vibrio vulnificus (strain YJ016) go_0006284
>P54098|DPOG1_HUMAN DNA polymerase subunit gamma-1 - Homo sapiens (Human) go_0006284
>Q1LTS6|FPG_BAUCH Formamidopyrimidine-DNA glycosylase - Baumannia cicadellinicola subsp. Homalodisca coagulata go_0006284
>Q48AD4|FPG_COLP3 Formamidopyrimidine-DNA glycosylase - Colwellia psychrerythraea (strain 34H / ATCC BAA-681) (Vibrio psychroerythus) go_0006284
>Q5FN17|FPG_GLUOX Formamidopyrimidine-DNA glycosylase - Gluconobacter oxydans (Gluconobacter suboxydans) go_0006284
>Q8Y6W7|FPG_LISMO Formamidopyrimidine-DNA glycosylase - Listeria monocytogenes go_0006284
>Q82S12|FPG_NITEU Formamidopyrimidine-DNA glycosylase - Nitrosomonas europaea go_0006284
>Q15ZV5|FPG_PSEA6 Formamidopyrimidine-DNA glycosylase - Pseudoalteromonas atlantica (strain T6c / BAA-1087) go_0006284
>Q0HPK4|FPG_SHESR Formamidopyrimidine-DNA glycosylase - Shewanella sp. (strain MR-7) go_0006284
>P59065|FPG_SYNEL Formamidopyrimidine-DNA glycosylase - Synechococcus elongatus (Thermosynechococcus elongatus) go_0006284
>Q8XAN4|MUG_ECO57 G/U mismatch-specific DNA glycosylase - Escherichia coli O157:H7 go_0006284
>Q5RAJ7|NEIL2_PONPY Endonuclease VIII-like 2 - Pongo pygmaeus (Orangutan) go_0006284
>P78549|NTHL1_HUMAN Endonuclease III-like protein 1 - Homo sapiens (Human) go_0006284
>Q64QI5|UNG1_BACFR Uracil-DNA glycosylase 1 - Bacteroides fragilis go_0006284
>P39615|UNG_BACSU Uracil-DNA glycosylase - Bacillus subtilis go_0006284
>O84613|UNG_CHLTR Uracil-DNA glycosylase - Chlamydia trachomatis go_0006284
>P21968|UNG_FOWPV Uracil-DNA glycosylase - Fowlpox virus (FPV) go_0006284
>Q21SE9|UNG_RHOFD Uracil-DNA glycosylase - Rhodoferax ferrireducens (strain DSM 15236 / ATCC BAA-621 / T118) go_0006284
>P0A4P5|UNG_STRA1 Uracil-DNA glycosylase - Streptococcus agalactiae serotype Ia go_0006284
>P29372|3MG_HUMAN DNA-3-methyladenine glycosylase - Homo sapiens (Human) go_0006284
>Q9WYK0|END3_THEMA Endonuclease III - Thermotoga maritima go_0006284
>Q83LZ7|END8_SHIFL Endonuclease VIII - Shigella flexneri go_0006284
>P70054|FEN1B_XENLA Flap endonuclease 1-B - Xenopus laevis (African clawed frog) go_0006284
>Q5WEG7|FPG_BACSK Formamidopyrimidine-DNA glycosylase - Bacillus clausii (strain KSM-K16) go_0006284
>Q145W8|FPG_BURXL Formamidopyrimidine-DNA glycosylase - Burkholderia xenovorans (strain LB400) go_0006284
>Q5NGY3|FPG_FRATT Formamidopyrimidine-DNA glycosylase - Francisella tularensis subsp. tularensis go_0006284
>Q5ZY18|FPG_LEGPH Formamidopyrimidine-DNA glycosylase - Legionella pneumophila subsp. pneumophila (strain Philadelphia 1 / ATCC 33152 / DSM 7513) go_0006284
>Q7V8Y5|FPG_PROMM Formamidopyrimidine-DNA glycosylase - Prochlorococcus marinus (strain MIT 9313) go_0006284
>Q07UF4|FPG_RHOP5 Formamidopyrimidine-DNA glycosylase - Rhodopseudomonas palustris (strain BisA53) go_0006284
>Q12SR9|FPG_SHEDO Formamidopyrimidine-DNA glycosylase - Shewanella denitrificans (strain OS217 / ATCC BAA-1090 / DSM 15013) go_0006284
>Q97R61|FPG_STRPN Formamidopyrimidine-DNA glycosylase - Streptococcus pneumoniae go_0006284
>Q8P3C4|FPG_XANCP Formamidopyrimidine-DNA glycosylase - Xanthomonas campestris pv. campestris go_0006284
>Q92383|MAG1_SCHPO DNA-3-methyladenine glycosylase 1 - Schizosaccharomyces pombe (Fission yeast) go_0006284
>Q96FI4|NEIL1_HUMAN Endonuclease VIII-like 1 - Homo sapiens (Human) go_0006284
>O09185|P53_CRIGR Cellular tumor antigen p53 - Cricetulus griseus (Chinese hamster) go_0006284
>Q9K682|UNG_BACHD Uracil-DNA glycosylase - Bacillus halodurans go_0006284
>Q821F7|UNG_CHLCV Uracil-DNA glycosylase - Chlamydophila caviae go_0006284
>P69859|UNG_EHV1V Uracil-DNA glycosylase - Equine herpesvirus 1 (strain V592) (EHV-1) (Equine abortion virus) go_0006284
>P52345|UNG_HHV6U Uracil-DNA glycosylase - Human herpesvirus 6A (strain Uganda-1102) (HHV-6 variant A) (Human B lymphotropic virus) go_0006284
>Q87XE2|UNG_PSESM Uracil-DNA glycosylase - Pseudomonas syringae pv. tomato go_0006284
>P67077|UNG_STAAW Uracil-DNA glycosylase - Staphylococcus aureus (strain MW2) go_0006284
>Q91UM2|UNG_VACCA Uracil-DNA glycosylase - Vaccinia virus (strain Ankara) (VACV) go_0006284
>Q8TXW8|AGOG_METKA N-glycosylase/DNA lyase - Methanopyrus kandleri go_0006284
>Q2YQP8|FPG_BRUA2 Formamidopyrimidine-DNA glycosylase - Brucella abortus (strain 2308) go_0006284
>Q24XW2|FPG_DESHY Formamidopyrimidine-DNA glycosylase - Desulfitobacterium hafniense (strain Y51) go_0006284
>Q2RHE9|FPG_MOOTA Formamidopyrimidine-DNA glycosylase - Moorella thermoacetica (strain ATCC 39073) go_0006284
>Q3K566|FPG_PSEPF Formamidopyrimidine-DNA glycosylase - Pseudomonas fluorescens (strain PfO-1) go_0006284
>Q4UMW5|FPG_RICFE Formamidopyrimidine-DNA glycosylase - Rickettsia felis (Rickettsia azadi) go_0006284
>Q1GC55|FPG_SILST Formamidopyrimidine-DNA glycosylase - Silicibacter sp. (strain TM1040) go_0006284
>O50606|FPG_THET8 Formamidopyrimidine-DNA glycosylase - Thermus thermophilus (strain HB8 / ATCC 27634 / DSM 579) go_0006284
>P10103|HMGB1_BOVIN High mobility group protein B1 - Bos taurus (Bovine) go_0006284
>Q9DEA3|PCNA_CHICK Proliferating cell nuclear antigen - Gallus gallus (Chicken) go_0006284
>Q92CI1|UNG2_LISIN Uracil-DNA glycosylase 2 - Listeria innocua go_0006284
>Q7WQW5|UNG_BORBR Uracil-DNA glycosylase - Bordetella bronchiseptica (Alcaligenes bronchisepticus) go_0006284
>Q8NQU9|UNG_CORGL Uracil-DNA glycosylase - Corynebacterium glutamicum (Brevibacterium flavum) go_0006284
>Q8R634|UNG_FUSNN Uracil-DNA glycosylase - Fusobacterium nucleatum subsp. nucleatum go_0006284
>Q8EPH6|UNG_OCEIH Uracil-DNA glycosylase - Oceanobacillus iheyensis go_0006284
>Q8EB78|UNG_SHEON Uracil-DNA glycosylase - Shewanella oneidensis go_0006284
>Q8P1B6|UNG_STRP8 Uracil-DNA glycosylase - Streptococcus pyogenes serotype M18 go_0006284
>Q4UPY9|UNG_XANC8 Uracil-DNA glycosylase - Xanthomonas campestris pv. campestris (strain 8004) go_0006284
>O58954|AGOG_PYRHO N-glycosylase/DNA lyase - Pyrococcus horikoshii go_0006284
>P04819|DNLI_YEAST DNA ligase I, mitochondrial precursor - Saccharomyces cerevisiae (Baker's yeast) go_0006284
>P0AB83|END3_ECOLI Endonuclease III - Escherichia coli (strain K12) go_0006284
>Q8YP80|FPG_ANASP Formamidopyrimidine-DNA glycosylase - Anabaena sp. (strain PCC 7120) go_0006284
>A0KAM1|FPG_BURCH Formamidopyrimidine-DNA glycosylase - Burkholderia cenocepacia (strain HI2424) go_0006284
>Q5FIV8|FPG_LACAC Formamidopyrimidine-DNA glycosylase - Lactobacillus acidophilus go_0006284
>Q6KHS0|FPG_MYCMO Formamidopyrimidine-DNA glycosylase - Mycoplasma mobile go_0006284
>Q21EE3|FPG_SACD2 Formamidopyrimidine-DNA glycosylase - Saccharophagus degradans (strain 2-40 / ATCC 43961 / DSM 17024) go_0006284
>Q3K028|FPG_STRA1 Formamidopyrimidine-DNA glycosylase - Streptococcus agalactiae serotype Ia go_0006284
>Q9KVC5|FPG_VIBCH Formamidopyrimidine-DNA glycosylase - Vibrio cholerae go_0006284
>Q9Z2D7|MBD4_MOUSE Methyl-CpG-binding domain protein 4 - Mus musculus (Mouse) go_0006284
>Q7CPR7|MUG_SALTY G/U mismatch-specific DNA glycosylase - Salmonella typhimurium go_0006284
>P17802|MUTY_ECOLI A/G-specific adenine glycosylase - Escherichia coli (strain K12) go_0006284
>Q9V3I8|OGG1_DROME N-glycosylase/DNA lyase - Drosophila melanogaster (Fruit fly) go_0006284
>Q811Q1|SMUG1_RAT Single-strand selective monofunctional uracil-DNA glycosylase - Rattus norvegicus (Rat) go_0006284
>Q6F9Y2|UNG_ACIAD Uracil-DNA glycosylase - Acinetobacter sp. (strain ADP1) go_0006284
>P59465|UNG_BUCBP Uracil-DNA glycosylase - Buchnera aphidicola subsp. Baizongia pistaciae go_0006284
>P52507|UNG_PRVKA Uracil-DNA glycosylase - Pseudorabies virus (strain Kaplan) (PRV) go_0006284
>Q48U05|UNG_STRPM Uracil-DNA glycosylase - Streptococcus pyogenes serotype M28 go_0006284
>P12887|UNG_YEAST Uracil-DNA glycosylase, mitochondrial precursor - Saccharomyces cerevisiae (Baker's yeast) go_0006284
>Q74MX2|AGOG_NANEQ N-glycosylase/DNA lyase - Nanoarchaeum equitans go_0006284
>P57219|END3_BUCAI Endonuclease III - Buchnera aphidicola subsp. Acyrthosiphon pisum (Acyrthosiphon pisum symbiotic bacterium) go_0006284
>Q0TJX8|END8_ECOL5 Endonuclease 8 - Escherichia coli O6:K15:H31 (strain 536 / UPEC) go_0006284
>Q8YED2|FPG_BRUME Formamidopyrimidine-DNA glycosylase - Brucella melitensis go_0006284
>Q726D5|FPG_DESVH Formamidopyrimidine-DNA glycosylase - Desulfovibrio vulgaris (strain Hildenborough / ATCC 29579 / NCIMB 8303) go_0006284
>Q5QZC1|FPG_IDILO Formamidopyrimidine-DNA glycosylase - Idiomarina loihiensis go_0006284
>P64151|FPG_MYCBO Formamidopyrimidine-DNA glycosylase - Mycobacterium bovis go_0006284
>P57910|FPG_PASMU Formamidopyrimidine-DNA glycosylase - Pasteurella multocida go_0006284
>Q88AH6|FPG_PSESM Formamidopyrimidine-DNA glycosylase - Pseudomonas syringae pv. tomato go_0006284
>Q2NQU4|FPG_SODGM Formamidopyrimidine-DNA glycosylase - Sodalis glossinidius (strain morsitans) go_0006284
>Q3SLR9|FPG_THIDA Formamidopyrimidine-DNA glycosylase - Thiobacillus denitrificans (strain ATCC 25259) go_0006284
>P46230|MUTY_AERHY A/G-specific adenine glycosylase - Aeromonas hydrophila go_0006284
>Q10159|MYH1_SCHPO A/G-specific adenine DNA glycosylase - Schizosaccharomyces pombe (Fission yeast) go_0006284
>Q8Y7P6|UNG2_LISMO Uracil-DNA glycosylase 2 - Listeria monocytogenes go_0006284
>Q662W1|UNG_BORGA Uracil-DNA glycosylase - Borrelia garinii go_0006284
>Q9RWH9|UNG_DEIRA Uracil-DNA glycosylase - Deinococcus radiodurans go_0006284
>Q88YG1|UNG_LACPL Uracil-DNA glycosylase - Lactobacillus plantarum go_0006284
>Q03GV8|UNG_PEDPA Uracil-DNA glycosylase - Pediococcus pentosaceus (strain ATCC 25745 / 183-1w) go_0006284
>Q32CT9|UNG_SHIDS Uracil-DNA glycosylase - Shigella dysenteriae serotype 1 (strain Sd197) go_0006284
>Q1JM60|UNG_STRPC Uracil-DNA glycosylase - Streptococcus pyogenes serotype M12 (strain MGAS9429) go_0006284
>Q2NY21|UNG_XANOM Uracil-DNA glycosylase - Xanthomonas oryzae pv. oryzae (strain MAFF 311018) go_0006284
>Q6G0L3|FPG_BARQU Formamidopyrimidine-DNA glycosylase - Bartonella quintana (Rochalimaea quintana) go_0006284
>Q7NFW7|FPG_GLOVI Formamidopyrimidine-DNA glycosylase - Gloeobacter violaceus go_0006284
>Q71ZA3|FPG_LISMF Formamidopyrimidine-DNA glycosylase - Listeria monocytogenes serotype 4b (strain F2365) go_0006284
>Q0AD66|FPG_NITEC Formamidopyrimidine-DNA glycosylase - Nitrosomonas eutropha (strain C71) go_0006284
>Q48CK1|FPG_PSE14 Formamidopyrimidine-DNA glycosylase - Pseudomonas syringae pv. phaseolicola (strain 1448A / Race 6) go_0006284
>Q2RMQ2|FPG_RHORT Formamidopyrimidine-DNA glycosylase - Rhodospirillum rubrum (strain ATCC 11170 / NCIB 8255) go_0006284
>Q0HDC3|FPG_SHESM Formamidopyrimidine-DNA glycosylase - Shewanella sp. (strain MR-4) go_0006284
>Q67R59|FPG_SYMTH Formamidopyrimidine-DNA glycosylase - Symbiobacterium thermophilum go_0006284
>P64155|FPG_XYLFT Formamidopyrimidine-DNA glycosylase - Xylella fastidiosa (strain Temecula1 / ATCC 700964) go_0006284
>Q6R2P8|NEIL2_MOUSE Endonuclease VIII-like 2 - Mus musculus (Mouse) go_0006284
>Q2KID2|NTHL1_BOVIN Endonuclease III-like protein 1 - Bos taurus (Bovine) go_0006284
>P53397|OGG1_YEAST N-glycosylase/DNA lyase [Includes: 8-oxoguanine DNA glycosylase - Saccharomyces cerevisiae (Baker's yeast) go_0006284
>P41685|P53_FELCA Cellular tumor antigen p53 - Felis silvestris catus (Cat) go_0006284
>Q5LA67|UNG1_BACFN Uracil-DNA glycosylase 1 - Bacteroides fragilis (strain ATCC 25285 / NCTC 9343) go_0006284
>Q5WAZ9|UNG_BACSK Uracil-DNA glycosylase - Bacillus clausii (strain KSM-K16) go_0006284
>Q3KL88|UNG_CHLTA Uracil-DNA glycosylase - Chlamydia trachomatis (strain A/HAR-13 / ATCC VR-571B) go_0006284
>Q6D208|UNG_ERWCT Uracil-DNA glycosylase - Erwinia carotovora subsp. atroseptica (Pectobacterium atrosepticum) go_0006284
>Q5R080|UNG_IDILO Uracil-DNA glycosylase - Idiomarina loihiensis go_0006284
>P67071|UNG_MYCTU Uracil-DNA glycosylase - Mycobacterium tuberculosis go_0006284
>Q92LU5|UNG_RHIME Uracil-DNA glycosylase - Rhizobium meliloti (Sinorhizobium meliloti) go_0006284
>Q49VD1|UNG_STAS1 Uracil-DNA glycosylase - Staphylococcus saprophyticus subsp. saprophyticus (strain ATCC 15305 / DSM 20229) go_0006284
>Q9KPK8|UNG_VIBCH Uracil-DNA glycosylase - Vibrio cholerae go_0006284
>Q6M0G7|AGOG_METMP N-glycosylase/DNA lyase - Methanococcus maripaludis go_0006284
>Q9QXE2|DPOLL_MOUSE DNA polymerase lambda - Mus musculus (Mouse) go_0006284
>A0KEN2|FPG_AERHH Formamidopyrimidine-DNA glycosylase - Aeromonas hydrophila subsp. hydrophila (strain ATCC 7966 / NCIB 9240) go_0006284
>Q57A83|FPG_BRUAB Formamidopyrimidine-DNA glycosylase - Brucella abortus go_0006284
>Q6APT2|FPG_DESPS Formamidopyrimidine-DNA glycosylase - Desulfotalea psychrophila go_0006284
>Q6MCT3|FPG_PARUW Formamidopyrimidine-DNA glycosylase - Protochlamydia amoebophila (strain UWE25) go_0006284
>Q88CQ5|FPG_PSEPK Formamidopyrimidine-DNA glycosylase - Pseudomonas putida (strain KT2440) go_0006284
>Q31EB2|FPG_THICR Formamidopyrimidine-DNA glycosylase - Thiomicrospira crunogena (strain XCL-2) go_0006284
>Q6YKA4|HMGB1_CANFA High mobility group protein B1 - Canis familiaris (Dog) go_0006284
>Q6D9D7|MUG_ERWCT G/U mismatch-specific DNA glycosylase - Erwinia carotovora subsp. atroseptica (Pectobacterium atrosepticum) go_0006284
>P11103|PARP1_MOUSE Poly [ADP-ribose] polymerase 1 - Mus musculus (Mouse) go_0006284
>Q720K2|UNG2_LISMF Uracil-DNA glycosylase 2 - Listeria monocytogenes serotype 4b (strain F2365) go_0006284
>O51082|UNG_BORBU Uracil-DNA glycosylase - Borrelia burgdorferi (Lyme disease spirochete) go_0006284
>Q83CW4|UNG_COXBU Uracil-DNA glycosylase - Coxiella burnetii go_0006284
>Q5KUD0|UNG_GEOKA Uracil-DNA glycosylase - Geobacillus kaustophilus go_0006284
>Q032L5|UNG_LACLS Uracil-DNA glycosylase - Lactococcus lactis subsp. cremoris (strain SK11) go_0006284
>P57807|UNG_PASMU Uracil-DNA glycosylase - Pasteurella multocida go_0006284
>Q31XQ4|UNG_SHIBS Uracil-DNA glycosylase - Shigella boydii serotype 4 (strain Sb227) go_0006284
>Q1JC76|UNG_STRPB Uracil-DNA glycosylase - Streptococcus pyogenes serotype M12 (strain MGAS2096) go_0006284
>Q8P4D7|UNG_XANCP Uracil-DNA glycosylase - Xanthomonas campestris pv. campestris go_0006284
>Q479M6|FPG_DECAR Formamidopyrimidine-DNA glycosylase - Dechloromonas aromatica (strain RCB) go_0006284
>Q0I0X6|FPG_HAES1 Formamidopyrimidine-DNA glycosylase - Haemophilus somnus (strain 129Pt) (Histophilus somni (strain 129Pt)) go_0006284
>Q1H3I3|FPG_METFK Formamidopyrimidine-DNA glycosylase - Methylobacillus flagellatus (strain KT / ATCC 51484 / DSM 6875) go_0006284
>Q2GAT0|FPG_NOVAD Formamidopyrimidine-DNA glycosylase - Novosphingobium aromaticivorans (strain DSM 12444) go_0006284
>Q3YVZ7|FPG_SHISS Formamidopyrimidine-DNA glycosylase - Shigella sonnei (strain Ss046) go_0006284
>Q47S77|FPG_THEFY Formamidopyrimidine-DNA glycosylase - Thermobifida fusca (strain YX) go_0006284
>Q66GD3|FPG_YERPS Formamidopyrimidine-DNA glycosylase - Yersinia pseudotuberculosis go_0006284
>P54276|MSH6_MOUSE DNA mismatch repair protein MSH6 - Mus musculus (Mouse) go_0006284
>O36006|P53_MARMO Cellular tumor antigen p53 - Marmota monax (Woodchuck) go_0006284
>P17918|PCNA_MOUSE Proliferating cell nuclear antigen - Mus musculus (Mouse) go_0006284
>Q5L9D9|UNG2_BACFN Uracil-DNA glycosylase 2 - Bacteroides fragilis (strain ATCC 25285 / NCTC 9343) go_0006284
>Q2L0Y2|UNG_BORA1 Uracil-DNA glycosylase - Bordetella avium (strain 197N) go_0006284
>Q0SWB8|UNG_CLOPS Uracil-DNA glycosylase - Clostridium perfringens (strain SM101 / Type A) go_0006284
>Q5NEP2|UNG_FRATT Uracil-DNA glycosylase - Francisella tularensis subsp. tularensis go_0006284
>Q74K70|UNG_LACJO Uracil-DNA glycosylase - Lactobacillus johnsonii go_0006284
>Q5YRZ2|UNG_NOCFA Uracil-DNA glycosylase - Nocardia farcinica go_0006284
>Q8K7U9|UNG_STRP3 Uracil-DNA glycosylase - Streptococcus pyogenes serotype M3 go_0006284
>Q8PFZ6|UNG_XANAC Uracil-DNA glycosylase - Xanthomonas axonopodis pv. citri go_0006284
>Q04841|3MG_MOUSE DNA-3-methyladenine glycosylase - Mus musculus (Mouse) go_0006284
>O83754|END3_TREPA Endonuclease III - Treponema pallidum go_0006284
>Q3Z489|END8_SHISS Endonuclease 8 - Shigella sonnei (strain Ss046) go_0006284
>O34403|FPG_BACSU Formamidopyrimidine-DNA glycosylase - Bacillus subtilis go_0006284
>Q3ABL4|FPG_CARHZ Formamidopyrimidine-DNA glycosylase - Carboxydothermus hydrogenoformans (strain Z-2901 / DSM 6008) go_0006284
>Q5KWC3|FPG_GEOKA Formamidopyrimidine-DNA glycosylase - Geobacillus kaustophilus go_0006284
>Q5WYY6|FPG_LEGPL Formamidopyrimidine-DNA glycosylase - Legionella pneumophila (strain Lens) go_0006284
>Q5F8Z9|FPG_NEIG1 Formamidopyrimidine-DNA glycosylase - Neisseria gonorrhoeae (strain ATCC 700825 / FA 1090) go_0006284
>Q7V2X4|FPG_PROMP Formamidopyrimidine-DNA glycosylase - Prochlorococcus marinus subsp. pastoris (strain CCMP 1378 / MED4) go_0006284
>Q6NDM1|FPG_RHOPA Formamidopyrimidine-DNA glycosylase - Rhodopseudomonas palustris go_0006284
>Q8DQ33|FPG_STRR6 Formamidopyrimidine-DNA glycosylase - Streptococcus pneumoniae (strain ATCC BAA-255 / R6) go_0006284
>Q2P8V2|FPG_XANOM Formamidopyrimidine-DNA glycosylase - Xanthomonas oryzae pv. oryzae (strain MAFF 311018) go_0006284
>Q8K4Q6|NEIL1_MOUSE Endonuclease VIII-like 1 - Mus musculus (Mouse) go_0006284
>P31378|NTG1_YEAST DNA base excision repair N-glycosylase 1, mitochondrial precursor - Saccharomyces cerevisiae (Baker's yeast) go_0006284
>Q6HAN7|UNG_BACHK Uracil-DNA glycosylase - Bacillus thuringiensis subsp. konkukian go_0006284
>Q256I7|UNG_CHLFF Uracil-DNA glycosylase - Chlamydophila felis (strain Fe/C-56) go_0006284
>P53765|UNG_EHV2 Uracil-DNA glycosylase - Equine herpesvirus 2 (strain 86/87) (EHV-2) go_0006284
>P52447|UNG_HHV6Z Uracil-DNA glycosylase - Human herpesvirus 6B (strain Z29) (HHV-6 variant B) (Human B lymphotropic virus) go_0006284
>Q4ZPC2|UNG_PSEU2 Uracil-DNA glycosylase - Pseudomonas syringae pv. syringae (strain B728a) go_0006284
>Q5HRG5|UNG_STAEQ Uracil-DNA glycosylase - Staphylococcus epidermidis (strain ATCC 35984 / RP62A) go_0006284
>P20536|UNG_VACCC Uracil-DNA glycosylase - Vaccinia virus (strain Copenhagen) (VACV) go_0006284
>O05956|END3_RICPR Endonuclease III - Rickettsia prowazekii go_0006284
>Q8ZQU6|END8_SALTY Endonuclease VIII - Salmonella typhimurium go_0006284
>P19210|FPG_BACFI Formamidopyrimidine-DNA glycosylase - Bacillus firmus go_0006284
>Q63XL4|FPG_BURPS Formamidopyrimidine-DNA glycosylase - Burkholderia pseudomallei (Pseudomonas pseudomallei) go_0006284
>Q837G3|FPG_ENTFA Formamidopyrimidine-DNA glycosylase - Enterococcus faecalis (Streptococcus faecalis) go_0006284
>Q88WV4|FPG_LACPL Formamidopyrimidine-DNA glycosylase - Lactobacillus plantarum go_0006284
>Q1BAM5|FPG_MYCSS Formamidopyrimidine-DNA glycosylase - Mycobacterium sp. (strain MCS) go_0006284
>Q98BG6|FPG_RHILO Formamidopyrimidine-DNA glycosylase - Rhizobium loti (Mesorhizobium loti) go_0006284
>Q8K8D0|FPG_STRP3 Formamidopyrimidine-DNA glycosylase - Streptococcus pyogenes serotype M3 go_0006284
>Q5GS47|FPG_WOLTR Formamidopyrimidine-DNA glycosylase - Wolbachia sp. subsp. Brugia malayi (strain TRS) go_0006284
>P30681|HMGB2_MOUSE High mobility group protein B2 - Mus musculus (Mouse) go_0006284
>P20585|MSH3_HUMAN DNA mismatch repair protein Msh3 - Homo sapiens (Human) go_0006284
>O70249|OGG1_RAT N-glycosylase/DNA lyase [Includes: 8-oxoguanine DNA glycosylase - Rattus norvegicus (Rat) go_0006284
>Q81JQ4|UNG_BACAN Uracil-DNA glycosylase - Bacillus anthracis go_0006284
>Q9PJ40|UNG_CAMJE Uracil-DNA glycosylase - Campylobacter jejuni go_0006284
>Q8FF08|UNG_ECOL6 Uracil-DNA glycosylase - Escherichia coli O6 go_0006284
>P56397|UNG_HELPY Uracil-DNA glycosylase - Helicobacter pylori (Campylobacter pylori) go_0006284
>Q73VJ7|UNG_MYCPA Uracil-DNA glycosylase - Mycobacterium paratuberculosis go_0006284
>Q4KGS0|UNG_PSEF5 Uracil-DNA glycosylase - Pseudomonas fluorescens (strain Pf-5 / ATCC BAA-477) go_0006284
>P67075|UNG_STAAM Uracil-DNA glycosylase - Staphylococcus aureus (strain Mu50 / ATCC 700699) go_0006284
>Q30Q92|UNG_THIDN Uracil-DNA glycosylase - Thiomicrospira denitrificans (strain ATCC 33889 / DSM 1351) go_0006284
>Q667T7|UNG_YERPS Uracil-DNA glycosylase - Yersinia pseudotuberculosis go_0006284
>P43138|APEX1_RAT DNA-(apurinic or apyrimidinic site) lyase - Rattus norvegicus (Rat) go_0006284
>P47110|DPOD3_YEAST DNA polymerase subunit delta-3 - Saccharomyces cerevisiae (Baker's yeast) go_0006284
>P73715|END3_SYNY3 Endonuclease III - Synechocystis sp. (strain PCC 6803) go_0006284
>Q0T6V4|END8_SHIF8 Endonuclease 8 - Shigella flexneri serotype 5b (strain 8401) go_0006284
>Q65G93|FPG_BACLD Formamidopyrimidine-DNA glycosylase - Bacillus licheniformis (strain DSM 13 / ATCC 14580) go_0006284
>Q2N7Y8|FPG_ERYLH Formamidopyrimidine-DNA glycosylase - Erythrobacter litoralis (strain HTCC2594) go_0006284
>Q5X7I9|FPG_LEGPA Formamidopyrimidine-DNA glycosylase - Legionella pneumophila (strain Paris) go_0006284
>Q7VDK6|FPG_PROMA Formamidopyrimidine-DNA glycosylase - Prochlorococcus marinus go_0006284
>Q2J2I0|FPG_RHOP2 Formamidopyrimidine-DNA glycosylase - Rhodopseudomonas palustris (strain HaA2) go_0006284
>Q48UU6|FPG_STRPM Formamidopyrimidine-DNA glycosylase - Streptococcus pyogenes serotype M28 go_0006284
>Q4UNU6|FPG_XANC8 Formamidopyrimidine-DNA glycosylase - Xanthomonas campestris pv. campestris (strain 8004) go_0006284
>Q630K2|UNG_BACCZ Uracil-DNA glycosylase - Bacillus cereus (strain ZK / E33L) go_0006284
>Q5L4Q4|UNG_CHLAB Uracil-DNA glycosylase - Chlamydophila abortus go_0006284
>P28866|UNG_EHV1B Uracil-DNA glycosylase - Equine herpesvirus 1 (strain Ab4p) (EHV-1) (Equine abortion virus) go_0006284
>P28275|UNG_HHV2H Uracil-DNA glycosylase - Human herpesvirus 2 (strain HG52) (HHV-2) (Human herpes simplex virus 2) go_0006284
>Q88N05|UNG_PSEPK Uracil-DNA glycosylase - Pseudomonas putida (strain KT2440) go_0006284
>Q6GBQ6|UNG_STAAS Uracil-DNA glycosylase - Staphylococcus aureus (strain MSSA476) go_0006284
>Q9PPU2|UNG_UREPA Uracil-DNA glycosylase - Ureaplasma parvum (Ureaplasma urealyticum biotype 1) go_0006284
>Q9UZY0|AGOG_PYRAB N-glycosylase/DNA lyase - Pyrococcus abyssi go_0006284
>Q8KA16|END3_BUCAP Endonuclease III - Buchnera aphidicola subsp. Schizaphis graminum go_0006284
>Q8FJU5|END8_ECOL6 Endonuclease VIII - Escherichia coli O6 go_0006284
>Q8UIH4|FPG_AGRT5 Formamidopyrimidine-DNA glycosylase - Agrobacterium tumefaciens (strain C58 / ATCC 33970) go_0006284
>Q8VW76|FPG_PASPI Formamidopyrimidine-DNA glycosylase - Pasteurella piscicida (Photobacterium damsela subsp. piscicida) go_0006284
>Q4ZM34|FPG_PSEU2 Formamidopyrimidine-DNA glycosylase - Pseudomonas syringae pv. syringae (strain B728a) go_0006284
>Q16DL0|FPG_ROSDO Formamidopyrimidine-DNA glycosylase - Roseobacter denitrificans (strain ATCC 33942 / OCh 114) (Erythrobacter sp. (strain OCh 114)) ( go_0006284
>Q01RU9|FPG_SOLUE Formamidopyrimidine-DNA glycosylase - Solibacter usitatus (strain Ellin6076) go_0006284
>Q117D2|FPG_TRIEI Formamidopyrimidine-DNA glycosylase - Trichodesmium erythraeum (strain IMS101) go_0006284
>P07156|HMGB1_CRIGR High mobility group protein B1 - Cricetulus griseus (Chinese hamster) go_0006284
>Q57JP7|MUG_SALCH G/U mismatch-specific DNA glycosylase - Salmonella choleraesuis go_0006284
>P57617|MUTY_BUCAI A/G-specific adenine glycosylase - Buchnera aphidicola subsp. Acyrthosiphon pisum (Acyrthosiphon pisum symbiotic bacterium) go_0006284
>Q9TUB2|P53_PIG Cellular tumor antigen p53 - Sus scrofa (Pig) go_0006284
>Q92I83|RLPA_RICCN RlpA-like protein - Rickettsia conorii go_0006284
>Q59I47|SMUG1_BOVIN Single-strand selective monofunctional uracil DNA glycosylase - Bos taurus (Bovine) go_0006284
>Q827B3|UNG2_STRAW Uracil-DNA glycosylase 2 - Streptomyces avermitilis go_0006284
>Q7W1Y7|UNG_BORPA Uracil-DNA glycosylase - Bordetella parapertussis go_0006284
>Q315T1|UNG_DESDG Uracil-DNA glycosylase - Desulfovibrio desulfuricans (strain G20) go_0006284
>A0M1V1|UNG_GRAFK Uracil-DNA glycosylase - Gramella forsetii (strain KT0803) go_0006284
>Q7N1U8|UNG_PHOLL Uracil-DNA glycosylase - Photorhabdus luminescens subsp. laumondii go_0006284
>Q0T1S6|UNG_SHIF8 Uracil-DNA glycosylase - Shigella flexneri serotype 5b (strain 8401) go_0006284
>Q1JHA5|UNG_STRPD Uracil-DNA glycosylase - Streptococcus pyogenes serotype M2 (strain MGAS10270) go_0006284
>Q5GUS2|UNG_XANOR Uracil-DNA glycosylase - Xanthomonas oryzae pv. oryzae go_0006284
>P23571|3MG_RAT DNA-3-methyladenine glycosylase - Rattus norvegicus (Rat) go_0006284
>Q9A259|FPG_CAUCR Formamidopyrimidine-DNA glycosylase - Caulobacter crescentus (Caulobacter vibrioides) go_0006284
>Q39WD1|FPG_GEOMG Formamidopyrimidine-DNA glycosylase - Geobacter metallireducens (strain GS-15 / ATCC 53774 / DSM 7210) go_0006284
>Q6AFJ3|FPG_LEIXX Formamidopyrimidine-DNA glycosylase - Leifsonia xyli subsp. xyli go_0006284
>P57014|FPG_NEIMA Formamidopyrimidine-DNA glycosylase - Neisseria meningitidis serogroup A go_0006284
>Q21CD4|FPG_RHOPB Formamidopyrimidine-DNA glycosylase - Rhodopseudomonas palustris (strain BisB18) go_0006284
>Q8E8D9|FPG_SHEON Formamidopyrimidine-DNA glycosylase - Shewanella oneidensis go_0006284
>Q5M0P0|FPG_STRT1 Formamidopyrimidine-DNA glycosylase - Streptococcus thermophilus (strain CNRZ 1066) go_0006284
>Q5H667|FPG_XANOR Formamidopyrimidine-DNA glycosylase - Xanthomonas oryzae pv. oryzae go_0006284
>Q9UGV6|HMG1X_HUMAN High mobility group protein 1-like 10 - Homo sapiens (Human) go_0006284
>Q6IE77|NEIL2_BOVIN Endonuclease VIII-like 2 - Bos taurus (Bovine) go_0006284
>Q08214|NTG2_YEAST DNA base excision repair N-glycosylase 2 - Saccharomyces cerevisiae (Baker's yeast) go_0006284
>Q8SPZ3|P53_DELLE Cellular tumor antigen p53 - Delphinapterus leucas (Beluga whale) go_0006284
>Q65DN9|UNG_BACLD Uracil-DNA glycosylase - Bacillus licheniformis (strain DSM 13 / ATCC 14580) go_0006284
>Q9PJD2|UNG_CHLMU Uracil-DNA glycosylase - Chlamydia muridarum go_0006284
>P50639|UNG_HHV7J Uracil-DNA glycosylase - Human herpesvirus 7 (strain JI) (HHV-7) (Human T lymphotropic virus) go_0006284
>Q1BAP2|UNG_MYCSS Uracil-DNA glycosylase - Mycobacterium sp. (strain MCS) go_0006284
>Q8CQ65|UNG_STAES Uracil-DNA glycosylase - Staphylococcus epidermidis (strain ATCC 12228) go_0006284
>P04303|UNG_VACCV Uracil-DNA glycosylase - Vaccinia virus (strain Western Reserve / WR) (VACV) go_0006284
>P46303|UVEN_MICLU Ultraviolet N-glycosylase/AP lyase - Micrococcus luteus (Micrococcus lysodeikticus) go_0006284
>Q9SR66|DML2_ARATH DEMETER-like protein 2 - Arabidopsis thaliana (Mouse-ear cress) go_0006284
>Q9QYV8|DPOG1_RAT DNA polymerase subunit gamma-1 - Rattus norvegicus (Rat) go_0006284
>Q2KYB7|FPG_BORA1 Formamidopyrimidine-DNA glycosylase - Bordetella avium (strain 197N) go_0006284
>Q8FP17|FPG_COREF Formamidopyrimidine-DNA glycosylase - Corynebacterium efficiens go_0006284
>Q4QLW2|FPG_HAEI8 Formamidopyrimidine-DNA glycosylase - Haemophilus influenzae (strain 86-028NP) go_0006284
>Q65R59|FPG_MANSM Formamidopyrimidine-DNA glycosylase - Mannheimia succiniciproducens (strain MBEL55E) go_0006284
>Q3J7U5|FPG_NITOC Formamidopyrimidine-DNA glycosylase - Nitrosococcus oceani (strain ATCC 19707 / NCIMB 11848) go_0006284
>Q02U58|FPG_PSEAB Formamidopyrimidine-DNA glycosylase - Pseudomonas aeruginosa (strain UCBPP-PA14) go_0006284
>Q31UZ1|FPG_SHIBS Formamidopyrimidine-DNA glycosylase - Shigella boydii serotype 4 (strain Sb227) go_0006284
>Q08079|FPG_SYNP6 Formamidopyrimidine-DNA glycosylase - Synechococcus sp. (strain ATCC 27144 / PCC 6301 / SAUG 1402/1) (Anacystis nidulans) go_0006284
>Q1C270|FPG_YERPA Formamidopyrimidine-DNA glycosylase - Yersinia pestis (biovar Antiqua strain Antiqua) go_0006284
>Q8TAT5|NEIL3_HUMAN Endonuclease VIII-like 3 - Homo sapiens (Human) go_0006284
>Q723S4|UNG1_LISMF Uracil-DNA glycosylase 1 - Listeria monocytogenes serotype 4b (strain F2365) go_0006284
>Q03SK6|UNG_LACBA Uracil-DNA glycosylase - Lactobacillus brevis (strain ATCC 367 / JCM 1170) go_0006284
>Q5F8I7|UNG_NEIG1 Uracil-DNA glycosylase - Neisseria gonorrhoeae (strain ATCC 700825 / FA 1090) go_0006284
>Q5PLH8|UNG_SALPA Uracil-DNA glycosylase - Salmonella paratyphi A go_0006284
>P0A4P4|UNG_STRA5 Uracil-DNA glycosylase - Streptococcus agalactiae serotype V go_0006284
>Q8DEP7|UNG_VIBVU Uracil-DNA glycosylase - Vibrio vulnificus go_0006284
>P52431|DPOD1_MOUSE DNA polymerase delta catalytic subunit - Mus musculus (Mouse) go_0006284
>P06766|DPOLB_RAT DNA polymerase beta - Rattus norvegicus (Rat) go_0006284
>A0LV85|FPG_ACIC1 Formamidopyrimidine-DNA glycosylase - Acidothermus cellulolyticus (strain ATCC 43068 / 11B) go_0006284
>Q89WC9|FPG_BRAJA Formamidopyrimidine-DNA glycosylase - Bradyrhizobium japonicum go_0006284
>Q4JUY8|FPG_CORJK Formamidopyrimidine-DNA glycosylase - Corynebacterium jeikeium (strain K411) go_0006284
>P44948|FPG_HAEIN Formamidopyrimidine-DNA glycosylase - Haemophilus influenzae go_0006284
>Q602J1|FPG_METCA Formamidopyrimidine-DNA glycosylase - Methylococcus capsulatus go_0006284
>Q4K4A5|FPG_PSEF5 Formamidopyrimidine-DNA glycosylase - Pseudomonas fluorescens (strain Pf-5 / ATCC BAA-477) go_0006284
>Q1RJY6|FPG_RICBR Formamidopyrimidine-DNA glycosylase - Rickettsia bellii (strain RML369-C) go_0006284
>P64149|FPG_SHIFL Formamidopyrimidine-DNA glycosylase - Shigella flexneri go_0006284
>P74290|FPG_SYNY3 Formamidopyrimidine-DNA glycosylase - Synechocystis sp. (strain PCC 6803) go_0006284
>Q9VRJ0|GEN_DROME Flap endonuclease GEN - Drosophila melanogaster (Fruit fly) go_0006284
>P52701|MSH6_HUMAN DNA mismatch repair protein MSH6 - Homo sapiens (Human) go_0006284
>P0A9H1|MUG_ECOLI G/U mismatch-specific DNA glycosylase - Escherichia coli (strain K12) go_0006284
>P56424|P53_MACMU Cellular tumor antigen p53 - Macaca mulatta (Rhesus macaque) go_0006284
>Q9SJQ6|ROS1_ARATH Protein ROS1 - Arabidopsis thaliana (Mouse-ear cress) go_0006284
>P16769|UL114_HCMVA Uracil-DNA glycosylase - Human cytomegalovirus (strain AD169) (HHV-5) (Human herpesvirus 5) go_0006284
>Q9EX12|UNG1_STRCO Uracil-DNA glycosylase 1 - Streptomyces coelicolor go_0006284
>Q7VRQ7|UNG_BLOFL Uracil-DNA glycosylase - Blochmannia floridanus go_0006284
>Q8XNR7|UNG_CLOPE Uracil-DNA glycosylase - Clostridium perfringens go_0006284
>Q0BN28|UNG_FRATO Uracil-DNA glycosylase - Francisella tularensis subsp. holarctica (strain OSU18) go_0006284
>Q04BG7|UNG_LACDB Uracil-DNA glycosylase - Lactobacillus delbrueckii subsp. bulgaricus (strain ATCC BAA-365) go_0006284
>O74834|UNG_SCHPO Uracil-DNA glycosylase - Schizosaccharomyces pombe (Fission yeast) go_0006284
>Q04KE2|UNG_STRP2 Uracil-DNA glycosylase - Streptococcus pneumoniae serotype 2 (strain D39 / NCTC 7466) go_0006284
>Q7MA00|UNG_WOLSU Uracil-DNA glycosylase - Wolinella succinogenes go_0006284
>Q39147|3MG_ARATH DNA-3-methyladenine glycosylase - Arabidopsis thaliana (Mouse-ear cress) go_0006284
>Q32IL9|END8_SHIDS Endonuclease 8 - Shigella dysenteriae serotype 1 (strain Sd197) go_0006284
>P70040|FEN1A_XENLA Flap endonuclease 1-A - Xenopus laevis (African clawed frog) go_0006284
>Q6HCU5|FPG_BACHK Formamidopyrimidine-DNA glycosylase - Bacillus thuringiensis subsp. konkukian go_0006284
>Q2T1B3|FPG_BURTA Formamidopyrimidine-DNA glycosylase - Burkholderia thailandensis (strain E264 / ATCC 700388 / DSM 13276 / CIP 106301) go_0006284
>Q6DAV4|FPG_ERWCT Formamidopyrimidine-DNA glycosylase - Erwinia carotovora subsp. atroseptica (Pectobacterium atrosepticum) go_0006284
>Q38VS5|FPG_LACSS Formamidopyrimidine-DNA glycosylase - Lactobacillus sakei subsp. sakei (strain 23K) go_0006284
>P64150|FPG_MYCTU Formamidopyrimidine-DNA glycosylase - Mycobacterium tuberculosis go_0006284
>Q31CK0|FPG_PROM9 Formamidopyrimidine-DNA glycosylase - Prochlorococcus marinus (strain MIT 9312) go_0006284
>Q21XW7|FPG_RHOFD Formamidopyrimidine-DNA glycosylase - Rhodoferax ferrireducens (strain DSM 15236 / ATCC BAA-621 / T118) go_0006284
>Q8P250|FPG_STRP8 Formamidopyrimidine-DNA glycosylase - Streptococcus pyogenes serotype M18 go_0006284
>Q3BM92|FPG_XANC5 Formamidopyrimidine-DNA glycosylase - Xanthomonas campestris pv. vesicatoria (strain 85-10) go_0006284
>P52925|HMGB2_RAT High mobility group protein B2 - Rattus norvegicus (Rat) go_0006284
>P13481|P53_CERAE Cellular tumor antigen p53 - Cercopithecus aethiops (Green monkey) (Grivet) go_0006284
>Q814M9|UNG_BACCR Uracil-DNA glycosylase - Bacillus cereus (strain ATCC 14579 / DSM 31) go_0006284
>Q5HX80|UNG_CAMJR Uracil-DNA glycosylase - Campylobacter jejuni (strain RM1221) go_0006284
>Q1R8F2|UNG_ECOUT Uracil-DNA glycosylase - Escherichia coli (strain UTI89 / UPEC) go_0006284
>P13158|UNG_HHV23 Uracil-DNA glycosylase - Human herpesvirus 2 (strain 333) (HHV-2) (Human herpes simplex virus 2) go_0006284
>Q98PV4|UNG_MYCPU Uracil-DNA glycosylase - Mycoplasma pulmonis go_0006284
>Q3KGL4|UNG_PSEPF Uracil-DNA glycosylase - Pseudomonas fluorescens (strain PfO-1) go_0006284
>Q6GJ88|UNG_STAAR Uracil-DNA glycosylase - Staphylococcus aureus (strain MRSA252) go_0006284
>P67078|UNG_TROWT Uracil-DNA glycosylase - Tropheryma whipplei (strain Twist) (Whipple's bacillus) go_0006284
>P44321|3MGA_HAEIN DNA-3-methyladenine glycosylase - Haemophilus influenzae go_0006284
>P27695|APEX1_HUMAN DNA-(apurinic or apyrimidinic site) lyase - Homo sapiens (Human) go_0006284
>P46957|DPOD2_YEAST DNA polymerase delta small subunit - Saccharomyces cerevisiae (Baker's yeast) go_0006284
>Q92GH4|END3_RICCN Endonuclease III - Rickettsia conorii go_0006284
>Q5PCL7|END8_SALPA Endonuclease 8 - Salmonella paratyphi A go_0006284
>Q817G5|FPG_BACCR Formamidopyrimidine-DNA glycosylase - Bacillus cereus (strain ATCC 14579 / DSM 31) go_0006284
>Q3JW82|FPG_BURP1 Formamidopyrimidine-DNA glycosylase - Burkholderia pseudomallei (strain 1710b) go_0006284
>Q1R4V8|FPG_ECOUT Formamidopyrimidine-DNA glycosylase - Escherichia coli (strain UTI89 / UPEC) go_0006284
>Q9CIK4|FPG_LACLA Formamidopyrimidine-DNA glycosylase - Lactococcus lactis subsp. lactis (Streptococcus lactis) go_0006284
>Q2KDA9|FPG_RHIEC Formamidopyrimidine-DNA glycosylase - Rhizobium etli (strain CFN 42 / ATCC 51251) go_0006284
>O54326|FPG_SALTY Formamidopyrimidine-DNA glycosylase - Salmonella typhimurium go_0006284
>P55045|FPG_STRMU Formamidopyrimidine-DNA glycosylase - Streptococcus mutans go_0006284
>Q7MPS3|FPG_VIBVY Formamidopyrimidine-DNA glycosylase - Vibrio vulnificus (strain YJ016) go_0006284
>P26584|HMGB2_CHICK High mobility group protein B2 - Gallus gallus (Chicken) go_0006284
>O08760|OGG1_MOUSE N-glycosylase/DNA lyase [Includes: 8-oxoguanine DNA glycosylase - Mus musculus (Mouse) go_0006284
>P67938|P53_BOSIN Cellular tumor antigen p53 - Bos indicus (Zebu) go_0006284
>Q1CRR1|UNG_HELPH Uracil-DNA glycosylase - Helicobacter pylori (strain HPAG1) go_0006284
>P47343|UNG_MYCGE Uracil-DNA glycosylase - Mycoplasma genitalium go_0006284
>P29950|UNG_PSEDE Uracil-DNA glycosylase - Pseudomonas denitrificans go_0006284
>Q2YS83|UNG_STAAB Uracil-DNA glycosylase - Staphylococcus aureus (strain bovine RF122) go_0006284
>Q1CKF8|UNG_YERPN Uracil-DNA glycosylase - Yersinia pestis (biovar Antiqua strain Nepal516) go_0006284
>Q8ZVK6|AGOG_PYRAE N-glycosylase/DNA lyase - Pyrobaculum aerophilum go_0006284
>Q89AW4|END3_BUCBP Endonuclease III - Buchnera aphidicola subsp. Baizongia pistaciae go_0006284
>P50465|END8_ECOLI Endonuclease VIII - Escherichia coli (strain K12) go_0006284
>Q0VLB7|FPG_ALCBS Formamidopyrimidine-DNA glycosylase - Alcanivorax borkumensis (strain SK2 / ATCC 700651 / DSM 11573) go_0006284
>Q8FXR6|FPG_BRUSU Formamidopyrimidine-DNA glycosylase - Brucella suis go_0006284
>Q28JI5|FPG_JANSC Formamidopyrimidine-DNA glycosylase - Jannaschia sp. (strain CCS1) go_0006284
>P55825|FPG_MYCGE Formamidopyrimidine-DNA glycosylase - Mycoplasma genitalium go_0006284
>Q03GC2|FPG_PEDPA Formamidopyrimidine-DNA glycosylase - Pediococcus pentosaceus (strain ATCC 25745 / 183-1w) go_0006284
>Q1GN82|FPG_SPHAL Formamidopyrimidine-DNA glycosylase - Sphingopyxis alaskensis (Sphingomonas alaskensis) go_0006284
>Q9PQ76|FPG_UREPA Formamidopyrimidine-DNA glycosylase - Ureaplasma parvum (Ureaplasma urealyticum biotype 1) go_0006284
>P29588|GTMR_METTF G/T mismatches repair enzyme - Methanobacterium thermoformicicum go_0006284
>Q5PKX5|MUG_SALPA G/U mismatch-specific DNA glycosylase - Salmonella paratyphi A go_0006284
>Q8K926|MUTY_BUCAP A/G-specific adenine glycosylase - Buchnera aphidicola subsp. Schizaphis graminum go_0006284
>P27008|PARP1_RAT Poly [ADP-ribose] polymerase 1 - Rattus norvegicus (Rat) go_0006284
>Q53HV7|SMUG1_HUMAN Single-strand selective monofunctional uracil DNA glycosylase - Homo sapiens (Human) go_0006284
>Q9K3Z0|UNG2_STRCO Uracil-DNA glycosylase 2 - Streptomyces coelicolor go_0006284
>Q7VUM8|UNG_BORPE Uracil-DNA glycosylase - Bordetella pertussis go_0006284
>Q24YA3|UNG_DESHY Uracil-DNA glycosylase - Desulfitobacterium hafniense (strain Y51) go_0006284
>Q7VMC0|UNG_HAEDU Uracil-DNA glycosylase - Haemophilus ducreyi go_0006284
>Q38VY5|UNG_LACSS Uracil-DNA glycosylase - Lactobacillus sakei subsp. sakei (strain 23K) go_0006284
>Q7MXF6|UNG_PORGI Uracil-DNA glycosylase - Porphyromonas gingivalis (Bacteroides gingivalis) go_0006284
>Q3YYT5|UNG_SHISS Uracil-DNA glycosylase - Shigella sonnei (strain Ss046) go_0006284
>Q1J724|UNG_STRPF Uracil-DNA glycosylase - Streptococcus pyogenes serotype M4 (strain MGAS10750) go_0006284
>Q9PA28|UNG_XYLFA Uracil-DNA glycosylase - Xylella fastidiosa go_0006284
>Q68W04|END3_RICTY Endonuclease III - Rickettsia typhi go_0006284
>Q324J6|END8_SHIBS Endonuclease 8 - Shigella boydii serotype 4 (strain Sb227) go_0006284
>Q9K855|FPG_BACHD Formamidopyrimidine-DNA glycosylase - Bacillus halodurans go_0006284
>Q39CU4|FPG_BURS3 Formamidopyrimidine-DNA glycosylase - Burkholderia sp. (strain 383) (Burkholderia cepacia (strain ATCC 17760 / NCIB 9086 / R18194)) go_0006284
>Q1WUN7|FPG_LACS1 Formamidopyrimidine-DNA glycosylase - Lactobacillus salivarius subsp. salivarius (strain UCC118) go_0006284
>Q59752|FPG_RHIME Formamidopyrimidine-DNA glycosylase - Rhizobium meliloti (Sinorhizobium meliloti) go_0006284
>Q5XDE4|FPG_STRP6 Formamidopyrimidine-DNA glycosylase - Streptococcus pyogenes serotype M6 go_0006284
>Q8PEQ4|FPG_XANAC Formamidopyrimidine-DNA glycosylase - Xanthomonas axonopodis pv. citri go_0006284
>P17741|HMGB2_PIG High mobility group protein B2 - Sus scrofa (Pig) go_0006284
>Q9WUR6|P53_CAVPO Cellular tumor antigen p53 - Cavia porcellus (Guinea pig) go_0006284
>Q72X51|UNG_BACC1 Uracil-DNA glycosylase - Bacillus cereus (strain ATCC 10987) go_0006284
>P12295|UNG_ECOLI Uracil-DNA glycosylase - Escherichia coli (strain K12) go_0006284
>P10186|UNG_HHV11 Uracil-DNA glycosylase - Human herpesvirus 1 (strain 17) (HHV-1) (Human herpes simplex virus 1) go_0006284
>P75536|UNG_MYCPN Uracil-DNA glycosylase - Mycoplasma pneumoniae go_0006284
>P67076|UNG_STAAN Uracil-DNA glycosylase - Staphylococcus aureus (strain N315) go_0006284
>P67079|UNG_TROW8 Uracil-DNA glycosylase - Tropheryma whipplei (strain TW08/27) (Whipple's bacillus) go_0006284
>Q9YE60|AGOG_AERPE N-glycosylase/DNA lyase - Aeropyrum pernix go_0006284
>Q8LK56|DME_ARATH Transcriptional activator DEMETER - Arabidopsis thaliana (Mouse-ear cress) go_0006284
>O54747|DPOD1_RAT DNA polymerase delta catalytic subunit - Rattus norvegicus (Rat) go_0006284
>Q8X9C6|END8_ECO57 Endonuclease VIII - Escherichia coli O157:H7 go_0006284
>Q9RX22|FPG_DEIRA Formamidopyrimidine-DNA glycosylase - Deinococcus radiodurans go_0006284
>Q2SPF3|FPG_HAHCH Formamidopyrimidine-DNA glycosylase - Hahella chejuensis (strain KCTC 2396) go_0006284
>Q8EPE6|FPG_OCEIH Formamidopyrimidine-DNA glycosylase - Oceanobacillus iheyensis go_0006284
>Q92GT4|FPG_RICCN Formamidopyrimidine-DNA glycosylase - Rickettsia conorii go_0006284
>Q5LWT9|FPG_SILPO Formamidopyrimidine-DNA glycosylase - Silicibacter pomeroyi go_0006284
>Q72HN2|FPG_THET2 Formamidopyrimidine-DNA glycosylase - Thermus thermophilus (strain HB27 / ATCC BAA-163 / DSM 7039) go_0006284
>Q9X3X1|FPG_ZYMMO Formamidopyrimidine-DNA glycosylase - Zymomonas mobilis go_0006284
>P09874|PARP1_HUMAN Poly [ADP-ribose] polymerase 1 - Homo sapiens (Human) go_0006284
>Q64PM3|UNG2_BACFR Uracil-DNA glycosylase 2 - Bacteroides fragilis go_0006284
>Q0SPB2|UNG_BORAP Uracil-DNA glycosylase - Borrelia afzelii (strain PKo) go_0006284
>Q8FPQ4|UNG_COREF Uracil-DNA glycosylase - Corynebacterium efficiens go_0006284
>Q9CIX2|UNG_LACLA Uracil-DNA glycosylase - Lactococcus lactis subsp. lactis (Streptococcus lactis) go_0006284
>P32941|UNG_SFVKA Uracil-DNA glycosylase - Shope fibroma virus (strain Kasza) (SFV) go_0006284
>Q5XCK3|UNG_STRP6 Uracil-DNA glycosylase - Streptococcus pyogenes serotype M6 go_0006284
>Q3BNI2|UNG_XANC5 Uracil-DNA glycosylase - Xanthomonas campestris pv. vesicatoria (strain 85-10) go_0006284
>Q8U2D5|AGOG_PYRFU N-glycosylase/DNA lyase - Pyrococcus furiosus go_0006284
>P0AB84|END3_ECOL6 Endonuclease III - Escherichia coli O6 go_0006284
>Q1REK9|END8_ECOUT Endonuclease 8 - Escherichia coli (strain UTI89 / UPEC) go_0006284
>Q0A598|FPG_ALHEH Formamidopyrimidine-DNA glycosylase - Alkalilimnicola ehrlichei (strain MLHE-1) go_0006284
>Q1BTH0|FPG_BURCA Formamidopyrimidine-DNA glycosylase - Burkholderia cenocepacia (strain AU 1054) go_0006284
>P64148|FPG_ECO57 Formamidopyrimidine-DNA glycosylase - Escherichia coli O157:H7 go_0006284
>O69470|FPG_MYCLE Formamidopyrimidine-DNA glycosylase - Mycobacterium leprae go_0006284
>Q3A3F2|FPG_PELCD Formamidopyrimidine-DNA glycosylase - Pelobacter carbinolicus (strain DSM 2380 / Gra Bd 1) go_0006284
>Q4FUU7|FPG_PSYAR Formamidopyrimidine-DNA glycosylase - Psychrobacter arcticum go_0006284
>P09429|HMGB1_HUMAN High mobility group protein B1 - Homo sapiens (Human) go_0006284
>O95243|MBD4_HUMAN Methyl-CpG-binding domain protein 4 - Homo sapiens (Human) go_0006284
>Q8XFG2|MUG_SALTI G/U mismatch-specific DNA glycosylase - Salmonella typhi go_0006284
>Q89A45|MUTY_BUCBP A/G-specific adenine glycosylase - Buchnera aphidicola subsp. Baizongia pistaciae go_0006284
>Q95330|P53_RABIT Cellular tumor antigen p53 - Oryctolagus cuniculus (Rabbit) go_0006284
>Q6P5C5|SMUG1_MOUSE Single-strand selective monofunctional uracil DNA glycosylase - Mus musculus (Mouse) go_0006284
>P57280|UNG_BUCAI Uracil-DNA glycosylase - Buchnera aphidicola subsp. Acyrthosiphon pisum (Acyrthosiphon pisum symbiotic bacterium) go_0006284
>P53766|UNG_DICDI Uracil-DNA glycosylase - Dictyostelium discoideum (Slime mold) go_0006284
>Q4QPM6|UNG_HAEI8 Uracil-DNA glycosylase - Haemophilus influenzae (strain 86-028NP) go_0006284
>Q65VN0|UNG_MANSM Uracil-DNA glycosylase - Mannheimia succiniciproducens (strain MBEL55E) go_0006284
>P52506|UNG_PRVIF Uracil-DNA glycosylase - Pseudorabies virus (strain Indiana-Funkhauser / Becker) (PRV) go_0006284
>Q01019|UNG_SHV21 Uracil-DNA glycosylase - Saimiriine herpesvirus 2 (strain 11) (SaHV-2) (Herpesvirus saimiri) go_0006284
>Q879Z0|UNG_XYLFT Uracil-DNA glycosylase - Xylella fastidiosa (strain Temecula1 / ATCC 700964) go_0006284
>P15436|DPOD_YEAST DNA polymerase delta catalytic subunit - Saccharomyces cerevisiae (Baker's yeast) go_0006284
>Q8K409|DPOLB_MOUSE DNA polymerase beta - Mus musculus (Mouse) go_0006284
>Q6FE90|FPG_ACIAD Formamidopyrimidine-DNA glycosylase - Acinetobacter sp. (strain ADP1) go_0006284
>Q7VUG7|FPG_BORPE Formamidopyrimidine-DNA glycosylase - Bordetella pertussis go_0006284
>Q8NNV7|FPG_CORGL Formamidopyrimidine-DNA glycosylase - Corynebacterium glutamicum (Brevibacterium flavum) go_0006284
>Q11AV8|FPG_MESSB Formamidopyrimidine-DNA glycosylase - Mesorhizobium sp. (strain BNC1) go_0006284
>Q5YS09|FPG_NOCFA Formamidopyrimidine-DNA glycosylase - Nocardia farcinica go_0006284
>Q1IGF3|FPG_PSEE4 Formamidopyrimidine-DNA glycosylase - Pseudomonas entomophila (strain L48) go_0006284
>Q0SYG3|FPG_SHIF8 Formamidopyrimidine-DNA glycosylase - Shigella flexneri serotype 5b (strain 8401) go_0006284
>Q0AVE3|FPG_SYNWW Formamidopyrimidine-DNA glycosylase - Syntrophomonas wolfei subsp. wolfei (strain Goettingen) go_0006284
>Q1CD05|FPG_YERPN Formamidopyrimidine-DNA glycosylase - Yersinia pestis (biovar Antiqua strain Nepal516) go_0006284
>P0A9H2|MUG_ECOL6 G/U mismatch-specific DNA glycosylase - Escherichia coli O6 go_0006284
>P61260|P53_MACFU Cellular tumor antigen p53 - Macaca fuscata fuscata (Japanese macaque) go_0006284
>P18493|PARP1_BOVIN Poly [ADP-ribose] polymerase 1 - Bos taurus (Bovine) go_0006284
>Q82MX6|UNG1_STRAW Uracil-DNA glycosylase 1 - Streptomyces avermitilis go_0006284
>Q8G3E9|UNG_BIFLO Uracil-DNA glycosylase - Bifidobacterium longum go_0006284
>Q0TUH0|UNG_CLOP1 Uracil-DNA glycosylase - Clostridium perfringens (strain ATCC 13124 / NCTC 8237 / Type A) go_0006284
>Q1GB22|UNG_LACDA Uracil-DNA glycosylase - Lactobacillus delbrueckii subsp. bulgaricus (strain ATCC 11842 / DSM 20081) go_0006284
>Q9JZA1|UNG_NEIMB Uracil-DNA glycosylase - Neisseria meningitidis serogroup B go_0006284
>P67073|UNG_SALTY Uracil-DNA glycosylase - Salmonella typhimurium go_0006284
>Q9A072|UNG_STRP1 Uracil-DNA glycosylase - Streptococcus pyogenes serotype M1 go_0006284
>P09307|UNG_VZVD Uracil-DNA glycosylase - Varicella-zoster virus (strain Dumas) (HHV-3) (Human herpesvirus 3) go_0006284
>P05100|3MG1_ECOLI DNA-3-methyladenine glycosylase 1 - Escherichia coli (strain K12) go_0006284
>P51173|APEA_DICDI DNA-(apurinic or apyrimidinic site) lyase - Dictyostelium discoideum (Slime mold) go_0006284
>P63541|END3_MYCBO Endonuclease III - Mycobacterium bovis go_0006284
>Q6D7H0|END8_ERWCT Endonuclease VIII - Erwinia carotovora subsp. atroseptica (Pectobacterium atrosepticum) go_0006284
>Q5P728|FPG_AZOSE Formamidopyrimidine-DNA glycosylase - Azoarcus sp. (strain EbN1) (Aromatoleum aromaticum (strain EbN1)) go_0006284
>Q62FC7|FPG_BURMA Formamidopyrimidine-DNA glycosylase - Burkholderia mallei (Pseudomonas mallei) go_0006284
>Q0TBH4|FPG_ECOL5 Formamidopyrimidine-DNA glycosylase - Escherichia coli O6:K15:H31 (strain 536 / UPEC) go_0006284
>Q049F3|FPG_LACDB Formamidopyrimidine-DNA glycosylase - Lactobacillus delbrueckii subsp. bulgaricus (strain ATCC BAA-365) go_0006284
>P75402|FPG_MYCPN Formamidopyrimidine-DNA glycosylase - Mycoplasma pneumoniae go_0006284
>Q6LVN0|FPG_PHOPR Formamidopyrimidine-DNA glycosylase - Photobacterium profundum (Photobacterium sp. (strain SS9)) go_0006284
>Q476F5|FPG_RALEJ Formamidopyrimidine-DNA glycosylase - Ralstonia eutropha (strain JMP134) (Alcaligenes eutrophus) go_0006284
>Q57IA7|FPG_SALCH Formamidopyrimidine-DNA glycosylase - Salmonella choleraesuis go_0006284
>P64153|FPG_STRA5 Formamidopyrimidine-DNA glycosylase - Streptococcus agalactiae serotype V go_0006284
>P12682|HMGB1_PIG High mobility group protein B1 - Sus scrofa (Pig) go_0006284
>Q05869|MUTY_SALTY A/G-specific adenine glycosylase - Salmonella typhimurium go_0006284
>O15527|OGG1_HUMAN N-glycosylase/DNA lyase [Includes: 8-oxoguanine DNA glycosylase - Homo sapiens (Human) go_0006284
>Q8UCM8|UNG_AGRT5 Uracil-DNA glycosylase - Agrobacterium tumefaciens (strain C58 / ATCC 33970) go_0006284
>Q0I271|UNG_HAES1 Uracil-DNA glycosylase - Haemophilus somnus (strain 129Pt) (Histophilus somni (strain 129Pt)) go_0006284
>Q8DPQ4|UNG_STRR6 Uracil-DNA glycosylase - Streptococcus pneumoniae (strain ATCC BAA-255 / R6) go_0006284
>Q9HRQ5|Q9HRQ5_HALSA Endonuclease III - Halobacterium salinarium (Halobacterium halobium) go_0006284
>O28163|O28163_ARCFU 3-methyladenine DNA glycosylase - Archaeoglobus fulgidus go_0006284
>Q6FUS8|Q6FUS8_CANGA Candida glabrata strain CBS138 chromosome F complete sequence - Candida glabrata (Yeast) (Torulopsis glabrata) go_0006284
>Q8X0U3|Q8X0U3_NEUCR Related to DNA repair protein NTG1 - Neurospora crassa go_0006284
>Q7PYB2|Q7PYB2_ANOGA AGAP001854-PA - Anopheles gambiae str. PEST go_0006284
>Q5CP43|Q5CP43_CRYHO Uracil-DNA glycosylase - Cryptosporidium hominis go_0006284
>Q9MA35|Q9MA35_ARATH T20M3.18 protein - Arabidopsis thaliana (Mouse-ear cress) go_0006284
>Q0LSS2|Q0LSS2_9CAUL DNA glycosylase - Caulobacter sp. K31 go_0006284
>Q3R091|Q3R091_XYLFA Endonuclease III/Nth - Xylella fastidiosa Ann-1 go_0006284
>Q8GE59|Q8GE59_HELMO Endonuclease III - Heliobacillus mobilis go_0006284
>Q02KH7|Q02KH7_PSEAB DNA-3-methyladenine glycosidase II - Pseudomonas aeruginosa (strain UCBPP-PA14) go_0006284
>Q1LAQ5|Q1LAQ5_RALME Transcriptional regulator Ada / DNA-3-methyladenine glycosylase II / DNA-O6-methylguanine--protein-cysteine S-methyltransferase - go_0006284
>Q1VKU2|Q1VKU2_9FLAO DNA glycosylase - Psychroflexus torquis ATCC 700755 go_0006284
>Q2C7K7|Q2C7K7_9GAMM 3-methyladenine DNA glycosylase - Photobacterium sp. SKA34 go_0006284
>Q2J310|Q2J310_RHOP2 Endonuclease III / DNA-(Apurinic or apyrimidinic site) lyase - Rhodopseudomonas palustris (strain HaA2) go_0006284
>Q2N7Y1|Q2N7Y1_ERYLH Endonuclease III - Erythrobacter litoralis (strain HTCC2594) go_0006284
>Q2ZY89|Q2ZY89_STRSU DNA-3-methyladenine glycosylase I - Streptococcus suis 89/1591 go_0006284
>Q0AYR9|Q0AYR9_SYNWW DNA-3-methyladenine glycosylase III - Syntrophomonas wolfei subsp. wolfei (strain Goettingen) go_0006284
>Q1QT94|Q1QT94_CHRSD DNA-(Apurinic or apyrimidinic site) lyase / Formamidopyrimidine-DNA glycosylase - Chromohalobacter salexigens (strain DSM 3043 /  go_0006284
>Q2N7A9|Q2N7A9_ERYLH Endonuclease III family protein - Erythrobacter litoralis (strain HTCC2594) go_0006284
>Q7PBJ9|Q7PBJ9_RICSI DNA-3-methyladenine glycosidase - Rickettsia sibirica 246 go_0006284
>Q07I77|Q07I77_RHOP5 A/G-specific DNA-adenine glycosylase - Rhodopseudomonas palustris (strain BisA53) go_0006284
>Q03P68|Q03P68_LACBA A/G-specific DNA-adenine glycosylase - Lactobacillus brevis (strain ATCC 367 / JCM 1170) go_0006284
>Q0STB9|Q0STB9_CLOPS Endonuclease III - Clostridium perfringens (strain SM101 / Type A) go_0006284
>Q1QGF8|Q1QGF8_NITHX DNA-3-methyladenine glycosylase I - Nitrobacter hamburgensis (strain X14 / DSM 10229) go_0006284
>Q045J7|Q045J7_LACGA DNA-3-methyladenine glycosylase I - Lactobacillus gasseri (strain ATCC 33323 / DSM 20243) go_0006284
>Q0K6H8|Q0K6H8_RALEH Uracil-DNA glycosylase - Ralstonia eutropha (strain ATCC 17699 / H16 / DSM 428 / Stanier 337) (Cupriavidus necator (strain ATCC 1 go_0006284
>Q12L65|Q12L65_SHEDO DNA-O6-methylguanine--protein-cysteine S-methyltransferase / Transcriptional regulator Ada / DNA-3-methyladenine glycosylase II - go_0006284
>Q1BSD0|Q1BSD0_BURCA Uracil-DNA glycosylase - Burkholderia cenocepacia (strain AU 1054) go_0006284
>Q1CIZ4|Q1CIZ4_YERPN Endonuclease III / DNA-(Apurinic or apyrimidinic site) lyase - Yersinia pestis (biovar Antiqua strain Nepal516) go_0006284
>Q1JJH4|Q1JJH4_STRPC DNA-3-methyladenine glycosylase - Streptococcus pyogenes serotype M12 (strain MGAS9429) go_0006284
>Q1KMZ3|Q1KMZ3_NEIME DNA glycosylase - Neisseria meningitidis go_0006284
>Q0H4X4|Q0H4X4_HELPY MutY - Helicobacter pylori (Campylobacter pylori) go_0006284
>Q0Q713|Q0Q713_HELPY MutY - Helicobacter pylori (Campylobacter pylori) go_0006284
>Q6DLS5|Q6DLS5_HELPY Adenine glycosylase - Helicobacter pylori (Campylobacter pylori) go_0006284
>Q8VNG7|Q8VNG7_HELPY A/G-specific adenine glycosylase - Helicobacter pylori (Campylobacter pylori) go_0006284
>Q9S3E3|Q9S3E3_HELPY MutY protein - Helicobacter pylori (Campylobacter pylori) go_0006284
>Q32FE0|Q32FE0_SHIDS Endonuclease III - Shigella dysenteriae serotype 1 (strain Sd197) go_0006284
>Q46LC6|Q46LC6_PROMT Endonuclease III/Nth - Prochlorococcus marinus (strain NATL2A) go_0006284
>Q4UT72|Q4UT72_XANC8 Endonuclease III - Xanthomonas campestris pv. campestris (strain 8004) go_0006284
>Q5XCH2|Q5XCH2_STRP6 Endonuclease III - Streptococcus pyogenes serotype M6 go_0006284
>Q4JY84|Q4JY84_CORJK DNA-3-methyladenine glycosidase I - Corynebacterium jeikeium (strain K411) go_0006284
>Q7VM80|Q7VM80_HAEDU Endonuclease III, DNA - Haemophilus ducreyi go_0006284
>Q3K692|Q3K692_PSEPF Methylpurine-DNA glycosylase - Pseudomonas fluorescens (strain PfO-1) go_0006284
>Q55703|Q55703_SYNY3 Slr0231 protein - Synechocystis sp. (strain PCC 6803) go_0006284
>Q89Z89|Q89Z89_BACTN DNA glycosylase - Bacteroides thetaiotaomicron go_0006284
>Q8EZM1|Q8EZM1_LEPIN DNA-3-methyladenine glycosidase I tag - Leptospira interrogans go_0006284
>Q8YB43|Q8YB43_BRUME DNA-3-METHYLADENINE GLYCOSYLASE I - Brucella melitensis go_0006284
>Q4KDB5|Q4KDB5_PSEF5 DNA-3-methyladenine glycosylase - Pseudomonas fluorescens (strain Pf-5 / ATCC BAA-477) go_0006284
>Q8R5T9|Q8R5T9_THETN 3-Methyladenine DNA glycosylase - Thermoanaerobacter tengcongensis go_0006284
>Q2SX77|Q2SX77_BURTA DNA-3-methyladenine glycosylase - Burkholderia thailandensis (strain E264 / ATCC 700388 / DSM 13276 / CIP 106301) go_0006284
>Q6AKD3|Q6AKD3_DESPS Related to A/G-specific adenine glycosylase - Desulfotalea psychrophila go_0006284
>Q7MUV2|Q7MUV2_PORGI A/G-specific adenine glycosylase - Porphyromonas gingivalis (Bacteroides gingivalis) go_0006284
>Q8CWV9|Q8CWV9_STRR6 3-Methyladenine DNA glycosylase I, constitutive - Streptococcus pneumoniae (strain ATCC BAA-255 / R6) go_0006284
>Q2FFM7|Q2FFM7_STAA3 A/G-specific adenine glycosylase - Staphylococcus aureus (strain USA300) go_0006284
>Q72VQ8|Q72VQ8_LEPIC 3-methyladenine DNA glycosylase - Leptospira interrogans serogroup Icterohaemorrhagiae serovar copenhageni go_0006284
>Q7N9M8|Q7N9M8_PHOLL DNA-3-methyladenine glycosylase I - Photorhabdus luminescens subsp. laumondii go_0006284
>Q9AB55|Q9AB55_CAUCR A/G-specific adenine glycosylase - Caulobacter crescentus (Caulobacter vibrioides) go_0006284
>Q2JW57|Q2JW57_SYNJA A/G-specific adenine glycosylase - Synechococcus sp. (strain JA-3-3Ab) (Cyanobacteria bacterium Yellowstone A-Prime) go_0006284
>Q6D8J8|Q6D8J8_ERWCT A/G-specific adenine glycosylase - Erwinia carotovora subsp. atroseptica (Pectobacterium atrosepticum) go_0006284
>Q931Q0|Q931Q0_STAAM DNA-3-methyladenine glycosidase - Staphylococcus aureus (strain Mu50 / ATCC 700699) go_0006284
>Q2LY20|Q2LY20_SYNAS DNA glycosylase - Syntrophus aciditrophicus (strain SB) go_0006284
>Q2SRL0|Q2SRL0_MYCCT DNA glycosylase - Mycoplasma capricolum subsp. capricolum (strain California kid / ATCC 27343 / NCTC 10154) go_0006284
>Q6HL09|Q6HL09_BACHK Endonuclease III - Bacillus thuringiensis subsp. konkukian go_0006284
>Q7WBI3|Q7WBI3_BORPA DNA-3-methyladenine glycosylase 1 - Bordetella parapertussis go_0006284
>Q5HB96|Q5HB96_EHRRW DNA glycosylase - Ehrlichia ruminantium (strain Welgevonden) go_0006284
>Q9RS42|Q9RS42_DEIRA A/G-specific adenine glycosylase - Deinococcus radiodurans go_0006284
>Q9EQL4|Q9EQL4_MOUSE RAD5113 - Mus musculus (Mouse) go_0006284
>Q3U296|Q3U296_MOUSE NOD-derived CD11c +ve dendritic cells cDNA, RIKEN full-length enriched library, clone:F630224P08 product:nei endonuclease VIII-li go_0006284
>Q9EPC0|Q9EPC0_MOUSE Trad-d6 - Mus musculus (Mouse) go_0006284
>Q9E1I8|Q9E1I8_9ALPH Uracil-DNA glycosylase - Meleagrid herpesvirus 1 (Turkey herpesvirus) go_0006284
>Q5PPA4|Q5PPA4_9ALPH Uracil-DNA glycosylase - Suid herpesvirus 1 (Pseudorabies virus) go_0006284
>Q6TGW9|Q6TGW9_DANRE Nei endonuclease VIII-like 1 - Danio rerio (Zebrafish) (Brachydanio rerio) go_0006284
>Q8TNL7|Q8TNL7_METAC Methylpurine DNA glycosylase - Methanosarcina acetivorans go_0006284
>Q8U3F7|Q8U3F7_PYRFU 3-methyladenine DNA glycosylase - Pyrococcus furiosus go_0006284
>Q5V3E7|Q5V3E7_HALMA A/G-specific adenine glycosylase - Haloarcula marismortui (Halobacterium marismortui) go_0006284
>Q4LDP6|Q4LDP6_DROME CG10890-PA, isoform A - Drosophila melanogaster (Fruit fly) go_0006284
>Q84MB8|Q84MB8_ARATH At3g12039 - Arabidopsis thaliana (Mouse-ear cress) go_0006284
>Q00U29|Q00U29_OSTTA A Chain A, Hogg1 Borohydride-Trapped Intermediate Without - Ostreococcus tauri go_0006284
>Q15RK9|Q15RK9_PSEA6 DNA-(Apurinic or apyrimidinic site) lyase / endonuclease III - Pseudoalteromonas atlantica (strain T6c / BAA-1087) go_0006284
>Q1JC54|Q1JC54_STRPB Endonuclease III - Streptococcus pyogenes serotype M12 (strain MGAS2096) go_0006284
>Q1KMY4|Q1KMY4_NEIME MutY - Neisseria meningitidis go_0006284
>Q1ZMK4|Q1ZMK4_9VIBR Uracil-DNA glycosylase - Vibrio angustum S14 go_0006284
>Q2N718|Q2N718_ERYLH Uracil-DNA glycosylase - Erythrobacter litoralis (strain HTCC2594) go_0006284
>Q04T89|Q04T89_LEPBJ A/G-specific DNA glycosylase - Leptospira borgpetersenii serovar Hardjo-bovis (strain JB197) go_0006284
>Q07H10|Q07H10_RHOP5 HhH-GPD family protein - Rhodopseudomonas palustris (strain BisA53) go_0006284
>Q1YS45|Q1YS45_9GAMM Uracil-DNA glycosylase - gamma proteobacterium HTCC2207 go_0006284
>Q3DCS6|Q3DCS6_STRAG Uracil-DNA glycosylase - Streptococcus agalactiae CJB111 go_0006284
>Q8KTG6|Q8KTG6_TOBBP Uracil-DNA glycosylase - Tomato big bud phytoplasma go_0006284
>A0GTR0|A0GTR0_9BURK Formamidopyrimidine-DNA glycosylase precursor - Burkholderia phytofirmans PsJN go_0006284
>Q03P48|Q03P48_LACBA DNA-3-methyladenine glycosylase I - Lactobacillus brevis (strain ATCC 367 / JCM 1170) go_0006284
>Q145W7|Q145W7_BURXL A/G-specific DNA-adenine glycosylase - Burkholderia xenovorans (strain LB400) go_0006284
>Q1BRJ6|Q1BRJ6_BURCA DNA-3-methyladenine glycosylase I - Burkholderia cenocepacia (strain AU 1054) go_0006284
>Q3DT85|Q3DT85_STRAG A/G-specific adenine glycosylase - Streptococcus agalactiae 18RS21 go_0006284
>Q1QTR7|Q1QTR7_CHRSD Transcriptional regulator Ada / DNA-3-methyladenine glycosylase II / DNA-O6-methylguanine--protein-cysteine S-methyltransferase - go_0006284
>Q3DLS1|Q3DLS1_STRAG A/G-specific adenine glycosylase - Streptococcus agalactiae 515 go_0006284
>Q7P9Q0|Q7P9Q0_RICSI Endonuclease III - Rickettsia sibirica 246 go_0006284
>A0KX85|A0KX85_SHESA DNA-(Apurinic or apyrimidinic site) lyase / endonuclease III - Shewanella sp. (strain ANA-3) go_0006284
>Q15ZY8|Q15ZY8_PSEA6 DNA-3-methyladenine glycosylase I - Pseudoalteromonas atlantica (strain T6c / BAA-1087) go_0006284
>Q1BTH1|Q1BTH1_BURCA A/G-specific DNA-adenine glycosylase - Burkholderia cenocepacia (strain AU 1054) go_0006284
>Q1GQU7|Q1GQU7_SPHAL A/G-specific DNA-adenine glycosylase precursor - Sphingopyxis alaskensis (Sphingomonas alaskensis) go_0006284
>Q1WU34|Q1WU34_LACS1 Endonuclease III - Lactobacillus salivarius subsp. salivarius (strain UCC118) go_0006284
>A0AHW8|A0AHW8_LISW6 Uracil-DNA glycosylase - Listeria welshimeri serovar 6b (strain ATCC 35897 / DSM 20650 / SLCC5334) go_0006284
>A0J8P0|A0J8P0_9GAMM A/G-specific adenine glycosylase - Shewanella woodyi ATCC 51908 go_0006284
>Q0H4Z5|Q0H4Z5_HELPY MutY - Helicobacter pylori (Campylobacter pylori) go_0006284
>Q03B93|Q03B93_LACC3 A/G-specific DNA-adenine glycosylase - Lactobacillus casei (strain ATCC 334) go_0006284
>Q1MS05|Q1MS05_LAWIP A/G-specific DNA glycosylase - Lawsonia intracellularis (strain PHE/MN1-00) go_0006284
>Q1R765|Q1R765_ECOUT A/G-specific adenine glycosylase - Escherichia coli (strain UTI89 / UPEC) go_0006284
>Q2BA86|Q2BA86_9BACI 3-methyladenine DNA glycosylase - Bacillus sp. NRRL B-14911 go_0006284
>A0AGB2|A0AGB2_LISW6 Complete genome - Listeria welshimeri serovar 6b (strain ATCC 35897 / DSM 20650 / SLCC5334) go_0006284
>Q0FYE0|Q0FYE0_9RHIZ A/G-specific adenine glycosylase protein - Fulvimarina pelagi HTCC2506 go_0006284
>Q0HKH2|Q0HKH2_SHESM Transcriptional regulator Ada / DNA-3-methyladenine glycosylase II / DNA-O6-methylguanine--protein-cysteine S-methyltransferase - go_0006284
>Q18YK0|Q18YK0_DESHD DNA glycosylase - Desulfitobacterium hafniense (strain DCB-2) go_0006284
>Q1AV33|Q1AV33_RUBXD DNA glycosylase - Rubrobacter xylanophilus (strain DSM 9941 / NBRC 16129) go_0006284
>Q8X2E4|Q8X2E4_ECO57 Uracil-DNA glycosylase - Escherichia coli O157:H7 go_0006284
>Q0H4U1|Q0H4U1_HELPY MutY - Helicobacter pylori (Campylobacter pylori) go_0006284
>Q4FQ77|Q4FQ77_PSYAR A/G-specific DNA-adenine glycosylase - Psychrobacter arcticum go_0006284
>Q2GKT6|Q2GKT6_ANAPZ DNA glycosylase - Anaplasma phagocytophilum (strain HZ) go_0006284
>Q3BRY0|Q3BRY0_XANC5 A/G-specific adenine glycosylase - Xanthomonas campestris pv. vesicatoria (strain 85-10) go_0006284
>Q8FZ51|Q8FZ51_BRUSU Base-excision DNA repair protein - Brucella suis go_0006284
>Q5GSS1|Q5GSS1_WOLTR Predicted EndoIII-related endonuclease - Wolbachia sp. subsp. Brugia malayi (strain TRS) go_0006284
>Q5GZ67|Q5GZ67_XANOR 3-methyladenine DNA glycosylase - Xanthomonas oryzae pv. oryzae go_0006284
>Q5WIF8|Q5WIF8_BACSK A/G-specific adenine DNA glycosylase - Bacillus clausii (strain KSM-K16) go_0006284
>Q7M9P5|Q7M9P5_WOLSU DNA-3-METHYLADENINE GLYCOSYLASE I - Wolinella succinogenes go_0006284
>Q97FM4|Q97FM4_CLOAB 8-oxoguanine-DNA-glycosylase - Clostridium acetobutylicum go_0006284
>Q98RB4|Q98RB4_MYCPU METHYLATED-DNA--PROTEIN-CYSTEINE METHYLTRANSFERASE - Mycoplasma pulmonis go_0006284
>Q9JYW9|Q9JYW9_NEIMB A/G-specific adenine glycosylase - Neisseria meningitidis serogroup B go_0006284
>Q4JSQ4|Q4JSQ4_CORJK Endonuclease III - Corynebacterium jeikeium (strain K411) go_0006284
>Q88B37|Q88B37_PSESM DNA-3-methyladenine glycosidase I - Pseudomonas syringae pv. tomato go_0006284
>Q8EBX7|Q8EBX7_SHEON A/G-specific adenine glycosylase - Shewanella oneidensis go_0006284
>Q4QME0|Q4QME0_HAEI8 A/G-specific adenine glycosylase - Haemophilus influenzae (strain 86-028NP) go_0006284
>Q2YTC4|Q2YTC4_STAAB DNA-3-methyladenine glycosidase - Staphylococcus aureus (strain bovine RF122) go_0006284
>Q5L2T2|Q5L2T2_GEOKA Adenine glycosylase - Geobacillus kaustophilus go_0006284
>Q81FN0|Q81FN0_BACCR Endonuclease III - Bacillus cereus (strain ATCC 14579 / DSM 31) go_0006284
>Q9AB52|Q9AB52_CAUCR DNA-3-methyladenine glycosylase I - Caulobacter crescentus (Caulobacter vibrioides) go_0006284
>Q7CIK6|Q7CIK6_YERPE Endonuclease III - Yersinia pestis go_0006284
>Q8XCS8|Q8XCS8_ECO57 Adenine glycosylase; G.C--> T.A transversions - Escherichia coli O157:H7 go_0006284
>Q3TIV3|Q3TIV3_MOUSE 14 days pregnant adult female amnion cDNA, RIKEN full-length enriched library, clone:I530028O16 product:ADP-ribosyltransferase -  go_0006284
>Q62085|Q62085_MOUSE Polymerase beta - Mus musculus (Mouse) go_0006284
>Q6LBJ8|Q6LBJ8_RAT DNA polymerase beta - Rattus norvegicus (Rat) go_0006284
>Q9WRQ5|Q9WRQ5_9GAMA Uracil-DNA glycosylase - Macaca mulatta rhadinovirus 17577 go_0006284
>Q70HU9|Q70HU9_PRVKA Uracil-DNA glycosylase - Pseudorabies virus (strain Kaplan) (PRV) go_0006284
>A0B7M5|A0B7M5_METTP HhH-GPD family protein - Methanosaeta thermophila (strain DSM 6194 / PT) (Methanothrix thermophila (strain DSM 6194 / PT)) go_0006284
>Q9HS56|Q9HS56_HALSA Endonuclease III - Halobacterium salinarium (Halobacterium halobium) go_0006284
>Q5V352|Q5V352_HALMA DNA-3-methyladenine glycosylase - Haloarcula marismortui (Halobacterium marismortui) go_0006284
>Q7Z790|Q7Z790_HUMAN RAD51L3 protein - Homo sapiens (Human) go_0006284
>Q03S61|Q03S61_LACBA Endonuclease III / DNA-(Apurinic or apyrimidinic site) lyase - Lactobacillus brevis (strain ATCC 367 / JCM 1170) go_0006284
>Q0H4T8|Q0H4T8_HELPY MutY - Helicobacter pylori (Campylobacter pylori) go_0006284
>Q1JH82|Q1JH82_STRPD Endonuclease III - Streptococcus pyogenes serotype M2 (strain MGAS10270) go_0006284
>Q3QZQ9|Q3QZQ9_XYLFA DNA glycosylase - Xylella fastidiosa Ann-1 go_0006284
>Q0BDV5|Q0BDV5_BURCM HhH-GPD family protein - Burkholderia cepacia (strain ATCC 53795 / AMMD) go_0006284
>Q0YTQ0|Q0YTQ0_9CHLB Endonuclease III - Chlorobium ferrooxidans DSM 13031 go_0006284
>Q2CDG0|Q2CDG0_9RHOB DNA glycosylase - Oceanicola granulosus HTCC2516 go_0006284
>A0J409|A0J409_9GAMM Endonuclease III - Shewanella woodyi ATCC 51908 go_0006284
>Q0H515|Q0H515_HELPY MutY - Helicobacter pylori (Campylobacter pylori) go_0006284
>A0JSK1|A0JSK1_ARTS2 DNA glycosylase - Arthrobacter sp. (strain FB24) go_0006284
>Q0H508|Q0H508_HELPY MutY - Helicobacter pylori (Campylobacter pylori) go_0006284
>Q19T35|Q19T35_HELPY MutY - Helicobacter pylori (Campylobacter pylori) go_0006284
>Q6Q953|Q6Q953_9GAMM DNA glycosylase - uncultured marine gamma proteobacterium EBAC20E09 go_0006284
>Q83T59|Q83T59_SALTI DNA-3-methyladenine glycosidase II - Salmonella typhi go_0006284
>A0G9Q8|A0G9Q8_9BURK AlkA-like - Burkholderia phymatum STM815 go_0006284
>Q0G7R8|Q0G7R8_9RHIZ Endonuclease III - Fulvimarina pelagi HTCC2506 go_0006284
>Q02CA8|Q02CA8_SOLUE A/G-specific DNA-adenine glycosylase - Solibacter usitatus (strain Ellin6076) go_0006284
>Q0FEB0|Q0FEB0_9PROT DNA glycosylase - alpha proteobacterium HTCC2255 go_0006284
>Q1QZR3|Q1QZR3_CHRSD DNA-3-methyladenine glycosylase I - Chromohalobacter salexigens (strain DSM 3043 / ATCC BAA-138 / NCIMB 13768) go_0006284
>Q3DA68|Q3DA68_STRAG DNA-3-methyladenine glycosylase I - Streptococcus agalactiae COH1 go_0006284
>Q3EW88|Q3EW88_BACTI DNA-3-methyladenine glycosylase II - Bacillus thuringiensis serovar israelensis ATCC 35646 go_0006284
>Q0H4V5|Q0H4V5_HELPY MutY - Helicobacter pylori (Campylobacter pylori) go_0006284
>Q9S3D3|Q9S3D3_HELPY MutY protein - Helicobacter pylori (Campylobacter pylori) go_0006284
>Q7NFB7|Q7NFB7_GLOVI AraC family transcriptional regulatory protein - Gloeobacter violaceus go_0006284
>Q3JQT7|Q3JQT7_BURP1 Base excision DNA repair protein, HhH-GPD family - Burkholderia pseudomallei (strain 1710b) go_0006284
>Q47HT2|Q47HT2_DECAR HhH-GPD - Dechloromonas aromatica (strain RCB) go_0006284
>Q8PAF2|Q8PAF2_XANCP Endonuclease III - Xanthomonas campestris pv. campestris go_0006284
>Q39ZK5|Q39ZK5_GEOMG DNA-3-methyladenine glycosylase III - Geobacter metallireducens (strain GS-15 / ATCC 53774 / DSM 7210) go_0006284
>Q3ANF7|Q3ANF7_SYNSC Mutator mutT protein - Synechococcus sp. (strain CC9605) go_0006284
>Q3YVS9|Q3YVS9_SHISS Constitutive 3-methyl-adenine DNA glycosylase I - Shigella sonnei (strain Ss046) go_0006284
>Q47K08|Q47K08_DECAR A/G-specific DNA-adenine glycosylase - Dechloromonas aromatica (strain RCB) go_0006284
>Q4FP82|Q4FP82_PELUB DNA-3-methyladenine glycosylase I - Pelagibacter ubique go_0006284
>Q5YPL9|Q5YPL9_NOCFA DNA glycosylase - Nocardia farcinica go_0006284
>Q73DY3|Q73DY3_BACC1 A/G-specific adenine glycosylase - Bacillus cereus (strain ATCC 10987) go_0006284
>Q7VX95|Q7VX95_BORPE DNA-3-methyladenine glycosylase - Bordetella pertussis go_0006284
>Q87D07|Q87D07_XYLFT A/G-specific adenine glycosylase - Xylella fastidiosa (strain Temecula1 / ATCC 700964) go_0006284
>Q8G779|Q8G779_BIFLO Endonuclease III - Bifidobacterium longum go_0006284
>Q9RXM1|Q9RXM1_DEIRA Endonuclease III - Deinococcus radiodurans go_0006284
>Q2P042|Q2P042_XANOM DNA-3-methyladenine glycosylase - Xanthomonas oryzae pv. oryzae (strain MAFF 311018) go_0006284
>Q473D2|Q473D2_RALEJ HhH-GPD - Ralstonia eutropha (strain JMP134) (Alcaligenes eutrophus) go_0006284
>Q92DZ9|Q92DZ9_LISIN Lin0662 protein - Listeria innocua go_0006284
>Q2P5J3|Q2P5J3_XANOM DNA methylation and regulatory protein - Xanthomonas oryzae pv. oryzae (strain MAFF 311018) go_0006284
>Q66AH0|Q66AH0_YERPS Endonuclease III - Yersinia pseudotuberculosis go_0006284
>Q2S0Q6|Q2S0Q6_SALRD A/G-specific adenine glycosylase - Salinibacter ruber (strain DSM 13855) go_0006284
>Q48RK6|Q48RK6_STRPM A/G-specific adenine DNA glycosylase - Streptococcus pyogenes serotype M28 go_0006284
>Q5HEQ6|Q5HEQ6_STAAC A/G-specific adenine glycosylase - Staphylococcus aureus (strain COL) go_0006284
>Q5P1B6|Q5P1B6_AZOSE Endonuclease III - Azoarcus sp. (strain EbN1) (Aromatoleum aromaticum (strain EbN1)) go_0006284
>Q73UF2|Q73UF2_MYCPA DNA glycosylase - Mycobacterium paratuberculosis go_0006284
>Q82CC4|Q82CC4_STRAW DNA glycosylase - Streptomyces avermitilis go_0006284
>Q8NLE2|Q8NLE2_CORGL DNA glycosylase - Corynebacterium glutamicum (Brevibacterium flavum) go_0006284
>Q62J38|Q62J38_BURMA DNA-3-methyladenine glycosylase - Burkholderia mallei (Pseudomonas mallei) go_0006284
>Q72PV5|Q72PV5_LEPIC 3-methyladenine DNA glycosylase - Leptospira interrogans serogroup Icterohaemorrhagiae serovar copenhageni go_0006284
>Q3KJJ2|Q3KJJ2_PSEPF A/G-specific DNA-adenine glycosylase - Pseudomonas fluorescens (strain PfO-1) go_0006284
>Q6NJT9|Q6NJT9_CORDI Endonuclease III - Corynebacterium diphtheriae go_0006284
>Q9PKS9|Q9PKS9_CHLMU A/G-specific adenine glycosylase - Chlamydia muridarum go_0006284
>O31544|O31544_BACSU YfjP protein - Bacillus subtilis go_0006284
>Q4RJW1|Q4RJW1_TETNG Chromosome 9 SCAF15033, whole genome shotgun sequence - Tetraodon nigroviridis (Green puffer) go_0006284
>Q6GLL8|Q6GLL8_XENLA LOC443713 protein - Xenopus laevis (African clawed frog) go_0006284
>Q28J05|Q28J05_XENTR Nth endonuclease III-like 1 - Xenopus tropicalis (Western clawed frog) (Silurana tropicalis) go_0006284
>Q8Q060|Q8Q060_METMA T/G-specific DNA glycosylase - Methanosarcina mazei (Methanosarcina frisia) go_0006284
>Q6CWV2|Q6CWV2_KLULA Uracil-DNA glycosylase - Kluyveromyces lactis (Yeast) (Candida sphaerica) go_0006284
>Q6FQE8|Q6FQE8_CANGA Candida glabrata strain CBS138 chromosome I complete sequence - Candida glabrata (Yeast) (Torulopsis glabrata) go_0006284
>Q0J3K2|Q0J3K2_ORYSJ Os09g0101100 protein - Oryza sativa subsp. japonica (Rice) go_0006284
>Q9LTW3|Q9LTW3_ARATH DNA-3-methyladenine glycosidase I-like protein - Arabidopsis thaliana (Mouse-ear cress) go_0006284
>Q10QF1|Q10QF1_ORYSJ Methyladenine glycosylase family protein, expressed - Oryza sativa subsp. japonica (Rice) go_0006284
>Q0FL26|Q0FL26_9RHOB Phospholipase/carboxylesterase family protein - Roseovarius sp. HTCC2601 go_0006284
>Q1IJT4|Q1IJT4_ACIBL Formamidopyrimidine-DNA glycosylase / DNA-(Apurinic or apyrimidinic site) lyase - Acidobacteria bacterium (strain Ellin345) go_0006284
>Q28QY1|Q28QY1_JANSC HhH-GPD - Jannaschia sp. (strain CCS1) go_0006284
>Q9S3E2|Q9S3E2_HELPY MutY protein - Helicobacter pylori (Campylobacter pylori) go_0006284
>Q07YI6|Q07YI6_SHEFN Uracil-DNA glycosylase - Shewanella frigidimarina (strain NCIMB 400) go_0006284
>Q0H4U4|Q0H4U4_HELPY MutY - Helicobacter pylori (Campylobacter pylori) go_0006284
>Q163X9|Q163X9_ROSDO Uracil-DNA glycosylase - Roseobacter denitrificans (strain ATCC 33942 / OCh 114) (Erythrobacter sp. (strain OCh 114)) (Roseobacte go_0006284
>Q1IW00|Q1IW00_DEIGD HhH-GPD - Deinococcus geothermalis (strain DSM 11300) go_0006284
>Q04UT1|Q04UT1_LEPBJ DNA-3-methyladenine glycosylase II - Leptospira borgpetersenii serovar Hardjo-bovis (strain JB197) go_0006284
>Q0I918|Q0I918_SYNS3 Endonuclease III - Synechococcus sp. (strain CC9311) go_0006284
>Q1NX29|Q1NX29_9DELT Helix-hairpin-helix motif:HhH-GPD - delta proteobacterium MLMS-1 go_0006284
>Q1RA02|Q1RA02_ECOUT 3-methyl-adenine DNA glycosylase II - Escherichia coli (strain UTI89 / UPEC) go_0006284
>Q2BB88|Q2BB88_9BACI YfjP - Bacillus sp. NRRL B-14911 go_0006284
>A0G2Y5|A0G2Y5_9BURK Endonuclease III - Burkholderia phymatum STM815 go_0006284
>Q7X345|Q7X345_9BACT DNA glycosylase - uncultured Acidobacteria bacterium go_0006284
>A0K9A1|A0K9A1_BURCH Endonuclease III / DNA-(Apurinic or apyrimidinic site) lyase - Burkholderia cenocepacia (strain HI2424) go_0006284
>Q0AA79|Q0AA79_ALHEH HhH-GPD family protein - Alkalilimnicola ehrlichei (strain MLHE-1) go_0006284
>Q1X6M1|Q1X6M1_9MICO DNA glycosylase - Microbacterium arborescens go_0006284
>Q6T7F7|Q6T7F7_PSEFL MutY - Pseudomonas fluorescens go_0006284
>Q1LPF4|Q1LPF4_RALME HhH-GPD - Ralstonia metallidurans (strain CH34 / ATCC 43123 / DSM 2839) go_0006284
>Q0SEI3|Q0SEI3_RHOSR DNA glycosylase - Rhodococcus sp. (strain RHA1) go_0006284
>Q12K19|Q12K19_SHEDO Uracil-DNA glycosylase - Shewanella denitrificans (strain OS217 / ATCC BAA-1090 / DSM 15013) go_0006284
>A0LUU5|A0LUU5_ACIC1 HhH-GPD family protein - Acidothermus cellulolyticus (strain ATCC 43068 / 11B) go_0006284
>Q8VNH4|Q8VNH4_HELPY A/G-specific adenine glycosylase - Helicobacter pylori (Campylobacter pylori) go_0006284
>Q2GJH9|Q2GJH9_ANAPZ Endonuclease III - Anaplasma phagocytophilum (strain HZ) go_0006284
>Q47S35|Q47S35_THEFY DNA glycosylase - Thermobifida fusca (strain YX) go_0006284
>Q4ZN72|Q4ZN72_PSEU2 Methylpurine-DNA glycosylase family protein - Pseudomonas syringae pv. syringae (strain B728a) go_0006284
>Q5E7S9|Q5E7S9_VIBF1 A/G-specific adenine DNA glycosylase - Vibrio fischeri (strain ATCC 700601 / ES114) go_0006284
>Q72FD2|Q72FD2_DESVH A/G-specific adenine glycosylase - Desulfovibrio vulgaris (strain Hildenborough / ATCC 29579 / NCIMB 8303) go_0006284
>Q87LI6|Q87LI6_VIBPA A/G-specific adenine glycosylase - Vibrio parahaemolyticus go_0006284
>Q2YMK0|Q2YMK0_BRUA2 HhH-GPD:Iron-sulfur cluster loop:Endonuclease III, FCL:A/G-specific adenine glycosylase MutY - Brucella abortus (strain 2308) go_0006284
>Q39KR7|Q39KR7_BURS3 DNA-3-methyladenine glycosylase I - Burkholderia sp. (strain 383) (Burkholderia cepacia (strain ATCC 17760 / NCIB 9086 / R18194)) go_0006284
>Q6F6S4|Q6F6S4_ACIAD A/G specific adenine glycosylase - Acinetobacter sp. (strain ADP1) go_0006284
>Q8Y6J5|Q8Y6J5_LISMO Lmo1689 protein - Listeria monocytogenes go_0006284
>Q97IY7|Q97IY7_CLOAB A/G-specific DNA glycosylase - Clostridium acetobutylicum go_0006284
>Q47GX0|Q47GX0_DECAR DNA-(Apurinic or apyrimidinic site) lyase - Dechloromonas aromatica (strain RCB) go_0006284
>Q4FNL0|Q4FNL0_PELUB DNA glycosylase - Pelagibacter ubique go_0006284
>Q7WCZ3|Q7WCZ3_BORBR Endonuclease III - Bordetella bronchiseptica (Alcaligenes bronchisepticus) go_0006284
>Q5HVH5|Q5HVH5_CAMJR Endonuclease III - Campylobacter jejuni (strain RM1221) go_0006284
>Q6G1G4|Q6G1G4_BARQU Endonuclease III - Bartonella quintana (Rochalimaea quintana) go_0006284
>Q3AMB6|Q3AMB6_SYNSC DNA glycosylase - Synechococcus sp. (strain CC9605) go_0006284
>Q2JQP9|Q2JQP9_SYNJA Endonuclease III - Synechococcus sp. (strain JA-3-3Ab) (Cyanobacteria bacterium Yellowstone A-Prime) go_0006284
>Q2KBH8|Q2KBH8_RHIEC A/G-specific adenine glycosylase protein - Rhizobium etli (strain CFN 42 / ATCC 51251) go_0006284
>Q48FG9|Q48FG9_PSE14 DNA-3-methyladenine glycosylase I - Pseudomonas syringae pv. phaseolicola (strain 1448A / Race 6) go_0006284
>Q2STR2|Q2STR2_BURTA DNA-3-methyladenine glycosidase I - Burkholderia thailandensis (strain E264 / ATCC 700388 / DSM 13276 / CIP 106301) go_0006284
>Q3KMR2|Q3KMR2_CHLTA A/G-specific adenine DNA glycosylase - Chlamydia trachomatis (strain A/HAR-13 / ATCC VR-571B) go_0006284
>Q57K05|Q57K05_SALCH Adenine DNA glycosylase - Salmonella choleraesuis go_0006284
>Q663W0|Q663W0_YERPS DNA-3-methyladenine glycosylase - Yersinia pseudotuberculosis go_0006284
>Q87VV5|Q87VV5_PSESM Methylpurine-DNA glycosylase family protein - Pseudomonas syringae pv. tomato go_0006284
>Q2K580|Q2K580_RHIEC Uracil-DNA glycosylase - Rhizobium etli (strain CFN 42 / ATCC 51251) go_0006284
>Q2NT01|Q2NT01_SODGM Endonuclease III - Sodalis glossinidius (strain morsitans) go_0006284
>Q2RNZ4|Q2RNZ4_RHORT Transcriptional regulator Ada / DNA-3-methyladenine glycosylase II / DNA-O6-methylguanine--protein-cysteine S-methyltransferase - go_0006284
>Q2SZX5|Q2SZX5_BURTA Endonuclease III - Burkholderia thailandensis (strain E264 / ATCC 700388 / DSM 13276 / CIP 106301) go_0006284
>Q8Z2A5|Q8Z2A5_SALTI 3-methyladenine DNA glycosylase I, constitutive - Salmonella typhi go_0006284
>Q2QBH5|Q2QBH5_9ALPH Uracil-DNA glycosylase - Cercopithecine herpesvirus 16 go_0006284
>Q91TI7|Q91TI7_TUHV1 T114 - Tupaiid herpesvirus 1 (strain 1) (TuHV-1) (Herpesvirus tupaia (strain 1)) go_0006284
>Q9WR44|Q9WR44_9ALPH Uracil-DNA glycosylase - Cercopithecine herpesvirus 9 (Simian varicella virus) go_0006284
>Q6NYZ3|Q6NYZ3_DANRE Zgc:77165 - Danio rerio (Zebrafish) (Brachydanio rerio) go_0006284
>Q4SEP3|Q4SEP3_TETNG Chromosome undetermined SCAF14615, whole genome shotgun sequence. - Tetraodon nigroviridis (Green puffer) go_0006284
>Q12UW8|Q12UW8_METBU DNA-3-methyladenine glycosylase III - Methanococcoides burtonii (strain DSM 6242) go_0006284
>Q6LZN8|Q6LZN8_METMP Uncharacterized endonuclease III related protein - Methanococcus maripaludis go_0006284
>Q6LZT6|Q6LZT6_METMP Endonuclease III homologue - Methanococcus maripaludis go_0006284
>Q466I1|Q466I1_METBF DNA-3-methyladenine glycosylase III - Methanosarcina barkeri (strain Fusaro / DSM 804) go_0006284
>Q7SG58|Q7SG58_NEUCR Uracil-DNA glycosylase - Neurospora crassa go_0006284
>Q9HCR8|Q9HCR8_HUMAN OGG1 type 1e - Homo sapiens (Human) go_0006284
>Q7QC07|Q7QC07_ANOGA AGAP002388-PA - Anopheles gambiae str. PEST go_0006284
>Q4XN87|Q4XN87_PLACH Uracil-DNA glycosylase - Plasmodium chabaudi go_0006284
>O80358|O80358_ARATH AtMMH-1 protein - Arabidopsis thaliana (Mouse-ear cress) go_0006284
>A0GVB9|A0GVB9_9BURK HhH-GPD - Burkholderia phytofirmans PsJN go_0006284
>Q4EPF2|Q4EPF2_LISMO DNA-3-methyladenine glycosylase I - Listeria monocytogenes str. 1/2a F6854 go_0006284
>Q7X2Y5|Q7X2Y5_9BACT DNA glycosylase - uncultured Acidobacteria bacterium go_0006284
>A0KLJ8|A0KLJ8_AERHH Endonuclease III - Aeromonas hydrophila subsp. hydrophila (strain ATCC 7966 / NCIB 9240) go_0006284
>Q2J1Y6|Q2J1Y6_RHOP2 HhH-GPD - Rhodopseudomonas palustris (strain HaA2) go_0006284
>Q4JMJ4|Q4JMJ4_9BACT Predicted 3-methyladenine DNA glycosylase - uncultured bacterium BAC17H8 go_0006284
>Q4AIR9|Q4AIR9_9CHLB Uracil-DNA glycosylase - Chlorobium phaeobacteroides BS1 go_0006284
>Q0AKC1|Q0AKC1_MARMM Endonuclease III - Maricaulis maris (strain MCS10) go_0006284
>Q0T0S7|Q0T0S7_SHIF8 A/G-specific adenine glycosylase - Shigella flexneri serotype 5b (strain 8401) go_0006284
>Q28VF0|Q28VF0_JANSC A/G-specific DNA-adenine glycosylase - Jannaschia sp. (strain CCS1) go_0006284
>Q3R3W5|Q3R3W5_XYLFA A/G-specific adenine glycosylase MutY - Xylella fastidiosa Ann-1 go_0006284
>Q6J5G1|Q6J5G1_HAEIN DNA glycosylase - Haemophilus influenzae go_0006284
>Q7ADK8|Q7ADK8_ECO57 Endonuclease III - Escherichia coli O157:H7 go_0006284
>Q126U4|Q126U4_POLSJ DNA-3-methyladenine glycosylase I - Polaromonas sp. (strain JS666 / ATCC BAA-500) go_0006284
>Q1IUR5|Q1IUR5_ACIBL DNA glycosylase - Acidobacteria bacterium (strain Ellin345) go_0006284
>Q3DV10|Q3DV10_STRAG Endonuclease III - Streptococcus agalactiae 18RS21 go_0006284
>Q7UBX1|Q7UBX1_SHIFL Uracil-DNA glycosylase - Shigella flexneri go_0006284
>A0G7N7|A0G7N7_9BURK HhH-GPD - Burkholderia phymatum STM815 go_0006284
>A0JV31|A0JV31_ARTS2 DNA-O6-methylguanine--protein-cysteine S-methyltransferase / DNA-3-methyladenine glycosylase II / Transcriptional regulator Ada - go_0006284
>Q1J1T3|Q1J1T3_DEIGD Endonuclease III - Deinococcus geothermalis (strain DSM 11300) go_0006284
>Q0BPC6|Q0BPC6_GRABC Endonuclease III - Granulobacter bethesdensis (strain ATCC BAA-1260 / CGDNIH1) go_0006284
>Q0PAS2|Q0PAS2_CAMJE Endonuclease III - Campylobacter jejuni go_0006284
>Q4J1S6|Q4J1S6_AZOVI DNA glycosylase - Azotobacter vinelandii AvOP go_0006284
>Q02EL7|Q02EL7_PSEAB A/G-specific adenine glycosylase - Pseudomonas aeruginosa (strain UCBPP-PA14) go_0006284
>Q092P0|Q092P0_STIAU Endonuclease III - Stigmatella aurantiaca DW4/3-1 go_0006284
>Q0LSP5|Q0LSP5_9CAUL Endonuclease III - Caulobacter sp. K31 go_0006284
>Q1KMY3|Q1KMY3_NEIME MutY - Neisseria meningitidis go_0006284
>Q4J5K0|Q4J5K0_AZOVI DNA-3-methyladenine glycosylase I - Azotobacter vinelandii AvOP go_0006284
>Q9S3E6|Q9S3E6_HELPY MutY protein - Helicobacter pylori (Campylobacter pylori) go_0006284
>Q0H4X0|Q0H4X0_HELPY MutY - Helicobacter pylori (Campylobacter pylori) go_0006284
>Q0Q711|Q0Q711_HELPY MutY - Helicobacter pylori (Campylobacter pylori) go_0006284
>Q1H2M4|Q1H2M4_METFK Endonuclease III / DNA-(Apurinic or apyrimidinic site) lyase - Methylobacillus flagellatus (strain KT / ATCC 51484 / DSM 6875) go_0006284
>Q8VNG6|Q8VNG6_HELPY A/G-specific adenine glycosylase - Helicobacter pylori (Campylobacter pylori) go_0006284
>Q9S3E1|Q9S3E1_HELPY MutY protein - Helicobacter pylori (Campylobacter pylori) go_0006284
>Q67L03|Q67L03_SYMTH 3-Methyladenine DNA glycosylase - Symbiobacterium thermophilum go_0006284
>Q742E6|Q742E6_MYCPA DNA glycosylase - Mycobacterium paratuberculosis go_0006284
>Q8CS82|Q8CS82_STAES DNA-3-methyladenine glycosidase - Staphylococcus epidermidis (strain ATCC 12228) go_0006284
>Q492T6|Q492T6_BLOPB Endonuclease III - Blochmannia pennsylvanicus (strain BPEN) go_0006284
>Q8EWK3|Q8EWK3_MYCPE DNA glycosylase - Mycoplasma penetrans go_0006284
>Q3A8M0|Q3A8M0_PELCD Endonuclease III / DNA-(Apurinic or apyrimidinic site) lyase - Pelobacter carbinolicus (strain DSM 2380 / Gra Bd 1) go_0006284
>Q5LMI2|Q5LMI2_SILPO Endonuclease III - Silicibacter pomeroyi go_0006284
>Q6G8R1|Q6G8R1_STAAS DNA-3-methyladenine glycosylase I - Staphylococcus aureus (strain MSSA476) go_0006284
>Q6GG17|Q6GG17_STAAR DNA glycosylase - Staphylococcus aureus (strain MRSA252) go_0006284
>Q60BV6|Q60BV6_METCA DNA-3-methyladenine glycosylase I - Methylococcus capsulatus go_0006284
>Q6AG54|Q6AG54_LEIXX DNA-3-methyladenine glycosydase I - Leifsonia xyli subsp. xyli go_0006284
>Q2NIS0|Q2NIS0_AYWBP Uracil-DNA glycosylase - Aster yellows witches'-broom phytoplasma (strain AYWB) go_0006284
>Q4L731|Q4L731_STAHJ DNA glycosylase - Staphylococcus haemolyticus (strain JCSC1435) go_0006284
>Q5QXI1|Q5QXI1_IDILO 3-methyladenine DNA glycosylase - Idiomarina loihiensis go_0006284
>Q6AFS2|Q6AFS2_LEIXX DNA glycosylase - Leifsonia xyli subsp. xyli go_0006284
>Q7NT66|Q7NT66_CHRVO DNA-3-methyladenine glycosidase II - Chromobacterium violaceum go_0006284
>Q8NVU5|Q8NVU5_STAAW MW1808 protein - Staphylococcus aureus (strain MW2) go_0006284
>Q31NL6|Q31NL6_SYNP7 DNA-(Apurinic or apyrimidinic site) lyase / Formamidopyrimidine-DNA glycosylase - Synechococcus sp. (strain PCC 7942) (Anacystis  go_0006284
>Q4AAK3|Q4AAK3_MYCHJ Uracil-dna glycosylase - Mycoplasma hyopneumoniae (strain J / ATCC 25934 / NCTC 10110) go_0006284
>Q8NW65|Q8NW65_STAAW DNA glycosylase - Staphylococcus aureus (strain MW2) go_0006284
>Q2P5W6|Q2P5W6_XANOM DNA-3-methyladenine glycosylase I - Xanthomonas oryzae pv. oryzae (strain MAFF 311018) go_0006284
>Q4ZLP4|Q4ZLP4_PSEU2 A/G-specific adenine glycosylase MutY - Pseudomonas syringae pv. syringae (strain B728a) go_0006284
>Q6HNT6|Q6HNT6_BACHK A/G-specific adenine glycosylase - Bacillus thuringiensis subsp. konkukian go_0006284
>Q7CEE5|Q7CEE5_BIFLO DNA-3-methyladenine glycosylase I - Bifidobacterium longum go_0006284
>Q83Q84|Q83Q84_SHIFL Adenine glycosylase - Shigella flexneri go_0006284
>Q3UX06|Q3UX06_MOUSE In vitro fertilized eggs cDNA, RIKEN full-length enriched library, clone:7420443K22 product:ADP-ribosyltransferase - Mus musculus go_0006284
>Q53CZ3|Q53CZ3_9GAMA Uracil-DNA glycosylase - Macaca fuscata rhadinovirus go_0006284
>Q76WT6|Q76WT6_HHV1 Uracil-DNA glycosylase - Human herpesvirus 1 (HHV-1) (Human herpes simplex virus 1) go_0006284
>Q777D9|Q777D9_EBVG Uracil-DNA glycosylase - Epstein-Barr virus (strain GD1) (HHV-4) (Human herpesvirus 4) go_0006284
>Q9I982|Q9I982_GADMO Uracil-DNA glycosylase - Gadus morhua (Atlantic cod) go_0006284
>Q18JY1|Q18JY1_HALWD Endonuclease III; DNA-(Apurinic or apyrimidinic site) lyase - Haloquadratum walsbyi (strain DSM 16790) go_0006284
>Q0W7A0|Q0W7A0_UNCMA Formamidopyrimidine-DNA glycosylase - Uncultured methanogenic archaeon RC-I go_0006284
>Q4J9C2|Q4J9C2_SULAC Endonuclease III related protein - Sulfolobus acidocaldarius go_0006284
>A0BQI8|A0BQI8_PARTE Chromosome undetermined scaffold_120, whole genome shotgun sequence - Paramecium tetraurelia go_0006284
>Q54CZ3|Q54CZ3_DICDI 8-oxoguanine DNA-glycosylase - Dictyostelium discoideum (Slime mold) go_0006284
>Q4U2Q5|Q4U2Q5_DROME Nucleotide excision repair protein MUS201 - Drosophila melanogaster (Fruit fly) go_0006284
>A0M7B9|A0M7B9_GRAFK A/G-specific adenine glycosylase - Gramella forsetii (strain KT0803) go_0006284
>Q03TR9|Q03TR9_LACBA DNA-3-methyladenine glycosylase III - Lactobacillus brevis (strain ATCC 367 / JCM 1170) go_0006284
>Q07W65|Q07W65_SHEFN Formamidopyrimidine-DNA glycosylase / DNA-(Apurinic or apyrimidinic site) lyase - Shewanella frigidimarina (strain NCIMB 400) go_0006284
>Q0S2F1|Q0S2F1_RHOSR Uracil-DNA glycosylase - Rhodococcus sp. (strain RHA1) go_0006284
>Q1RBG3|Q1RBG3_ECOUT Endonuclease III; specific for apurinic and/or apyrimidinic sites - Escherichia coli (strain UTI89 / UPEC) go_0006284
>Q1V7A6|Q1V7A6_VIBAL Ada regulatory protein - Vibrio alginolyticus 12G01 go_0006284
>Q2B1H0|Q2B1H0_9BACI Uracil-DNA glycosylase - Bacillus sp. NRRL B-14911 go_0006284
>Q44QN8|Q44QN8_CHLLI Methylpurine-DNA glycosylase - Chlorobium limicola DSM 245 go_0006284
>A0KAM0|A0KAM0_BURCH A/G-specific DNA-adenine glycosylase - Burkholderia cenocepacia (strain HI2424) go_0006284
>Q17YW2|Q17YW2_HELAH A/G-specific adenine glycosylase - Helicobacter acinonychis (strain Sheeba) go_0006284
>A0J8B8|A0J8B8_9GAMM DNA-3-methyladenine glycosylase I - Shewanella woodyi ATCC 51908 go_0006284
>A0JQU5|A0JQU5_ARTS2 DNA-3-methyladenine glycosylase I - Arthrobacter sp. (strain FB24) go_0006284
>Q3D6J7|Q3D6J7_STRAG A/G-specific adenine glycosylase - Streptococcus agalactiae COH1 go_0006284
>A0M6B1|A0M6B1_GRAFK DNA glycosylase - Gramella forsetii (strain KT0803) go_0006284
>Q1IDZ9|Q1IDZ9_PSEE4 Endonuclease III - Pseudomonas entomophila (strain L48) go_0006284
>Q3DM45|Q3DM45_STRAG Endonuclease III - Streptococcus agalactiae 515 go_0006284
>Q066H1|Q066H1_9SYNE Endonuclease III/Nth - Synechococcus sp. BL107 go_0006284
>Q0C3V6|Q0C3V6_HYPNA DNA-3-methyladenine glycosylase I - Hyphomonas neptunium (strain ATCC 15444) go_0006284
>Q1B4S6|Q1B4S6_MYCSS DNA-3-methyladenine glycosylase I - Mycobacterium sp. (strain MCS) go_0006284
>Q28RS6|Q28RS6_JANSC DNA-(Apurinic or apyrimidinic site) lyase / endonuclease III - Jannaschia sp. (strain CCS1) go_0006284
>Q3D1V7|Q3D1V7_STRAG A/G-specific adenine glycosylase - Streptococcus agalactiae H36B go_0006284
>Q8VN75|Q8VN75_HELPY A/G-specific adenine glycosylase - Helicobacter pylori (Campylobacter pylori) go_0006284
>Q18X33|Q18X33_DESHD Methyladenine glycosylase - Desulfitobacterium hafniense (strain DCB-2) go_0006284
>Q2JA01|Q2JA01_FRASC HhH-GPD - Frankia sp. (strain CcI3) go_0006284
>Q316Y3|Q316Y3_DESDG A/G-specific DNA-adenine glycosylase - Desulfovibrio desulfuricans (strain G20) go_0006284
>Q7VR51|Q7VR51_BLOFL Endonuclease III - Blochmannia floridanus go_0006284
>Q8YQ65|Q8YQ65_ANASP Endonuclease III - Anabaena sp. (strain PCC 7120) go_0006284
>Q2YRK7|Q2YRK7_BRUA2 HhH-GPD - Brucella abortus (strain 2308) go_0006284
>Q31GU8|Q31GU8_THICR Endonuclease III / DNA-(Apurinic or apyrimidinic site) lyase - Thiomicrospira crunogena (strain XCL-2) go_0006284
>Q38ZN7|Q38ZN7_LACSS 3-methyl-adenine DNA glycosylase I - Lactobacillus sakei subsp. sakei (strain 23K) go_0006284
>Q4QMR3|Q4QMR3_HAEI8 DNA-3-methyladenine glycosylase - Haemophilus influenzae (strain 86-028NP) go_0006284
>Q8ZLA4|Q8ZLA4_SALTY Constitutive 3-methyl-adenine DNA glycosylase I - Salmonella typhimurium go_0006284
>Q30V02|Q30V02_DESDG DNA-3-methyladenine glycosylase I - Desulfovibrio desulfuricans (strain G20) go_0006284
>Q5LZD7|Q5LZD7_STRT1 Endonuclease III, DNA repair - Streptococcus thermophilus (strain CNRZ 1066) go_0006284
>Q73X66|Q73X66_MYCPA AlkA - Mycobacterium paratuberculosis go_0006284
>Q311V6|Q311V6_DESDG Endonuclease III / DNA-(Apurinic or apyrimidinic site) lyase - Desulfovibrio desulfuricans (strain G20) go_0006284
>Q31QG4|Q31QG4_SYNP7 A/G-specific DNA-adenine glycosylase - Synechococcus sp. (strain PCC 7942) (Anacystis nidulans R2) go_0006284
>Q3BTL1|Q3BTL1_XANC5 DNA-3-methyladenine glycosylase I - Xanthomonas campestris pv. vesicatoria (strain 85-10) go_0006284
>Q4L6F6|Q4L6F6_STAHJ Endonuclease-like protein - Staphylococcus haemolyticus (strain JCSC1435) go_0006284
>Q8PIS3|Q8PIS3_XANAC DNA methylation and regulatory protein - Xanthomonas axonopodis pv. citri go_0006284
>Q2KVL5|Q2KVL5_BORA1 DNA-3-methyladenine glycosylase - Bordetella avium (strain 197N) go_0006284
>Q72GF6|Q72GF6_THET2 Endonuclease III - Thermus thermophilus (strain HB27 / ATCC BAA-163 / DSM 7039) go_0006284
>Q88TR6|Q88TR6_LACPL DNA-(Apurinic or apyrimidinic site) lyase - Lactobacillus plantarum go_0006284
>Q88ZL7|Q88ZL7_LACPL DNA-3-methyladenine glycosylase I - Lactobacillus plantarum go_0006284
>Q8FX95|Q8FX95_BRUSU DNA-3-methyladenine glycosidase I - Brucella suis go_0006284
>Q2GGM0|Q2GGM0_EHRCR DNA glycosylase - Ehrlichia chaffeensis (strain Arkansas) go_0006284
>Q39BR5|Q39BR5_BURS3 DNA-3-methyladenine glycosylase II - Burkholderia sp. (strain 383) (Burkholderia cepacia (strain ATCC 17760 / NCIB 9086 / R18194) go_0006284
>Q72HF2|Q72HF2_THET2 A/G-specific adenine DNA glycosylase - Thermus thermophilus (strain HB27 / ATCC BAA-163 / DSM 7039) go_0006284
>Q83EE1|Q83EE1_COXBU DNA-3-methyladenine glycosidase I - Coxiella burnetii go_0006284
>Q8D2S1|Q8D2S1_WIGBR Uracil-DNA glycosylase - Wigglesworthia glossinidia brevipalpis go_0006284
>Q2GFY1|Q2GFY1_EHRCR Endonuclease III - Ehrlichia chaffeensis (strain Arkansas) go_0006284
>Q6MQ89|Q6MQ89_BDEBA Endo III-related endonuclease - Bdellovibrio bacteriovorus go_0006284
>Q87K53|Q87K53_VIBPA Ada regulatory protein - Vibrio parahaemolyticus go_0006284
>Q8CUR5|Q8CUR5_OCEIH DNA-(Apurinic or apyrimidinic site) lyase - Oceanobacillus iheyensis go_0006284
>Q3TX36|Q3TX36_MOUSE Osteoclast-like cell cDNA, RIKEN full-length enriched library, clone:I420019P03 product:ADP-ribosyltransferase - Mus musculus (Mo go_0006284
>Q2VSJ6|Q2VSJ6_9GAMA Uracil-DNA glycosylase - Ovine herpesvirus 2 go_0006284
>Q4SLZ7|Q4SLZ7_TETNG Chromosome 13 SCAF14555, whole genome shotgun sequence. - Tetraodon nigroviridis (Green puffer) go_0006284
>Q4RHC8|Q4RHC8_TETNG Chromosome 3 SCAF15050, whole genome shotgun sequence. - Tetraodon nigroviridis (Green puffer) go_0006284
>P95945|P95945_SULSO Endonuclease III - Sulfolobus solfataricus go_0006284
>Q7RRW2|Q7RRW2_PLAYO KED - Plasmodium yoelii yoelii go_0006284
>Q00UQ6|Q00UQ6_OSTTA Endonuclease III - Ostreococcus tauri go_0006284
>Q0DAJ0|Q0DAJ0_ORYSJ Os06g0649800 protein - Oryza sativa subsp. japonica (Rice) go_0006284
>Q9FNY7|Q9FNY7_ARATH 8-oxoguanine DNA glycosylase - Arabidopsis thaliana (Mouse-ear cress) go_0006284
>A0KBM2|A0KBM2_BURCH DNA-3-methyladenine glycosylase II - Burkholderia cenocepacia (strain HI2424) go_0006284
>Q11NU4|Q11NU4_CYTH3 A/G-specific adenine glycosylase - Cytophaga hutchinsonii (strain ATCC 33406 / NCIMB 9469) go_0006284
>Q18SF9|Q18SF9_DESHD DNA glycosylase - Desulfitobacterium hafniense (strain DCB-2) go_0006284
>Q3DEY9|Q3DEY9_STRAG Endonuclease III - Streptococcus agalactiae CJB111 go_0006284
>Q0LWA6|Q0LWA6_9CAUL DNA-3-methyladenine glycosylase I - Caulobacter sp. K31 go_0006284
>Q12TB9|Q12TB9_SHEDO DNA-3-methyladenine glycosylase I - Shewanella denitrificans (strain OS217 / ATCC BAA-1090 / DSM 15013) go_0006284
>A0G1T2|A0G1T2_9BURK DNA-3-methyladenine glycosylase - Burkholderia phymatum STM815 go_0006284
>Q0H4V4|Q0H4V4_HELPY MutY - Helicobacter pylori (Campylobacter pylori) go_0006284
>Q1GPH2|Q1GPH2_SPHAL DNA-(Apurinic or apyrimidinic site) lyase / endonuclease III - Sphingopyxis alaskensis (Sphingomonas alaskensis) go_0006284
>Q2BXN4|Q2BXN4_9GAMM DNA glycosylase - Photobacterium sp. SKA34 go_0006284
>Q2CCH2|Q2CCH2_9RHOB DNA-3-methyladenine glycosylase I - Oceanicola granulosus HTCC2516 go_0006284
>A0H7Y6|A0H7Y6_COMTE DNA-3-methyladenine glycosylase I - Comamonas testosteroni KF-1 go_0006284
>Q05R60|Q05R60_9SYNE Endonuclease III - Synechococcus sp. RS9916 go_0006284
>Q1NY38|Q1NY38_9DELT Helix-hairpin-helix motif:HhH-GPD - delta proteobacterium MLMS-1 go_0006284
>Q0S3Y8|Q0S3Y8_RHOSR DNA-3-methyladenine glycosylase I - Rhodococcus sp. (strain RHA1) go_0006284
>Q1YF30|Q1YF30_9RHIZ Endonuclease III - Aurantimonas sp. SI85-9A1 go_0006284
>Q01ZE7|Q01ZE7_SOLUE DNA-3-methyladenine glycosylase II / Transcriptional regulator Ada / DNA-O6-methylguanine--protein-cysteine S-methyltransferase - go_0006284
>Q0H506|Q0H506_HELPY MutY - Helicobacter pylori (Campylobacter pylori) go_0006284
>Q0HPC5|Q0HPC5_SHESM DNA-3-methyladenine glycosylase I - Shewanella sp. (strain MR-4) go_0006284
>Q1J700|Q1J700_STRPF Endonuclease III - Streptococcus pyogenes serotype M4 (strain MGAS10750) go_0006284
>Q41F89|Q41F89_9BACI A/G-specific adenine glycosylase MutY - Exiguobacterium sibiricum 255-15 go_0006284
>A0LUB7|A0LUB7_ACIC1 DNA-3-methyladenine glycosylase - Acidothermus cellulolyticus (strain ATCC 43068 / 11B) go_0006284
>Q1LRP5|Q1LRP5_RALME A/G-specific DNA-adenine glycosylase - Ralstonia metallidurans (strain CH34 / ATCC 43123 / DSM 2839) go_0006284
>Q1QA50|Q1QA50_PSYCK Uracil-DNA glycosylase - Psychrobacter cryohalolentis (strain K5) go_0006284
>Q71HX6|Q71HX6_LACDL Formamidopyrimidine-DNA glycosylase - Lactobacillus delbrueckii subsp. lactis go_0006284
>A0LLV9|A0LLV9_SYNFM A/G-specific DNA-adenine glycosylase - Syntrophobacter fumaroxidans (strain DSM 10017 / MPOB) go_0006284
>Q1D1V1|Q1D1V1_MYXXD HhH-GPD domain protein - Myxococcus xanthus (strain DK 1622) go_0006284
>Q1QII5|Q1QII5_NITHX A/G-specific DNA-adenine glycosylase - Nitrobacter hamburgensis (strain X14 / DSM 10229) go_0006284
>Q8VN68|Q8VN68_HELPY A/G-specific adenine glycosylase - Helicobacter pylori (Campylobacter pylori) go_0006284
>Q9WWP0|Q9WWP0_NOSS8 Formamidopyrimidine-DNA glycosylase MutM - Nostoc sp. (strain PCC 8009) go_0006284
>Q0H4U5|Q0H4U5_HELPY MutY - Helicobacter pylori (Campylobacter pylori) go_0006284
>Q2KUP3|Q2KUP3_BORA1 Endonuclease III - Bordetella avium (strain 197N) go_0006284
>Q5ZZW2|Q5ZZW2_MYCH2 DNA glycosylase - Mycoplasma hyopneumoniae (strain 232) go_0006284
>Q601F1|Q601F1_MYCH2 Uracil-DNA glycosylase - Mycoplasma hyopneumoniae (strain 232) go_0006284
>Q836F8|Q836F8_ENTFA Endonuclease III - Enterococcus faecalis (Streptococcus faecalis) go_0006284
>Q8DCC1|Q8DCC1_VIBVU 3-methyladenine DNA glycosylase - Vibrio vulnificus go_0006284
>Q5WJM7|Q5WJM7_BACSK DNA glycosylase - Bacillus clausii (strain KSM-K16) go_0006284
>Q6D4V8|Q6D4V8_ERWCT Endonuclease III - Erwinia carotovora subsp. atroseptica (Pectobacterium atrosepticum) go_0006284
>Q6MHU9|Q6MHU9_BDEBA A/G-specific adenine glycosylase - Bdellovibrio bacteriovorus go_0006284
>Q2GCF5|Q2GCF5_NOVAD DNA-(Apurinic or apyrimidinic site) lyase / endonuclease III precursor - Novosphingobium aromaticivorans (strain DSM 12444) go_0006284
>Q3BR99|Q3BR99_XANC5 DNA methylation and regulatory protein - Xanthomonas campestris pv. vesicatoria (strain 85-10) go_0006284
>Q3ILJ0|Q3ILJ0_PSEHT A/G-specific adenine glycosylase - Pseudoalteromonas haloplanktis (strain TAC 125) go_0006284
>Q97QI3|Q97QI3_STRPN A/G-specific adenine glycosylase - Streptococcus pneumoniae go_0006284
>Q3A1E7|Q3A1E7_PELCD DNA-3-methyladenine glycosylase III - Pelobacter carbinolicus (strain DSM 2380 / Gra Bd 1) go_0006284
>Q4K752|Q4K752_PSEF5 Endonuclease III - Pseudomonas fluorescens (strain Pf-5 / ATCC BAA-477) go_0006284
>Q82Y33|Q82Y33_NITEU HhH-GPD - Nitrosomonas europaea go_0006284
>O51686|O51686_BORBU Endonuclease III - Borrelia burgdorferi (Lyme disease spirochete) go_0006284
>Q2G382|Q2G382_NOVAD Uracil-DNA glycosylase - Novosphingobium aromaticivorans (strain DSM 12444) go_0006284
>Q5LZQ5|Q5LZQ5_STRT1 Uracil-DNA glycosylase - Streptococcus thermophilus (strain CNRZ 1066) go_0006284
>Q2S025|Q2S025_SALRD Endonuclease III - Salinibacter ruber (strain DSM 13855) go_0006284
>Q48LT9|Q48LT9_PSE14 Endonuclease III - Pseudomonas syringae pv. phaseolicola (strain 1448A / Race 6) go_0006284
>Q4A5W3|Q4A5W3_MYCS5 DNA glycosylase - Mycoplasma synoviae (strain 53) go_0006284
>Q5WD74|Q5WD74_BACSK DNA-3-methyladenine glycosylase II - Bacillus clausii (strain KSM-K16) go_0006284
>Q985U7|Q985U7_RHILO Adenine glycosylase - Rhizobium loti (Mesorhizobium loti) go_0006284
>Q9FBL5|Q9FBL5_STRCO DNA-3-methyladenine glycosylase I - Streptomyces coelicolor go_0006284
>Q81YV8|Q81YV8_BACAN A/G-specific adenine glycosylase - Bacillus anthracis go_0006284
>Q3TF18|Q3TF18_MOUSE 17 days pregnant adult female amnion cDNA, RIKEN full-length enriched library, clone:I920184D05 product:ADP-ribosyltransferase -  go_0006284
>Q5NW15|Q5NW15_9ARCH Formamidopyrimidine-DNA glycosylase - uncultured archaeon go_0006284
>Q9YDP0|Q9YDP0_AERPE U/G and T/G mismatch-specific DNA glycosylase - Aeropyrum pernix go_0006284
>Q8TYU8|Q8TYU8_METKA Predicted EndoIII-related endonuclease - Methanopyrus kandleri go_0006284
>Q6BZL7|Q6BZL7_DEBHA Debaryomyces hansenii chromosome A of strain CBS767 of Debaryomyces hansenii - Debaryomyces hansenii (Yeast) (Torulaspora hanseni go_0006284
>Q5A4P0|Q5A4P0_CANAL Potential formamidopyrimidine-DNA glycosylase - Candida albicans (Yeast) go_0006284
>Q388K2|Q388K2_9TRYP Uracil-DNA glycosylase - Trypanosoma brucei go_0006284
>Q1ZXP7|Q1ZXP7_DICDI A/G-specific adenine DNA glycosylase - Dictyostelium discoideum (Slime mold) go_0006284
>Q16ZM0|Q16ZM0_AEDAE 8-oxoguanine DNA glycosylase - Aedes aegypti (Yellowfever mosquito) go_0006284
>Q01I90|Q01I90_ORYSA H0311C03.4 protein - Oryza sativa (Rice) go_0006284
>Q3EDI2|Q3EDI2_ARATH Uncharacterized protein At1g05900.2 - Arabidopsis thaliana (Mouse-ear cress) go_0006284
>Q94EJ4|Q94EJ4_ARATH At1g05900/T20M3_15 - Arabidopsis thaliana (Mouse-ear cress) go_0006284
>Q0BBQ9|Q0BBQ9_BURCM Formamidopyrimidine-DNA glycosylase / DNA-(Apurinic or apyrimidinic site) lyase - Burkholderia cepacia (strain ATCC 53795 / AMMD) go_0006284
>Q0EQE1|Q0EQE1_THEET DNA-3-methyladenine glycosylase I - Thermoanaerobacter ethanolicus X514 go_0006284
>Q0H4W6|Q0H4W6_HELPY MutY - Helicobacter pylori (Campylobacter pylori) go_0006284
>A0K456|A0K456_BURCH Uracil-DNA glycosylase - Burkholderia cenocepacia (strain HI2424) go_0006284
>Q0RBN1|Q0RBN1_FRAAA A/G-specific adenine glycosylase - Frankia alni (strain ACN14a) go_0006284
>Q3VVY4|Q3VVY4_PROAE Endonuclease III/Nth - Prosthecochloris aestuarii DSM 271 go_0006284
>A0GNS1|A0GNS1_9BURK Endonuclease III - Burkholderia phytofirmans PsJN go_0006284
>Q04GY4|Q04GY4_OENOB DNA-3-methyladenine glycosylase I - Oenococcus oeni (strain BAA-331 / PSU-1) go_0006284
>Q0HXA5|Q0HXA5_SHESR A/G-specific DNA-adenine glycosylase - Shewanella sp. (strain MR-7) go_0006284
>Q163F9|Q163F9_ROSDO DNA-3-methyladenine glycosylase I - Roseobacter denitrificans (strain ATCC 33942 / OCh 114) (Erythrobacter sp. (strain OCh 114))  go_0006284
>Q1J493|Q1J493_STRPF DNA-3-methyladenine glycosylase - Streptococcus pyogenes serotype M4 (strain MGAS10750) go_0006284
>Q1NGR4|Q1NGR4_9SPHN DNA glycosylase - Sphingomonas sp. SKA58 go_0006284
>Q7CSU9|Q7CSU9_AGRT5 DNA-3-methyladenine glycosidase II - Agrobacterium tumefaciens (strain C58 / ATCC 33970) go_0006284
>Q3RFD1|Q3RFD1_XYLFA DNA glycosylase - Xylella fastidiosa Dixon go_0006284
>A0KEK1|A0KEK1_AERHH DNA-3-methyladenine glycosylase I - Aeromonas hydrophila subsp. hydrophila (strain ATCC 7966 / NCIB 9240) go_0006284
>Q08V57|Q08V57_STIAU DNA-3-methyladenine glycosylase - Stigmatella aurantiaca DW4/3-1 go_0006284
>Q1J2G1|Q1J2G1_DEIGD A/G-specific adenine glycosylase - Deinococcus geothermalis (strain DSM 11300) go_0006284
>Q21NB0|Q21NB0_SACD2 DNA-3-methyladenine glycosylase I - Saccharophagus degradans (strain 2-40 / ATCC 43961 / DSM 17024) go_0006284
>Q6UAC2|Q6UAC2_SYNP2 DNA glycosylase - Synechococcus sp. (strain PCC 7002) (Agmenellum quadruplicatum) go_0006284
>A0HLX0|A0HLX0_COMTE HhH-GPD - Comamonas testosteroni KF-1 go_0006284
>A0JXL6|A0JXL6_ARTS2 DNA glycosylase - Arthrobacter sp. (strain FB24) go_0006284
>Q0Q705|Q0Q705_HELPY MutY - Helicobacter pylori (Campylobacter pylori) go_0006284
>Q1CB92|Q1CB92_YERPA A/G-specific DNA-adenine glycosylase - Yersinia pestis (biovar Antiqua strain Antiqua) go_0006284
>Q2Q9X7|Q2Q9X7_NEIGO Uracil-DNA glycosylase - Neisseria gonorrhoeae go_0006284
>Q9F7P2|Q9F7P2_PRB01 DNA glycosylase - Gamma-proteobacterium EBAC31A08 go_0006284
>Q0H4U8|Q0H4U8_HELPY MutY - Helicobacter pylori (Campylobacter pylori) go_0006284
>Q0H4W1|Q0H4W1_HELPY MutY - Helicobacter pylori (Campylobacter pylori) go_0006284
>Q0Q700|Q0Q700_HELPY MutY - Helicobacter pylori (Campylobacter pylori) go_0006284
>Q8VNG3|Q8VNG3_HELPY A/G-specific adenine glycosylase - Helicobacter pylori (Campylobacter pylori) go_0006284
>Q9S3D6|Q9S3D6_HELPY MutY protein - Helicobacter pylori (Campylobacter pylori) go_0006284
>Q46W82|Q46W82_RALEJ DNA-3-methyladenine glycosylase I - Ralstonia eutropha (strain JMP134) (Alcaligenes eutrophus) go_0006284
>Q9ZMT8|Q9ZMT8_HELPJ A/G-SPECIFIC ADENINE GLYCOSYLASE - Helicobacter pylori J99 (Campylobacter pylori J99) go_0006284
>Q32EH5|Q32EH5_SHIDS 3-methyl-adenine DNA glycosylase II, inducible - Shigella dysenteriae serotype 1 (strain Sd197) go_0006284
>Q5WST3|Q5WST3_LEGPL Endonuclease III - Legionella pneumophila (strain Lens) go_0006284
>Q729L2|Q729L2_DESVH DNA repair protein, HhH-GPD family - Desulfovibrio vulgaris (strain Hildenborough / ATCC 29579 / NCIMB 8303) go_0006284
>Q4UWZ1|Q4UWZ1_XANC8 DNA-3-methyladenine glycosylase I - Xanthomonas campestris pv. campestris (strain 8004) go_0006284
>Q5WGB3|Q5WGB3_BACSK Endonuclease III - Bacillus clausii (strain KSM-K16) go_0006284
>Q660C9|Q660C9_BORGA Endonuclease III - Borrelia garinii go_0006284
>Q39G91|Q39G91_BURS3 DNA-3-methyladenine glycosylase II - Burkholderia sp. (strain 383) (Burkholderia cepacia (strain ATCC 17760 / NCIB 9086 / R18194) go_0006284
>Q73GY9|Q73GY9_WOLPM Endonuclease III - Wolbachia pipientis wMel go_0006284
>Q315Q3|Q315Q3_DESDG DNA-(Apurinic or apyrimidinic site) lyase / Formamidopyrimidine-DNA glycosylase - Desulfovibrio desulfuricans (strain G20) go_0006284
>Q31WM3|Q31WM3_SHIBS Adenine glycosylase - Shigella boydii serotype 4 (strain Sb227) go_0006284
>Q39JZ9|Q39JZ9_BURS3 Uracil-DNA glycosylase - Burkholderia sp. (strain 383) (Burkholderia cepacia (strain ATCC 17760 / NCIB 9086 / R18194)) go_0006284
>Q57MM8|Q57MM8_SALCH 3-methyl-adenine DNA glycosylase II, inducible - Salmonella choleraesuis go_0006284
>Q5M6H4|Q5M6H4_STRT2 3-methyladenine DNA glycosylase I - Streptococcus thermophilus (strain ATCC BAA-250 / LMG 18311) go_0006284
>Q823L8|Q823L8_CHLCV Adenine glycosylase - Chlamydophila caviae go_0006284
>Q8CP73|Q8CP73_STAES Endonuclease-like protein - Staphylococcus epidermidis (strain ATCC 12228) go_0006284
>Q99TJ7|Q99TJ7_STAAN DNA-3-methyladenine glycosidase - Staphylococcus aureus (strain N315) go_0006284
>Q31IR5|Q31IR5_THICR Uracil-DNA glycosylase - Thiomicrospira crunogena (strain XCL-2) go_0006284
>Q5HNL5|Q5HNL5_STAEQ DNA glycosylase - Staphylococcus epidermidis (strain ATCC 35984 / RP62A) go_0006284
>Q5PB88|Q5PB88_ANAMM Endonuclease III - Anaplasma marginale (strain St. Maries) go_0006284
>Q8EST4|Q8EST4_OCEIH 3-methyladenine-DNA glycosylase I - Oceanobacillus iheyensis go_0006284
>Q2FAG2|Q2FAG2_9BETA RhUL114 - Cercopithecine herpesvirus 8 (Rhesus cytomegalovirus) go_0006284
>Q0W1A0|Q0W1A0_UNCMA Predicted endonuclease III - Uncultured methanogenic archaeon RC-I go_0006284
>Q2FMK1|Q2FMK1_METHJ HhH-GPD - Methanospirillum hungatei (strain JF-1 / DSM 864) go_0006284
>Q5V120|Q5V120_HALMA Endonuclease III - Haloarcula marismortui (Halobacterium marismortui) go_0006284
>Q4WD75|Q4WD75_ASPFU HhH-GPD family base excision DNA repair protein - Aspergillus fumigatus (Sartorya fumigata) go_0006284
>Q1HPJ7|Q1HPJ7_BOMMO DNA-3-methyladenine glycosylase I - Bombyx mori (Silk moth) go_0006284
>Q9VIH0|Q9VIH0_DROME CG9272-PA - Drosophila melanogaster (Fruit fly) go_0006284
>Q9SAH6|Q9SAH6_ARATH F23A5.20 protein - Arabidopsis thaliana (Mouse-ear cress) go_0006284
>Q53LY1|Q53LY1_ORYSJ Endonuclease III homologue - Oryza sativa subsp. japonica (Rice) go_0006284
>Q0AHD0|Q0AHD0_NITEC DNA-3-methyladenine glycosylase - Nitrosomonas eutropha (strain C71) go_0006284
>Q0AMK0|Q0AMK0_MARMM A/G-specific DNA-adenine glycosylase - Maricaulis maris (strain MCS10) go_0006284
>Q1H1S0|Q1H1S0_METFK DNA-3-methyladenine glycosylase II - Methylobacillus flagellatus (strain KT / ATCC 51484 / DSM 6875) go_0006284
>Q1IWN1|Q1IWN1_DEIGD Uracil-DNA glycosylase - Deinococcus geothermalis (strain DSM 11300) go_0006284
>Q1V0U0|Q1V0U0_9RICK DNA-3-methyladenine glycosylase I - Candidatus Pelagibacter ubique HTCC1002 go_0006284
>A0K8K1|A0K8K1_BURCH DNA-3-methyladenine glycosylase II - Burkholderia cenocepacia (strain HI2424) go_0006284
>Q21XW9|Q21XW9_RHOFD A/G-specific DNA-adenine glycosylase - Rhodoferax ferrireducens (strain DSM 15236 / ATCC BAA-621 / T118) go_0006284
>Q9S3E8|Q9S3E8_HELPY MutY protein - Helicobacter pylori (Campylobacter pylori) go_0006284
>Q5RM03|Q5RM03_BORHE Methylpurine-DNA glycosylase - Borrelia hermsii go_0006284
>Q03P89|Q03P89_LACBA 3-methyladenine DNA glycosylase - Lactobacillus brevis (strain ATCC 367 / JCM 1170) go_0006284
>Q051S8|Q051S8_LEPBL Endonuclease III related protein - Leptospira borgpetersenii serovar Hardjo-bovis (strain L550) go_0006284
>Q07Z52|Q07Z52_SHEFN A/G-specific DNA-adenine glycosylase - Shewanella frigidimarina (strain NCIMB 400) go_0006284
>Q16BL2|Q16BL2_ROSDO Endonuclease III - Roseobacter denitrificans (strain ATCC 33942 / OCh 114) (Erythrobacter sp. (strain OCh 114)) (Roseobacter deni go_0006284
>Q1J7Z0|Q1J7Z0_STRPF DNA glycosylase - Streptococcus pyogenes serotype M4 (strain MGAS10750) go_0006284
>Q1V1G5|Q1V1G5_9RICK DNA glycosylase - Candidatus Pelagibacter ubique HTCC1002 go_0006284
>Q5FE34|Q5FE34_EHRRW Endonuclease III - Ehrlichia ruminantium (strain Welgevonden) go_0006284
>Q5UEX2|Q5UEX2_9PROT DNA glycosylase - uncultured alpha proteobacterium EBAC2C11 go_0006284
>Q6SI26|Q6SI26_9BACT DNA-3-methyladenine glycosylase family protein - uncultured marine bacterium 105 go_0006284
>Q0H4Z6|Q0H4Z6_HELPY MutY - Helicobacter pylori (Campylobacter pylori) go_0006284
>Q1KMY1|Q1KMY1_NEIME MutY - Neisseria meningitidis go_0006284
>Q1QDU4|Q1QDU4_PSYCK DNA-(Apurinic or apyrimidinic site) lyase / Formamidopyrimidine-DNA glycosylase - Psychrobacter cryohalolentis (strain K5) go_0006284
>Q1WSZ1|Q1WSZ1_LACS1 Uracil-DNA glycosylase - Lactobacillus salivarius subsp. salivarius (strain UCC118) go_0006284
>Q26FK5|Q26FK5_9BACT 3-methyladenine DNA glycosylase - Flavobacteria bacterium BBFL7 go_0006284
>Q4HPE1|Q4HPE1_CAMUP Endonuclease III - Campylobacter upsaliensis RM3195 go_0006284
>Q02ZB6|Q02ZB6_LACLS Endonuclease III / DNA-(Apurinic or apyrimidinic site) lyase - Lactococcus lactis subsp. cremoris (strain SK11) go_0006284
>Q2CB69|Q2CB69_9RHOB Endonuclease III - Oceanicola granulosus HTCC2516 go_0006284
>Q3EXV1|Q3EXV1_BACTI A/G-specific adenine DNA glycosylase - Bacillus thuringiensis serovar israelensis ATCC 35646 go_0006284
>Q9S3D7|Q9S3D7_HELPY MutY protein - Helicobacter pylori (Campylobacter pylori) go_0006284
>Q0HL07|Q0HL07_SHESM A/G-specific DNA-adenine glycosylase - Shewanella sp. (strain MR-4) go_0006284
>Q0LWB0|Q0LWB0_9CAUL A/G-specific adenine glycosylase - Caulobacter sp. K31 go_0006284
>Q1NMI2|Q1NMI2_9DELT DNA glycosylase - delta proteobacterium MLMS-1 go_0006284
>Q8VNH9|Q8VNH9_HELPY A/G-specific adenine glycosylase - Helicobacter pylori (Campylobacter pylori) go_0006284
>Q2S5C4|Q2S5C4_SALRD DNA glycosylase - Salinibacter ruber (strain DSM 13855) go_0006284
>Q3KKZ7|Q3KKZ7_CHLTA Endonuclease III - Chlamydia trachomatis (strain A/HAR-13 / ATCC VR-571B) go_0006284
>Q4A9A8|Q4A9A8_MYCHJ DNA glycosylase - Mycoplasma hyopneumoniae (strain J / ATCC 25934 / NCTC 10110) go_0006284
>Q4US15|Q4US15_XANC8 DNA-3-methyladenine glycosylase - Xanthomonas campestris pv. campestris (strain 8004) go_0006284
>Q7A740|Q7A740_STAAN SA0565 protein - Staphylococcus aureus (strain N315) go_0006284
>Q5HP91|Q5HP91_STAEQ Endonuclease III - Staphylococcus epidermidis (strain ATCC 35984 / RP62A) go_0006284
>Q89S52|Q89S52_BRAJA 3-methyladenine-DNA glycosylase - Bradyrhizobium japonicum go_0006284
>Q3JY48|Q3JY48_BURP1 DNA-3-methyladenine glycosylase I - Burkholderia pseudomallei (strain 1710b) go_0006284
>Q3JYM9|Q3JYM9_STRA1 DNA-3-methyladenine glycosylase I - Streptococcus agalactiae serotype Ia go_0006284
>Q88NW2|Q88NW2_PSEPK Endonuclease III - Pseudomonas putida (strain KT2440) go_0006284
>Q2T1B2|Q2T1B2_BURTA A/G-specific adenine glycosylase - Burkholderia thailandensis (strain E264 / ATCC 700388 / DSM 13276 / CIP 106301) go_0006284
>Q666M4|Q666M4_YERPS A/G-specific adenine glycosylase. - Yersinia pseudotuberculosis go_0006284
>Q6MST7|Q6MST7_MYCMS DNA glycosylase - Mycoplasma mycoides subsp. mycoides SC go_0006284
>Q3IZW2|Q3IZW2_RHOS4 DNA-3-methyladenine glycosylase I - Rhodobacter sphaeroides (strain ATCC 17023 / 2.4.1 / NCIB 8253 / DSM 158) go_0006284
>Q3Z642|Q3Z642_DEHE1 DNA repair protein, HhH-GPD family - Dehalococcoides ethenogenes (strain 195) go_0006284
>Q7A4T1|Q7A4T1_STAAN SA1685 protein - Staphylococcus aureus (strain N315) go_0006284
>Q87QH0|Q87QH0_VIBPA DNA-3-methyladenine glycosidase I - Vibrio parahaemolyticus go_0006284
>Q63SS9|Q63SS9_BURPS HhH-GPD superfamily base excision DNA repair protein - Burkholderia pseudomallei (Pseudomonas pseudomallei) go_0006284
>Q830R8|Q830R8_ENTFA A/G-specific adenine glycosylase - Enterococcus faecalis (Streptococcus faecalis) go_0006284
>O31584|O31584_BACSU YfhQ protein - Bacillus subtilis go_0006284
>Q542J9|Q542J9_MOUSE 2 days neonate thymus thymic cells cDNA, RIKEN full-length enriched library, clone:E430008I01 product:proliferating cell nuclear  go_0006284
>O92278|O92278_9HERP Uracil-DNA glycosylase - Guinea pig cytomegalovirus go_0006284
>Q6SW36|Q6SW36_HCMV Uracil-DNA glycosylase - Human cytomegalovirus (HHV-5) (Human herpesvirus 5) go_0006284
>Q12WX0|Q12WX0_METBU 8-oxoguanine DNA glycosylase-like protein - Methanococcoides burtonii (strain DSM 6242) go_0006284
>Q18DU6|Q18DU6_HALWD Endonuclease III; DNA-(Apurinic or apyrimidinic site) lyase - Haloquadratum walsbyi (strain DSM 16790) go_0006284
>Q2NGF8|Q2NGF8_METST Predicted methyladenine glycosylase - Methanosphaera stadtmanae (strain DSM 3091) go_0006284
>Q3IPI3|Q3IPI3_NATPD DNA N-glycosylase / DNA lyase - Natronomonas pharaonis (strain DSM 2160 / ATCC 35678) go_0006284
>Q6L1H4|Q6L1H4_PICTO Endonuclease III - Picrophilus torridus go_0006284
>Q6CEU4|Q6CEU4_YARLI Yarrowia lipolytica chromosome B of strain CLIB122 of Yarrowia lipolytica - Yarrowia lipolytica (Candida lipolytica) go_0006284
>Q1DZL1|Q1DZL1_COCIM Uracil-DNA glycosylase - Coccidioides immitis go_0006284
>Q5DC15|Q5DC15_SCHJA Uracil-DNA glycosylase - Schistosoma japonicum (Blood fluke) go_0006284
>Q0E0G7|Q0E0G7_ORYSJ Os02g0552600 protein - Oryza sativa subsp. japonica (Rice) go_0006284
>Q0T359|Q0T359_SHIF8 3-methyl-adenine DNA glycosylase II - Shigella flexneri serotype 5b (strain 8401) go_0006284
>Q0YHT9|Q0YHT9_9DELT DNA glycosylase - Geobacter sp. FRC-32 go_0006284
>Q1CTS2|Q1CTS2_HELPH 3-methyladenine DNA glycosylase - Helicobacter pylori (strain HPAG1) go_0006284
>Q1QHT1|Q1QHT1_NITHX HhH-GPD - Nitrobacter hamburgensis (strain X14 / DSM 10229) go_0006284
>Q21CH2|Q21CH2_RHOPB Endonuclease III / DNA-(Apurinic or apyrimidinic site) lyase - Rhodopseudomonas palustris (strain BisB18) go_0006284
>Q3EW63|Q3EW63_BACTI Uracil-DNA glycosylase - Bacillus thuringiensis serovar israelensis ATCC 35646 go_0006284
>Q03P55|Q03P55_LACBA 3-methyladenine DNA glycosylase - Lactobacillus brevis (strain ATCC 367 / JCM 1170) go_0006284
>Q0K5V4|Q0K5V4_RALEH DNA-3-methyladenine glycosylase I - Ralstonia eutropha (strain ATCC 17699 / H16 / DSM 428 / Stanier 337) (Cupriavidus necator (st go_0006284
>Q5UF84|Q5UF84_9PROT Predicted endonuclease - uncultured proteobacterium RedeBAC7D11 go_0006284
>A0LRD5|A0LRD5_ACIC1 HhH-GPD family protein - Acidothermus cellulolyticus (strain ATCC 43068 / 11B) go_0006284
>Q1VP23|Q1VP23_9FLAO Endonuclease III - Psychroflexus torquis ATCC 700755 go_0006284
>Q3CZB5|Q3CZB5_STRAG DNA-3-methyladenine glycosylase I - Streptococcus agalactiae H36B go_0006284
>A0KPN4|A0KPN4_AERHH A/G-specific adenine glycosylase - Aeromonas hydrophila subsp. hydrophila (strain ATCC 7966 / NCIB 9240) go_0006284
>Q1JEH5|Q1JEH5_STRPD DNA-3-methyladenine glycosylase - Streptococcus pyogenes serotype M2 (strain MGAS10270) go_0006284
>Q44S83|Q44S83_CHLLI Helix-hairpin-helix motif:HhH-GPD - Chlorobium limicola DSM 245 go_0006284
>Q1DCD5|Q1DCD5_MYXXD Endonuclease III - Myxococcus xanthus (strain DK 1622) go_0006284
>Q1JD29|Q1JD29_STRPB DNA glycosylase - Streptococcus pyogenes serotype M12 (strain MGAS2096) go_0006284
>Q031W6|Q031W6_LACLS Formamidopyrimidine-DNA glycosylase / DNA-(Apurinic or apyrimidinic site) lyase - Lactococcus lactis subsp. cremoris (strain SK11 go_0006284
>Q0FQK9|Q0FQK9_9RHOB Endonuclease III - Roseovarius sp. HTCC2601 go_0006284
>Q0H4X7|Q0H4X7_HELPY MutY - Helicobacter pylori (Campylobacter pylori) go_0006284
>Q1GQI5|Q1GQI5_SPHAL Uracil-DNA glycosylase - Sphingopyxis alaskensis (Sphingomonas alaskensis) go_0006284
>Q1GY97|Q1GY97_METFK A/G-specific DNA-adenine glycosylase - Methylobacillus flagellatus (strain KT / ATCC 51484 / DSM 6875) go_0006284
>Q1JY99|Q1JY99_DESAC DNA-3-methyladenine glycosylase I - Desulfuromonas acetoxidans DSM 684 go_0006284
>Q4E7Q1|Q4E7Q1_9RICK DNA glycosylase - Wolbachia endosymbiont of Drosophila simulans go_0006284
>Q1QVN5|Q1QVN5_CHRSD Endonuclease III / DNA-(Apurinic or apyrimidinic site) lyase - Chromohalobacter salexigens (strain DSM 3043 / ATCC BAA-138 / NCIM go_0006284
>Q3RFW4|Q3RFW4_XYLFA Uracil-DNA glycosylase - Xylella fastidiosa Dixon go_0006284
>Q7X172|Q7X172_SERLI Tag - Serratia liquefaciens go_0006284
>Q1KMX8|Q1KMX8_NEIME MutY - Neisseria meningitidis go_0006284
>Q8VNH2|Q8VNH2_HELPY A/G-specific adenine glycosylase - Helicobacter pylori (Campylobacter pylori) go_0006284
>Q3B296|Q3B296_PELLD DNA-(Apurinic or apyrimidinic site) lyase / endonuclease III - Pelodictyon luteolum (strain DSM 273) (Chlorobium luteolum (strain go_0006284
>Q3K2Q1|Q3K2Q1_STRA1 Endonuclease III - Streptococcus agalactiae serotype Ia go_0006284
>Q7VDV5|Q7VDV5_PROMA 3-methyladenine DNA glycosylase - Prochlorococcus marinus go_0006284
>Q8CV61|Q8CV61_OCEIH A/G-specific adenine glycosylase - Oceanobacillus iheyensis go_0006284
>Q2W037|Q2W037_MAGMM A/G-specific DNA glycosylase - Magnetospirillum magneticum (strain AMB-1 / ATCC 700264) go_0006284
>Q5PAH0|Q5PAH0_ANAMM DNA glycosylase - Anaplasma marginale (strain St. Maries) go_0006284
>Q62FZ6|Q62FZ6_BURMA DNA-3-methyladenine glycosidase I - Burkholderia mallei (Pseudomonas mallei) go_0006284
>Q7VTG2|Q7VTG2_BORPE Endonuclease III - Bordetella pertussis go_0006284
>Q323E6|Q323E6_SHIBS 3-methyl-adenine DNA glycosylase II, inducible - Shigella boydii serotype 4 (strain Sb227) go_0006284
>Q81I93|Q81I93_BACCR A/G-specific adenine DNA glycosylase - Bacillus cereus (strain ATCC 14579 / DSM 31) go_0006284
>Q9KCW6|Q9KCW6_BACHD BH1453 protein - Bacillus halodurans go_0006284
>Q744E1|Q744E1_MYCPA Nth - Mycobacterium paratuberculosis go_0006284
>Q8YEU5|Q8YEU5_BRUME ENDONUCLEASE III - Brucella melitensis go_0006284
>Q987T3|Q987T3_RHILO DNA-3-methyladenine glycosylase I - Rhizobium loti (Mesorhizobium loti) go_0006284
>Q2JF71|Q2JF71_FRASC DNA-3-methyladenine glycosylase I - Frankia sp. (strain CcI3) go_0006284
>Q5NPN0|Q5NPN0_ZYMMO Predicted endonuclease III - Zymomonas mobilis go_0006284
>Q746Z0|Q746Z0_GEOSL Helix-hairpin-helix domain protein - Geobacter sulfurreducens go_0006284
>Q8G240|Q8G240_BRUSU A/G-specific adenine glycosylase - Brucella suis go_0006284
>Q57BN0|Q57BN0_BRUAB Base-excision DNA repair protein - Brucella abortus go_0006284
>Q5XA59|Q5XA59_STRP6 A/G-specific adenine DNA glycosylase - Streptococcus pyogenes serotype M6 go_0006284
>Q2W447|Q2W447_MAGMM 3-methyladenine DNA glycosylase - Magnetospirillum magneticum (strain AMB-1 / ATCC 700264) go_0006284
>Q48DL2|Q48DL2_PSE14 Methylpurine-DNA glycosylase family protein - Pseudomonas syringae pv. phaseolicola (strain 1448A / Race 6) go_0006284
>Q5HSH2|Q5HSH2_CAMJR A/G-specific adenine glycosylase - Campylobacter jejuni (strain RM1221) go_0006284
>Q7WN05|Q7WN05_BORBR DNA-3-methyladenine glycosylase 1 - Bordetella bronchiseptica (Alcaligenes bronchisepticus) go_0006284
>Q47TQ8|Q47TQ8_THEFY Endonuclease III / DNA-(Apurinic or apyrimidinic site) lyase precursor - Thermobifida fusca (strain YX) go_0006284
>Q5QWL7|Q5QWL7_IDILO Endonuclease III - Idiomarina loihiensis go_0006284
>Q8D2L5|Q8D2L5_WIGBR Nth protein - Wigglesworthia glossinidia brevipalpis go_0006284
>Q65I65|Q65I65_BACLD Nth - Bacillus licheniformis (strain DSM 13 / ATCC 14580) go_0006284
>Q8NLU9|Q8NLU9_CORGL 3-Methyladenine DNA glycosylase - Corynebacterium glutamicum (Brevibacterium flavum) go_0006284
>Q3UJ03|Q3UJ03_MOUSE 17 days pregnant adult female amnion cDNA, RIKEN full-length enriched library, clone:I920040M20 product:ADP-ribosyltransferase -  go_0006284
>Q9YTL9|Q9YTL9_ATHV3 Uracil-DNA glycosylase - Ateline herpesvirus 3 (AtHV-3) (Herpesvirus ateles) go_0006284
>Q9QTE2|Q9QTE2_9ALPH Uracil-DNA glycosylase - Marek's disease virus serotype 2 MDV2 go_0006284
>Q66063|Q66063_9ALPH Uracyl-DNA glycosylase - Canid herpesvirus 1 go_0006284
>P88984|P88984_MHV68 Uracil-DNA glycosylase - Murid herpesvirus 4 (MuHV-4) (Murine gammaherpesvirus 68) go_0006284
>Q74N20|Q74N20_NANEQ NEQ398 - Nanoarchaeum equitans go_0006284
>Q9YFV0|Q9YFV0_AERPE Endonuclease III - Aeropyrum pernix go_0006284
>Q6C305|Q6C305_YARLI Yarrowia lipolytica chromosome F of strain CLIB122 of Yarrowia lipolytica - Yarrowia lipolytica (Candida lipolytica) go_0006284
>Q754R1|Q754R1_ASHGO AFR011Wp - Ashbya gossypii (Yeast) (Eremothecium gossypii) go_0006284
>Q7RCP7|Q7RCP7_PLAYO Neurofilament-H - Plasmodium yoelii yoelii go_0006284
>Q0JPK6|Q0JPK6_ORYSJ Os01g0217900 protein - Oryza sativa subsp. japonica (Rice) go_0006284
>A0H177|A0H177_9CHLR DNA-3-methyladenine glycosylase II - Chloroflexus aggregans DSM 9485 go_0006284
>Q020B1|Q020B1_SOLUE DNA-(Apurinic or apyrimidinic site) lyase / endonuclease III - Solibacter usitatus (strain Ellin6076) go_0006284
>Q03BY5|Q03BY5_LACC3 DNA-3-methyladenine glycosylase I - Lactobacillus casei (strain ATCC 334) go_0006284
>Q0H4V8|Q0H4V8_HELPY MutY - Helicobacter pylori (Campylobacter pylori) go_0006284
>Q14ID5|Q14ID5_FRAT1 DNA glycosylase - Francisella tularensis subsp. tularensis (strain FSC 198) go_0006284
>Q1J097|Q1J097_DEIGD Endonuclease III, alpha helical glycosidase superfamily - Deinococcus geothermalis (strain DSM 11300) go_0006284
>Q4PJD5|Q4PJD5_9BACT Predicted 3-methyladenine DNA glycosylase - uncultured bacterium MedeBAC46A06 go_0006284
>Q7P9F8|Q7P9F8_RICSI DNA glycosylase - Rickettsia sibirica 246 go_0006284
>A0GR19|A0GR19_9BURK DNA-3-methyladenine glycosylase - Burkholderia phytofirmans PsJN go_0006284
>Q03IV1|Q03IV1_STRTD A/G-specific DNA-adenine glycosylase - Streptococcus thermophilus (strain ATCC BAA-491 / LMD-9) go_0006284
>Q1KMZ7|Q1KMZ7_NEIME DNA glycosylase - Neisseria meningitidis go_0006284
>Q4EV70|Q4EV70_LISMO Uracil-DNA glycosylase - Listeria monocytogenes str. 1/2a F6854 go_0006284
>Q8GC23|Q8GC23_LEUME Uracil DNA glycosylase - Leuconostoc mesenteroides go_0006284
>Q01SY7|Q01SY7_SOLUE DNA-3-methyladenine glycosylase II - Solibacter usitatus (strain Ellin6076) go_0006284
>Q0ARI4|Q0ARI4_MARMM DNA-3-methyladenine glycosylase I - Maricaulis maris (strain MCS10) go_0006284
>Q0TDP0|Q0TDP0_ECOL5 A/G-specific adenine glycosylase - Escherichia coli O6:K15:H31 (strain 536 / UPEC) go_0006284
>Q11CD9|Q11CD9_MESSB Endonuclease III / DNA-(Apurinic or apyrimidinic site) lyase - Mesorhizobium sp. (strain BNC1) go_0006284
>Q1V786|Q1V786_VIBAL Uracil-DNA glycosylase - Vibrio alginolyticus 12G01 go_0006284
>Q3QZI7|Q3QZI7_XYLFA Uracil-DNA glycosylase - Xylella fastidiosa Ann-1 go_0006284
>Q027X1|Q027X1_SOLUE Helix-hairpin-helix motif - Solibacter usitatus (strain Ellin6076) go_0006284
>Q3DPN7|Q3DPN7_STRAG Uracil-DNA glycosylase - Streptococcus agalactiae 18RS21 go_0006284
>Q3EVF0|Q3EVF0_BACTI Endonuclease III - Bacillus thuringiensis serovar israelensis ATCC 35646 go_0006284
>Q4EMC9|Q4EMC9_LISMO Uracil-DNA glycosylase - Listeria monocytogenes str. 4b H7858 go_0006284
>A0GZU8|A0GZU8_9CHLR HhH-GPD - Chloroflexus aggregans DSM 9485 go_0006284
>A0H5P0|A0H5P0_9CHLR DNA glycosylase - Chloroflexus aggregans DSM 9485 go_0006284
>Q15PV9|Q15PV9_PSEA6 Uracil-DNA glycosylase - Pseudoalteromonas atlantica (strain T6c / BAA-1087) go_0006284
>Q0BVU5|Q0BVU5_GRABC DNA glycosylase - Granulobacter bethesdensis (strain ATCC BAA-1260 / CGDNIH1) go_0006284
>Q0P6Q2|Q0P6Q2_ENTSA A/G-specific adenine glycosylase - Enterobacter sakazakii go_0006284
>Q0YQH6|Q0YQH6_9CHLB HhH-GPD - Chlorobium ferrooxidans DSM 13031 go_0006284
>Q19T36|Q19T36_HELPY MutY - Helicobacter pylori (Campylobacter pylori) go_0006284
>Q1YH34|Q1YH34_9RHIZ 3-methyladenine-DNA glycosylase - Aurantimonas sp. SI85-9A1 go_0006284
>Q4PK17|Q4PK17_9BACT Uracil-DNA glycosylase - uncultured bacterium MedeBAC49C08 go_0006284
>Q0H4T9|Q0H4T9_HELPY MutY - Helicobacter pylori (Campylobacter pylori) go_0006284
>Q3DIX2|Q3DIX2_STRAG DNA glycosylase - Streptococcus agalactiae 515 go_0006284
>Q4J647|Q4J647_AZOVI Uracil-DNA glycosylase - Azotobacter vinelandii AvOP go_0006284
>Q0H4W0|Q0H4W0_HELPY MutY - Helicobacter pylori (Campylobacter pylori) go_0006284
>Q8CZV0|Q8CZV0_YERPE Adenine glycosylase - Yersinia pestis go_0006284
>Q8VNG2|Q8VNG2_HELPY A/G-specific adenine glycosylase - Helicobacter pylori (Campylobacter pylori) go_0006284
>Q9S3D5|Q9S3D5_HELPY MutY protein - Helicobacter pylori (Campylobacter pylori) go_0006284
>Q48QW5|Q48QW5_STRPM DNA-3-methyladenine glycosylase - Streptococcus pyogenes serotype M28 go_0006284
>Q8PIH8|Q8PIH8_XANAC DNA-3-methyladenine glycosylase I - Xanthomonas axonopodis pv. citri go_0006284
>Q4JUX9|Q4JUX9_CORJK Uracil-DNA glycosylase - Corynebacterium jeikeium (strain K411) go_0006284
>Q5NXL1|Q5NXL1_AZOSE DNA-3-methyladenine glycosidase II - Azoarcus sp. (strain EbN1) (Aromatoleum aromaticum (strain EbN1)) go_0006284
>Q63QG8|Q63QG8_BURPS Uracil-DNA glycosylase - Burkholderia pseudomallei (Pseudomonas pseudomallei) go_0006284
>Q7NAM7|Q7NAM7_MYCGA Uracil-DNA glycosylase - Mycoplasma gallisepticum go_0006284
>Q7UYZ0|Q7UYZ0_RHOBA A/G-specific adenine glycosylase - Rhodopirellula baltica go_0006284
>Q88TE6|Q88TE6_LACPL DNA-3-methyladenine glycosylase I - Lactobacillus plantarum go_0006284
>Q2JXQ2|Q2JXQ2_SYNJA DNA glycosylase - Synechococcus sp. (strain JA-3-3Ab) (Cyanobacteria bacterium Yellowstone A-Prime) go_0006284
>Q97L73|Q97L73_CLOAB Predicted endonuclease, gene nth - Clostridium acetobutylicum go_0006284
>Q9CKL1|Q9CKL1_PASMU TagI - Pasteurella multocida go_0006284
>Q8KBS3|Q8KBS3_CHLTE Endonuclease III - Chlorobium tepidum go_0006284
>Q2SKE6|Q2SKE6_HAHCH 3-methyladenine DNA glycosylase - Hahella chejuensis (strain KCTC 2396) go_0006284
>Q3SG67|Q3SG67_THIDA 3-methyladenine DNA glycosylase II - Thiobacillus denitrificans (strain ATCC 25259) go_0006284
>Q3JNA8|Q3JNA8_BURP1 Uracil-DNA glycosylase - Burkholderia pseudomallei (strain 1710b) go_0006284
>Q83RB8|Q83RB8_SHIFL Endonuclease III - Shigella flexneri go_0006284
>Q8Z3U0|Q8Z3U0_SALTI A/G-specific adenine glycosylase - Salmonella typhi go_0006284
>Q83PR6|Q83PR6_SHIFL 3-methyl-adenine DNA glycosylase I - Shigella flexneri go_0006284
>Q9EPA9|Q9EPA9_MOUSE Trad-d1 - Mus musculus (Mouse) go_0006284
>Q69315|Q69315_9ALPH Uracil-DNA glycosylase - Gallid herpesvirus 1 go_0006284
>Q5U3G8|Q5U3G8_DANRE Zgc:103553 - Danio rerio (Zebrafish) (Brachydanio rerio) go_0006284
>Q5JG19|Q5JG19_PYRKO 3-methyladenine DNA glycosylase - Pyrococcus kodakaraensis (Thermococcus kodakaraensis) go_0006284
>O26858|O26858_METTH Endonuclease III - Methanobacterium thermoautotrophicum go_0006284
>Q8TL35|Q8TL35_METAC DNA-3-methyladenine glycosylase II - Methanosarcina acetivorans go_0006284
>Q0CL26|Q0CL26_ASPTN Uracil-DNA glycosylase - Aspergillus terreus (strain NIH 2624) go_0006284
>Q2UGB3|Q2UGB3_ASPOR RIB40 genomic DNA, SC023 - Aspergillus oryzae go_0006284
>Q17E62|Q17E62_AEDAE Endonuclease iii - Aedes aegypti (Yellowfever mosquito) go_0006284
>Q5RFU2|Q5RFU2_PONPY Uracil-DNA glycosylase - Pongo pygmaeus (Orangutan) go_0006284
>Q2QW21|Q2QW21_ORYSJ A/G-specific adenine glycosylase family protein - Oryza sativa subsp. japonica (Rice) go_0006284
>A0H0W7|A0H0W7_9CHLR HhH-GPD - Chloroflexus aggregans DSM 9485 go_0006284
>Q12N24|Q12N24_SHEDO DNA-(Apurinic or apyrimidinic site) lyase / endonuclease III - Shewanella denitrificans (strain OS217 / ATCC BAA-1090 / DSM 15013 go_0006284
>Q1GHJ4|Q1GHJ4_SILST Uracil-DNA glycosylase - Silicibacter sp. (strain TM1040) go_0006284
>Q1LPM6|Q1LPM6_RALME DNA-(Apurinic or apyrimidinic site) lyase / endonuclease III - Ralstonia metallidurans (strain CH34 / ATCC 43123 / DSM 2839) go_0006284
>Q1N8Q4|Q1N8Q4_9SPHN Uracil-DNA glycosylase - Sphingomonas sp. SKA58 go_0006284
>Q3DKS9|Q3DKS9_STRAG DNA-3-methyladenine glycosylase I - Streptococcus agalactiae 515 go_0006284
>Q0BD51|Q0BD51_BURCM DNA-(Apurinic or apyrimidinic site) lyase / endonuclease III - Burkholderia cepacia (strain ATCC 53795 / AMMD) go_0006284
>Q0VM65|Q0VM65_ALCBS A/G specific adenine glycosylase - Alcanivorax borkumensis (strain SK2 / ATCC 700651 / DSM 11573) go_0006284
>Q1JA27|Q1JA27_STRPB A/G-specific adenine DNA glycosylase - Streptococcus pyogenes serotype M12 (strain MGAS2096) go_0006284
>Q6QNT7|Q6QNT7_9SPIO Methylpurine-DNA glycosylase - Borrelia miyamotoi go_0006284
>Q0BAR3|Q0BAR3_BURCM DNA-3-methyladenine glycosylase II - Burkholderia cepacia (strain ATCC 53795 / AMMD) go_0006284
>Q1H426|Q1H426_METFK DNA-3-methyladenine glycosylase I - Methylobacillus flagellatus (strain KT / ATCC 51484 / DSM 6875) go_0006284
>Q1YUM6|Q1YUM6_9GAMM DNA-3-methyladenine glycosylase I - gamma proteobacterium HTCC2207 go_0006284
>Q1ZBX0|Q1ZBX0_9GAMM DNA-3-methyladenine glycosidase I - Psychromonas sp. CNPT3 go_0006284
>Q2BPZ9|Q2BPZ9_9GAMM Adenine glycosylase - Neptuniibacter caesariensis go_0006284
>Q4E7U0|Q4E7U0_9RICK Endonuclease III - Wolbachia endosymbiont of Drosophila simulans go_0006284
>Q0TQX2|Q0TQX2_CLOP1 Endonuclease III - Clostridium perfringens (strain ATCC 13124 / NCTC 8237 / Type A) go_0006284
>Q17W21|Q17W21_HELAH Endonuclease III - Helicobacter acinonychis (strain Sheeba) go_0006284
>Q1PKJ8|Q1PKJ8_PROMA DNA glycosylase - uncultured Prochlorococcus marinus clone ASNC729 go_0006284
>Q1ZLN1|Q1ZLN1_9VIBR DNA glycosylase - Vibrio angustum S14 go_0006284
>Q5EGG7|Q5EGG7_9SPIO Methylpurine-DNA glycosylase - Borrelia crocidurae go_0006284
>Q5IW54|Q5IW54_STRVR DNA glycosylase - Streptomyces viridochromogenes go_0006284
>Q04K44|Q04K44_STRP2 Endonuclease III - Streptococcus pneumoniae serotype 2 (strain D39 / NCTC 7466) go_0006284
>Q05SH7|Q05SH7_9SYNE DNA glycosylase - Synechococcus sp. RS9916 go_0006284
>Q08W45|Q08W45_STIAU DNA-3-methyladenine glycosylase I - Stigmatella aurantiaca DW4/3-1 go_0006284
>A0L6G4|A0L6G4_MAGSM DNA-3-methyladenine glycosylase III - Magnetococcus sp. (strain MC-1) go_0006284
>Q0AIB6|Q0AIB6_NITEC Endonuclease III / DNA-(Apurinic or apyrimidinic site) lyase - Nitrosomonas eutropha (strain C71) go_0006284
>Q0BX46|Q0BX46_HYPNA DNA glycosylase - Hyphomonas neptunium (strain ATCC 15444) go_0006284
>Q11NT5|Q11NT5_CYTH3 DNA-(Apurinic or apyrimidinic site) lyase / endonuclease III - Cytophaga hutchinsonii (strain ATCC 33406 / NCIMB 9469) go_0006284
>Q2CCX8|Q2CCX8_9RHOB A/G-specific adenine glycosylase - Oceanicola granulosus HTCC2516 go_0006284
>Q046X3|Q046X3_LACGA 3-methyladenine DNA glycosylase - Lactobacillus gasseri (strain ATCC 33323 / DSM 20243) go_0006284
>Q08RV8|Q08RV8_STIAU A/G-specific adenine glycosylase - Stigmatella aurantiaca DW4/3-1 go_0006284
>Q21U42|Q21U42_RHOFD DNA-3-methyladenine glycosylase II / Transcriptional regulator Ada / DNA-O6-methylguanine--protein-cysteine S-methyltransferase - go_0006284
>Q3R1M4|Q3R1M4_XYLFA HhH-GPD - Xylella fastidiosa Ann-1 go_0006284
>Q9S3E7|Q9S3E7_HELPY MutY protein - Helicobacter pylori (Campylobacter pylori) go_0006284
>Q2AG48|Q2AG48_9FIRM HhH-GPD - Halothermothrix orenii H 168 go_0006284
>Q3RI60|Q3RI60_XYLFA Endonuclease III/Nth - Xylella fastidiosa Dixon go_0006284
>Q4JFD3|Q4JFD3_STRVR DNA glycosylase - Streptomyces viridochromogenes go_0006284
>Q5L2W7|Q5L2W7_GEOKA DNA-3-methyladenine glycosidase II - Geobacillus kaustophilus go_0006284
>Q6NHK3|Q6NHK3_CORDI Uracil-DNA glycosylase - Corynebacterium diphtheriae go_0006284
>Q3ZXQ9|Q3ZXQ9_DEHSC Endonuclease III - Dehalococcoides sp. (strain CBDB1) go_0006284
>Q3KKF1|Q3KKF1_PSEPF DNA-3-methyladenine glycosylase I - Pseudomonas fluorescens (strain PfO-1) go_0006284
>Q46WU5|Q46WU5_RALEJ Uracil-DNA glycosylase - Ralstonia eutropha (strain JMP134) (Alcaligenes eutrophus) go_0006284
>Q6YPQ1|Q6YPQ1_ONYPE DNA glycosylase - Onion yellows phytoplasma go_0006284
>Q7NJL1|Q7NJL1_GLOVI Endonuclease III - Gloeobacter violaceus go_0006284
>Q7UGG9|Q7UGG9_RHOBA DNA-3-methyladenine glycosylase I - Rhodopirellula baltica go_0006284
>Q81IC3|Q81IC3_BACCR DNA-3-methyladenine glycosylase II - Bacillus cereus (strain ATCC 14579 / DSM 31) go_0006284
>Q2G9B2|Q2G9B2_NOVAD HhH-GPD - Novosphingobium aromaticivorans (strain DSM 12444) go_0006284
>Q2IJN0|Q2IJN0_ANADE DNA glycosylase - Anaeromyxobacter dehalogenans (strain 2CP-C) go_0006284
>Q5H2M8|Q5H2M8_XANOR DNA methylation and regulatory protein - Xanthomonas oryzae pv. oryzae go_0006284
>Q63PQ6|Q63PQ6_BURPS DNA-3-methyladenine glycosylase I - Burkholderia pseudomallei (Pseudomonas pseudomallei) go_0006284
>Q9F308|Q9F308_STRCO DNA glycosylase - Streptomyces coelicolor go_0006284
>Q4A6A1|Q4A6A1_MYCS5 Uracil-DNA glycosylase - Mycoplasma synoviae (strain 53) go_0006284
>Q92AX1|Q92AX1_LISIN Lin1797 protein - Listeria innocua go_0006284
>Q3Z7Y9|Q3Z7Y9_DEHE1 Endonuclease III - Dehalococcoides ethenogenes (strain 195) go_0006284
>Q5PLM3|Q5PLM3_SALPA 3-methyladenine DNA glycosylase I, constitutive - Salmonella paratyphi A go_0006284
>Q7NWN6|Q7NWN6_CHRVO DNA-3-methyladenine glycosylase I - Chromobacterium violaceum go_0006284
>Q8DJZ3|Q8DJZ3_SYNEL Adenine glycosylase - Synechococcus elongatus (Thermosynechococcus elongatus) go_0006284
>Q8R5V0|Q8R5V0_THETN 3-Methyladenine DNA glycosylase - Thermoanaerobacter tengcongensis go_0006284
>Q8XKS6|Q8XKS6_CLOPE Endonuclease III - Clostridium perfringens go_0006284
>Q3MCD3|Q3MCD3_ANAVT DNA-(Apurinic or apyrimidinic site) lyase / endonuclease III - Anabaena variabilis (strain ATCC 29413 / PCC 7937) go_0006284
>Q5M4C0|Q5M4C0_STRT2 Uracil-DNA glycosylase - Streptococcus thermophilus (strain ATCC BAA-250 / LMG 18311) go_0006284
>Q9Z769|Q9Z769_CHLPN Enodnuclease III - Chlamydia pneumoniae (Chlamydophila pneumoniae) go_0006284
>Q8C2N0|Q8C2N0_MOUSE DNA polymerase - Mus musculus (Mouse) go_0006284
>Q791V7|Q791V7_MOUSE Uracil-DNA glycosylase - Mus musculus (Mouse) go_0006284
>Q3ING4|Q3ING4_NATPD Repair DNA N-glycosylase / DNA-(Apurinic or apyrimidinic site) lyase - Natronomonas pharaonis (strain DSM 2160 / ATCC 35678) go_0006284
>Q8TIX5|Q8TIX5_METAC DNA-(Apurinic or apyrimidinic site) lyase - Methanosarcina acetivorans go_0006284
>Q7RAA2|Q7RAA2_PLAYO KED - Plasmodium yoelii yoelii go_0006284
>A0FQF6|A0FQF6_9BURK DNA glycosylase - Burkholderia phymatum STM815 go_0006284
>Q1NAI1|Q1NAI1_9SPHN Endonuclease III - Sphingomonas sp. SKA58 go_0006284
>Q4MVZ7|Q4MVZ7_BACCE DNA glycosylase - Bacillus cereus G9241 go_0006284
>A0H0Z7|A0H0Z7_9CHLR HhH-GPD - Chloroflexus aggregans DSM 9485 go_0006284
>A0LVZ9|A0LVZ9_ACIC1 DNA-3-methyladenine glycosylase I - Acidothermus cellulolyticus (strain ATCC 43068 / 11B) go_0006284
>Q0EYS5|Q0EYS5_9PROT Endonuclease III - Mariprofundus ferrooxydans PV-1 go_0006284
>Q1B3U3|Q1B3U3_MYCSS DNA glycosylase - Mycobacterium sp. (strain MCS) go_0006284
>Q8VN70|Q8VN70_HELPY A/G-specific adenine glycosylase - Helicobacter pylori (Campylobacter pylori) go_0006284
>Q07UD7|Q07UD7_RHOP5 DNA-(Apurinic or apyrimidinic site) lyase / endonuclease III - Rhodopseudomonas palustris (strain BisA53) go_0006284
>Q0THJ4|Q0THJ4_ECOL5 Endonuclease III - Escherichia coli O6:K15:H31 (strain 536 / UPEC) go_0006284
>Q3Y1W2|Q3Y1W2_ENTFC Uracil-DNA glycosylase - Enterococcus faecium DO go_0006284
>Q1V0L8|Q1V0L8_9RICK A/G-specific adenine glycosylase - Candidatus Pelagibacter ubique HTCC1002 go_0006284
>Q0VP04|Q0VP04_ALCBS Uracil-DNA glycosylase - Alcanivorax borkumensis (strain SK2 / ATCC 700651 / DSM 11573) go_0006284
>A0KUE7|A0KUE7_SHESA A/G-specific DNA-adenine glycosylase - Shewanella sp. (strain ANA-3) go_0006284
>Q12KP9|Q12KP9_SHEDO A/G-specific DNA-adenine glycosylase - Shewanella denitrificans (strain OS217 / ATCC BAA-1090 / DSM 15013) go_0006284
>A0JXV9|A0JXV9_ARTS2 Formamidopyrimidine-DNA glycosylase / DNA-(Apurinic or apyrimidinic site) lyase - Arthrobacter sp. (strain FB24) go_0006284
>Q0H4X3|Q0H4X3_HELPY MutY - Helicobacter pylori (Campylobacter pylori) go_0006284
>Q1IH40|Q1IH40_PSEE4 3-methyl-adenine DNA glycosylase I, constitutive - Pseudomonas entomophila (strain L48) go_0006284
>Q1VX37|Q1VX37_9FLAO Uracil-DNA glycosylase - Psychroflexus torquis ATCC 700755 go_0006284
>Q1WT61|Q1WT61_LACS1 DNA-3-methyladenine glycosylase - Lactobacillus salivarius subsp. salivarius (strain UCC118) go_0006284
>Q3DGG2|Q3DGG2_STRAG DNA-3-methyladenine glycosylase I - Streptococcus agalactiae CJB111 go_0006284
>Q3DHW7|Q3DHW7_STRAG DNA-3-methyladenine glycosylase I - Streptococcus agalactiae 515 go_0006284
>Q3R788|Q3R788_XYLFA HhH-GPD - Xylella fastidiosa Ann-1 go_0006284
>Q3VX27|Q3VX27_PROAE Methylpurine-DNA glycosylase - Prosthecochloris aestuarii DSM 271 go_0006284
>Q4EU24|Q4EU24_LISMO Endonuclease III domain protein - Listeria monocytogenes str. 1/2a F6854 go_0006284
>Q5MCP4|Q5MCP4_BORJA Methylpurine-DNA glycosylase - Borrelia japonica go_0006284
>Q6I3Y7|Q6I3Y7_BACAN DNA-3-methyladenine glycosylase II, C-terminus - Bacillus anthracis go_0006284
>Q023L0|Q023L0_SOLUE DNA glycosylase - Solibacter usitatus (strain Ellin6076) go_0006284
>Q1J520|Q1J520_STRPF A/G-specific adenine DNA glycosylase - Streptococcus pyogenes serotype M4 (strain MGAS10750) go_0006284
>Q1KMX5|Q1KMX5_NEIME Endonuclease III - Neisseria meningitidis go_0006284
>Q1NKN0|Q1NKN0_9DELT Uracil-DNA glycosylase - delta proteobacterium MLMS-1 go_0006284
>Q8VNH1|Q8VNH1_HELPY A/G-specific adenine glycosylase - Helicobacter pylori (Campylobacter pylori) go_0006284
>Q31B75|Q31B75_PROM9 Endonuclease III - Prochlorococcus marinus (strain MIT 9312) go_0006284
>Q7NJ14|Q7NJ14_GLOVI Gll2018 protein - Gloeobacter violaceus go_0006284
>Q99TH3|Q99TH3_STAAM DNA glycosylase - Staphylococcus aureus (strain Mu50 / ATCC 700699) go_0006284
>Q3YSM1|Q3YSM1_EHRCJ DNA-(Apurinic or apyrimidinic site) lyase - Ehrlichia canis (strain Jake) go_0006284
>Q9KT92|Q9KT92_VIBCH Endonuclease III - Vibrio cholerae go_0006284
>Q3AWF6|Q3AWF6_SYNS9 Formamidopyrimidine-DNA glycosylase / DNA-(Apurinic or apyrimidinic site) lyase - Synechococcus sp. (strain CC9902) go_0006284
>Q57FL0|Q57FL0_BRUAB Nth, endonuclease III - Brucella abortus go_0006284
>Q81A49|Q81A49_BACCR DNA-3-methyladenine glycosylase II - Bacillus cereus (strain ATCC 14579 / DSM 31) go_0006284
>Q8CNX8|Q8CNX8_STAES DNA glycosylase - Staphylococcus epidermidis (strain ATCC 12228) go_0006284
>Q6AHM8|Q6AHM8_LEIXX DNA glycosylase - Leifsonia xyli subsp. xyli go_0006284
>Q83B22|Q83B22_COXBU Endonuclease III - Coxiella burnetii go_0006284
>Q3ZW78|Q3ZW78_DEHSC DNA repair protein, HhH-GPD family - Dehalococcoides sp. (strain CBDB1) go_0006284
>Q636T6|Q636T6_BACCZ DNA-3-methyladenine glycosidase - Bacillus cereus (strain ZK / E33L) go_0006284
>Q821L1|Q821L1_CHLCV Endonuclease III - Chlamydophila caviae go_0006284
>Q4FPF4|Q4FPF4_PELUB A/G-specific adenine glycosylase - Pelagibacter ubique go_0006284
>Q47W84|Q47W84_COLP3 Uracil-DNA glycosylase - Colwellia psychrerythraea (strain 34H / ATCC BAA-681) (Vibrio psychroerythus) go_0006284
>Q5PIC5|Q5PIC5_SALPA Endonuclease III - Salmonella paratyphi A go_0006284
>Q81WU5|Q81WU5_BACAN DNA-3-methyladenine glycosidase - Bacillus anthracis go_0006284
>Q99KR9|Q99KR9_MOUSE Uracil-DNA glycosylase - Mus musculus (Mouse) go_0006284
>Q8JYB7|Q8JYB7_9GAMA Uracil-DNA glycosylase - Porcine lymphotropic herpesvirus 1 go_0006284
>Q77Y49|Q77Y49_9BETA Uracil-DNA glycosylase - Human herpesvirus 7 go_0006284
>Q7ZU71|Q7ZU71_DANRE Zgc:56361 - Danio rerio (Zebrafish) (Brachydanio rerio) go_0006284
>Q18HE6|Q18HE6_HALWD A/G-specific adenine glycosylase - Haloquadratum walsbyi (strain DSM 16790) go_0006284
>Q978W9|Q978W9_THEVO Endonuclease III - Thermoplasma volcanium go_0006284
>Q8PXE0|Q8PXE0_METMA Endonuclease III - Methanosarcina mazei (Methanosarcina frisia) go_0006284
>Q9HPQ6|Q9HPQ6_HALSA A/G specific adenine glycosylase, repair protein - Halobacterium salinarium (Halobacterium halobium) go_0006284
>Q6FHS8|Q6FHS8_HUMAN Uracil-DNA glycosylase - Homo sapiens (Human) go_0006284
>Q6NNV1|Q6NNV1_DROME RE40459p - Drosophila melanogaster (Fruit fly) go_0006284
>Q9XHW2|Q9XHW2_ORYSJ 10A19I.4 - Oryza sativa subsp. japonica (Rice) go_0006284
>Q41GU9|Q41GU9_9BACI Endonuclease III/Nth - Exiguobacterium sibiricum 255-15 go_0006284
>Q4EQV1|Q4EQV1_LISMO Endonuclease III - Listeria monocytogenes str. 1/2a F6854 go_0006284
>Q7CV04|Q7CV04_AGRT5 Endonuclease III - Agrobacterium tumefaciens (strain C58 / ATCC 33970) go_0006284
>Q9ZF41|Q9ZF41_NEIME Adenine glycosylase - Neisseria meningitidis go_0006284
>Q1J189|Q1J189_DEIGD DNA glycosylase - Deinococcus geothermalis (strain DSM 11300) go_0006284
>Q1NDF3|Q1NDF3_9SPHN DNA-3-methyladenine glycosylase I - Sphingomonas sp. SKA58 go_0006284
>Q2A263|Q2A263_FRATH DNA glycosylase - Francisella tularensis subsp. holarctica (strain LVS) go_0006284
>Q4ECG1|Q4ECG1_9RICK DNA glycosylase - Wolbachia endosymbiont of Drosophila ananassae go_0006284
>Q13SW4|Q13SW4_BURXL DNA-3-methyladenine glycosylase I - Burkholderia xenovorans (strain LB400) go_0006284
>Q1NEM3|Q1NEM3_9SPHN HhH-GPD - Sphingomonas sp. SKA58 go_0006284
>Q1V8R7|Q1V8R7_VIBAL DNA-3-methyladenine glycosidase I - Vibrio alginolyticus 12G01 go_0006284
>Q1VDF7|Q1VDF7_VIBAL Glyceraldehyde-3-phosphate dehydrogenase - Vibrio alginolyticus 12G01 go_0006284
>Q24Q02|Q24Q02_DESHY DNA glycosylase - Desulfitobacterium hafniense (strain Y51) go_0006284
>Q4J229|Q4J229_AZOVI A/G-specific adenine glycosylase MutY - Azotobacter vinelandii AvOP go_0006284
>Q6UCY6|Q6UCY6_9PROT DNA glycosylase - uncultured marine proteobacterium ANT32C12 go_0006284
>Q93F95|Q93F95_STRAT Endonuclease/N-glycosylase - Streptomyces antibioticus go_0006284
>Q0BM72|Q0BM72_FRATO DNA-(Apurinic or apyrimidinic site) lyase - Francisella tularensis subsp. holarctica (strain OSU18) go_0006284
>Q1KMZ5|Q1KMZ5_NEIME DNA glycosylase - Neisseria meningitidis go_0006284
>Q1QPJ4|Q1QPJ4_NITHX DNA-(Apurinic or apyrimidinic site) lyase / Formamidopyrimidine-DNA glycosylase - Nitrobacter hamburgensis (strain X14 / DSM 1022 go_0006284
>Q303U9|Q303U9_STRSU A/G-specific adenine glycosylase MutY - Streptococcus suis 89/1591 go_0006284
>Q3EXB0|Q3EXB0_BACTI DNA-3-methyladenine glycosylase II - Bacillus thuringiensis serovar israelensis ATCC 35646 go_0006284
>Q4HPY1|Q4HPY1_CAMUP Uracil-DNA glycosylase - Campylobacter upsaliensis RM3195 go_0006284
>Q1V7P6|Q1V7P6_VIBAL DNA glycosylase - Vibrio alginolyticus 12G01 go_0006284
>Q2FXP0|Q2FXP0_STAA8 DNA glycosylase - Staphylococcus aureus (strain NCTC 8325) go_0006284
>A0AJ13|A0AJ13_LISW6 DNA glycosylase - Listeria welshimeri serovar 6b (strain ATCC 35897 / DSM 20650 / SLCC5334) go_0006284
>Q0F1Q1|Q0F1Q1_9PROT DNA-3-methyladenine glycosylase I - Mariprofundus ferrooxydans PV-1 go_0006284
>Q1VMG5|Q1VMG5_9FLAO HhH-GPD - Psychroflexus torquis ATCC 700755 go_0006284
>Q1ZRA0|Q1ZRA0_9VIBR 3-methyladenine DNA glycosylase - Vibrio angustum S14 go_0006284
>Q6UQ60|Q6UQ60_9DEIN TspRI - Thermus sp. R go_0006284
>A0AJE3|A0AJE3_LISW6 Complete genome - Listeria welshimeri serovar 6b (strain ATCC 35897 / DSM 20650 / SLCC5334) go_0006284
>Q1V3X3|Q1V3X3_VIBAL A/G-specific adenine glycosylase - Vibrio alginolyticus 12G01 go_0006284
>Q3DHV3|Q3DHV3_STRAG Uracil-DNA glycosylase - Streptococcus agalactiae 515 go_0006284
>Q3XY26|Q3XY26_ENTFC Methylpurine-DNA glycosylase - Enterococcus faecium DO go_0006284
>Q1YG80|Q1YG80_9RHIZ Base-excision DNA repair protein - Aurantimonas sp. SI85-9A1 go_0006284
>Q1YTX7|Q1YTX7_9GAMM Endonuclease III - gamma proteobacterium HTCC2207 go_0006284
>Q41B75|Q41B75_9BACI HhH-GPD - Exiguobacterium sibiricum 255-15 go_0006284
>Q4C1P7|Q4C1P7_CROWT Endonuclease III/Nth - Crocosphaera watsonii go_0006284
>Q1KMW9|Q1KMW9_NEIME Endonuclease III - Neisseria meningitidis go_0006284
>Q8VNG9|Q8VNG9_HELPY A/G-specific adenine glycosylase - Helicobacter pylori (Campylobacter pylori) go_0006284
>Q9S3E5|Q9S3E5_HELPY MutY protein - Helicobacter pylori (Campylobacter pylori) go_0006284
>Q2IJ90|Q2IJ90_ANADE A/G-specific DNA-adenine glycosylase - Anaeromyxobacter dehalogenans (strain 2CP-C) go_0006284
>Q2SDC7|Q2SDC7_HAHCH Adenosine deaminase - Hahella chejuensis (strain KCTC 2396) go_0006284
>Q3IKC4|Q3IKC4_PSEHT Endonuclease III; DNA glycosylase/apyrimidinic - Pseudoalteromonas haloplanktis (strain TAC 125) go_0006284
>Q6AK12|Q6AK12_DESPS Uracil-DNA glycosylase - Desulfotalea psychrophila go_0006284
>Q87UF6|Q87UF6_PSESM A/G-specific adenine glycosylase - Pseudomonas syringae pv. tomato go_0006284
>Q2SH78|Q2SH78_HAHCH 3-methyladenine DNA glycosylase - Hahella chejuensis (strain KCTC 2396) go_0006284
>Q47Q90|Q47Q90_THEFY Uracil-DNA glycosylase - Thermobifida fusca (strain YX) go_0006284
>Q74FN9|Q74FN9_GEOSL DNA-3-methyladenine glycosylase I - Geobacter sulfurreducens go_0006284
>Q9KEC2|Q9KEC2_BACHD Adenine glycosylase - Bacillus halodurans go_0006284
>Q62DD2|Q62DD2_BURMA Uracil-DNA glycosylase - Burkholderia mallei (Pseudomonas mallei) go_0006284
>Q6F1I9|Q6F1I9_MESFL DNA-3-methyladenine glycosidase - Mesoplasma florum (Acholeplasma florum) go_0006284
>Q5X107|Q5X107_LEGPA Endonuclease III - Legionella pneumophila (strain Paris) go_0006284
>Q72MX5|Q72MX5_LEPIC 3-methyl-adenine DNA glycosylase I - Leptospira interrogans serogroup Icterohaemorrhagiae serovar copenhageni go_0006284
>Q8A544|Q8A544_BACTN DNA-3-methyladenine glycosylase I - Bacteroides thetaiotaomicron go_0006284
>Q8P830|Q8P830_XANCP A/G-specific adenine glycosylase - Xanthomonas campestris pv. campestris go_0006284
>Q98G59|Q98G59_RHILO Mll3478 protein - Rhizobium loti (Mesorhizobium loti) go_0006284
>Q3IZ19|Q3IZ19_RHOS4 DNA-(Apurinic or apyrimidinic site) lyase / endonuclease III - Rhodobacter sphaeroides (strain ATCC 17023 / 2.4.1 / NCIB 8253 / D go_0006284
>Q7UGU9|Q7UGU9_RHOBA DNA-3-methyladenine glycosidase - Rhodopirellula baltica go_0006284
>Q2NK59|Q2NK59_AYWBP DNA glycosylase - Aster yellows witches'-broom phytoplasma (strain AYWB) go_0006284
>Q3J6H6|Q3J6H6_RHOS4 A/G-specific DNA-adenine glycosylase - Rhodobacter sphaeroides (strain ATCC 17023 / 2.4.1 / NCIB 8253 / DSM 158) go_0006284
>Q6G2I4|Q6G2I4_BARHE DNA-3-methyladenine glycosylase I - Bartonella henselae (Rochalimaea henselae) go_0006284
>Q7NRS7|Q7NRS7_CHRVO A/G-specific DNA glycosylase - Chromobacterium violaceum go_0006284
>Q3TFX6|Q3TFX6_MOUSE DNA polymerase - Mus musculus (Mouse) go_0006284
>Q5Y0V1|Q5Y0V1_9ALPH Uracil-DNA glycosylase - Cercopithecine herpesvirus 2 go_0006284
>Q69273|Q69273_9GAMA Uracil-DNA glycosylase - Leporid herpesvirus 1 go_0006284
>O39301|O39301_9ALPH Uracil-DNA glycosylase - Equid herpesvirus 4 (Equine herpesvirus 4) go_0006284
>Q67626|Q67626_MEHV1 Uracil-DNA glycosylase - Meleagrid herpesvirus 1 (MeHV-1) (Turkey herpesvirus) go_0006284
>Q5AW95|Q5AW95_EMENI Uracil-DNA glycosylase - Emericella nidulans (Aspergillus nidulans) go_0006284
>Q2U8L6|Q2U8L6_ASPOR Endonuclease III - Aspergillus oryzae go_0006284
>Q6CAC0|Q6CAC0_YARLI Uracil-DNA glycosylase - Yarrowia lipolytica (Candida lipolytica) go_0006284
>Q5CHI7|Q5CHI7_CRYHO Methylated-dna--protein-cysteine methyltransferase - Cryptosporidium hominis go_0006284
>Q16JX8|Q16JX8_AEDAE 8-oxoguanine DNA glycosylase - Aedes aegypti (Yellowfever mosquito) go_0006284
>Q6IEF1|Q6IEF1_9TRYP Uracil-DNA glycosylase - Trypanosoma brucei go_0006284
>Q0IGK1|Q0IGK1_ARATH At3g07930 - Arabidopsis thaliana (Mouse-ear cress) go_0006284
>A0AFH4|A0AFH4_LISW6 Uracil-DNA glycosylase - Listeria welshimeri serovar 6b (strain ATCC 35897 / DSM 20650 / SLCC5334) go_0006284
>Q02C88|Q02C88_SOLUE DNA-3-methyladenine glycosylase - Solibacter usitatus (strain Ellin6076) go_0006284
>Q05Z45|Q05Z45_9SYNE DNA glycosylase - Synechococcus sp. BL107 go_0006284
>Q0TG22|Q0TG22_ECOL5 DNA-3-methyladenine glycosylase II - Escherichia coli O6:K15:H31 (strain 536 / UPEC) go_0006284
>Q44SQ2|Q44SQ2_CHLLI HhH-GPD - Chlorobium limicola DSM 245 go_0006284
>Q03V36|Q03V36_LEUMM A/G-specific DNA-adenine glycosylase - Leuconostoc mesenteroides subsp. mesenteroides (strain ATCC 8293 / NCDO 523) go_0006284
>Q189B2|Q189B2_CLOD6 Endonuclease III - Clostridium difficile (strain 630) go_0006284
>Q1YPB4|Q1YPB4_9GAMM Adenine glycosylase - gamma proteobacterium HTCC2207 go_0006284
>Q2BP77|Q2BP77_9GAMM Endonuclease III - Neptuniibacter caesariensis go_0006284
>Q1BUT6|Q1BUT6_BURCA DNA-(Apurinic or apyrimidinic site) lyase / endonuclease III - Burkholderia cenocepacia (strain AU 1054) go_0006284
>Q1JN04|Q1JN04_STRPC DNA glycosylase - Streptococcus pyogenes serotype M12 (strain MGAS9429) go_0006284
>Q1LSM5|Q1LSM5_BAUCH Uracil-DNA glycosylase - Baumannia cicadellinicola subsp. Homalodisca coagulata go_0006284
>Q02V71|Q02V71_PSEAB DNA-3-methyladenine glycosidase I - Pseudomonas aeruginosa (strain UCBPP-PA14) go_0006284
>Q08S09|Q08S09_STIAU Endonuclease III - Stigmatella aurantiaca DW4/3-1 go_0006284
>Q0I481|Q0I481_HAES1 Endonuclease III / DNA-(Apurinic or apyrimidinic site) lyase - Haemophilus somnus (strain 129Pt) (Histophilus somni (strain 129Pt go_0006284
>Q2YZX6|Q2YZX6_9BACT Predicted EndoIII-related endonuclease - uncultured candidate division OP8 bacterium go_0006284
>Q3XXH3|Q3XXH3_ENTFC DNA-3-methyladenine glycosylase I - Enterococcus faecium DO go_0006284
>A0K3C2|A0K3C2_BURCH DNA-3-methyladenine glycosylase I - Burkholderia cenocepacia (strain HI2424) go_0006284
>A0KV35|A0KV35_SHESA Transcriptional regulator Ada / DNA-O6-methylguanine--protein-cysteine S-methyltransferase / DNA-3-methyladenine glycosylase II - go_0006284
>Q03ZK3|Q03ZK3_LEUMM DNA-3-methyladenine glycosylase I - Leuconostoc mesenteroides subsp. mesenteroides (strain ATCC 8293 / NCDO 523) go_0006284
>Q0HVG1|Q0HVG1_SHESR Endonuclease III / DNA-(Apurinic or apyrimidinic site) lyase - Shewanella sp. (strain MR-7) go_0006284
>Q1B4N0|Q1B4N0_MYCSS HhH-GPD - Mycobacterium sp. (strain MCS) go_0006284
>Q0EVU8|Q0EVU8_9PROT Adenine glycosylase - Mariprofundus ferrooxydans PV-1 go_0006284
>Q0H510|Q0H510_HELPY MutY - Helicobacter pylori (Campylobacter pylori) go_0006284
>Q1B2N4|Q1B2N4_MYCSS HhH-GPD - Mycobacterium sp. (strain MCS) go_0006284
>Q9LCR1|Q9LCR1_PAEPO End3 - Paenibacillus polymyxa (Bacillus polymyxa) go_0006284
>Q005T3|Q005T3_HELPY MutY - Helicobacter pylori (Campylobacter pylori) go_0006284
>Q0HLU4|Q0HLU4_SHESM Uracil-DNA glycosylase - Shewanella sp. (strain MR-4) go_0006284
>Q0RDN2|Q0RDN2_FRAAA DNA glycosylase - Frankia alni (strain ACN14a) go_0006284
>Q1K1U4|Q1K1U4_DESAC DNA glycosylase - Desulfuromonas acetoxidans DSM 684 go_0006284
>Q48WV0|Q48WV0_STRP1 A/G-specific adenine DNA glycosylase - Streptococcus pyogenes serotype M1 go_0006284
>Q8VNH3|Q8VNH3_HELPY A/G-specific adenine glycosylase - Helicobacter pylori (Campylobacter pylori) go_0006284
>Q2LXL1|Q2LXL1_SYNAS DNA-3-methyladenine glycosylase - Syntrophus aciditrophicus (strain SB) go_0006284
>Q3SP33|Q3SP33_NITWN DNA-3-methyladenine glycosylase I - Nitrobacter winogradskyi (strain Nb-255 / ATCC 25391) go_0006284
>Q2Y9Q5|Q2Y9Q5_NITMU DNA-3-methyladenine glycosylase II - Nitrosospira multiformis (strain ATCC 25196 / NCIMB 11849) go_0006284
>Q39V39|Q39V39_GEOMG HhH-GPD - Geobacter metallireducens (strain GS-15 / ATCC 53774 / DSM 7210) go_0006284
>Q48C73|Q48C73_PSE14 A/G-specific adenine glycosylase - Pseudomonas syringae pv. phaseolicola (strain 1448A / Race 6) go_0006284
>Q5GY23|Q5GY23_XANOR A/G-specific adenine glycosylase - Xanthomonas oryzae pv. oryzae go_0006284
>Q6AG47|Q6AG47_LEIXX Adenine glycosylase - Leifsonia xyli subsp. xyli go_0006284
>Q6F6S0|Q6F6S0_ACIAD 3-methyl-adenine DNA glycosylase I, constitutive - Acinetobacter sp. (strain ADP1) go_0006284
>Q8FE21|Q8FE21_ECOL6 A/G-specific adenine glycosylase - Escherichia coli O6 go_0006284
>Q6FD69|Q6FD69_ACIAD Endonuclease III DNA glycosylase/apyrimidinic - Acinetobacter sp. (strain ADP1) go_0006284
>Q8DWW7|Q8DWW7_STRA5 DNA-3-methyladenine glycosylase I - Streptococcus agalactiae serotype V go_0006284
>Q8YFS8|Q8YFS8_BRUME A/G-SPECIFIC ADENINE GLYCOSYLASE - Brucella melitensis go_0006284
>Q9A623|Q9A623_CAUCR Endonuclease III family protein - Caulobacter crescentus (Caulobacter vibrioides) go_0006284
>O25323|O25323_HELPY Endonuclease III - Helicobacter pylori (Campylobacter pylori) go_0006284
>Q2GEF6|Q2GEF6_NEOSM Endonuclease III - Neorickettsia sennetsu (strain Miyayama) go_0006284
>Q30TR0|Q30TR0_THIDN DNA-3-methyladenine glycosylase III - Thiomicrospira denitrificans (strain ATCC 33889 / DSM 1351) go_0006284
>Q64PA9|Q64PA9_BACFR DNA-3-methyladenine glycosylase I - Bacteroides fragilis go_0006284
>Q7UNI0|Q7UNI0_RHOBA DNA glycosylase - Rhodopirellula baltica go_0006284
>Q5FRG1|Q5FRG1_GLUOX Endonuclease III - Gluconobacter oxydans (Gluconobacter suboxydans) go_0006284
>Q8ZPM5|Q8ZPM5_SALTY Endonuclease III - Salmonella typhimurium go_0006284
>Q473K8|Q473K8_RALEJ DNA-(Apurinic or apyrimidinic site) lyase - Ralstonia eutropha (strain JMP134) (Alcaligenes eutrophus) go_0006284
>Q5NQK3|Q5NQK3_ZYMMO 3-methyladenine DNA glycosylase - Zymomonas mobilis go_0006284
>Q2RY37|Q2RY37_RHORT DNA-(Apurinic or apyrimidinic site) lyase / endonuclease III - Rhodospirillum rubrum (strain ATCC 11170 / NCIB 8255) go_0006284
>Q47EU8|Q47EU8_DECAR DNA-3-methyladenine glycosylase I - Dechloromonas aromatica (strain RCB) go_0006284
>Q57PI4|Q57PI4_SALCH Endonuclease III; DNA glycosylase/apyrimidinic - Salmonella choleraesuis go_0006284
>Q5H2Z4|Q5H2Z4_XANOR DNA-3-methyladenine glycosylase I - Xanthomonas oryzae pv. oryzae go_0006284
>Q5PMM2|Q5PMM2_SALPA A/G-specific adenine glycosylase - Salmonella paratyphi A go_0006284
>Q8FCF5|Q8FCF5_ECOL6 DNA-3-methyladenine glycosylase I - Escherichia coli O6 go_0006284
>Q3SUM9|Q3SUM9_NITWN DNA-3-methyladenine glycosidase II - Nitrobacter winogradskyi (strain Nb-255 / ATCC 25391) go_0006284
>Q5LMW4|Q5LMW4_SILPO A/G-specific adenine glycosylase - Silicibacter pomeroyi go_0006284
>Q62IE5|Q62IE5_BURMA Endonuclease III - Burkholderia mallei (Pseudomonas mallei) go_0006284
>Q6A7R6|Q6A7R6_PROAC DNA glycosylase - Propionibacterium acnes go_0006284
>Q9KC25|Q9KC25_BACHD DNA-3-methyladenine glycosidase - Bacillus halodurans go_0006284
>Q8NTL4|Q8NTL4_CORGL Predicted EndoIII-related endonuclease - Corynebacterium glutamicum (Brevibacterium flavum) go_0006284
>Q8X5K2|Q8X5K2_ECO57 3-methyladenine DNA glycosylase I - Escherichia coli O157:H7 go_0006284
>Q9Z8E1|Q9Z8E1_CHLPN Adenine Glycosylase - Chlamydia pneumoniae (Chlamydophila pneumoniae) go_0006284
>Q806C7|Q806C7_CHV1 Uracil-DNA glycosylase - Cercopithecine herpesvirus 1 (CeHV-1) (Simian herpes B virus) go_0006284
>Q99CZ4|Q99CZ4_BHV4 Uracil-DNA glycosylase - Bovine herpesvirus 4 (BoHV-4) (Movar virus) go_0006284
>Q4RZY3|Q4RZY3_TETNG Chromosome 18 SCAF14786, whole genome shotgun sequence. - Tetraodon nigroviridis (Green puffer) go_0006284
>Q9I9F1|Q9I9F1_CHICK 5-methylcytosine G/T mismatch-specific DNA glycosylase - Gallus gallus (Chicken) go_0006284
>Q3INV0|Q3INV0_NATPD A/G-specific adenine glycosylase - Natronomonas pharaonis (strain DSM 2160 / ATCC 35678) go_0006284
>Q6CNS2|Q6CNS2_KLULA Kluyveromyces lactis strain NRRL Y-1140 chromosome E of strain NRRL Y-1140 of Kluyveromyces lactis - Kluyveromyces lactis (Yeast) go_0006284
>A0BI40|A0BI40_PARTE Chromosome undetermined scaffold_109, whole genome shotgun sequence - Paramecium tetraurelia go_0006284
>Q23W06|Q23W06_TETTH Uracil-DNA glycosylase - Tetrahymena thermophila SB210 go_0006284
>Q17QB8|Q17QB8_BOVIN Uracil-DNA glycosylase - Bos taurus (Bovine) go_0006284
>Q4JF19|Q4JF19_ORYSA OSJNBb0004A17.18 protein - Oryza sativa (Rice) go_0006284
>Q9LN45|Q9LN45_ARATH F18O14.25 - Arabidopsis thaliana (Mouse-ear cress) go_0006284
>Q3DQA4|Q3DQA4_STRAG DNA-3-methyladenine glycosylase I - Streptococcus agalactiae 18RS21 go_0006284
>Q3RH09|Q3RH09_XYLFA HhH-GPD - Xylella fastidiosa Dixon go_0006284
>Q4HMB9|Q4HMB9_CAMLA Endonuclease III - Campylobacter lari RM2100 go_0006284
>Q9ZET9|Q9ZET9_MYCPA DNA-3-methyladenine glycosidase - Mycobacterium paratuberculosis go_0006284
>Q0YSZ9|Q0YSZ9_9CHLB Helix-hairpin-helix motif:HhH-GPD - Chlorobium ferrooxidans DSM 13031 go_0006284
>Q1KMZ8|Q1KMZ8_NEIME DNA glycosylase - Neisseria meningitidis go_0006284
>Q2ACZ3|Q2ACZ3_9FIRM DNA glycosylase - Halothermothrix orenii H 168 go_0006284
>Q2BHV6|Q2BHV6_9GAMM DNA glycosylase - Neptuniibacter caesariensis go_0006284
>Q0FMT5|Q0FMT5_9RHOB A/G-specific adenine glycosylase - Roseovarius sp. HTCC2601 go_0006284
>Q0GL80|Q0GL80_LACRE Methylpurine-DNA glycosylase - Lactobacillus reuteri go_0006284
>Q1CZV4|Q1CZV4_MYXXD DNA glycosylase - Myxococcus xanthus (strain DK 1622) go_0006284
>Q1VQS4|Q1VQS4_9FLAO DNA-3-methyladenine glycosylase - Psychroflexus torquis ATCC 700755 go_0006284
>Q3R8Y3|Q3R8Y3_XYLFA DNA glycosylase - Xylella fastidiosa Ann-1 go_0006284
>A0JRI0|A0JRI0_ARTS2 HhH-GPD family protein - Arthrobacter sp. (strain FB24) go_0006284
>Q03D67|Q03D67_PEDPA DNA-3-methyladenine glycosylase I - Pediococcus pentosaceus (strain ATCC 25745 / 183-1w) go_0006284
>Q1YVB3|Q1YVB3_9GAMM DNA glycosylase - gamma proteobacterium HTCC2207 go_0006284
>Q0H504|Q0H504_HELPY MutY - Helicobacter pylori (Campylobacter pylori) go_0006284
>Q1ZBW9|Q1ZBW9_9GAMM DNA-3-methyladenine glycosidase I tag - Psychromonas sp. CNPT3 go_0006284
>Q6IVP1|Q6IVP1_9GAMM DNA glycosylase - uncultured gamma proteobacterium eBACHOT4E07 go_0006284
>Q03CP0|Q03CP0_LACC3 DNA-3-methyladenine glycosylase III - Lactobacillus casei (strain ATCC 334) go_0006284
>Q4ECT7|Q4ECT7_9RICK DNA-3-methyladenine glycosylase - Wolbachia endosymbiont of Drosophila ananassae go_0006284
>Q07MZ6|Q07MZ6_RHOP5 DNA-3-methyladenine glycosylase - Rhodopseudomonas palustris (strain BisA53) go_0006284
>Q0RFB4|Q0RFB4_FRAAA 3-methyladenine DNA glycosylase - Frankia alni (strain ACN14a) go_0006284
>Q0H4U2|Q0H4U2_HELPY MutY - Helicobacter pylori (Campylobacter pylori) go_0006284
>Q8VNI9|Q8VNI9_HELPY A/G-specific adenine glycosylase - Helicobacter pylori (Campylobacter pylori) go_0006284
>O25307|O25307_HELPY Endonuclease III - Helicobacter pylori (Campylobacter pylori) go_0006284
>Q6G5E6|Q6G5E6_BARHE Endonuclease III - Bartonella henselae (Rochalimaea henselae) go_0006284
>Q6G8N7|Q6G8N7_STAAS DNA glycosylase - Staphylococcus aureus (strain MSSA476) go_0006284
>Q8PM51|Q8PM51_XANAC Endonuclease III - Xanthomonas axonopodis pv. citri go_0006284
>Q2FG71|Q2FG71_STAA3 DNA-3-methyladenine glycosidase - Staphylococcus aureus (strain USA300) go_0006284
>Q31JF7|Q31JF7_THICR A/G-specific DNA-adenine glycosylase - Thiomicrospira crunogena (strain XCL-2) go_0006284
>Q4ZR24|Q4ZR24_PSEU2 DNA-3-methyladenine glycosylase II - Pseudomonas syringae pv. syringae (strain B728a) go_0006284
>Q9CH97|Q9CH97_LACLA A/G-specific adenine glycosylase - Lactococcus lactis subsp. lactis (Streptococcus lactis) go_0006284
>Q6N1C1|Q6N1C1_RHOPA Adenine glycosylase mutY - Rhodopseudomonas palustris go_0006284
>Q98GU1|Q98GU1_RHILO Endonuclease III - Rhizobium loti (Mesorhizobium loti) go_0006284
>Q49YC0|Q49YC0_STAS1 DNA glycosylase - Staphylococcus saprophyticus subsp. saprophyticus (strain ATCC 15305 / DSM 20229) go_0006284
>Q5ZRK1|Q5ZRK1_LEGPH Endonuclease III - Legionella pneumophila subsp. pneumophila (strain Philadelphia 1 / ATCC 33152 / DSM 7513) go_0006284
>Q73WU3|Q73WU3_MYCPA TagA - Mycobacterium paratuberculosis go_0006284
>Q8DXY0|Q8DXY0_STRA5 A/G-specific adenine glycosylase - Streptococcus agalactiae serotype V go_0006284
>Q3B3Y2|Q3B3Y2_PELLD HhH-GPD - Pelodictyon luteolum (strain DSM 273) (Chlorobium luteolum (strain DSM 273)) go_0006284
>Q4KKR6|Q4KKR6_PSEF5 DNA-3-methyladenine glycosylase I - Pseudomonas fluorescens (strain Pf-5 / ATCC BAA-477) go_0006284
>Q72RX4|Q72RX4_LEPIC A/G specific adenine glycosylase - Leptospira interrogans serogroup Icterohaemorrhagiae serovar copenhageni go_0006284
>Q47WM0|Q47WM0_COLP3 A/G-specific adenine glycosylase - Colwellia psychrerythraea (strain 34H / ATCC BAA-681) (Vibrio psychroerythus) go_0006284
>Q89SA6|Q89SA6_BRAJA A/G-specific adenine glycosylase - Bradyrhizobium japonicum go_0006284
>Q9PC72|Q9PC72_XYLFA A/G-specific adenine glycosylase - Xylella fastidiosa go_0006284
>Q2YY54|Q2YY54_STAAB Endonuclease III-like protein - Staphylococcus aureus (strain bovine RF122) go_0006284
>Q4UW13|Q4UW13_XANC8 A/G-specific adenine glycosylase - Xanthomonas campestris pv. campestris (strain 8004) go_0006284
>Q7NMV9|Q7NMV9_GLOVI Endonuclease III - Gloeobacter violaceus go_0006284
>Q9ZLN0|Q9ZLN0_HELPJ ENDONUCLEASE III - Helicobacter pylori J99 (Campylobacter pylori J99) go_0006284
>Q4KLM0|Q4KLM0_RAT Nei endonuclease VIII-like 1 - Rattus norvegicus (Rat) go_0006284
>Q64619|Q64619_RAT Polymerase-beta - Rattus norvegicus (Rat) go_0006284
>Q3U1C9|Q3U1C9_MOUSE Activated spleen cDNA, RIKEN full-length enriched library, clone:F830006M03 product:N-methylpurine-DNA glycosylase, full insert s go_0006284
>Q3U868|Q3U868_MOUSE Bone marrow macrophage cDNA, RIKEN full-length enriched library, clone:I830066O09 product:ADP-ribosyltransferase - Mus musculus ( go_0006284
>Q1LZM6|Q1LZM6_MOUSE Neil2 protein - Mus musculus (Mouse) go_0006284
>Q9JIW8|Q9JIW8_MOUSE Uracil-DNA glycosylase - Mus musculus (Mouse) go_0006284
>Q1HVF5|Q1HVF5_EBVG Uracil-DNA glycosylase - Epstein-Barr virus (strain GD1) (HHV-4) (Human herpesvirus 4) go_0006284
>Q8AYC6|Q8AYC6_CHICK Uracil-DNA glycosylase - Gallus gallus (Chicken) go_0006284
>Q4RSX0|Q4RSX0_TETNG Uracil-DNA glycosylase - Tetraodon nigroviridis (Green puffer) go_0006284
>Q5V420|Q5V420_HALMA Endonuclease III - Haloarcula marismortui (Halobacterium marismortui) go_0006284
>Q9HQ94|Q9HQ94_HALSA 8-oxoguanine DNA glycosylase - Halobacterium salinarium (Halobacterium halobium) go_0006284
>Q6FKJ0|Q6FKJ0_CANGA Candida glabrata strain CBS138 chromosome L complete sequence - Candida glabrata (Yeast) (Torulopsis glabrata) go_0006284
>Q4Z181|Q4Z181_PLABE Uracil-DNA glycosylase - Plasmodium berghei go_0006284
>Q4N5B7|Q4N5B7_THEPA Uracil-DNA glycosylase - Theileria parva go_0006284
>Q58D99|Q58D99_BOVIN Nei endonuclease VIII-like 1 - Bos taurus (Bovine) go_0006284
>A0MN91|A0MN91_9CAUD Major structural protein - Thermus phage phiYS40 go_0006284
>Q9SU12|Q9SU12_ARATH Adenine DNA glycosylase like protein - Arabidopsis thaliana (Mouse-ear cress) go_0006284
>Q1AWP7|Q1AWP7_RUBXD DNA-3-methyladenine glycosylase II - Rubrobacter xylanophilus (strain DSM 9941 / NBRC 16129) go_0006284
>Q2B3X8|Q2B3X8_9BACI Endonuclease III - Bacillus sp. NRRL B-14911 go_0006284
>Q3ER62|Q3ER62_BACTI DNA glycosylase - Bacillus thuringiensis serovar israelensis ATCC 35646 go_0006284
>Q4ELK8|Q4ELK8_LISMO Endonuclease III domain protein - Listeria monocytogenes str. 4b H7858 go_0006284
>Q05QM0|Q05QM0_9SYNE DNA-3-methyladenine glycosylase - Synechococcus sp. RS9916 go_0006284
>Q123F5|Q123F5_POLSJ Uracil-DNA glycosylase - Polaromonas sp. (strain JS666 / ATCC BAA-500) go_0006284
>Q1BHP0|Q1BHP0_BURCA DNA-3-methyladenine glycosylase II - Burkholderia cenocepacia (strain AU 1054) go_0006284
>Q1K3W8|Q1K3W8_DESAC A/G-specific adenine glycosylase - Desulfuromonas acetoxidans DSM 684 go_0006284
>Q2BIQ6|Q2BIQ6_9GAMM Uracil-DNA glycosylase - Neptuniibacter caesariensis go_0006284
>Q3R8P0|Q3R8P0_XYLFA Endonuclease III/Nth - Xylella fastidiosa Ann-1 go_0006284
>A0L076|A0L076_SHESA Uracil-DNA glycosylase - Shewanella sp. (strain ANA-3) go_0006284
>P84131|P84131_BACST DNA glycosylase - Bacillus stearothermophilus (Geobacillus stearothermophilus) go_0006284
>Q1B2G4|Q1B2G4_MYCSS DNA-(Apurinic or apyrimidinic site) lyase / endonuclease III - Mycobacterium sp. (strain MCS) go_0006284
>Q5MCP9|Q5MCP9_BORHE Methylpurine-DNA glycosylase - Borrelia hermsii go_0006284
>A0L468|A0L468_MAGSM A/G-specific DNA-adenine glycosylase - Magnetococcus sp. (strain MC-1) go_0006284
>Q0ICP1|Q0ICP1_SYNS3 DNA glycosylase - Synechococcus sp. (strain CC9311) go_0006284
>Q1K3N2|Q1K3N2_DESAC HhH-GPD - Desulfuromonas acetoxidans DSM 684 go_0006284
>Q1VTJ9|Q1VTJ9_9FLAO 3-Methyladenine DNA glycosylase - Psychroflexus torquis ATCC 700755 go_0006284
>Q4AHR2|Q4AHR2_9CHLB HhH-GPD - Chlorobium phaeobacteroides BS1 go_0006284
>A0JRA8|A0JRA8_ARTS2 HhH-GPD family protein - Arthrobacter sp. (strain FB24) go_0006284
>Q0H4V2|Q0H4V2_HELPY MutY - Helicobacter pylori (Campylobacter pylori) go_0006284
>Q12DZ3|Q12DZ3_POLSJ A/G-specific DNA-adenine glycosylase - Polaromonas sp. (strain JS666 / ATCC BAA-500) go_0006284
>Q18WB3|Q18WB3_DESHD DNA-3-methyladenine glycosylase - Desulfitobacterium hafniense (strain DCB-2) go_0006284
>Q0FDD6|Q0FDD6_9PROT Endonuclease III - alpha proteobacterium HTCC2255 go_0006284
>Q3XXM5|Q3XXM5_ENTFC A/G-specific adenine glycosylase MutY - Enterococcus faecium DO go_0006284
>A0ADY0|A0ADY0_STRAM DNA glycosylase - Streptomyces ambofaciens ATCC 23877 go_0006284
>Q4BUS3|Q4BUS3_CROWT DNA glycosylase - Crocosphaera watsonii go_0006284
>Q1JZE5|Q1JZE5_DESAC Endonuclease III - Desulfuromonas acetoxidans DSM 684 go_0006284
>Q4HTG3|Q4HTG3_CAMUP Endonuclease III - Campylobacter upsaliensis RM3195 go_0006284
>Q19T39|Q19T39_HELPY MutY - Helicobacter pylori (Campylobacter pylori) go_0006284
>Q8VNH7|Q8VNH7_HELPY A/G-specific adenine glycosylase - Helicobacter pylori (Campylobacter pylori) go_0006284
>Q71Z29|Q71Z29_LISMF DNA-3-methyladenine glycosylase I - Listeria monocytogenes serotype 4b (strain F2365) go_0006284
>Q7VC62|Q7VC62_PROMA Endonuclease III - Prochlorococcus marinus go_0006284
>Q2SS15|Q2SS15_MYCCT Uracil-DNA glycosylase - Mycoplasma capricolum subsp. capricolum (strain California kid / ATCC 27343 / NCTC 10154) go_0006284
>Q3JBX4|Q3JBX4_NITOC DNA-(Apurinic or apyrimidinic site) lyase / endonuclease III - Nitrosococcus oceani (strain ATCC 19707 / NCIMB 11848) go_0006284
>Q9KUR3|Q9KUR3_VIBCH A/G-specific adenine glycosylase - Vibrio cholerae go_0006284
>Q3ARH6|Q3ARH6_CHLCH HhH-GPD - Chlorobium chlorochromatii (strain CaD3) go_0006284
>Q46II3|Q46II3_PROMT A/G-specific DNA-adenine glycosylase - Prochlorococcus marinus (strain NATL2A) go_0006284
>Q5Z169|Q5Z169_NOCFA DNA glycosylase - Nocardia farcinica go_0006284
>Q8DCC4|Q8DCC4_VIBVU A/G-specific DNA glycosylase - Vibrio vulnificus go_0006284
>Q3JUK7|Q3JUK7_BURP1 Endonuclease III - Burkholderia pseudomallei (strain 1710b) go_0006284
>Q65VT6|Q65VT6_MANSM MutY protein - Mannheimia succiniciproducens (strain MBEL55E) go_0006284
>Q740M2|Q740M2_MYCPA DNA glycosylase - Mycobacterium paratuberculosis go_0006284
>Q47SN1|Q47SN1_THEFY DNA-3-methyladenine glycosylase I - Thermobifida fusca (strain YX) go_0006284
>Q5HFA7|Q5HFA7_STAAC DNA-3-methyladenine glycosylase - Staphylococcus aureus (strain COL) go_0006284
>Q5KXY2|Q5KXY2_GEOKA Endonuclease III - Geobacillus kaustophilus go_0006284
>Q99U37|Q99U37_STAAM Endonuclease-like protein - Staphylococcus aureus (strain Mu50 / ATCC 700699) go_0006284
>Q62FC8|Q62FC8_BURMA A/G-specific adenine glycosylase - Burkholderia mallei (Pseudomonas mallei) go_0006284
>Q72F58|Q72F58_DESVH DNA-3-methyladenine glycosylase I - Desulfovibrio vulgaris (strain Hildenborough / ATCC 29579 / NCIMB 8303) go_0006284
>O24954|O24954_HELPY A/G-specific adenine glycosylase - Helicobacter pylori (Campylobacter pylori) go_0006284
>Q2YCY4|Q2YCY4_NITMU A/G-specific DNA-adenine glycosylase - Nitrosospira multiformis (strain ATCC 25196 / NCIMB 11849) go_0006284
>Q5N3S4|Q5N3S4_SYNP6 Mutator MutT protein - Synechococcus sp. (strain ATCC 27144 / PCC 6301 / SAUG 1402/1) (Anacystis nidulans) go_0006284
>Q88PZ3|Q88PZ3_PSEPK DNA-3-methyladenine glycosylase - Pseudomonas putida (strain KT2440) go_0006284
>Q8Z6Q6|Q8Z6Q6_SALTI Endonuclease III - Salmonella typhi go_0006284
>Q8GMR5|Q8GMR5_SYNP7 DNA-(Apurinic or apyrimidinic site) lyase - Synechococcus sp. (strain PCC 7942) (Anacystis nidulans R2) go_0006284
>Q3UIL3|Q3UIL3_MOUSE 17 days embryo stomach cDNA, RIKEN full-length enriched library, clone:I920067F05 product:8-oxoguanine DNA-glycosylase 1, full in go_0006284
>Q8QRZ4|Q8QRZ4_9BETA Uracil-DNA glycosylase - Pongine herpesvirus 4 (Chimpanzee cytomegalovirus) go_0006284
>Q9YPJ3|Q9YPJ3_HHV1 Uracil-DNA glycosylase - Human herpesvirus 1 (HHV-1) (Human herpes simplex virus 1) go_0006284
>Q782U5|Q782U5_9ALPH Uracil-DNA glycosylase - Gallid herpesvirus 3 (Marek's disease virus type 2) go_0006284
>Q9I983|Q9I983_GADMO Uracil-DNA glycosylase - Gadus morhua (Atlantic cod) go_0006284
>Q0W5R9|Q0W5R9_UNCMA Predicted endonuclease III - Uncultured methanogenic archaeon RC-I go_0006284
>Q97VX0|Q97VX0_SULSO DNA endonuclease III - Sulfolobus solfataricus go_0006284
>Q5JE74|Q5JE74_PYRKO Endonuclease III - Pyrococcus kodakaraensis (Thermococcus kodakaraensis) go_0006284
>Q7RCV0|Q7RCV0_PLAYO Drosophila melanogaster CG9272 gene product - Plasmodium yoelii yoelii go_0006284
>Q9N252|Q9N252_PIG Cellular tumor antigen p53 - Sus scrofa (Pig) go_0006284
>Q0DHS4|Q0DHS4_ORYSJ Os05g0445900 protein - Oryza sativa subsp. japonica (Rice) go_0006284
>Q259T0|Q259T0_ORYSA Uracil-DNA glycosylase - Oryza sativa (Rice) go_0006284
>Q9SFC1|Q9SFC1_ARATH F17A17.27 protein - Arabidopsis thaliana (Mouse-ear cress) go_0006284
>Q0J4U4|Q0J4U4_ORYSJ Os08g0489300 protein - Oryza sativa subsp. japonica (Rice) go_0006284
>Q14QK8|Q14QK8_SPICI DNA glycosylase - Spiroplasma citri go_0006284
>Q2PYI8|Q2PYI8_9BACT DNA glycosylase - uncultured marine bacterium Ant4D3 go_0006284
>Q4EFR1|Q4EFR1_LISMO A/G-specific adenine glycosylase - Listeria monocytogenes str. 4b H7858 go_0006284
>A0LWF5|A0LWF5_ACIC1 Endonuclease III / DNA-(Apurinic or apyrimidinic site) lyase - Acidothermus cellulolyticus (strain ATCC 43068 / 11B) go_0006284
>Q1R074|Q1R074_CHRSD A/G-specific DNA-adenine glycosylase - Chromohalobacter salexigens (strain DSM 3043 / ATCC BAA-138 / NCIMB 13768) go_0006284
>Q2B3G7|Q2B3G7_9BACI DNA glycosylase - Bacillus sp. NRRL B-14911 go_0006284
>Q3VII2|Q3VII2_9CHLB Helix-hairpin-helix motif:HhH-GPD - Pelodictyon phaeoclathratiforme BU-1 go_0006284
>Q3XWT1|Q3XWT1_ENTFC Endonuclease III/Nth - Enterococcus faecium DO go_0006284
>Q845X6|Q845X6_9BURK Uracil-DNA glycosylase - Burkholderia multivorans go_0006284
>Q8CZG8|Q8CZG8_YERPE 3-methyl-adenine DNA glycosylase I - Yersinia pestis go_0006284
>Q062S7|Q062S7_9SYNE Mutator MutT - Synechococcus sp. BL107 go_0006284
>Q0H4Z0|Q0H4Z0_HELPY MutY - Helicobacter pylori (Campylobacter pylori) go_0006284
>Q1QVR1|Q1QVR1_CHRSD Uracil-DNA glycosylase - Chromohalobacter salexigens (strain DSM 3043 / ATCC BAA-138 / NCIMB 13768) go_0006284
>Q26GP2|Q26GP2_9BACT DNA-3-methyladenine glycosidase I - Flavobacteria bacterium BBFL7 go_0006284
>Q0H505|Q0H505_HELPY MutY - Helicobacter pylori (Campylobacter pylori) go_0006284
>Q14IH8|Q14IH8_FRAT1 Endonuclease III - Francisella tularensis subsp. tularensis (strain FSC 198) go_0006284
>Q1N454|Q1N454_9GAMM A/G-specific adenine DNA glycosylase - Oceanobacter sp. RED65 go_0006284
>Q3D9G0|Q3D9G0_STRAG Endonuclease III - Streptococcus agalactiae COH1 go_0006284
>Q04AN2|Q04AN2_LACDB Predicted EndoIII-related endonuclease - Lactobacillus delbrueckii subsp. bulgaricus (strain ATCC BAA-365) go_0006284
>Q1U8P3|Q1U8P3_LACRE DNA-3-methyladenine glycosylase I - Lactobacillus reuteri 100-23 go_0006284
>Q03MX7|Q03MX7_STRTD DNA-3-methyladenine glycosylase I - Streptococcus thermophilus (strain ATCC BAA-491 / LMD-9) go_0006284
>Q17W43|Q17W43_HELAH Endonuclease III - Helicobacter acinonychis (strain Sheeba) go_0006284
>Q1YIN4|Q1YIN4_9RHIZ Methylpurine-DNA glycosylase - Aurantimonas sp. SI85-9A1 go_0006284
>Q0YF09|Q0YF09_9DELT HhH-GPD - Geobacter sp. FRC-32 go_0006284
>Q11LG2|Q11LG2_MESSB DNA-3-methyladenine glycosylase I - Mesorhizobium sp. (strain BNC1) go_0006284
>Q1U926|Q1U926_LACRE Endonuclease III/Nth - Lactobacillus reuteri 100-23 go_0006284
>Q3R0C1|Q3R0C1_XYLFA Uracil-DNA glycosylase - Xylella fastidiosa Ann-1 go_0006284
>Q4EL22|Q4EL22_LISMO Uracil-DNA glycosylase - Listeria monocytogenes str. 4b H7858 go_0006284
>Q142R7|Q142R7_BURXL DNA-(Apurinic or apyrimidinic site) lyase / endonuclease III - Burkholderia xenovorans (strain LB400) go_0006284
>Q1QCH1|Q1QCH1_PSYCK Endonuclease III / DNA-(Apurinic or apyrimidinic site) lyase - Psychrobacter cryohalolentis (strain K5) go_0006284
>Q1ZNG8|Q1ZNG8_9VIBR A/G-specific adenine DNA glycosylase - Vibrio angustum S14 go_0006284
>Q3XZG5|Q3XZG5_ENTFC Formamidopyrimidine-DNA glycolase precursor - Enterococcus faecium DO go_0006284
>Q0H4V3|Q0H4V3_HELPY MutY - Helicobacter pylori (Campylobacter pylori) go_0006284
>Q9S3D2|Q9S3D2_HELPY MutY protein - Helicobacter pylori (Campylobacter pylori) go_0006284
>Q3Z6Q1|Q3Z6Q1_DEHE1 DNA glycosylase - Dehalococcoides ethenogenes (strain 195) go_0006284
>Q5P4X0|Q5P4X0_AZOSE A/G-specific DNA glycosylase - Azoarcus sp. (strain EbN1) (Aromatoleum aromaticum (strain EbN1)) go_0006284
>Q7U9G3|Q7U9G3_SYNPX Methylpurine-DNA glycosylase - Synechococcus sp. (strain WH8102) go_0006284
>Q87GT5|Q87GT5_VIBPA Glyceraldehyde 3-phosphate dehydrogenase - Vibrio parahaemolyticus go_0006284
>Q9HYB4|Q9HYB4_PSEAE Endonuclease III - Pseudomonas aeruginosa go_0006284
>Q8R957|Q8R957_THETN Predicted EndoIII-related endonuclease - Thermoanaerobacter tengcongensis go_0006284
>Q3ARU6|Q3ARU6_CHLCH HhH-GPD - Chlorobium chlorochromatii (strain CaD3) go_0006284
>Q3BR18|Q3BR18_XANC5 DNA-3-methyladenine glycosylase I - Xanthomonas campestris pv. vesicatoria (strain 85-10) go_0006284
>Q5HFX1|Q5HFX1_STAAC Endonuclease III - Staphylococcus aureus (strain COL) go_0006284
>Q6ADC5|Q6ADC5_LEIXX Uracil-DNA glycosylase - Leifsonia xyli subsp. xyli go_0006284
>Q74KQ4|Q74KQ4_LACJO 3-methyladenine DNA glycosylase - Lactobacillus johnsonii go_0006284
>Q8D884|Q8D884_VIBVU Endonuclease III - Vibrio vulnificus go_0006284
>Q3JW81|Q3JW81_BURP1 A/G-specific adenine glycosylase - Burkholderia pseudomallei (strain 1710b) go_0006284
>Q63VZ2|Q63VZ2_BURPS Endonuclease III - Burkholderia pseudomallei (Pseudomonas pseudomallei) go_0006284
>Q9A235|Q9A235_CAUCR Endonuclease III - Caulobacter crescentus (Caulobacter vibrioides) go_0006284
>Q5GWZ3|Q5GWZ3_XANOR DNA-3-methyladenine glycosylase - Xanthomonas oryzae pv. oryzae go_0006284
>Q5H013|Q5H013_XANOR Endonuclease III - Xanthomonas oryzae pv. oryzae go_0006284
>Q7M9A8|Q7M9A8_WOLSU ENDONUCLEASE III - Wolinella succinogenes go_0006284
>Q9I7B6|Q9I7B6_PSEAE DNA-3-methyladenine glycosidase I - Pseudomonas aeruginosa go_0006284
>Q4L704|Q4L704_STAHJ DNA-3-methyladenine glycosidase - Staphylococcus haemolyticus (strain JCSC1435) go_0006284
>Q9KC76|Q9KC76_BACHD Endonuclease III - Bacillus halodurans go_0006284
>Q3IG47|Q3IG47_PSEHT Uracil-DNA-glycosylase - Pseudoalteromonas haloplanktis (strain TAC 125) go_0006284
>Q6AAA3|Q6AAA3_PROAC Uracil-DNA glycosylase - Propionibacterium acnes go_0006284
>Q6MR46|Q6MR46_BDEBA DNA methylation and regulatory protein Ada - Bdellovibrio bacteriovorus go_0006284
>Q83MK5|Q83MK5_SHIFL Uracil-DNA glycosylase - Shigella flexneri go_0006284
>Q993H3|Q993H3_9GAMA Uracil-DNA glycosylase - Callitrichine herpesvirus 3 (Marmoset lymphocryptovirus) go_0006284
>Q9DPT2|Q9DPT2_9ALPH Uracil-DNA glycosylase - Meleagrid herpesvirus 1 (Turkey herpesvirus) go_0006284
>Q46DY4|Q46DY4_METBF Endonuclease III - Methanosarcina barkeri (strain Fusaro / DSM 804) go_0006284
>Q9P9L6|Q9P9L6_PYRAE U/G and T/G mismatch-specific DNA glycosylase - Pyrobaculum aerophilum go_0006284
>Q2UJY6|Q2UJY6_ASPOR Predicted protein - Aspergillus oryzae go_0006284
>Q8SRC4|Q8SRC4_ENCCU 8-OXOGUANINE DNA GLYCOSYLASE - Encephalitozoon cuniculi go_0006284
>Q756Y7|Q756Y7_ASHGO AER127Cp - Ashbya gossypii (Yeast) (Eremothecium gossypii) go_0006284
>Q1ZXM2|Q1ZXM2_DICDI Uracil glycosylase - Dictyostelium discoideum (Slime mold) go_0006284
>Q7XQA5|Q7XQA5_ORYSJ Uracil-DNA glycosylase - Oryza sativa subsp. japonica (Rice) go_0006284
>Q0DX49|Q0DX49_ORYSJ Os02g0774500 protein - Oryza sativa subsp. japonica (Rice) go_0006284
>Q67VC2|Q67VC2_ORYSJ HhH-GPD base excision DNA repair protein-related-like - Oryza sativa subsp. japonica (Rice) go_0006284
>A0GTQ9|A0GTQ9_9BURK A/G-specific adenine glycosylase - Burkholderia phytofirmans PsJN go_0006284
>Q0H4U7|Q0H4U7_HELPY MutY - Helicobacter pylori (Campylobacter pylori) go_0006284
>Q13TW2|Q13TW2_BURXL Uracil-DNA glycosylase - Burkholderia xenovorans (strain LB400) go_0006284
>Q1ATW0|Q1ATW0_RUBXD HhH-GPD - Rubrobacter xylanophilus (strain DSM 9941 / NBRC 16129) go_0006284
>Q1U6G9|Q1U6G9_LACRE Uracil-DNA glycosylase - Lactobacillus reuteri 100-23 go_0006284
>A0G969|A0G969_9BURK Uracil-DNA glycosylase - Burkholderia phymatum STM815 go_0006284
>Q0A552|Q0A552_ALHEH A/G-specific DNA-adenine glycosylase - Alkalilimnicola ehrlichei (strain MLHE-1) go_0006284
>Q15ZT0|Q15ZT0_PSEA6 A/G-specific DNA-adenine glycosylase - Pseudoalteromonas atlantica (strain T6c / BAA-1087) go_0006284
>Q1KMY0|Q1KMY0_NEIME MutY - Neisseria meningitidis go_0006284
>Q18Q81|Q18Q81_DESHD A/G-specific adenine glycosylase - Desulfitobacterium hafniense (strain DCB-2) go_0006284
>Q1IQ95|Q1IQ95_ACIBL Endonuclease III / DNA-(Apurinic or apyrimidinic site) lyase - Acidobacteria bacterium (strain Ellin345) go_0006284
>Q4HL82|Q4HL82_CAMLA A/G-specific adenine glycosylase - Campylobacter lari RM2100 go_0006284
>Q9S6G1|Q9S6G1_STRAT A/G-specific adenine glycosylase - Streptomyces antibioticus go_0006284
>Q02BM2|Q02BM2_SOLUE DNA-3-methyladenine glycosylase I - Solibacter usitatus (strain Ellin6076) go_0006284
>Q04YP5|Q04YP5_LEPBL DNA-3-methyladenine glycosylase II - Leptospira borgpetersenii serovar Hardjo-bovis (strain L550) go_0006284
>Q1V3D0|Q1V3D0_VIBAL Endonuclease III - Vibrio alginolyticus 12G01 go_0006284
>Q4MQM2|Q4MQM2_BACCE A/G-specific adenine glycosylase - Bacillus cereus G9241 go_0006284
>A0J2J7|A0J2J7_9GAMM DNA glycosylase - Shewanella woodyi ATCC 51908 go_0006284
>Q0FPZ4|Q0FPZ4_9RHOB Uracil-DNA glycosylase - Roseovarius sp. HTCC2601 go_0006284
>Q1QRT4|Q1QRT4_NITHX DNA-(Apurinic or apyrimidinic site) lyase / endonuclease III - Nitrobacter hamburgensis (strain X14 / DSM 10229) go_0006284
>Q21NX8|Q21NX8_SACD2 A/G-specific DNA-adenine glycosylase - Saccharophagus degradans (strain 2-40 / ATCC 43961 / DSM 17024) go_0006284
>Q0FVF3|Q0FVF3_9RHOB DNA glycosylase - Roseovarius sp. HTCC2601 go_0006284
>Q0BIN0|Q0BIN0_BURCM Uracil-DNA glycosylase - Burkholderia cepacia (strain ATCC 53795 / AMMD) go_0006284
>Q0RB29|Q0RB29_FRAAA DNA glycosylase - Frankia alni (strain ACN14a) go_0006284
>Q1GUW0|Q1GUW0_SPHAL HhH-GPD - Sphingopyxis alaskensis (Sphingomonas alaskensis) go_0006284
>Q1JK74|Q1JK74_STRPC A/G-specific adenine DNA glycosylase - Streptococcus pyogenes serotype M12 (strain MGAS9429) go_0006284
>A0KMZ1|A0KMZ1_AERHH Uracil-DNA glycosylase - Aeromonas hydrophila subsp. hydrophila (strain ATCC 7966 / NCIB 9240) go_0006284
>Q0KCA8|Q0KCA8_RALEH 3-Methyladenine DNA glycosylase/8-oxoguanine DNAglycosylase - Ralstonia eutropha (strain ATCC 17699 / H16 / DSM 428 / Stanier 337 go_0006284
>Q28V50|Q28V50_JANSC DNA-3-methyladenine glycosylase I - Jannaschia sp. (strain CCS1) go_0006284
>Q0H4V6|Q0H4V6_HELPY MutY - Helicobacter pylori (Campylobacter pylori) go_0006284
>Q9S3D4|Q9S3D4_HELPY MutY protein - Helicobacter pylori (Campylobacter pylori) go_0006284
>Q492C8|Q492C8_BLOPB Uracil-DNA glycosylase - Blochmannia pennsylvanicus (strain BPEN) go_0006284
>Q5LS69|Q5LS69_SILPO DNA-3-methyladenine glycosylase I - Silicibacter pomeroyi go_0006284
>Q732Y6|Q732Y6_BACC1 DNA-3-methyladenine glycosidase - Bacillus cereus (strain ATCC 10987) go_0006284
>Q254A0|Q254A0_CHLFF Adenine/guanine glycosylase - Chlamydophila felis (strain Fe/C-56) go_0006284
>Q62MV7|Q62MV7_BURMA DNA-3-methyladenine glycosylase II - Burkholderia mallei (Pseudomonas mallei) go_0006284
>Q67NN1|Q67NN1_SYMTH A/G-specific adenine glycosylase - Symbiobacterium thermophilum go_0006284
>Q7A566|Q7A566_STAAN DNA glycosylase - Staphylococcus aureus (strain N315) go_0006284
>Q2IJU2|Q2IJU2_ANADE DNA-3-methyladenine glycosylase I - Anaeromyxobacter dehalogenans (strain 2CP-C) go_0006284
>Q2SKV0|Q2SKV0_HAHCH Endonuclease III - Hahella chejuensis (strain KCTC 2396) go_0006284
>Q2YII1|Q2YII1_BRUA2 Methyladenine glycosylase - Brucella abortus (strain 2308) go_0006284
>Q88RR7|Q88RR7_PSEPK DNA-3-methyladenine glycosidase I - Pseudomonas putida (strain KT2440) go_0006284
>Q89WJ8|Q89WJ8_BRAJA Endonuclease III - Bradyrhizobium japonicum go_0006284
>Q3YXE8|Q3YXE8_SHISS Adenine glycosylase - Shigella sonnei (strain Ss046) go_0006284
>Q5ZX34|Q5ZX34_LEGPH A/G specific adenine glycosylase - Legionella pneumophila subsp. pneumophila (strain Philadelphia 1 / ATCC 33152 / DSM 7513) go_0006284
>Q73AU6|Q73AU6_BACC1 Endonuclease III - Bacillus cereus (strain ATCC 10987) go_0006284
>Q9PFL0|Q9PFL0_XYLFA Endonuclease III - Xylella fastidiosa go_0006284
>Q476F3|Q476F3_RALEJ A/G-specific DNA-adenine glycosylase - Ralstonia eutropha (strain JMP134) (Alcaligenes eutrophus) go_0006284
>Q482E7|Q482E7_COLP3 DNA-3-methyladenine glycosylase I - Colwellia psychrerythraea (strain 34H / ATCC BAA-681) (Vibrio psychroerythus) go_0006284
>Q30T85|Q30T85_THIDN Endonuclease III/Nth - Thiomicrospira denitrificans (strain ATCC 33889 / DSM 1351) go_0006284
>Q3BW68|Q3BW68_XANC5 DNA-3-methyladenine glycosylase - Xanthomonas campestris pv. vesicatoria (strain 85-10) go_0006284
>Q8NXT7|Q8NXT7_STAAW MW0572 protein - Staphylococcus aureus (strain MW2) go_0006284
>Q9HU37|Q9HU37_PSEAE A / G specific adenine glycosylase - Pseudomonas aeruginosa go_0006284
>Q3AD17|Q3AD17_CARHZ Endonuclease III - Carboxydothermus hydrogenoformans (strain Z-2901 / DSM 6008) go_0006284
>Q3ATI6|Q3ATI6_CHLCH DNA-(Apurinic or apyrimidinic site) lyase / endonuclease III - Chlorobium chlorochromatii (strain CaD3) go_0006284
>Q64R69|Q64R69_BACFR Endonuclease III - Bacteroides fragilis go_0006284
>Q2IFL9|Q2IFL9_ANADE DNA-(Apurinic or apyrimidinic site) lyase / endonuclease III - Anaeromyxobacter dehalogenans (strain 2CP-C) go_0006284
>Q5M3Y9|Q5M3Y9_STRT2 Endonuclease III, DNA repair - Streptococcus thermophilus (strain ATCC BAA-250 / LMG 18311) go_0006284
>Q7MU03|Q7MU03_PORGI Endonuclease III - Porphyromonas gingivalis (Bacteroides gingivalis) go_0006284
>Q8NS35|Q8NS35_CORGL DNA glycosylase - Corynebacterium glutamicum (Brevibacterium flavum) go_0006284
>Q8VIJ9|Q8VIJ9_MOUSE MPG protein - Mus musculus (Mouse) go_0006284
>Q3TU27|Q3TU27_MOUSE 15 days embryo head cDNA, RIKEN full-length enriched library, clone:4022442I22 product:methyl-CpG binding domain protein 4, full  go_0006284
>Q6RXD1|Q6RXD1_HCMV Uracil-DNA glycosylase - Human cytomegalovirus (HHV-5) (Human herpesvirus 5) go_0006284
>Q66064|Q66064_9ALPH Uracyl-DNA glycosylase - Canid herpesvirus 1 go_0006284
>Q9J3N2|Q9J3N2_HHV3 Uracil-DNA glycosylase - Human herpesvirus 3 (HHV-3) (Varicella-zoster virus) go_0006284
>Q6DJR4|Q6DJR4_XENTR RAD51-like 3 - Xenopus tropicalis (Western clawed frog) (Silurana tropicalis) go_0006284
>Q2FPI5|Q2FPI5_METHJ 8-oxoguanine DNA glycosylase-like - Methanospirillum hungatei (strain JF-1 / DSM 864) go_0006284
>Q8PZM1|Q8PZM1_METMA 8-oxoguanine DNA glycosylase - Methanosarcina mazei (Methanosarcina frisia) go_0006284
>Q6B1R0|Q6B1R0_YEAST Uracil-DNA glycosylase - Saccharomyces cerevisiae (Baker's yeast) go_0006284
>Q5BZ67|Q5BZ67_SCHJA SJCHGC04233 protein - Schistosoma japonicum (Blood fluke) go_0006284
>Q9XI06|Q9XI06_ARATH F8K7.14 protein - Arabidopsis thaliana (Mouse-ear cress) go_0006284
>Q11DX8|Q11DX8_MESSB HhH-GPD - Mesorhizobium sp. (strain BNC1) go_0006284
>Q1J274|Q1J274_DEIGD Endonuclease III, DNA-3-methyladenine glycosidase II - Deinococcus geothermalis (strain DSM 11300) go_0006284
>Q1Q8E2|Q1Q8E2_PSYCK A/G-specific DNA-adenine glycosylase - Psychrobacter cryohalolentis (strain K5) go_0006284
>Q1QS48|Q1QS48_NITHX Formamidopyrimidine-DNA glycosylase / DNA-(Apurinic or apyrimidinic site) lyase - Nitrobacter hamburgensis (strain X14 / DSM 1022 go_0006284
>Q1YFJ3|Q1YFJ3_9RHIZ DNA glycosylase - Aurantimonas sp. SI85-9A1 go_0006284
>Q2J134|Q2J134_RHOP2 DNA-3-methyladenine glycosylase I - Rhodopseudomonas palustris (strain HaA2) go_0006284
>Q3D3Z7|Q3D3Z7_STRAG DNA glycosylase - Streptococcus agalactiae H36B go_0006284
>Q9RL93|Q9RL93_STAAU DNA-3-methyladenine glycosidase - Staphylococcus aureus go_0006284
>Q03W63|Q03W63_LEUMM Uracil-DNA glycosylase - Leuconostoc mesenteroides subsp. mesenteroides (strain ATCC 8293 / NCDO 523) go_0006284
>Q9F611|Q9F611_SALTY Endonuclease III - Salmonella typhimurium go_0006284
>A0KH38|A0KH38_AERHH Helix-turn-helix, AraC type:HhH-GPD:Ada, metal-binding:AlkA, N-terminal - Aeromonas hydrophila subsp. hydrophila (strain ATCC 796 go_0006284
>Q1LGU0|Q1LGU0_RALME HhH-GPD - Ralstonia metallidurans (strain CH34 / ATCC 43123 / DSM 2839) go_0006284
>A0HFW3|A0HFW3_COMTE Formamidopyrimidine-DNA glycosylase precursor - Comamonas testosteroni KF-1 go_0006284
>Q0M4R1|Q0M4R1_9CAUL DNA-3-methyladenine glycosylase - Caulobacter sp. K31 go_0006284
>Q11RX5|Q11RX5_CYTH3 Uracil-DNA glycosylase - Cytophaga hutchinsonii (strain ATCC 33406 / NCIMB 9469) go_0006284
>Q1YWA5|Q1YWA5_PHOPR DNA glycosylase - Photobacterium profundum 3TCK go_0006284
>Q1ZDC2|Q1ZDC2_9GAMM DNA glycosylase - Psychromonas sp. CNPT3 go_0006284
>Q44MQ1|Q44MQ1_CHLLI Endonuclease III/Nth - Chlorobium limicola DSM 245 go_0006284
>Q6Y8R2|Q6Y8R2_MYCHO DNA glycosylase - Mycoplasma hominis go_0006284
>A0GR53|A0GR53_9BURK AlkA-like - Burkholderia phytofirmans PsJN go_0006284
>Q02QY4|Q02QY4_PSEAB Endonuclease III - Pseudomonas aeruginosa (strain UCBPP-PA14) go_0006284
>Q0VP33|Q0VP33_ALCBS DNA-(Apurinic or apyrimidinic site) lyase - Alcanivorax borkumensis (strain SK2 / ATCC 700651 / DSM 11573) go_0006284
>Q1IT49|Q1IT49_ACIBL DNA-3-methyladenine glycosylase II / Transcriptional regulator Ada / DNA-O6-methylguanine--protein-cysteine S-methyltransferase - go_0006284
>Q6M1K8|Q6M1K8_CORGL DNA glycosylase - Corynebacterium glutamicum (Brevibacterium flavum) go_0006284
>Q0H4U0|Q0H4U0_HELPY MutY - Helicobacter pylori (Campylobacter pylori) go_0006284
>Q2K3Q3|Q2K3Q3_RHIEC DNA-3-methyladenine glycosidase II protein - Rhizobium etli (strain CFN 42 / ATCC 51251) go_0006284
>Q493F5|Q493F5_BLOPB Adenine DNA glycosylase - Blochmannia pennsylvanicus (strain BPEN) go_0006284
>Q5LY45|Q5LY45_STRT1 A/G-specific adenine glycosylase - Streptococcus thermophilus (strain CNRZ 1066) go_0006284
>Q4KJT1|Q4KJT1_PSEF5 A/G-specific adenine glycosylase - Pseudomonas fluorescens (strain Pf-5 / ATCC BAA-477) go_0006284
>Q5NH26|Q5NH26_FRATT Endonuclease III - Francisella tularensis subsp. tularensis go_0006284
>Q2K410|Q2K410_RHIEC Endonuclease III protein - Rhizobium etli (strain CFN 42 / ATCC 51251) go_0006284
>Q39U72|Q39U72_GEOMG HhH-GPD - Geobacter metallireducens (strain GS-15 / ATCC 53774 / DSM 7210) go_0006284
>Q3SHB2|Q3SHB2_THIDA Endonuclease III/Nth - Thiobacillus denitrificans (strain ATCC 25259) go_0006284
>Q482U9|Q482U9_COLP3 Endonuclease III - Colwellia psychrerythraea (strain 34H / ATCC BAA-681) (Vibrio psychroerythus) go_0006284
>Q7VF90|Q7VF90_HELHP 3-methyladenine DNA glycosylase - Helicobacter hepaticus go_0006284
>Q87XM8|Q87XM8_PSESM Endonuclease III - Pseudomonas syringae pv. tomato go_0006284
>Q8E193|Q8E193_STRA5 Endonuclease III - Streptococcus agalactiae serotype V go_0006284
>Q8EE75|Q8EE75_SHEON Endonuclease III - Shewanella oneidensis go_0006284
>Q8F9B4|Q8F9B4_LEPIN DNA-3-methyladenine glycosylase - Leptospira interrogans go_0006284
>O84109|O84109_CHLTR A/G-specific Adenine Glycosylase - Chlamydia trachomatis go_0006284
>Q2T2N2|Q2T2N2_BURTA DNA-3-methyladenine glycosylase II - Burkholderia thailandensis (strain E264 / ATCC 700388 / DSM 13276 / CIP 106301) go_0006284
>Q6A7A5|Q6A7A5_PROAC DNA glycosylase - Propionibacterium acnes go_0006284
>Q7VFV0|Q7VFV0_HELHP Endonuclease III - Helicobacter hepaticus go_0006284
>Q39EY9|Q39EY9_BURS3 3-methyladenine DNA glycosylase/8-oxoguanineDNA glycosylase - Burkholderia sp. (strain 383) (Burkholderia cepacia (strain ATCC 17 go_0006284
>Q5HN66|Q5HN66_STAEQ A/G-specific adenine glycosylase - Staphylococcus epidermidis (strain ATCC 35984 / RP62A) go_0006284
>Q5M2Q0|Q5M2Q0_STRT2 A/G-specific adenine glycosylase - Streptococcus thermophilus (strain ATCC BAA-250 / LMG 18311) go_0006284
>Q6AB09|Q6AB09_PROAC A/G-specific adenine glycosylase - Propionibacterium acnes go_0006284
>Q2RI70|Q2RI70_MOOTA DNA-3-methyladenine glycosylase III - Moorella thermoacetica (strain ATCC 39073) go_0006284
>Q6F0N4|Q6F0N4_MESFL DNA glycosylase - Mesoplasma florum (Acholeplasma florum) go_0006284
>Q8DH13|Q8DH13_SYNEL N-methylpurine-DNA glycosirase - Synechococcus elongatus (Thermosynechococcus elongatus) go_0006284
>Q2SKH7|Q2SKH7_HAHCH DNA glycosylase - Hahella chejuensis (strain KCTC 2396) go_0006284
>Q5SLG4|Q5SLG4_THET8 DNA-3-methyladenine glycosidase - Thermus thermophilus (strain HB8 / ATCC 27634 / DSM 579) go_0006284
>Q6ACW1|Q6ACW1_LEIXX DNA glycosylase - Leifsonia xyli subsp. xyli go_0006284
>Q89UP0|Q89UP0_BRAJA DNA-3-methyladenine glycosidase II - Bradyrhizobium japonicum go_0006284
>P88934|P88934_HHV8 Uracil-DNA glycosylase - Human herpesvirus 8 type M go_0006284
>Q6QCJ7|Q6QCJ7_HHV3 Uracil-DNA glycosylase - Human herpesvirus 3 (HHV-3) (Varicella-zoster virus) go_0006284
>Q5V2Y5|Q5V2Y5_HALMA 8-oxoguanine DNA glycosylase - Haloarcula marismortui (Halobacterium marismortui) go_0006284
>O28581|O28581_ARCFU Endonuclease III - Archaeoglobus fulgidus go_0006284
>Q3INX6|Q3INX6_NATPD DNA N-glycosylase / DNA lyase - Natronomonas pharaonis (strain DSM 2160 / ATCC 35678) go_0006284
>Q6CWC5|Q6CWC5_KLULA Kluyveromyces lactis strain NRRL Y-1140 chromosome B of strain NRRL Y-1140 of Kluyveromyces lactis - Kluyveromyces lactis (Yeast) go_0006284
>A0BLU9|A0BLU9_PARTE Chromosome undetermined scaffold_115, whole genome shotgun sequence - Paramecium tetraurelia go_0006284
>Q3SE66|Q3SE66_PARTE Uracil-DNA glycosylase - Paramecium tetraurelia go_0006284
>Q9FT83|Q9FT83_ARATH Endonuclease III homologue - Arabidopsis thaliana (Mouse-ear cress) go_0006284
>A0HB15|A0HB15_COMTE Endonuclease III - Comamonas testosteroni KF-1 go_0006284
>A0JV32|A0JV32_ARTS2 DNA-3-methyladenine glycosylase - Arthrobacter sp. (strain FB24) go_0006284
>Q0SZE1|Q0SZE1_SHIF8 3-methyl-adenine DNA glycosylase I, constitutive - Shigella flexneri serotype 5b (strain 8401) go_0006284
>Q4EE45|Q4EE45_LISMO Endonuclease III - Listeria monocytogenes str. 4b H7858 go_0006284
>Q4EQJ6|Q4EQJ6_LISMO Uracil-DNA glycosylase - Listeria monocytogenes str. 1/2a F6854 go_0006284
>A0JT02|A0JT02_ARTS2 Uracil-DNA glycosylase - Arthrobacter sp. (strain FB24) go_0006284
>O33438|O33438_PSEFL Tag protein - Pseudomonas fluorescens go_0006284
>Q0C0X8|Q0C0X8_HYPNA A/G-specific adenine glycosylase - Hyphomonas neptunium (strain ATCC 15444) go_0006284
>Q0RDW1|Q0RDW1_FRAAA DNA glycosylase - Frankia alni (strain ACN14a) go_0006284
>Q1BCK7|Q1BCK7_MYCSS DNA glycosylase - Mycobacterium sp. (strain MCS) go_0006284
>Q4MQI4|Q4MQI4_BACCE DNA-3-methyladenine glycosylase II - Bacillus cereus G9241 go_0006284
>Q9Z5N4|Q9Z5N4_HELPY MutY protein - Helicobacter pylori (Campylobacter pylori) go_0006284
>Q03YT0|Q03YT0_LEUMM Formamidopyrimidine-DNA glycosylase / DNA-(Apurinic or apyrimidinic site) lyase - Leuconostoc mesenteroides subsp. mesenteroides  go_0006284
>Q10ZE3|Q10ZE3_TRIEI DNA-(Apurinic or apyrimidinic site) lyase / endonuclease III - Trichodesmium erythraeum (strain IMS101) go_0006284
>Q1Z182|Q1Z182_PHOPR Uracil-DNA glycosylase - Photobacterium profundum 3TCK go_0006284
>A0KR44|A0KR44_SHESA DNA-3-methyladenine glycosylase I - Shewanella sp. (strain ANA-3) go_0006284
>Q09C51|Q09C51_STIAU DNA glycosylase - Stigmatella aurantiaca DW4/3-1 go_0006284
>Q0BKT5|Q0BKT5_FRATO DNA glycosylase - Francisella tularensis subsp. holarctica (strain OSU18) go_0006284
>Q13X61|Q13X61_BURXL HhH-GPD superfamily base excision DNA repair protein - Burkholderia xenovorans (strain LB400) go_0006284
>Q1BSG8|Q1BSG8_BURCA DNA-3-methyladenine glycosylase II - Burkholderia cenocepacia (strain AU 1054) go_0006284
>Q2C7K6|Q2C7K6_9GAMM 3-methyladenine DNA glycosylase - Photobacterium sp. SKA34 go_0006284
>Q4HFC9|Q4HFC9_CAMCO A/G-specific adenine glycosylase - Campylobacter coli RM2228 go_0006284
>Q4MMP9|Q4MMP9_BACCE DNA-3-methyladenine glycosylase II - Bacillus cereus G9241 go_0006284
>Q04MQ8|Q04MQ8_STRP2 DNA-3-methyladenine glycosylase I - Streptococcus pneumoniae serotype 2 (strain D39 / NCTC 7466) go_0006284
>Q1NLA0|Q1NLA0_9DELT Helix-hairpin-helix motif:HhH-GPD - delta proteobacterium MLMS-1 go_0006284
>Q051L1|Q051L1_LEPBL A/G-specific DNA glycosylase - Leptospira borgpetersenii serovar Hardjo-bovis (strain L550) go_0006284
>Q9Z5N5|Q9Z5N5_HELPY MutY protein - Helicobacter pylori (Campylobacter pylori) go_0006284
>Q03DF5|Q03DF5_PEDPA DNA-3-methyladenine glycosylase III - Pediococcus pentosaceus (strain ATCC 25745 / 183-1w) go_0006284
>Q081P1|Q081P1_SHEFN DNA-(Apurinic or apyrimidinic site) lyase / endonuclease III - Shewanella frigidimarina (strain NCIMB 400) go_0006284
>Q18R31|Q18R31_DESHD Formamidopyrimidine-DNA glycosylase - Desulfitobacterium hafniense (strain DCB-2) go_0006284
>Q2KX39|Q2KX39_BORA1 DNA-3-methyladenine glycosylase - Bordetella avium (strain 197N) go_0006284
>Q71YC1|Q71YC1_LISMF Endonuclease III - Listeria monocytogenes serotype 4b (strain F2365) go_0006284
>Q8EWJ6|Q8EWJ6_MYCPE Uracil-DNA glycosylase - Mycoplasma penetrans go_0006284
>Q8X652|Q8X652_ECO57 Endonuclease III; specific for apurinic and/or apyrimidinic sites - Escherichia coli O157:H7 go_0006284
>Q2JND6|Q2JND6_SYNJB A/G-specific adenine glycosylase - Synechococcus sp. (strain JA-2-3B'a(2-13)) (Cyanobacteria bacterium Yellowstone B-Prime) go_0006284
>Q6FZ31|Q6FZ31_BARQU DNA-3-methyladenine glycosylase I - Bartonella quintana (Rochalimaea quintana) go_0006284
>Q6LUP4|Q6LUP4_PHOPR Uracil-DNA glycosylase - Photobacterium profundum (Photobacterium sp. (strain SS9)) go_0006284
>Q6MTB2|Q6MTB2_MYCMS Uracil-DNA glycosylase - Mycoplasma mycoides subsp. mycoides SC go_0006284
>Q8Y6P5|Q8Y6P5_LISMO Lmo1639 protein - Listeria monocytogenes go_0006284
>Q8EW83|Q8EW83_MYCPE DNA-3-methyladenine glycosidase I - Mycoplasma penetrans go_0006284
>Q2KUI7|Q2KUI7_BORA1 A/G-specific adenine glycosylase - Bordetella avium (strain 197N) go_0006284
>Q5Z068|Q5Z068_NOCFA DNA glycosylase - Nocardia farcinica go_0006284
>Q6KIL8|Q6KIL8_MYCMO Uracil-DNA glycosylase - Mycoplasma mobile go_0006284
>Q839A0|Q839A0_ENTFA DNA-3-methyladenine glycosylase I - Enterococcus faecalis (Streptococcus faecalis) go_0006284
>Q3B498|Q3B498_PELLD HhH-GPD - Pelodictyon luteolum (strain DSM 273) (Chlorobium luteolum (strain DSM 273)) go_0006284
>Q72H41|Q72H41_THET2 DNA-3-methyladenine glycosylase II - Thermus thermophilus (strain HB27 / ATCC BAA-163 / DSM 7039) go_0006284
>Q2SUH8|Q2SUH8_BURTA Uracil-DNA glycosylase - Burkholderia thailandensis (strain E264 / ATCC 700388 / DSM 13276 / CIP 106301) go_0006284
>Q87BD3|Q87BD3_XYLFT Endonuclease III - Xylella fastidiosa (strain Temecula1 / ATCC 700964) go_0006284
>Q2YTA1|Q2YTA1_STAAB DNA glycosylase - Staphylococcus aureus (strain bovine RF122) go_0006284
>Q73E19|Q73E19_BACC1 HhH-GPD superfamily base excision DNA repair protein - Bacillus cereus (strain ATCC 10987) go_0006284
>Q8FG09|Q8FG09_ECOL6 DNA-3-methyladenine glycosylase II - Escherichia coli O6 go_0006284
>O66786|O66786_AQUAE Endonuclease III - Aquifex aeolicus go_0006284
>Q2J6Z0|Q2J6Z0_FRASC Formamidopyrimidine-DNA glycosylase / DNA-(Apurinic or apyrimidinic site) lyase - Frankia sp. (strain CcI3) go_0006284
>Q8A583|Q8A583_BACTN DNA glycosylase - Bacteroides thetaiotaomicron go_0006284
>Q97SY3|Q97SY3_STRPN DNA-3-methyladenine glycosylase I - Streptococcus pneumoniae go_0006284
>Q49957|Q49957_MYCLE Tag - Mycobacterium leprae go_0006284
>Q83QZ3|Q83QZ3_SHIFL 3-methyl-adenine DNA glycosylase II - Shigella flexneri go_0006284
>Q1RLK4|Q1RLK4_MOUSE Neil2 protein - Mus musculus (Mouse) go_0006284
>Q9EP87|Q9EP87_MOUSE Trad-d2 - Mus musculus (Mouse) go_0006284
>O57142|O57142_9BETA Uracil-DNA glycosylase - Human herpesvirus 6 go_0006284
>Q80BN1|Q80BN1_9GAMA Uracil-DNA glycosylase - Saimiriine herpesvirus 2 (Herpesvirus saimiri) go_0006284
>Q1WMJ7|Q1WMJ7_HHV1 UL2 - Human herpesvirus 1 (HHV-1) (Human herpes simplex virus 1) go_0006284
>Q28HX5|Q28HX5_XENTR N-methylpurine-DNA glycosylase - Xenopus tropicalis (Western clawed frog) (Silurana tropicalis) go_0006284
>Q2FR30|Q2FR30_METHJ DNA-(Apurinic or apyrimidinic site) lyase / endonuclease III - Methanospirillum hungatei (strain JF-1 / DSM 864) go_0006284
>Q2FRQ7|Q2FRQ7_METHJ HhH-GPD - Methanospirillum hungatei (strain JF-1 / DSM 864) go_0006284
>Q6BHR6|Q6BHR6_DEBHA Debaryomyces hansenii chromosome G of strain CBS767 of Debaryomyces hansenii - Debaryomyces hansenii (Yeast) (Torulaspora hanseni go_0006284
>Q6CKW0|Q6CKW0_KLULA Kluyveromyces lactis strain NRRL Y-1140 chromosome F of strain NRRL Y-1140 of Kluyveromyces lactis - Kluyveromyces lactis (Yeast) go_0006284
>Q2USW8|Q2USW8_ASPOR RIB40 genomic DNA, SC005 - Aspergillus oryzae go_0006284
>Q8SR60|Q8SR60_ENCCU Uracil-DNA glycosylase - Encephalitozoon cuniculi go_0006284
>Q24CD4|Q24CD4_TETTH DNA-3-methyladenine glycosylase family protein - Tetrahymena thermophila SB210 go_0006284
>Q0ITD2|Q0ITD2_ORYSJ Os11g0267300 protein - Oryza sativa subsp. japonica (Rice) go_0006284
>Q00XY9|Q00XY9_OSTTA Uracil-DNA glycosylase - Ostreococcus tauri go_0006284
>Q0EQT8|Q0EQT8_THEET Endonuclease III - Thermoanaerobacter ethanolicus X514 go_0006284
>Q3VPP7|Q3VPP7_9CHLB HhH-GPD - Pelodictyon phaeoclathratiforme BU-1 go_0006284
>Q5KR01|Q5KR01_KLEPN 3-methyl-adenine DNA glycosylase II - Klebsiella pneumoniae go_0006284
>Q0KEP2|Q0KEP2_RALEH A/G-specific adenine glycosylase - Ralstonia eutropha (strain ATCC 17699 / H16 / DSM 428 / Stanier 337) (Cupriavidus necator (str go_0006284
>Q19V14|Q19V14_HAEIN HI0654-like protein - Haemophilus influenzae go_0006284
>Q1VVF5|Q1VVF5_9FLAO Endonuclease III/Nth - Psychroflexus torquis ATCC 700755 go_0006284
>Q4HL87|Q4HL87_CAMLA Uracil-DNA glycosylase - Campylobacter lari RM2100 go_0006284
>Q0EWE7|Q0EWE7_9PROT DNA glycosylase - Mariprofundus ferrooxydans PV-1 go_0006284
>Q0Q710|Q0Q710_HELPY MutY - Helicobacter pylori (Campylobacter pylori) go_0006284
>Q2B2H5|Q2B2H5_9BACI DNA glycosylase - Bacillus sp. NRRL B-14911 go_0006284
>A0H954|A0H954_COMTE Uracil-DNA glycosylase - Comamonas testosteroni KF-1 go_0006284
>Q08TA3|Q08TA3_STIAU Helix-turn-helix, AraC type:HhH-GPD:Ada, metal-binding:AlkA, N-terminal - Stigmatella aurantiaca DW4/3-1 go_0006284
>Q0AK38|Q0AK38_MARMM Formamidopyrimidine-DNA glycosylase / DNA-(Apurinic or apyrimidinic site) lyase - Maricaulis maris (strain MCS10) go_0006284
>Q0EXB0|Q0EXB0_9PROT Uracil-DNA glycosylase - Mariprofundus ferrooxydans PV-1 go_0006284
>Q1B559|Q1B559_MYCSS DNA-3-methyladenine glycosylase II / DNA-O6-methylguanine--protein-cysteine S-methyltransferase / Transcriptional regulator Ada - go_0006284
>Q1CEV3|Q1CEV3_YERPN A/G-specific DNA-adenine glycosylase - Yersinia pestis (biovar Antiqua strain Nepal516) go_0006284
>Q1ZT54|Q1ZT54_9VIBR Ada regulatory protein - Vibrio angustum S14 go_0006284
>Q8VN79|Q8VN79_HELPY A/G-specific adenine glycosylase - Helicobacter pylori (Campylobacter pylori) go_0006284
>Q129X9|Q129X9_POLSJ Endonuclease III / DNA-(Apurinic or apyrimidinic site) lyase - Polaromonas sp. (strain JS666 / ATCC BAA-500) go_0006284
>Q1GAA4|Q1GAA4_LACDA Endonuclease III - Lactobacillus delbrueckii subsp. bulgaricus (strain ATCC 11842 / DSM 20081) go_0006284
>Q26EA0|Q26EA0_9BACT Endonuclease III - Flavobacteria bacterium BBFL7 go_0006284
>Q0P808|Q0P808_CAMJE A/G-specific adenine glycosylase - Campylobacter jejuni go_0006284
>Q1QAS9|Q1QAS9_PSYCK HhH-GPD - Psychrobacter cryohalolentis (strain K5) go_0006284
>Q9EUT1|Q9EUT1_STAAU Endonuclease-like protein - Staphylococcus aureus go_0006284
>A0M5T9|A0M5T9_GRAFK DNA-3-methyladenine glycosylase - Gramella forsetii (strain KT0803) go_0006284
>Q6SHG8|Q6SHG8_9BACT Uracil-DNA glycosylase - uncultured marine bacterium 439 go_0006284
>Q8VN67|Q8VN67_HELPY A/G-specific adenine glycosylase - Helicobacter pylori (Campylobacter pylori) go_0006284
>Q0YUC2|Q0YUC2_9CHLB DNA-3-methyladenine glycosylase - Chlorobium ferrooxidans DSM 13031 go_0006284
>Q1GD89|Q1GD89_SILST A/G-specific DNA-adenine glycosylase - Silicibacter sp. (strain TM1040) go_0006284
>Q1R547|Q1R547_ECOUT DNA-3-methyladenine glycosylase I - Escherichia coli (strain UTI89 / UPEC) go_0006284
>Q31V75|Q31V75_SHIBS 3-methyl-adenine DNA glycosylase I, constitutive - Shigella boydii serotype 4 (strain Sb227) go_0006284
>Q5X9H8|Q5X9H8_STRP6 DNA-3-methyladenine glycosylase - Streptococcus pyogenes serotype M6 go_0006284
>Q7A5K6|Q7A5K6_STAAN Endonuclease-like protein - Staphylococcus aureus (strain N315) go_0006284
>Q2P136|Q2P136_XANOM A/G-specific adenine glycosylase - Xanthomonas oryzae pv. oryzae (strain MAFF 311018) go_0006284
>Q9CGM5|Q9CGM5_LACLA Endonuclease III - Lactococcus lactis subsp. lactis (Streptococcus lactis) go_0006284
>Q2RU22|Q2RU22_RHORT DNA-3-methyladenine glycosylase I - Rhodospirillum rubrum (strain ATCC 11170 / NCIB 8255) go_0006284
>Q46QC3|Q46QC3_RALEJ Transcriptional regulator Ada - Ralstonia eutropha (strain JMP134) (Alcaligenes eutrophus) go_0006284
>Q13BR4|Q13BR4_RHOPS DNA-3-methyladenine glycosylase I - Rhodopseudomonas palustris (strain BisB5) go_0006284
>Q2SMB7|Q2SMB7_HAHCH A/G-specific adenine glycosylase - Hahella chejuensis (strain KCTC 2396) go_0006284
>Q3JXG4|Q3JXG4_BURP1 DNA-3-methyladenine glycosylase II - Burkholderia pseudomallei (strain 1710b) go_0006284
>Q6HNW7|Q6HNW7_BACHK DNA-3-methyladenine glycosylase II - Bacillus thuringiensis subsp. konkukian go_0006284
>Q8Z5G0|Q8Z5G0_SALTI DNA-3-methyladenine glycosidase II - Salmonella typhi go_0006284
>Q2IGI3|Q2IGI3_ANADE Formamidopyrimidine-DNA glycosylase / DNA-(Apurinic or apyrimidinic site) lyase - Anaeromyxobacter dehalogenans (strain 2CP-C) go_0006284
>Q2YP05|Q2YP05_BRUA2 Helix-hairpin-helix motif:HhH-GPD:Helix-hairpin-helix DNA-binding, class 1:Endonuclease III, HhH:Endonuclease III/Nth - Brucella  go_0006284
>Q320Z0|Q320Z0_SHIBS Endonuclease III - Shigella boydii serotype 4 (strain Sb227) go_0006284
>Q3J8X1|Q3J8X1_NITOC A/G-specific DNA-adenine glycosylase - Nitrosococcus oceani (strain ATCC 19707 / NCIMB 11848) go_0006284
>Q8RH55|Q8RH55_FUSNN Endonuclease III - Fusobacterium nucleatum subsp. nucleatum go_0006284
>Q2G9R8|Q2G9R8_NOVAD A/G-specific DNA-adenine glycosylase - Novosphingobium aromaticivorans (strain DSM 12444) go_0006284
>Q2SL46|Q2SL46_HAHCH Uracil-DNA glycosylase - Hahella chejuensis (strain KCTC 2396) go_0006284
>Q3SPD3|Q3SPD3_NITWN A/G-specific DNA-adenine glycosylase - Nitrobacter winogradskyi (strain Nb-255 / ATCC 25391) go_0006284
>Q8F6D8|Q8F6D8_LEPIN DNA-3-methyladenine glycosylase - Leptospira interrogans go_0006284
>Q8FR44|Q8FR44_COREF DNA glycosylase - Corynebacterium efficiens go_0006284
>Q99PF3|Q99PF3_RAT APEX - Rattus norvegicus (Rat) go_0006284
>Q91ZH2|Q91ZH2_MOUSE 11 days embryo whole body cDNA, RIKEN full-length enriched library, clone:2700095L20 product:proliferating cell nuclear antigen,  go_0006284
>Q9EP85|Q9EP85_MOUSE Trad-d3 - Mus musculus (Mouse) go_0006284
>Q9E6R2|Q9E6R2_MEHV1 Uracil-DNA glycosylase - Meleagrid herpesvirus 1 (MeHV-1) (Turkey herpesvirus) go_0006284
>Q3IP29|Q3IP29_NATPD Repair DNA N-glycosylase / DNA-(Apurinic or apyrimidinic site) lyase - Natronomonas pharaonis (strain DSM 2160 / ATCC 35678) go_0006284
>Q8PYG7|Q8PYG7_METMA Endonuclease III - Methanosarcina mazei (Methanosarcina frisia) go_0006284
>Q2UMJ4|Q2UMJ4_ASPOR Uracil-DNA glycosylase - Aspergillus oryzae go_0006284
>Q5J9I4|Q5J9I4_HUMAN Proliferation-inducing protein 16 - Homo sapiens (Human) go_0006284
>Q1ZXP8|Q1ZXP8_DICDI DNA-3-methyladenine glycosylase I - Dictyostelium discoideum (Slime mold) go_0006284
>Q6NL83|Q6NL83_DROME RE57519p - Drosophila melanogaster (Fruit fly) go_0006284
>Q4R4X0|Q4R4X0_MACFA Uracil-DNA glycosylase - Macaca fascicularis (Crab eating macaque) (Cynomolgus monkey) go_0006284
>Q0V7V4|Q0V7V4_ARATH At1g19480 - Arabidopsis thaliana (Mouse-ear cress) go_0006284
>Q1C3K0|Q1C3K0_YERPA DNA-3-methyladenine glycosylase I - Yersinia pestis (biovar Antiqua strain Antiqua) go_0006284
>Q303K5|Q303K5_STRSU Helix-hairpin-helix motif:HhH-GPD - Streptococcus suis 89/1591 go_0006284
>Q1N1I3|Q1N1I3_9GAMM Uracil-DNA glycosylase - Oceanobacter sp. RED65 go_0006284
>Q1IT12|Q1IT12_ACIBL DNA-(Apurinic or apyrimidinic site) lyase / Formamidopyrimidine-DNA glycosylase - Acidobacteria bacterium (strain Ellin345) go_0006284
>Q2ZYH3|Q2ZYH3_STRSU Endonuclease III/Nth - Streptococcus suis 89/1591 go_0006284
>Q3CFS4|Q3CFS4_THEET DNA-3-methyladenine glycosylase I - Thermoanaerobacter ethanolicus ATCC 33223 go_0006284
>A0LH54|A0LH54_SYNFM Endonuclease III / DNA-(Apurinic or apyrimidinic site) lyase - Syntrophobacter fumaroxidans (strain DSM 10017 / MPOB) go_0006284
>Q043H1|Q043H1_LACGA DNA-(Apurinic or apyrimidinic site) lyase / endonuclease III - Lactobacillus gasseri (strain ATCC 33323 / DSM 20243) go_0006284
>Q8VN77|Q8VN77_HELPY A/G-specific adenine glycosylase - Helicobacter pylori (Campylobacter pylori) go_0006284
>A0LF51|A0LF51_SYNFM DNA-3-methyladenine glycosylase III - Syntrophobacter fumaroxidans (strain DSM 10017 / MPOB) go_0006284
>Q4MSW1|Q4MSW1_BACCE Endonuclease III - Bacillus cereus G9241 go_0006284
>Q0HRZ2|Q0HRZ2_SHESR Uracil-DNA glycosylase - Shewanella sp. (strain MR-7) go_0006284
>Q0Q706|Q0Q706_HELPY MutY - Helicobacter pylori (Campylobacter pylori) go_0006284
>Q13CM7|Q13CM7_RHOPS HhH-GPD - Rhodopseudomonas palustris (strain BisB5) go_0006284
>Q1JU55|Q1JU55_DESVU A/G-specific adenine glycosylase - Desulfovibrio vulgaris go_0006284
>Q1N413|Q1N413_9GAMM DNA glycosylase - Oceanobacter sp. RED65 go_0006284
>Q2J180|Q2J180_RHOP2 A/G-specific DNA-adenine glycosylase - Rhodopseudomonas palustris (strain HaA2) go_0006284
>Q030C0|Q030C0_LACLS A/G-specific DNA-adenine glycosylase - Lactococcus lactis subsp. cremoris (strain SK11) go_0006284
>Q0H4X8|Q0H4X8_HELPY MutY - Helicobacter pylori (Campylobacter pylori) go_0006284
>Q0RBK3|Q0RBK3_FRAAA Endonuclease III - Frankia alni (strain ACN14a) go_0006284
>Q1I3G1|Q1I3G1_PSEE4 A/G specific adenine glycosylase - Pseudomonas entomophila (strain L48) go_0006284
>Q1J9C5|Q1J9C5_STRPB DNA-3-methyladenine glycosylase - Streptococcus pyogenes serotype M12 (strain MGAS2096) go_0006284
>Q7P3G4|Q7P3G4_FUSNV Endonuclease III - Fusobacterium nucleatum subsp. vincentii ATCC 49256 go_0006284
>Q0H4W4|Q0H4W4_HELPY MutY - Helicobacter pylori (Campylobacter pylori) go_0006284
>Q0Q702|Q0Q702_HELPY MutY - Helicobacter pylori (Campylobacter pylori) go_0006284
>Q8VNG4|Q8VNG4_HELPY A/G-specific adenine glycosylase - Helicobacter pylori (Campylobacter pylori) go_0006284
>Q9S3D9|Q9S3D9_HELPY MutY protein - Helicobacter pylori (Campylobacter pylori) go_0006284
>O66559|O66559_AQUAE Endonuclease III - Aquifex aeolicus go_0006284
>Q2KYU9|Q2KYU9_BORA1 DNA-3-methyladenine glycosylase - Bordetella avium (strain 197N) go_0006284
>Q9CGH4|Q9CGH4_LACLA DNA-3-methyladenine glycosidase I - Lactococcus lactis subsp. lactis (Streptococcus lactis) go_0006284
>Q4UWP0|Q4UWP0_XANC8 DNA methylation and regulatory protein Ada - Xanthomonas campestris pv. campestris (strain 8004) go_0006284
>Q88ST8|Q88ST8_LACPL DNA-3-methyladenine glycosylase I - Lactobacillus plantarum go_0006284
>Q5NLV9|Q5NLV9_ZYMMO A/G-specific DNA glycosylase - Zymomonas mobilis go_0006284
>Q63GF3|Q63GF3_BACCZ DNA-3-methyladenine glycosylase II - Bacillus cereus (strain ZK / E33L) go_0006284
>Q7NBN4|Q7NBN4_MYCGA DNA glycosylase - Mycoplasma gallisepticum go_0006284
>Q5E6C2|Q5E6C2_VIBF1 Endonuclease III - Vibrio fischeri (strain ATCC 700601 / ES114) go_0006284
>Q6NCX4|Q6NCX4_RHOPA Endonuclease III DNA-(Apurinic or apyrimidinic site) lyase - Rhodopseudomonas palustris go_0006284
>Q7VKB5|Q7VKB5_HAEDU A/G-specific adenine glycosylase - Haemophilus ducreyi go_0006284
>Q9K0Q2|Q9K0Q2_NEIMB Endonuclease III - Neisseria meningitidis serogroup B go_0006284
>Q5WK11|Q5WK11_BACSK DNA-3-methyladenine glycosylase I - Bacillus clausii (strain KSM-K16) go_0006284
>Q8DPH8|Q8DPH8_STRR6 Endonuclease III - Streptococcus pneumoniae (strain ATCC BAA-255 / R6) go_0006284
>Q8ZNQ5|Q8ZNQ5_SALTY 3-methyl-adenine DNA glycosylase II - Salmonella typhimurium go_0006284
>Q9CLC0|Q9CLC0_PASMU MutY - Pasteurella multocida go_0006284
>Q2NTW3|Q2NTW3_SODGM 3-methyl-adenine DNA glycosylase I - Sodalis glossinidius (strain morsitans) go_0006284
>Q2JJR5|Q2JJR5_SYNJB Base excision DNA repair protein, HhH-GPD family - Synechococcus sp. (strain JA-2-3B'a(2-13)) (Cyanobacteria bacterium Yellowston go_0006284
>Q2JMR3|Q2JMR3_SYNJB Endonuclease III - Synechococcus sp. (strain JA-2-3B'a(2-13)) (Cyanobacteria bacterium Yellowstone B-Prime) go_0006284
>Q2RH98|Q2RH98_MOOTA DNA-(Apurinic or apyrimidinic site) lyase / endonuclease III - Moorella thermoacetica (strain ATCC 39073) go_0006284
>Q7MHI5|Q7MHI5_VIBVY A/G-specific adenine glycosylase - Vibrio vulnificus (strain YJ016) go_0006284
>Q82VT3|Q82VT3_NITEU HhH-GPD - Nitrosomonas europaea go_0006284
>Q82ZK5|Q82ZK5_ENTFA DNA-3-methyladenine glycosylase I - Enterococcus faecalis (Streptococcus faecalis) go_0006284
>Q8Y975|Q8Y975_LISMO Lmo0658 protein - Listeria monocytogenes go_0006284
>Q8YIR1|Q8YIR1_BRUME DNA-3-METHYLADENINE GLYCOSIDASE - Brucella melitensis go_0006284
>O36395|O36395_9GAMA Uracil-DNA glycosylase - Alcelaphine herpesvirus 1 (wildebeest herpesvirus) go_0006284
>Q6UDG6|Q6UDG6_9ALPH Uracil-DNA glycosylase - Psittacid herpesvirus 1 go_0006284
>Q09ID1|Q09ID1_HHV1 Uracil-DNA glycosylase - Human herpesvirus 1 (HHV-1) (Human herpes simplex virus 1) go_0006284
>Q5V6M5|Q5V6M5_HALMA Endonuclease III - Haloarcula marismortui (Halobacterium marismortui) go_0006284
>Q6L0L9|Q6L0L9_PICTO Endonuclease III - Picrophilus torridus go_0006284
>Q97AJ2|Q97AJ2_THEVO Endonuclease III - Thermoplasma volcanium go_0006284
>Q9P8Q0|Q9P8Q0_CANAL Ntg1 - Candida albicans (Yeast) go_0006284
>Q9U776|Q9U776_TRYCR Uracil-DNA glycosylase - Trypanosoma cruzi go_0006284
>Q0KJ38|Q0KJ38_POPNI 8-oxoguanine DNA glycosylase - Populus nigra (Lombardy poplar) go_0006284
>Q6K6Q6|Q6K6Q6_ORYSJ Transcriptional activator-like - Oryza sativa subsp. japonica (Rice) go_0006284
>Q0SMB1|Q0SMB1_BORAP Endonuclease III - Borrelia afzelii (strain PKo) go_0006284
>A0AJ91|A0AJ91_LISW6 Tag protein - Listeria welshimeri serovar 6b (strain ATCC 35897 / DSM 20650 / SLCC5334) go_0006284
>A0K0D1|A0K0D1_ARTS2 DNA-(Apurinic or apyrimidinic site) lyase / endonuclease III - Arthrobacter sp. (strain FB24) go_0006284
>Q04K91|Q04K91_STRP2 A/G-specific adenine glycosylase - Streptococcus pneumoniae serotype 2 (strain D39 / NCTC 7466) go_0006284
>Q04KV8|Q04KV8_STRP2 DNA glycosylase - Streptococcus pneumoniae serotype 2 (strain D39 / NCTC 7466) go_0006284
>Q05QL4|Q05QL4_9SYNE Methylpurine-DNA glycosylase - Synechococcus sp. RS9916 go_0006284
>Q12D18|Q12D18_POLSJ Transcriptional regulator Ada / DNA-O6-methylguanine--protein-cysteine S-methyltransferase / DNA-3-methyladenine glycosylase II - go_0006284
>Q3EWW2|Q3EWW2_BACTI DNA-3-methyladenine glycosylase II - Bacillus thuringiensis serovar israelensis ATCC 35646 go_0006284
>Q04RU3|Q04RU3_LEPBJ Endonuclease III related protein - Leptospira borgpetersenii serovar Hardjo-bovis (strain JB197) go_0006284
>Q3CEG9|Q3CEG9_THEET Helix-hairpin-helix motif:HhH-GPD - Thermoanaerobacter ethanolicus ATCC 33223 go_0006284
>Q19T37|Q19T37_HELPY MutY - Helicobacter pylori (Campylobacter pylori) go_0006284
>Q1LHV0|Q1LHV0_RALME DNA-3-methyladenine glycosylase I - Ralstonia metallidurans (strain CH34 / ATCC 43123 / DSM 2839) go_0006284
>Q21V80|Q21V80_RHOFD Endonuclease III / DNA-(Apurinic or apyrimidinic site) lyase - Rhodoferax ferrireducens (strain DSM 15236 / ATCC BAA-621 / T118) go_0006284
>Q3D7T5|Q3D7T5_STRAG Uracil-DNA glycosylase - Streptococcus agalactiae COH1 go_0006284
>Q03RJ8|Q03RJ8_LACBA DNA-(Apurinic or apyrimidinic site) lyase / Formamidopyrimidine-DNA glycosylase - Lactobacillus brevis (strain ATCC 367 / JCM 117 go_0006284
>Q0T4E4|Q0T4E4_SHIF8 Endonuclease III - Shigella flexneri serotype 5b (strain 8401) go_0006284
>Q1VWT5|Q1VWT5_9FLAO DNA glycosylase - Psychroflexus torquis ATCC 700755 go_0006284
>Q2ZZ29|Q2ZZ29_STRSU DNA glycosylase - Streptococcus suis 89/1591 go_0006284
>Q3DEA4|Q3DEA4_STRAG DNA glycosylase - Streptococcus agalactiae CJB111 go_0006284
>Q9RFP4|Q9RFP4_MYCFE DNA glycosylase - Mycoplasma fermentans go_0006284
>Q04E25|Q04E25_OENOB Uracil-DNA glycosylase - Oenococcus oeni (strain BAA-331 / PSU-1) go_0006284
>Q0KCI3|Q0KCI3_RALEH Endonuclease III protein - Ralstonia eutropha (strain ATCC 17699 / H16 / DSM 428 / Stanier 337) (Cupriavidus necator (strain ATCC go_0006284
>Q1MQN6|Q1MQN6_LAWIP DNA glycosylase - Lawsonia intracellularis (strain PHE/MN1-00) go_0006284
>Q4AMS5|Q4AMS5_9CHLB Endonuclease III/Nth - Chlorobium phaeobacteroides BS1 go_0006284
>Q1KMZ6|Q1KMZ6_NEIME DNA glycosylase - Neisseria meningitidis go_0006284
>Q9ZFU2|Q9ZFU2_MASLA Formamidopyrimidine-DNA glycosylase - Mastigocladus laminosus (Fischerella sp.) go_0006284
>Q0I0T9|Q0I0T9_SHESR DNA-3-methyladenine glycosylase I - Shewanella sp. (strain MR-7) go_0006284
>Q4ENB9|Q4ENB9_LISMO A/G-specific adenine glycosylase - Listeria monocytogenes str. 1/2a F6854 go_0006284
>Q19T38|Q19T38_HELPY MutY - Helicobacter pylori (Campylobacter pylori) go_0006284
>Q8VNH6|Q8VNH6_HELPY A/G-specific adenine glycosylase - Helicobacter pylori (Campylobacter pylori) go_0006284
>Q2FG48|Q2FG48_STAA3 DNA glycosylase - Staphylococcus aureus (strain USA300) go_0006284
>Q3AUM2|Q3AUM2_SYNS9 Methylpurine-DNA glycosylase - Synechococcus sp. (strain CC9902) go_0006284
>Q3AY54|Q3AY54_SYNS9 Endonuclease III/Nth - Synechococcus sp. (strain CC9902) go_0006284
>Q8EKS4|Q8EKS4_SHEON DNA-3-methyladenine glycosidase I - Shewanella oneidensis go_0006284
>Q48QI9|Q48QI9_PSE14 DNA-3-methyladenine glycosidase I - Pseudomonas syringae pv. phaseolicola (strain 1448A / Race 6) go_0006284
>Q7MB33|Q7MB33_PHOLL Endonuclease III - Photorhabdus luminescens subsp. laumondii go_0006284
>Q4QJQ2|Q4QJQ2_HAEI8 Endonuclease III - Haemophilus influenzae (strain 86-028NP) go_0006284
>Q2LWZ1|Q2LWZ1_SYNAS Endonuclease III N - Syntrophus aciditrophicus (strain SB) go_0006284
>Q71YX8|Q71YX8_LISMF A/G-specific adenine glycosylase - Listeria monocytogenes serotype 4b (strain F2365) go_0006284
>Q8F3S2|Q8F3S2_LEPIN A/G-specific DNA glycosylase - Leptospira interrogans go_0006284
>Q9I339|Q9I339_PSEAE DNA-3-methyladenine glycosidase II - Pseudomonas aeruginosa go_0006284
>O66636|O66636_AQUAE Endonuclease III - Aquifex aeolicus go_0006284
>Q60AJ6|Q60AJ6_METCA A/G-specific adenine glycosylase - Methylococcus capsulatus go_0006284
>Q73JX9|Q73JX9_TREDE Endonuclease III - Treponema denticola go_0006284
>Q7UGP4|Q7UGP4_RHOBA Endonuclease III - Rhodopirellula baltica go_0006284
>Q8CNQ5|Q8CNQ5_STAES A/G-specific adenine glycosylase - Staphylococcus epidermidis (strain ATCC 12228) go_0006284
>Q3AMW5|Q3AMW5_SYNSC DNA-3-methyladenine glycosylase - Synechococcus sp. (strain CC9605) go_0006284
>Q9RRQ0|Q9RRQ0_DEIRA Endonuclease III - Deinococcus radiodurans go_0006284
>Q32C30|Q32C30_SHIDS Adenine glycosylase - Shigella dysenteriae serotype 1 (strain Sd197) go_0006284
>Q64W22|Q64W22_BACFR A/G-specific adenine glycosylase - Bacteroides fragilis go_0006284
>Q8A754|Q8A754_BACTN Endonuclease III - Bacteroides thetaiotaomicron go_0006284
>Q8NMA7|Q8NMA7_CORGL A/G-specific DNA glycosylase - Corynebacterium glutamicum (Brevibacterium flavum) go_0006284
>Q8X7K0|Q8X7K0_ECO57 3-methyl-adenine DNA glycosylase II, inducible - Escherichia coli O157:H7 go_0006284
>P89002|P89002_PRANA Cellular tumor antigen p53 - Praomys natalensis (African soft-furred rat) (Mastomys natalensis) go_0006284
>Q9CZD6|Q9CZD6_MOUSE 10, 11 days embryo whole body cDNA, RIKEN full-length enriched library, clone:2810012J24 product:proliferating cell nuclear antig go_0006284
>Q9DW85|Q9DW85_RCMVM Uracil-DNA glycosylase - Rat cytomegalovirus (strain Maastricht) go_0006284
>Q6LCR9|Q6LCR9_9ALPH Uracil-DNA glycosylase - Bovine herpesvirus 1 go_0006284
>Q6X212|Q6X212_9ALPH Uracil-DNA glycosylase - Bovine herpesvirus 5 go_0006284
>Q4V7Y3|Q4V7Y3_XENLA LOC733253 protein - Xenopus laevis (African clawed frog) go_0006284
>Q8TVM6|Q8TVM6_METKA A/G-specific DNA glycosylase - Methanopyrus kandleri go_0006284
>Q4WHA0|Q4WHA0_ASPFU Uracil-DNA glycosylase - Aspergillus fumigatus (Sartorya fumigata) go_0006284
>Q75BJ3|Q75BJ3_ASHGO ACR278Wp - Ashbya gossypii (Yeast) (Eremothecium gossypii) go_0006284
>Q7R8P5|Q7R8P5_PLAYO OGG1 protein type 2e-related - Plasmodium yoelii yoelii go_0006284
>Q00VM2|Q00VM2_OSTTA Ubiquitin carrier protein - Ostreococcus tauri go_0006284
>Q09DN9|Q09DN9_STIAU Uracil-DNA glycosylase - Stigmatella aurantiaca DW4/3-1 go_0006284
>Q0YE80|Q0YE80_9DELT DNA glycosylase - Geobacter sp. FRC-32 go_0006284
>Q1CD84|Q1CD84_YERPN DNA-3-methyladenine glycosylase I - Yersinia pestis (biovar Antiqua strain Nepal516) go_0006284
>Q1CHB3|Q1CHB3_YERPN Glycosidase - Yersinia pestis (biovar Antiqua strain Nepal516) go_0006284
>Q1D7M2|Q1D7M2_MYXXD Endonuclease III - Myxococcus xanthus (strain DK 1622) go_0006284
>Q26ED0|Q26ED0_9BACT Uracil-DNA glycosylase - Flavobacteria bacterium BBFL7 go_0006284
>A0HFW5|A0HFW5_COMTE A/G-specific adenine glycosylase - Comamonas testosteroni KF-1 go_0006284
>Q0LVT6|Q0LVT6_9CAUL Helix-turn-helix, AraC type:HhH-GPD:Ada, metal-binding:AlkA-like - Caulobacter sp. K31 go_0006284
>Q3DCZ1|Q3DCZ1_STRAG A/G-specific adenine glycosylase - Streptococcus agalactiae CJB111 go_0006284
>Q7P6N6|Q7P6N6_FUSNV Uracil-DNA glycosylase - Fusobacterium nucleatum subsp. vincentii ATCC 49256 go_0006284
>Q07ZL2|Q07ZL2_SHEFN Transcriptional regulator Ada / DNA-O6-methylguanine--protein-cysteine S-methyltransferase / DNA-3-methyladenine glycosylase II - go_0006284
>Q0WI90|Q0WI90_YERPE A/G-specific adenine glycosylase - Yersinia pestis go_0006284
>Q2N7B0|Q2N7B0_ERYLH Endonuclease III - Erythrobacter litoralis (strain HTCC2594) go_0006284
>Q042G2|Q042G2_LACGA Uracil-DNA glycosylase - Lactobacillus gasseri (strain ATCC 33323 / DSM 20243) go_0006284
>Q0AYC8|Q0AYC8_SYNWW DNA-(Apurinic or apyrimidinic site) lyase / endonuclease III - Syntrophomonas wolfei subsp. wolfei (strain Goettingen) go_0006284
>Q0Q717|Q0Q717_HELPY MutY - Helicobacter pylori (Campylobacter pylori) go_0006284
>Q1KMZ9|Q1KMZ9_NEIME DNA glycosylase - Neisseria meningitidis go_0006284
>Q1JM36|Q1JM36_STRPC Endonuclease III - Streptococcus pyogenes serotype M12 (strain MGAS9429) go_0006284
>Q1NFE9|Q1NFE9_9SPHN HhH-GPD - Sphingomonas sp. SKA58 go_0006284
>Q3S680|Q3S680_BACTU AlkA - Bacillus thuringiensis go_0006284
>A0L845|A0L845_MAGSM DNA-(Apurinic or apyrimidinic site) lyase / endonuclease III - Magnetococcus sp. (strain MC-1) go_0006284
>Q0C0K5|Q0C0K5_HYPNA Endonuclease III - Hyphomonas neptunium (strain ATCC 15444) go_0006284
>Q1ITJ1|Q1ITJ1_ACIBL A/G-specific DNA glycosylase - Acidobacteria bacterium (strain Ellin345) go_0006284
>Q1YGP5|Q1YGP5_9RHIZ A/G-specific adenine glycosylase - Aurantimonas sp. SI85-9A1 go_0006284
>Q0H4Z3|Q0H4Z3_HELPY MutY - Helicobacter pylori (Campylobacter pylori) go_0006284
>Q0Q716|Q0Q716_HELPY MutY - Helicobacter pylori (Campylobacter pylori) go_0006284
>Q8VNG8|Q8VNG8_HELPY A/G-specific adenine glycosylase - Helicobacter pylori (Campylobacter pylori) go_0006284
>Q9S3E4|Q9S3E4_HELPY MutY protein - Helicobacter pylori (Campylobacter pylori) go_0006284
>Q328L2|Q328L2_SHIDS 3-methyl-adenine DNA glycosylase I, constitutive - Shigella dysenteriae serotype 1 (strain Sd197) go_0006284
>Q5FGW1|Q5FGW1_EHRRG DNA glycosylase - Ehrlichia ruminantium (strain Gardel) go_0006284
>Q8G2Z1|Q8G2Z1_BRUSU Endonuclease III - Brucella suis go_0006284
>Q8P521|Q8P521_XANCP DNA glycosylase - Xanthomonas campestris pv. campestris go_0006284
>Q5FSB3|Q5FSB3_GLUOX DNA-3-methyladenine glycosylase - Gluconobacter oxydans (Gluconobacter suboxydans) go_0006284
>Q72F22|Q72F22_DESVH Uracil-DNA glycosylase - Desulfovibrio vulgaris (strain Hildenborough / ATCC 29579 / NCIMB 8303) go_0006284
>Q88SX7|Q88SX7_LACPL DNA-(Apurinic or apyrimidinic site) lyase - Lactobacillus plantarum go_0006284
>Q2J536|Q2J536_FRASC HhH-GPD precursor - Frankia sp. (strain CcI3) go_0006284
>Q5FHC6|Q5FHC6_EHRRG Endonuclease III - Ehrlichia ruminantium (strain Gardel) go_0006284
>Q5SH32|Q5SH32_THET8 A/G-specific adenine glycosylase - Thermus thermophilus (strain HB8 / ATCC 27634 / DSM 579) go_0006284
>Q65PZ7|Q65PZ7_MANSM Tag protein - Mannheimia succiniciproducens (strain MBEL55E) go_0006284
>Q6GG41|Q6GG41_STAAR DNA-3-methyladenine glycosylase I - Staphylococcus aureus (strain MRSA252) go_0006284
>Q7M8P5|Q7M8P5_WOLSU ENDONUCLEASE III - Wolinella succinogenes go_0006284
>Q8P7F9|Q8P7F9_XANCP DNA methylation and regulatory protein Ada or - Xanthomonas campestris pv. campestris go_0006284
>Q8PN41|Q8PN41_XANAC DNA-3-methyladenine glycosylase - Xanthomonas axonopodis pv. citri go_0006284
>Q8PPS9|Q8PPS9_XANAC DNA glycosylase - Xanthomonas axonopodis pv. citri go_0006284
>Q2IMM5|Q2IMM5_ANADE DNA-(Apurinic or apyrimidinic site) lyase / Formamidopyrimidine-DNA glycosylase - Anaeromyxobacter dehalogenans (strain 2CP-C) go_0006284
>Q2KC10|Q2KC10_RHIEC DNA-3-methyladenine glycosylase I protein - Rhizobium etli (strain CFN 42 / ATCC 51251) go_0006284
>Q256D1|Q256D1_CHLFF Enodnuclease III - Chlamydophila felis (strain Fe/C-56) go_0006284
>Q2JW22|Q2JW22_SYNJA Base excision DNA repair protein, HhH-GPD family - Synechococcus sp. (strain JA-3-3Ab) (Cyanobacteria bacterium Yellowstone A-Pri go_0006284
>Q3SET8|Q3SET8_THIDA A/G-specific adenine glycosylase MutY - Thiobacillus denitrificans (strain ATCC 25259) go_0006284
>Q6G4B2|Q6G4B2_BARHE A/G-specific adenine glycosylase - Bartonella henselae (Rochalimaea henselae) go_0006284
>Q92B70|Q92B70_LISIN Lin1680 protein - Listeria innocua go_0006284
>Q38W06|Q38W06_LACSS 3-methyl-adenine DNA glycosylase I - Lactobacillus sakei subsp. sakei (strain 23K) go_0006284
>Q722P0|Q722P0_LISMF Endonuclease III domain protein - Listeria monocytogenes serotype 4b (strain F2365) go_0006284
>Q9JYA4|Q9JYA4_NEIMB DNA-3-methyladenine glycosylase I - Neisseria meningitidis serogroup B go_0006284
>Q3ZYR7|Q3ZYR7_DEHSC DNA glycosylase - Dehalococcoides sp. (strain CBDB1) go_0006284
>Q4UZ10|Q4UZ10_XANC8 DNA glycosylase - Xanthomonas campestris pv. campestris (strain 8004) go_0006284
>Q80892|Q80892_CHV12 Uracil-DNA glycosylase - Cercopithecine herpesvirus 12 (CeHV-12) (Baboon herpesvirus) go_0006284
>Q98108|Q98108_9ALPH Uracil-DNA glycosylase - Gallid herpesvirus 1 go_0006284
>Q4S3Z6|Q4S3Z6_TETNG Chromosome 20 SCAF14744, whole genome shotgun sequence. - Tetraodon nigroviridis (Green puffer) go_0006284
>Q64A66|Q64A66_9ARCH 8-oxoguanine DNA glycosylase - uncultured archaeon GZfos33E1 go_0006284
>Q9V0W6|Q9V0W6_PYRAB Nth endonuclease III - Pyrococcus abyssi go_0006284
>Q8THA8|Q8THA8_METAC DNA-(Apurinic or apyrimidinic site) lyase - Methanosarcina acetivorans go_0006284
>Q9UZ73|Q9UZ73_PYRAB AlkA 3-methyladenine DNA glycosylase - Pyrococcus abyssi go_0006284
>Q46EZ3|Q46EZ3_METBF Endonuclease III - Methanosarcina barkeri (strain Fusaro / DSM 804) go_0006284
>Q6FSX5|Q6FSX5_CANGA Uracil-DNA glycosylase - Candida glabrata (Yeast) (Torulopsis glabrata) go_0006284
>Q5KND4|Q5KND4_CRYNE Uracil-DNA glycosylase - Cryptococcus neoformans (Filobasidiella neoformans) go_0006284
>Q5CV50|Q5CV50_CRYPV DNA-3-methyladenine glycosidase - Cryptosporidium parvum Iowa II go_0006284
>Q6SCL5|Q6SCL5_PLAFA 8-oxo-guanine DNA glycosylase - Plasmodium falciparum go_0006284
>Q4QDZ4|Q4QDZ4_LEIMA Uracil-DNA glycosylase - Leishmania major go_0006284
>Q7XT71|Q7XT71_ORYSA OSJNBa0029H02.23 protein - Oryza sativa (Rice) go_0006284
>Q03LJ3|Q03LJ3_STRTD Formamidopyrimidine-DNA glycosylase / DNA-(Apurinic or apyrimidinic site) lyase - Streptococcus thermophilus (strain ATCC BAA-491 go_0006284
>Q21LE9|Q21LE9_SACD2 Uracil-DNA glycosylase - Saccharophagus degradans (strain 2-40 / ATCC 43961 / DSM 17024) go_0006284
>Q3CGT7|Q3CGT7_THEET Helix-hairpin-helix motif:HhH-GPD - Thermoanaerobacter ethanolicus ATCC 33223 go_0006284
>Q03K95|Q03K95_STRTD DNA-(Apurinic or apyrimidinic site) lyase / endonuclease III - Streptococcus thermophilus (strain ATCC BAA-491 / LMD-9) go_0006284
>Q1U9X9|Q1U9X9_LACRE Methylpurine-DNA glycosylase - Lactobacillus reuteri 100-23 go_0006284
>Q036B3|Q036B3_LACC3 DNA-3-methyladenine glycosylase I - Lactobacillus casei (strain ATCC 334) go_0006284
>Q0H4Y7|Q0H4Y7_HELPY MutY - Helicobacter pylori (Campylobacter pylori) go_0006284
>Q1GDT3|Q1GDT3_SILST DNA-(Apurinic or apyrimidinic site) lyase / endonuclease III - Silicibacter sp. (strain TM1040) go_0006284
>A0AJZ9|A0AJZ9_LISW6 Nth protein - Listeria welshimeri serovar 6b (strain ATCC 35897 / DSM 20650 / SLCC5334) go_0006284
>Q0H4X6|Q0H4X6_HELPY MutY - Helicobacter pylori (Campylobacter pylori) go_0006284
>Q1ZEF8|Q1ZEF8_9GAMM Endonuclease III - Psychromonas sp. CNPT3 go_0006284
>Q04G10|Q04G10_OENOB Formamidopyrimidine-DNA glycosylase / DNA-(Apurinic or apyrimidinic site) lyase - Oenococcus oeni (strain BAA-331 / PSU-1) go_0006284
>Q20Y95|Q20Y95_RHOPB A/G-specific DNA-adenine glycosylase - Rhodopseudomonas palustris (strain BisB18) go_0006284
>Q2B350|Q2B350_9BACI YfhQ - Bacillus sp. NRRL B-14911 go_0006284
>Q7PBP9|Q7PBP9_RICSI Rare lipoprotein A - Rickettsia sibirica 246 go_0006284
>Q1GFB1|Q1GFB1_SILST DNA-3-methyladenine glycosylase I - Silicibacter sp. (strain TM1040) go_0006284
>Q09CX6|Q09CX6_STIAU DNA-3-methyladenine glycosylase 1 - Stigmatella aurantiaca DW4/3-1 go_0006284
>Q0HIH4|Q0HIH4_SHESM DNA-(Apurinic or apyrimidinic site) lyase / endonuclease III - Shewanella sp. (strain MR-4) go_0006284
>Q0JY41|Q0JY41_RALEH DNA-3-methyladenine glycosylase II, adenosine deaminase - Ralstonia eutropha (strain ATCC 17699 / H16 / DSM 428 / Stanier 337) (C go_0006284
>Q4HMP2|Q4HMP2_CAMLA Endonuclease III - Campylobacter lari RM2100 go_0006284
>Q11KB0|Q11KB0_MESSB A/G-specific DNA-adenine glycosylase - Mesorhizobium sp. (strain BNC1) go_0006284
>Q3REM1|Q3REM1_XYLFA A/G-specific adenine glycosylase MutY - Xylella fastidiosa Dixon go_0006284
>Q5I692|Q5I692_9BACT DNA glycosylase - symbiont bacterium of Paederus fuscipes go_0006284
>Q8VN72|Q8VN72_HELPY A/G-specific adenine glycosylase - Helicobacter pylori (Campylobacter pylori) go_0006284
>Q0H4U9|Q0H4U9_HELPY MutY - Helicobacter pylori (Campylobacter pylori) go_0006284
>Q7A0V4|Q7A0V4_STAAW Endonuclease-like protein - Staphylococcus aureus (strain MW2) go_0006284
>Q8D8U5|Q8D8U5_VIBVU 3-methyladenine DNA glycosylase - Vibrio vulnificus go_0006284
>Q2IPL2|Q2IPL2_ANADE Transcriptional regulator Ada / DNA-O6-methylguanine--protein-cysteine S-methyltransferase / DNA-3-methyladenine glycosylase II - go_0006284
>Q48GN8|Q48GN8_PSE14 DNA-3-methyladenine glycosylase 1 - Pseudomonas syringae pv. phaseolicola (strain 1448A / Race 6) go_0006284
>Q7VRG8|Q7VRG8_BLOFL A/G-specific adenine glycosylase - Blochmannia floridanus go_0006284
>Q7W5F8|Q7W5F8_BORPA Endonuclease III - Bordetella parapertussis go_0006284
>Q8P763|Q8P763_XANCP DNA-3-methyladenine glycosylase I - Xanthomonas campestris pv. campestris go_0006284
>Q9RCW5|Q9RCW5_STRCO DNA glycosylase - Streptomyces coelicolor go_0006284
>Q2NRB5|Q2NRB5_SODGM Adenine glycosylase - Sodalis glossinidius (strain morsitans) go_0006284
>Q2RP99|Q2RP99_RHORT A/G-specific DNA-adenine glycosylase - Rhodospirillum rubrum (strain ATCC 11170 / NCIB 8255) go_0006284
>Q46KC7|Q46KC7_PROMT DNA glycosylase - Prochlorococcus marinus (strain NATL2A) go_0006284
>Q47KW4|Q47KW4_THEFY HhH-GPD:Iron-sulfur cluster loop - Thermobifida fusca (strain YX) go_0006284
>Q4FTH6|Q4FTH6_PSYAR DNA-(Apurinic or apyrimidinic site) lyase / endonuclease III - Psychrobacter arcticum go_0006284
>Q5FRZ3|Q5FRZ3_GLUOX A/G-specific adenine DNA glycosylase - Gluconobacter oxydans (Gluconobacter suboxydans) go_0006284
>Q57EM8|Q57EM8_BRUAB MutY, A/G-specific adenine glycosylase - Brucella abortus go_0006284
>Q5PDX2|Q5PDX2_SALPA DNA-3-methyladenine glycosidase II - Salmonella paratyphi A go_0006284
>Q898T7|Q898T7_CLOTE Endonuclease III - Clostridium tetani go_0006284
>Q2P279|Q2P279_XANOM 3-methyladenine DNA glycosylase - Xanthomonas oryzae pv. oryzae (strain MAFF 311018) go_0006284
>Q7M9R1|Q7M9R1_WOLSU A/G-SPECIFIC ADENINE GLYCOSYLASE EC 3.2.2. - Wolinella succinogenes go_0006284
>Q9PDQ3|Q9PDQ3_XYLFA DNA-3-methyladenine glycosidase - Xylella fastidiosa go_0006284
>Q2W9N9|Q2W9N9_MAGMM DNA glycosylase - Magnetospirillum magneticum (strain AMB-1 / ATCC 700264) go_0006284
>Q5N359|Q5N359_SYNP6 DNA-(Apurinic or apyrimidinic site) lyase - Synechococcus sp. (strain ATCC 27144 / PCC 6301 / SAUG 1402/1) (Anacystis nidulans) go_0006284
>Q65U37|Q65U37_MANSM Nth protein - Mannheimia succiniciproducens (strain MBEL55E) go_0006284
>Q5BK44|Q5BK44_RAT Uracil-DNA glycosylase - Rattus norvegicus (Rat) go_0006284
>Q9Z2J2|Q9Z2J2_CRIGR Apurinic/apyrimidinic endonuclease - Cricetulus griseus (Chinese hamster) go_0006284
>Q8UZG9|Q8UZG9_9GAMA Uracil-DNA glycosylase - Cercopithecine herpesvirus 15 (Rhesus lymphocryptovirus) go_0006284
>O26841|O26841_METTH Endonuclease III related protein - Methanobacterium thermoautotrophicum go_0006284
>Q4J8R2|Q4J8R2_SULAC Endonuclease III - Sulfolobus acidocaldarius go_0006284
>Q9HK18|Q9HK18_THEAC Endonuclease III related protein - Thermoplasma acidophilum go_0006284
>Q46B02|Q46B02_METBF 8-oxoguanine DNA glycosylase - Methanosarcina barkeri (strain Fusaro / DSM 804) go_0006284
>Q8TK57|Q8TK57_METAC 8-oxoguanine DNA glycosylase - Methanosarcina acetivorans go_0006284
>A0DCH8|A0DCH8_PARTE Chromosome undetermined scaffold_45, whole genome shotgun sequence - Paramecium tetraurelia go_0006284
>Q22BE5|Q22BE5_TETTH HhH-GPD superfamily base excision DNA repair protein - Tetrahymena thermophila SB210 go_0006284
>Q8ILU6|Q8ILU6_PLAF7 Uracil-DNA glycosylase - Plasmodium falciparum (isolate 3D7) go_0006284
>Q07IB9|Q07IB9_RHOP5 DNA-3-methyladenine glycosylase I - Rhodopseudomonas palustris (strain BisA53) go_0006284
>Q0VT21|Q0VT21_ALCBS DNA-3-methyladenine glycosidase I - Alcanivorax borkumensis (strain SK2 / ATCC 700651 / DSM 11573) go_0006284
>Q1GY28|Q1GY28_METFK Uracil-DNA glycosylase - Methylobacillus flagellatus (strain KT / ATCC 51484 / DSM 6875) go_0006284
>Q4HF59|Q4HF59_CAMCO Uracil-DNA glycosylase - Campylobacter coli RM2228 go_0006284
>Q056Y4|Q056Y4_BUCCC A/G-specific adenine glycosylase - Buchnera aphidicola subsp. Cinara cedri go_0006284
>Q0G5Y3|Q0G5Y3_9RHIZ DNA glycosylase - Fulvimarina pelagi HTCC2506 go_0006284
>Q3D215|Q3D215_STRAG Uracil-DNA glycosylase - Streptococcus agalactiae H36B go_0006284
>Q1CYH4|Q1CYH4_MYXXD Base excision DNA repair protein, HhH-GPD family - Myxococcus xanthus (strain DK 1622) go_0006284
>A0J3D2|A0J3D2_9GAMM Uracil-DNA glycosylase - Shewanella woodyi ATCC 51908 go_0006284
>Q129L3|Q129L3_POLSJ HhH-GPD - Polaromonas sp. (strain JS666 / ATCC BAA-500) go_0006284
>Q18Y30|Q18Y30_DESHD Uracil-DNA glycosylase - Desulfitobacterium hafniense (strain DCB-2) go_0006284
>Q1C7K8|Q1C7K8_YERPA DNA-(Apurinic or apyrimidinic site) lyase / endonuclease III - Yersinia pestis (biovar Antiqua strain Antiqua) go_0006284
>Q41E44|Q41E44_9BACI DNA glycosylase - Exiguobacterium sibiricum 255-15 go_0006284
>Q1AT11|Q1AT11_RUBXD DNA-(Apurinic or apyrimidinic site) lyase / Formamidopyrimidine-DNA glycosylase - Rubrobacter xylanophilus (strain DSM 9941 / NBR go_0006284
>Q4MWH5|Q4MWH5_BACCE DNA-3-methyladenine glycosylase - Bacillus cereus G9241 go_0006284
>Q2C7Y3|Q2C7Y3_9GAMM Uracil-DNA glycosylase - Photobacterium sp. SKA34 go_0006284
>Q41DS8|Q41DS8_9BACI Methylpurine-DNA glycosylase - Exiguobacterium sibiricum 255-15 go_0006284
>Q08A44|Q08A44_SHEFN DNA-3-methyladenine glycosylase I - Shewanella frigidimarina (strain NCIMB 400) go_0006284
>Q1JF70|Q1JF70_STRPD A/G-specific adenine DNA glycosylase - Streptococcus pyogenes serotype M2 (strain MGAS10270) go_0006284
>Q02Z68|Q02Z68_LACLS DNA-3-methyladenine glycosylase I - Lactococcus lactis subsp. cremoris (strain SK11) go_0006284
>Q0BSG3|Q0BSG3_GRABC DNA-3-methyladenine glycosylase II - Granulobacter bethesdensis (strain ATCC BAA-1260 / CGDNIH1) go_0006284
>Q0H513|Q0H513_HELPY MutY - Helicobacter pylori (Campylobacter pylori) go_0006284
>Q1DE97|Q1DE97_MYXXD Uracil-DNA glycosylase - Myxococcus xanthus (strain DK 1622) go_0006284
>Q1RGX7|Q1RGX7_RICBR Endonuclease III - Rickettsia bellii (strain RML369-C) go_0006284
>Q3VQ42|Q3VQ42_9CHLB Endonuclease III/Nth - Pelodictyon phaeoclathratiforme BU-1 go_0006284
>Q0H4W8|Q0H4W8_HELPY MutY - Helicobacter pylori (Campylobacter pylori) go_0006284
>Q0Q707|Q0Q707_HELPY MutY - Helicobacter pylori (Campylobacter pylori) go_0006284
>Q8VNG5|Q8VNG5_HELPY A/G-specific adenine glycosylase - Helicobacter pylori (Campylobacter pylori) go_0006284
>Q9S3E0|Q9S3E0_HELPY MutY protein - Helicobacter pylori (Campylobacter pylori) go_0006284
>Q3JZH9|Q3JZH9_STRA1 A/G-specific adenine glycosylase - Streptococcus agalactiae serotype Ia go_0006284
>Q6YR53|Q6YR53_ONYPE Uracil-DNA glycosylase - Onion yellows phytoplasma go_0006284
>Q88R48|Q88R48_PSEPK A/G specific adenine glycosylase - Pseudomonas putida (strain KT2440) go_0006284
>Q7NSX6|Q7NSX6_CHRVO Endonuclease III - Chromobacterium violaceum go_0006284
>Q7WNY8|Q7WNY8_BORBR DNA glycosylase - Bordetella bronchiseptica (Alcaligenes bronchisepticus) go_0006284
>Q820I4|Q820I4_NITEU HhH-GPD:Iron-sulfur cluster loop - Nitrosomonas europaea go_0006284
>Q826A4|Q826A4_STRAW DNA glycosylase - Streptomyces avermitilis go_0006284
>Q48TY3|Q48TY3_STRPM Endonuclease III - Streptococcus pyogenes serotype M28 go_0006284
>Q4ZPK4|Q4ZPK4_PSEU2 Endonuclease III/Nth - Pseudomonas syringae pv. syringae (strain B728a) go_0006284
>Q5HF84|Q5HF84_STAAC DNA glycosylase - Staphylococcus aureus (strain COL) go_0006284
>Q72RI6|Q72RI6_LEPIC Endonuclease III - Leptospira interrogans serogroup Icterohaemorrhagiae serovar copenhageni go_0006284
>Q2JM28|Q2JM28_SYNJB DNA glycosylase - Synechococcus sp. (strain JA-2-3B'a(2-13)) (Cyanobacteria bacterium Yellowstone B-Prime) go_0006284
>Q5E2Y8|Q5E2Y8_VIBF1 Uracil-DNA glycosylase - Vibrio fischeri (strain ATCC 700601 / ES114) go_0006284
>Q67PV6|Q67PV6_SYMTH Endonuclease III - Symbiobacterium thermophilum go_0006284
>Q7N7I0|Q7N7I0_PHOLL A/G-specific adenine glycosylase - Photorhabdus luminescens subsp. laumondii go_0006284
>Q2LY55|Q2LY55_SYNAS A/g-specific DNA glycosylase - Syntrophus aciditrophicus (strain SB) go_0006284
>Q4FRL3|Q4FRL3_PSYAR Uracil-DNA glycosylase - Psychrobacter arcticum go_0006284
>Q2P2Z7|Q2P2Z7_XANOM Endonuclease III - Xanthomonas oryzae pv. oryzae (strain MAFF 311018) go_0006284
>Q39E53|Q39E53_BURS3 Endonuclease III / DNA-(Apurinic or apyrimidinic site) lyase - Burkholderia sp. (strain 383) (Burkholderia cepacia (strain ATCC 1 go_0006284
>Q3BXX0|Q3BXX0_XANC5 DNA glycosylase - Xanthomonas campestris pv. vesicatoria (strain 85-10) go_0006284
>Q3SW68|Q3SW68_NITWN Endonuclease III / DNA-(Apurinic or apyrimidinic site) lyase - Nitrobacter winogradskyi (strain Nb-255 / ATCC 25391) go_0006284
>Q4JX54|Q4JX54_CORJK DNA glycosylase - Corynebacterium jeikeium (strain K411) go_0006284
>Q7A0P3|Q7A0P3_STAAW DNA-3-methyladenine glycosidase - Staphylococcus aureus (strain MW2) go_0006284
>Q83D07|Q83D07_COXBU A/G-specific adenine glycosylase - Coxiella burnetii go_0006284
>Q8A7M6|Q8A7M6_BACTN A/G-specific adenine glycosylase - Bacteroides thetaiotaomicron go_0006284
>Q81SS5|Q81SS5_BACAN Endonuclease III - Bacillus anthracis go_0006284
>Q3T9H8|Q3T9H8_MOUSE Activated spleen cDNA, RIKEN full-length enriched library, clone:F830211N02 product:single-strand selective monofunctional uracil go_0006284
>Q91VT0|Q91VT0_MOUSE DNA polymerase - Mus musculus (Mouse) go_0006284
>O39497|O39497_9ALPH Uracil-DNA glycosylase - Bovine herpesvirus type 1.1 go_0006284
>Q1PCA9|Q1PCA9_FHV1 Uracil-DNA glycosylase - Feline herpesvirus 1 (FeHV-1) (Feline viral rhinotracheitis virus) go_0006284
>Q7T5F1|Q7T5F1_CHV1 Uracil-DNA glycosylase - Cercopithecine herpesvirus 1 (CeHV-1) (Simian herpes B virus) go_0006284
>Q4SD40|Q4SD40_TETNG Chromosome 1 SCAF14643, whole genome shotgun sequence. - Tetraodon nigroviridis (Green puffer) go_0006284
>Q07G85|Q07G85_XENTR Uracil-DNA glycosylase - Xenopus tropicalis (Western clawed frog) (Silurana tropicalis) go_0006284
>Q6ING8|Q6ING8_XENLA Uracil-DNA glycosylase - Xenopus laevis (African clawed frog) go_0006284
>Q2FKR8|Q2FKR8_METHJ DNA-3-methyladenine glycosylase III - Methanospirillum hungatei (strain JF-1 / DSM 864) go_0006284
>Q8SRB8|Q8SRB8_ENCCU ENDONUCLEASE III - Encephalitozoon cuniculi go_0006284
>Q5DGR9|Q5DGR9_SCHJA SJCHGC01733 protein - Schistosoma japonicum (Blood fluke) go_0006284
>Q9VCD5|Q9VCD5_DROME CG10694-PA - Drosophila melanogaster (Fruit fly) go_0006284
>Q67UR6|Q67UR6_ORYSJ Methyladenine glycosylase protein-like - Oryza sativa subsp. japonica (Rice) go_0006284
>Q3D908|Q3D908_STRAG DNA glycosylase - Streptococcus agalactiae COH1 go_0006284
>Q4EQ56|Q4EQ56_LISMO DNA glycosylase - Listeria monocytogenes str. 1/2a F6854 go_0006284
>Q4IWB3|Q4IWB3_AZOVI Endonuclease III/Nth - Azotobacter vinelandii AvOP go_0006284
>Q9XBJ4|Q9XBJ4_BACCE DNA alkylation repair enzyme - Bacillus cereus go_0006284
>Q0HWS4|Q0HWS4_SHESR DNA-3-methyladenine glycosylase II / Transcriptional regulator Ada / DNA-O6-methylguanine--protein-cysteine S-methyltransferase - go_0006284
>Q0I515|Q0I515_HAES1 A/G-specific DNA-adenine glycosylase - Haemophilus somnus (strain 129Pt) (Histophilus somni (strain 129Pt)) go_0006284
>Q193D3|Q193D3_DESHD Endonuclease III - Desulfitobacterium hafniense (strain DCB-2) go_0006284
>Q1GHH6|Q1GHH6_SILST HhH-GPD - Silicibacter sp. (strain TM1040) go_0006284
>Q1YF33|Q1YF33_9RHIZ Endonuclease III - Aurantimonas sp. SI85-9A1 go_0006284
>Q2AHL4|Q2AHL4_9FIRM Endonuclease III/Nth - Halothermothrix orenii H 168 go_0006284
>Q7D0Y9|Q7D0Y9_AGRT5 3-methyladenine-DNA glycosylase - Agrobacterium tumefaciens (strain C58 / ATCC 33970) go_0006284
>Q09CM6|Q09CM6_STIAU Endonuclease III - Stigmatella aurantiaca DW4/3-1 go_0006284
>Q1KN00|Q1KN00_NEIME DNA glycosylase - Neisseria meningitidis go_0006284
>Q1NMQ1|Q1NMQ1_9DELT DNA glycosylase - delta proteobacterium MLMS-1 go_0006284
>Q3LC10|Q3LC10_9MOLU DNA glycosylase - Candidatus Phytoplasma solani go_0006284
>Q038W3|Q038W3_LACC3 Predicted EndoIII-related endonuclease - Lactobacillus casei (strain ATCC 334) go_0006284
>Q1LIH1|Q1LIH1_RALME Uracil-DNA glycosylase - Ralstonia metallidurans (strain CH34 / ATCC 43123 / DSM 2839) go_0006284
>Q21YR9|Q21YR9_RHOFD HhH-GPD - Rhodoferax ferrireducens (strain DSM 15236 / ATCC BAA-621 / T118) go_0006284
>Q3VT30|Q3VT30_PROAE HhH-GPD - Prosthecochloris aestuarii DSM 271 go_0006284
>A0JV63|A0JV63_ARTS2 DNA-(Apurinic or apyrimidinic site) lyase / Formamidopyrimidine-DNA glycosylase - Arthrobacter sp. (strain FB24) go_0006284
>Q096A8|Q096A8_STIAU Endonuclease III - Stigmatella aurantiaca DW4/3-1 go_0006284
>Q0H4W7|Q0H4W7_HELPY MutY - Helicobacter pylori (Campylobacter pylori) go_0006284
>Q4ANW1|Q4ANW1_9CHLB Methylpurine-DNA glycosylase - Chlorobium phaeobacteroides BS1 go_0006284
>Q0AQT9|Q0AQT9_MARMM HhH-GPD family protein - Maricaulis maris (strain MCS10) go_0006284
>Q1CV15|Q1CV15_HELPH A/G-specific adenine glycosylase - Helicobacter pylori (strain HPAG1) go_0006284
>Q1JI49|Q1JI49_STRPD DNA glycosylase - Streptococcus pyogenes serotype M2 (strain MGAS10270) go_0006284
>Q1KMX0|Q1KMX0_NEIME Endonuclease III - Neisseria meningitidis go_0006284
>Q8VNH0|Q8VNH0_HELPY A/G-specific adenine glycosylase - Helicobacter pylori (Campylobacter pylori) go_0006284
>Q891G0|Q891G0_CLOTE 8-oxoguanine DNA glycosylase - Clostridium tetani go_0006284
>Q3A7R2|Q3A7R2_PELCD A/G-specific DNA-adenine glycosylase - Pelobacter carbinolicus (strain DSM 2380 / Gra Bd 1) go_0006284
>Q6NIE8|Q6NIE8_CORDI DNA glycosylase - Corynebacterium diphtheriae go_0006284
>Q312B2|Q312B2_DESDG DNA-3-methyladenine glycosylase III precursor - Desulfovibrio desulfuricans (strain G20) go_0006284
>Q6G866|Q6G866_STAAS HhH-GPD superfamily base excision DNA repair protein - Staphylococcus aureus (strain MSSA476) go_0006284
>Q3Z0D5|Q3Z0D5_SHISS 3-methyl-adenine DNA glycosylase II, inducible - Shigella sonnei (strain Ss046) go_0006284
>Q5HBT4|Q5HBT4_EHRRW Endonuclease III - Ehrlichia ruminantium (strain Welgevonden) go_0006284
>Q46HD9|Q46HD9_PROMT Methylpurine-DNA glycosylase - Prochlorococcus marinus (strain NATL2A) go_0006284
>Q5QY59|Q5QY59_IDILO A/G-specific DNA glycosylase - Idiomarina loihiensis go_0006284
>O84703|O84703_CHLTR Endonuclease III - Chlamydia trachomatis go_0006284
>Q3IEI2|Q3IEI2_PSEHT DNA glycosylase - Pseudoalteromonas haloplanktis (strain TAC 125) go_0006284
>Q603A8|Q603A8_METCA Endonuclease III - Methylococcus capsulatus go_0006284
>Q67KM6|Q67KM6_SYMTH Endonuclease III - Symbiobacterium thermophilum go_0006284
>Q6G0B9|Q6G0B9_BARQU A/G-specific adenine glycosylase - Bartonella quintana (Rochalimaea quintana) go_0006284
>Q743X2|Q743X2_MYCPA MutY - Mycobacterium paratuberculosis go_0006284
>Q7WLK9|Q7WLK9_BORBR DNA-3-methyladenine glycosylase - Bordetella bronchiseptica (Alcaligenes bronchisepticus) go_0006284
>Q9KRH0|Q9KRH0_VIBCH DNA-3-methyladenine glycosidase I - Vibrio cholerae go_0006284
>Q2Y5I0|Q2Y5I0_NITMU DNA-(Apurinic or apyrimidinic site) lyase - Nitrosospira multiformis (strain ATCC 25196 / NCIMB 11849) go_0006284
>Q7V9P0|Q7V9P0_PROMA A/G-specific DNA glycosylase - Prochlorococcus marinus go_0006284
>Q8PBI8|Q8PBI8_XANCP DNA-3-methyladenine glycosylase - Xanthomonas campestris pv. campestris go_0006284
>Q69070|Q69070_9BETA Uracil-DNA glycosylase - Human herpesvirus 6 go_0006284
>Q9EMH5|Q9EMH5_AMEPV Uracil-DNA glycosylase - Amsacta moorei entomopoxvirus (AmEPV) go_0006284
>O37930|O37930_FHV1 Uracil-DNA glycosylase - Feline herpesvirus 1 (FeHV-1) (Feline viral rhinotracheitis virus) go_0006284
>Q9J2K1|Q9J2K1_9GAMA Uracil-DNA glycosylase - Rhesus monkey rhadinovirus H26-95 go_0006284
>Q12YB5|Q12YB5_METBU DNA-3-methyladenine glycosylase I - Methanococcoides burtonii (strain DSM 6242) go_0006284
>Q18H56|Q18H56_HALWD DNA N-glycosylase / DNA lyase - Haloquadratum walsbyi (strain DSM 16790) go_0006284
>Q12WZ7|Q12WZ7_METBU Endonuclease III / DNA-(Apurinic or apyrimidinic site) lyase - Methanococcoides burtonii (strain DSM 6242) go_0006284
>Q8PT30|Q8PT30_METMA Endonuclease III - Methanosarcina mazei (Methanosarcina frisia) go_0006284
>Q9HQ62|Q9HQ62_HALSA 3-methyladenine DNA glycosylase - Halobacterium salinarium (Halobacterium halobium) go_0006284
>Q0U8C3|Q0U8C3_PHANO Uracil-DNA glycosylase - Phaeosphaeria nodorum (Septoria nodorum) go_0006284
>Q756E0|Q756E0_ASHGO Uracil-DNA glycosylase - Ashbya gossypii (Yeast) (Eremothecium gossypii) go_0006284
>Q1W6H1|Q1W6H1_HUMAN DNA-3-methyladenine glycosylase - Homo sapiens (Human) go_0006284
>Q9LMY4|Q9LMY4_ARATH F21F23.7 protein - Arabidopsis thaliana (Mouse-ear cress) go_0006284
>Q0E138|Q0E138_ORYSJ Os02g0494700 protein - Oryza sativa subsp. japonica (Rice) go_0006284
>A0H6N7|A0H6N7_COMTE HhH-GPD - Comamonas testosteroni KF-1 go_0006284
>Q4HPX1|Q4HPX1_CAMUP A/G-specific adenine glycosylase - Campylobacter upsaliensis RM3195 go_0006284
>Q9S3D8|Q9S3D8_HELPY MutY protein - Helicobacter pylori (Campylobacter pylori) go_0006284
>Q1RJC3|Q1RJC3_RICBR Fic family protein - Rickettsia bellii (strain RML369-C) go_0006284
>Q1ZF28|Q1ZF28_9GAMM A/G-specific adenine glycosylase - Psychromonas sp. CNPT3 go_0006284
>Q20WS8|Q20WS8_RHOPB HhH-GPD - Rhodopseudomonas palustris (strain BisB18) go_0006284
>Q20YD1|Q20YD1_RHOPB DNA-3-methyladenine glycosylase I - Rhodopseudomonas palustris (strain BisB18) go_0006284
>Q40K22|Q40K22_EHRCH Endonuclease III/Nth - Ehrlichia chaffeensis str. Sapulpa go_0006284
>A0M2A9|A0M2A9_GRAFK Endonuclease III - Gramella forsetii (strain KT0803) go_0006284
>Q4E889|Q4E889_9RICK DNA-3-methyladenine glycosylase - Wolbachia endosymbiont of Drosophila simulans go_0006284
>Q4EHL5|Q4EHL5_LISMO DNA glycosylase - Listeria monocytogenes str. 4b H7858 go_0006284
>Q848L0|Q848L0_9BACT MutY - uncultured bacterium go_0006284
>Q0BBR0|Q0BBR0_BURCM A/G-specific DNA-adenine glycosylase - Burkholderia cepacia (strain ATCC 53795 / AMMD) go_0006284
>Q0H4Z4|Q0H4Z4_HELPY MutY - Helicobacter pylori (Campylobacter pylori) go_0006284
>Q0S339|Q0S339_RHOSR DNA glycosylase - Rhodococcus sp. (strain RHA1) go_0006284
>Q1ASN5|Q1ASN5_RUBXD DNA-(Apurinic or apyrimidinic site) lyase / endonuclease III - Rubrobacter xylanophilus (strain DSM 9941 / NBRC 16129) go_0006284
>Q1KMX7|Q1KMX7_NEIME MutY - Neisseria meningitidis go_0006284
>Q0AAH4|Q0AAH4_ALHEH DNA-(Apurinic or apyrimidinic site) lyase / endonuclease III - Alkalilimnicola ehrlichei (strain MLHE-1) go_0006284
>Q0RTW7|Q0RTW7_FRAAA DNA glycosylase - Frankia alni (strain ACN14a) go_0006284
>Q4C137|Q4C137_CROWT DNA-3-methyladenine glycosylase II - Crocosphaera watsonii go_0006284
>A0FQF5|A0FQF5_9BURK A/G-specific adenine glycosylase - Burkholderia phymatum STM815 go_0006284
>A0GUA3|A0GUA3_9BURK Uracil-DNA glycosylase - Burkholderia phytofirmans PsJN go_0006284
>Q3VTJ5|Q3VTJ5_PROAE HhH-GPD - Prosthecochloris aestuarii DSM 271 go_0006284
>Q021F3|Q021F3_SOLUE DNA-(Apurinic or apyrimidinic site) lyase / Formamidopyrimidine-DNA glycosylase - Solibacter usitatus (strain Ellin6076) go_0006284
>Q26HH6|Q26HH6_9BACT Adenine glycosylase - Flavobacteria bacterium BBFL7 go_0006284
>Q2A3R8|Q2A3R8_FRATH Endonuclease III - Francisella tularensis subsp. holarctica (strain LVS) go_0006284
>Q8VLI9|Q8VLI9_HELPY A/G-specific adenine glycosylase - Helicobacter pylori (Campylobacter pylori) go_0006284
>Q8VNH8|Q8VNH8_HELPY A/G-specific adenine glycosylase - Helicobacter pylori (Campylobacter pylori) go_0006284
>Q4K7R7|Q4K7R7_PSEF5 DNA-3-methyladenine glycosylase II - Pseudomonas fluorescens (strain Pf-5 / ATCC BAA-477) go_0006284
>Q5ZXW3|Q5ZXW3_LEGPH 3-methyladenine DNA glycosylase - Legionella pneumophila subsp. pneumophila (strain Philadelphia 1 / ATCC 33152 / DSM 7513) go_0006284
>Q500T5|Q500T5_PSEU2 DNA-3-methyladenine glycosylase I - Pseudomonas syringae pv. syringae (strain B728a) go_0006284
>Q2VZK1|Q2VZK1_MAGMM Predicted EndoIII-related endonuclease - Magnetospirillum magneticum (strain AMB-1 / ATCC 700264) go_0006284
>Q4A7E8|Q4A7E8_MYCH7 DNA glycosylase - Mycoplasma hyopneumoniae (strain 7448) go_0006284
>Q4A8N4|Q4A8N4_MYCH7 Uracil-dna glycosylase - Mycoplasma hyopneumoniae (strain 7448) go_0006284
>Q5SM31|Q5SM31_THET8 Endonuclease III - Thermus thermophilus (strain HB8 / ATCC 27634 / DSM 579) go_0006284
>Q87DV8|Q87DV8_XYLFT DNA-3-methyladenine glycosidase - Xylella fastidiosa (strain Temecula1 / ATCC 700964) go_0006284
>Q8PJH8|Q8PJH8_XANAC A/G-specific adenine glycosylase - Xanthomonas axonopodis pv. citri go_0006284
>Q39CU5|Q39CU5_BURS3 A/G-specific DNA-adenine glycosylase - Burkholderia sp. (strain 383) (Burkholderia cepacia (strain ATCC 17760 / NCIB 9086 / R1819 go_0006284
>Q5FJX5|Q5FJX5_LACAC Endonuclease III - Lactobacillus acidophilus go_0006284
>Q63GC2|Q63GC2_BACCZ A/G-specific adenine glycosylase - Bacillus cereus (strain ZK / E33L) go_0006284
>Q6MHP0|Q6MHP0_BDEBA Uracil-DNA glycosylase - Bdellovibrio bacteriovorus go_0006284
>Q8DIE9|Q8DIE9_SYNEL Endonuclease III - Synechococcus elongatus (Thermosynechococcus elongatus) go_0006284
>Q579R0|Q579R0_BRUAB DNA-3-methyladenine glycosidase I - Brucella abortus go_0006284
>Q6GFI9|Q6GFI9_STAAR HhH-GPD superfamily base excision DNA repair protein - Staphylococcus aureus (strain MRSA252) go_0006284
>Q7W861|Q7W861_BORPA DNA-3-methyladenine glycosylase - Bordetella parapertussis go_0006284
>Q9ZLP6|Q9ZLP6_HELPJ ENDONUCLEASE III - Helicobacter pylori J99 (Campylobacter pylori J99) go_0006284
>Q3B0L0|Q3B0L0_SYNS9 A/G-specific DNA-adenine glycosylase - Synechococcus sp. (strain CC9902) go_0006284
>Q3Z1Y8|Q3Z1Y8_SHISS Endonuclease III - Shigella sonnei (strain Ss046) go_0006284
>Q57II2|Q57II2_SALCH 3-methyl-adenine DNA glycosylase I, constitutive - Salmonella choleraesuis go_0006284
>Q6DB20|Q6DB20_ERWCT DNA-3-methyladenine glycosylase I - Erwinia carotovora subsp. atroseptica (Pectobacterium atrosepticum) go_0006284
>Q6HF69|Q6HF69_BACHK DNA-3-methyladenine glycosidase - Bacillus thuringiensis subsp. konkukian go_0006284
>Q7MM87|Q7MM87_VIBVY EndoIII-related endonuclease - Vibrio vulnificus (strain YJ016) go_0006284
>Q7VGS8|Q7VGS8_HELHP A/G-specific adenine glycosylase - Helicobacter hepaticus go_0006284
>Q74PD3|Q74PD3_YERPE DNA-3-methyladenine glycosylase - Yersinia pestis go_0006284
>Q9EQS6|Q9EQS6_MOUSE Trad - Mus musculus (Mouse) go_0006284
>Q3TM68|Q3TM68_MOUSE Lung RCB-0558 LLC cDNA, RIKEN full-length enriched library, clone:G730039G24 product:ADP-ribosyltransferase - Mus musculus (Mouse go_0006284
>Q785M0|Q785M0_9BETA Uracil-DNA glycosylase - Human herpesvirus 6B go_0006284
>Q12U43|Q12U43_METBU DNA-(Apurinic or apyrimidinic site) lyase / endonuclease III - Methanococcoides burtonii (strain DSM 6242) go_0006284
>Q7SCQ2|Q7SCQ2_NEUCR Predicted protein - Neurospora crassa go_0006284
>Q7RG90|Q7RG90_PLAYO Uracil-DNA glycosylase - Plasmodium yoelii yoelii go_0006284
>Q24BS7|Q24BS7_TETTH HhH-GPD superfamily base excision DNA repair protein - Tetrahymena thermophila SB210 go_0006284
>Q1ITU3|Q1ITU3_ACIBL DNA-3-methyladenine glycosylase II - Acidobacteria bacterium (strain Ellin345) go_0006284
>Q1N6T0|Q1N6T0_9GAMM Endonuclease III - Oceanobacter sp. RED65 go_0006284
>A0H5R7|A0H5R7_9CHLR HhH-GPD - Chloroflexus aggregans DSM 9485 go_0006284
>Q0H4Y1|Q0H4Y1_HELPY MutY - Helicobacter pylori (Campylobacter pylori) go_0006284
>Q0LYC8|Q0LYC8_9CAUL HhH-GPD - Caulobacter sp. K31 go_0006284
>Q3DP92|Q3DP92_STRAG Uracil-DNA glycosylase - Streptococcus agalactiae 515 go_0006284
>P83847|P83847_BACST A/G-specific adenine glycosylase - Bacillus stearothermophilus (Geobacillus stearothermophilus) go_0006284
>Q03EN0|Q03EN0_PEDPA DNA-3-methyladenine glycosylase I - Pediococcus pentosaceus (strain ATCC 25745 / 183-1w) go_0006284
>Q2BC23|Q2BC23_9BACI DNA-3-methyladenine glycosylase II - Bacillus sp. NRRL B-14911 go_0006284
>Q4EC16|Q4EC16_9RICK Endonuclease III - Wolbachia endosymbiont of Drosophila ananassae go_0006284
>Q4MLR0|Q4MLR0_BACCE Uracil-DNA glycosylase - Bacillus cereus G9241 go_0006284
>Q5MCP2|Q5MCP2_BORGA Methylpurine-DNA glycosylase - Borrelia garinii go_0006284
>Q0AGQ6|Q0AGQ6_NITEC DNA-3-methyladenine glycosylase II / DNA-O6-methylguanine--protein-cysteine S-methyltransferase / Transcriptional regulator Ada - go_0006284
>Q19T34|Q19T34_HELPY MutY - Helicobacter pylori (Campylobacter pylori) go_0006284
>Q1ATB8|Q1ATB8_RUBXD Formamidopyrimidine-DNA glycosylase / DNA-(Apurinic or apyrimidinic site) lyase - Rubrobacter xylanophilus (strain DSM 9941 / NBR go_0006284
>Q3R058|Q3R058_XYLFA A/G-specific adenine glycosylase MutY - Xylella fastidiosa Ann-1 go_0006284
>Q4AM41|Q4AM41_9CHLB HhH-GPD - Chlorobium phaeobacteroides BS1 go_0006284
>Q038Q3|Q038Q3_LACC3 3-methyladenine DNA glycosylase - Lactobacillus casei (strain ATCC 334) go_0006284
>Q061C5|Q061C5_9SYNE Methylpurine-DNA glycosylase - Synechococcus sp. BL107 go_0006284
>Q0RRG1|Q0RRG1_FRAAA 3-methyl-adenine DNA glycosylase I, constitutive - Frankia alni (strain ACN14a) go_0006284
>Q1CTU1|Q1CTU1_HELPH Endonuclease III - Helicobacter pylori (strain HPAG1) go_0006284
>Q3D2W8|Q3D2W8_STRAG Endonuclease III - Streptococcus agalactiae H36B go_0006284
>Q41CB9|Q41CB9_9BACI Uracil-DNA glycosylase - Exiguobacterium sibiricum 255-15 go_0006284
>Q4EEH0|Q4EEH0_LISMO DNA-3-methyladenine glycosylase I - Listeria monocytogenes str. 4b H7858 go_0006284
>Q4HGM3|Q4HGM3_CAMCO Endonuclease III - Campylobacter coli RM2228 go_0006284
>Q037Z1|Q037Z1_LACC3 Formamidopyrimidine-DNA glycosylase / DNA-(Apurinic or apyrimidinic site) lyase - Lactobacillus casei (strain ATCC 334) go_0006284
>Q1DAW2|Q1DAW2_MYXXD A/G-specific adenine glycosylase - Myxococcus xanthus (strain DK 1622) go_0006284
>Q1ZA77|Q1ZA77_PHOPR 3-methyladenine DNA glycosylase - Photobacterium profundum 3TCK go_0006284
>Q192K9|Q192K9_DESHD HhH-GPD - Desulfitobacterium hafniense (strain DCB-2) go_0006284
>Q1KMZ4|Q1KMZ4_NEIME DNA glycosylase - Neisseria meningitidis go_0006284
>Q1ZCH4|Q1ZCH4_9GAMM Uracil-DNA glycosylase - Psychromonas sp. CNPT3 go_0006284
>Q21HG5|Q21HG5_SACD2 Endonuclease III - Saccharophagus degradans (strain 2-40 / ATCC 43961 / DSM 17024) go_0006284
>Q4PK91|Q4PK91_9BACT DNA glycosylase - uncultured bacterium MedeBAC35C06 go_0006284
>Q93JZ2|Q93JZ2_MYCSM 3-methylpurine DNA glycosylase - Mycobacterium smegmatis go_0006284
>Q043K0|Q043K0_LACGA DNA-3-methyladenine glycosylase III - Lactobacillus gasseri (strain ATCC 33323 / DSM 20243) go_0006284
>Q0ADQ6|Q0ADQ6_NITEC A/G-specific DNA-adenine glycosylase - Nitrosomonas eutropha (strain C71) go_0006284
>Q0BJF4|Q0BJF4_BURCM DNA-3-methyladenine glycosylase I - Burkholderia cepacia (strain ATCC 53795 / AMMD) go_0006284
>Q13BV2|Q13BV2_RHOPS A/G-specific DNA-adenine glycosylase - Rhodopseudomonas palustris (strain BisB5) go_0006284
>Q3MN72|Q3MN72_LACPA DNA-3-methyladenine glycosylase I-like - Lactobacillus paracasei subsp. paracasei go_0006284
>Q4HH74|Q4HH74_CAMCO Endonuclease III - Campylobacter coli RM2228 go_0006284
>Q8VLB9|Q8VLB9_HELPY A/G-specific adenine glycosylase - Helicobacter pylori (Campylobacter pylori) go_0006284
>Q8VNH5|Q8VNH5_HELPY A/G-specific adenine glycosylase - Helicobacter pylori (Campylobacter pylori) go_0006284
>Q2FGY8|Q2FGY8_STAA3 Endonuclease III - Staphylococcus aureus (strain USA300) go_0006284
>Q9PLN0|Q9PLN0_CHLMU Endonuclease III - Chlamydia muridarum go_0006284
>Q63DI6|Q63DI6_BACCZ Endonuclease III - Bacillus cereus (strain ZK / E33L) go_0006284
>Q7NMA0|Q7NMA0_GLOVI A/G-specific adenine glycosylase - Gloeobacter violaceus go_0006284
>Q13E70|Q13E70_RHOPS Endonuclease III / DNA-(Apurinic or apyrimidinic site) lyase - Rhodopseudomonas palustris (strain BisB5) go_0006284
>Q3KEA7|Q3KEA7_PSEPF DNA-3-methyladenine glycosylase II - Pseudomonas fluorescens (strain PfO-1) go_0006284
>Q49Y97|Q49Y97_STAS1 DNA-3-methyladenine glycosidase - Staphylococcus saprophyticus subsp. saprophyticus (strain ATCC 15305 / DSM 20229) go_0006284
>Q87MW8|Q87MW8_VIBPA Endonuclease III - Vibrio parahaemolyticus go_0006284
>Q8EQE4|Q8EQE4_OCEIH Endonuclease III - Oceanobacillus iheyensis go_0006284
>Q5DZB1|Q5DZB1_VIBF1 DNA-3-methyladenine glycosylase - Vibrio fischeri (strain ATCC 700601 / ES114) go_0006284
>Q6F1M3|Q6F1M3_MESFL Uracil-DNA glycosylase - Mesoplasma florum (Acholeplasma florum) go_0006284
>Q3AJJ3|Q3AJJ3_SYNSC Endonuclease III - Synechococcus sp. (strain CC9605) go_0006284
>Q82KA2|Q82KA2_STRAW DNA glycosylase - Streptomyces avermitilis go_0006284
>Q8NU06|Q8NU06_CORGL 3-Methyladenine DNA glycosylase - Corynebacterium glutamicum (Brevibacterium flavum) go_0006284
>Q97QE0|Q97QE0_STRPN Endonuclease III - Streptococcus pneumoniae go_0006284
>Q9CNP6|Q9CNP6_PASMU Nth - Pasteurella multocida go_0006284
>Q3K7K4|Q3K7K4_PSEPF DNA-(Apurinic or apyrimidinic site) lyase / endonuclease III - Pseudomonas fluorescens (strain PfO-1) go_0006284
>Q5FML8|Q5FML8_LACAC DNA-3-methyladenine glycosidase - Lactobacillus acidophilus go_0006284
>Q7MLM9|Q7MLM9_VIBVY 3-methyladenine DNA glycosylase - Vibrio vulnificus (strain YJ016) go_0006284
>Q920Y0|Q920Y0_MERUN Cellular tumor antigen p53 - Meriones unguiculatus (Mongolian jird) (Mongolian gerbil) go_0006284
>Q7TFJ5|Q7TFJ5_RHCM6 Rh146 - Rhesus cytomegalovirus (strain 68-1) (RhCMV) go_0006284
>Q8B3U7|Q8B3U7_9GAMA Uracil-DNA glycosylase - Porcine lymphotropic herpesvirus 2 go_0006284
>Q4JQR6|Q4JQR6_HHV3 Uracil-DNA glycosylase - Human herpesvirus 3 (HHV-3) (Varicella-zoster virus) go_0006284
>Q7ZVD1|Q7ZVD1_DANRE Uracil-DNA glycosylase - Danio rerio (Zebrafish) (Brachydanio rerio) go_0006284
>Q2FDV8|CLPL_STAA3 ATP-dependent Clp protease ATP-binding subunit clpL - Staphylococcus aureus (strain USA300) go_0006289
>P51664|P53_SHEEP Cellular tumor antigen p53 - Ovis aries (Sheep) go_0006289
>Q3E7C1|TFB5_YEAST RNA polymerase II transcription factor B subunit 5 - Saccharomyces cerevisiae (Baker's yeast) go_0006289
>Q9PK60|UVRA_CHLMU UvrABC system protein A - Chlamydia muridarum go_0006289
>Q50968|UVRA_NEIGO UvrABC system protein A - Neisseria gonorrhoeae go_0006289
>Q9Z507|UVRA_STRCO UvrABC system protein A - Streptomyces coelicolor go_0006289
>Q72XV1|UVRB_BACC1 UvrABC system protein B - Bacillus cereus (strain ATCC 10987) go_0006289
>O84590|UVRB_CHLTR UvrABC system protein B - Chlamydia trachomatis go_0006289
>P94846|UVRB_HELPY UvrABC system protein B - Helicobacter pylori (Campylobacter pylori) go_0006289
>P58174|UVRB_MYCPU UvrABC system protein B - Mycoplasma pulmonis go_0006289
>Q8Y0N2|UVRB_RALSO UvrABC system protein B - Ralstonia solanacearum (Pseudomonas solanacearum) go_0006289
>Q8CK11|UVRB_STRCO UvrABC system protein B - Streptomyces coelicolor go_0006289
>Q8PJB1|UVRB_XANAC UvrABC system protein B - Xanthomonas axonopodis pv. citri go_0006289
>Q65GF0|UVRC_BACLD UvrABC system protein C - Bacillus licheniformis (strain DSM 13 / ATCC 14580) go_0006289
>Q9A4F3|UVRC_CAUCR UvrABC system protein C - Caulobacter crescentus (Caulobacter vibrioides) go_0006289
>Q313T1|UVRC_DESDG UvrABC system protein C - Desulfovibrio desulfuricans (strain G20) go_0006289
>Q7VK73|UVRC_HELHP UvrABC system protein C - Helicobacter hepaticus go_0006289
>Q468S9|UVRC_METBF UvrABC system protein C - Methanosarcina barkeri (strain Fusaro / DSM 804) go_0006289
>Q2Y9J7|UVRC_NITMU UvrABC system protein C - Nitrosospira multiformis (strain ATCC 25196 / NCIMB 11849) go_0006289
>Q52377|UVRC_PSEU2 UvrABC system protein C - Pseudomonas syringae pv. syringae (strain B728a) go_0006289
>Q12PA3|UVRC_SHEDO UvrABC system protein C - Shewanella denitrificans (strain OS217 / ATCC BAA-1090 / DSM 15013) go_0006289
>Q8CWX4|UVRC_STRMU UvrABC system protein C - Streptococcus mutans go_0006289
>Q5SI32|UVRC_THET8 UvrABC system protein C - Thermus thermophilus (strain HB8 / ATCC 27634 / DSM 579) go_0006289
>Q66BN5|UVRC_YERPS UvrABC system protein C - Yersinia pseudotuberculosis go_0006289
>Q8XIP3|UVSE_CLOPE UV DNA damage endonuclease - Clostridium perfringens go_0006289
>Q01831|XPC_HUMAN DNA-repair protein complementing XP-C cells - Homo sapiens (Human) go_0006289
>P54252|ATX3_HUMAN Ataxin-3 - Homo sapiens (Human) go_0006289
>P53709|RAD14_CANAL DNA repair protein RAD14 - Candida albicans (Yeast) go_0006289
>Q9H2G2|SLK_HUMAN STE20-like serine/threonine-protein kinase - Homo sapiens (Human) go_0006289
>Q04673|SSL1_YEAST Suppressor of stem-loop protein 1 - Saccharomyces cerevisiae (Baker's yeast) go_0006289
>P56474|UVRA_HELPY UvrABC system protein A - Helicobacter pylori (Campylobacter pylori) go_0006289
>Q92G31|UVRA_RICCN UvrABC system protein A - Rickettsia conorii go_0006289
>Q9KUW5|UVRA_VIBCH UvrABC system protein A - Vibrio cholerae go_0006289
>Q7WK66|UVRB_BORBR UvrABC system protein B - Bordetella bronchiseptica (Alcaligenes bronchisepticus) go_0006289
>P0A8F9|UVRB_ECO57 UvrABC system protein B - Escherichia coli O157:H7 go_0006289
>Q928A4|UVRB_LISIN UvrABC system protein B - Listeria innocua go_0006289
>Q3A8D0|UVRB_PELCD UvrABC system protein B - Pelobacter carbinolicus (strain DSM 2380 / Gra Bd 1) go_0006289
>Q32I48|UVRB_SHIDS UvrABC system protein B - Shigella dysenteriae serotype 1 (strain Sd197) go_0006289
>Q7UA24|UVRB_SYNPX UvrABC system protein B - Synechococcus sp. (strain WH8102) go_0006289
>Q0A8X6|UVRC_ALHEH UvrABC system protein C - Alkalilimnicola ehrlichei (strain MLHE-1) go_0006289
>Q7W9J4|UVRC_BORPA UvrABC system protein C - Bordetella parapertussis go_0006289
>Q180Q8|UVRC_CLOD6 UvrABC system protein C - Clostridium difficile (strain 630) go_0006289
>Q0BL07|UVRC_FRATO UvrABC system protein C - Francisella tularensis subsp. holarctica (strain OSU18) go_0006289
>Q38WS5|UVRC_LACSS UvrABC system protein C - Lactobacillus sakei subsp. sakei (strain 23K) go_0006289
>Q2SSM4|UVRC_MYCCT UvrABC system protein C - Mycoplasma capricolum subsp. capricolum (strain California kid / ATCC 27343 / NCTC 10154) go_0006289
>Q128Q7|UVRC_POLSJ UvrABC system protein C - Polaromonas sp. (strain JS666 / ATCC BAA-500) go_0006289
>Q21AW5|UVRC_RHOPB UvrABC system protein C - Rhodopseudomonas palustris (strain BisB18) go_0006289
>Q2YXC9|UVRC_STAAB UvrABC system protein C - Staphylococcus aureus (strain bovine RF122) go_0006289
>Q5M3R7|UVRC_STRT2 UvrABC system protein C - Streptococcus thermophilus (strain ATCC BAA-250 / LMG 18311) go_0006289
>Q87NC4|UVRC_VIBPA UvrABC system protein C - Vibrio parahaemolyticus go_0006289
>Q5HD02|CLPL_STAAC ATP-dependent Clp protease ATP-binding subunit clpL - Staphylococcus aureus (strain COL) go_0006289
>Q9TTA1|P53_TUPGB Cellular tumor antigen p53 - Tupaia glis belangeri (Common tree shrew) go_0006289
>Q97LQ1|UVRA_CLOAB UvrABC system protein A - Clostridium acetobutylicum go_0006289
>Q8ENJ6|UVRA_OCEIH UvrABC system protein A - Oceanobacillus iheyensis go_0006289
>Q8K5Z0|UVRA_STRP3 UvrABC system protein A - Streptococcus pyogenes serotype M3 go_0006289
>Q631I6|UVRB_BACCZ UvrABC system protein B - Bacillus cereus (strain ZK / E33L) go_0006289
>Q46323|UVRB_CLOPE UvrABC system protein B - Clostridium perfringens go_0006289
>Q74K90|UVRB_LACJO UvrABC system protein B - Lactobacillus johnsonii go_0006289
>Q5F931|UVRB_NEIG1 UvrABC system protein B - Neisseria gonorrhoeae (strain ATCC 700825 / FA 1090) go_0006289
>Q1RHI9|UVRB_RICBR UvrABC system protein B - Rickettsia bellii (strain RML369-C) go_0006289
>Q5XBN4|UVRB_STRP6 UvrABC system protein B - Streptococcus pyogenes serotype M6 go_0006289
>Q5GXX4|UVRB_XANOR UvrABC system protein B - Xanthomonas oryzae pv. oryzae go_0006289
>Q8A2N9|UVRC_BACTN UvrABC system protein C - Bacteroides thetaiotaomicron go_0006289
>Q821V5|UVRC_CHLCV UvrABC system protein C - Chlamydophila caviae go_0006289
>Q72DX8|UVRC_DESVH UvrABC system protein C - Desulfovibrio vulgaris (strain Hildenborough / ATCC 29579 / NCIMB 8303) go_0006289
>P56428|UVRC_HELPY UvrABC system protein C - Helicobacter pylori (Campylobacter pylori) go_0006289
>Q1H0B6|UVRC_METFK UvrABC system protein C - Methylobacillus flagellatus (strain KT / ATCC 51484 / DSM 6875) go_0006289
>Q5YTP9|UVRC_NOCFA UvrABC system protein C - Nocardia farcinica go_0006289
>Q46Z26|UVRC_RALEJ UvrABC system protein C - Ralstonia eutropha (strain JMP134) (Alcaligenes eutrophus) go_0006289
>Q0HJZ1|UVRC_SHESM UvrABC system protein C - Shewanella sp. (strain MR-4) go_0006289
>Q5XCC0|UVRC_STRP6 UvrABC system protein C - Streptococcus pyogenes serotype M6 go_0006289
>Q3SKW8|UVRC_THIDA UvrABC system protein C - Thiobacillus denitrificans (strain ATCC 25259) go_0006289
>Q6GJE4|CLPC_STAAR ATP-dependent Clp protease ATP-binding subunit clpC - Staphylococcus aureus (strain MRSA252) go_0006289
>Q9JIC3|DCR1A_MOUSE DNA cross-link repair 1A protein - Mus musculus (Mouse) go_0006289
>P28715|ERCC5_HUMAN DNA-repair protein complementing XP-G cells - Homo sapiens (Human) go_0006289
>O35980|NTHL1_MOUSE Endonuclease III-like protein 1 - Mus musculus (Mouse) go_0006289
>P04637|P53_HUMAN Cellular tumor antigen p53 - Homo sapiens (Human) go_0006289
>P15873|PCNA_YEAST Proliferating cell nuclear antigen - Saccharomyces cerevisiae (Baker's yeast) go_0006289
>Q72RM8|UVRA_LEPIC UvrABC system protein A - Leptospira interrogans serogroup Icterohaemorrhagiae serovar copenhageni go_0006289
>Q68Y12|UVRA_RICTY UvrABC system protein A - Rickettsia typhi go_0006289
>Q7MHB5|UVRA_VIBVY UvrABC system protein A - Vibrio vulnificus (strain YJ016) go_0006289
>Q7W8V6|UVRB_BORPA UvrABC system protein B - Bordetella parapertussis go_0006289
>Q837R9|UVRB_ENTFA UvrABC system protein B - Enterococcus faecalis (Streptococcus faecalis) go_0006289
>Q65ST2|UVRB_MANSM UvrABC system protein B - Mannheimia succiniciproducens (strain MBEL55E) go_0006289
>Q6A9K7|UVRB_PROAC UvrABC system protein B - Propionibacterium acnes go_0006289
>Q5HHR0|UVRB_STAAC UvrABC system protein B - Staphylococcus aureus (strain COL) go_0006289
>Q9X282|UVRB_THEMA UvrABC system protein B - Thermotoga maritima go_0006289
>Q2GJJ1|UVRC_ANAPZ UvrABC system protein C - Anaplasma phagocytophilum (strain HZ) go_0006289
>Q2YN35|UVRC_BRUA2 UvrABC system protein C - Brucella abortus (strain 2308) go_0006289
>Q0SW38|UVRC_CLOPS UvrABC system protein C - Clostridium perfringens (strain SM101 / Type A) go_0006289
>Q5KWH6|UVRC_GEOKA UvrABC system protein C - Geobacillus kaustophilus go_0006289
>Q5ZS74|UVRC_LEGPH UvrABC system protein C - Legionella pneumophila subsp. pneumophila (strain Philadelphia 1 / ATCC 33152 / DSM 7513) go_0006289
>Q9CCP1|UVRC_MYCLE UvrABC system protein C - Mycobacterium leprae go_0006289
>Q31AW7|UVRC_PROM9 UvrABC system protein C - Prochlorococcus marinus (strain MIT 9312) go_0006289
>Q3IYX6|UVRC_RHOS4 UvrABC system protein C - Rhodobacter sphaeroides (strain ATCC 17023 / 2.4.1 / NCIB 8253 / DSM 158) go_0006289
>P67429|UVRC_STAAN UvrABC system protein C - Staphylococcus aureus (strain N315) go_0006289
>Q8DI39|UVRC_SYNEL UvrABC system protein C - Synechococcus elongatus (Thermosynechococcus elongatus) go_0006289
>Q73IK6|UVRC_WOLPM UvrABC system protein C - Wolbachia pipientis wMel go_0006289
>Q99PK0|XAB2_RAT XPA-binding protein 2 - Rattus norvegicus (Rat) go_0006289
>Q2YWB1|CLPL_STAAB ATP-dependent Clp protease ATP-binding subunit clpL - Staphylococcus aureus (strain bovine RF122) go_0006289
>P24482|DPB2_YEAST DNA polymerase epsilon subunit B - Saccharomyces cerevisiae (Baker's yeast) go_0006289
>P07903|ERCC1_MOUSE DNA excision repair protein ERCC-1 - Mus musculus (Mouse) go_0006289
>P07276|RAD2_YEAST DNA-repair protein RAD2 - Saccharomyces cerevisiae (Baker's yeast) go_0006289
>O84337|UVRA_CHLTR UvrABC system protein A - Chlamydia trachomatis go_0006289
>Q9JZP1|UVRA_NEIMB UvrABC system protein A - Neisseria meningitidis serogroup B go_0006289
>Q99Y84|UVRA_STRP1 UvrABC system protein A - Streptococcus pyogenes serotype M1 go_0006289
>Q815I3|UVRB_BACCR UvrABC system protein B - Bacillus cereus (strain ATCC 14579 / DSM 31) go_0006289
>Q97LQ2|UVRB_CLOAB UvrABC system protein B - Clostridium acetobutylicum go_0006289
>Q5FL61|UVRB_LACAC UvrABC system protein B - Lactobacillus acidophilus go_0006289
>Q3ITS0|UVRB_NATPD UvrABC system protein B - Natronomonas pharaonis (strain DSM 2160 / ATCC 35678) go_0006289
>Q7UFR2|UVRB_RHOBA UvrABC system protein B - Rhodopirellula baltica go_0006289
>Q8K743|UVRB_STRP3 UvrABC system protein B - Streptococcus pyogenes serotype M3 go_0006289
>Q8P7X1|UVRB_XANCP UvrABC system protein B - Xanthomonas campestris pv. campestris go_0006289
>P14951|UVRC_BACSU UvrABC system protein C - Bacillus subtilis go_0006289
>Q3AQX4|UVRC_CHLCH UvrABC system protein C - Chlorobium chlorochromatii (strain CaD3) go_0006289
>Q6AKB8|UVRC_DESPS UvrABC system protein C - Desulfotalea psychrophila go_0006289
>Q9ZL21|UVRC_HELPJ UvrABC system protein C - Helicobacter pylori J99 (Campylobacter pylori J99) go_0006289
>Q607S4|UVRC_METCA UvrABC system protein C - Methylococcus capsulatus go_0006289
>Q3SPL2|UVRC_NITWN UvrABC system protein C - Nitrobacter winogradskyi (strain Nb-255 / ATCC 25391) go_0006289
>Q1Q8B0|UVRC_PSYCK UvrABC system protein C - Psychrobacter cryohalolentis (strain K5) go_0006289
>Q8EFV4|UVRC_SHEON UvrABC system protein C - Shewanella oneidensis go_0006289
>Q8K7L7|UVRC_STRP3 UvrABC system protein C - Streptococcus pyogenes serotype M3 go_0006289
>Q31GI3|UVRC_THICR UvrABC system protein C - Thiomicrospira crunogena (strain XCL-2) go_0006289
>Q7A3F4|CLPL_STAAN ATP-dependent Clp protease ATP-binding subunit clpL - Staphylococcus aureus (strain N315) go_0006289
>P18074|ERCC2_HUMAN TFIIH basal transcription factor complex helicase subunit - Homo sapiens (Human) go_0006289
>P67939|P53_BOVIN Cellular tumor antigen p53 - Bos taurus (Bovine) go_0006289
>Q04231|RAD33_YEAST DNA repair protein RAD33 - Saccharomyces cerevisiae (Baker's yeast) go_0006289
>P06779|RAD7_YEAST DNA repair protein RAD7 - Saccharomyces cerevisiae (Baker's yeast) go_0006289
>Q890X9|UVRA_CLOTE UvrABC system protein A - Clostridium tetani go_0006289
>P57979|UVRA_PASMU UvrABC system protein A - Pasteurella multocida go_0006289
>Q8NZJ2|UVRA_STRP8 UvrABC system protein A - Streptococcus pyogenes serotype M18 go_0006289
>Q64T09|UVRB_BACFR UvrABC system protein B - Bacteroides fragilis go_0006289
>Q480C7|UVRB_COLP3 UvrABC system protein B - Colwellia psychrerythraea (strain 34H / ATCC BAA-681) (Vibrio psychroerythus) go_0006289
>Q88YI8|UVRB_LACPL UvrABC system protein B - Lactobacillus plantarum go_0006289
>P56996|UVRB_NEIMA UvrABC system protein B - Neisseria meningitidis serogroup A go_0006289
>Q4UKL6|UVRB_RICFE UvrABC system protein B - Rickettsia felis (Rickettsia azadi) go_0006289
>Q48SZ1|UVRB_STRPM UvrABC system protein B - Streptococcus pyogenes serotype M28 go_0006289
>Q87AT6|UVRB_XYLFT UvrABC system protein B - Xylella fastidiosa (strain Temecula1 / ATCC 700964) go_0006289
>Q6G041|UVRC_BARQU UvrABC system protein C - Bartonella quintana (Rochalimaea quintana) go_0006289
>Q9PLD1|UVRC_CHLMU UvrABC system protein C - Chlamydia muridarum go_0006289
>P0A8G1|UVRC_ECOL6 UvrABC system protein C - Escherichia coli O6 go_0006289
>Q5R0A6|UVRC_IDILO UvrABC system protein C - Idiomarina loihiensis go_0006289
>Q8PRZ8|UVRC_METMA UvrABC system protein C - Methanosarcina mazei (Methanosarcina frisia) go_0006289
>Q8CXB4|UVRC_OCEIH UvrABC system protein C - Oceanobacillus iheyensis go_0006289
>Q8Y0H3|UVRC_RALSO UvrABC system protein C - Ralstonia solanacearum (Pseudomonas solanacearum) go_0006289
>Q32HE0|UVRC_SHIDS UvrABC system protein C - Shigella dysenteriae serotype 1 (strain Sd197) go_0006289
>Q1JBZ4|UVRC_STRPB UvrABC system protein C - Streptococcus pyogenes serotype M12 (strain MGAS2096) go_0006289
>Q73JT1|UVRC_TREDE UvrABC system protein C - Treponema denticola go_0006289
>Q8NXY8|CLPC_STAAW ATP-dependent Clp protease ATP-binding subunit clpC - Staphylococcus aureus (strain MW2) go_0006289
>P56423|P53_MACFA Cellular tumor antigen p53 - Macaca fascicularis (Crab eating macaque) (Cynomolgus monkey) go_0006289
>P31244|RAD16_YEAST DNA repair protein RAD16 - Saccharomyces cerevisiae (Baker's yeast) go_0006289
>Q928A5|UVRA_LISIN UvrABC system protein A - Listeria innocua go_0006289
>P0A195|UVRA_SALTY UvrABC system protein A - Salmonella typhimurium go_0006289
>Q8PN26|UVRA_XANAC UvrABC system protein A - Xanthomonas axonopodis pv. citri go_0006289
>Q62CK6|UVRB_BURMA UvrABC system protein B - Burkholderia mallei (Pseudomonas mallei) go_0006289
>Q5NFN4|UVRB_FRATT UvrABC system protein B - Francisella tularensis subsp. tularensis go_0006289
>Q605S7|UVRB_METCA UvrABC system protein B - Methylococcus capsulatus go_0006289
>Q7TV80|UVRB_PROMM UvrABC system protein B - Prochlorococcus marinus (strain MIT 9313) go_0006289
>P67425|UVRB_STAAN UvrABC system protein B - Staphylococcus aureus (strain N315) go_0006289
>Q8R8M4|UVRB_THETN UvrABC system protein B - Thermoanaerobacter tengcongensis go_0006289
>Q3M542|UVRC_ANAVT UvrABC system protein C - Anabaena variabilis (strain ATCC 29413 / PCC 7937) go_0006289
>Q8YGA9|UVRC_BRUME UvrABC system protein C - Brucella melitensis go_0006289
>Q47Z18|UVRC_COLP3 UvrABC system protein C - Colwellia psychrerythraea (strain 34H / ATCC BAA-681) (Vibrio psychroerythus) go_0006289
>Q747I7|UVRC_GEOSL UvrABC system protein C - Geobacter sulfurreducens go_0006289
>Q6AF49|UVRC_LEIXX UvrABC system protein C - Leifsonia xyli subsp. xyli go_0006289
>Q741E5|UVRC_MYCPA UvrABC system protein C - Mycobacterium paratuberculosis go_0006289
>Q7V7L7|UVRC_PROMM UvrABC system protein C - Prochlorococcus marinus (strain MIT 9313) go_0006289
>Q1RIW9|UVRC_RICBR UvrABC system protein C - Rickettsia bellii (strain RML369-C) go_0006289
>Q6GA68|UVRC_STAAS UvrABC system protein C - Staphylococcus aureus (strain MSSA476) go_0006289
>Q2JM21|UVRC_SYNJB UvrABC system protein C - Synechococcus sp. (strain JA-2-3B'a(2-13)) (Cyanobacteria bacterium Yellowstone B-Prime) go_0006289
>Q5GSR4|UVRC_WOLTR UvrABC system protein C - Wolbachia sp. subsp. Brugia malayi (strain TRS) go_0006289
>Q7A797|CLPC_STAAN ATP-dependent Clp protease ATP-binding subunit clpC - Staphylococcus aureus (strain N315) go_0006289
>Q6PJP8|DCR1A_HUMAN DNA cross-link repair 1A protein - Homo sapiens (Human) go_0006289
>P78549|NTHL1_HUMAN Endonuclease III-like protein 1 - Homo sapiens (Human) go_0006289
>P28519|RAD14_YEAST DNA repair protein RAD14 - Saccharomyces cerevisiae (Baker's yeast) go_0006289
>P14737|RAD9_YEAST DNA repair protein RAD9 - Saccharomyces cerevisiae (Baker's yeast) go_0006289
>O08815|SLK_RAT STE20-like serine/threonine-protein kinase - Rattus norvegicus (Rat) go_0006289
>Q88YI7|UVRA_LACPL UvrABC system protein A - Lactobacillus plantarum go_0006289
>Q9ZCC3|UVRA_RICPR UvrABC system protein A - Rickettsia prowazekii go_0006289
>Q8DCJ3|UVRA_VIBVU UvrABC system protein A - Vibrio vulnificus go_0006289
>Q65ZT8|UVRB_BORGA UvrABC system protein B - Borrelia garinii go_0006289
>P0A8F8|UVRB_ECOLI UvrABC system protein B - Escherichia coli (strain K12) go_0006289
>Q8Y4F5|UVRB_LISMO UvrABC system protein B - Listeria monocytogenes go_0006289
>Q6LT47|UVRB_PHOPR UvrABC system protein B - Photobacterium profundum (Photobacterium sp. (strain SS9)) go_0006289
>Q3Z405|UVRB_SHISS UvrABC system protein B - Shigella sonnei (strain Ss046) go_0006289
>Q47QN5|UVRB_THEFY UvrABC system protein B - Thermobifida fusca (strain YX) go_0006289
>Q5PB81|UVRC_ANAMM UvrABC system protein C - Anaplasma marginale (strain St. Maries) go_0006289
>Q89DG9|UVRC_BRAJA UvrABC system protein C - Bradyrhizobium japonicum go_0006289
>Q8XNI1|UVRC_CLOPE UvrABC system protein C - Clostridium perfringens go_0006289
>Q8REL0|UVRC_FUSNN UvrABC system protein C - Fusobacterium nucleatum subsp. nucleatum go_0006289
>Q5X1P5|UVRC_LEGPA UvrABC system protein C - Legionella pneumophila (strain Paris) go_0006289
>P47448|UVRC_MYCGE UvrABC system protein C - Mycoplasma genitalium go_0006289
>Q6A9J8|UVRC_PROAC UvrABC system protein C - Propionibacterium acnes go_0006289
>Q2RS75|UVRC_RHORT UvrABC system protein C - Rhodospirillum rubrum (strain ATCC 11170 / NCIB 8255) go_0006289
>P67428|UVRC_STAAM UvrABC system protein C - Staphylococcus aureus (strain Mu50 / ATCC 700699) go_0006289
>Q2LR71|UVRC_SYNAS UvrABC system protein C - Syntrophus aciditrophicus (strain SB) go_0006289
>Q7MM39|UVRC_VIBVY UvrABC system protein C - Vibrio vulnificus (strain YJ016) go_0006289
>Q9DCD2|XAB2_MOUSE XPA-binding protein 2 - Mus musculus (Mouse) go_0006289
>Q2FJB5|CLPC_STAA3 ATP-dependent Clp protease ATP-binding subunit clpC - Staphylococcus aureus (strain USA300) go_0006289
>P49135|ERCC3_MOUSE TFIIH basal transcription factor complex helicase XPB subunit - Mus musculus (Mouse) go_0006289
>O09185|P53_CRIGR Cellular tumor antigen p53 - Cricetulus griseus (Chinese hamster) go_0006289
>P14736|RAD4_YEAST DNA repair protein RAD4 - Saccharomyces cerevisiae (Baker's yeast) go_0006289
>P62488|RPB7_MOUSE DNA-directed RNA polymerase II subunit RPB7 - Mus musculus (Mouse) go_0006289
>Q01408|UVE1_NEUCR UV-damage endonuclease - Neurospora crassa go_0006289
>Q7VLW2|UVRA_HAEDU UvrABC system protein A - Haemophilus ducreyi go_0006289
>Q98M36|UVRA_RHILO UvrABC system protein A - Rhizobium loti (Mesorhizobium loti) go_0006289
>Q56242|UVRA_THET8 UvrABC system protein A - Thermus thermophilus (strain HB8 / ATCC 27634 / DSM 579) go_0006289
>P37954|UVRB_BACSU UvrABC system protein B - Bacillus subtilis go_0006289
>Q3ZZK7|UVRB_DEHSC UvrABC system protein B - Dehalococcoides sp. (strain CBDB1) go_0006289
>Q6AF52|UVRB_LEIXX UvrABC system protein B - Leifsonia xyli subsp. xyli go_0006289
>Q6YQE1|UVRB_ONYPE UvrABC system protein B - Onion yellows phytoplasma go_0006289
>Q8Z889|UVRB_SALTI UvrABC system protein B - Salmonella typhi go_0006289
>Q67T57|UVRB_SYMTH UvrABC system protein B - Symbiobacterium thermophilum go_0006289
>Q1ILY2|UVRC_ACIBL UvrABC system protein C - Acidobacteria bacterium (strain Ellin345) go_0006289
>Q7WH66|UVRC_BORBR UvrABC system protein C - Bordetella bronchiseptica (Alcaligenes bronchisepticus) go_0006289
>Q1QVM4|UVRC_CHRSD UvrABC system protein C - Chromohalobacter salexigens (strain DSM 3043 / ATCC BAA-138 / NCIMB 13768) go_0006289
>Q2JCI3|UVRC_FRASC UvrABC system protein C - Frankia sp. (strain CcI3) go_0006289
>Q9CH98|UVRC_LACLA UvrABC system protein C - Lactococcus lactis subsp. lactis (Streptococcus lactis) go_0006289
>O84899|UVRC_MYCAA UvrABC system protein C - Mycoplasma agalactiae go_0006289
>Q4FPI1|UVRC_PELUB UvrABC system protein C - Pelagibacter ubique go_0006289
>Q21W87|UVRC_RHOFD UvrABC system protein C - Rhodoferax ferrireducens (strain DSM 15236 / ATCC BAA-621 / T118) go_0006289
>Q1GU73|UVRC_SPHAL UvrABC system protein C - Sphingopyxis alaskensis (Sphingomonas alaskensis) go_0006289
>Q97S07|UVRC_STRPN UvrABC system protein C - Streptococcus pneumoniae go_0006289
>Q9PQA9|UVRC_UREPA UvrABC system protein C - Ureaplasma parvum (Ureaplasma urealyticum biotype 1) go_0006289
>O67588|CLPB_AQUAE Chaperone protein clpB - Aquifex aeolicus go_0006289
>Q9UQ84|EXO1_HUMAN Exonuclease 1 - Homo sapiens (Human) go_0006289
>P02340|P53_MOUSE Cellular tumor antigen p53 - Mus musculus (Mouse) go_0006289
>O34863|UVRA_BACSU UvrABC system protein A - Bacillus subtilis go_0006289
>P63381|UVRA_MYCBO UvrABC system protein A - Mycobacterium bovis go_0006289
>P63383|UVRA_STAAN UvrABC system protein A - Staphylococcus aureus (strain N315) go_0006289
>O31151|UVRA_ZYMMO UvrABC system protein A - Zymomonas mobilis go_0006289
>Q5L4S6|UVRB_CHLAB UvrABC system protein B - Chlamydophila abortus go_0006289
>Q7VLL3|UVRB_HAEDU UvrABC system protein B - Haemophilus ducreyi go_0006289
>P67423|UVRB_MYCBO UvrABC system protein B - Mycobacterium bovis go_0006289
>Q4KF19|UVRB_PSEF5 UvrABC system protein B - Pseudomonas fluorescens (strain Pf-5 / ATCC BAA-477) go_0006289
>Q8CPZ0|UVRB_STAES UvrABC system protein B - Staphylococcus epidermidis (strain ATCC 12228) go_0006289
>Q9PR24|UVRB_UREPA UvrABC system protein B - Ureaplasma parvum (Ureaplasma urealyticum biotype 1) go_0006289
>Q72ZM1|UVRC_BACC1 UvrABC system protein C - Bacillus cereus (strain ATCC 10987) go_0006289
>Q63SA4|UVRC_BURPS UvrABC system protein C - Burkholderia pseudomallei (Pseudomonas pseudomallei) go_0006289
>Q83CD5|UVRC_COXBU UvrABC system protein C - Coxiella burnetii go_0006289
>Q4QPI7|UVRC_HAEI8 UvrABC system protein C - Haemophilus influenzae (strain 86-028NP) go_0006289
>Q8Y7P0|UVRC_LISMO UvrABC system protein C - Listeria monocytogenes go_0006289
>Q1D921|UVRC_MYXXD UvrABC system protein C - Myxococcus xanthus (strain DK 1622) go_0006289
>Q9I0Q1|UVRC_PSEAE UvrABC system protein C - Pseudomonas aeruginosa go_0006289
>Q1AUH1|UVRC_RUBXD UvrABC system protein C - Rubrobacter xylanophilus (strain DSM 9941 / NBRC 16129) go_0006289
>Q4L5F1|UVRC_STAHJ UvrABC system protein C - Staphylococcus haemolyticus (strain JCSC1435) go_0006289
>Q3AXU8|UVRC_SYNS9 UvrABC system protein C - Synechococcus sp. (strain CC9902) go_0006289
>Q2P3F2|UVRC_XANOM UvrABC system protein C - Xanthomonas oryzae pv. oryzae (strain MAFF 311018) go_0006289
>Q81JV2|UVSE_BACAN UV DNA damage endonuclease - Bacillus anthracis go_0006289
>Q8EU05|CLPB_OCEIH Chaperone protein clpB - Oceanobacillus iheyensis go_0006289
>Q92466|DDB2_HUMAN DNA damage-binding protein 2 - Homo sapiens (Human) go_0006289
>P04819|DNLI_YEAST DNA ligase I, mitochondrial precursor - Saccharomyces cerevisiae (Baker's yeast) go_0006289
>Q03071|ELOC_YEAST Elongin-C - Saccharomyces cerevisiae (Baker's yeast) go_0006289
>P10361|P53_RAT Cellular tumor antigen p53 - Rattus norvegicus (Rat) go_0006289
>Q96T60|PNKP_HUMAN Bifunctional polynucleotide phosphatase/kinase - Homo sapiens (Human) go_0006289
>P36607|RAD5_SCHPO DNA repair protein rad5 - Schizosaccharomyces pombe (Fission yeast) go_0006289
>Q8G0I9|UVRA_BRUSU UvrABC system protein A - Brucella suis go_0006289
>P63380|UVRA_MYCTU UvrABC system protein A - Mycobacterium tuberculosis go_0006289
>Q829X3|UVRA_STRAW UvrABC system protein A - Streptomyces avermitilis go_0006289
>Q81X47|UVRB_BACAN UvrABC system protein B - Bacillus anthracis go_0006289
>Q8KC79|UVRB_CHLTE UvrABC system protein B - Chlorobium tepidum go_0006289
>Q9ZKA0|UVRB_HELPJ UvrABC system protein B - Helicobacter pylori J99 (Campylobacter pylori J99) go_0006289
>P75558|UVRB_MYCPN UvrABC system protein B - Mycoplasma pneumoniae go_0006289
>Q473K3|UVRB_RALEJ UvrABC system protein B - Ralstonia eutropha (strain JMP134) (Alcaligenes eutrophus) go_0006289
>Q829Y6|UVRB_STRAW UvrABC system protein B - Streptomyces avermitilis go_0006289
>Q5GRL3|UVRB_WOLTR UvrABC system protein B - Wolbachia sp. subsp. Brugia malayi (strain TRS) go_0006289
>Q6HD05|UVRC_BACHK UvrABC system protein C - Bacillus thuringiensis subsp. konkukian go_0006289
>Q3AFE5|UVRC_CARHZ UvrABC system protein C - Carboxydothermus hydrogenoformans (strain Z-2901 / DSM 6008) go_0006289
>Q9RUN0|UVRC_DEIRA UvrABC system protein C - Deinococcus radiodurans go_0006289
>Q18E52|UVRC_HALWD UvrABC system protein C - Haloquadratum walsbyi (strain DSM 16790) go_0006289
>Q8TKS2|UVRC_METAC UvrABC system protein C - Methanosarcina acetivorans go_0006289
>Q1QIR5|UVRC_NITHX UvrABC system protein C - Nitrobacter hamburgensis (strain X14 / DSM 10229) go_0006289
>Q880X7|UVRC_PSESM UvrABC system protein C - Pseudomonas syringae pv. tomato go_0006289
>O66041|UVRC_SALTY UvrABC system protein C - Salmonella typhimurium go_0006289
>Q9Z512|UVRC_STRCO UvrABC system protein C - Streptomyces coelicolor go_0006289
>Q72IF0|UVRC_THET2 UvrABC system protein C - Thermus thermophilus (strain HB27 / ATCC BAA-163 / DSM 7039) go_0006289
>Q1CHE4|UVRC_YERPN UvrABC system protein C - Yersinia pestis (biovar Antiqua strain Nepal516) go_0006289
>P45864|UVSE_BACSU UV DNA damage endonuclease - Bacillus subtilis go_0006289
>Q9CI09|CLPE_LACLA ATP-dependent Clp protease ATP-binding subunit clpE - Lactococcus lactis subsp. lactis (Streptococcus lactis) go_0006289
>Q5RKI3|DPOLL_RAT DNA polymerase lambda - Rattus norvegicus (Rat) go_0006289
>Q89L46|UVRA_BRAJA UvrABC system protein A - Bradyrhizobium japonicum go_0006289
>Q9CC24|UVRA_MYCLE UvrABC system protein A - Mycobacterium leprae go_0006289
>Q6GB71|UVRA_STAAS UvrABC system protein A - Staphylococcus aureus (strain MSSA476) go_0006289
>Q5P9H3|UVRB_ANAMM UvrABC system protein B - Anaplasma marginale (strain St. Maries) go_0006289
>Q821H8|UVRB_CHLCV UvrABC system protein B - Chlamydophila caviae go_0006289
>P45125|UVRB_HAEIN UvrABC system protein B - Haemophilus influenzae go_0006289
>P57991|UVRB_MYCLE UvrABC system protein B - Mycobacterium leprae go_0006289
>Q3KF38|UVRB_PSEPF UvrABC system protein B - Pseudomonas fluorescens (strain PfO-1) go_0006289
>Q49VV6|UVRB_STAS1 UvrABC system protein B - Staphylococcus saprophyticus subsp. saprophyticus (strain ATCC 15305 / DSM 20229) go_0006289
>Q87MX6|UVRB_VIBPA UvrABC system protein B - Vibrio parahaemolyticus go_0006289
>Q633S1|UVRC_BACCZ UvrABC system protein C - Bacillus cereus (strain ZK / E33L) go_0006289
>Q2SXS5|UVRC_BURTA UvrABC system protein C - Burkholderia thailandensis (strain E264 / ATCC 700388 / DSM 13276 / CIP 106301) go_0006289
>Q47EE8|UVRC_DECAR UvrABC system protein C - Dechloromonas aromatica (strain RCB) go_0006289
>Q0I2X4|UVRC_HAES1 UvrABC system protein C - Haemophilus somnus (strain 129Pt) (Histophilus somni (strain 129Pt)) go_0006289
>Q65U16|UVRC_MANSM UvrABC system protein C - Mannheimia succiniciproducens (strain MBEL55E) go_0006289
>Q5F928|UVRC_NEIG1 UvrABC system protein C - Neisseria gonorrhoeae (strain ATCC 700825 / FA 1090) go_0006289
>P32966|UVRC_PSEFL UvrABC system protein C - Pseudomonas fluorescens go_0006289
>Q57N56|UVRC_SALCH UvrABC system protein C - Salmonella choleraesuis go_0006289
>Q3K0N2|UVRC_STRA1 UvrABC system protein C - Streptococcus agalactiae serotype Ia go_0006289
>Q0B0A0|UVRC_SYNWW UvrABC system protein C - Syntrophomonas wolfei subsp. wolfei (strain Goettingen) go_0006289
>Q9PB34|UVRC_XYLFA UvrABC system protein C - Xylella fastidiosa go_0006289
>Q9L4F0|UVSE_BACCR UV DNA damage endonuclease - Bacillus cereus (strain ATCC 14579 / DSM 31) go_0006289
>Q99W78|CLPC_STAAM ATP-dependent Clp protease ATP-binding subunit clpC - Staphylococcus aureus (strain Mu50 / ATCC 700699) go_0006289
>Q5QJC4|DCR1A_CHICK DNA cross-link repair 1A protein - Gallus gallus (Chicken) go_0006289
>Q92889|ERCC4_HUMAN DNA repair endonuclease XPF - Homo sapiens (Human) go_0006289
>P40469|MET18_YEAST DNA repair/transcription protein MET18/MMS19 - Saccharomyces cerevisiae (Baker's yeast) go_0006289
>P41685|P53_FELCA Cellular tumor antigen p53 - Felis silvestris catus (Cat) go_0006289
>P06777|RAD1_YEAST DNA repair protein RAD1 - Saccharomyces cerevisiae (Baker's yeast) go_0006289
>O54988|SLK_MOUSE STE20-like serine/threonine-protein kinase - Mus musculus (Mouse) go_0006289
>Q9CEL9|UVRA_LACLA UvrABC system protein A - Lactococcus lactis subsp. lactis (Streptococcus lactis) go_0006289
>Q4UJW4|UVRA_RICFE UvrABC system protein A - Rickettsia felis (Rickettsia azadi) go_0006289
>Q87LA0|UVRA_VIBPA UvrABC system protein A - Vibrio parahaemolyticus go_0006289
>O51776|UVRB_BORBU UvrABC system protein B - Borrelia burgdorferi (Lyme disease spirochete) go_0006289
>Q8FJP8|UVRB_ECOL6 UvrABC system protein B - Escherichia coli O6 go_0006289
>Q71WT9|UVRB_LISMF UvrABC system protein B - Listeria monocytogenes serotype 4b (strain F2365) go_0006289
>Q7N6Q1|UVRB_PHOLL UvrABC system protein B - Photorhabdus luminescens subsp. laumondii go_0006289
>Q83S42|UVRB_SHIFL UvrABC system protein B - Shigella flexneri go_0006289
>Q55170|UVRB_SYNY3 UvrABC system protein B - Synechocystis sp. (strain PCC 6803) go_0006289
>Q2IQH0|UVRC_ANADE UvrABC system protein C - Anaeromyxobacter dehalogenans (strain 2CP-C) go_0006289
>Q7VWV7|UVRC_BORPE UvrABC system protein C - Bordetella pertussis go_0006289
>Q0TU89|UVRC_CLOP1 UvrABC system protein C - Clostridium perfringens (strain ATCC 13124 / NCTC 8237 / Type A) go_0006289
>Q5NGQ8|UVRC_FRATT UvrABC system protein C - Francisella tularensis subsp. tularensis go_0006289
>Q1MQH2|UVRC_LAWIP UvrABC system protein C - Lawsonia intracellularis (strain PHE/MN1-00) go_0006289
>Q7NBC4|UVRC_MYCGA UvrABC system protein C - Mycoplasma gallisepticum go_0006289
>Q7MTG8|UVRC_PORGI UvrABC system protein C - Porphyromonas gingivalis (Bacteroides gingivalis) go_0006289
>Q13BM0|UVRC_RHOPS UvrABC system protein C - Rhodopseudomonas palustris (strain BisB5) go_0006289
>Q5HGT7|UVRC_STAAC UvrABC system protein C - Staphylococcus aureus (strain COL) go_0006289
>Q67T37|UVRC_SYMTH UvrABC system protein C - Symbiobacterium thermophilum go_0006289
>Q8D8C7|UVRC_VIBVU UvrABC system protein C - Vibrio vulnificus go_0006289
>Q9HCS7|XAB2_HUMAN XPA-binding protein 2 - Homo sapiens (Human) go_0006289
>P47027|DPB11_YEAST DNA replication regulator DPB11 - Saccharomyces cerevisiae (Baker's yeast) go_0006289
>Q9QXE2|DPOLL_MOUSE DNA polymerase lambda - Mus musculus (Mouse) go_0006289
>Q9QZ11|EXO1_MOUSE Exonuclease 1 - Mus musculus (Mouse) go_0006289
>O13911|PNK1_SCHPO Bifunctional polynucleotide phosphatase/kinase - Schizosaccharomyces pombe (Fission yeast) go_0006289
>P32641|RAD24_YEAST Checkpoint protein RAD24 - Saccharomyces cerevisiae (Baker's yeast) go_0006289
>O51777|UVRA_BORBU UvrABC system protein A - Borrelia burgdorferi (Lyme disease spirochete) go_0006289
>P47660|UVRA_MYCGE UvrABC system protein A - Mycoplasma genitalium go_0006289
>Q6GIN2|UVRA_STAAR UvrABC system protein A - Staphylococcus aureus (strain MRSA252) go_0006289
>Q6F9D2|UVRB_ACIAD UvrABC system protein B - Acinetobacter sp. (strain ADP1) go_0006289
>Q3ATT8|UVRB_CHLCH UvrABC system protein B - Chlorobium chlorochromatii (strain CaD3) go_0006289
>Q4QJX4|UVRB_HAEI8 UvrABC system protein B - Haemophilus influenzae (strain 86-028NP) go_0006289
>P47319|UVRB_MYCGE UvrABC system protein B - Mycoplasma genitalium go_0006289
>Q3IKF4|UVRB_PSEHT UvrABC system protein B - Pseudoalteromonas haloplanktis (strain TAC 125) go_0006289
>Q4L4I5|UVRB_STAHJ UvrABC system protein B - Staphylococcus haemolyticus (strain JCSC1435) go_0006289
>Q5E6B5|UVRB_VIBF1 UvrABC system protein B - Vibrio fischeri (strain ATCC 700601 / ES114) go_0006289
>Q817L9|UVRC_BACCR UvrABC system protein C - Bacillus cereus (strain ATCC 14579 / DSM 31) go_0006289
>Q39I64|UVRC_BURS3 UvrABC system protein C - Burkholderia sp. (strain 383) (Burkholderia cepacia (strain ATCC 17760 / NCIB 9086 / R18194)) go_0006289
>Q11YP9|UVRC_CYTH3 UvrABC system protein C - Cytophaga hutchinsonii (strain ATCC 33406 / NCIMB 9469) go_0006289
>P44489|UVRC_HAEIN UvrABC system protein C - Haemophilus influenzae go_0006289
>Q2W0M1|UVRC_MAGMM UvrABC system protein C - Magnetospirillum magneticum (strain AMB-1 / ATCC 700264) go_0006289
>Q3ITA0|UVRC_NATPD UvrABC system protein C - Natronomonas pharaonis (strain DSM 2160 / ATCC 35678) go_0006289
>Q4KAR9|UVRC_PSEF5 UvrABC system protein C - Pseudomonas fluorescens (strain Pf-5 / ATCC BAA-477) go_0006289
>Q21J16|UVRC_SACD2 UvrABC system protein C - Saccharophagus degradans (strain 2-40 / ATCC 43961 / DSM 17024) go_0006289
>Q49WR3|UVRC_STAS1 UvrABC system protein C - Staphylococcus saprophyticus subsp. saprophyticus (strain ATCC 15305 / DSM 20229) go_0006289
>Q3AJW5|UVRC_SYNSC UvrABC system protein C - Synechococcus sp. (strain CC9605) go_0006289
>Q5H0H5|UVRC_XANOR UvrABC system protein C - Xanthomonas oryzae pv. oryzae go_0006289
>Q72XA0|UVSE_BACC1 UV DNA damage endonuclease - Bacillus cereus (strain ATCC 10987) go_0006289
>P23025|XPA_HUMAN DNA-repair protein complementing XP-A cells - Homo sapiens (Human) go_0006289
>Q4L3I4|CLPC_STAHJ ATP-dependent Clp protease ATP-binding subunit clpC - Staphylococcus haemolyticus (strain JCSC1435) go_0006289
>Q04089|DOT1_YEAST Histone-lysine N-methyltransferase, H3 lysine-79 specific - Saccharomyces cerevisiae (Baker's yeast) go_0006289
>Q13216|ERCC8_HUMAN DNA excision repair protein ERCC-8 - Homo sapiens (Human) go_0006289
>Q803U7|EXO1_DANRE Exonuclease 1 - Danio rerio (Zebrafish) (Brachydanio rerio) go_0006289
>O36006|P53_MARMO Cellular tumor antigen p53 - Marmota monax (Woodchuck) go_0006289
>Q13889|TF2H3_HUMAN TFIIH basal transcription factor complex p34 subunit - Homo sapiens (Human) go_0006289
>P32776|TFB1_YEAST RNA polymerase II transcription factor B subunit 1 - Saccharomyces cerevisiae (Baker's yeast) go_0006289
>O66911|UVRA_AQUAE UvrABC system protein A - Aquifex aeolicus go_0006289
>O26543|UVRA_METTH UvrABC system protein A - Methanobacterium thermoautotrophicum go_0006289
>Q5HHQ9|UVRA_STAAC UvrABC system protein A - Staphylococcus aureus (strain COL) go_0006289
>Q87BK9|UVRA_XYLFT UvrABC system protein A - Xylella fastidiosa (strain Temecula1 / ATCC 700964) go_0006289
>Q5HVA1|UVRB_CAMJR UvrABC system protein B - Campylobacter jejuni (strain RM1221) go_0006289
>Q747K3|UVRB_GEOSL UvrABC system protein B - Geobacter sulfurreducens go_0006289
>O26542|UVRB_METTH UvrABC system protein B - Methanobacterium thermoautotrophicum go_0006289
>Q48KA6|UVRB_PSE14 UvrABC system protein B - Pseudomonas syringae pv. phaseolicola (strain 1448A / Race 6) go_0006289
>Q8NXM0|UVRB_STAAW UvrABC system protein B - Staphylococcus aureus (strain MW2) go_0006289
>O83154|UVRB_TREPA UvrABC system protein B - Treponema pallidum go_0006289
>Q5P080|UVRC_AZOSE UvrABC system protein C - Azoarcus sp. (strain EbN1) (Aromatoleum aromaticum (strain EbN1)) go_0006289
>Q62LS1|UVRC_BURMA UvrABC system protein C - Burkholderia mallei (Pseudomonas mallei) go_0006289
>Q8NQ55|UVRC_CORGL UvrABC system protein C - Corynebacterium glutamicum (Brevibacterium flavum) go_0006289
>Q0BPX7|UVRC_GRABC UvrABC system protein C - Granulobacter bethesdensis (strain ATCC BAA-1260 / CGDNIH1) go_0006289
>Q92CH5|UVRC_LISIN UvrABC system protein C - Listeria innocua go_0006289
>Q1B9D1|UVRC_MYCSS UvrABC system protein C - Mycobacterium sp. (strain MCS) go_0006289
>Q48J96|UVRC_PSE14 UvrABC system protein C - Pseudomonas syringae pv. phaseolicola (strain 1448A / Race 6) go_0006289
>Q9ZCX9|UVRC_RICPR UvrABC system protein C - Rickettsia prowazekii go_0006289
>Q5HQ28|UVRC_STAEQ UvrABC system protein C - Staphylococcus epidermidis (strain ATCC 35984 / RP62A) go_0006289
>Q7U6U0|UVRC_SYNPX UvrABC system protein C - Synechococcus sp. (strain WH8102) go_0006289
>Q4UV60|UVRC_XANC8 UvrABC system protein C - Xanthomonas campestris pv. campestris (strain 8004) go_0006289
>Q8YXF0|UVSE_ANASP UV DNA damage endonuclease - Anabaena sp. (strain PCC 7120) go_0006289
>Q2G0P5|CLPC_STAA8 ATP-dependent Clp protease ATP-binding subunit clpC - Staphylococcus aureus (strain NCTC 8325) go_0006289
>Q5RA62|ERCC3_PONPY TFIIH basal transcription factor complex helicase XPB subunit - Pongo pygmaeus (Orangutan) go_0006289
>P06838|RAD10_YEAST DNA repair protein RAD10 - Saccharomyces cerevisiae (Baker's yeast) go_0006289
>Q10445|RHP41_SCHPO DNA repair protein rhp41 - Schizosaccharomyces pombe (Fission yeast) go_0006289
>Q03290|TFB3_YEAST RNA polymerase II transcription factor B subunit 3 - Saccharomyces cerevisiae (Baker's yeast) go_0006289
>Q10988|UVE1_SCHPO UV-damage endonuclease - Schizosaccharomyces pombe (Fission yeast) go_0006289
>P44410|UVRA_HAEIN UvrABC system protein A - Haemophilus influenzae go_0006289
>P56899|UVRA_RHIME UvrABC system protein A - Rhizobium meliloti (Sinorhizobium meliloti) go_0006289
>O83527|UVRA_TREPA UvrABC system protein A - Treponema pallidum go_0006289
>Q8AA95|UVRB_BACTN UvrABC system protein B - Bacteroides thetaiotaomicron go_0006289
>Q30ZK3|UVRB_DESDG UvrABC system protein B - Desulfovibrio desulfuricans (strain G20) go_0006289
>Q72N95|UVRB_LEPIC UvrABC system protein B - Leptospira interrogans serogroup Icterohaemorrhagiae serovar copenhageni go_0006289
>Q6MEV1|UVRB_PARUW UvrABC system protein B - Protochlamydia amoebophila (strain UWE25) go_0006289
>Q8ZQQ4|UVRB_SALTY UvrABC system protein B - Salmonella typhimurium go_0006289
>Q8DHC6|UVRB_SYNEL UvrABC system protein B - Synechococcus elongatus (Thermosynechococcus elongatus) go_0006289
>Q8UGA9|UVRC_AGRT5 UvrABC system protein C - Agrobacterium tumefaciens (strain C58 / ATCC 33970) go_0006289
>O51413|UVRC_BORBU UvrABC system protein C - Borrelia burgdorferi (Lyme disease spirochete) go_0006289
>Q7NYG9|UVRC_CHRVO UvrABC system protein C - Chromobacterium violaceum go_0006289
>Q14I60|UVRC_FRAT1 UvrABC system protein C - Francisella tularensis subsp. tularensis (strain FSC 198) go_0006289
>Q88VE9|UVRC_LACPL UvrABC system protein C - Lactobacillus plantarum go_0006289
>P67427|UVRC_MYCBO UvrABC system protein C - Mycobacterium bovis go_0006289
>Q7N5C7|UVRC_PHOLL UvrABC system protein C - Photorhabdus luminescens subsp. laumondii go_0006289
>Q2J0X3|UVRC_RHOP2 UvrABC system protein C - Rhodopseudomonas palustris (strain HaA2) go_0006289
>Q2FHT5|UVRC_STAA3 UvrABC system protein C - Staphylococcus aureus (strain USA300) go_0006289
>Q8DQQ9|UVRC_STRR6 UvrABC system protein C - Streptococcus pneumoniae (strain ATCC BAA-255 / R6) go_0006289
>Q9KSP2|UVRC_VIBCH UvrABC system protein C - Vibrio cholerae go_0006289
>Q6GDQ0|CLPL_STAAR ATP-dependent Clp protease ATP-binding subunit clpL - Staphylococcus aureus (strain MRSA252) go_0006289
>O08811|ERCC2_MOUSE TFIIH basal transcription factor complex helicase subunit - Mus musculus (Mouse) go_0006289
>Q24087|MEI9_DROME Protein mei-9 - Drosophila melanogaster (Fruit fly) go_0006289
>Q29537|P53_CANFA Cellular tumor antigen p53 - Canis familiaris (Dog) go_0006289
>Q06665|RAD34_YEAST DNA repair protein RAD34 - Saccharomyces cerevisiae (Baker's yeast) go_0006289
>Q46577|UVRA_DEIRA UvrABC system protein A - Deinococcus radiodurans go_0006289
>P28009|UVRA_PROMI UvrABC system protein A - Proteus mirabilis go_0006289
>P63384|UVRA_STRPN UvrABC system protein A - Streptococcus pneumoniae go_0006289
>Q9K6X9|UVRB_BACHD UvrABC system protein B - Bacillus halodurans go_0006289
>Q6NHI3|UVRB_CORDI UvrABC system protein B - Corynebacterium diphtheriae go_0006289
>Q38YA4|UVRB_LACSS UvrABC system protein B - Lactobacillus sakei subsp. sakei (strain 23K) go_0006289
>O33395|UVRB_NEIMB UvrABC system protein B - Neisseria meningitidis serogroup B go_0006289
>Q9ZDW2|UVRB_RICPR UvrABC system protein B - Rickettsia prowazekii go_0006289
>Q54986|UVRB_STRPN UvrABC system protein B - Streptococcus pneumoniae go_0006289
>Q8ZGW7|UVRB_YERPE UvrABC system protein B - Yersinia pestis go_0006289
>Q6MKS2|UVRC_BDEBA UvrABC system protein C - Bdellovibrio bacteriovorus go_0006289
>Q9Z6W6|UVRC_CHLPN UvrABC system protein C - Chlamydia pneumoniae (Chlamydophila pneumoniae) go_0006289
>P0A8G0|UVRC_ECOLI UvrABC system protein C - Escherichia coli (strain K12) go_0006289
>Q28KC6|UVRC_JANSC UvrABC system protein C - Jannaschia sp. (strain CCS1) go_0006289
>Q6LZA1|UVRC_METMP UvrABC system protein C - Methanococcus maripaludis go_0006289
>Q6MDC8|UVRC_PARUW UvrABC system protein C - Protochlamydia amoebophila (strain UWE25) go_0006289
>Q2KA54|UVRC_RHIEC UvrABC system protein C - Rhizobium etli (strain CFN 42 / ATCC 51251) go_0006289
>Q3Z2T7|UVRC_SHISS UvrABC system protein C - Shigella sonnei (strain Ss046) go_0006289
>Q1JLX6|UVRC_STRPC UvrABC system protein C - Streptococcus pyogenes serotype M12 (strain MGAS9429) go_0006289
>O83485|UVRC_TREPA UvrABC system protein C - Treponema pallidum go_0006289
>P47110|DPOD3_YEAST DNA polymerase subunit delta-3 - Saccharomyces cerevisiae (Baker's yeast) go_0006289
>Q60HG1|ERCC3_MACFA TFIIH basal transcription factor complex helicase XPB subunit - Macaca fascicularis (Crab eating macaque) (Cynomolgus monkey) go_0006289
>P0A698|UVRA_ECOLI UvrABC system protein A - Escherichia coli (strain K12) go_0006289
>Q88QK7|UVRA_PSEPK UvrABC system protein A - Pseudomonas putida (strain KT2440) go_0006289
>Q9WYV0|UVRA_THEMA UvrABC system protein A - Thermotoga maritima go_0006289
>Q5WDG7|UVRB_BACSK UvrABC system protein B - Bacillus clausii (strain KSM-K16) go_0006289
>Q3Z9B4|UVRB_DEHE1 UvrABC system protein B - Dehalococcoides ethenogenes (strain 195) go_0006289
>Q5X0E6|UVRB_LEGPL UvrABC system protein B - Legionella pneumophila (strain Lens) go_0006289
>Q8ENJ5|UVRB_OCEIH UvrABC system protein B - Oceanobacillus iheyensis go_0006289
>Q5PG52|UVRB_SALPA UvrABC system protein B - Salmonella paratyphi A go_0006289
>Q5M3D5|UVRB_STRT2 UvrABC system protein B - Streptococcus thermophilus (strain ATCC BAA-250 / LMG 18311) go_0006289
>Q6FF64|UVRC_ACIAD UvrABC system protein C - Acinetobacter sp. (strain ADP1) go_0006289
>Q0SN50|UVRC_BORAP UvrABC system protein C - Borrelia afzelii (strain PKo) go_0006289
>O84796|UVRC_CHLTR UvrABC system protein C - Chlamydia trachomatis go_0006289
>Q6D363|UVRC_ERWCT UvrABC system protein C - Erwinia carotovora subsp. atroseptica (Pectobacterium atrosepticum) go_0006289
>Q74JN8|UVRC_LACJO UvrABC system protein C - Lactobacillus johnsonii go_0006289
>Q2RLU8|UVRC_MOOTA UvrABC system protein C - Moorella thermoacetica (strain ATCC 39073) go_0006289
>Q3B5K8|UVRC_PELLD UvrABC system protein C - Pelodictyon luteolum (strain DSM 273) (Chlorobium luteolum (strain DSM 273)) go_0006289
>Q92QX2|UVRC_RHIME UvrABC system protein C - Rhizobium meliloti (Sinorhizobium meliloti) go_0006289
>Q2NTS9|UVRC_SODGM UvrABC system protein C - Sodalis glossinidius (strain morsitans) go_0006289
>Q48TS8|UVRC_STRPM UvrABC system protein C - Streptococcus pyogenes serotype M28 go_0006289
>Q83MY6|UVRC_TROWT UvrABC system protein C - Tropheryma whipplei (strain Twist) (Whipple's bacillus) go_0006289
>Q9S5Z2|CLPE_LACLM ATP-dependent Clp protease ATP-binding subunit clpE - Lactococcus lactis subsp. cremoris (strain MG1363) go_0006289
>P53695|EXO1_SCHPO Exodeoxyribonuclease 1 - Schizosaccharomyces pombe (Fission yeast) go_0006289
>Q9TUB2|P53_PIG Cellular tumor antigen p53 - Sus scrofa (Pig) go_0006289
>Q00578|RAD25_YEAST DNA repair helicase RAD25 - Saccharomyces cerevisiae (Baker's yeast) go_0006289
>Q2YPX5|UVRA_BRUA2 UvrABC system protein A - Brucella abortus (strain 2308) go_0006289
>Q8EUL1|UVRA_MYCPE UvrABC system protein A - Mycoplasma penetrans go_0006289
>Q8NXL9|UVRA_STAAW UvrABC system protein A - Staphylococcus aureus (strain MW2) go_0006289
>Q8YXS9|UVRB_ANASP UvrABC system protein B - Anabaena sp. (strain PCC 7120) go_0006289
>Q9PJF4|UVRB_CHLMU UvrABC system protein B - Chlamydia muridarum go_0006289
>Q5UYC8|UVRB_HALMA UvrABC system protein B - Haloarcula marismortui (Halobacterium marismortui) go_0006289
>Q6KH72|UVRB_MYCMO UvrABC system protein B - Mycoplasma mobile go_0006289
>Q88LF9|UVRB_PSEPK UvrABC system protein B - Pseudomonas putida (strain KT2440) go_0006289
>Q3K051|UVRB_STRA1 UvrABC system protein B - Streptococcus agalactiae serotype Ia go_0006289
>Q8D891|UVRB_VIBVU UvrABC system protein B - Vibrio vulnificus go_0006289
>Q5LIY7|UVRC_BACFN UvrABC system protein C - Bacteroides fragilis (strain ATCC 25285 / NCTC 9343) go_0006289
>Q13VN8|UVRC_BURXL UvrABC system protein C - Burkholderia xenovorans (strain LB400) go_0006289
>Q3Z770|UVRC_DEHE1 UvrABC system protein C - Dehalococcoides ethenogenes (strain 195) go_0006289
>Q2SF17|UVRC_HAHCH UvrABC system protein C - Hahella chejuensis (strain KCTC 2396) go_0006289
>Q0ARM2|UVRC_MARMM UvrABC system protein C - Maricaulis maris (strain MCS10) go_0006289
>Q9JU21|UVRC_NEIMA UvrABC system protein C - Neisseria meningitidis serogroup A go_0006289
>Q3IIM0|UVRC_PSEHT UvrABC system protein C - Pseudoalteromonas haloplanktis (strain TAC 125) go_0006289
>Q5PI10|UVRC_SALPA UvrABC system protein C - Salmonella paratyphi A go_0006289
>Q8CX26|UVRC_STRA3 UvrABC system protein C - Streptococcus agalactiae serotype III go_0006289
>P73580|UVRC_SYNY3 UvrABC system protein C - Synechocystis sp. (strain PCC 6803) go_0006289
>Q87BX2|UVRC_XYLFT UvrABC system protein C - Xylella fastidiosa (strain Temecula1 / ATCC 700964) go_0006289
>Q9K9P8|UVSE_BACHD UV DNA damage endonuclease - Bacillus halodurans go_0006289
>Q2YSD6|CLPC_STAAB ATP-dependent Clp protease ATP-binding subunit clpC - Staphylococcus aureus (strain bovine RF122) go_0006289
>P21951|DPOE_YEAST DNA polymerase epsilon catalytic subunit A - Saccharomyces cerevisiae (Baker's yeast) go_0006289
>Q8SPZ3|P53_DELLE Cellular tumor antigen p53 - Delphinapterus leucas (Beluga whale) go_0006289
>P28706|RAD13_SCHPO DNA-repair protein rad13 - Schizosaccharomyces pombe (Fission yeast) go_0006289
>P26755|RFA3_YEAST Replication factor-A protein 3 - Saccharomyces cerevisiae (Baker's yeast) go_0006289
>P87235|RHP42_SCHPO DNA repair protein rhp42 - Schizosaccharomyces pombe (Fission yeast) go_0006289
>O55092|SLK_CAVPO STE20-like serine/threonine-protein kinase - Cavia porcellus (Guinea pig) go_0006289
>Q9ZLD6|UVRA_HELPJ UvrABC system protein A - Helicobacter pylori J99 (Campylobacter pylori J99) go_0006289
>Q1RK71|UVRA_RICBR UvrABC system protein A - Rickettsia bellii (strain RML369-C) go_0006289
>Q9PR42|UVRA_UREPA UvrABC system protein A - Ureaplasma parvum (Ureaplasma urealyticum biotype 1) go_0006289
>Q8G5L9|UVRB_BIFLO UvrABC system protein B - Bifidobacterium longum go_0006289
>Q72BN0|UVRB_DESVH UvrABC system protein B - Desulfovibrio vulgaris (strain Hildenborough / ATCC 29579 / NCIMB 8303) go_0006289
>Q8F8A9|UVRB_LEPIN UvrABC system protein B - Leptospira interrogans go_0006289
>P57844|UVRB_PASMU UvrABC system protein B - Pasteurella multocida go_0006289
>Q324B3|UVRB_SHIBS UvrABC system protein B - Shigella boydii serotype 4 (strain Sb227) go_0006289
>Q5N3H1|UVRB_SYNP6 UvrABC system protein B - Synechococcus sp. (strain ATCC 27144 / PCC 6301 / SAUG 1402/1) (Anacystis nidulans) go_0006289
>Q0VPZ5|UVRC_ALCBS UvrABC system protein C - Alcanivorax borkumensis (strain SK2 / ATCC 700651 / DSM 11573) go_0006289
>Q661G2|UVRC_BORGA UvrABC system protein C - Borrelia garinii go_0006289
>Q97LP6|UVRC_CLOAB UvrABC system protein C - Clostridium acetobutylicum go_0006289
>Q2A2E9|UVRC_FRATH UvrABC system protein C - Francisella tularensis subsp. holarctica (strain LVS) go_0006289
>Q1WT45|UVRC_LACS1 UvrABC system protein C - Lactobacillus salivarius subsp. salivarius (strain UCC118) go_0006289
>O84898|UVRC_MYCBV UvrABC system protein C - Mycoplasma bovis go_0006289
>Q6LQ03|UVRC_PHOPR UvrABC system protein C - Photobacterium profundum (Photobacterium sp. (strain SS9)) go_0006289
>Q6NAL3|UVRC_RHOPA UvrABC system protein C - Rhodopseudomonas palustris go_0006289
>Q2FZD0|UVRC_STAA8 UvrABC system protein C - Staphylococcus aureus (strain NCTC 8325) go_0006289
>Q5LZ62|UVRC_STRT1 UvrABC system protein C - Streptococcus thermophilus (strain CNRZ 1066) go_0006289
>Q5E4C5|UVRC_VIBF1 UvrABC system protein C - Vibrio fischeri (strain ATCC 700601 / ES114) go_0006289
>Q6GBW3|CLPC_STAAS ATP-dependent Clp protease ATP-binding subunit clpC - Staphylococcus aureus (strain MSSA476) go_0006289
>P36617|RAD16_SCHPO DNA repair protein rad16 - Schizosaccharomyces pombe (Fission yeast) go_0006289
>Q8F435|UVRA_LEPIN UvrABC system protein A - Leptospira interrogans go_0006289
>P0A196|UVRA_SALTI UvrABC system protein A - Salmonella typhi go_0006289
>Q08518|UVRA_VITST UvrABC system protein A - Vitreoscilla stercoraria go_0006289
>Q7VXH4|UVRB_BORPE UvrABC system protein B - Bordetella pertussis go_0006289
>Q6D3C4|UVRB_ERWCT UvrABC system protein B - Erwinia carotovora subsp. atroseptica (Pectobacterium atrosepticum) go_0006289
>Q8TKS3|UVRB_METAC UvrABC system protein B - Methanosarcina acetivorans go_0006289
>Q7V9M1|UVRB_PROMA UvrABC system protein B - Prochlorococcus marinus go_0006289
>P67424|UVRB_STAAM UvrABC system protein B - Staphylococcus aureus (strain Mu50 / ATCC 700699) go_0006289
>Q56243|UVRB_THET8 UvrABC system protein B - Thermus thermophilus (strain HB8 / ATCC 27634 / DSM 579) go_0006289
>Q8YTI9|UVRC_ANASP UvrABC system protein C - Anabaena sp. (strain PCC 7120) go_0006289
>Q57E41|UVRC_BRUAB UvrABC system protein C - Brucella abortus go_0006289
>Q890Y5|UVRC_CLOTE UvrABC system protein C - Clostridium tetani go_0006289
>Q39QN3|UVRC_GEOMG UvrABC system protein C - Geobacter metallireducens (strain GS-15 / ATCC 53774 / DSM 7210) go_0006289
>Q5WTF5|UVRC_LEGPL UvrABC system protein C - Legionella pneumophila (strain Lens) go_0006289
>Q6MTU8|UVRC_MYCMS UvrABC system protein C - Mycoplasma mycoides subsp. mycoides SC go_0006289
>Q7VBY8|UVRC_PROMA UvrABC system protein C - Prochlorococcus marinus go_0006289
>Q0S0J9|UVRC_RHOSR UvrABC system protein C - Rhodococcus sp. (strain RHA1) go_0006289
>Q6GHT9|UVRC_STAAR UvrABC system protein C - Staphylococcus aureus (strain MRSA252) go_0006289
>Q2JXP8|UVRC_SYNJA UvrABC system protein C - Synechococcus sp. (strain JA-3-3Ab) (Cyanobacteria bacterium Yellowstone A-Prime) go_0006289
>Q7M8K0|UVRC_WOLSU UvrABC system protein C - Wolinella succinogenes go_0006289
>Q8CQ88|CLPC_STAES ATP-dependent Clp protease ATP-binding subunit clpC - Staphylococcus epidermidis (strain ATCC 12228) go_0006289
>P56424|P53_MACMU Cellular tumor antigen p53 - Macaca mulatta (Rhesus macaque) go_0006289
>Q8UF86|UVRA_AGRT5 UvrABC system protein A - Agrobacterium tumefaciens (strain C58 / ATCC 33970) go_0006289
>Q8Y4F6|UVRA_LISMO UvrABC system protein A - Listeria monocytogenes go_0006289
>P0A699|UVRA_SHIFL UvrABC system protein A - Shigella flexneri go_0006289
>Q9PAR9|UVRA_XYLFA UvrABC system protein A - Xylella fastidiosa go_0006289
>Q9PPM7|UVRB_CAMJE UvrABC system protein B - Campylobacter jejuni go_0006289
>Q5KVB5|UVRB_GEOKA UvrABC system protein B - Geobacillus kaustophilus go_0006289
>Q6LZA2|UVRB_METMP UvrABC system protein B - Methanococcus maripaludis go_0006289
>Q46IE1|UVRB_PROMT UvrABC system protein B - Prochlorococcus marinus (strain NATL2A) go_0006289
>Q6GB72|UVRB_STAAS UvrABC system protein B - Staphylococcus aureus (strain MSSA476) go_0006289
>Q73MY7|UVRB_TREDE UvrABC system protein B - Treponema denticola go_0006289
>Q2NJ78|UVRC_AYWBP UvrABC system protein C - Aster yellows witches'-broom phytoplasma (strain AYWB) go_0006289
>Q1BXT2|UVRC_BURCA UvrABC system protein C - Burkholderia cenocepacia (strain AU 1054) go_0006289
>Q8FT60|UVRC_COREF UvrABC system protein C - Corynebacterium efficiens go_0006289
>Q5FNP1|UVRC_GLUOX UvrABC system protein C - Gluconobacter oxydans (Gluconobacter suboxydans) go_0006289
>Q8F479|UVRC_LEPIN UvrABC system protein C - Leptospira interrogans go_0006289
>P75350|UVRC_MYCPN UvrABC system protein C - Mycoplasma pneumoniae go_0006289
>Q46L08|UVRC_PROMT UvrABC system protein C - Prochlorococcus marinus (strain NATL2A) go_0006289
>Q4UL10|UVRC_RICFE UvrABC system protein C - Rickettsia felis (Rickettsia azadi) go_0006289
>Q8NX55|UVRC_STAAW UvrABC system protein C - Staphylococcus aureus (strain MW2) go_0006289
>Q31LU4|UVRC_SYNP7 UvrABC system protein C - Synechococcus sp. (strain PCC 7942) (Anacystis nidulans R2) go_0006289
>Q3BTC3|UVRC_XANC5 UvrABC system protein C - Xanthomonas campestris pv. vesicatoria (strain 85-10) go_0006289
>Q8NUR7|CLPL_STAAW ATP-dependent Clp protease ATP-binding subunit clpL - Staphylococcus aureus (strain MW2) go_0006289
>P27344|DPB3_YEAST DNA polymerase epsilon subunit C - Saccharomyces cerevisiae (Baker's yeast) go_0006289
>P19447|ERCC3_HUMAN TFIIH basal transcription factor complex helicase XPB subunit - Homo sapiens (Human) go_0006289
>P13481|P53_CERAE Cellular tumor antigen p53 - Cercopithecus aethiops (Green monkey) (Grivet) go_0006289
>P06839|RAD3_YEAST DNA repair helicase RAD3 - Saccharomyces cerevisiae (Baker's yeast) go_0006289
>P26754|RFA2_YEAST Replication factor-A protein 2 - Saccharomyces cerevisiae (Baker's yeast) go_0006289
>Q9ZB21|UVB2_MYCPU UvrABC system protein B - Mycoplasma pulmonis go_0006289
>Q8FB02|UVRA_ECOL6 UvrABC system protein A - Escherichia coli O6 go_0006289
>P52087|UVRA_PSELE UvrABC system protein A - Pseudomonas lemoignei go_0006289
>P73412|UVRA_SYNY3 UvrABC system protein A - Synechocystis sp. (strain PCC 6803) go_0006289
>Q65ED8|UVRB_BACLD UvrABC system protein B - Bacillus licheniformis (strain DSM 13 / ATCC 14580) go_0006289
>Q47EI2|UVRB_DECAR UvrABC system protein B - Dechloromonas aromatica (strain RCB) go_0006289
>Q5ZZD9|UVRB_LEGPH UvrABC system protein B - Legionella pneumophila subsp. pneumophila (strain Philadelphia 1 / ATCC 33152 / DSM 7513) go_0006289
>Q3JC03|UVRB_NITOC UvrABC system protein B - Nitrosococcus oceani (strain ATCC 19707 / NCIMB 11848) go_0006289
>Q57RF9|UVRB_SALCH UvrABC system protein B - Salmonella choleraesuis go_0006289
>Q5LYS1|UVRB_STRT1 UvrABC system protein B - Streptococcus thermophilus (strain CNRZ 1066) go_0006289
>Q56998|UVRB_ZYMMO UvrABC system protein B - Zymomonas mobilis go_0006289
>Q2KXM9|UVRC_BORA1 UvrABC system protein C - Bordetella avium (strain 197N) go_0006289
>Q8KBI0|UVRC_CHLTE UvrABC system protein C - Chlorobium tepidum go_0006289
>Q835H1|UVRC_ENTFA UvrABC system protein C - Enterococcus faecalis (Streptococcus faecalis) go_0006289
>Q1GAM4|UVRC_LACDA UvrABC system protein C - Lactobacillus delbrueckii subsp. bulgaricus (strain ATCC 11842 / DSM 20081) go_0006289
>O26541|UVRC_METTH UvrABC system protein C - Methanobacterium thermoautotrophicum go_0006289
>Q3A734|UVRC_PELCD UvrABC system protein C - Pelobacter carbinolicus (strain DSM 2380 / Gra Bd 1) go_0006289
>Q984P3|UVRC_RHILO UvrABC system protein C - Rhizobium loti (Mesorhizobium loti) go_0006289
>Q1GDL4|UVRC_SILST UvrABC system protein C - Silicibacter sp. (strain TM1040) go_0006289
>Q1J6U4|UVRC_STRPF UvrABC system protein C - Streptococcus pyogenes serotype M4 (strain MGAS10750) go_0006289
>Q83NI9|UVRC_TROW8 UvrABC system protein C - Tropheryma whipplei (strain TW08/27) (Whipple's bacillus) go_0006289
>Q99R88|CLPL_STAAM ATP-dependent Clp protease ATP-binding subunit clpL - Staphylococcus aureus (strain Mu50 / ATCC 700699) go_0006289
>P46957|DPOD2_YEAST DNA polymerase delta small subunit - Saccharomyces cerevisiae (Baker's yeast) go_0006289
>Q60452|ERCC2_CRIGR TFIIH basal transcription factor complex helicase subunit - Cricetulus griseus (Chinese hamster) go_0006289
>P67938|P53_BOSIN Cellular tumor antigen p53 - Bos indicus (Zebu) go_0006289
>Q02939|TFB2_YEAST RNA polymerase II transcription factor B subunit 2 - Saccharomyces cerevisiae (Baker's yeast) go_0006289
>Q8XNI5|UVRA_CLOPE UvrABC system protein A - Clostridium perfringens go_0006289
>P29927|UVRA_PARDE UvrABC system protein A - Paracoccus denitrificans go_0006289
>Q5XA89|UVRA_STRP6 UvrABC system protein A - Streptococcus pyogenes serotype M6 go_0006289
>Q5LC24|UVRB_BACFN UvrABC system protein B - Bacteroides fragilis (strain ATCC 25285 / NCTC 9343) go_0006289
>Q890X8|UVRB_CLOTE UvrABC system protein B - Clostridium tetani go_0006289
>Q9CI06|UVRB_LACLA UvrABC system protein B - Lactococcus lactis subsp. lactis (Streptococcus lactis) go_0006289
>Q50939|UVRB_NEIGO UvrABC system protein B - Neisseria gonorrhoeae go_0006289
>Q92J03|UVRB_RICCN UvrABC system protein B - Rickettsia conorii go_0006289
>Q8P0J7|UVRB_STRP8 UvrABC system protein B - Streptococcus pyogenes serotype M18 go_0006289
>Q9PER1|UVRB_XYLFA UvrABC system protein B - Xylella fastidiosa go_0006289
>Q6G424|UVRC_BARHE UvrABC system protein C - Bartonella henselae (Rochalimaea henselae) go_0006289
>Q255T2|UVRC_CHLFF UvrABC system protein C - Chlamydophila felis (strain Fe/C-56) go_0006289
>P0A8G2|UVRC_ECO57 UvrABC system protein C - Escherichia coli O157:H7 go_0006289
>Q0BY00|UVRC_HYPNA UvrABC system protein C - Hyphomonas neptunium (strain ATCC 15444) go_0006289
>Q2FPC6|UVRC_METHJ UvrABC system protein C - Methanospirillum hungatei (strain JF-1 / DSM 864) go_0006289
>Q2G9G8|UVRC_NOVAD UvrABC system protein C - Novosphingobium aromaticivorans (strain DSM 12444) go_0006289
>Q1LKN9|UVRC_RALME UvrABC system protein C - Ralstonia metallidurans (strain CH34 / ATCC 43123 / DSM 2839) go_0006289
>Q0HW92|UVRC_SHESR UvrABC system protein C - Shewanella sp. (strain MR-7) go_0006289
>Q8P163|UVRC_STRP8 UvrABC system protein C - Streptococcus pyogenes serotype M18 go_0006289
>Q30TI2|UVRC_THIDN UvrABC system protein C - Thiomicrospira denitrificans (strain ATCC 33889 / DSM 1351) go_0006289
>P37571|CLPC_BACSU Negative regulator of genetic competence clpC/mecB - Bacillus subtilis go_0006289
>P35594|CLPE_STRPN ATP-dependent Clp protease ATP-binding subunit clpE - Streptococcus pneumoniae go_0006289
>Q9W6K2|EXO1_XENLA Exonuclease 1 - Xenopus laevis (African clawed frog) go_0006289
>P17917|PCNA_DROME Proliferating cell nuclear antigen - Drosophila melanogaster (Fruit fly) go_0006289
>P0C0Z2|UVRA_BRUAB UvrABC system protein A - Brucella abortus go_0006289
>P75176|UVRA_MYCPN UvrABC system protein A - Mycoplasma pneumoniae go_0006289
>Q5HQW9|UVRA_STAEQ UvrABC system protein A - Staphylococcus epidermidis (strain ATCC 35984 / RP62A) go_0006289
>O67708|UVRB_AQUAE UvrABC system protein B - Aquifex aeolicus go_0006289
>Q9Z7A5|UVRB_CHLPN UvrABC system protein B - Chlamydia pneumoniae (Chlamydophila pneumoniae) go_0006289
>Q9HMT9|UVRB_HALSA UvrABC system protein B - Halobacterium salinarium (Halobacterium halobium) go_0006289
>Q6MS38|UVRB_MYCMS UvrABC system protein B - Mycoplasma mycoides subsp. mycoides SC go_0006289
>Q884C9|UVRB_PSESM UvrABC system protein B - Pseudomonas syringae pv. tomato go_0006289
>Q8E471|UVRB_STRA3 UvrABC system protein B - Streptococcus agalactiae serotype III go_0006289
>Q7MM80|UVRB_VIBVY UvrABC system protein B - Vibrio vulnificus (strain YJ016) go_0006289
>Q650H7|UVRC_BACFR UvrABC system protein C - Bacteroides fragilis go_0006289
>Q9PN51|UVRC_CAMJE UvrABC system protein C - Campylobacter jejuni go_0006289
>Q3ZYA3|UVRC_DEHSC UvrABC system protein C - Dehalococcoides sp. (strain CBDB1) go_0006289
>Q5UY89|UVRC_HALMA UvrABC system protein C - Haloarcula marismortui (Halobacterium marismortui) go_0006289
>Q6F216|UVRC_MESFL UvrABC system protein C - Mesoplasma florum (Acholeplasma florum) go_0006289
>Q9JZ26|UVRC_NEIMB UvrABC system protein C - Neisseria meningitidis serogroup B go_0006289
>Q3KBQ0|UVRC_PSEPF UvrABC system protein C - Pseudomonas fluorescens (strain PfO-1) go_0006289
>Q2S280|UVRC_SALRD UvrABC system protein C - Salinibacter ruber (strain DSM 13855) go_0006289
>Q8DZ90|UVRC_STRA5 UvrABC system protein C - Streptococcus agalactiae serotype V go_0006289
>Q47NB5|UVRC_THEFY UvrABC system protein C - Thermobifida fusca (strain YX) go_0006289
>Q1C8L1|UVRC_YERPA UvrABC system protein C - Yersinia pestis (biovar Antiqua strain Antiqua) go_0006289
>Q6HAT6|UVSE_BACHK UV DNA damage endonuclease - Bacillus thuringiensis subsp. konkukian go_0006289
>P37569|YACH_BACSU Uncharacterized protein yacH - Bacillus subtilis go_0006289
>Q6G6C6|CLPL_STAAS ATP-dependent Clp protease ATP-binding subunit clpL - Staphylococcus aureus (strain MSSA476) go_0006289
>P18608|HMGN1_MOUSE Non-histone chromosomal protein HMG-14 - Mus musculus (Mouse) go_0006289
>Q9WUR6|P53_CAVPO Cellular tumor antigen p53 - Cavia porcellus (Guinea pig) go_0006289
>Q8X5U9|UVRA_ECO57 UvrABC system protein A - Escherichia coli O157:H7 go_0006289
>Q9HWG0|UVRA_PSEAE UvrABC system protein A - Pseudomonas aeruginosa go_0006289
>P63385|UVRA_STRR6 UvrABC system protein A - Streptococcus pneumoniae (strain ATCC BAA-255 / R6) go_0006289
>Q6HBC2|UVRB_BACHK UvrABC system protein B - Bacillus thuringiensis subsp. konkukian go_0006289
>Q83E18|UVRB_COXBU UvrABC system protein B - Coxiella burnetii go_0006289
>Q5X906|UVRB_LEGPA UvrABC system protein B - Legionella pneumophila (strain Paris) go_0006289
>Q82WA9|UVRB_NITEU UvrABC system protein B - Nitrosomonas europaea go_0006289
>Q68XG5|UVRB_RICTY UvrABC system protein B - Rickettsia typhi go_0006289
>Q8DPK7|UVRB_STRR6 UvrABC system protein B - Streptococcus pneumoniae (strain ATCC BAA-255 / R6) go_0006289
>Q66D62|UVRB_YERPS UvrABC system protein B - Yersinia pseudotuberculosis go_0006289
>Q8G6E0|UVRC_BIFLO UvrABC system protein C - Bifidobacterium longum go_0006289
>Q3KKQ1|UVRC_CHLTA UvrABC system protein C - Chlamydia trachomatis (strain A/HAR-13 / ATCC VR-571B) go_0006289
>Q1RAM7|UVRC_ECOUT UvrABC system protein C - Escherichia coli (strain UTI89 / UPEC) go_0006289
>Q5FKH6|UVRC_LACAC UvrABC system protein C - Lactobacillus acidophilus go_0006289
>Q2NGT2|UVRC_METST UvrABC system protein C - Methanosphaera stadtmanae (strain DSM 3091) go_0006289
>P57882|UVRC_PASMU UvrABC system protein C - Pasteurella multocida go_0006289
>Q1MIX8|UVRC_RHIL3 UvrABC system protein C - Rhizobium leguminosarum bv. viciae (strain 3841) go_0006289
>Q5LMC7|UVRC_SILPO UvrABC system protein C - Silicibacter pomeroyi go_0006289
>Q1JH25|UVRC_STRPD UvrABC system protein C - Streptococcus pyogenes serotype M2 (strain MGAS10270) go_0006289
>Q10Z79|UVRC_TRIEI UvrABC system protein C - Trichodesmium erythraeum (strain IMS101) go_0006289
>Q49V34|CLPC_STAS1 ATP-dependent Clp protease ATP-binding subunit clpC - Staphylococcus saprophyticus subsp. saprophyticus (strain ATCC 15305 / DSM 20 go_0006289
>Q16531|DDB1_HUMAN DNA damage-binding protein 1 - Homo sapiens (Human) go_0006289
>Q9UGP5|DPOLL_HUMAN DNA polymerase lambda - Homo sapiens (Human) go_0006289
>Q24558|EXO1_DROME Exonuclease 1 - Drosophila melanogaster (Fruit fly) go_0006289
>P32628|RAD23_YEAST UV excision repair protein RAD23 - Saccharomyces cerevisiae (Baker's yeast) go_0006289
>Q8VD76|TF2H3_MOUSE TFIIH basal transcription factor complex p34 subunit - Mus musculus (Mouse) go_0006289
>Q9K6Y0|UVRA_BACHD UvrABC system protein A - Bacillus halodurans go_0006289
>P13567|UVRA_MICLU UvrABC system protein A - Micrococcus luteus (Micrococcus lysodeikticus) go_0006289
>P63382|UVRA_STAAM UvrABC system protein A - Staphylococcus aureus (strain Mu50 / ATCC 700699) go_0006289
>Q8ZJ07|UVRA_YERPE UvrABC system protein A - Yersinia pestis go_0006289
>Q3AFF4|UVRB_CARHZ UvrABC system protein B - Carboxydothermus hydrogenoformans (strain Z-2901 / DSM 6008) go_0006289
>Q7NJH7|UVRB_GLOVI UvrABC system protein B - Gloeobacter violaceus go_0006289
>P10125|UVRB_MICLU UvrABC system protein B - Micrococcus luteus (Micrococcus lysodeikticus) go_0006289
>P72174|UVRB_PSEAE UvrABC system protein B - Pseudomonas aeruginosa go_0006289
>Q5HQX0|UVRB_STAEQ UvrABC system protein B - Staphylococcus epidermidis (strain ATCC 35984 / RP62A) go_0006289
>Q83NI7|UVRB_TROW8 UvrABC system protein B - Tropheryma whipplei (strain TW08/27) (Whipple's bacillus) go_0006289
>Q81L74|UVRC_BACAN UvrABC system protein C - Bacillus anthracis go_0006289
>Q3JQ88|UVRC_BURP1 UvrABC system protein C - Burkholderia pseudomallei (strain 1710b) go_0006289
>Q4JVI8|UVRC_CORJK UvrABC system protein C - Corynebacterium jeikeium (strain K411) go_0006289
>Q7VKR0|UVRC_HAEDU UvrABC system protein C - Haemophilus ducreyi go_0006289
>Q720J5|UVRC_LISMF UvrABC system protein C - Listeria monocytogenes serotype 4b (strain F2365) go_0006289
>P67426|UVRC_MYCTU UvrABC system protein C - Mycobacterium tuberculosis go_0006289
>Q15T23|UVRC_PSEA6 UvrABC system protein C - Pseudoalteromonas atlantica (strain T6c / BAA-1087) go_0006289
>Q68WG4|UVRC_RICTY UvrABC system protein C - Rickettsia typhi go_0006289
>Q8CPL4|UVRC_STAES UvrABC system protein C - Staphylococcus epidermidis (strain ATCC 12228) go_0006289
>Q0IAF4|UVRC_SYNS3 UvrABC system protein C - Synechococcus sp. (strain CC9311) go_0006289
>Q8P8W9|UVRC_XANCP UvrABC system protein C - Xanthomonas campestris pv. campestris go_0006289
>P14164|BAF1_YEAST Transcription factor BAF1 - Saccharomyces cerevisiae (Baker's yeast) go_0006289
>P39875|EXO1_YEAST Exodeoxyribonuclease 1 - Saccharomyces cerevisiae (Baker's yeast) go_0006289
>Q95330|P53_RABIT Cellular tumor antigen p53 - Oryctolagus cuniculus (Rabbit) go_0006289
>P40352|RAD26_YEAST DNA repair and recombination protein RAD26 - Saccharomyces cerevisiae (Baker's yeast) go_0006289
>Q8YHC4|UVRA_BRUME UvrABC system protein A - Brucella melitensis go_0006289
>Q98PL2|UVRA_MYCPU UvrABC system protein A - Mycoplasma pulmonis go_0006289
>Q8CPY9|UVRA_STAES UvrABC system protein A - Staphylococcus epidermidis (strain ATCC 12228) go_0006289
>Q5P0E7|UVRB_AZOSE UvrABC system protein B - Azoarcus sp. (strain EbN1) (Aromatoleum aromaticum (strain EbN1)) go_0006289
>Q3KLB1|UVRB_CHLTA UvrABC system protein B - Chlamydia trachomatis (strain A/HAR-13 / ATCC VR-571B) go_0006289
>Q7VFX7|UVRB_HELHP UvrABC system protein B - Helicobacter hepaticus go_0006289
>Q8EUN2|UVRB_MYCPE UvrABC system protein B - Mycoplasma penetrans go_0006289
>Q4ZV05|UVRB_PSEU2 UvrABC system protein B - Pseudomonas syringae pv. syringae (strain B728a) go_0006289
>Q8DYL6|UVRB_STRA5 UvrABC system protein B - Streptococcus agalactiae serotype V go_0006289
>Q7M806|UVRB_WOLSU UvrABC system protein B - Wolinella succinogenes go_0006289
>Q9K8A9|UVRC_BACHD UvrABC system protein C - Bacillus halodurans go_0006289
>Q5HTL6|UVRC_CAMJR UvrABC system protein C - Campylobacter jejuni (strain RM1221) go_0006289
>Q1IZB2|UVRC_DEIGD UvrABC system protein C - Deinococcus geothermalis (strain DSM 11300) go_0006289
>Q9HMU5|UVRC_HALSA UvrABC system protein C - Halobacterium salinarium (Halobacterium halobium) go_0006289
>Q11GV7|UVRC_MESSB UvrABC system protein C - Mesorhizobium sp. (strain BNC1) go_0006289
>Q820N6|UVRC_NITEU UvrABC system protein C - Nitrosomonas europaea go_0006289
>Q88FJ7|UVRC_PSEPK UvrABC system protein C - Pseudomonas putida (strain KT2440) go_0006289
>Q8Z5T3|UVRC_SALTI UvrABC system protein C - Salmonella typhi go_0006289
>Q829W8|UVRC_STRAW UvrABC system protein C - Streptomyces avermitilis go_0006289
>Q9WYA3|UVRC_THEMA UvrABC system protein C - Thermotoga maritima go_0006289
>Q8ZF52|UVRC_YERPE UvrABC system protein C - Yersinia pestis go_0006289
>Q5HRM8|CLPC_STAEQ ATP-dependent Clp protease ATP-binding subunit clpC - Staphylococcus epidermidis (strain ATCC 35984 / RP62A) go_0006289
>P15436|DPOD_YEAST DNA polymerase delta catalytic subunit - Saccharomyces cerevisiae (Baker's yeast) go_0006289
>Q00597|FANCC_HUMAN Fanconi anemia group C protein - Homo sapiens (Human) go_0006289
>P61260|P53_MACFU Cellular tumor antigen p53 - Macaca fuscata fuscata (Japanese macaque) go_0006289
>Q06182|SWI10_SCHPO Mating-type switching protein swi10 - Schizosaccharomyces pombe (Fission yeast) go_0006289
>Q71WU0|UVRA_LISMF UvrABC system protein A - Listeria monocytogenes serotype 4b (strain F2365) go_0006289
>P25735|UVRA_SERMA UvrABC system protein A - Serratia marcescens go_0006289
>Q8PBH3|UVRA_XANCP UvrABC system protein A - Xanthomonas campestris pv. campestris go_0006289
>Q63NE3|UVRB_BURPS UvrABC system protein B - Burkholderia pseudomallei (Pseudomonas pseudomallei) go_0006289
>Q8RGR2|UVRB_FUSNN UvrABC system protein B - Fusobacterium nucleatum subsp. nucleatum go_0006289
>Q8PRZ9|UVRB_METMA UvrABC system protein B - Methanosarcina mazei (Methanosarcina frisia) go_0006289
>Q7UZL3|UVRB_PROMP UvrABC system protein B - Prochlorococcus marinus subsp. pastoris (strain CCMP 1378 / MED4) go_0006289
>Q6GIN3|UVRB_STAAR UvrABC system protein B - Staphylococcus aureus (strain MRSA252) go_0006289
>Q3SIK7|UVRB_THIDA UvrABC system protein B - Thiobacillus denitrificans (strain ATCC 25259) go_0006289
>O67887|UVRC_AQUAE UvrABC system protein C - Aquifex aeolicus go_0006289
>Q8G1L5|UVRC_BRUSU UvrABC system protein C - Brucella suis go_0006289
>Q6NH31|UVRC_CORDI UvrABC system protein C - Corynebacterium diphtheriae go_0006289
>Q7NFD4|UVRC_GLOVI UvrABC system protein C - Gloeobacter violaceus go_0006289
>Q72RI9|UVRC_LEPIC UvrABC system protein C - Leptospira interrogans serogroup Icterohaemorrhagiae serovar copenhageni go_0006289
>Q8EWS6|UVRC_MYCPE UvrABC system protein C - Mycoplasma penetrans go_0006289
>Q7V1I9|UVRC_PROMP UvrABC system protein C - Prochlorococcus marinus subsp. pastoris (strain CCMP 1378 / MED4) go_0006289
>Q92HA7|UVRC_RICCN UvrABC system protein C - Rickettsia conorii go_0006289
>Q9ZEH3|UVRC_STAAU UvrABC system protein C - Staphylococcus aureus go_0006289
>Q5N031|UVRC_SYNP6 UvrABC system protein C - Synechococcus sp. (strain ATCC 27144 / PCC 6301 / SAUG 1402/1) (Anacystis nidulans) go_0006289
>Q8PKS0|UVRC_XANAC UvrABC system protein C - Xanthomonas axonopodis pv. citri go_0006289
>Q2FV74|CLPL_STAA8 ATP-dependent Clp protease ATP-binding subunit clpL - Staphylococcus aureus (strain NCTC 8325) go_0006289
>P07992|ERCC1_HUMAN DNA excision repair protein ERCC-1 - Homo sapiens (Human) go_0006289
>Q54316|HLYB_TREHY Hemolysin B - Treponema hyodysenteriae (Serpulina hyodysenteriae) go_0006289
>P22336|RFA1_YEAST Replication factor-A protein 1 - Saccharomyces cerevisiae (Baker's yeast) go_0006289
>Q9Z985|UVRA_CHLPN UvrABC system protein A - Chlamydia pneumoniae (Chlamydophila pneumoniae) go_0006289
>Q9JUS4|UVRA_NEIMA UvrABC system protein A - Neisseria meningitidis serogroup A go_0006289
>P72481|UVRA_STRMU UvrABC system protein A - Streptococcus mutans go_0006289
>P56981|UVRB_BACCA UvrABC system protein B - Bacillus caldotenax go_0006289
>Q7NTA7|UVRB_CHRVO UvrABC system protein B - Chromobacterium violaceum go_0006289
>Q5QXB8|UVRB_IDILO UvrABC system protein B - Idiomarina loihiensis go_0006289
>P67422|UVRB_MYCTU UvrABC system protein B - Mycobacterium tuberculosis go_0006289
>Q98I01|UVRB_RHILO UvrABC system protein B - Rhizobium loti (Mesorhizobium loti) go_0006289
>Q99ZA5|UVRB_STRP1 UvrABC system protein B - Streptococcus pyogenes serotype M1 go_0006289
>Q4UW79|UVRB_XANC8 UvrABC system protein B - Xanthomonas campestris pv. campestris (strain 8004) go_0006289
>Q5WEK8|UVRC_BACSK UvrABC system protein C - Bacillus clausii (strain KSM-K16) go_0006289
>Q5L553|UVRC_CHLAB UvrABC system protein C - Chlamydophila abortus go_0006289
>Q24WC0|UVRC_DESHY UvrABC system protein C - Desulfitobacterium hafniense (strain Y51) go_0006289
>Q1CT48|UVRC_HELPH UvrABC system protein C - Helicobacter pylori (strain HPAG1) go_0006289
>Q12W02|UVRC_METBU UvrABC system protein C - Methanococcoides burtonii (strain DSM 6242) go_0006289
>Q3JAN0|UVRC_NITOC UvrABC system protein C - Nitrosococcus oceani (strain ATCC 19707 / NCIMB 11848) go_0006289
>Q4FQ48|UVRC_PSYAR UvrABC system protein C - Psychrobacter arcticum go_0006289
>Q07ZS6|UVRC_SHEFN UvrABC system protein C - Shewanella frigidimarina (strain NCIMB 400) go_0006289
>Q99ZU3|UVRC_STRP1 UvrABC system protein C - Streptococcus pyogenes serotype M1 go_0006289
>Q8R8M9|UVRC_THETN UvrABC system protein C - Thermoanaerobacter tengcongensis go_0006289
>Q5NPR4|UVRC_ZYMMO UvrABC system protein C - Zymomonas mobilis go_0006289
>Q9RTE6|UVSE_DEIRA UV DNA damage endonuclease - Deinococcus radiodurans go_0006289
>Q6E6J3|Q6E6J3_ANTLO DNA repair helicase RAD25 - Antonospora locustae (Nosema locustae) go_0006289
>Q5JUS4|Q5JUS4_HUMAN Excision repair cross-complementing rodent repair deficiency, complementation group 5 - Homo sapiens (Human) go_0006289
>Q4Q6V9|Q4Q6V9_LEIMA UV excision repair RAD23-like protein - Leishmania major go_0006289
>Q142B3|Q142B3_BURXL UvrABC system protein B - Burkholderia xenovorans (strain LB400) go_0006289
>Q1JF77|Q1JF77_STRPD Excinuclease ABC subunit A - Streptococcus pyogenes serotype M2 (strain MGAS10270) go_0006289
>Q2AFQ7|Q2AFQ7_9FIRM Excinuclease ABC, A subunit - Halothermothrix orenii H 168 go_0006289
>Q3EZ68|Q3EZ68_BACTI UvrABC system protein B - Bacillus thuringiensis serovar israelensis ATCC 35646 go_0006289
>Q031H2|Q031H2_LACLS ATP-binding subunit of Clp protease and DnaK/DnaJ chaperones - Lactococcus lactis subsp. cremoris (strain SK11) go_0006289
>Q1CFQ8|Q1CFQ8_YERPN UvrABC system protein B - Yersinia pestis (biovar Antiqua strain Nepal516) go_0006289
>Q4A3D7|Q4A3D7_OENOE ATP-dependent Clp protease, ATP binding subunit ClpC - Oenococcus oeni (Leuconostoc oenos) go_0006289
>Q136K3|Q136K3_RHOPS Excinuclease ABC, A subunit - Rhodopseudomonas palustris (strain BisB5) go_0006289
>Q1KMV7|Q1KMV7_NEIME UvrA - Neisseria meningitidis go_0006289
>Q1QWH3|Q1QWH3_CHRSD UvrABC system protein B - Chromohalobacter salexigens (strain DSM 3043 / ATCC BAA-138 / NCIMB 13768) go_0006289
>Q1YLZ8|Q1YLZ8_9RHIZ UvrABC system protein B - Aurantimonas sp. SI85-9A1 go_0006289
>Q3CYP9|Q3CYP9_STRAG Excinuclease ABC, A subunit - Streptococcus agalactiae H36B go_0006289
>A0HJ34|A0HJ34_COMTE Excinuclease ABC, C subunit precursor - Comamonas testosteroni KF-1 go_0006289
>Q0I418|Q0I418_HAES1 Excinuclease ABC subunit A - Haemophilus somnus (strain 129Pt) (Histophilus somni (strain 129Pt)) go_0006289
>Q0TML1|Q0TML1_CLOP1 Negative regulator of genetic competence MecB/ClpC - Clostridium perfringens (strain ATCC 13124 / NCTC 8237 / Type A) go_0006289
>Q04BI4|Q04BI4_LACDB Excinuclease ABC subunit A - Lactobacillus delbrueckii subsp. bulgaricus (strain ATCC BAA-365) go_0006289
>Q1PJ96|Q1PJ96_PROMA ABC transporter - uncultured Prochlorococcus marinus clone HOT0M-8F9 go_0006289
>Q845K9|Q845K9_BACME Excinuclease ABC, subunit A - Bacillus megaterium go_0006289
>Q7WR81|Q7WR81_BORBR Excinuclease ABC subunit A - Bordetella bronchiseptica (Alcaligenes bronchisepticus) go_0006289
>Q815I4|Q815I4_BACCR Excinuclease ABC subunit A - Bacillus cereus (strain ATCC 14579 / DSM 31) go_0006289
>Q88S58|Q88S58_LACPL ATP-dependent Clp protease, ATP-binding subunit ClpL - Lactobacillus plantarum go_0006289
>Q2RM41|Q2RM41_MOOTA UvrB/UvrC protein - Moorella thermoacetica (strain ATCC 39073) go_0006289
>Q39SH5|Q39SH5_GEOMG UvrA family protein - Geobacter metallireducens (strain GS-15 / ATCC 53774 / DSM 7210) go_0006289
>Q46TE1|Q46TE1_RALEJ UvrA family protein - Ralstonia eutropha (strain JMP134) (Alcaligenes eutrophus) go_0006289
>Q67JN5|Q67JN5_SYMTH Class III stress response-related ATPase - Symbiobacterium thermophilum go_0006289
>Q2GKH1|Q2GKH1_ANAPZ Excinuclease ABC, A subunit - Anaplasma phagocytophilum (strain HZ) go_0006289
>Q2NJ77|Q2NJ77_AYWBP UvrABC system protein B - Aster yellows witches'-broom phytoplasma (strain AYWB) go_0006289
>Q7V106|Q7V106_PROMP ClpC - Prochlorococcus marinus subsp. pastoris (strain CCMP 1378 / MED4) go_0006289
>Q5P304|Q5P304_AZOSE UvrABC system protein A - Azoarcus sp. (strain EbN1) (Aromatoleum aromaticum (strain EbN1)) go_0006289
>Q7MVL7|Q7MVL7_PORGI Excinuclease ABC, A subunit - Porphyromonas gingivalis (Bacteroides gingivalis) go_0006289
>Q5HBM0|Q5HBM0_EHRRW UvrABC system protein A - Ehrlichia ruminantium (strain Welgevonden) go_0006289
>Q2Y4L7|Q2Y4L7_9ARCH Excinuclease ABC, subunit A - uncultured archaeon go_0006289
>Q8SR26|Q8SR26_ENCCU DNA REPAIR PROTEIN - Encephalitozoon cuniculi go_0006289
>Q9P7M3|Q9P7M3_SCHPO Structure-specific endonuclease catalytic subunit - Schizosaccharomyces pombe (Fission yeast) go_0006289
>Q7KZU6|Q7KZU6_HUMAN Excision repair cross-complementing rodent repair deficiency, complementation group 2 - Homo sapiens (Human) go_0006289
>Q4LDP6|Q4LDP6_DROME CG10890-PA, isoform A - Drosophila melanogaster (Fruit fly) go_0006289
>Q22RQ9|Q22RQ9_TETTH UBA/TS-N domain containing protein - Tetrahymena thermophila SB210 go_0006289
>A0CAB5|A0CAB5_PARTE Chromosome undetermined scaffold_161, whole genome shotgun sequence - Paramecium tetraurelia go_0006289
>Q9XZE0|Q9XZE0_DROME DHR23 - Drosophila melanogaster (Fruit fly) go_0006289
>Q5CYV9|Q5CYV9_CRYPV RAD3'DEXDc+HELICc protein' - Cryptosporidium parvum Iowa II go_0006289
>Q8IHC8|Q8IHC8_DROME AT14041p - Drosophila melanogaster (Fruit fly) go_0006289
>Q01C90|Q01C90_OSTTA DNA repair and transcription factor XPB1 - Ostreococcus tauri go_0006289
>Q1B7N9|Q1B7N9_MYCSS Excinuclease ABC subunit A - Mycobacterium sp. (strain MCS) go_0006289
>Q3DFM6|Q3DFM6_STRAG ATP-dependent Clp protease, ATP-binding subunit - Streptococcus agalactiae CJB111 go_0006289
>Q4EIJ4|Q4EIJ4_LISMO Excinuclease ABC, A subunit - Listeria monocytogenes str. 4b H7858 go_0006289
>Q1B2M4|Q1B2M4_MYCSS ATPase AAA-2 - Mycobacterium sp. (strain MCS) go_0006289
>Q2CJ15|Q2CJ15_9RHOB Excinuclease ABC subunit A - Oceanicola granulosus HTCC2516 go_0006289
>Q0BGZ5|Q0BGZ5_BURCM Excinuclease ABC subunit C - Burkholderia cepacia (strain ATCC 53795 / AMMD) go_0006289
>Q0HEN0|Q0HEN0_SHESM Excinuclease ABC subunit A - Shewanella sp. (strain MR-4) go_0006289
>Q1KMV8|Q1KMV8_NEIME UvrA - Neisseria meningitidis go_0006289
>Q4APN0|Q4APN0_9CHLB Excinuclease ABC, A subunit - Chlorobium phaeobacteroides BS1 go_0006289
>Q4HHZ1|Q4HHZ1_CAMCO UvrABC system protein B - Campylobacter coli RM2228 go_0006289
>Q8GE51|Q8GE51_HELMO Exconuclease ABC subunit C - Heliobacillus mobilis go_0006289
>Q04QJ9|Q04QJ9_LEPBJ UvrABC system protein B - Leptospira borgpetersenii serovar Hardjo-bovis (strain JB197) go_0006289
>Q1D6S4|Q1D6S4_MYXXD UvrABC system, A protein - Myxococcus xanthus (strain DK 1622) go_0006289
>Q1LPM1|Q1LPM1_RALME UvrABC system protein B - Ralstonia metallidurans (strain CH34 / ATCC 43123 / DSM 2839) go_0006289
>Q7PB07|Q7PB07_RICSI UvrABC system protein B - Rickettsia sibirica 246 go_0006289
>Q0FMY7|Q0FMY7_9RHOB UvrABC system protein B - Roseovarius sp. HTCC2601 go_0006289
>Q1D945|Q1D945_MYXXD Excinuclease ABC, A subunit - Myxococcus xanthus (strain DK 1622) go_0006289
>Q1J665|Q1J665_STRPF UvrABC system protein B - Streptococcus pyogenes serotype M4 (strain MGAS10750) go_0006289
>A0GLR0|A0GLR0_9BURK UvrABC system protein B - Burkholderia phytofirmans PsJN go_0006289
>A0JR99|A0JR99_ARTS2 ATPase AAA-2 domain protein - Arthrobacter sp. (strain FB24) go_0006289
>A0LG77|A0LG77_SYNFM UvrA family protein - Syntrophobacter fumaroxidans (strain DSM 10017 / MPOB) go_0006289
>Q02PV1|Q02PV1_PSEAB UvrABC system protein B - Pseudomonas aeruginosa (strain UCBPP-PA14) go_0006289
>Q1VZR0|Q1VZR0_9FLAO ATP-dependent Clp protease, ATP-binding subunit ClpC - Psychroflexus torquis ATCC 700755 go_0006289
>Q9L735|Q9L735_VIBFI UvrB - Vibrio fischeri go_0006289
>A0HKT1|A0HKT1_COMTE Excinuclease ABC, A subunit - Comamonas testosteroni KF-1 go_0006289
>Q01SK3|Q01SK3_SOLUE Excinuclease ABC subunit A - Solibacter usitatus (strain Ellin6076) go_0006289
>Q0TU93|Q0TU93_CLOP1 Excinuclease ABC, A subunit - Clostridium perfringens (strain ATCC 13124 / NCTC 8237 / Type A) go_0006289
>Q4EKJ5|Q4EKJ5_LISMO Excinuclease ABC subunit C domain protein - Listeria monocytogenes str. 4b H7858 go_0006289
>Q8F906|Q8F906_LEPIN ATPase - Leptospira interrogans go_0006289
>Q8YAB7|Q8YAB7_LISMO Lmo0230 protein - Listeria monocytogenes go_0006289
>Q2L1X6|Q2L1X6_BORA1 Excinuclease ABC subunit A - Bordetella avium (strain 197N) go_0006289
>Q31AD7|Q31AD7_PROM9 ATPase - Prochlorococcus marinus (strain MIT 9312) go_0006289
>Q5N2M7|Q5N2M7_SYNP6 ATP-dependent Clp protease regulatory subunit ClpC - Synechococcus sp. (strain ATCC 27144 / PCC 6301 / SAUG 1402/1) (Anacystis ni go_0006289
>Q89BU7|Q89BU7_BRAJA UvrA protein - Bradyrhizobium japonicum go_0006289
>Q2JN87|Q2JN87_SYNJB UvrABC system protein B - Synechococcus sp. (strain JA-2-3B'a(2-13)) (Cyanobacteria bacterium Yellowstone B-Prime) go_0006289
>Q64T17|Q64T17_BACFR Excinuclease ABC subunit A - Bacteroides fragilis go_0006289
>Q31PZ0|Q31PZ0_SYNP7 Excinuclease ABC subunit A - Synechococcus sp. (strain PCC 7942) (Anacystis nidulans R2) go_0006289
>Q97EC4|Q97EC4_CLOAB ATPases with chaperone activity clpC, two ATP-binding domain - Clostridium acetobutylicum go_0006289
>Q2YRM2|Q2YRM2_BRUA2 UvrABC system protein B - Brucella abortus (strain 2308) go_0006289
>Q3K0K7|Q3K0K7_STRA1 ATP-dependent Clp protease, ATP-binding subunit ClpL - Streptococcus agalactiae serotype Ia go_0006289
>O69936|O69936_STRCO Clp protease ATP binding subunit - Streptomyces coelicolor go_0006289
>Q8CWX7|Q8CWX7_STRMU UvrABC system protein B - Streptococcus mutans go_0006289
>Q65KI8|Q65KI8_BACLD ClpE - Bacillus licheniformis (strain DSM 13 / ATCC 14580) go_0006289
>Q8CAG2|Q8CAG2_MOUSE Adult male hypothalamus cDNA, RIKEN full-length enriched library, clone:A230065O19 product:excision repair cross-complementing ro go_0006289
>Q4TI58|Q4TI58_TETNG Chromosome undetermined SCAF2385, whole genome shotgun sequence. - Tetraodon nigroviridis (Green puffer) go_0006289
>Q6DDY8|Q6DDY8_XENLA XPGC protein - Xenopus laevis (African clawed frog) go_0006289
>Q64DT7|Q64DT7_9ARCH Excinuclease ABC subunit C - uncultured archaeon GZfos17F1 go_0006289
>Q2Y500|Q2Y500_9ARCH Excinuclease ABC, subunit C - uncultured archaeon go_0006289
>Q74ZN6|Q74ZN6_ASHGO AGR162Cp - Ashbya gossypii (Yeast) (Eremothecium gossypii) go_0006289
>Q7KVP9|Q7KVP9_DROME CG9433-PA, isoform A - Drosophila melanogaster (Fruit fly) go_0006289
>Q9V4D8|Q9V4D8_DROME CG1981-PA - Drosophila melanogaster (Fruit fly) go_0006289
>O98447|O98447_SPIOL ClpC protease - Spinacia oleracea (Spinach) go_0006289
>Q03LL2|Q03LL2_STRTD ATP-binding subunit of Clp protease and DnaK/DnaJ chaperones - Streptococcus thermophilus (strain ATCC BAA-491 / LMD-9) go_0006289
>Q0F0J3|Q0F0J3_9PROT UvrABC system protein B - Mariprofundus ferrooxydans PV-1 go_0006289
>Q1UAF2|Q1UAF2_LACRE UvrABC system protein B - Lactobacillus reuteri 100-23 go_0006289
>Q1VKZ1|Q1VKZ1_9FLAO Excinuclease ABC subunit C - Psychroflexus torquis ATCC 700755 go_0006289
>Q08PT3|Q08PT3_STIAU Excinuclease ABC, A subunit - Stigmatella aurantiaca DW4/3-1 go_0006289
>Q1C0V0|Q1C0V0_YERPA Excinuclease ABC subunit A - Yersinia pestis (biovar Antiqua strain Antiqua) go_0006289
>Q08NL4|Q08NL4_STIAU UvrABC system protein B - Stigmatella aurantiaca DW4/3-1 go_0006289
>Q0HZC1|Q0HZC1_SHESR Excinuclease ABC subunit A - Shewanella sp. (strain MR-7) go_0006289
>Q3D9I0|Q3D9I0_STRAG ATP-dependent Clp protease, ATP-binding subunit - Streptococcus agalactiae COH1 go_0006289
>Q3DQY6|Q3DQY6_STRAG ATP-dependent Clp protease, ATP-binding subunit - Streptococcus agalactiae 18RS21 go_0006289
>Q18TH1|Q18TH1_DESHD Excinuclease ABC, A subunit - Desulfitobacterium hafniense (strain DCB-2) go_0006289
>Q1NQI3|Q1NQI3_9DELT UvrABC system protein B - delta proteobacterium MLMS-1 go_0006289
>A0GYK6|A0GYK6_9CHLR Excinuclease ABC, A subunit - Chloroflexus aggregans DSM 9485 go_0006289
>Q03Z58|Q03Z58_LEUMM UvrABC system protein B - Leuconostoc mesenteroides subsp. mesenteroides (strain ATCC 8293 / NCDO 523) go_0006289
>A0AF30|A0AF30_LISW6 Complete genome - Listeria welshimeri serovar 6b (strain ATCC 35897 / DSM 20650 / SLCC5334) go_0006289
>A0GRX3|A0GRX3_9BURK Excinuclease ABC, A subunit - Burkholderia phytofirmans PsJN go_0006289
>Q03PU7|Q03PU7_LACBA ATP-binding subunit of Clp protease and DnaK/DnaJ chaperones - Lactobacillus brevis (strain ATCC 367 / JCM 1170) go_0006289
>Q03SM9|Q03SM9_LACBA UvrABC system protein B - Lactobacillus brevis (strain ATCC 367 / JCM 1170) go_0006289
>Q3R0I7|Q3R0I7_XYLFA Excinuclease ABC, C subunit - Xylella fastidiosa Ann-1 go_0006289
>Q44QA6|Q44QA6_CHLLI Excinuclease ABC, C subunit - Chlorobium limicola DSM 245 go_0006289
>Q4AJ74|Q4AJ74_9CHLB Excinuclease ABC, A subunit - Chlorobium phaeobacteroides BS1 go_0006289
>Q4MLZ0|Q4MLZ0_BACCE Excinuclease ABC, A subunit - Bacillus cereus G9241 go_0006289
>Q2S939|Q2S939_HAHCH Excinuclease ABC, A subunit - Hahella chejuensis (strain KCTC 2396) go_0006289
>Q8R8M5|Q8R8M5_THETN Excinuclease ATPase subunit - Thermoanaerobacter tengcongensis go_0006289
>Q92DH4|Q92DH4_LISIN Lin0839 protein - Listeria innocua go_0006289
>Q2RZZ5|Q2RZZ5_SALRD Excinuclease ABC, A subunit - Salinibacter ruber (strain DSM 13855) go_0006289
>Q5M592|Q5M592_STRT2 ATP-dependent Clp protease - Streptococcus thermophilus (strain ATCC BAA-250 / LMG 18311) go_0006289
>Q823Q2|Q823Q2_CHLCV ATP-dependent Clp protease, ATP-binding subunit - Chlamydophila caviae go_0006289
>Q327X1|Q327X1_SHIDS Excision nuclease subunit A - Shigella dysenteriae serotype 1 (strain Sd197) go_0006289
>Q48SM1|Q48SM1_STRPM ATP-dependent Clp protease ATP-binding subunit - Streptococcus pyogenes serotype M28 go_0006289
>O31673|O31673_BACSU ATP-dependent Clp protease-like - Bacillus subtilis go_0006289
>Q743Y0|Q743Y0_MYCPA ClpC - Mycobacterium paratuberculosis go_0006289
>Q2NUJ3|Q2NUJ3_SODGM UvrABC system protein B - Sodalis glossinidius (strain morsitans) go_0006289
>Q5FM98|Q5FM98_LACAC ATPase - Lactobacillus acidophilus go_0006289
>Q5LAL9|Q5LAL9_BACFN UvrABC SOS-repair system protein excinuclease A - Bacteroides fragilis (strain ATCC 25285 / NCTC 9343) go_0006289
>Q2UHA1|Q2UHA1_ASPOR UV damage repair endonuclease - Aspergillus oryzae go_0006289
>Q7QJL3|Q7QJL3_ANOGA AGAP007566-PA - Anopheles gambiae str. PEST go_0006289
>Q3B7N6|Q3B7N6_BOVIN Excision repair cross-complementing rodent repair deficiency, complementation group 5 - Bos taurus (Bovine) go_0006289
>Q9SXJ7|Q9SXJ7_ARATH AtClpC - Arabidopsis thaliana (Mouse-ear cress) go_0006289
>Q04K81|Q04K81_STRP2 UvrABC system protein B - Streptococcus pneumoniae serotype 2 (strain D39 / NCTC 7466) go_0006289
>Q04MC3|Q04MC3_STRP2 ATP-dependent Clp protease, ATP-binding subunit - Streptococcus pneumoniae serotype 2 (strain D39 / NCTC 7466) go_0006289
>Q3R3M1|Q3R3M1_XYLFA UvrABC system protein B - Xylella fastidiosa Ann-1 go_0006289
>Q1ICX1|Q1ICX1_PSEE4 UvrABC system protein B - Pseudomonas entomophila (strain L48) go_0006289
>Q1JZ90|Q1JZ90_DESAC Excinuclease ABC, A subunit - Desulfuromonas acetoxidans DSM 684 go_0006289
>Q1MRS9|Q1MRS9_LAWIP UvrABC system protein B - Lawsonia intracellularis (strain PHE/MN1-00) go_0006289
>Q1ZCW1|Q1ZCW1_9GAMM Excinuclease ABC subunit C - Psychromonas sp. CNPT3 go_0006289
>Q2B1J7|Q2B1J7_9BACI Class III stress response-related ATPase - Bacillus sp. NRRL B-14911 go_0006289
>Q41E04|Q41E04_9BACI Excinuclease ABC, C subunit - Exiguobacterium sibiricum 255-15 go_0006289
>A0JT15|A0JT15_ARTS2 Helicase domain protein - Arthrobacter sp. (strain FB24) go_0006289
>Q0GL04|Q0GL04_LACRE UvrC - Lactobacillus reuteri go_0006289
>Q10W65|Q10W65_TRIEI UvrA family protein - Trichodesmium erythraeum (strain IMS101) go_0006289
>Q2N8S9|Q2N8S9_ERYLH UvrABC system protein B - Erythrobacter litoralis (strain HTCC2594) go_0006289
>Q8G995|Q8G995_MYCAA UvrC protein - Mycoplasma agalactiae go_0006289
>Q062F8|Q062F8_9SYNE Excinuclease ABC subunit A - Synechococcus sp. BL107 go_0006289
>Q28RM2|Q28RM2_JANSC Excinuclease ABC subunit A - Jannaschia sp. (strain CCS1) go_0006289
>Q3EUT0|Q3EUT0_BACTI Negative regulator of genetic competence clpC/mecB - Bacillus thuringiensis serovar israelensis ATCC 35646 go_0006289
>A0LDQ8|A0LDQ8_MAGSM Excinuclease ABC subunit A - Magnetococcus sp. (strain MC-1) go_0006289
>Q0A4Z9|Q0A4Z9_ALHEH Excinuclease ABC subunit A - Alkalilimnicola ehrlichei (strain MLHE-1) go_0006289
>Q0SW76|Q0SW76_CLOPS UvrABC system protein B - Clostridium perfringens (strain SM101 / Type A) go_0006289
>Q13V62|Q13V62_BURXL Excinuclease ABC, A subunit - Burkholderia xenovorans (strain LB400) go_0006289
>Q1IH78|Q1IH78_ACIBL Excinuclease ABC, A subunit - Acidobacteria bacterium (strain Ellin345) go_0006289
>Q3RDE7|Q3RDE7_XYLFA Excinuclease ABC, A subunit - Xylella fastidiosa Dixon go_0006289
>Q0SQA8|Q0SQA8_CLOPS Negative regulator of genetic competence MecB/ClpC - Clostridium perfringens (strain SM101 / Type A) go_0006289
>Q476D4|Q476D4_RALEJ Excinuclease ABC subunit A - Ralstonia eutropha (strain JMP134) (Alcaligenes eutrophus) go_0006289
>Q5FSI2|Q5FSI2_GLUOX Excinuclease ABC subunit A - Gluconobacter oxydans (Gluconobacter suboxydans) go_0006289
>Q4AAN9|Q4AAN9_MYCHJ Excinuclease ABC subunit A - Mycoplasma hyopneumoniae (strain J / ATCC 25934 / NCTC 10110) go_0006289
>Q631I7|Q631I7_BACCZ UvrABC system protein A - Bacillus cereus (strain ZK / E33L) go_0006289
>Q63GX4|Q63GX4_BACCZ UV-endonuclease UvdE family - Bacillus cereus (strain ZK / E33L) go_0006289
>Q6KH99|Q6KH99_MYCMO Excinuclease ABC nuclease subunit C - Mycoplasma mobile go_0006289
>Q2JM73|Q2JM73_SYNJB Excinuclease ABC, A subunit - Synechococcus sp. (strain JA-2-3B'a(2-13)) (Cyanobacteria bacterium Yellowstone B-Prime) go_0006289
>Q3A4W2|Q3A4W2_PELCD UV-damage endonuclease - Pelobacter carbinolicus (strain DSM 2380 / Gra Bd 1) go_0006289
>Q3B1K7|Q3B1K7_PELLD ATPase - Pelodictyon luteolum (strain DSM 273) (Chlorobium luteolum (strain DSM 273)) go_0006289
>Q4A6Z2|Q4A6Z2_MYCS5 UvrABC system protein B - Mycoplasma synoviae (strain 53) go_0006289
>Q740K9|Q740K9_MYCPA UvrA - Mycobacterium paratuberculosis go_0006289
>Q9X1B1|Q9X1B1_THEMA ATP-dependent Clp protease, ATPase subunit - Thermotoga maritima go_0006289
>Q4A727|Q4A727_MYCS5 Excinuclease ABC subunit A - Mycoplasma synoviae (strain 53) go_0006289
>Q6HBC3|Q6HBC3_BACHK UvrABC system protein A - Bacillus thuringiensis subsp. konkukian go_0006289
>Q5N487|Q5N487_SYNP6 Excinuclease ABC subunit A - Synechococcus sp. (strain ATCC 27144 / PCC 6301 / SAUG 1402/1) (Anacystis nidulans) go_0006289
>Q3A8E2|Q3A8E2_PELCD Excinuclease ABC subunit A - Pelobacter carbinolicus (strain DSM 2380 / Gra Bd 1) go_0006289
>Q5M2Q9|Q5M2Q9_STRT2 Excinuclease ABC subunit A - Streptococcus thermophilus (strain ATCC BAA-250 / LMG 18311) go_0006289
>Q7NKW2|Q7NKW2_GLOVI Glr1364 protein - Gloeobacter violaceus go_0006289
>Q5CHW8|Q5CHW8_CRYHO DNA repair protein-related - Cryptosporidium hominis go_0006289
>Q7YTZ1|Q7YTZ1_DROME GH15104p - Drosophila melanogaster (Fruit fly) go_0006289
>Q9M2Z6|Q9M2Z6_ARATH AtClpC - Arabidopsis thaliana (Mouse-ear cress) go_0006289
>A0JWN9|A0JWN9_ARTS2 Excinuclease ABC subunit A - Arthrobacter sp. (strain FB24) go_0006289
>A0LRD4|A0LRD4_ACIC1 ATPase AAA-2 domain protein - Acidothermus cellulolyticus (strain ATCC 43068 / 11B) go_0006289
>Q051B4|Q051B4_LEPBL Excinuclease ABC, subunit A - Leptospira borgpetersenii serovar Hardjo-bovis (strain L550) go_0006289
>Q0ADB5|Q0ADB5_NITEC Excinuclease ABC subunit A - Nitrosomonas eutropha (strain C71) go_0006289
>Q2IWJ3|Q2IWJ3_RHOP2 Excinuclease ABC, A subunit - Rhodopseudomonas palustris (strain HaA2) go_0006289
>Q0B0A2|Q0B0A2_SYNWW UvrABC system protein B - Syntrophomonas wolfei subsp. wolfei (strain Goettingen) go_0006289
>Q12IY5|Q12IY5_SHEDO Excinuclease ABC subunit A - Shewanella denitrificans (strain OS217 / ATCC BAA-1090 / DSM 15013) go_0006289
>Q145U8|Q145U8_BURXL Excinuclease ABC subunit A - Burkholderia xenovorans (strain LB400) go_0006289
>Q14RR9|Q14RR9_FLADO Excinuclease ABC subunit B - Flavescence doree phytoplasma go_0006289
>Q4EFA5|Q4EFA5_LISMO Negative regulator of genetic competence ClpC/MecB - Listeria monocytogenes str. 4b H7858 go_0006289
>Q7P6I6|Q7P6I6_FUSNV Excinuclease ABC subunit C - Fusobacterium nucleatum subsp. vincentii ATCC 49256 go_0006289
>Q051V5|Q051V5_LEPBL DNA or RNA helicase of superfamily II - Leptospira borgpetersenii serovar Hardjo-bovis (strain L550) go_0006289
>Q0YTZ3|Q0YTZ3_9CHLB Excinuclease ABC, A subunit - Chlorobium ferrooxidans DSM 13031 go_0006289
>Q1VSB8|Q1VSB8_9FLAO UvrABC SOS-repair system protein excinuclease A - Psychroflexus torquis ATCC 700755 go_0006289
>Q6U832|Q6U832_BACSU ATP-dependent Clp proteinase-like protein - Bacillus subtilis go_0006289
>A0J401|A0J401_9GAMM UvrABC system protein B - Shewanella woodyi ATCC 51908 go_0006289
>Q1ZTH3|Q1ZTH3_9VIBR Excinuclease ABC subunit B - Vibrio angustum S14 go_0006289
>Q04PJ2|Q04PJ2_LEPBJ ATP-dependent Clp protease - Leptospira borgpetersenii serovar Hardjo-bovis (strain JB197) go_0006289
>Q2NCJ8|Q2NCJ8_ERYLH Excinuclease complex nuclease subunit - Erythrobacter litoralis (strain HTCC2594) go_0006289
>Q1KMV5|Q1KMV5_NEIME UvrA - Neisseria meningitidis go_0006289
>Q4C1G9|Q4C1G9_CROWT Excinuclease ABC, C subunit - Crocosphaera watsonii go_0006289
>A0LTW8|A0LTW8_ACIC1 UvrABC system protein B - Acidothermus cellulolyticus (strain ATCC 43068 / 11B) go_0006289
>Q1NJH4|Q1NJH4_9DELT Excinuclease ABC, C subunit - delta proteobacterium MLMS-1 go_0006289
>Q8GE65|Q8GE65_CORGL UvrABC system protein B - Corynebacterium glutamicum (Brevibacterium flavum) go_0006289
>A0LTX1|A0LTX1_ACIC1 Excinuclease ABC subunit A - Acidothermus cellulolyticus (strain ATCC 43068 / 11B) go_0006289
>Q062P3|Q062P3_9SYNE UvrABC system protein B - Synechococcus sp. BL107 go_0006289
>Q0JXY6|Q0JXY6_BACLI UvrABC system protein B - Bacillus licheniformis go_0006289
>Q1KMV9|Q1KMV9_NEIME UvrA - Neisseria meningitidis go_0006289
>Q3AU93|Q3AU93_CHLCH Excinuclease ABC subunit A - Chlorobium chlorochromatii (strain CaD3) go_0006289
>Q7NIW8|Q7NIW8_GLOVI Endopeptidase Clp ATP-binding chain - Gloeobacter violaceus go_0006289
>Q7W2B4|Q7W2B4_BORPA Excinuclease ABC subunit A - Bordetella parapertussis go_0006289
>Q2SCG3|Q2SCG3_HAHCH UvrABC system protein B - Hahella chejuensis (strain KCTC 2396) go_0006289
>Q3AUF5|Q3AUF5_SYNS9 Excinuclease ABC subunit A - Synechococcus sp. (strain CC9902) go_0006289
>Q2FIN4|Q2FIN4_STAA3 Excinuclease ABC, A subunit - Staphylococcus aureus (strain USA300) go_0006289
>Q3KL18|Q3KL18_CHLTA ClpC ATPase - Chlamydia trachomatis (strain A/HAR-13 / ATCC VR-571B) go_0006289
>Q4ZMS2|Q4ZMS2_PSEU2 Excinuclease ABC, A subunit - Pseudomonas syringae pv. syringae (strain B728a) go_0006289
>Q9A462|Q9A462_CAUCR UvrABC system protein B - Caulobacter crescentus (Caulobacter vibrioides) go_0006289
>Q5HRN0|Q5HRN0_STAEQ UvrB/UvrC domain protein - Staphylococcus epidermidis (strain ATCC 35984 / RP62A) go_0006289
>Q82YZ7|Q82YZ7_ENTFA ATP-dependent Clp protease, ATP-binding subunit ClpC - Enterococcus faecalis (Streptococcus faecalis) go_0006289
>Q834B9|Q834B9_ENTFA Endo/excinuclease amino terminal domain protein - Enterococcus faecalis (Streptococcus faecalis) go_0006289
>Q92D24|Q92D24_LISIN ATP-dependent protease - Listeria innocua go_0006289
>Q92P88|Q92P88_RHIME UvrABC system protein B - Rhizobium meliloti (Sinorhizobium meliloti) go_0006289
>Q253W4|Q253W4_CHLFF ATP-dependent Clp endopeptidase ATP-binding chain B - Chlamydophila felis (strain Fe/C-56) go_0006289
>Q2GID5|Q2GID5_ANAPZ UvrABC system protein B - Anaplasma phagocytophilum (strain HZ) go_0006289
>Q66FF9|Q66FF9_YERPS Excinuclease ABC subunit A - Yersinia pseudotuberculosis go_0006289
>Q3BW49|Q3BW49_XANC5 Excinuclease ABC subunit A - Xanthomonas campestris pv. vesicatoria (strain 85-10) go_0006289
>Q2JQQ8|Q2JQQ8_SYNJA Excinuclease ABC, A subunit - Synechococcus sp. (strain JA-3-3Ab) (Cyanobacteria bacterium Yellowstone A-Prime) go_0006289
>Q8NQQ0|Q8NQQ0_CORGL Excinuclease ATPase subunit - Corynebacterium glutamicum (Brevibacterium flavum) go_0006289
>O08986|O08986_CRILO Nucleus and microtubule-associated protein - Cricetulus longicaudatus (Long-tailed hamster) (Chinese hamster) go_0006289
>Q9HMA2|Q9HMA2_HALSA Excision nuclease chain A - Halobacterium salinarium (Halobacterium halobium) go_0006289
>Q468T0|Q468T0_METBF UvrABC system protein B - Methanosarcina barkeri (strain Fusaro / DSM 804) go_0006289
>Q7PYJ4|Q7PYJ4_ANOGA AGAP001967-PA - Anopheles gambiae str. PEST go_0006289
>Q4U2Q5|Q4U2Q5_DROME Nucleotide excision repair protein MUS201 - Drosophila melanogaster (Fruit fly) go_0006289
>P79370|P79370_RABIT Rsc protein - Oryctolagus cuniculus (Rabbit) go_0006289
>Q9SCA8|Q9SCA8_SOLLC Rad23 Protein - Solanum lycopersicum (Tomato) (Lycopersicon esculentum) go_0006289
>Q4G3D0|Q4G3D0_EMIHU Clp protease ATP binding subunit - Emiliania huxleyi go_0006289
>Q26EA3|Q26EA3_9BACT Excinuclease ABC subunit A - Flavobacteria bacterium BBFL7 go_0006289
>Q213Y1|Q213Y1_RHOPB Excinuclease ABC, A subunit - Rhodopseudomonas palustris (strain BisB18) go_0006289
>A0AHB6|A0AHB6_LISW6 ClpE protein - Listeria welshimeri serovar 6b (strain ATCC 35897 / DSM 20650 / SLCC5334) go_0006289
>Q0G046|Q0G046_9RHIZ Excinuclease ABC subunit A - Fulvimarina pelagi HTCC2506 go_0006289
>Q3VIT1|Q3VIT1_9CHLB Excinuclease ABC, C subunit - Pelodictyon phaeoclathratiforme BU-1 go_0006289
>A0AGX5|A0AGX5_LISW6 Complete genome - Listeria welshimeri serovar 6b (strain ATCC 35897 / DSM 20650 / SLCC5334) go_0006289
>Q4APE2|Q4APE2_9CHLB Excinuclease ABC, C subunit - Chlorobium phaeobacteroides BS1 go_0006289
>Q9S0M8|Q9S0M8_DEIRA UVR-C protein - Deinococcus radiodurans go_0006289
>Q0YEP9|Q0YEP9_9DELT Excinuclease ABC, A subunit - Geobacter sp. FRC-32 go_0006289
>Q0AG72|Q0AG72_NITEC Excinuclease ABC subunit C - Nitrosomonas eutropha (strain C71) go_0006289
>Q1QCF6|Q1QCF6_PSYCK Excinuclease ABC, A subunit - Psychrobacter cryohalolentis (strain K5) go_0006289
>Q26BT2|Q26BT2_9BACT Excinuclease ATPase subunit A - Flavobacteria bacterium BBFL7 go_0006289
>Q4EDJ8|Q4EDJ8_9RICK Excinuclease ABC, C subunit - Wolbachia endosymbiont of Drosophila ananassae go_0006289
>Q7P6J0|Q7P6J0_FUSNV Excinuclease ABC subunit A - Fusobacterium nucleatum subsp. vincentii ATCC 49256 go_0006289
>Q14H36|Q14H36_FRAT1 DNA excision repair enzyme, subunit B - Francisella tularensis subsp. tularensis (strain FSC 198) go_0006289
>Q3MEL1|Q3MEL1_ANAVT Type III restriction enzyme, res subunit - Anabaena variabilis (strain ATCC 29413 / PCC 7937) go_0006289
>Q47IV1|Q47IV1_DECAR Excinuclease ABC subunit A - Dechloromonas aromatica (strain RCB) go_0006289
>Q3K2N1|Q3K2N1_STRA1 ATP-dependent Clp protease, ATP-binding subunit ClpE - Streptococcus agalactiae serotype Ia go_0006289
>Q5ZZN8|Q5ZZN8_MYCH2 UvrABC system protein B - Mycoplasma hyopneumoniae (strain 232) go_0006289
>Q630Q1|Q630Q1_BACCZ UV-endonuclease - Bacillus cereus (strain ZK / E33L) go_0006289
>Q2S3E5|Q2S3E5_SALRD UvrABC system protein B - Salinibacter ruber (strain DSM 13855) go_0006289
>Q4L4I6|Q4L4I6_STAHJ Exinuclease ABC subunit A - Staphylococcus haemolyticus (strain JCSC1435) go_0006289
>Q2K8E5|Q2K8E5_RHIEC Excinuclease ABC subunit A protein - Rhizobium etli (strain CFN 42 / ATCC 51251) go_0006289
>Q5E810|Q5E810_VIBF1 Excinuclease ABC subunit A - Vibrio fischeri (strain ATCC 700601 / ES114) go_0006289
>Q5FHI0|Q5FHI0_EHRRG UvrABC system protein A - Ehrlichia ruminantium (strain Gardel) go_0006289
>Q5ZYI8|Q5ZYI8_LEGPH Excinuclease ABC A subunit - Legionella pneumophila subsp. pneumophila (strain Philadelphia 1 / ATCC 33152 / DSM 7513) go_0006289
>Q62FE4|Q62FE4_BURMA Excinuclease ABC, A subunit - Burkholderia mallei (Pseudomonas mallei) go_0006289
>Q73GM6|Q73GM6_WOLPM Excinuclease ABC, A subunit - Wolbachia pipientis wMel go_0006289
>Q8EA79|Q8EA79_SHEON Excinuclease ABC, A subunit - Shewanella oneidensis go_0006289
>Q3TUN4|Q3TUN4_MOUSE 10, 11 days embryo whole body cDNA, RIKEN full-length enriched library, clone:2810037C24 product:excision repair cross-complement go_0006289
>Q6AXI3|Q6AXI3_DANRE Zgc:92001 - Danio rerio (Zebrafish) (Brachydanio rerio) go_0006289
>Q2Y4M1|Q2Y4M1_9ARCH Excinuclease ABC, subunit C - uncultured archaeon go_0006289
>Q2FPB8|Q2FPB8_METHJ Excinuclease ABC subunit A - Methanospirillum hungatei (strain JF-1 / DSM 864) go_0006289
>Q2UCR0|Q2UCR0_ASPOR RNA polymerase II transcription initiation/nucleotide excision repair factor TFIIH - Aspergillus oryzae go_0006289
>Q5JUS5|Q5JUS5_HUMAN Excision repair cross-complementing rodent repair deficiency, complementation group 5 - Homo sapiens (Human) go_0006289
>Q54AQ1|Q54AQ1_DICDI Xeroderma pigmentosum group G - Dictyostelium discoideum (Slime mold) go_0006289
>O00836|O00836_DICDI RepD - Dictyostelium discoideum (Slime mold) go_0006289
>Q7PU99|Q7PU99_ANOGA AGAP012599-PA - Anopheles gambiae str. PEST go_0006289
>Q9XYZ2|Q9XYZ2_DROME CG9433-PB, isoform B - Drosophila melanogaster (Fruit fly) go_0006289
>Q00W93|Q00W93_OSTTA Chaperone HSP104 and related ATP-dependent Clp proteases - Ostreococcus tauri go_0006289
>Q14PS7|Q14PS7_SPICI Excinuclease abc subunit a protein - Spiroplasma citri go_0006289
>Q15RL7|Q15RL7_PSEA6 UvrABC system protein B - Pseudoalteromonas atlantica (strain T6c / BAA-1087) go_0006289
>Q44RU3|Q44RU3_CHLLI UvrABC system protein B - Chlorobium limicola DSM 245 go_0006289
>Q48760|Q48760_LISMO ClpC ATPase - Listeria monocytogenes go_0006289
>Q030C1|Q030C1_LACLS Excinuclease ABC subunit C - Lactococcus lactis subsp. cremoris (strain SK11) go_0006289
>Q1B3E5|Q1B3E5_MYCSS Type III restriction enzyme, res subunit - Mycobacterium sp. (strain MCS) go_0006289
>Q1YQC9|Q1YQC9_9GAMM UvrABC system protein B - gamma proteobacterium HTCC2207 go_0006289
>Q41A84|Q41A84_9BACI UvrB/UvrC protein - Exiguobacterium sibiricum 255-15 go_0006289
>A0M335|A0M335_GRAFK UvrABC system protein A - Gramella forsetii (strain KT0803) go_0006289
>Q036R9|Q036R9_LACC3 ATP-binding subunit of Clp protease and DnaK/DnaJ chaperones - Lactobacillus casei (strain ATCC 334) go_0006289
>Q03ZQ6|Q03ZQ6_LEUMM ATP-binding subunit of Clp protease and DnaK/DnaJ chaperones - Leuconostoc mesenteroides subsp. mesenteroides (strain ATCC 8293 / go_0006289
>Q04L88|Q04L88_STRP2 ATP-dependent Clp protease ATP-binding subunit ClpE - Streptococcus pneumoniae serotype 2 (strain D39 / NCTC 7466) go_0006289
>Q07T54|Q07T54_RHOP5 Excinuclease ABC subunit C - Rhodopseudomonas palustris (strain BisA53) go_0006289
>A0KL12|A0KL12_AERHH UvrABC system protein B - Aeromonas hydrophila subsp. hydrophila (strain ATCC 7966 / NCIB 9240) go_0006289
>Q027K1|Q027K1_SOLUE Excinuclease ABC subunit A - Solibacter usitatus (strain Ellin6076) go_0006289
>Q1BTI9|Q1BTI9_BURCA Excinuclease ABC subunit A - Burkholderia cenocepacia (strain AU 1054) go_0006289
>Q3DTJ8|Q3DTJ8_STRAG ATP-dependent Clp protease, ATP-binding subunit - Streptococcus agalactiae 18RS21 go_0006289
>Q1N863|Q1N863_9SPHN Excinuclease ABC, A subunit - Sphingomonas sp. SKA58 go_0006289
>Q1YZQ1|Q1YZQ1_PHOPR Excinuclease ABC subunit C - Photobacterium profundum 3TCK go_0006289
>Q3D422|Q3D422_STRAG UvrABC system protein B - Streptococcus agalactiae H36B go_0006289
>Q93CN5|Q93CN5_BACFR ClpB protease - Bacteroides fragilis go_0006289
>Q1UZ43|Q1UZ43_9RICK Excinuclease ABC chain A - Candidatus Pelagibacter ubique HTCC1002 go_0006289
>Q1AUG0|Q1AUG0_RUBXD UvrABC system protein B - Rubrobacter xylanophilus (strain DSM 9941 / NBRC 16129) go_0006289
>Q2P5B7|Q2P5B7_XANOM Excinuclease ABC subunit A - Xanthomonas oryzae pv. oryzae (strain MAFF 311018) go_0006289
>Q3K616|Q3K616_PSEPF Excinuclease ABC subunit A - Pseudomonas fluorescens (strain PfO-1) go_0006289
>Q3MFN9|Q3MFN9_ANAVT UV-damage endonuclease - Anabaena variabilis (strain ATCC 29413 / PCC 7937) go_0006289
>Q4QNT9|Q4QNT9_HAEI8 UvrABC system protein A - Haemophilus influenzae (strain 86-028NP) go_0006289
>Q3AJ56|Q3AJ56_SYNSC ATPase - Synechococcus sp. (strain CC9605) go_0006289
>Q4JW13|Q4JW13_CORJK Excinuclease ABC, subunit A - Corynebacterium jeikeium (strain K411) go_0006289
>Q73L27|Q73L27_TREDE UVR domain protein - Treponema denticola go_0006289
>Q8A6Y6|Q8A6Y6_BACTN Excinuclease ABC subunit A - Bacteroides thetaiotaomicron go_0006289
>Q5HWC6|Q5HWC6_CAMJR Excinuclease ABC, A subunit - Campylobacter jejuni (strain RM1221) go_0006289
>Q2G4K7|Q2G4K7_NOVAD UvrABC system protein B - Novosphingobium aromaticivorans (strain DSM 12444) go_0006289
[truncated: 328,018 more chars]
