# Supplementary material for: Identification of novel DNA repair proteins via primary sequence, secondary structure, and homology
Source: BMC Bioinformatics. 2009 Jan 20;10:25. doi: 10.1186/1471-2105-10-25 (PMC2660303; doi:10.1186/1471-2105-10-25)
Supplement: Additional File 7 — Identification and classification datasets. The PDB and UniProt identification datasets (protein identifiers), as well as the UniProt classification datasets, for each sequence similarity used in this report. [file 1471-2105-10-25-S7.zip › dna_repair/gouniprot/protlist_gouniprot_repair_0.txt]

>Q5JI79|AGOG_PYRKO N-glycosylase/DNA lyase - Pyrococcus kodakaraensis (Thermococcus kodakaraensis)
>P61798|APTX_CHICK Aprataxin - Gallus gallus (Chicken)
>Q5IZC5|CRY1_ERIRU Cryptochrome-1 - Erithacus rubecula (European robin)
>Q99J79|DDB2_MOUSE DNA damage-binding protein 2 - Mus musculus (Mouse)
>P0ABR2|DINI_ECOL6 DNA-damage-inducible protein I - Escherichia coli O6
>Q6AAZ9|DISA_PROAC DNA integrity scanning protein disA - Propionibacterium acnes
>Q4KAD4|DNAE2_PSEF5 Error-prone DNA polymerase - Pseudomonas fluorescens (strain Pf-5 / ATCC BAA-477)
>Q5R6L3|DNL4_PONPY DNA ligase 4 - Pongo pygmaeus (Orangutan)
>Q6LYM1|DNLI_METMP DNA ligase - Methanococcus maripaludis
>Q97JS8|DNLJ1_CLOAB DNA ligase 1 - Clostridium acetobutylicum
>A0JUH2|DNLJ_ARTS2 DNA ligase - Arthrobacter sp. (strain FB24)
>Q0SMV7|DNLJ_BORAP DNA ligase - Borrelia afzelii (strain PKo)
>Q8XI62|DNLJ_CLOPE DNA ligase - Clostridium perfringens
>Q5HAI7|DNLJ_EHRRW DNA ligase - Ehrlichia ruminantium (strain Welgevonden)
>Q2SD47|DNLJ_HAHCH DNA ligase - Hahella chejuensis (strain KCTC 2396)
>P47496|DNLJ_MYCGE DNA ligase - Mycoplasma genitalium
>Q3JAI1|DNLJ_NITOC DNA ligase - Nitrosococcus oceani (strain ATCC 19707 / NCIMB 11848)
>Q48KR2|DNLJ_PSE14 DNA ligase - Pseudomonas syringae pv. phaseolicola (strain 1448A / Race 6)
>Q133Y4|DNLJ_RHOPS DNA ligase - Rhodopseudomonas palustris (strain BisB5)
>Q12L82|DNLJ_SHEDO DNA ligase - Shewanella denitrificans (strain OS217 / ATCC BAA-1090 / DSM 15013)
>Q9AIU7|DNLJ_STAAU DNA ligase - Staphylococcus aureus
>Q112N5|DNLJ_TRIEI DNA ligase - Trichodesmium erythraeum (strain IMS101)
>P28719|DNLJ_ZYMMO DNA ligase - Zymomonas mobilis
>Q97W02|DPO42_SULSO DNA polymerase IV - Sulfolobus solfataricus
>Q88NK4|DPO4_PSEPK DNA polymerase IV - Pseudomonas putida (strain KT2440)
>Q7MID6|DPO4_VIBVY DNA polymerase IV - Vibrio vulnificus (strain YJ016)
>O75417|DPOLQ_HUMAN DNA polymerase theta - Homo sapiens (Human)
>Q59QC2|EAF6_CANAL Chromatin modification-related protein EAF6 - Candida albicans (Yeast)
>P44319|END3_HAEIN Endonuclease III - Haemophilus influenzae
>Q752Q3|EPL1_ASHGO Enhancer of polycomb-like protein 1 - Ashbya gossypii (Yeast) (Eremothecium gossypii)
>Q1LZ75|ERCC1_BOVIN DNA excision repair protein ERCC-1 - Bos taurus (Bovine)
>P45158|EX5A_HAEIN Exodeoxyribonuclease V alpha chain - Haemophilus influenzae
>P04522|EXO2_BPT4 Exonuclease subunit 2 - Bacteriophage T4
>Q3MDP1|FPG_ANAVT Formamidopyrimidine-DNA glycosylase - Anabaena variabilis (strain ATCC 29413 / PCC 7937)
>Q1G9A3|FPG_LACDA Formamidopyrimidine-DNA glycosylase - Lactobacillus delbrueckii subsp. bulgaricus (strain ATCC 11842 / DSM 20081)
>Q73VL9|FPG_MYCPA Formamidopyrimidine-DNA glycosylase - Mycobacterium paratuberculosis
>Q7MY36|FPG_PHOLL Formamidopyrimidine-DNA glycosylase - Photorhabdus luminescens subsp. laumondii
>Q0KEP4|FPG_RALEH Formamidopyrimidine-DNA glycosylase - Ralstonia eutropha (strain ATCC 17699 / H16 / DSM 428 / Stanier 337) (Cupriavidus necator (str
>P64152|FPG_STRA3 Formamidopyrimidine-DNA glycosylase - Streptococcus agalactiae serotype III
>Q5E8M1|FPG_VIBF1 Formamidopyrimidine-DNA glycosylase - Vibrio fischeri (strain ATCC 700601 / ES114)
>Q2U5A8|H2A_ASPOR Histone H2A - Aspergillus oryzae
>Q4I6A4|HAT1_GIBZE Histone acetyltransferase type B catalytic subunit - Gibberella zeae (Fusarium graminearum)
>Q8BQY8|HUS1_MOUSE Checkpoint protein HUS1 - Mus musculus (Mouse)
>Q5YT43|LEXA2_NOCFA LexA repressor 2 - Nocardia farcinica
>Q5WG03|LEXA_BACSK LexA repressor - Bacillus clausii (strain KSM-K16)
>Q5FNN8|LEXA_GLUOX LexA repressor - Gluconobacter oxydans (Gluconobacter suboxydans)
>Q65UK9|LEXA_MANSM LexA repressor - Mannheimia succiniciproducens (strain MBEL55E)
>P37452|LEXA_PSEAE LexA repressor - Pseudomonas aeruginosa
>Q67NM2|LEXA_SYMTH LexA repressor - Symbiobacterium thermophilum
>Q4L3G0|MFD_STAHJ Transcription-repair-coupling factor - Staphylococcus haemolyticus (strain JCSC1435)
>P32829|MRE11_YEAST Double-strand break repair protein MRE11 - Saccharomyces cerevisiae (Baker's yeast)
>P43343|MUG_SERMA G/U mismatch-specific DNA glycosylase - Serratia marcescens
>Q59NG5|MUS81_CANAL Crossover junction endonuclease MUS81 - Candida albicans (Yeast)
>Q7N124|MUTH_PHOLL DNA mismatch repair protein mutH - Photorhabdus luminescens subsp. laumondii
>Q6G4R4|MUTL_BARHE DNA mismatch repair protein mutL - Bartonella henselae (Rochalimaea henselae)
>O84579|MUTL_CHLTR DNA mismatch repair protein mutL - Chlamydia trachomatis
>Q8Y788|MUTL_LISMO DNA mismatch repair protein mutL - Listeria monocytogenes
>Q7W880|MUTS_BORPA DNA mismatch repair protein mutS - Bordetella parapertussis
>Q8RFK2|MUTS_FUSNN DNA mismatch repair protein mutS - Fusobacterium nucleatum subsp. nucleatum
>Q03VV4|MUTS_LEUMM DNA mismatch repair protein mutS - Leuconostoc mesenteroides subsp. mesenteroides (strain ATCC 8293 / NCDO 523)
>Q7UZL6|MUTS_PROMP DNA mismatch repair protein mutS - Prochlorococcus marinus subsp. pastoris (strain CCMP 1378 / MED4)
>Q9ZDM9|MUTS_RICPR DNA mismatch repair protein mutS - Rickettsia prowazekii
>Q2FYZ9|MUTS_STAA8 DNA mismatch repair protein mutS - Staphylococcus aureus (strain NCTC 8325)
>Q5M6I1|MUTS_STRT2 DNA mismatch repair protein mutS - Streptococcus thermophilus (strain ATCC BAA-250 / LMG 18311)
>Q5H2C5|MUTS_XANOR DNA mismatch repair protein mutS - Xanthomonas oryzae pv. oryzae
>P44320|MUTY_HAEIN A/G-specific adenine glycosylase - Haemophilus influenzae
>P68740|NFI_ECOL6 Endonuclease V - Escherichia coli O6
>Q2NWR1|NFI_SODGM Endonuclease V - Sodalis glossinidius (strain morsitans)
>Q4IQX3|NHP6_GIBZE Non-histone chromosomal protein 6 - Gibberella zeae (Fusarium graminearum)
>P0AFH0|OGT_ECOLI Methylated-DNA--protein-cysteine methyltransferase - Escherichia coli (strain K12)
>Q9UGN5|PARP2_HUMAN Poly [ADP-ribose] polymerase 2 - Homo sapiens (Human)
>P05327|PHR_SYNP6 Deoxyribodipyrimidine photo-lyase - Synechococcus sp. (strain ATCC 27144 / PCC 6301 / SAUG 1402/1) (Anacystis nidulans)
>P32523|PRP19_YEAST Pre-mRNA-splicing factor 19 - Saccharomyces cerevisiae (Baker's yeast)
>Q6FPI4|RAD18_CANGA Postreplication repair E3 ubiquitin-protein ligase RAD18 - Candida glabrata (Yeast) (Torulopsis glabrata)
>Q12021|RAD28_YEAST Radiation sensitive protein 28 - Saccharomyces cerevisiae (Baker's yeast)
>O58687|RAD50_PYRHO DNA double-strand break repair rad50 ATPase - Pyrococcus horikoshii
>P41768|RAD52_KLULA DNA repair and recombination protein RAD52 - Kluyveromyces lactis (Yeast) (Candida sphaerica)
>Q4PGG5|RAD5_USTMA DNA repair protein RAD5 - Ustilago maydis (Smut fungus)
>Q48328|RADA_HALVO DNA repair and recombination protein radA - Halobacterium volcanii (Haloferax volcanii)
>O58001|RADA_PYRHO DNA repair and recombination protein radA [Contains: Pho radA intein] - Pyrococcus horikoshii
>Q9V2F6|RADB_PYRAB DNA repair and recombination protein radB - Pyrococcus abyssi
>Q5PBT6|RECA_ANAMM Protein recA - Anaplasma marginale (strain St. Maries)
>P62212|RECA_BDEBA Protein recA - Bdellovibrio bacteriovorus
>Q821E6|RECA_CHLCV Protein recA - Chlamydophila caviae
>P42443|RECA_DEIRA Protein recA - Deinococcus radiodurans
>Q9F407|RECA_MYCTH Protein recA - Mycobacterium thermoresistibile
>Q9R9U2|RECA_PSEOL Protein recA - Pseudomonas oleovorans
>Q9ZIQ0|RECA_RHOVI Protein recA - Rhodopseudomonas viridis
>P41054|RECA_STRAM Protein recA - Streptomyces ambofaciens
>Q9PR61|RECA_UREPA Protein recA - Ureaplasma parvum (Ureaplasma urealyticum biotype 1)
>Q9X5D8|RECA_ZYMMO Protein recA - Zymomonas mobilis
>P05651|RECF_BACSU DNA replication and repair protein recF - Bacillus subtilis
>Q6M8X7|RECF_CORGL DNA replication and repair protein recF - Corynebacterium glutamicum (Brevibacterium flavum)
>Q5QY37|RECF_IDILO DNA replication and repair protein recF - Idiomarina loihiensis
>Q15ZZ5|RECF_PSEA6 DNA replication and repair protein recF - Pseudoalteromonas atlantica (strain T6c / BAA-1087)
>Q5HJZ2|RECF_STAAC DNA replication and repair protein recF - Staphylococcus aureus (strain COL)
>Q3BZS9|RECF_XANC5 DNA replication and repair protein recF - Xanthomonas campestris pv. vesicatoria (strain 85-10)
>Q8NX11|RECG_STAAW ATP-dependent DNA helicase recG - Staphylococcus aureus (strain MW2)
>Q68XI5|RECN_RICTY DNA repair protein recN - Rickettsia typhi
>Q6G080|RECO_BARQU DNA repair protein recO - Bartonella quintana (Rochalimaea quintana)
>Q0SRG2|RECO_CLOPS DNA repair protein recO - Clostridium perfringens (strain SM101 / Type A)
>Q2SL30|RECO_HAHCH DNA repair protein recO - Hahella chejuensis (strain KCTC 2396)
>Q73Y16|RECO_MYCPA DNA repair protein recO - Mycobacterium paratuberculosis
>Q9XCX7|RECO_PSEAE DNA repair protein recO - Pseudomonas aeruginosa
>Q57LD2|RECO_SALCH DNA repair protein recO - Salmonella choleraesuis
>Q8E2G8|RECO_STRA5 DNA repair protein recO - Streptococcus agalactiae serotype V
>Q47RM7|RECO_THEFY DNA repair protein recO - Thermobifida fusca (strain YX)
>Q6HPZ0|RECR_BACHK Recombination protein recR - Bacillus thuringiensis subsp. konkukian
>Q2SWF7|RECR_BURTA Recombination protein recR - Burkholderia thailandensis (strain E264 / ATCC 700388 / DSM 13276 / CIP 106301)
>Q8FU10|RECR_COREF Recombination protein recR - Corynebacterium efficiens
>Q7NFM5|RECR_GLOVI Recombination protein recR - Gloeobacter violaceus
>Q6AGY5|RECR_LEIXX Recombination protein recR - Leifsonia xyli subsp. xyli
>P57826|RECR_PASMU Recombination protein recR - Pasteurella multocida
>Q2KDY8|RECR_RHIEC Recombination protein recR - Rhizobium etli (strain CFN 42 / ATCC 51251)
>Q8EFF8|RECR_SHEON Recombination protein recR - Shewanella oneidensis
>Q8E641|RECR_STRA3 Recombination protein recR - Streptococcus agalactiae serotype III
>Q5SHY0|RECR_THET8 Recombination protein recR - Thermus thermophilus (strain HB8 / ATCC 27634 / DSM 579)
>Q8KBK8|RECX_CHLTE Regulatory protein recX - Chlorobium tepidum
>P43706|RECX_HAEIN Regulatory protein recX - Haemophilus influenzae
>Q8VQX6|RECX_MYXXD Regulatory protein recX - Myxococcus xanthus (strain DK 1622)
>P66001|RECX_SHIFL Regulatory protein recX - Shigella flexneri
>P37867|RECX_YERPE Regulatory protein recX - Yersinia pestis
>Q3M9A3|RUVA_ANAVT Holliday junction ATP-dependent DNA helicase ruvA - Anabaena variabilis (strain ATCC 29413 / PCC 7937)
>Q7WGB6|RUVA_BORBR Holliday junction ATP-dependent DNA helicase ruvA - Bordetella bronchiseptica (Alcaligenes bronchisepticus)
>Q891Z7|RUVA_CLOTE Holliday junction ATP-dependent DNA helicase ruvA - Clostridium tetani
>Q5FG40|RUVA_EHRRG Holliday junction ATP-dependent DNA helicase ruvA - Ehrlichia ruminantium (strain Gardel)
>Q17WH6|RUVA_HELAH Holliday junction ATP-dependent DNA helicase ruvA - Helicobacter acinonychis (strain Sheeba)
>Q92BI1|RUVA_LISIN Holliday junction ATP-dependent DNA helicase ruvA - Listeria innocua
>P66744|RUVA_MYCTU Holliday junction ATP-dependent DNA helicase ruvA - Mycobacterium tuberculosis
>Q6LT49|RUVA_PHOPR Holliday junction ATP-dependent DNA helicase ruvA - Photobacterium profundum (Photobacterium sp. (strain SS9))
>Q475R7|RUVA_RALEJ Holliday junction ATP-dependent DNA helicase ruvA - Ralstonia eutropha (strain JMP134) (Alcaligenes eutrophus)
>Q21HN5|RUVA_SACD2 Holliday junction ATP-dependent DNA helicase ruvA - Saccharophagus degradans (strain 2-40 / ATCC 43961 / DSM 17024)
>Q5NR75|RUVA_ZYMMO Holliday junction ATP-dependent DNA helicase ruvA - Zymomonas mobilis
>Q5KND8|RUVB2_CRYNE RuvB-like helicase 2 - Cryptococcus neoformans (Filobasidiella neoformans)
>Q5P2U7|RUVB_AZOSE Holliday junction ATP-dependent DNA helicase ruvB - Azoarcus sp. (strain EbN1) (Aromatoleum aromaticum (strain EbN1))
>Q2YRD2|RUVB_BRUA2 Holliday junction ATP-dependent DNA helicase ruvB - Brucella abortus (strain 2308)
>Q3ABY0|RUVB_CARHZ Holliday junction ATP-dependent DNA helicase ruvB - Carboxydothermus hydrogenoformans (strain Z-2901 / DSM 6008)
>Q4JVD9|RUVB_CORJK Holliday junction ATP-dependent DNA helicase ruvB - Corynebacterium jeikeium (strain K411)
>Q9CDL3|RUVB_LACLA Holliday junction ATP-dependent DNA helicase ruvB - Lactococcus lactis subsp. lactis (Streptococcus lactis)
>Q600N3|RUVB_MYCH2 Holliday junction ATP-dependent DNA helicase ruvB - Mycoplasma hyopneumoniae (strain 232)
>Q3B2F8|RUVB_PELLD Holliday junction ATP-dependent DNA helicase ruvB - Pelodictyon luteolum (strain DSM 273) (Chlorobium luteolum (strain DSM 273))
>Q4FTT9|RUVB_PSYAR Holliday junction ATP-dependent DNA helicase ruvB - Psychrobacter arcticum
>P96115|RUVB_TREPA Holliday junction ATP-dependent DNA helicase ruvB - Treponema pallidum
>Q7W4U0|RUVC_BORPA Crossover junction endodeoxyribonuclease ruvC - Bordetella parapertussis
>Q5HS68|RUVC_CAMJR Crossover junction endodeoxyribonuclease ruvC - Campylobacter jejuni (strain RM1221)
>Q24UN5|RUVC_DESHY Crossover junction endodeoxyribonuclease ruvC - Desulfitobacterium hafniense (strain Y51)
>Q4QNM4|RUVC_HAEI8 Crossover junction endodeoxyribonuclease ruvC - Haemophilus influenzae (strain 86-028NP)
>Q6A8K9|RUVC_PROAC Crossover junction endodeoxyribonuclease ruvC - Propionibacterium acnes
>Q0KEC1|RUVC_RALEH Crossover junction endodeoxyribonuclease ruvC - Ralstonia eutropha (strain ATCC 17699 / H16 / DSM 428 / Stanier 337) (Cupriavidus n
>Q5PN00|RUVC_SALPA Crossover junction endodeoxyribonuclease ruvC - Salmonella paratyphi A
>Q8DJT5|RUVC_SYNEL Crossover junction endodeoxyribonuclease ruvC - Synechococcus elongatus (Thermosynechococcus elongatus)
>Q7MJ75|RUVC_VIBVY Crossover junction endodeoxyribonuclease ruvC - Vibrio vulnificus (strain YJ016)
>Q9YGN6|SMUG1_XENLA Single-strand selective monofunctional uracil DNA glycosylase - Xenopus laevis (African clawed frog)
>P37956|SPL_BACSU Spore photoproduct lyase - Bacillus subtilis
>Q9KYI9|SSB1_STRCO Single-stranded DNA-binding protein 1 - Streptomyces coelicolor
>P66847|SSB_BORBR Single-stranded DNA-binding protein - Bordetella bronchiseptica (Alcaligenes bronchisepticus)
>P0AGE1|SSB_ECOL6 Single-stranded DNA-binding protein - Escherichia coli O6
>Q88QK5|SSB_PSEPK Single-stranded DNA-binding protein - Pseudomonas putida (strain KT2440)
>Q8DIU1|SSB_SYNEL Single-stranded DNA-binding protein - Synechococcus elongatus (Thermosynechococcus elongatus)
>Q13569|TDG_HUMAN G/T mismatch-specific thymine DNA glycosylase - Homo sapiens (Human)
>Q3E7C1|TFB5_YEAST RNA polymerase II transcription factor B subunit 5 - Saccharomyces cerevisiae (Baker's yeast)
>Q057V4|UNG_BUCCC Uracil-DNA glycosylase - Buchnera aphidicola subsp. Cinara cedri
>P12888|UNG_EBV Uracil-DNA glycosylase - Epstein-Barr virus (strain B95-8) (HHV-4) (Human herpesvirus 4)
>P43731|UNG_HAEIN Uracil-DNA glycosylase - Haemophilus influenzae
>P97931|UNG_MOUSE Uracil-DNA glycosylase - Mus musculus (Mouse)
>Q48ET5|UNG_PSE14 Uracil-DNA glycosylase - Pseudomonas syringae pv. phaseolicola (strain 1448A / Race 6)
>Q2NS03|UNG_SODGM Uracil-DNA glycosylase - Sodalis glossinidius (strain morsitans)
>P23379|UNG_STRPN Uracil-DNA glycosylase - Streptococcus pneumoniae
>Q9PK60|UVRA_CHLMU UvrABC system protein A - Chlamydia muridarum
>Q50968|UVRA_NEIGO UvrABC system protein A - Neisseria gonorrhoeae
>Q9Z507|UVRA_STRCO UvrABC system protein A - Streptomyces coelicolor
>Q72XV1|UVRB_BACC1 UvrABC system protein B - Bacillus cereus (strain ATCC 10987)
>O84590|UVRB_CHLTR UvrABC system protein B - Chlamydia trachomatis
>P94846|UVRB_HELPY UvrABC system protein B - Helicobacter pylori (Campylobacter pylori)
>P58174|UVRB_MYCPU UvrABC system protein B - Mycoplasma pulmonis
>Q8Y0N2|UVRB_RALSO UvrABC system protein B - Ralstonia solanacearum (Pseudomonas solanacearum)
>Q8CK11|UVRB_STRCO UvrABC system protein B - Streptomyces coelicolor
>Q8PJB1|UVRB_XANAC UvrABC system protein B - Xanthomonas axonopodis pv. citri
>Q65GF0|UVRC_BACLD UvrABC system protein C - Bacillus licheniformis (strain DSM 13 / ATCC 14580)
>Q9A4F3|UVRC_CAUCR UvrABC system protein C - Caulobacter crescentus (Caulobacter vibrioides)
>Q313T1|UVRC_DESDG UvrABC system protein C - Desulfovibrio desulfuricans (strain G20)
>Q7VK73|UVRC_HELHP UvrABC system protein C - Helicobacter hepaticus
>Q468S9|UVRC_METBF UvrABC system protein C - Methanosarcina barkeri (strain Fusaro / DSM 804)
>Q2Y9J7|UVRC_NITMU UvrABC system protein C - Nitrosospira multiformis (strain ATCC 25196 / NCIMB 11849)
>Q52377|UVRC_PSEU2 UvrABC system protein C - Pseudomonas syringae pv. syringae (strain B728a)
>Q12PA3|UVRC_SHEDO UvrABC system protein C - Shewanella denitrificans (strain OS217 / ATCC BAA-1090 / DSM 15013)
>Q8CWX4|UVRC_STRMU UvrABC system protein C - Streptococcus mutans
>Q5SI32|UVRC_THET8 UvrABC system protein C - Thermus thermophilus (strain HB8 / ATCC 27634 / DSM 579)
>Q66BN5|UVRC_YERPS UvrABC system protein C - Yersinia pseudotuberculosis
>Q8XIP3|UVSE_CLOPE UV DNA damage endonuclease - Clostridium perfringens
>Q6BI82|VID21_DEBHA Chromatin modification-related protein VID21 - Debaryomyces hansenii (Yeast) (Torulaspora hansenii)
>Q44217|XISC_ANASP Excisase C - Anabaena sp. (strain PCC 7120)
>Q01831|XPC_HUMAN DNA-repair protein complementing XP-C cells - Homo sapiens (Human)
>Q6AJN1|Y2720_DESPS UPF0213 protein DP2720 - Desulfotalea psychrophila
>Q1CM36|Y612_YERPN UPF0213 protein YPN_0612 - Yersinia pestis (biovar Antiqua strain Nepal516)
>Q3K1S8|Y903_STRA1 UPF0213 protein SAK_0903 - Streptococcus agalactiae serotype Ia
>O31414|YAZA_BACSU UPF0213 protein yazA - Bacillus subtilis
>Q32BH8|YHBQ_SHIDS UPF0213 protein yhbQ - Shigella dysenteriae serotype 1 (strain Sd197)
>Q5AW89|ARP4_EMENI Actin-related protein 4 - Emericella nidulans (Aspergillus nidulans)
>Q9N077|ATRIP_MACFA ATR-interacting protein - Macaca fascicularis (Crab eating macaque) (Cynomolgus monkey)
>P77967|CRYD_SYNY3 Cryptochrome DASH - Synechocystis sp. (strain PCC 6803)
>Q97EC6|DISA_CLOAB DNA integrity scanning protein disA - Clostridium acetobutylicum
>Q9A3J3|DNAE2_CAUCR Error-prone DNA polymerase - Caulobacter crescentus (Caulobacter vibrioides)
>Q5LVN0|DNAE2_SILPO Error-prone DNA polymerase - Silicibacter pomeroyi
>Q9LL84|DNL4_ARATH DNA ligase 4 - Arabidopsis thaliana (Mouse-ear cress)
>P19088|DNLI_BPT6 DNA ligase - Bacteriophage T6
>Q6HP94|DNLJ_BACHK DNA ligase - Bacillus thuringiensis subsp. konkukian
>Q8FZQ3|DNLJ_BRUSU DNA ligase - Brucella suis
>Q254X9|DNLJ_CHLFF DNA ligase - Chlamydophila felis (strain Fe/C-56)
>Q3ZX08|DNLJ_DEHSC DNA ligase - Dehalococcoides sp. (strain CBDB1)
>Q5NF60|DNLJ_FRATT DNA ligase - Francisella tularensis subsp. tularensis
>Q28PE1|DNLJ_JANSC DNA ligase - Jannaschia sp. (strain CCS1)
>Q2W0G3|DNLJ_MAGMM DNA ligase - Magnetospirillum magneticum (strain AMB-1 / ATCC 700264)
>Q9CKA9|DNLJ_PASMU DNA ligase - Pasteurella multocida
>Q1QDW8|DNLJ_PSYCK DNA ligase - Psychrobacter cryohalolentis (strain K5)
>Q9ZCK9|DNLJ_RICPR DNA ligase - Rickettsia prowazekii
>Q3YZD1|DNLJ_SHISS DNA ligase - Shigella sonnei (strain Ss046)
>Q8K831|DNLJ_STRP3 DNA ligase - Streptococcus pyogenes serotype M3
>Q3AUH7|DNLJ_SYNS9 DNA ligase - Synechococcus sp. (strain CC9902)
>Q73H01|DNLJ_WOLPM DNA ligase - Wolbachia pipientis wMel
>P00582|DPO1_ECOLI DNA polymerase I - Escherichia coli (strain K12)
>Q8UFV3|DPO41_AGRT5 DNA polymerase IV 1 - Agrobacterium tumefaciens (strain C58 / ATCC 33970)
>P58963|DPO4_ESCFE DNA polymerase IV - Escherichia fergusonii
>Q8CNP3|DPO4_STAES DNA polymerase IV - Staphylococcus epidermidis (strain ATCC 12228)
>O59835|DPOD4_SCHPO DNA polymerase subunit delta-4 - Schizosaccharomyces pombe (Fission yeast)
>O89042|DPOLA_RAT DNA polymerase alpha catalytic subunit - Rattus norvegicus (Rat)
>Q75AH9|EAF3_ASHGO Chromatin modification-related protein EAF3 - Ashbya gossypii (Yeast) (Eremothecium gossypii)
>P53911|EAF7_YEAST Chromatin modification-related protein EAF7 - Saccharomyces cerevisiae (Baker's yeast)
>Q9C103|EME1_SCHPO Crossover junction endonuclease eme1 - Schizosaccharomyces pombe (Fission yeast)
>Q9QYM7|ERCC4_CRIGR DNA repair endonuclease XPF - Cricetulus griseus (Chinese hamster)
>P0A1A9|EX3_SALTY Exodeoxyribonuclease III - Salmonella typhimurium
>Q89AB4|EX5C_BUCBP Exodeoxyribonuclease V gamma chain - Buchnera aphidicola subsp. Baizongia pistaciae
>P39749|FEN1_MOUSE Flap endonuclease 1 - Mus musculus (Mouse)
>Q9YFY5|FEN_AERPE Flap structure-specific endonuclease - Aeropyrum pernix
>Q5JGN0|FEN_PYRKO Flap structure-specific endonuclease - Pyrococcus kodakaraensis (Thermococcus kodakaraensis)
>Q6G4T2|FPG_BARHE Formamidopyrimidine-DNA glycosylase - Bartonella henselae (Rochalimaea henselae)
>Q7NQS5|FPG_CHRVO Formamidopyrimidine-DNA glycosylase - Chromobacterium violaceum
>Q74EG5|FPG_GEOSL Formamidopyrimidine-DNA glycosylase - Geobacter sulfurreducens
>Q92BF1|FPG_LISIN Formamidopyrimidine-DNA glycosylase - Listeria innocua
>P55044|FPG_NEIMB Formamidopyrimidine-DNA glycosylase - Neisseria meningitidis serogroup B
>Q46H41|FPG_PROMT Formamidopyrimidine-DNA glycosylase - Prochlorococcus marinus (strain NATL2A)
>Q13EN7|FPG_RHOPS Formamidopyrimidine-DNA glycosylase - Rhodopseudomonas palustris (strain BisB5)
>A0L2N2|FPG_SHESA Formamidopyrimidine-DNA glycosylase - Shewanella sp. (strain ANA-3)
>Q5M576|FPG_STRT2 Formamidopyrimidine-DNA glycosylase - Streptococcus thermophilus (strain ATCC BAA-250 / LMG 18311)
>P64154|FPG_XYLFA Formamidopyrimidine-DNA glycosylase - Xylella fastidiosa
>O95257|GA45G_HUMAN Growth arrest and DNA-damage-inducible protein GADD45 gamma - Homo sapiens (Human)
>Q6BKW8|H2A1_DEBHA Histone H2A.1 - Debaryomyces hansenii (Yeast) (Torulaspora hansenii)
>Q59VP2|H2A2_CANAL Histone H2A.2 - Candida albicans (Yeast)
>Q79V60|KAIC_SYNEL Circadian clock protein kinase kaiC - Synechococcus elongatus (Thermosynechococcus elongatus)
>P00572|KTHY_YEAST Thymidylate kinase - Saccharomyces cerevisiae (Baker's yeast)
>Q57CZ5|LEXA_BRUAB LexA repressor - Brucella abortus
>P61613|LEXA_RHOCA LexA repressor - Rhodobacter capsulatus (Rhodopseudomonas capsulata)
>P0A7C5|LEXA_SHIFL LexA repressor - Shigella flexneri
>Q9PH24|LEXA_XYLFA LexA repressor - Xylella fastidiosa
>P22134|MAG_YEAST DNA-3-methyladenine glycosylase - Saccharomyces cerevisiae (Baker's yeast)
>O52236|MFD_MYXXA Transcription-repair-coupling factor - Myxococcus xanthus
>Q6C6V8|MG101_YARLI Mitochondrial genome maintenance protein MGM101, mitochondrial precursor - Yarrowia lipolytica (Candida lipolytica)
>Q8TXI3|MRE11_METKA DNA double-strand break repair protein mre11 - Methanopyrus kandleri
>Q04149|MUS81_YEAST Crossover junction endonuclease MUS81 - Saccharomyces cerevisiae (Baker's yeast)
>Q6G9R7|MUTL_STAAS DNA mismatch repair protein mutL - Staphylococcus aureus (strain MSSA476)
>Q5E2C6|MUTL_VIBF1 DNA mismatch repair protein mutL - Vibrio fischeri (strain ATCC 700601 / ES114)
>Q9HSL6|MUTS2_HALSA DNA mismatch repair protein mutS 2 - Halobacterium salinarium (Halobacterium halobium)
>Q636Q7|MUTS_BACCZ DNA mismatch repair protein mutS - Bacillus cereus (strain ZK / E33L)
>Q3JQS6|MUTS_BURP1 DNA mismatch repair protein mutS - Burkholderia pseudomallei (strain 1710b)
>Q035Z2|MUTS_LACC3 DNA mismatch repair protein mutS - Lactobacillus casei (strain ATCC 334)
>Q5F5J4|MUTS_NEIG1 DNA mismatch repair protein mutS - Neisseria gonorrhoeae (strain ATCC 700825 / FA 1090)
>Q4ZWP5|MUTS_PSEU2 DNA mismatch repair protein mutS - Pseudomonas syringae pv. syringae (strain B728a)
>Q086A1|MUTS_SHEFN DNA mismatch repair protein mutS - Shewanella frigidimarina (strain NCIMB 400)
>Q3JYM3|MUTS_STRA1 DNA mismatch repair protein mutS - Streptococcus agalactiae serotype Ia
>P61671|MUTS_THET2 DNA mismatch repair protein mutS - Thermus thermophilus (strain HB27 / ATCC BAA-163 / DSM 7039)
>Q8K9U2|MUTT_BUCAP Mutator mutT protein - Buchnera aphidicola subsp. Schizaphis graminum
>Q969S2|NEIL2_HUMAN Endonuclease VIII-like 2 - Homo sapiens (Human)
>Q3IT64|NFI_NATPD Endonuclease V - Natronomonas pharaonis (strain DSM 2160 / ATCC 35678)
>O93728|OGT_PYRAE Methylated-DNA--protein-cysteine methyltransferase - Pyrobaculum aerophilum
>P0A5A4|PCRA_MYCBO ATP-dependent DNA helicase pcrA - Mycobacterium bovis
>Q4WGK6|POB3_ASPFU FACT complex subunit pob3 - Aspergillus fumigatus (Sartorya fumigata)
>P20604|PP11_YEAST Serine/threonine-protein phosphatase PP1-1 - Saccharomyces cerevisiae (Baker's yeast)
>P53709|RAD14_CANAL DNA repair protein RAD14 - Candida albicans (Yeast)
>P22193|RAD1_SCHPO DNA repair exonuclease rad1 - Schizosaccharomyces pombe (Fission yeast)
>Q9SL02|RAD50_ARATH DNA repair protein RAD50 - Arabidopsis thaliana (Mouse-ear cress)
>P48013|RAD9_SCHOT DNA repair protein rad9 - Schizosaccharomyces octosporus (Fission yeast)
>Q8PZN5|RADA_METMA DNA repair and recombination protein radA - Methanosarcina mazei (Methanosarcina frisia)
>Q4JAT5|RADA_SULAC DNA repair and recombination protein radA - Sulfolobus acidocaldarius
>P65975|RECA_BRUME Protein recA - Brucella melitensis
>Q9F416|RECA_MYCFA Protein recA - Mycobacterium fallax
>Q9APB2|RECA_RALEU Protein recA - Ralstonia eutropha (Alcaligenes eutrophus)
>P48293|RECA_SPIPL Protein recA - Spirulina platensis
>O85502|RECA_STRPA Protein recA - Streptococcus parasanguis
>P74737|RECA_SYNY3 Protein recA - Synechocystis sp. (strain PCC 6803)
>Q3M7N8|RECF_ANAVT DNA replication and repair protein recF - Anabaena variabilis (strain ATCC 29413 / PCC 7937)
>O84077|RECF_CHLTR DNA replication and repair protein recF - Chlamydia trachomatis
>P0A7H0|RECF_ECOLI DNA replication and repair protein recF - Escherichia coli (strain K12)
>Q1DFP6|RECF_MYXXD DNA replication and repair protein recF - Myxococcus xanthus (strain DK 1622)
>Q500U5|RECF_PSEU2 DNA replication and repair protein recF - Pseudomonas syringae pv. syringae (strain B728a)
>Q8EKT0|RECF_SHEON DNA replication and repair protein recF - Shewanella oneidensis
>Q8DWQ8|RECF_STRA5 DNA replication and repair protein recF - Streptococcus agalactiae serotype V
>Q3AML2|RECF_SYNSC DNA replication and repair protein recF - Synechococcus sp. (strain CC9605)
>O51528|RECG_BORBU ATP-dependent DNA helicase recG - Borrelia burgdorferi (Lyme disease spirochete)
>Q2IQJ8|RECO_ANADE DNA repair protein recO - Anaeromyxobacter dehalogenans (strain 2CP-C)
>Q3JQ79|RECO_BURP1 DNA repair protein recO - Burkholderia pseudomallei (strain 1710b)
>P0A7H3|RECO_ECOLI DNA repair protein recO - Escherichia coli (strain K12)
>Q88VS1|RECO_LACPL DNA repair protein recO - Lactobacillus plantarum
>Q2Y867|RECO_NITMU DNA repair protein recO - Nitrosospira multiformis (strain ATCC 25196 / NCIMB 11849)
>Q1MJ50|RECO_RHIL3 DNA repair protein recO - Rhizobium leguminosarum bv. viciae (strain 3841)
>Q2P4L9|RECO_XANOM DNA repair protein recO - Xanthomonas oryzae pv. oryzae (strain MAFF 311018)
>Q0VNM7|RECR_ALCBS Recombination protein recR - Alcanivorax borkumensis (strain SK2 / ATCC 700651 / DSM 11573)
>Q2KVU4|RECR_BORA1 Recombination protein recR - Bordetella avium (strain 197N)
>Q3KMC2|RECR_CHLTA Recombination protein recR - Chlamydia trachomatis (strain A/HAR-13 / ATCC VR-571B)
>Q1RF63|RECR_ECOUT Recombination protein recR - Escherichia coli (strain UTI89 / UPEC)
>O69520|RECR_MYCLE Recombination protein recR - Mycobacterium leprae
>Q92I11|RECR_RICCN Recombination protein recR - Rickettsia conorii
>Q2NV59|RECR_SODGM Recombination protein recR - Sodalis glossinidius (strain morsitans)
>Q73FZ1|RECR_WOLPM Recombination protein recR - Wolbachia pipientis wMel
>Q8VMM5|RECXP_PSEPU Regulatory protein recX - Pseudomonas putida
>P37861|RECX_PSEFL Regulatory protein recX - Pseudomonas fluorescens
>Q8CRV9|RECX_STAES Regulatory protein recX - Staphylococcus epidermidis (strain ATCC 12228)
>Q8RA56|RECX_THETN Regulatory protein recX - Thermoanaerobacter tengcongensis
>Q9KDI9|RUVA_BACHD Holliday junction ATP-dependent DNA helicase ruvA - Bacillus halodurans
>Q1BZ35|RUVA_BURCA Holliday junction ATP-dependent DNA helicase ruvA - Burkholderia cenocepacia (strain AU 1054)
>Q9PJP0|RUVA_CHLMU Holliday junction ATP-dependent DNA helicase ruvA - Chlamydia muridarum
>Q1J0F6|RUVA_DEIGD Holliday junction ATP-dependent DNA helicase ruvA - Deinococcus geothermalis (strain DSM 11300)
>Q048Y6|RUVA_LACDB Holliday junction ATP-dependent DNA helicase ruvA - Lactobacillus delbrueckii subsp. bulgaricus (strain ATCC BAA-365)
>Q2RHT6|RUVA_MOOTA Holliday junction ATP-dependent DNA helicase ruvA - Moorella thermoacetica (strain ATCC 39073)
>Q3SP13|RUVA_NITWN Holliday junction ATP-dependent DNA helicase ruvA - Nitrobacter winogradskyi (strain Nb-255 / ATCC 25391)
>Q48FC4|RUVA_PSE14 Holliday junction ATP-dependent DNA helicase ruvA - Pseudomonas syringae pv. phaseolicola (strain 1448A / Race 6)
>Q2RVF6|RUVA_RHORT Holliday junction ATP-dependent DNA helicase ruvA - Rhodospirillum rubrum (strain ATCC 11170 / NCIB 8255)
>Q4L6Y7|RUVA_STAHJ Holliday junction ATP-dependent DNA helicase ruvA - Staphylococcus haemolyticus (strain JCSC1435)
>Q8DLG1|RUVA_SYNEL Holliday junction ATP-dependent DNA helicase ruvA - Synechococcus elongatus (Thermosynechococcus elongatus)
>Q5E6A0|RUVA_VIBF1 Holliday junction ATP-dependent DNA helicase ruvA - Vibrio fischeri (strain ATCC 700601 / ES114)
>Q4P6N7|RUVB2_USTMA RuvB-like helicase 2 - Ustilago maydis (Smut fungus)
>Q5WHR5|RUVB_BACSK Holliday junction ATP-dependent DNA helicase ruvB - Bacillus clausii (strain KSM-K16)
>Q7NQC5|RUVB_CHRVO Holliday junction ATP-dependent DNA helicase ruvB - Chromobacterium violaceum
>Q7VKV5|RUVB_HAEDU Holliday junction ATP-dependent DNA helicase ruvB - Haemophilus ducreyi
>Q92BI2|RUVB_LISIN Holliday junction ATP-dependent DNA helicase ruvB - Listeria innocua
>Q0AJA3|RUVB_NITEC Holliday junction ATP-dependent DNA helicase ruvB - Nitrosomonas eutropha (strain C71)
>Q2IS53|RUVB_RHOP2 Holliday junction ATP-dependent DNA helicase ruvB - Rhodopseudomonas palustris (strain HaA2)
>Q49Y79|RUVB_STAS1 Holliday junction ATP-dependent DNA helicase ruvB - Staphylococcus saprophyticus subsp. saprophyticus (strain ATCC 15305 / DSM 2022
>Q5GT33|RUVB_WOLTR Holliday junction ATP-dependent DNA helicase ruvB - Wolbachia sp. subsp. Brugia malayi (strain TRS)
>O52751|RUVC_ANASP Crossover junction endodeoxyribonuclease ruvC - Anabaena sp. (strain PCC 7120)
>Q7NQB5|RUVC_CHRVO Crossover junction endodeoxyribonuclease ruvC - Chromobacterium violaceum
>Q5HCG1|RUVC_EHRRW Crossover junction endodeoxyribonuclease ruvC - Ehrlichia ruminantium (strain Welgevonden)
>Q5QYV0|RUVC_IDILO Crossover junction endodeoxyribonuclease ruvC - Idiomarina loihiensis
>Q15RN4|RUVC_PSEA6 Crossover junction endodeoxyribonuclease ruvC - Pseudoalteromonas atlantica (strain T6c / BAA-1087)
>Q2RVF7|RUVC_RHORT Crossover junction endodeoxyribonuclease ruvC - Rhodospirillum rubrum (strain ATCC 11170 / NCIB 8255)
>A0KWL7|RUVC_SHESA Crossover junction endodeoxyribonuclease ruvC - Shewanella sp. (strain ANA-3)
>P53692|SMC6_SCHPO Structural maintenance of chromosomes protein 6 - Schizosaccharomyces pombe (Fission yeast)
>Q55VJ3|SPT16_CRYNE FACT complex subunit SPT16 - Cryptococcus neoformans (Filobasidiella neoformans)
>Q9RHF4|SSB2_SALTI Single-stranded DNA-binding protein 2 - Salmonella typhi
>Q5HJ26|SSBP_STAAC Prophage-derived single-stranded DNA-binding protein - Staphylococcus aureus (strain COL)
>P57610|SSB_BUCAI Single-stranded DNA-binding protein - Buchnera aphidicola subsp. Acyrthosiphon pisum (Acyrthosiphon pisum symbiotic bacterium)
>P59933|SSB_WOLSU Single-stranded DNA-binding protein - Wolinella succinogenes
>Q04673|SSL1_YEAST Suppressor of stem-loop protein 1 - Saccharomyces cerevisiae (Baker's yeast)
>O04235|SSRP1_VICFA FACT complex subunit SSRP1 - Vicia faba (Broad bean)
>P53201|SWC4_YEAST SWR1-complex protein 4 - Saccharomyces cerevisiae (Baker's yeast)
>Q6FWA7|TFB4_CANGA RNA polymerase II transcription factor B subunit 4 - Candida glabrata (Yeast) (Torulopsis glabrata)
>P04818|TYSY_HUMAN Thymidylate synthase - Homo sapiens (Human)
>P04152|UMUC_ECOLI Protein umuC - Escherichia coli (strain K12)
>Q9Z7D3|UNG_CHLPN Uracil-DNA glycosylase - Chlamydia pneumoniae (Chlamydophila pneumoniae)
>Q836Z5|UNG_ENTFA Uracil-DNA glycosylase - Enterococcus faecalis (Streptococcus faecalis)
>P13051|UNG_HUMAN Uracil-DNA glycosylase - Homo sapiens (Human)
>Q8XVE4|UNG_RALSO Uracil-DNA glycosylase - Ralstonia solanacearum (Pseudomonas solanacearum)
>Q4L3Q7|UNG_STAHJ Uracil-DNA glycosylase - Staphylococcus haemolyticus (strain JCSC1435)
>P32988|UNG_VARV Uracil-DNA glycosylase - Variola virus
>P56474|UVRA_HELPY UvrABC system protein A - Helicobacter pylori (Campylobacter pylori)
>Q92G31|UVRA_RICCN UvrABC system protein A - Rickettsia conorii
>Q9KUW5|UVRA_VIBCH UvrABC system protein A - Vibrio cholerae
>Q7WK66|UVRB_BORBR UvrABC system protein B - Bordetella bronchiseptica (Alcaligenes bronchisepticus)
>P0A8F9|UVRB_ECO57 UvrABC system protein B - Escherichia coli O157:H7
>Q928A4|UVRB_LISIN UvrABC system protein B - Listeria innocua
>Q3A8D0|UVRB_PELCD UvrABC system protein B - Pelobacter carbinolicus (strain DSM 2380 / Gra Bd 1)
>Q32I48|UVRB_SHIDS UvrABC system protein B - Shigella dysenteriae serotype 1 (strain Sd197)
>Q7UA24|UVRB_SYNPX UvrABC system protein B - Synechococcus sp. (strain WH8102)
>Q0A8X6|UVRC_ALHEH UvrABC system protein C - Alkalilimnicola ehrlichei (strain MLHE-1)
>Q7W9J4|UVRC_BORPA UvrABC system protein C - Bordetella parapertussis
>Q180Q8|UVRC_CLOD6 UvrABC system protein C - Clostridium difficile (strain 630)
>Q0BL07|UVRC_FRATO UvrABC system protein C - Francisella tularensis subsp. holarctica (strain OSU18)
>Q38WS5|UVRC_LACSS UvrABC system protein C - Lactobacillus sakei subsp. sakei (strain 23K)
>Q2SSM4|UVRC_MYCCT UvrABC system protein C - Mycoplasma capricolum subsp. capricolum (strain California kid / ATCC 27343 / NCTC 10154)
>Q128Q7|UVRC_POLSJ UvrABC system protein C - Polaromonas sp. (strain JS666 / ATCC BAA-500)
>Q21AW5|UVRC_RHOPB UvrABC system protein C - Rhodopseudomonas palustris (strain BisB18)
>Q2YXC9|UVRC_STAAB UvrABC system protein C - Staphylococcus aureus (strain bovine RF122)
>Q5M3R7|UVRC_STRT2 UvrABC system protein C - Streptococcus thermophilus (strain ATCC BAA-250 / LMG 18311)
>Q87NC4|UVRC_VIBPA UvrABC system protein C - Vibrio parahaemolyticus
>O21959|VHED_BPR69 Single-stranded DNA-binding protein - Bacteriophage RB69
>P23848|VMOR_BPMU Middle operon regulator - Bacteriophage Mu
>O43542|XRCC3_HUMAN DNA-repair protein XRCC3 - Homo sapiens (Human)
>Q1JG57|Y1222_STRPD UPF0213 protein MGAS10270_Spy1222 - Streptococcus pyogenes serotype M2 (strain MGAS10270)
>Q8PHP7|Y3202_XANAC UPF0213 protein XAC3202 - Xanthomonas axonopodis pv. citri
>P38957|YD078_YEAST Uncharacterized protein YDR078C - Saccharomyces cerevisiae (Baker's yeast)
>P37878|3MGA_BACSU DNA-3-methyladenine glycosylase - Bacillus subtilis
>P22936|APN1_YEAST DNA-(apurinic or apyrimidinic site) lyase 1 - Saccharomyces cerevisiae (Baker's yeast)
>Q8MSG8|APTX_DROME Aprataxin-like protein - Drosophila melanogaster (Fruit fly)
>Q13535|ATR_HUMAN Serine/threonine-protein kinase ATR - Homo sapiens (Human)
>Q9QWF0|CAF1A_MOUSE Chromatin assembly factor 1 subunit A - Mus musculus (Mouse)
>P97784|CRY1_MOUSE Cryptochrome-1 - Mus musculus (Mouse)
>Q4KML2|CRYD_DANRE Cryptochrome DASH - Danio rerio (Zebrafish) (Brachydanio rerio)
>Q08949|DDC1_YEAST DNA damage checkpoint protein 1 - Saccharomyces cerevisiae (Baker's yeast)
>P0ABR4|DINI_SHIFL DNA-damage-inducible protein I - Shigella flexneri
>Q73FC3|DISA_BACC1 DNA integrity scanning protein disA - Bacillus cereus (strain ATCC 10987)
>Q67JP1|DISA_SYMTH DNA integrity scanning protein disA - Symbiobacterium thermophilum
>Q6MQS6|DNAE2_BDEBA Error-prone DNA polymerase - Bdellovibrio bacteriovorus
>Q88I82|DNAE2_PSEPK Error-prone DNA polymerase - Pseudomonas putida (strain KT2440)
>Q08387|DNL4_YEAST DNA ligase 4 - Saccharomyces cerevisiae (Baker's yeast)
>Q50566|DNLI_METTH DNA ligase - Methanobacterium thermoautotrophicum
>Q9Z585|DNLJ1_STRCO DNA ligase 1 - Streptomyces coelicolor
>Q5NYU3|DNLJ_AZOSE DNA ligase - Azoarcus sp. (strain EbN1) (Aromatoleum aromaticum (strain EbN1))
>Q660X2|DNLJ_BORGA DNA ligase - Borrelia garinii
>Q6D165|DNLJ_ERWCT DNA ligase - Erwinia carotovora subsp. atroseptica (Pectobacterium atrosepticum)
>Q18E49|DNLJ_HALWD DNA ligase - Haloquadratum walsbyi (strain DSM 16790)
>Q6AEE5|DNLJ_LEIXX DNA ligase - Leifsonia xyli subsp. xyli
>Q4AA72|DNLJ_MYCHJ DNA ligase - Mycoplasma hyopneumoniae (strain J / ATCC 25934 / NCTC 10110)
>Q9I3I4|DNLJ_PSEAE DNA ligase - Pseudomonas aeruginosa
>Q3J355|DNLJ_RHOS4 DNA ligase - Rhodobacter sphaeroides (strain ATCC 17023 / 2.4.1 / NCIB 8253 / DSM 158)
>Q8ED70|DNLJ_SHEON DNA ligase - Shewanella oneidensis
>Q8CRU0|DNLJ_STAES DNA ligase - Staphylococcus epidermidis (strain ATCC 12228)
>Q8DKK2|DNLJ_SYNEL DNA ligase - Synechococcus elongatus (Thermosynechococcus elongatus)
>Q9PR23|DNLJ_UREPA DNA ligase - Ureaplasma parvum (Ureaplasma urealyticum biotype 1)
>P30313|DPO1F_THETH DNA polymerase I, thermostable - Thermus thermophilus
>P59200|DPO1_STRR6 DNA polymerase I - Streptococcus pneumoniae (strain ATCC BAA-255 / R6)
>Q818U9|DPO4_BACCR DNA polymerase IV - Bacillus cereus (strain ATCC 14579 / DSM 31)
>Q7USY7|DPO4_RHOBA DNA polymerase IV - Rhodopirellula baltica
>P25615|DPO4_YEAST DNA polymerase IV - Saccharomyces cerevisiae (Baker's yeast)
>Q6CPA6|EAF6_KLULA Chromatin modification-related protein EAF6 - Kluyveromyces lactis (Yeast) (Candida sphaerica)
>P63540|END3_MYCTU Endonuclease III - Mycobacterium tuberculosis
>Q57RM1|END8_SALCH Endonuclease 8 - Salmonella choleraesuis
>Q6FLZ0|EPL1_CANGA Enhancer of polycomb-like protein 1 - Candida glabrata (Yeast) (Torulopsis glabrata)
>Q8K9A9|EX5B_BUCAP Exodeoxyribonuclease V beta chain - Buchnera aphidicola subsp. Schizaphis graminum
>P0A2X3|EXOA_STRPN Exodeoxyribonuclease - Streptococcus pneumoniae
>Q8IYD8|FANCM_HUMAN Fanconi anemia group M protein - Homo sapiens (Human)
>A0B9M7|FEN_METTP Flap structure-specific endonuclease - Methanosaeta thermophila (strain DSM 6194 / PT) (Methanothrix thermophila (strain DSM 6194 / 
>Q72ZF1|FPG_BACC1 Formamidopyrimidine-DNA glycosylase - Bacillus cereus (strain ATCC 10987)
>P05523|FPG_ECOLI Formamidopyrimidine-DNA glycosylase - Escherichia coli (strain K12)
>Q74IB5|FPG_LACJO Formamidopyrimidine-DNA glycosylase - Lactobacillus johnsonii
>Q12DZ5|FPG_POLSJ Formamidopyrimidine-DNA glycosylase - Polaromonas sp. (strain JS666 / ATCC BAA-500)
>Q8Y2D7|FPG_RALSO Formamidopyrimidine-DNA glycosylase - Ralstonia solanacearum (Pseudomonas solanacearum)
>Q8Z2H2|FPG_SALTI Formamidopyrimidine-DNA glycosylase - Salmonella typhi
>Q9ZBQ6|FPG_STRCO Formamidopyrimidine-DNA glycosylase - Streptomyces coelicolor
>Q8DDY4|FPG_VIBVU Formamidopyrimidine-DNA glycosylase - Vibrio vulnificus
>P04911|H2A1_YEAST Histone H2A.1 - Saccharomyces cerevisiae (Baker's yeast)
>O74268|H2A_BOTFB Histone H2A - Botryotinia fuckeliana (strain B05.10) (Noble rot fungus) (Botrytis cinerea)
>Q12039|HMI1_YEAST ATP-dependent DNA helicase HMI1, mitochondrial precursor - Saccharomyces cerevisiae (Baker's yeast)
>P60511|LEXA2_XANAC LexA repressor 2 - Xanthomonas axonopodis pv. citri
>Q6FZU5|LEXA_BARQU LexA repressor - Bartonella quintana (Rochalimaea quintana)
>Q97I23|LEXA_CLOAB LexA repressor - Clostridium acetobutylicum
>Q4QME9|LEXA_HAEI8 LexA repressor - Haemophilus influenzae (strain 86-028NP)
>Q605V8|LEXA_METCA LexA repressor - Methylococcus capsulatus
>P0A154|LEXA_PSEPU LexA repressor - Pseudomonas putida
>O86948|LEXA_THENE LexA repressor - Thermotoga neapolitana
>Q1CCZ4|LIGB_YERPN DNA ligase B - Yersinia pestis (biovar Antiqua strain Nepal516)
>P70102|MCA3_CRIGR Eukaryotic translation elongation factor 1 epsilon-1 - Cricetulus griseus (Chinese hamster)
>P37474|MFD_BACSU Transcription-repair-coupling factor - Bacillus subtilis
>O29231|MRE11_ARCFU DNA double-strand break repair protein mre11 - Archaeoglobus fulgidus
>O74773|MSH2_SCHPO DNA mismatch repair protein msh2 - Schizosaccharomyces pombe (Fission yeast)
>P0A276|MUCA_ECOLX Protein mucA - Escherichia coli
>Q32BP9|MUG_SHIDS G/U mismatch-specific DNA glycosylase - Shigella dysenteriae serotype 1 (strain Sd197)
>Q6BJ48|MUS81_DEBHA Crossover junction endonuclease MUS81 - Debaryomyces hansenii (Yeast) (Torulaspora hansenii)
>Q97I20|MUTL_CLOAB DNA mismatch repair protein mutL - Clostridium acetobutylicum
>Q65SD7|MUTL_MANSM DNA mismatch repair protein mutL - Mannheimia succiniciproducens (strain MBEL55E)
>Q2LUR5|MUTL_SYNAS DNA mismatch repair protein mutL - Syntrophus aciditrophicus (strain SB)
>Q5UZG9|MUTS1_HALMA DNA mismatch repair protein mutS 1 - Haloarcula marismortui (Halobacterium marismortui)
>Q6FC54|MUTS_ACIAD DNA mismatch repair protein mutS - Acinetobacter sp. (strain ADP1)
>Q57FM9|MUTS_BRUAB DNA mismatch repair protein mutS - Brucella abortus
>Q0STR4|MUTS_CLOPS DNA mismatch repair protein mutS - Clostridium perfringens (strain SM101 / Type A)
>P61667|MUTS_GEOSL DNA mismatch repair protein mutS - Geobacter sulfurreducens
>Q8Y789|MUTS_LISMO DNA mismatch repair protein mutS - Listeria monocytogenes
>Q57KL5|MUTS_SALCH DNA mismatch repair protein mutS - Salmonella choleraesuis
>Q931S8|MUTS_STAAM DNA mismatch repair protein mutS - Staphylococcus aureus (strain Mu50 / ATCC 700699)
>Q8DGS4|MUTS_SYNEL DNA mismatch repair protein mutS - Synechococcus elongatus (Thermosynechococcus elongatus)
>Q4JB89|NFI_SULAC Endonuclease V - Sulfolobus acidocaldarius
>P87057|NHP6_SCHPO Non-histone chromosomal protein 6 - Schizosaccharomyces pombe (Fission yeast)
>Q46EW4|OGT_METBF Methylated-DNA--protein-cysteine methyltransferase - Methanosarcina barkeri (strain Fusaro / DSM 804)
>Q8LB72|PHR2_ARATH Blue-light photoreceptor PHR2 - Arabidopsis thaliana (Mouse-ear cress)
>P61497|PHR_THET8 Deoxyribodipyrimidine photo-lyase - Thermus thermophilus (strain HB8 / ATCC 27634 / DSM 579)
>P40454|PTPA1_YEAST Serine/threonine-protein phosphatase 2A activator 1 - Saccharomyces cerevisiae (Baker's yeast)
>Q9NS91|RAD18_HUMAN E3 ubiquitin-protein ligase RAD18 - Homo sapiens (Human)
>Q9UTJ8|RAD50_SCHPO DNA repair protein rad50 - Schizosaccharomyces pombe (Fission yeast)
>Q9USX3|RAD60_SCHPO DNA repair protein rad60 - Schizosaccharomyces pombe (Fission yeast)
>P95547|RADB_PYRKO DNA repair and recombination protein radB - Pyrococcus kodakaraensis (Thermococcus kodakaraensis)
>O67905|RECA_AQUAE Protein recA - Aquifex aeolicus
>Q9Z7E4|RECA_CHLPN Protein recA - Chlamydia pneumoniae (Chlamydophila pneumoniae)
>P62214|RECA_DESVH Protein recA - Desulfovibrio vulgaris (strain Hildenborough / ATCC 29579 / NCIMB 8303)
>Q02347|RECA_LACDE Protein recA - Lactobacillus delbrueckii subsp. bulgaricus
>Q6F1R0|RECA_MESFL Protein recA - Mesoplasma florum (Acholeplasma florum)
>P95526|RECA_PASMU Protein recA - Pasteurella multocida
>Q88ME4|RECA_PSEPK Protein recA - Pseudomonas putida (strain KT2440)
>P41055|RECA_STRCT Protein recA - Streptomyces cattleya
>Q8DH70|RECA_SYNEL Protein recA - Synechococcus elongatus (Thermosynechococcus elongatus)
>Q5E7G6|RECA_VIBF1 Protein recA - Vibrio fischeri (strain ATCC 700601 / ES114)
>Q6FG19|RECF_ACIAD DNA replication and repair protein recF - Acinetobacter sp. (strain ADP1)
>Q2YPM3|RECF_BRUA2 DNA replication and repair protein recF - Brucella abortus (strain 2308)
>Q11NR3|RECF_CYTH3 DNA replication and repair protein recF - Cytophaga hutchinsonii (strain ATCC 33406 / NCIMB 9469)
>Q03UE1|RECF_LACBA DNA replication and repair protein recF - Lactobacillus brevis (strain ATCC 367 / JCM 1170)
>Q9L7L5|RECF_MYCPA DNA replication and repair protein recF - Mycobacterium paratuberculosis
>Q9I7C3|RECF_PSEAE DNA replication and repair protein recF - Pseudomonas aeruginosa
>Q2S6G1|RECF_SALRD DNA replication and repair protein recF - Salinibacter ruber (strain DSM 13855)
>Q6GKU1|RECF_STAAR DNA replication and repair protein recF - Staphylococcus aureus (strain MRSA252)
>Q5LXI7|RECF_STRT1 DNA replication and repair protein recF - Streptococcus thermophilus (strain CNRZ 1066)
>Q2P9L9|RECF_XANOM DNA replication and repair protein recF - Xanthomonas oryzae pv. oryzae (strain MAFF 311018)
>Q54900|RECG_STRPN ATP-dependent DNA helicase recG - Streptococcus pneumoniae
>O83456|RECN_TREPA DNA repair protein recN - Treponema pallidum
>Q47EF5|RECO_DECAR DNA repair protein recO - Dechloromonas aromatica (strain RCB)
>Q28V18|RECO_JANSC DNA repair protein recO - Jannaschia sp. (strain CCS1)
>P0A286|RECO_SALTI DNA repair protein recO - Salmonella typhi
>Q8DWM0|RECO_STRMU DNA repair protein recO - Streptococcus mutans
>Q10VZ5|RECO_TRIEI DNA repair protein recO - Trichodesmium erythraeum (strain IMS101)
>P15043|RECQ_ECOLI ATP-dependent DNA helicase recQ - Escherichia coli (strain K12)
>Q5WLZ3|RECR_BACSK Recombination protein recR - Bacillus clausii (strain KSM-K16)
>Q5HTK0|RECR_CAMJR Recombination protein recR - Campylobacter jejuni (strain RM1221)
>Q1IY76|RECR_DEIGD Recombination protein recR - Deinococcus geothermalis (strain DSM 11300)
>Q4QNA2|RECR_HAEI8 Recombination protein recR - Haemophilus influenzae (strain 86-028NP)
>Q927D9|RECR_LISIN Recombination protein recR - Listeria innocua
>Q3B3D7|RECR_PELLD Recombination protein recR - Pelodictyon luteolum (strain DSM 273) (Chlorobium luteolum (strain DSM 273))
>Q92SW9|RECR_RHIME Recombination protein recR - Rhizobium meliloti (Sinorhizobium meliloti)
>Q0HHZ4|RECR_SHESM Recombination protein recR - Shewanella sp. (strain MR-4)
>Q9XAI4|RECR_STRCO Recombination protein recR - Streptomyces coelicolor
>Q73MF9|RECR_TREDE Recombination protein recR - Treponema denticola
>Q0TP38|RECX_CLOP1 Regulatory protein recX - Clostridium perfringens (strain ATCC 13124 / NCTC 8237 / Type A)
>Q9JYQ3|RECX_NEIMB Regulatory protein recX - Neisseria meningitidis serogroup B
>Q2FFM2|RECX_STAA3 Regulatory protein recX - Staphylococcus aureus (strain USA300)
>P59212|RECX_STRR6 Regulatory protein recX - Streptococcus pneumoniae (strain ATCC BAA-255 / R6)
>Q66E69|RECX_YERPS Regulatory protein recX - Yersinia pseudotuberculosis
>Q9Z7S6|RS13_CHLPN 30S ribosomal protein S13 - Chlamydia pneumoniae (Chlamydophila pneumoniae)
>Q7W4T9|RUVA_BORPA Holliday junction ATP-dependent DNA helicase ruvA - Bordetella parapertussis
>Q6NGX4|RUVA_CORDI Holliday junction ATP-dependent DNA helicase ruvA - Corynebacterium diphtheriae
>Q839T6|RUVA_ENTFA Holliday junction ATP-dependent DNA helicase ruvA - Enterococcus faecalis (Streptococcus faecalis)
>Q9ZKW9|RUVA_HELPJ Holliday junction ATP-dependent DNA helicase ruvA - Helicobacter pylori J99 (Campylobacter pylori J99)
>A0AIY2|RUVA_LISW6 Holliday junction ATP-dependent DNA helicase ruvA - Listeria welshimeri serovar 6b (strain ATCC 35897 / DSM 20650 / SLCC5334)
>Q1D2J5|RUVA_MYXXD Holliday junction ATP-dependent DNA helicase ruvA - Myxococcus xanthus (strain DK 1622)
>Q6A8K8|RUVA_PROAC Holliday junction ATP-dependent DNA helicase ruvA - Propionibacterium acnes
>Q2K4J9|RUVA_RHIEC Holliday junction ATP-dependent DNA helicase ruvA - Rhizobium etli (strain CFN 42 / ATCC 51251)
>Q5PN01|RUVA_SALPA Holliday junction ATP-dependent DNA helicase ruvA - Salmonella paratyphi A
>Q2FXT3|RUVA_STAA8 Holliday junction ATP-dependent DNA helicase ruvA - Staphylococcus aureus (strain NCTC 8325)
>Q8DRE8|RUVA_STRR6 Holliday junction ATP-dependent DNA helicase ruvA - Streptococcus pneumoniae (strain ATCC BAA-255 / R6)
>Q8RAN3|RUVA_THETN Holliday junction ATP-dependent DNA helicase ruvA - Thermoanaerobacter tengcongensis
>Q4WPW8|RUVB1_ASPFU RuvB-like helicase 1 - Aspergillus fumigatus (Sartorya fumigata)
>Q9V3K3|RUVB2_DROME RuvB-like helicase 2 - Drosophila melanogaster (Fruit fly)
>Q81LG9|RUVB_BACAN Holliday junction ATP-dependent DNA helicase ruvB - Bacillus anthracis
>Q3APQ7|RUVB_CHLCH Holliday junction ATP-dependent DNA helicase ruvB - Chlorobium chlorochromatii (strain CaD3)
>Q3Z8V1|RUVB_DEHE1 Holliday junction ATP-dependent DNA helicase ruvB - Dehalococcoides ethenogenes (strain 195)
>Q0BLU4|RUVB_FRATO Holliday junction ATP-dependent DNA helicase ruvB - Francisella tularensis subsp. holarctica (strain OSU18)
>Q88V03|RUVB_LACPL Holliday junction ATP-dependent DNA helicase ruvB - Lactobacillus plantarum
>P40833|RUVB_MYCLE Holliday junction ATP-dependent DNA helicase ruvB - Mycobacterium leprae
>Q6LT48|RUVB_PHOPR Holliday junction ATP-dependent DNA helicase ruvB - Photobacterium profundum (Photobacterium sp. (strain SS9))
>Q475R8|RUVB_RALEJ Holliday junction ATP-dependent DNA helicase ruvB - Ralstonia eutropha (strain JMP134) (Alcaligenes eutrophus)
>Q5PIA7|RUVB_SALPA Holliday junction ATP-dependent DNA helicase ruvB - Salmonella paratyphi A
>Q2YT89|RUVB_STAAB Holliday junction ATP-dependent DNA helicase ruvB - Staphylococcus aureus (strain bovine RF122)
>Q9PQ42|RUVB_UREPA Holliday junction ATP-dependent DNA helicase ruvB - Ureaplasma parvum (Ureaplasma urealyticum biotype 1)
>Q5L6Z4|RUVC_CHLAB Crossover junction endodeoxyribonuclease ruvC - Chlamydophila abortus
>P44633|RUVC_HAEIN Crossover junction endodeoxyribonuclease ruvC - Haemophilus influenzae
>Q8Y233|RUVC_RALSO Crossover junction endodeoxyribonuclease ruvC - Ralstonia solanacearum (Pseudomonas solanacearum)
>P66762|RUVC_SALTY Crossover junction endodeoxyribonuclease ruvC - Salmonella typhimurium
>Q7M7L1|RUVC_WOLSU Crossover junction endodeoxyribonuclease ruvC - Wolinella succinogenes
>Q5ZJY5|SMC5_CHICK Structural maintenance of chromosomes protein 5 - Gallus gallus (Chicken)
>Q83NU2|SSB1_TROW8 Single-stranded DNA-binding protein 1 - Tropheryma whipplei (strain TW08/27) (Whipple's bacillus)
>P66846|SSB_BORPE Single-stranded DNA-binding protein - Bordetella pertussis
>Q8RE26|SSB_FUSNN Single-stranded DNA-binding protein - Fusobacterium nucleatum subsp. nucleatum
>Q8Y2B4|SSB_RALSO Single-stranded DNA-binding protein - Ralstonia solanacearum (Pseudomonas solanacearum)
>Q9WZ73|SSB_THEMA Single-stranded DNA-binding protein - Thermotoga maritima
>Q05153|SSRP1_ARATH FACT complex subunit SSRP1 - Arabidopsis thaliana (Mouse-ear cress)
>Q5AAJ7|SWC4_CANAL SWR1-complex protein 4 - Candida albicans (Yeast)
>Q6BZX4|TFB2_YARLI RNA polymerase II transcription factor B subunit 2 - Yarrowia lipolytica (Candida lipolytica)
>Q12888|TP53B_HUMAN Tumor suppressor p53-binding protein 1 - Homo sapiens (Human)
>P17910|TRAK4_ECOLX Protein traK - Escherichia coli
>Q8BJ37|TYDP1_MOUSE Tyrosyl-DNA phosphodiesterase 1 - Mus musculus (Mouse)
>Q7VGS1|UNG_HELHP Uracil-DNA glycosylase - Helicobacter hepaticus
>Q9I5H9|UNG_PSEAE Uracil-DNA glycosylase - Pseudomonas aeruginosa
>Q2G0J7|UNG_STAA8 Uracil-DNA glycosylase - Staphylococcus aureus (strain NCTC 8325)
>Q8ZD85|UNG_YERPE Uracil-DNA glycosylase - Yersinia pestis
>Q97LQ1|UVRA_CLOAB UvrABC system protein A - Clostridium acetobutylicum
>Q8ENJ6|UVRA_OCEIH UvrABC system protein A - Oceanobacillus iheyensis
>Q8K5Z0|UVRA_STRP3 UvrABC system protein A - Streptococcus pyogenes serotype M3
>Q631I6|UVRB_BACCZ UvrABC system protein B - Bacillus cereus (strain ZK / E33L)
>Q46323|UVRB_CLOPE UvrABC system protein B - Clostridium perfringens
>Q74K90|UVRB_LACJO UvrABC system protein B - Lactobacillus johnsonii
>Q5F931|UVRB_NEIG1 UvrABC system protein B - Neisseria gonorrhoeae (strain ATCC 700825 / FA 1090)
>Q5XBN4|UVRB_STRP6 UvrABC system protein B - Streptococcus pyogenes serotype M6
>Q5GXX4|UVRB_XANOR UvrABC system protein B - Xanthomonas oryzae pv. oryzae
>Q8A2N9|UVRC_BACTN UvrABC system protein C - Bacteroides thetaiotaomicron
>Q821V5|UVRC_CHLCV UvrABC system protein C - Chlamydophila caviae
>Q72DX8|UVRC_DESVH UvrABC system protein C - Desulfovibrio vulgaris (strain Hildenborough / ATCC 29579 / NCIMB 8303)
>P56428|UVRC_HELPY UvrABC system protein C - Helicobacter pylori (Campylobacter pylori)
>Q1H0B6|UVRC_METFK UvrABC system protein C - Methylobacillus flagellatus (strain KT / ATCC 51484 / DSM 6875)
>Q5YTP9|UVRC_NOCFA UvrABC system protein C - Nocardia farcinica
>Q46Z26|UVRC_RALEJ UvrABC system protein C - Ralstonia eutropha (strain JMP134) (Alcaligenes eutrophus)
>Q0HJZ1|UVRC_SHESM UvrABC system protein C - Shewanella sp. (strain MR-4)
>Q5XCC0|UVRC_STRP6 UvrABC system protein C - Streptococcus pyogenes serotype M6
>Q3SKW8|UVRC_THIDA UvrABC system protein C - Thiobacillus denitrificans (strain ATCC 25259)
>Q02322|UVRD_HAEIN DNA helicase II - Haemophilus influenzae
>Q06727|UVSX_BPT2 Recombination and repair protein - Bacteriophage T2
>O21949|VHED_BPPST Single-stranded DNA-binding protein - Bacteriophage PST
>Q6CMB8|VID21_KLULA Chromatin modification-related protein VID21 - Kluyveromyces lactis (Yeast) (Candida sphaerica)
>Q8XKF6|Y1444_CLOPE UPF0213 protein CPE1444 - Clostridium perfringens
>P67351|Y488_STAAM UPF0213 protein SAV0488 - Staphylococcus aureus (strain Mu50 / ATCC 700699)
>O13984|YEG2_SCHPO Uncharacterized AAA domain-containing protein C26H5.02c - Schizosaccharomyces pombe (Fission yeast)
>Q5UNW7|YL720_MIMIV Endonuclease VIII-like protein L720 - Acanthamoeba polyphaga mimivirus (APMV)
>P57750|AGM1_ARATH Phosphoacetylglucosamine mutase - Arabidopsis thaliana (Mouse-ear cress)
>Q7SHR0|ARP4_NEUCR Actin-related protein 4 - Neurospora crassa
>Q75WS4|CRYD_XENLA Cryptochrome DASH - Xenopus laevis (African clawed frog)
>Q9JIC3|DCR1A_MOUSE DNA cross-link repair 1A protein - Mus musculus (Mouse)
>Q6M7C6|DNAE2_CORGL Error-prone DNA polymerase - Corynebacterium glutamicum (Brevibacterium flavum)
>Q87N39|DNAE2_VIBPA Error-prone DNA polymerase - Vibrio parahaemolyticus
>Q2U6A1|DNL4_ASPOR DNA ligase 4 - Aspergillus oryzae
>P52496|DNLI_CANAL DNA ligase - Candida albicans (Yeast)
>P12000|DNLI_SCHPO DNA ligase - Schizosaccharomyces pombe (Fission yeast)
>A0KHL9|DNLJ_AERHH DNA ligase - Aeromonas hydrophila subsp. hydrophila (strain ATCC 7966 / NCIB 9240)
>O87703|DNLJ_BACST DNA ligase - Bacillus stearothermophilus (Geobacillus stearothermophilus)
>Q058C9|DNLJ_BUCCC DNA ligase - Buchnera aphidicola subsp. Cinara cedri
>Q9Z934|DNLJ_CHLPN DNA ligase - Chlamydia pneumoniae (Chlamydophila pneumoniae)
>Q30ZK6|DNLJ_DESDG DNA ligase - Desulfovibrio desulfuricans (strain G20)
>Q5L3B9|DNLJ_GEOKA DNA ligase - Geobacillus kaustophilus
>Q03Q13|DNLJ_LACBA DNA ligase - Lactobacillus brevis (strain ATCC 367 / JCM 1170)
>P63973|DNLJ_MYCTU DNA ligase - Mycobacterium tuberculosis
>Q3B278|DNLJ_PELLD DNA ligase - Pelodictyon luteolum (strain DSM 273) (Chlorobium luteolum (strain DSM 273))
>Q470D2|DNLJ_RALEJ DNA ligase - Ralstonia eutropha (strain JMP134) (Alcaligenes eutrophus)
>Q166E0|DNLJ_ROSDO DNA ligase - Roseobacter denitrificans (strain ATCC 33942 / OCh 114) (Erythrobacter sp. (strain OCh 114)) (Roseobacter denitrifican
>Q1JCM1|DNLJ_STRPB DNA ligase - Streptococcus pyogenes serotype M12 (strain MGAS2096)
>P72588|DNLJ_SYNY3 DNA ligase - Synechocystis sp. (strain PCC 6803)
>Q8PM07|DNLJ_XANAC DNA ligase - Xanthomonas axonopodis pv. citri
>P56105|DPO1_HELPY DNA polymerase I - Helicobacter pylori (Campylobacter pylori)
>Q8PYH6|DPO41_METMA DNA polymerase IV 1 - Methanosarcina mazei (Methanosarcina frisia)
>Q9CE21|DPO4_LACLA DNA polymerase IV - Lactococcus lactis subsp. lactis (Streptococcus lactis)
>Q9AK82|DPO4_STRCO DNA polymerase IV - Streptomyces coelicolor
>P54358|DPOD_DROME DNA polymerase delta catalytic subunit - Drosophila melanogaster (Fruit fly)
>Q27958|DPOLB_BOVIN DNA polymerase beta - Bos taurus (Bovine)
>Q6FN68|EAF3_CANGA Chromatin modification-related protein EAF3 - Candida glabrata (Yeast) (Torulopsis glabrata)
>P28715|ERCC5_HUMAN DNA-repair protein complementing XP-G cells - Homo sapiens (Human)
>P96921|EX5C_MYCTU Exodeoxyribonuclease V gamma chain - Mycobacterium tuberculosis
>Q8NB91|FANCB_HUMAN Fanconi anemia group B protein - Homo sapiens (Human)
>Q9HQ27|FEN_HALSA Flap structure-specific endonuclease - Halobacterium salinarium (Halobacterium halobium)
>Q980U8|FEN_SULSO Flap structure-specific endonuclease - Sulfolobus solfataricus
>Q6ML45|FPG_BDEBA Formamidopyrimidine-DNA glycosylase - Bdellovibrio bacteriovorus
>Q6NGH4|FPG_CORDI Formamidopyrimidine-DNA glycosylase - Corynebacterium diphtheriae
>Q7VN67|FPG_HAEDU Formamidopyrimidine-DNA glycosylase - Haemophilus ducreyi
>A0L837|FPG_MAGSM Formamidopyrimidine-DNA glycosylase - Magnetococcus sp. (strain MC-1)
>Q2YBI1|FPG_NITMU Formamidopyrimidine-DNA glycosylase - Nitrosospira multiformis (strain ATCC 25196 / NCIMB 11849)
>Q3IY64|FPG_RHOS4 Formamidopyrimidine-DNA glycosylase - Rhodobacter sphaeroides (strain ATCC 17023 / 2.4.1 / NCIB 8253 / DSM 158)
>P95744|FPG_SYNEN Formamidopyrimidine-DNA glycosylase - Synechococcus elongatus naegeli
>Q64MA3|GENL1_ORYSJ Flap endonuclease GEN-like 1 - Oryza sativa subsp. japonica (Rice)
>Q2UA71|HAT2_ASPOR Histone acetyltransferase type B subunit 2 - Aspergillus oryzae
>Q03937|HED1_YEAST Meiosis-specific protein HED1 - Saccharomyces cerevisiae (Baker's yeast)
>Q79PF4|KAIC_SYNP7 Circadian clock protein kinase kaiC - Synechococcus sp. (strain PCC 7942) (Anacystis nidulans R2)
>Q8WZ19|KCD13_HUMAN BTB/POZ domain-containing protein KCTD13 - Homo sapiens (Human)
>P32807|KU70_YEAST Protein Ku70 - Saccharomyces cerevisiae (Baker's yeast)
>Q8G0F1|LEXA_BRUSU LexA repressor - Brucella suis
>P61610|LEXA_LACJO LexA repressor - Lactobacillus johnsonii
>Q8EQM5|LEXA_OCEIH LexA repressor - Oceanobacillus iheyensis
>P61614|LEXA_RHOPA LexA repressor - Rhodopseudomonas palustris
>Q4K4I6|LIGB_PSEF5 DNA ligase B - Pseudomonas fluorescens (strain Pf-5 / ATCC BAA-477)
>Q02574|MEC3_YEAST DNA damage checkpoint control protein MEC3 - Saccharomyces cerevisiae (Baker's yeast)
>Q4UMJ0|MFD_RICFE Transcription-repair-coupling factor - Rickettsia felis (Rickettsia azadi)
>P40151|MGS1_YEAST DNA-dependent ATPase MGS1 - Saccharomyces cerevisiae (Baker's yeast)
>Q06211|MMS1_YEAST Methyl methanesulfonate-sensitivity protein 1 - Saccharomyces cerevisiae (Baker's yeast)
>O26641|MRE11_METTH DNA double-strand break repair protein mre11 - Methanobacterium thermoautotrophicum
>Q732V8|MUTL_BACC1 DNA mismatch repair protein mutL - Bacillus cereus (strain ATCC 10987)
>Q8XDN4|MUTL_ECO57 DNA mismatch repair protein mutL - Escherichia coli O157:H7
>Q92FW6|MUTL_RICCN DNA mismatch repair protein mutL - Rickettsia conorii
>Q8CPE9|MUTL_STAES DNA mismatch repair protein mutL - Staphylococcus epidermidis (strain ATCC 12228)
>Q7MH01|MUTL_VIBVY DNA mismatch repair protein mutL - Vibrio vulnificus (strain YJ016)
>Q9KAC0|MUTS_BACHD DNA mismatch repair protein mutS - Bacillus halodurans
>Q39EX8|MUTS_BURS3 DNA mismatch repair protein mutS - Burkholderia sp. (strain 383) (Burkholderia cepacia (strain ATCC 17760 / NCIB 9086 / R18194))
>Q045Q5|MUTS_LACGA DNA mismatch repair protein mutS - Lactobacillus gasseri (strain ATCC 33323 / DSM 20243)
>Q8Y093|MUTS_RALSO DNA mismatch repair protein mutS - Ralstonia solanacearum (Pseudomonas solanacearum)
>Q8DRW8|MUTS_STRMU DNA mismatch repair protein mutS - Streptococcus mutans
>Q3SJP0|MUTS_THIDA DNA mismatch repair protein mutS - Thiobacillus denitrificans (strain ATCC 25259)
>P32090|MUTT_PROVU Mutator mutT protein - Proteus vulgaris
>Q3MHN7|NEIL3_BOVIN Endonuclease VIII-like 3 - Bos taurus (Bovine)
>Q8YPV5|NFI_ANASP Endonuclease V - Anabaena sp. (strain PCC 7120)
>Q7N959|NFI_PHOLL Endonuclease V - Photorhabdus luminescens subsp. laumondii
>Q4UWV2|NFI_XANC8 Endonuclease V - Xanthomonas campestris pv. campestris (strain 8004)
>O35980|NTHL1_MOUSE Endonuclease III-like protein 1 - Mus musculus (Mouse)
>O74023|OGT_PYRKO Methylated-DNA--protein-cysteine methyltransferase - Pyrococcus kodakaraensis (Thermococcus kodakaraensis)
>Q53727|PCRA_STAA8 ATP-dependent DNA helicase pcrA - Staphylococcus aureus (strain NCTC 8325)
>Q6FKI2|POB3_CANGA FACT complex subunit POB3 - Candida glabrata (Yeast) (Torulopsis glabrata)
>Q9W252|RAD50_DROME DNA repair protein RAD50 - Drosophila melanogaster (Fruit fly)
>Q6FWE1|RAD59_CANGA DNA repair protein RAD59 - Candida glabrata (Yeast) (Torulopsis glabrata)
>Q9YFY1|RADA_AERPE DNA repair and recombination protein radA - Aeropyrum pernix
>P65957|RADC_ECOL6 DNA repair protein radC - Escherichia coli O6
>P62210|RECA_BACC1 Protein recA - Bacillus cereus (strain ATCC 10987)
>Q62MH0|RECA_BURMA Protein recA - Burkholderia mallei (Pseudomonas mallei)
>P94666|RECA_CLOPE Protein recA - Clostridium perfringens
>Q5HA31|RECA_EHRRW Protein recA - Ehrlichia ruminantium (strain Welgevonden)
>Q05358|RECA_LEGPN Protein recA - Legionella pneumophila
>Q9F414|RECA_MYCGS Protein recA - Mycobacterium gastri
>Q59629|RECA_NEIPH Protein recA - Neisseria pharyngis
>P11406|RECA_PROMI Protein recA - Proteus mirabilis
>P65978|RECA_SALTI Protein recA - Salmonella typhi
>Q5HGE6|RECA_STAAC Protein recA - Staphylococcus aureus (strain COL)
>P36203|RECA_THEMA Protein recA - Thermotoga maritima
>Q60101|RECA_XANCP Protein recA - Xanthomonas campestris pv. campestris
>P49997|RECF_AZOVI DNA replication and repair protein recF - Azotobacter vinelandii
>Q839Z2|RECF_ENTFA DNA replication and repair protein recF - Enterococcus faecalis (Streptococcus faecalis)
>Q6AHN3|RECF_LEIXX DNA replication and repair protein recF - Leifsonia xyli subsp. xyli
>Q2KDX0|RECF_RHIEC DNA replication and repair protein recF - Rhizobium etli (strain CFN 42 / ATCC 51251)
>Q0HPD2|RECF_SHESM DNA replication and repair protein recF - Shewanella sp. (strain MR-4)
>Q8DRR3|RECF_STRMU DNA replication and repair protein recF - Streptococcus mutans
>Q47U20|RECF_THEFY DNA replication and repair protein recF - Thermobifida fusca (strain YX)
>P17894|RECN_BACSU DNA repair protein recN - Bacillus subtilis
>Q5P084|RECO_AZOSE DNA repair protein recO - Azoarcus sp. (strain EbN1) (Aromatoleum aromaticum (strain EbN1))
>Q2SXT2|RECO_BURTA DNA repair protein recO - Burkholderia thailandensis (strain E264 / ATCC 700388 / DSM 13276 / CIP 106301)
>Q38XA1|RECO_LACSS DNA repair protein recO - Lactobacillus sakei subsp. sakei (strain 23K)
>Q5YZU4|RECO_NOCFA DNA repair protein recO - Nocardia farcinica
>Q7USC2|RECO_RHOBA DNA repair protein recO - Rhodopirellula baltica
>Q2FGF7|RECO_STAA3 DNA repair protein recO - Staphylococcus aureus (strain USA300)
>Q8DRN4|RECO_STRR6 DNA repair protein recO - Streptococcus pneumoniae (strain ATCC BAA-255 / R6)
>Q87C04|RECO_XYLFT DNA repair protein recO - Xylella fastidiosa (strain Temecula1 / ATCC 700964)
>Q7VY12|RECR_BORPE Recombination protein recR - Bordetella pertussis
>Q1QXJ5|RECR_CHRSD Recombination protein recR - Chromohalobacter salexigens (strain DSM 3043 / ATCC BAA-138 / NCIMB 13768)
>Q035W7|RECR_LACC3 Recombination protein recR - Lactobacillus casei (strain ATCC 334)
>P65990|RECR_MYCTU Recombination protein recR - Mycobacterium tuberculosis
>Q2FJG2|RECR_STAA3 Recombination protein recR - Staphylococcus aureus (strain USA300)
>P0A454|RECR_STRR6 Recombination protein recR - Streptococcus pneumoniae (strain ATCC BAA-255 / R6)
>Q8PBW4|RECR_XANCP Recombination protein recR - Xanthomonas campestris pv. campestris
>Q8U8R2|RECX_AGRT5 Regulatory protein recX - Agrobacterium tumefaciens (strain C58 / ATCC 33970)
>P65999|RECX_ECOL6 Regulatory protein recX - Escherichia coli O6
>Q92AW7|RECX_LISIN Regulatory protein recX - Listeria innocua
>P37862|RECX_PSEPU Regulatory protein recX - Pseudomonas putida
>Q3K2X2|RECX_STRA1 Regulatory protein recX - Streptococcus agalactiae serotype Ia
>Q56647|RECX_VIBCH Regulatory protein recX - Vibrio cholerae
>Q07794|RT109_YEAST Regulator of Ty1 transposition protein 109 - Saccharomyces cerevisiae (Baker's yeast)
>P0AG74|RUS_ECOLI Crossover junction endodeoxyribonuclease rusA - Escherichia coli (strain K12)
>A0LUK6|RUVA_ACIC1 Holliday junction ATP-dependent DNA helicase ruvA - Acidothermus cellulolyticus (strain ATCC 43068 / 11B)
>Q3KLJ6|RUVA_CHLTA Holliday junction ATP-dependent DNA helicase ruvA - Chlamydia trachomatis (strain A/HAR-13 / ATCC VR-571B)
>Q24UN6|RUVA_DESHY Holliday junction ATP-dependent DNA helicase ruvA - Desulfitobacterium hafniense (strain Y51)
>Q39XN7|RUVA_GEOMG Holliday junction ATP-dependent DNA helicase ruvA - Geobacter metallireducens (strain GS-15 / ATCC 53774 / DSM 7210)
>Q9CDL2|RUVA_LACLA Holliday junction ATP-dependent DNA helicase ruvA - Lactococcus lactis subsp. lactis (Streptococcus lactis)
>Q2GBA3|RUVA_NOVAD Holliday junction ATP-dependent DNA helicase ruvA - Novosphingobium aromaticivorans (strain DSM 12444)
>Q51425|RUVA_PSEAE Holliday junction ATP-dependent DNA helicase ruvA - Pseudomonas aeruginosa
>A0KWL8|RUVA_SHESA Holliday junction ATP-dependent DNA helicase ruvA - Shewanella sp. (strain ANA-3)
>Q8E2R7|RUVA_STRA3 Holliday junction ATP-dependent DNA helicase ruvA - Streptococcus agalactiae serotype III
>Q2JNW8|RUVA_SYNJB Holliday junction ATP-dependent DNA helicase ruvA - Synechococcus sp. (strain JA-2-3B'a(2-13)) (Cyanobacteria bacterium Yellowstone
>Q7MJ77|RUVA_VIBVY Holliday junction ATP-dependent DNA helicase ruvA - Vibrio vulnificus (strain YJ016)
>Q8WZS3|RUVB1_NEUCR RuvB-like helicase 1 - Neurospora crassa
>Q63QX5|RUVB_BURPS Holliday junction ATP-dependent DNA helicase ruvB - Burkholderia pseudomallei (Pseudomonas pseudomallei)
>Q97GT1|RUVB_CLOAB Holliday junction ATP-dependent DNA helicase ruvB - Clostridium acetobutylicum
>Q8FGR3|RUVB_ECOL6 Holliday junction ATP-dependent DNA helicase ruvB - Escherichia coli O6
>P44631|RUVB_HAEIN Holliday junction ATP-dependent DNA helicase ruvB - Haemophilus influenzae
>A0AIY1|RUVB_LISW6 Holliday junction ATP-dependent DNA helicase ruvB - Listeria welshimeri serovar 6b (strain ATCC 35897 / DSM 20650 / SLCC5334)
>Q2Y5G5|RUVB_NITMU Holliday junction ATP-dependent DNA helicase ruvB - Nitrosospira multiformis (strain ATCC 25196 / NCIMB 11849)
>Q15RN6|RUVB_PSEA6 Holliday junction ATP-dependent DNA helicase ruvB - Pseudoalteromonas atlantica (strain T6c / BAA-1087)
>Q2RVF5|RUVB_RHORT Holliday junction ATP-dependent DNA helicase ruvB - Rhodospirillum rubrum (strain ATCC 11170 / NCIB 8255)
>A0KWL9|RUVB_SHESA Holliday junction ATP-dependent DNA helicase ruvB - Shewanella sp. (strain ANA-3)
>Q8E2D9|RUVB_STRA5 Holliday junction ATP-dependent DNA helicase ruvB - Streptococcus agalactiae serotype V
>Q3AND8|RUVB_SYNSC Holliday junction ATP-dependent DNA helicase ruvB - Synechococcus sp. (strain CC9605)
>Q4UXL7|RUVB_XANC8 Holliday junction ATP-dependent DNA helicase ruvB - Xanthomonas campestris pv. campestris (strain 8004)
>Q3JNS7|RUVC_BURP1 Crossover junction endodeoxyribonuclease ruvC - Burkholderia pseudomallei (strain 1710b)
>Q183P3|RUVC_CLOD6 Crossover junction endodeoxyribonuclease ruvC - Clostridium difficile (strain 630)
>Q6D4A0|RUVC_ERWCT Crossover junction endodeoxyribonuclease ruvC - Erwinia carotovora subsp. atroseptica (Pectobacterium atrosepticum)
>Q1MRQ2|RUVC_LAWIP Crossover junction endodeoxyribonuclease ruvC - Lawsonia intracellularis (strain PHE/MN1-00)
>Q51424|RUVC_PSEAE Crossover junction endodeoxyribonuclease ruvC - Pseudomonas aeruginosa
>Q72JP3|RUVC_THET2 Crossover junction endodeoxyribonuclease ruvC - Thermus thermophilus (strain HB27 / ATCC BAA-163 / DSM 7039)
>Q8ZEU7|RUVC_YERPE Crossover junction endodeoxyribonuclease ruvC - Yersinia pestis
>Q5B2X8|SPT16_EMENI FACT complex subunit spt16 - Emericella nidulans (Aspergillus nidulans)
>Q8E7H6|SSB2_STRA3 Single-stranded DNA-binding protein 2 - Streptococcus agalactiae serotype III
>O69302|SSB_CAMJE Single-stranded DNA-binding protein - Campylobacter jejuni
>P46390|SSB_MYCLE Single-stranded DNA-binding protein - Mycobacterium leprae
>P25762|SSB_SERMA Single-stranded DNA-binding protein - Serratia marcescens
>Q87DQ5|SSB_XYLFT Single-stranded DNA-binding protein - Xylella fastidiosa (strain Temecula1 / ATCC 700964)
>P32780|TF2H1_HUMAN TFIIH basal transcription factor complex p62 subunit - Homo sapiens (Human)
>O74366|TFB4_SCHPO RNA polymerase II transcription factor B subunit 4 - Schizosaccharomyces pombe (Fission yeast)
>Q9NSU2|TREX1_HUMAN Three prime repair exonuclease 1 - Homo sapiens (Human)
>P61089|UBE2N_MOUSE Ubiquitin-conjugating enzyme E2 N - Mus musculus (Mouse)
>P0AG11|UMUD_ECOLI Protein umuD - Escherichia coli (strain K12)
>Q92EQ0|UNG1_LISIN Uracil-DNA glycosylase 1 - Listeria innocua
>Q8A5V6|UNG_BACTN Uracil-DNA glycosylase - Bacteroides thetaiotaomicron
>Q7P1I1|UNG_CHRVO Uracil-DNA glycosylase - Chromobacterium violaceum
>Q14G45|UNG_FRAT1 Uracil-DNA glycosylase - Francisella tularensis subsp. tularensis (strain FSC 198)
>Q5FL46|UNG_LACAC Uracil-DNA glycosylase - Lactobacillus acidophilus
>Q57L54|UNG_SALCH Uracil-DNA glycosylase - Salmonella choleraesuis
>P0A4P3|UNG_STRA3 Uracil-DNA glycosylase - Streptococcus agalactiae serotype III
>Q87SC4|UNG_VIBPA Uracil-DNA glycosylase - Vibrio parahaemolyticus
>Q72RM8|UVRA_LEPIC UvrABC system protein A - Leptospira interrogans serogroup Icterohaemorrhagiae serovar copenhageni
>Q7MHB5|UVRA_VIBVY UvrABC system protein A - Vibrio vulnificus (strain YJ016)
>Q7W8V6|UVRB_BORPA UvrABC system protein B - Bordetella parapertussis
>Q837R9|UVRB_ENTFA UvrABC system protein B - Enterococcus faecalis (Streptococcus faecalis)
>Q65ST2|UVRB_MANSM UvrABC system protein B - Mannheimia succiniciproducens (strain MBEL55E)
>Q6A9K7|UVRB_PROAC UvrABC system protein B - Propionibacterium acnes
>Q5HHR0|UVRB_STAAC UvrABC system protein B - Staphylococcus aureus (strain COL)
>Q9X282|UVRB_THEMA UvrABC system protein B - Thermotoga maritima
>Q2GJJ1|UVRC_ANAPZ UvrABC system protein C - Anaplasma phagocytophilum (strain HZ)
>Q2YN35|UVRC_BRUA2 UvrABC system protein C - Brucella abortus (strain 2308)
>Q0SW38|UVRC_CLOPS UvrABC system protein C - Clostridium perfringens (strain SM101 / Type A)
>Q5KWH6|UVRC_GEOKA UvrABC system protein C - Geobacillus kaustophilus
>Q5ZS74|UVRC_LEGPH UvrABC system protein C - Legionella pneumophila subsp. pneumophila (strain Philadelphia 1 / ATCC 33152 / DSM 7513)
>Q9CCP1|UVRC_MYCLE UvrABC system protein C - Mycobacterium leprae
>Q31AW7|UVRC_PROM9 UvrABC system protein C - Prochlorococcus marinus (strain MIT 9312)
>Q3IYX6|UVRC_RHOS4 UvrABC system protein C - Rhodobacter sphaeroides (strain ATCC 17023 / 2.4.1 / NCIB 8253 / DSM 158)
>P67429|UVRC_STAAN UvrABC system protein C - Staphylococcus aureus (strain N315)
>Q8DI39|UVRC_SYNEL UvrABC system protein C - Synechococcus elongatus (Thermosynechococcus elongatus)
>Q73IK6|UVRC_WOLPM UvrABC system protein C - Wolbachia pipientis wMel
>O21960|VHED_BPS76 Single-stranded DNA-binding protein - Bacteriophage SV76
>P50186|VSN1_NOCAE NaeI very short patch repair endonuclease - Nocardia aerocolonigenes (Lechevalieria aerocolonigenes)
>Q96S55|WRIP1_HUMAN ATPase WRNIP1 - Homo sapiens (Human)
>Q99PK0|XAB2_RAT XPA-binding protein 2 - Rattus norvegicus (Rat)
>Q13426|XRCC4_HUMAN DNA-repair protein XRCC4 - Homo sapiens (Human)
>Q4UXR7|Y1086_XANC8 UPF0213 protein XC_1086 - Xanthomonas campestris pv. campestris (strain 8004)
>Q2FJF4|Y465_STAA3 UPF0213 protein SAUSA300_0465 - Staphylococcus aureus (strain USA300)
>P04395|3MG2_ECOLI DNA-3-methyladenine glycosylase 2 - Escherichia coli (strain K12)
>P23196|APEX1_BOVIN DNA-(apurinic or apyrimidinic site) lyase - Bos taurus (Bovine)
>P50525|APN1_SCHPO DNA-(apurinic or apyrimidinic site) lyase 1 - Schizosaccharomyces pombe (Fission yeast)
>P61799|APTX_DANRE Aprataxin - Danio rerio (Zebrafish) (Brachydanio rerio)
>Q2NL37|BCCIP_BOVIN BRCA2 and CDKN1A-interacting protein - Bos taurus (Bovine)
>P54132|BLM_HUMAN Bloom syndrome protein - Homo sapiens (Human)
>Q13111|CAF1A_HUMAN Chromatin assembly factor 1 subunit A - Homo sapiens (Human)
>Q8WP19|CRY1_MACFA Cryptochrome-1 - Macaca fascicularis (Crab eating macaque) (Cynomolgus monkey)
>Q84KJ5|CRYD_ARATH Cryptochrome DASH, chloroplast/mitochondrial precursor - Arabidopsis thaliana (Mouse-ear cress)
>Q755A0|DDC1_ASHGO DNA damage checkpoint protein 1 - Ashbya gossypii (Yeast) (Eremothecium gossypii)
>Q9S3S0|DINI_SERMA DNA-damage-inducible protein I - Serratia marcescens
>Q81VV7|DISA_BACAN DNA integrity scanning protein disA - Bacillus anthracis
>Q9X8L6|DISA_STRCO DNA integrity scanning protein disA - Streptomyces coelicolor
>Q5P4A4|DNAE2_AZOSE Error-prone DNA polymerase - Azoarcus sp. (strain EbN1) (Aromatoleum aromaticum (strain EbN1))
>Q3KBG7|DNAE2_PSEPF Error-prone DNA polymerase - Pseudomonas fluorescens (strain PfO-1)
>Q6C8A3|DNL4_YARLI DNA ligase 4 - Yarrowia lipolytica (Candida lipolytica)
>P54875|DNLI_METTF DNA ligase - Methanobacterium thermoformicicum
>Q5YVN7|DNLJ1_NOCFA DNA ligase 1 - Nocardia farcinica
>O51502|DNLJ_BORBU DNA ligase - Borrelia burgdorferi (Lyme disease spirochete)
>Q891I0|DNLJ_CLOTE DNA ligase - Clostridium tetani
>Q5UY84|DNLJ_HALMA DNA ligase - Haloarcula marismortui (Halobacterium marismortui)
>Q5WXV3|DNLJ_LEGPL DNA ligase - Legionella pneumophila (strain Lens)
>Q4A899|DNLJ_MYCH7 DNA ligase - Mycoplasma hyopneumoniae (strain 7448)
>Q3STR7|DNLJ_NITWN DNA ligase - Nitrobacter winogradskyi (strain Nb-255 / ATCC 25391)
>Q02K12|DNLJ_PSEAB DNA ligase - Pseudomonas aeruginosa (strain UCBPP-PA14)
>Q5HN30|DNLJ_STAEQ DNA ligase - Staphylococcus epidermidis (strain ATCC 35984 / RP62A)
>Q2LTN8|DNLJ_SYNAS DNA ligase - Syntrophus aciditrophicus (strain SB)
>Q83G99|DNLJ_TROWT DNA ligase - Tropheryma whipplei (strain Twist) (Whipple's bacillus)
>P59199|DPO1_STRPN DNA polymerase I - Streptococcus pneumoniae
>Q81M86|DPO4_BACAN DNA polymerase IV - Bacillus anthracis
>Q8XZ19|DPO4_RALSO DNA polymerase IV - Ralstonia solanacearum (Pseudomonas solanacearum)
>Q8PCW8|DPO4_XANCP DNA polymerase IV - Xanthomonas campestris pv. campestris
>P87324|DPOD2_SCHPO DNA polymerase subunit delta-2 - Schizosaccharomyces pombe (Fission yeast)
>Q6BI21|EAF6_DEBHA Chromatin modification-related protein EAF6 - Debaryomyces hansenii (Yeast) (Torulaspora hansenii)
>Q9CB92|END3_MYCLE Endonuclease III - Mycobacterium leprae
>Q5AAG1|EPL1_CANAL Enhancer of polycomb-like protein 1 - Candida albicans (Yeast)
>P07903|ERCC1_MOUSE DNA excision repair protein ERCC-1 - Mus musculus (Mouse)
>P57529|EX5B_BUCAI Exodeoxyribonuclease V beta chain - Buchnera aphidicola subsp. Acyrthosiphon pisum (Acyrthosiphon pisum symbiotic bacterium)
>Q9BXW9|FACD2_HUMAN Fanconi anemia group D2 protein - Homo sapiens (Human)
>Q9USU3|FBH1_SCHPO F-box DNA helicase protein 1 - Schizosaccharomyces pombe (Fission yeast)
>O27670|FEN_METTH Flap structure-specific endonuclease - Methanobacterium thermoautotrophicum
>Q81L04|FPG_BACAN Formamidopyrimidine-DNA glycosylase - Bacillus anthracis
>Q8FC87|FPG_ECOL6 Formamidopyrimidine-DNA glycosylase - Escherichia coli O6
>Q041U1|FPG_LACGA Formamidopyrimidine-DNA glycosylase - Lactobacillus gasseri (strain ATCC 33323 / DSM 20243)
>Q98QQ1|FPG_MYCPU Formamidopyrimidine-DNA glycosylase - Mycoplasma pulmonis
>Q1LRP7|FPG_RALME Formamidopyrimidine-DNA glycosylase - Ralstonia metallidurans (strain CH34 / ATCC 43123 / DSM 2839)
>Q5PC09|FPG_SALPA Formamidopyrimidine-DNA glycosylase - Salmonella paratyphi A
>Q82JU0|FPG_STRAW Formamidopyrimidine-DNA glycosylase - Streptomyces avermitilis
>Q87T81|FPG_VIBPA Formamidopyrimidine-DNA glycosylase - Vibrio parahaemolyticus
>Q8X132|H2A_NEUCR Histone H2A - Neurospora crassa
>Q6CN95|HAT1_KLULA Histone acetyltransferase type B catalytic subunit - Kluyveromyces lactis (Yeast) (Candida sphaerica)
>Q09811|HUS2_SCHPO ATP-dependent DNA helicase hus2/rqh1 - Schizosaccharomyces pombe (Fission yeast)
>Q881U0|LEXA2_PSESM LexA repressor 2 - Pseudomonas syringae pv. tomato
>Q6G5D9|LEXA_BARHE LexA repressor - Bartonella henselae (Rochalimaea henselae)
>Q7VNI6|LEXA_HAEDU LexA repressor - Haemophilus ducreyi
>O33927|LEXA_THEMA LexA repressor - Thermotoga maritima
>Q1QXD7|LIGB_CHRSD DNA ligase B - Chromohalobacter salexigens (strain DSM 3043 / ATCC BAA-138 / NCIMB 13768)
>Q7CLB2|LIGB_YERPE DNA ligase B - Yersinia pestis
>Q55750|MFD_SYNY3 Transcription-repair-coupling factor - Synechocystis sp. (strain PCC 6803)
>Q9XGM2|MRE11_ARATH Double-strand break repair protein MRE11 - Arabidopsis thaliana (Mouse-ear cress)
>Q31WW5|MUG_SHIBS G/U mismatch-specific DNA glycosylase - Shigella boydii serotype 4 (strain Sb227)
>Q7SXA9|MUS81_DANRE Crossover junction endonuclease MUS81 - Danio rerio (Zebrafish) (Brachydanio rerio)
>Q4QPH7|MUTL_HAEI8 DNA mismatch repair protein mutL - Haemophilus influenzae (strain 86-028NP)
>Q2VYV5|MUTL_MAGMM DNA mismatch repair protein mutL - Magnetospirillum magneticum (strain AMB-1 / ATCC 700264)
>Q3YUH3|MUTL_SHISS DNA mismatch repair protein mutL - Shigella sonnei (strain Ss046)
>Q66FB7|MUTL_YERPS DNA mismatch repair protein mutL - Yersinia pseudotuberculosis
>Q89VX1|MUTS_BRAJA DNA mismatch repair protein mutS - Bradyrhizobium japonicum
>Q8XL87|MUTS_CLOPE DNA mismatch repair protein mutS - Clostridium perfringens
>Q39VR6|MUTS_GEOMG DNA mismatch repair protein mutS - Geobacter metallireducens (strain GS-15 / ATCC 53774 / DSM 7210)
>Q71ZR7|MUTS_LISMF DNA mismatch repair protein mutS - Listeria monocytogenes serotype 4b (strain F2365)
>Q48F92|MUTS_PSE14 DNA mismatch repair protein mutS - Pseudomonas syringae pv. phaseolicola (strain 1448A / Race 6)
>Q68X73|MUTS_RICTY DNA mismatch repair protein mutS - Rickettsia typhi
>Q5HGD6|MUTS_STAAC DNA mismatch repair protein mutS - Staphylococcus aureus (strain COL)
>Q67NK1|MUTS_SYMTH DNA mismatch repair protein mutS - Symbiobacterium thermophilum
>Q87CI8|MUTS_XYLFT DNA mismatch repair protein mutS - Xylella fastidiosa (strain Temecula1 / ATCC 700964)
>Q1R5W4|NFI_ECOUT Endonuclease V - Escherichia coli (strain UTI89 / UPEC)
>Q9X7N2|NFI_STRCO Endonuclease V - Streptomyces coelicolor
>Q7S045|NHP6_NEUCR Non-histone chromosomal protein 6 - Neurospora crassa
>Q07913|NSE1_YEAST Non-structural maintenance of chromosomes element 1 - Saccharomyces cerevisiae (Baker's yeast)
>Q58134|OGG1_METJA N-glycosylase/DNA lyase [Includes: 8-oxoguanine DNA glycosylase - Methanococcus jannaschii
>Q8TI34|OGT_METAC Methylated-DNA--protein-cysteine methyltransferase - Methanosarcina acetivorans
>O88554|PARP2_MOUSE Poly [ADP-ribose] polymerase 2 - Mus musculus (Mouse)
>P12004|PCNA_HUMAN Proliferating cell nuclear antigen - Homo sapiens (Human)
>P40115|PHR1_SINAL Deoxyribodipyrimidine photo-lyase - Sinapis alba (White mustard) (Brassica hirta)
>P61496|PHR_THET2 Deoxyribodipyrimidine photo-lyase - Thermus thermophilus (strain HB27 / ATCC BAA-163 / DSM 7039)
>Q02398|RAD18_EMENI Postreplication repair E3 ubiquitin-protein ligase rad18 - Emericella nidulans (Aspergillus nidulans)
>P07276|RAD2_YEAST DNA-repair protein RAD2 - Saccharomyces cerevisiae (Baker's yeast)
>Q9JIL8|RAD50_RAT DNA repair protein RAD50 - Rattus norvegicus (Rat)
>P32849|RAD5_YEAST DNA repair protein RAD5 - Saccharomyces cerevisiae (Baker's yeast)
>Q5JET4|RADA_PYRKO DNA repair and recombination protein radA [Contains: Pko radA intein] - Pyrococcus kodakaraensis (Thermococcus kodakaraensis)
>O57859|RADB_PYRHO DNA repair and recombination protein radB - Pyrococcus horikoshii
>P14167|RECA_ANAVT Protein recA - Anabaena variabilis (strain ATCC 29413 / PCC 7937)
>Q8G4G9|RECA_BIFLO Protein recA - Bifidobacterium longum
>Q9PLS6|RECA_CHLMU Protein recA - Chlamydia muridarum
>Q6AIZ3|RECA_DESPS Protein recA - Desulfotalea psychrophila
>Q9RNY0|RECA_PASHA Protein recA - Pasteurella haemolytica (Mannheimia haemolytica)
>O50487|RECA_STRCO Protein recA - Streptomyces coelicolor
>P45383|RECA_VIBCH Protein recA - Vibrio cholerae
>Q9KHU6|RECF_ACHLA DNA replication and repair protein recF - Acholeplasma laidlawii
>Q83FD6|RECF_COXBU DNA replication and repair protein recF - Coxiella burnetii
>Q5FN12|RECF_LACAC DNA replication and repair protein recF - Lactobacillus acidophilus
>P46391|RECF_MYCLE DNA replication and repair protein recF - Mycobacterium leprae
>Q02V78|RECF_PSEAB DNA replication and repair protein recF - Pseudomonas aeruginosa (strain UCBPP-PA14)
>Q5PKU8|RECF_SALPA DNA replication and repair protein recF - Salmonella paratyphi A
>P68862|RECF_STAAN DNA replication and repair protein recF - Staphylococcus aureus (strain N315)
>Q8PEH3|RECF_XANCP DNA replication and repair protein recF - Xanthomonas campestris pv. campestris
>Q8CSV3|RECG_STAES ATP-dependent DNA helicase recG - Staphylococcus epidermidis (strain ATCC 12228)
>P74374|RECN_SYNY3 DNA repair protein recN - Synechocystis sp. (strain PCC 6803)
>Q8G7Y4|RECO_BIFLO DNA repair protein recO - Bifidobacterium longum
>P51838|RECO_COXBU DNA repair protein recO - Coxiella burnetii
>Q5R108|RECO_IDILO DNA repair protein recO - Idiomarina loihiensis
>Q4KHS9|RECO_PSEF5 DNA repair protein recO - Pseudomonas fluorescens (strain Pf-5 / ATCC BAA-477)
>Q2S3C9|RECO_SALRD DNA repair protein recO - Salinibacter ruber (strain DSM 13855)
>Q9L2H3|RECO_STRCO DNA repair protein recO - Streptomyces coelicolor
>Q3SH52|RECO_THIDA DNA repair protein recO - Thiobacillus denitrificans (strain ATCC 25259)
>Q83DP0|RECR_COXBU Recombination protein recR - Coxiella burnetii
>O30823|RECR_HAEDU Recombination protein recR - Haemophilus ducreyi
>Q8EY84|RECR_LEPIN Recombination protein recR - Leptospira interrogans
>Q3A7K8|RECR_PELCD Recombination protein recR - Pelobacter carbinolicus (strain DSM 2380 / Gra Bd 1)
>Q98BM4|RECR_RHILO Recombination protein recR - Rhizobium loti (Mesorhizobium loti)
>A0KY04|RECR_SHESA Recombination protein recR - Shewanella sp. (strain ANA-3)
>Q82EQ7|RECR_STRAW Recombination protein recR - Streptomyces avermitilis
>Q31I96|RECR_THICR Recombination protein recR - Thiomicrospira crunogena (strain XCL-2)
>Q97GF7|RECX_CLOAB Regulatory protein recX - Clostridium acetobutylicum
>O86082|RECX_HERSE Regulatory protein recX - Herbaspirillum seropedicae
>Q9JTP4|RECX_NEIMA Regulatory protein recX - Neisseria meningitidis serogroup A
>Q97NV7|RECX_STRPN Regulatory protein recX - Streptococcus pneumoniae
>Q9D0F6|RFC5_MOUSE Replication factor C subunit 5 - Mus musculus (Mouse)
>A0JXB2|RUVA_ARTS2 Holliday junction ATP-dependent DNA helicase ruvA - Arthrobacter sp. (strain FB24)
>Q662Y9|RUVA_BORGA Holliday junction ATP-dependent DNA helicase ruvA - Borrelia garinii
>Q483C5|RUVA_COLP3 Holliday junction ATP-dependent DNA helicase ruvA - Colwellia psychrerythraea (strain 34H / ATCC BAA-681) (Vibrio psychroerythus)
>Q1CSZ2|RUVA_HELPH Holliday junction ATP-dependent DNA helicase ruvA - Helicobacter pylori (strain HPAG1)
>Q8Y6Z7|RUVA_LISMO Holliday junction ATP-dependent DNA helicase ruvA - Listeria monocytogenes
>Q7MW36|RUVA_PORGI Holliday junction ATP-dependent DNA helicase ruvA - Porphyromonas gingivalis (Bacteroides gingivalis)
>Q8Y235|RUVA_RALSO Holliday junction ATP-dependent DNA helicase ruvA - Ralstonia solanacearum (Pseudomonas solanacearum)
>Q57NA2|RUVA_SALCH Holliday junction ATP-dependent DNA helicase ruvA - Salmonella choleraesuis
>Q2FG85|RUVA_STAA3 Holliday junction ATP-dependent DNA helicase ruvA - Staphylococcus aureus (strain USA300)
>Q97SY4|RUVA_STRPN Holliday junction ATP-dependent DNA helicase ruvA - Streptococcus pneumoniae
>Q9F1Q3|RUVA_THET8 Holliday junction ATP-dependent DNA helicase ruvA - Thermus thermophilus (strain HB8 / ATCC 27634 / DSM 579)
>Q750R1|RUVB1_ASHGO RuvB-like helicase 1 - Ashbya gossypii (Yeast) (Eremothecium gossypii)
>Q6BSB8|RUVB2_DEBHA RuvB-like helicase 2 - Debaryomyces hansenii (Yeast) (Torulaspora hansenii)
>Q8YIV5|RUVB_BRUME Holliday junction ATP-dependent DNA helicase ruvB - Brucella melitensis
>Q5L686|RUVB_CHLAB Holliday junction ATP-dependent DNA helicase ruvB - Chlamydophila abortus
>Q478E5|RUVB_DECAR Holliday junction ATP-dependent DNA helicase ruvB - Dechloromonas aromatica (strain RCB)
>Q02VS7|RUVB_LACLS Holliday junction ATP-dependent DNA helicase ruvB - Lactococcus lactis subsp. cremoris (strain SK11)
>Q4A9R6|RUVB_MYCHJ Holliday junction ATP-dependent DNA helicase ruvB - Mycoplasma hyopneumoniae (strain J / ATCC 25934 / NCTC 10110)
>Q7N547|RUVB_PHOLL Holliday junction ATP-dependent DNA helicase ruvB - Photorhabdus luminescens subsp. laumondii
>Q0KEC4|RUVB_RALEH Holliday junction ATP-dependent DNA helicase ruvB - Ralstonia eutropha (strain ATCC 17699 / H16 / DSM 428 / Stanier 337) (Cupriavid
>Q57NA3|RUVB_SALCH Holliday junction ATP-dependent DNA helicase ruvB - Salmonella choleraesuis
>Q2FXT4|RUVB_STAA8 Holliday junction ATP-dependent DNA helicase ruvB - Staphylococcus aureus (strain NCTC 8325)
>Q5M2B1|RUVB_STRT2 Holliday junction ATP-dependent DNA helicase ruvB - Streptococcus thermophilus (strain ATCC BAA-250 / LMG 18311)
>Q83MZ8|RUVB_TROWT Holliday junction ATP-dependent DNA helicase ruvB - Tropheryma whipplei (strain Twist) (Whipple's bacillus)
>Q89U82|RUVC_BRAJA Crossover junction endodeoxyribonuclease ruvC - Bradyrhizobium japonicum
>Q9A3G6|RUVC_CAUCR Crossover junction endodeoxyribonuclease ruvC - Caulobacter crescentus (Caulobacter vibrioides)
>Q741Q2|RUVC_MYCPA Crossover junction endodeoxyribonuclease ruvC - Mycobacterium paratuberculosis
>Q1LRB4|RUVC_RALME Crossover junction endodeoxyribonuclease ruvC - Ralstonia metallidurans (strain CH34 / ATCC 43123 / DSM 2839)
>P66763|RUVC_SALTI Crossover junction endodeoxyribonuclease ruvC - Salmonella typhi
>Q31Q39|RUVC_SYNP7 Crossover junction endodeoxyribonuclease ruvC - Synechococcus sp. (strain PCC 7942) (Anacystis nidulans R2)
>Q73IL5|RUVC_WOLPM Crossover junction endodeoxyribonuclease ruvC - Wolbachia pipientis wMel
>Q8P2H3|SSB1_STRP8 Single-stranded DNA-binding protein 1 - Streptococcus pyogenes serotype M18
>P59928|SSB_BORPA Single-stranded DNA-binding protein - Bordetella parapertussis
>Q839Y9|SSB_ENTFA Single-stranded DNA-binding protein - Enterococcus faecalis (Streptococcus faecalis)
>P59927|SSB_RALEH Single-stranded DNA-binding protein - Ralstonia eutropha (strain ATCC 17699 / H16 / DSM 428 / Stanier 337) (Cupriavidus necator (str
>Q9KH06|SSB_THEAQ Single-stranded DNA-binding protein - Thermus aquaticus
>Q4WNY4|SWC4_ASPFU SWR1-complex protein 4 - Aspergillus fumigatus (Sartorya fumigata)
>O59825|TDG_SCHPO G/U mismatch-specific uracil DNA glycosylase - Schizosaccharomyces pombe (Fission yeast)
>P87303|TFB2_SCHPO RNA polymerase II transcription factor B subunit 2 - Schizosaccharomyces pombe (Fission yeast)
>Q9NUW8|TYDP1_HUMAN Tyrosyl-DNA phosphodiesterase 1 - Homo sapiens (Human)
>P52493|UBC2_NEUCR Ubiquitin-conjugating enzyme E2 2 - Neurospora crassa
>P0C014|UBIQ_SCHPO Ubiquitin - Schizosaccharomyces pombe (Fission yeast)
>Q8X444|UNG_ECO57 Uracil-DNA glycosylase - Escherichia coli O157:H7
>Q17Z05|UNG_HELAH Uracil-DNA glycosylase - Helicobacter acinonychis (strain Sheeba)
>P67072|UNG_MYCBO Uracil-DNA glycosylase - Mycobacterium bovis
>Q02HQ1|UNG_PSEAB Uracil-DNA glycosylase - Pseudomonas aeruginosa (strain UCBPP-PA14)
>Q2FJ62|UNG_STAA3 Uracil-DNA glycosylase - Staphylococcus aureus (strain USA300)
>Q1C570|UNG_YERPA Uracil-DNA glycosylase - Yersinia pestis (biovar Antiqua strain Antiqua)
>O84337|UVRA_CHLTR UvrABC system protein A - Chlamydia trachomatis
>Q9JZP1|UVRA_NEIMB UvrABC system protein A - Neisseria meningitidis serogroup B
>Q99Y84|UVRA_STRP1 UvrABC system protein A - Streptococcus pyogenes serotype M1
>Q815I3|UVRB_BACCR UvrABC system protein B - Bacillus cereus (strain ATCC 14579 / DSM 31)
>Q97LQ2|UVRB_CLOAB UvrABC system protein B - Clostridium acetobutylicum
>Q5FL61|UVRB_LACAC UvrABC system protein B - Lactobacillus acidophilus
>Q3ITS0|UVRB_NATPD UvrABC system protein B - Natronomonas pharaonis (strain DSM 2160 / ATCC 35678)
>Q7UFR2|UVRB_RHOBA UvrABC system protein B - Rhodopirellula baltica
>Q8K743|UVRB_STRP3 UvrABC system protein B - Streptococcus pyogenes serotype M3
>Q8P7X1|UVRB_XANCP UvrABC system protein B - Xanthomonas campestris pv. campestris
>P14951|UVRC_BACSU UvrABC system protein C - Bacillus subtilis
>Q3AQX4|UVRC_CHLCH UvrABC system protein C - Chlorobium chlorochromatii (strain CaD3)
>Q6AKB8|UVRC_DESPS UvrABC system protein C - Desulfotalea psychrophila
>Q9ZL21|UVRC_HELPJ UvrABC system protein C - Helicobacter pylori J99 (Campylobacter pylori J99)
>Q607S4|UVRC_METCA UvrABC system protein C - Methylococcus capsulatus
>Q3SPL2|UVRC_NITWN UvrABC system protein C - Nitrobacter winogradskyi (strain Nb-255 / ATCC 25391)
>Q1Q8B0|UVRC_PSYCK UvrABC system protein C - Psychrobacter cryohalolentis (strain K5)
>Q8EFV4|UVRC_SHEON UvrABC system protein C - Shewanella oneidensis
>Q8K7L7|UVRC_STRP3 UvrABC system protein C - Streptococcus pyogenes serotype M3
>Q31GI3|UVRC_THICR UvrABC system protein C - Thiomicrospira crunogena (strain XCL-2)
>P03018|UVRD_ECOLI DNA helicase II - Escherichia coli (strain K12)
>Q4IB96|VID21_GIBZE Chromatin modification-related protein VID21 - Gibberella zeae (Fusarium graminearum)
>P67355|Y1077_STRP3 UPF0213 protein SpyM3_1077/SPs0786 - Streptococcus pyogenes serotype M3
>Q38W63|Y1266_LACSS UPF0213 protein LSA1266 - Lactobacillus sakei subsp. sakei (strain 23K)
>O67766|Y1953_AQUAE Uncharacterized protein aq_1953 - Aquifex aeolicus
>Q10384|Y2191_MYCTU Uncharacterized protein Rv2191/MT2247 - Mycobacterium tuberculosis
>Q830S9|Y2693_ENTFA UPF0213 protein EF_2693 - Enterococcus faecalis (Streptococcus faecalis)
>Q66F42|Y498_YERPS UPF0213 protein YPTB0498 - Yersinia pseudotuberculosis
>Q65PI6|Y536_BACLD UPF0213 protein BLi00048/BL00536 - Bacillus licheniformis (strain DSM 13 / ATCC 14580)
>Q3YX86|YHBQ_SHISS UPF0213 protein yhbQ - Shigella sonnei (strain Ss046)
>P28352|APEX1_MOUSE DNA-(apurinic or apyrimidinic site) lyase - Mus musculus (Mouse)
>P38207|APN2_YEAST DNA-(apurinic or apyrimidinic site) lyase 2 - Saccharomyces cerevisiae (Baker's yeast)
>Q7Z2E3|APTX_HUMAN Aprataxin - Homo sapiens (Human)
>Q9JKK8|ATR_MOUSE Serine/threonine-protein kinase ATR - Mus musculus (Mouse)
>Q13112|CAF1B_HUMAN Chromatin assembly factor 1 subunit B - Homo sapiens (Human)
>P53568|CEBPG_MOUSE CCAAT/enhancer-binding protein gamma - Mus musculus (Mouse)
>Q70AD6|CRY1_SPAJD Cryptochrome-1 - Spalax judaei (Blind subterranean mole rat)
>Q7NMD1|CRYD_GLOVI Cryptochrome DASH - Gloeobacter violaceus
>Q63HB6|DISA_BACCZ DNA integrity scanning protein disA - Bacillus cereus (strain ZK / E33L)
>Q7W9W1|DNAE2_BORPA Error-prone DNA polymerase - Bordetella parapertussis
>Q4ZTG0|DNAE2_PSEU2 Error-prone DNA polymerase - Pseudomonas syringae pv. syringae (strain B728a)
>Q9YD18|DNLI_AERPE DNA ligase - Aeropyrum pernix
>Q3IPX0|DNLI_NATPD DNA ligase - Natronomonas pharaonis (strain DSM 2160 / ATCC 35678)
>Q7VRX7|DNLJ_BORPE DNA ligase - Bordetella pertussis
>Q0PAT1|DNLJ_CAMJE DNA ligase - Campylobacter jejuni
>Q6NHQ4|DNLJ_CORDI DNA ligase - Corynebacterium diphtheriae
>Q7VF74|DNLJ_HELHP DNA ligase - Helicobacter hepaticus
>Q04XH0|DNLJ_LEPBL DNA ligase - Leptospira borgpetersenii serovar Hardjo-bovis (strain L550)
>Q6KI95|DNLJ_MYCMO DNA ligase - Mycoplasma mobile
>Q8CXK6|DNLJ_OCEIH DNA ligase - Oceanobacillus iheyensis
>Q4KFH1|DNLJ_PSEF5 DNA ligase - Pseudomonas fluorescens (strain Pf-5 / ATCC BAA-477)
>Q0S2J2|DNLJ_RHOSR DNA ligase - Rhodococcus sp. (strain RHA1)
>A0KVI4|DNLJ_SHESA DNA ligase - Shewanella sp. (strain ANA-3)
>Q49YU8|DNLJ_STAS1 DNA ligase - Staphylococcus saprophyticus subsp. saprophyticus (strain ATCC 15305 / DSM 20229)
>Q2JW63|DNLJ_SYNJA DNA ligase - Synechococcus sp. (strain JA-3-3Ab) (Cyanobacteria bacterium Yellowstone A-Prime)
>Q59156|DPO1_ANATH DNA polymerase I - Anaerocellum thermophilum
>P19821|DPO1_THEAQ DNA polymerase I, thermostable - Thermus aquaticus
>Q8FW50|DPO4_BRUSU DNA polymerase IV - Brucella suis
>P63989|DPO4_SALTY DNA polymerase IV - Salmonella typhimurium
>P14284|DPOZ_YEAST DNA polymerase zeta catalytic subunit - Saccharomyces cerevisiae (Baker's yeast)
>Q05212|DR102_ARATH DNA-damage-repair/toleration protein DRT102 - Arabidopsis thaliana (Mouse-ear cress)
>O14240|EAF6_SCHPO Chromatin modification-related protein eaf6 - Schizosaccharomyces pombe (Fission yeast)
>Q4UK93|END3_RICFE Endonuclease III - Rickettsia felis (Rickettsia azadi)
>Q8Z8D2|END8_SALTI Endonuclease VIII - Salmonella typhi
>Q6BNX0|EPL1_DEBHA Enhancer of polycomb-like protein 1 - Debaryomyces hansenii (Yeast) (Torulaspora hansenii)
>Q8K923|EX1_BUCAP Exodeoxyribonuclease I - Buchnera aphidicola subsp. Schizaphis graminum
>Q9PLT8|EX5B_CHLMU Exodeoxyribonuclease V beta chain - Chlamydia muridarum
>Q6L2I9|FEN_PICTO Flap structure-specific endonuclease - Picrophilus torridus
>Q633L1|FPG_BACCZ Formamidopyrimidine-DNA glycosylase - Bacillus cereus (strain ZK / E33L)
>P42371|FPG_LACLC Formamidopyrimidine-DNA glycosylase - Lactococcus lactis subsp. cremoris (Streptococcus cremoris)
>Q1MMD9|FPG_RHIL3 Formamidopyrimidine-DNA glycosylase - Rhizobium leguminosarum bv. viciae (strain 3841)
>Q9X981|FPG_SERMA Formamidopyrimidine-DNA glycosylase - Serratia marcescens
>Q9A131|FPG_STRP1 Formamidopyrimidine-DNA glycosylase - Streptococcus pyogenes serotype M1
>Q73G10|FPG_WOLPM Formamidopyrimidine-DNA glycosylase - Wolbachia pipientis wMel
>P09988|H31_SCHPO Histone H3.1/H3.2 - Schizosaccharomyces pombe (Fission yeast)
>Q7RYU8|HAT1_NEUCR Histone acetyltransferase type B catalytic subunit - Neurospora crassa
>P26583|HMGB2_HUMAN High mobility group protein B2 - Homo sapiens (Human)
>Q5GYM5|LEXA2_XANOR LexA repressor 2 - Xanthomonas oryzae pv. oryzae
>Q8XL81|LEXA_CLOPE LexA repressor - Clostridium perfringens
>Q7TY15|LEXA_MYCBO LexA repressor - Mycobacterium bovis
>Q9KVP9|LEXA_VIBCH LexA repressor - Vibrio cholerae
>Q66GE4|LIGB_YERPS DNA ligase B - Yersinia pseudotuberculosis
>Q9D1M4|MCA3_MOUSE Eukaryotic translation elongation factor 1 epsilon-1 - Mus musculus (Mouse)
>Q9C107|MCL1_SCHPO Minichromosome loss protein 1 - Schizosaccharomyces pombe (Fission yeast)
>Q5TM68|MDC1_MACMU Mediator of DNA damage checkpoint protein 1 - Macaca mulatta (Rhesus macaque)
>P32489|MEI5_YEAST Meiosis protein 5 - Saccharomyces cerevisiae (Baker's yeast)
>P57381|MFD_BUCAI Transcription-repair-coupling factor - Buchnera aphidicola subsp. Acyrthosiphon pisum (Acyrthosiphon pisum symbiotic bacterium)
>Q9IAM7|MRE11_CHICK Double-strand break repair protein MRE11 - Gallus gallus (Chicken)
>O65607|MSH3_ARATH DNA mismatch repair protein MSH3 - Arabidopsis thaliana (Mouse-ear cress)
>P0A275|MUCA_SALTY Protein mucA - Salmonella typhimurium
>Q3YXH4|MUG_SHISS G/U mismatch-specific DNA glycosylase - Shigella sonnei (strain Ss046)
>Q4INS6|MUS81_GIBZE Crossover junction endonuclease MUS81 - Gibberella zeae (Fusarium graminearum)
>Q8ZMA8|MUTH_SALTY DNA mismatch repair protein mutH - Salmonella typhimurium
>Q7WG61|MUTL_BORBR DNA mismatch repair protein mutL - Bordetella bronchiseptica (Alcaligenes bronchisepticus)
>P44494|MUTL_HAEIN DNA mismatch repair protein mutL - Haemophilus influenzae
>Q92RP4|MUTL_RHIME DNA mismatch repair protein mutL - Rhizobium meliloti (Sinorhizobium meliloti)
>P96082|MUTL_THEAQ DNA mismatch repair protein mutL - Thermus aquaticus
>O66652|MUTS_AQUAE DNA mismatch repair protein mutS - Aquifex aeolicus
>Q8G310|MUTS_BRUSU DNA mismatch repair protein mutS - Brucella suis
>Q47WN0|MUTS_COLP3 DNA mismatch repair protein mutS - Colwellia psychrerythraea (strain 34H / ATCC BAA-681) (Vibrio psychroerythus)
>Q7VKA1|MUTS_HAEDU DNA mismatch repair protein mutS - Haemophilus ducreyi
>Q65QA9|MUTS_MANSM DNA mismatch repair protein mutS - Mannheimia succiniciproducens (strain MBEL55E)
>Q9HY08|MUTS_PSEAE DNA mismatch repair protein mutS - Pseudomonas aeruginosa
>Q2S254|MUTS_SALRD DNA mismatch repair protein mutS - Salinibacter ruber (strain DSM 13855)
>Q6GHE0|MUTS_STAAR DNA mismatch repair protein mutS - Staphylococcus aureus (strain MRSA252)
>Q31KZ2|MUTS_SYNP7 DNA mismatch repair protein mutS - Synechococcus sp. (strain PCC 7942) (Anacystis nidulans R2)
>Q7NDJ2|NFI_GLOVI Endonuclease V - Gloeobacter violaceus
>Q974T1|NFI_SULTO Endonuclease V - Sulfolobus tokodaii
>Q6CC79|NHP6_YARLI Non-histone chromosomal protein 6 - Yarrowia lipolytica (Candida lipolytica)
>Q8TZ11|OGT_METKA Methylated-DNA--protein-cysteine methyltransferase - Methanopyrus kandleri
>P05066|PHR_YEAST Deoxyribodipyrimidine photo-lyase, mitochondrial precursor - Saccharomyces cerevisiae (Baker's yeast)
>Q04049|POLH_YEAST DNA polymerase eta - Saccharomyces cerevisiae (Baker's yeast)
>Q9QXK2|RAD18_MOUSE E3 ubiquitin-protein ligase RAD18 - Mus musculus (Mouse)
>Q04231|RAD33_YEAST DNA repair protein RAD33 - Saccharomyces cerevisiae (Baker's yeast)
>Q97WH0|RAD50_SULSO DNA double-strand break repair rad50 ATPase - Sulfolobus solfataricus
>P06779|RAD7_YEAST DNA repair protein RAD7 - Saccharomyces cerevisiae (Baker's yeast)
>Q97B99|RADB_THEVO DNA repair and recombination protein radB - Thermoplasma volcanium
>P65959|RADC_SHIFL DNA repair protein radC - Shigella flexneri
>Q59180|RECA_BORBU Protein recA - Borrelia burgdorferi (Lyme disease spirochete)
>O52393|RECA_CHLTE Protein recA - Chlorobium tepidum
>P62216|RECA_LACJO Protein recA - Lactobacillus johnsonii
>Q60BS8|RECA_METCA Protein recA - Methylococcus capsulatus
>Q59595|RECA_NEICI Protein recA - Neisseria cinerea
>Q6LMU2|RECA_PHOPR Protein recA - Photobacterium profundum (Photobacterium sp. (strain SS9))
>Q87XY7|RECA_PSESM Protein recA - Pseudomonas syringae pv. tomato
>Q4UK63|RECA_RICFE Protein recA - Rickettsia felis (Rickettsia azadi)
>P0A7G9|RECA_SHIFL Protein recA - Shigella flexneri
>P48294|RECA_STRLI Protein recA - Streptomyces lividans
>P14582|RECA_SYNP2 Protein recA - Synechococcus sp. (strain PCC 7002) (Agmenellum quadruplicatum)
>Q87LR1|RECA_VIBPA Protein recA - Vibrio parahaemolyticus
>Q8YED7|RECF_BRUME DNA replication and repair protein recF - Brucella melitensis
>Q9RVE0|RECF_DEIRA DNA replication and repair protein recF - Deinococcus radiodurans
>Q1GC40|RECF_LACDA DNA replication and repair protein recF - Lactobacillus delbrueckii subsp. bulgaricus (strain ATCC 11842 / DSM 20081)
>Q4KKS8|RECF_PSEF5 DNA replication and repair protein recF - Pseudomonas fluorescens (strain Pf-5 / ATCC BAA-477)
>P24900|RECF_SALTY DNA replication and repair protein recF - Salmonella typhimurium
>P68863|RECF_STAAU DNA replication and repair protein recF - Staphylococcus aureus
>Q03I76|RECF_STRTD DNA replication and repair protein recF - Streptococcus thermophilus (strain ATCC BAA-491 / LMD-9)
>Q9PHE1|RECF_XYLFA DNA replication and repair protein recF - Xylella fastidiosa
>O50224|RECG_THIFE ATP-dependent DNA helicase recG - Thiobacillus ferrooxidans (Acidithiobacillus ferrooxidans)
>Q9PB02|RECN_XYLFA DNA repair protein recN - Xylella fastidiosa
>Q3ZWX7|RECO_DEHSC DNA repair protein recO - Dehalococcoides sp. (strain CBDB1)
>Q5FJT8|RECO_LACAC DNA repair protein recO - Lactobacillus acidophilus
>Q88MY3|RECO_PSEPK DNA repair protein recO - Pseudomonas putida (strain KT2440)
>Q04N32|RECO_STRP2 DNA repair protein recO - Streptococcus pneumoniae serotype 2 (strain D39 / NCTC 7466)
>Q5E316|RECO_VIBF1 DNA repair protein recO - Vibrio fischeri (strain ATCC 700601 / ES114)
>Q8A8T6|RECR_BACTN Recombination protein recR - Bacteroides thetaiotaomicron
>Q9ABF8|RECR_CAUCR Recombination protein recR - Caulobacter crescentus (Caulobacter vibrioides)
>Q8Y3X7|RECR_LISMO Recombination protein recR - Listeria monocytogenes
>Q7N0P2|RECR_PHOLL Recombination protein recR - Photorhabdus luminescens subsp. laumondii
>Q2J2D3|RECR_RHOP2 Recombination protein recR - Rhodopseudomonas palustris (strain HaA2)
>P65994|RECR_STRP1 Recombination protein recR - Streptococcus pyogenes serotype M1
>Q83N83|RECR_TROW8 Recombination protein recR - Tropheryma whipplei (strain TW08/27) (Whipple's bacillus)
>Q0SRQ8|RECX_CLOPS Regulatory protein recX - Clostridium perfringens (strain SM101 / Type A)
>Q04BN0|RECX_LACDB Regulatory protein recX - Lactobacillus delbrueckii subsp. bulgaricus (strain ATCC BAA-365)
>Q8CV64|RECX_OCEIH Regulatory protein recX - Oceanobacillus iheyensis
>Q2YU14|RECX_STAAB Regulatory protein recX - Staphylococcus aureus (strain bovine RF122)
>Q5M191|RECX_STRT1 Regulatory protein recX - Streptococcus thermophilus (strain CNRZ 1066)
>Q89U81|RUVA_BRAJA Holliday junction ATP-dependent DNA helicase ruvA - Bradyrhizobium japonicum
>Q6D4A1|RUVA_ERWCT Holliday junction ATP-dependent DNA helicase ruvA - Erwinia carotovora subsp. atroseptica (Pectobacterium atrosepticum)
>Q5QYU4|RUVA_IDILO Holliday junction ATP-dependent DNA helicase ruvA - Idiomarina loihiensis
>A0L4V9|RUVA_MAGSM Holliday junction ATP-dependent DNA helicase ruvA - Magnetococcus sp. (strain MC-1)
>Q9JSM5|RUVA_NEIMA Holliday junction ATP-dependent DNA helicase ruvA - Neisseria meningitidis serogroup A
>Q1MC53|RUVA_RHIL3 Holliday junction ATP-dependent DNA helicase ruvA - Rhizobium leguminosarum bv. viciae (strain 3841)
>P66747|RUVA_SALTI Holliday junction ATP-dependent DNA helicase ruvA - Salmonella typhi
>Q5HFC1|RUVA_STAAC Holliday junction ATP-dependent DNA helicase ruvA - Staphylococcus aureus (strain COL)
>Q3SGT1|RUVA_THIDA Holliday junction ATP-dependent DNA helicase ruvA - Thiobacillus denitrificans (strain ATCC 25259)
>Q6FU78|RUVB1_CANGA RuvB-like helicase 1 - Candida glabrata (Yeast) (Torulopsis glabrata)
>Q5BGK3|RUVB2_EMENI RuvB-like helicase 2 - Emericella nidulans (Aspergillus nidulans)
>Q817W4|RUVB_BACCR Holliday junction ATP-dependent DNA helicase ruvB - Bacillus cereus (strain ATCC 14579 / DSM 31)
>Q1BZ36|RUVB_BURCA Holliday junction ATP-dependent DNA helicase ruvB - Burkholderia cenocepacia (strain AU 1054)
>Q254B4|RUVB_CHLFF Holliday junction ATP-dependent DNA helicase ruvB - Chlamydophila felis (strain Fe/C-56)
>Q9X719|RUVB_DEIRA Holliday junction ATP-dependent DNA helicase ruvB - Deinococcus radiodurans
>Q5X4Y6|RUVB_LEGPA Holliday junction ATP-dependent DNA helicase ruvB - Legionella pneumophila (strain Paris)
>P75242|RUVB_MYCPN Holliday junction ATP-dependent DNA helicase ruvB - Mycoplasma pneumoniae
>Q6A8K7|RUVB_PROAC Holliday junction ATP-dependent DNA helicase ruvB - Propionibacterium acnes
>Q8Y236|RUVB_RALSO Holliday junction ATP-dependent DNA helicase ruvB - Ralstonia solanacearum (Pseudomonas solanacearum)
>P66756|RUVB_SALTI Holliday junction ATP-dependent DNA helicase ruvB - Salmonella typhi
>P66757|RUVB_STAAM Holliday junction ATP-dependent DNA helicase ruvB - Staphylococcus aureus (strain Mu50 / ATCC 700699)
>Q2LRA8|RUVB_SYNAS Holliday junction ATP-dependent DNA helicase ruvB - Syntrophus aciditrophicus (strain SB)
>Q2YRD0|RUVC_BRUA2 Crossover junction endodeoxyribonuclease ruvC - Brucella abortus (strain 2308)
>Q824M6|RUVC_CHLCV Crossover junction endodeoxyribonuclease ruvC - Chlamydophila caviae
>Q2SCL1|RUVC_HAHCH Crossover junction endodeoxyribonuclease ruvC - Hahella chejuensis (strain KCTC 2396)
>P66760|RUVC_MYCTU Crossover junction endodeoxyribonuclease ruvC - Mycobacterium tuberculosis
>Q1MC56|RUVC_RHIL3 Crossover junction endodeoxyribonuclease ruvC - Rhizobium leguminosarum bv. viciae (strain 3841)
>Q8PHU9|RUVC_XANAC Crossover junction endodeoxyribonuclease ruvC - Xanthomonas axonopodis pv. citri
>Q8IY18|SMC5_HUMAN Structural maintenance of chromosomes protein 5 - Homo sapiens (Human)
>O82491|SPT16_ARATH FACT complex subunit SPT16 - Arabidopsis thaliana (Mouse-ear cress)
>Q9PHE7|SSB1_XYLFA Single-stranded DNA-binding protein 1 - Xylella fastidiosa
>Q9XJG4|SSB_BPP1 Single-stranded DNA-binding protein - Bacteriophage P1
>P44409|SSB_HAEIN Single-stranded DNA-binding protein - Haemophilus influenzae
>Q98M41|SSB_RHILO Single-stranded DNA-binding protein - Rhizobium loti (Mesorhizobium loti)
>O85824|SSB_THETH Single-stranded DNA-binding protein - Thermus thermophilus
>Q04678|SSRP1_CHICK FACT complex subunit SSRP1 - Gallus gallus (Chicken)
>Q5KG22|SWC4_CRYNE SWR1-complex protein 4 - Cryptococcus neoformans (Filobasidiella neoformans)
>P11388|TOP2A_HUMAN DNA topoisomerase 2-alpha - Homo sapiens (Human)
>Q4PFA5|UBC2_USTMA Ubiquitin-conjugating enzyme E2 2 - Ustilago maydis (Smut fungus)
>O94782|UBP1_HUMAN Ubiquitin carboxyl-terminal hydrolase 1 - Homo sapiens (Human)
>Q0TEQ8|UNG_ECOL5 Uracil-DNA glycosylase - Escherichia coli O6:K15:H31 (strain 536 / UPEC)
>Q9ZJN9|UNG_HELPJ Uracil-DNA glycosylase - Helicobacter pylori J99 (Campylobacter pylori J99)
>Q9CBS3|UNG_MYCLE Uracil-DNA glycosylase - Mycobacterium leprae
>Q1I5T6|UNG_PSEE4 Uracil-DNA glycosylase - Pseudomonas entomophila (strain L48)
>Q5HI95|UNG_STAAC Uracil-DNA glycosylase - Staphylococcus aureus (strain COL)
>Q03KM6|UNG_STRTD Uracil-DNA glycosylase - Streptococcus thermophilus (strain ATCC BAA-491 / LMD-9)
>Q890X9|UVRA_CLOTE UvrABC system protein A - Clostridium tetani
>P57979|UVRA_PASMU UvrABC system protein A - Pasteurella multocida
>Q8NZJ2|UVRA_STRP8 UvrABC system protein A - Streptococcus pyogenes serotype M18
>Q64T09|UVRB_BACFR UvrABC system protein B - Bacteroides fragilis
>Q480C7|UVRB_COLP3 UvrABC system protein B - Colwellia psychrerythraea (strain 34H / ATCC BAA-681) (Vibrio psychroerythus)
>Q88YI8|UVRB_LACPL UvrABC system protein B - Lactobacillus plantarum
>P56996|UVRB_NEIMA UvrABC system protein B - Neisseria meningitidis serogroup A
>Q4UKL6|UVRB_RICFE UvrABC system protein B - Rickettsia felis (Rickettsia azadi)
>Q48SZ1|UVRB_STRPM UvrABC system protein B - Streptococcus pyogenes serotype M28
>Q87AT6|UVRB_XYLFT UvrABC system protein B - Xylella fastidiosa (strain Temecula1 / ATCC 700964)
>Q6G041|UVRC_BARQU UvrABC system protein C - Bartonella quintana (Rochalimaea quintana)
>Q9PLD1|UVRC_CHLMU UvrABC system protein C - Chlamydia muridarum
>P0A8G1|UVRC_ECOL6 UvrABC system protein C - Escherichia coli O6
>Q5R0A6|UVRC_IDILO UvrABC system protein C - Idiomarina loihiensis
>Q8PRZ8|UVRC_METMA UvrABC system protein C - Methanosarcina mazei (Methanosarcina frisia)
>Q8CXB4|UVRC_OCEIH UvrABC system protein C - Oceanobacillus iheyensis
>Q8Y0H3|UVRC_RALSO UvrABC system protein C - Ralstonia solanacearum (Pseudomonas solanacearum)
>Q32HE0|UVRC_SHIDS UvrABC system protein C - Shigella dysenteriae serotype 1 (strain Sd197)
>Q1JBZ4|UVRC_STRPB UvrABC system protein C - Streptococcus pyogenes serotype M12 (strain MGAS2096)
>Q73JT1|UVRC_TREDE UvrABC system protein C - Treponema denticola
>Q06728|UVSX_BPT6 Recombination and repair protein - Bacteriophage T6
>O21951|VHED_BPR06 Single-stranded DNA-binding protein - Bacteriophage RB6
>O59773|VID21_SCHPO Chromatin modification-related protein vid21 - Schizosaccharomyces pombe (Fission yeast)
>P18887|XRCC1_HUMAN DNA-repair protein XRCC1 - Homo sapiens (Human)
>Q59020|Y1625_METJA Uncharacterized protein MJ1625 - Methanococcus jannaschii
>O67944|Y2203_AQUAE Uncharacterized protein aq_2203 - Aquifex aeolicus
>Q9HN31|Y2274_HALSA UPF0213 protein VNG2274C - Halobacterium salinarium (Halobacterium halobium)
>Q8CQU1|Y2295_STAES UPF0213 protein SE_2295 - Staphylococcus epidermidis (strain ATCC 12228)
>Q9V216|Y258_PYRAB UPF0273 protein PYRAB02580 - Pyrococcus abyssi
>P22674|CCNO_HUMAN Cyclin-O - Homo sapiens (Human)
>Q01454|CTF4_YEAST DNA polymerase alpha-binding protein - Saccharomyces cerevisiae (Baker's yeast)
>Q13619|CUL4A_HUMAN Cullin-4A - Homo sapiens (Human)
>Q9H816|DCR1B_HUMAN DNA cross-link repair 1B protein - Homo sapiens (Human)
>Q7MLY4|DNAE2_VIBVY Error-prone DNA polymerase - Vibrio vulnificus (strain YJ016)
>Q92LA6|DNE21_RHIME Error-prone DNA polymerase 1 - Rhizobium meliloti (Sinorhizobium meliloti)
>Q6FVD8|DNL4_CANGA DNA ligase 4 - Candida glabrata (Yeast) (Torulopsis glabrata)
>P44121|DNLI_HAEIN DNA ligase - Haemophilus influenzae
>Q4JAM1|DNLI_SULAC DNA ligase - Sulfolobus acidocaldarius
>Q8A9C1|DNLJ_BACTN DNA ligase - Bacteroides thetaiotaomicron
>A0K8E8|DNLJ_BURCH DNA ligase - Burkholderia cenocepacia (strain HI2424)
>Q8KF74|DNLJ_CHLTE DNA ligase - Chlorobium tepidum
>Q6API9|DNLJ_DESPS DNA ligase - Desulfotalea psychrophila
>Q74ER9|DNLJ_GEOSL DNA ligase - Geobacter sulfurreducens
>Q1GBF7|DNLJ_LACDA DNA ligase - Lactobacillus delbrueckii subsp. bulgaricus (strain ATCC 11842 / DSM 20081)
>Q6F1V7|DNLJ_MESFL DNA ligase - Mesoplasma florum (Acholeplasma florum)
>Q4FPL3|DNLJ_PELUB DNA ligase - Pelagibacter ubique
>Q8XZJ7|DNLJ_RALSO DNA ligase - Ralstonia solanacearum (Pseudomonas solanacearum)
>Q1AZ75|DNLJ_RUBXD DNA ligase - Rubrobacter xylanophilus (strain DSM 9941 / NBRC 16129)
>Q01NV7|DNLJ_SOLUE DNA ligase - Solibacter usitatus (strain Ellin6076)
>Q1JHP3|DNLJ_STRPD DNA ligase - Streptococcus pyogenes serotype M2 (strain MGAS10270)
>Q47SC6|DNLJ_THEFY DNA ligase - Thermobifida fusca (strain YX)
>Q4UTB0|DNLJ_XANC8 DNA ligase - Xanthomonas campestris pv. campestris (strain 8004)
>Q9CDS1|DPO1_LACLA DNA polymerase I - Lactococcus lactis subsp. lactis (Streptococcus lactis)
>P63985|DPO41_MYCTU DNA polymerase IV 1 - Mycobacterium tuberculosis
>Q72MY7|DPO4_LEPIC DNA polymerase IV - Leptospira interrogans serogroup Icterohaemorrhagiae serovar copenhageni
>Q8K5Y2|DPO4_STRP3 DNA polymerase IV - Streptococcus pyogenes serotype M3
>P28340|DPOD1_HUMAN DNA polymerase delta catalytic subunit - Homo sapiens (Human)
>P30316|DPOD_SCHPO DNA polymerase delta catalytic subunit - Schizosaccharomyces pombe (Fission yeast)
>P06746|DPOLB_HUMAN DNA polymerase beta - Homo sapiens (Human)
>Q6BT38|EAF3_DEBHA Chromatin modification-related protein EAF3 - Debaryomyces hansenii (Yeast) (Torulaspora hansenii)
>P04418|END5_BPT4 Endonuclease V - Bacteriophage T4
>Q8L6Z7|EXO1_ARATH Exonuclease 1 - Arabidopsis thaliana (Mouse-ear cress)
>Q9HJD4|FEN_THEAC Flap structure-specific endonuclease - Thermoplasma acidophilum
>Q7W185|FPG_BORPA Formamidopyrimidine-DNA glycosylase - Bordetella parapertussis
>Q3SWN3|FPG_NITWN Formamidopyrimidine-DNA glycosylase - Nitrobacter winogradskyi (strain Nb-255 / ATCC 25391)
>Q9L7T2|FPG_PSEAE Formamidopyrimidine-DNA glycosylase - Pseudomonas aeruginosa
>Q0S2E0|FPG_RHOSR Formamidopyrimidine-DNA glycosylase - Rhodococcus sp. (strain RHA1)
>Q329M2|FPG_SHIDS Formamidopyrimidine-DNA glycosylase - Shigella dysenteriae serotype 1 (strain Sd197)
>Q7U4V2|FPG_SYNPX Formamidopyrimidine-DNA glycosylase - Synechococcus sp. (strain WH8102)
>Q8ZJP0|FPG_YERPE Formamidopyrimidine-DNA glycosylase - Yersinia pestis
>Q8W5R1|GENL2_ORYSJ Flap endonuclease GEN-like 2 - Oryza sativa subsp. japonica (Rice)
>Q5KA91|H3_CRYNE Histone H3 - Cryptococcus neoformans (Filobasidiella neoformans)
>Q6FXI8|HAT2_CANGA Histone acetyltransferase type B subunit 2 - Candida glabrata (Yeast) (Torulopsis glabrata)
>P0A3R3|HEXA_STRPN DNA mismatch repair protein hexA - Streptococcus pneumoniae
>P17879|HS71B_MOUSE Heat shock 70 kDa protein 1B - Mus musculus (Mouse)
>Q7U8R3|KAIC_SYNPX Circadian clock protein kinase kaiC - Synechococcus sp. (strain WH8102)
>Q8ZJ16|LEXA_YERPE LexA repressor - Yersinia pestis
>P53150|LIF1_YEAST Ligase-interacting factor 1 - Saccharomyces cerevisiae (Baker's yeast)
>Q88D59|LIGB_PSEPK DNA ligase B - Pseudomonas putida (strain KT2440)
>Q9AKD5|MFD_RICTY Transcription-repair-coupling factor - Rickettsia typhi
>P62132|MRE11_NANEQ DNA double-strand break repair protein mre11 - Nanoarchaeum equitans
>O04716|MSH6_ARATH DNA mismatch repair protein MSH6-1 - Arabidopsis thaliana (Mouse-ear cress)
>Q8FEA9|MUTH_ECOL6 DNA mismatch repair protein mutH - Escherichia coli O6
>P57633|MUTL_BUCAI DNA mismatch repair protein mutL - Buchnera aphidicola subsp. Acyrthosiphon pisum (Acyrthosiphon pisum symbiotic bacterium)
>Q9CDL1|MUTL_LACLA DNA mismatch repair protein mutL - Lactococcus lactis subsp. lactis (Streptococcus lactis)
>Q9ZC88|MUTL_RICPR DNA mismatch repair protein mutL - Rickettsia prowazekii
>Q8PJX2|MUTL_XANAC DNA mismatch repair protein mutL - Xanthomonas axonopodis pv. citri
>Q65JE2|MUTS_BACLD DNA mismatch repair protein mutS - Bacillus licheniformis (strain DSM 13 / ATCC 14580)
>Q9AC54|MUTS_CAUCR DNA mismatch repair protein mutS - Caulobacter crescentus (Caulobacter vibrioides)
>Q8FEL3|MUTS_ECOL6 DNA mismatch repair protein mutS - Escherichia coli O6
>Q9CDK9|MUTS_LACLA DNA mismatch repair protein mutS - Lactococcus lactis subsp. lactis (Streptococcus lactis)
>Q3JCL5|MUTS_NITOC DNA mismatch repair protein mutS - Nitrosococcus oceani (strain ATCC 19707 / NCIMB 11848)
>P56883|MUTS_RHIME DNA mismatch repair protein mutS - Rhizobium meliloti (Sinorhizobium meliloti)
>Q0HL63|MUTS_SHESM DNA mismatch repair protein mutS - Shewanella sp. (strain MR-4)
>Q04I96|MUTS_STRP2 DNA mismatch repair protein mutS - Streptococcus pneumoniae serotype 2 (strain D39 / NCTC 7466)
>O83348|MUTS_TREPA DNA mismatch repair protein mutS - Treponema pallidum
>Q8K203|NEIL3_MOUSE Endonuclease VIII-like 3 - Mus musculus (Mouse)
>O66824|NFI_AQUAE Endonuclease V - Aquifex aeolicus
>Q9UYX5|NFI_PYRAB Endonuclease V - Pyrococcus abyssi
>Q2P5R1|NFI_XANOM Endonuclease V - Xanthomonas oryzae pv. oryzae (strain MAFF 311018)
>P0A2U0|OGT_SALTY Methylated-DNA--protein-cysteine methyltransferase - Salmonella typhimurium
>P64318|PCRA_STAAM ATP-dependent DNA helicase pcrA - Staphylococcus aureus (strain Mu50 / ATCC 700699)
>Q04449|PHR_BACPF Deoxyribodipyrimidine photo-lyase - Bacillus pseudofirmus
>Q6BS60|POB3_DEBHA FACT complex subunit POB3 - Debaryomyces hansenii (Yeast) (Torulaspora hansenii)
>P31244|RAD16_YEAST DNA repair protein RAD16 - Saccharomyces cerevisiae (Baker's yeast)
>P62133|RAD50_HALVO DNA double-strand break repair rad50 ATPase - Halobacterium volcanii (Haloferax volcanii)
>Q12223|RAD59_YEAST DNA repair protein RAD59 - Saccharomyces cerevisiae (Baker's yeast)
>O29269|RADA_ARCFU DNA repair and recombination protein radA - Archaeoglobus fulgidus
>O27436|RADA_METTH DNA repair and recombination protein radA - Methanobacterium thermoautotrophicum
>Q97BJ9|RADA_THEVO DNA repair and recombination protein radA - Thermoplasma volcanium
>Q08784|RECA_ACEAC Protein recA - Acetobacter aceti
>P22841|RECA_BACFR Protein recA - Bacteroides fragilis
>Q895I5|RECA_CLOTE Protein recA - Clostridium tetani
>P33037|RECA_ENTAG Protein recA - Enterobacter agglomerans (Erwinia herbicola) (Pantoea agglomerans)
>P48290|RECA_LEPBI Protein recA - Leptospira biflexa
>O86411|RECA_NEISI Protein recA - Neisseria sicca
>Q7UZU3|RECA_PROMP Protein recA - Prochlorococcus marinus subsp. pastoris (strain CCMP 1378 / MED4)
>P17479|RECA_SERMA Protein recA - Serratia marcescens
>P68844|RECA_STAAN Protein recA - Staphylococcus aureus (strain N315)
>P61500|RECA_THET2 Protein recA - Thermus thermophilus (strain HB27 / ATCC BAA-163 / DSM 7039)
>O30633|RECA_XANOR Protein recA - Xanthomonas oryzae pv. oryzae
>Q6CYR6|RECF_ERWCT DNA replication and repair protein recF - Erwinia carotovora subsp. atroseptica (Pectobacterium atrosepticum)
>Q056V0|RECF_LEPBL DNA replication and repair protein recF - Leptospira borgpetersenii serovar Hardjo-bovis (strain L550)
>Q04HR3|RECF_OENOB DNA replication and repair protein recF - Oenococcus oeni (strain BAA-331 / PSU-1)
>Q98BH1|RECF_RHILO DNA replication and repair protein recF - Rhizobium loti (Mesorhizobium loti)
>Q04HV1|RECF_STRP2 DNA replication and repair protein recF - Streptococcus pneumoniae serotype 2 (strain D39 / NCTC 7466)
>Q31JS3|RECF_THICR DNA replication and repair protein recF - Thiomicrospira crunogena (strain XCL-2)
>Q9ZJA1|RECG_HELPJ ATP-dependent DNA helicase recG - Helicobacter pylori J99 (Campylobacter pylori J99)
>Q9WXF2|RECN_DEIRA DNA repair protein recN - Deinococcus radiodurans
>Q81LT9|RECO_BACAN DNA repair protein recO - Bacillus anthracis
>Q2JDJ2|RECO_FRASC DNA repair protein recO - Frankia sp. (strain CcI3)
>Q92BQ0|RECO_LISIN DNA repair protein recO - Listeria innocua
>P57974|RECO_PASMU DNA repair protein recO - Pasteurella multocida
>Q2IWU2|RECO_RHOP2 DNA repair protein recO - Rhodopseudomonas palustris (strain HaA2)
>Q5HFJ4|RECO_STAAC DNA repair protein recO - Staphylococcus aureus (strain COL)
>Q8YMF7|RECR_ANASP Recombination protein recR - Anabaena sp. (strain PCC 7120)
>Q89BN4|RECR_BRAJA Recombination protein recR - Bradyrhizobium japonicum
>Q14I28|RECR_FRAT1 Recombination protein recR - Francisella tularensis subsp. tularensis (strain FSC 198)
>Q048W6|RECR_LACDB Recombination protein recR - Lactobacillus delbrueckii subsp. bulgaricus (strain ATCC BAA-365)
>Q9JUB6|RECR_NEIMA Recombination protein recR - Neisseria meningitidis serogroup A
>Q9I3H9|RECR_PSEAE Recombination protein recR - Pseudomonas aeruginosa
>Q1AYP4|RECR_RUBXD Recombination protein recR - Rubrobacter xylanophilus (strain DSM 9941 / NBRC 16129)
>Q2YVW5|RECR_STAAB Recombination protein recR - Staphylococcus aureus (strain bovine RF122)
>Q9PCH1|RECR_XYLFA Recombination protein recR - Xylella fastidiosa
>P37863|RECX_AZOVI Regulatory protein recX - Azotobacter vinelandii
>Q1R802|RECX_ECOUT Regulatory protein recX - Escherichia coli (strain UTI89 / UPEC)
>Q8Y6J1|RECX_LISMO Regulatory protein recX - Listeria monocytogenes
>Q9RDT9|RECX_PSETO Regulatory protein recX - Pseudomonas tolaasii
>P59210|RECX_STRA5 Regulatory protein recX - Streptococcus agalactiae serotype V
>Q8DC50|RECX_VIBVU Regulatory protein recX - Vibrio vulnificus
>O74331|RLP1_SCHPO DNA-repair protein rlp1 - Schizosaccharomyces pombe (Fission yeast)
>P39956|RPH1_YEAST DNA damage-responsive transcriptional repressor RPH1 - Saccharomyces cerevisiae (Baker's yeast)
>O05392|RUVA_BACSU Holliday junction ATP-dependent DNA helicase ruvA - Bacillus subtilis
>Q62HA8|RUVA_BURMA Holliday junction ATP-dependent DNA helicase ruvA - Burkholderia mallei (Pseudomonas mallei)
>O84509|RUVA_CHLTR Holliday junction ATP-dependent DNA helicase ruvA - Chlamydia trachomatis
>Q02VS6|RUVA_LACLS Holliday junction ATP-dependent DNA helicase ruvA - Lactococcus lactis subsp. cremoris (strain SK11)
>Q4A7W5|RUVA_MYCH7 Holliday junction ATP-dependent DNA helicase ruvA - Mycoplasma hyopneumoniae (strain 7448)
>Q4K7D8|RUVA_PSEF5 Holliday junction ATP-dependent DNA helicase ruvA - Pseudomonas fluorescens (strain Pf-5 / ATCC BAA-477)
>Q0HUZ0|RUVA_SHESR Holliday junction ATP-dependent DNA helicase ruvA - Shewanella sp. (strain MR-7)
>Q820F4|RUVA_STRAW Holliday junction ATP-dependent DNA helicase ruvA - Streptomyces avermitilis
>Q31KU1|RUVA_SYNP7 Holliday junction ATP-dependent DNA helicase ruvA - Synechococcus sp. (strain PCC 7942) (Anacystis nidulans R2)
>Q8PHV0|RUVA_XANAC Holliday junction ATP-dependent DNA helicase ruvA - Xanthomonas axonopodis pv. citri
>Q9C0X6|RUVB1_SCHPO RuvB-like helicase 1 - Schizosaccharomyces pombe (Fission yeast)
>Q6F991|RUVB_ACIAD Holliday junction ATP-dependent DNA helicase ruvB - Acinetobacter sp. (strain ADP1)
>Q6G5R1|RUVB_BARHE Holliday junction ATP-dependent DNA helicase ruvB - Bartonella henselae (Rochalimaea henselae)
>Q2SZ55|RUVB_BURTA Holliday junction ATP-dependent DNA helicase ruvB - Burkholderia thailandensis (strain E264 / ATCC 700388 / DSM 13276 / CIP 106301)
>Q1RAS4|RUVB_ECOUT Holliday junction ATP-dependent DNA helicase ruvB - Escherichia coli (strain UTI89 / UPEC)
>Q2SCL3|RUVB_HAHCH Holliday junction ATP-dependent DNA helicase ruvB - Hahella chejuensis (strain KCTC 2396)
>Q65UP0|RUVB_MANSM Holliday junction ATP-dependent DNA helicase ruvB - Mannheimia succiniciproducens (strain MBEL55E)
>Q02IC9|RUVB_PSEAB Holliday junction ATP-dependent DNA helicase ruvB - Pseudomonas aeruginosa (strain UCBPP-PA14)
>Q3J0F8|RUVB_RHOS4 Holliday junction ATP-dependent DNA helicase ruvB - Rhodobacter sphaeroides (strain ATCC 17023 / 2.4.1 / NCIB 8253 / DSM 158)
>Q0HUZ1|RUVB_SHESR Holliday junction ATP-dependent DNA helicase ruvB - Shewanella sp. (strain MR-7)
>Q9L291|RUVB_STRCO Holliday junction ATP-dependent DNA helicase ruvB - Streptomyces coelicolor
>Q57396|RUVB_SYNY3 Holliday junction ATP-dependent DNA helicase ruvB - Synechocystis sp. (strain PCC 6803)
>Q2P575|RUVB_XANOM Holliday junction ATP-dependent DNA helicase ruvB - Xanthomonas oryzae pv. oryzae (strain MAFF 311018)
>Q63QX7|RUVC_BURPS Crossover junction endodeoxyribonuclease ruvC - Burkholderia pseudomallei (Pseudomonas pseudomallei)
>Q483C6|RUVC_COLP3 Crossover junction endodeoxyribonuclease ruvC - Colwellia psychrerythraea (strain 34H / ATCC BAA-681) (Vibrio psychroerythus)
>Q4K7D7|RUVC_PSEF5 Crossover junction endodeoxyribonuclease ruvC - Pseudomonas fluorescens (strain Pf-5 / ATCC BAA-477)
>Q32H98|RUVC_SHIDS Crossover junction endodeoxyribonuclease ruvC - Shigella dysenteriae serotype 1 (strain Sd197)
>Q8RAN4|RUVC_THETN Crossover junction endodeoxyribonuclease ruvC - Thermoanaerobacter tengcongensis
>P38751|SHU1_YEAST Suppressor of HU sensitivity involved in recombination protein 1 - Saccharomyces cerevisiae (Baker's yeast)
>P38935|SMBP2_HUMAN DNA-binding protein SMUBP-2 - Homo sapiens (Human)
>Q9UQE7|SMC3_HUMAN Structural maintenance of chromosomes protein 3 - Homo sapiens (Human)
>Q82CI4|SSB2_STRAW Single-stranded DNA-binding protein 2 - Streptomyces avermitilis
>Q8VMM4|SSBW_PSEPU Single-stranded DNA-binding protein - Pseudomonas putida
>Q823K0|SSB_CHLCV Single-stranded DNA-binding protein - Chlamydophila caviae
>Q8EA81|SSB_SHEON Single-stranded DNA-binding protein - Shewanella oneidensis
>Q12004|TFB4_YEAST RNA polymerase II transcription factor B subunit 4 - Saccharomyces cerevisiae (Baker's yeast)
>P07636|TRA_BPMU Transposase - Bacteriophage Mu
>Q9BQ50|TREX2_HUMAN Three prime repair exonuclease 2 - Homo sapiens (Human)
>P0AG13|UMUD_SHIFL Protein umuD - Shigella flexneri
>Q8Y9X7|UNG1_LISMO Uracil-DNA glycosylase 1 - Listeria monocytogenes
>P53764|UNG_BHV1C Uracil-DNA glycosylase - Bovine herpesvirus 1.1 (strain Cooper) (BoHV-1) (Infectious bovine rhinotracheitis virus)
>Q182G9|UNG_CLOD6 Uracil-DNA glycosylase - Clostridium difficile (strain 630)
>Q2A4Q4|UNG_FRATH Uracil-DNA glycosylase - Francisella tularensis subsp. holarctica (strain LVS)
>Q03AI1|UNG_LACC3 Uracil-DNA glycosylase - Lactobacillus casei (strain ATCC 334)
>Q9JUC4|UNG_NEIMA Uracil-DNA glycosylase - Neisseria meningitidis serogroup A
>P67074|UNG_SALTI Uracil-DNA glycosylase - Salmonella typhi
>Q8DTV8|UNG_STRMU Uracil-DNA glycosylase - Streptococcus mutans
>Q7MNR0|UNG_VIBVY Uracil-DNA glycosylase - Vibrio vulnificus (strain YJ016)
>Q928A5|UVRA_LISIN UvrABC system protein A - Listeria innocua
>P0A195|UVRA_SALTY UvrABC system protein A - Salmonella typhimurium
>Q8PN26|UVRA_XANAC UvrABC system protein A - Xanthomonas axonopodis pv. citri
>Q62CK6|UVRB_BURMA UvrABC system protein B - Burkholderia mallei (Pseudomonas mallei)
>Q5NFN4|UVRB_FRATT UvrABC system protein B - Francisella tularensis subsp. tularensis
>Q605S7|UVRB_METCA UvrABC system protein B - Methylococcus capsulatus
>Q7TV80|UVRB_PROMM UvrABC system protein B - Prochlorococcus marinus (strain MIT 9313)
>P67425|UVRB_STAAN UvrABC system protein B - Staphylococcus aureus (strain N315)
>Q8R8M4|UVRB_THETN UvrABC system protein B - Thermoanaerobacter tengcongensis
>Q3M542|UVRC_ANAVT UvrABC system protein C - Anabaena variabilis (strain ATCC 29413 / PCC 7937)
>Q8YGA9|UVRC_BRUME UvrABC system protein C - Brucella melitensis
>Q47Z18|UVRC_COLP3 UvrABC system protein C - Colwellia psychrerythraea (strain 34H / ATCC BAA-681) (Vibrio psychroerythus)
>Q747I7|UVRC_GEOSL UvrABC system protein C - Geobacter sulfurreducens
>Q6AF49|UVRC_LEIXX UvrABC system protein C - Leifsonia xyli subsp. xyli
>Q741E5|UVRC_MYCPA UvrABC system protein C - Mycobacterium paratuberculosis
>Q7V7L7|UVRC_PROMM UvrABC system protein C - Prochlorococcus marinus (strain MIT 9313)
>Q1RIW9|UVRC_RICBR UvrABC system protein C - Rickettsia bellii (strain RML369-C)
>Q6GA68|UVRC_STAAS UvrABC system protein C - Staphylococcus aureus (strain MSSA476)
>Q2JM21|UVRC_SYNJB UvrABC system protein C - Synechococcus sp. (strain JA-2-3B'a(2-13)) (Cyanobacteria bacterium Yellowstone B-Prime)
>Q5GSR4|UVRC_WOLTR UvrABC system protein C - Wolbachia sp. subsp. Brugia malayi (strain TRS)
>P20313|VHED_BPT3 Helix-destabilizing protein - Bacteriophage T3
>Q8CG07|WRIP1_RAT ATPase WRNIP1 - Rattus norvegicus (Rat)
>Q73FH3|Y033_BACC1 UPF0213 protein BCE_0033 - Bacillus cereus (strain ATCC 10987)
>Q1JL34|Y1198_STRPC UPF0213 protein MGAS9429_Spy1198 - Streptococcus pyogenes serotype M12 (strain MGAS9429)
>Q05380|YAT1_SYNP1 Uncharacterized 31.6 kDa protein in atpI 5'region - Synechococcus sp. (strain PCC 6716)
>P23477|ADDB_BACSU ATP-dependent nuclease subunit B - Bacillus subtilis
>Q6CSB9|ARP4_KLULA Actin-related protein 4 - Kluyveromyces lactis (Yeast) (Candida sphaerica)
>P38398|BRCA1_HUMAN Breast cancer type 1 susceptibility protein - Homo sapiens (Human)
>Q87JP5|CRYD_VIBPA Cryptochrome DASH - Vibrio parahaemolyticus
>Q6PJP8|DCR1A_HUMAN DNA cross-link repair 1A protein - Homo sapiens (Human)
>Q8XHQ0|DISA_CLOPE DNA integrity scanning protein disA - Clostridium perfringens
>Q8FRX6|DNAE2_COREF Error-prone DNA polymerase - Corynebacterium efficiens
>Q67N73|DNAE2_SYMTH Error-prone DNA polymerase - Symbiobacterium thermophilum
>Q4WVG8|DNL4_ASPFU DNA ligase 4 - Aspergillus fumigatus (Sartorya fumigata)
>Q27474|DNLI_CAEEL DNA ligase - Caenorhabditis elegans
>Q9HHC4|DNLI_PYRKO DNA ligase - Pyrococcus kodakaraensis (Thermococcus kodakaraensis)
>Q5WJ30|DNLJ_BACSK DNA ligase - Bacillus clausii (strain KSM-K16)
>Q89B02|DNLJ_BUCBP DNA ligase - Buchnera aphidicola subsp. Baizongia pistaciae
>Q9RSQ5|DNLJ_DEIRA DNA ligase - Deinococcus radiodurans
>Q8RI94|DNLJ_FUSNN DNA ligase - Fusobacterium nucleatum subsp. nucleatum
>Q5FLL4|DNLJ_LACAC DNA ligase - Lactobacillus acidophilus
>Q65RN7|DNLJ_MANSM DNA ligase - Mannheimia succiniciproducens (strain MBEL55E)
>Q3A2F5|DNLJ_PELCD DNA ligase - Pelobacter carbinolicus (strain DSM 2380 / Gra Bd 1)
>Q0KA11|DNLJ_RALEH DNA ligase - Ralstonia eutropha (strain ATCC 17699 / H16 / DSM 428 / Stanier 337) (Cupriavidus necator (strain ATCC 17699 / H16 / D
>Q68W27|DNLJ_RICTY DNA ligase - Rickettsia typhi
>Q1GGT5|DNLJ_SILST DNA ligase - Silicibacter sp. (strain TM1040)
>Q8P1L1|DNLJ_STRP8 DNA ligase - Streptococcus pyogenes serotype M18
>Q0AZZ5|DNLJ_SYNWW DNA ligase - Syntrophomonas wolfei subsp. wolfei (strain Goettingen)
>Q5GS88|DNLJ_WOLTR DNA ligase - Wolbachia sp. subsp. Brugia malayi (strain TRS)
>Q9ZJE9|DPO1_HELPJ DNA polymerase I - Helicobacter pylori J99 (Campylobacter pylori J99)
>P54545|DPO41_BACSU DNA polymerase IV 1 - Bacillus subtilis
>Q9HQT4|DPO4_HALSA DNA polymerase IV - Halobacterium salinarium (Halobacterium halobium)
>Q49YT9|DPO4_STAS1 DNA polymerase IV - Staphylococcus saprophyticus subsp. saprophyticus (strain ATCC 15305 / DSM 20229)
>P13382|DPOA_YEAST DNA polymerase alpha catalytic subunit A - Saccharomyces cerevisiae (Baker's yeast)
>Q9DE46|DPOLA_XENLA DNA polymerase alpha catalytic subunit - Xenopus laevis (African clawed frog)
>Q59K07|EAF3_CANAL Chromatin modification-related protein EAF3 - Candida albicans (Yeast)
>Q9QZD4|ERCC4_MOUSE DNA repair endonuclease XPF - Mus musculus (Mouse)
>P44945|EX5C_HAEIN Exodeoxyribonuclease V gamma chain - Haemophilus influenzae
>Q4JAN1|FEN_SULAC Flap structure-specific endonuclease - Sulfolobus acidocaldarius
>Q1LTS6|FPG_BAUCH Formamidopyrimidine-DNA glycosylase - Baumannia cicadellinicola subsp. Homalodisca coagulata
>Q48AD4|FPG_COLP3 Formamidopyrimidine-DNA glycosylase - Colwellia psychrerythraea (strain 34H / ATCC BAA-681) (Vibrio psychroerythus)
>Q5FN17|FPG_GLUOX Formamidopyrimidine-DNA glycosylase - Gluconobacter oxydans (Gluconobacter suboxydans)
>Q8Y6W7|FPG_LISMO Formamidopyrimidine-DNA glycosylase - Listeria monocytogenes
>Q82S12|FPG_NITEU Formamidopyrimidine-DNA glycosylase - Nitrosomonas europaea
>Q15ZV5|FPG_PSEA6 Formamidopyrimidine-DNA glycosylase - Pseudoalteromonas atlantica (strain T6c / BAA-1087)
>Q0HPK4|FPG_SHESR Formamidopyrimidine-DNA glycosylase - Shewanella sp. (strain MR-7)
>P59065|FPG_SYNEL Formamidopyrimidine-DNA glycosylase - Synechococcus elongatus (Thermosynechococcus elongatus)
>Q9LPD2|GENL1_ARATH Flap endonuclease GEN-like 1 - Arabidopsis thaliana (Mouse-ear cress)
>Q6BRG3|H2A2_DEBHA Histone H2A.2 - Debaryomyces hansenii (Yeast) (Torulaspora hansenii)
>Q6BMU4|H33_DEBHA Histone H3.3 - Debaryomyces hansenii (Yeast) (Torulaspora hansenii)
>Q6DL03|H3_CHAGB Histone H3 - Chaetomium globosum (Soil fungus)
>Q4WEI5|HAT2_ASPFU Histone acetyltransferase type B subunit 2 - Aspergillus fumigatus (Sartorya fumigata)
>Q6L8L5|KAIC_SYNP2 Circadian clock protein kinase kaiC - Synechococcus sp. (strain PCC 7002) (Agmenellum quadruplicatum)
>P06855|KIPN_BPT4 Polynucleotide kinase - Bacteriophage T4
>P0A7C4|LEXA_ECO57 LexA repressor - Escherichia coli O157:H7
>Q5LRH4|LEXA_SILPO LexA repressor - Silicibacter pomeroyi
>Q1I3X5|LIGB_PSEE4 DNA ligase B - Pseudomonas entomophila (strain L48)
>P51948|MAT1_HUMAN CDK-activating kinase assembly factor MAT1 - Homo sapiens (Human)
>Q92H58|MFD_RICCN Transcription-repair-coupling factor - Rickettsia conorii
>P62131|MRE11_METMP DNA double-strand break repair protein mre11 - Methanococcus maripaludis
>Q8XAN4|MUG_ECO57 G/U mismatch-specific DNA glycosylase - Escherichia coli O157:H7
>Q81WR4|MUTL_BACAN DNA mismatch repair protein mutL - Bacillus anthracis
>P65489|MUTL_BRUME DNA mismatch repair protein mutL - Brucella melitensis
>Q5HPP4|MUTL_STAEQ DNA mismatch repair protein mutL - Staphylococcus epidermidis (strain ATCC 35984 / RP62A)
>Q8DCV0|MUTL_VIBVU DNA mismatch repair protein mutL - Vibrio vulnificus
>Q64MG7|MUTS_BACFR DNA mismatch repair protein mutS - Bacteroides fragilis
>Q63SR9|MUTS_BURPS DNA mismatch repair protein mutS - Burkholderia pseudomallei (Pseudomonas pseudomallei)
>Q048Y4|MUTS_LACDB DNA mismatch repair protein mutS - Lactobacillus delbrueckii subsp. bulgaricus (strain ATCC BAA-365)
>Q9JX94|MUTS_NEIMB DNA mismatch repair protein mutS - Neisseria meningitidis serogroup B
>Q473E4|MUTS_RALEJ DNA mismatch repair protein mutS - Ralstonia eutropha (strain JMP134) (Alcaligenes eutrophus)
>Q8EBR9|MUTS_SHEON DNA mismatch repair protein mutS - Shewanella oneidensis
>Q8DWW1|MUTS_STRA5 DNA mismatch repair protein mutS - Streptococcus agalactiae serotype V
>Q8RA71|MUTS_THETN DNA mismatch repair protein mutS - Thermoanaerobacter tengcongensis
>P44932|MUTT_HAEIN Mutator mutT protein - Haemophilus influenzae
>Q5RAJ7|NEIL2_PONPY Endonuclease VIII-like 2 - Pongo pygmaeus (Orangutan)
>Q0A5M1|NFI_ALHEH Endonuclease V - Alkalilimnicola ehrlichei (strain MLHE-1)
>Q6MDK2|NFI_PARUW Endonuclease V - Protochlamydia amoebophila (strain UWE25)
>Q3BR52|NFI_XANC5 Endonuclease V - Xanthomonas campestris pv. vesicatoria (strain 85-10)
>P43124|NSE4_YEAST Non-structural maintenance of chromosome element 4 - Saccharomyces cerevisiae (Baker's yeast)
>P78549|NTHL1_HUMAN Endonuclease III-like protein 1 - Homo sapiens (Human)
>O59499|OGT_PYRHO Methylated-DNA--protein-cysteine methyltransferase - Pyrococcus horikoshii
>P0A5A3|PCRA_MYCTU ATP-dependent DNA helicase pcrA - Mycobacterium tuberculosis
>Q5ALL8|POB3_CANAL FACT complex subunit POB3 - Candida albicans (Yeast)
>P28519|RAD14_YEAST DNA repair protein RAD14 - Saccharomyces cerevisiae (Baker's yeast)
>O44199|RAD50_CAEEL DNA repair protein rad-50 - Caenorhabditis elegans
>Q757G7|RAD59_ASHGO DNA repair protein RAD59 - Ashbya gossypii (Yeast) (Eremothecium gossypii)
>P14737|RAD9_YEAST DNA repair protein RAD9 - Saccharomyces cerevisiae (Baker's yeast)
>Q977P5|RADA_METMP DNA repair and recombination protein radA - Methanococcus maripaludis
>Q975Y1|RADA_SULTO DNA repair and recombination protein radA - Sulfolobus tokodaii
>Q9APZ2|RECA_BACAN Protein recA - Bacillus anthracis
>P19690|RECA_BURCE Protein recA - Burkholderia cepacia (Pseudomonas cepacia)
>Q5FGJ5|RECA_EHRRG Protein recA - Ehrlichia ruminantium (strain Gardel)
>P43705|RECA_HAEIN Protein recA - Haemophilus influenzae
>Q5WVQ0|RECA_LEGPL Protein recA - Legionella pneumophila (strain Lens)
>P47581|RECA_MYCGE Protein recA - Mycoplasma genitalium
>O86403|RECA_NEIPE Protein recA - Neisseria perflava
>Q7V9V8|RECA_PROMA Protein recA - Prochlorococcus marinus
>Q8Y1Y6|RECA_RALSO Protein recA - Ralstonia solanacearum (Pseudomonas solanacearum)
>Q5PF15|RECA_SALPA Protein recA - Salmonella paratyphi A
>P0A0W5|RECA_XANCI Protein recA - Xanthomonas campestris pv. citri
>A0JQT5|RECF_ARTS2 DNA replication and repair protein recF - Arthrobacter sp. (strain FB24)
>Q38ZS1|RECF_LACSS DNA replication and repair protein recF - Lactobacillus sakei subsp. sakei (strain 23K)
>Q5Z3Z6|RECF_NOCFA DNA replication and repair protein recF - Nocardia farcinica
>A0KR37|RECF_SHESA DNA replication and repair protein recF - Shewanella sp. (strain ANA-3)
>P36176|RECF_STRCO DNA replication and repair protein recF - Streptomyces coelicolor
>P73532|RECF_SYNY3 DNA replication and repair protein recF - Synechocystis sp. (strain PCC 6803)
>P24230|RECG_ECOLI ATP-dependent DNA helicase recG - Escherichia coli (strain K12)
>Q9K974|RECN_BACHD DNA repair protein recN - Bacillus halodurans
>Q39I71|RECO_BURS3 DNA repair protein recO - Burkholderia sp. (strain 383) (Burkholderia cepacia (strain ATCC 17760 / NCIB 9086 / R18194))
>Q831U0|RECO_ENTFA DNA repair protein recO - Enterococcus faecalis (Streptococcus faecalis)
>Q1WTP7|RECO_LACS1 DNA repair protein recO - Lactobacillus salivarius subsp. salivarius (strain UCC118)
>Q3SRB6|RECO_NITWN DNA repair protein recO - Nitrobacter winogradskyi (strain Nb-255 / ATCC 25391)
>Q92KH5|RECO_RHIME DNA repair protein recO - Rhizobium meliloti (Sinorhizobium meliloti)
>Q97TA7|RECO_STRPN DNA repair protein recO - Streptococcus pneumoniae
>Q9PB96|RECO_XYLFA DNA repair protein recO - Xylella fastidiosa
>Q7WAY7|RECR_BORPA Recombination protein recR - Bordetella parapertussis
>O84243|RECR_CHLTR Recombination protein recR - Chlamydia trachomatis
>Q830L4|RECR_ENTFA Recombination protein recR - Enterococcus faecalis (Streptococcus faecalis)
>Q03SS5|RECR_LACBA Recombination protein recR - Lactobacillus brevis (strain ATCC 367 / JCM 1170)
>Q98RF8|RECR_MYCPU Recombination protein recR - Mycoplasma pulmonis
>Q15RT5|RECR_PSEA6 Recombination protein recR - Pseudoalteromonas atlantica (strain T6c / BAA-1087)
>Q9ZDA4|RECR_RICPR Recombination protein recR - Rickettsia prowazekii
>P0A453|RECR_STRPN Recombination protein recR - Streptococcus pneumoniae
>Q8PNG0|RECR_XANAC Recombination protein recR - Xanthomonas axonopodis pv. citri
>Q0TEI2|RECX_ECOL5 Regulatory protein recX - Escherichia coli O6:K15:H31 (strain 536 / UPEC)
>P37864|RECX_LEGPN Regulatory protein recX - Legionella pneumophila
>Q88ME3|RECX_PSEPK Regulatory protein recX - Pseudomonas putida (strain KT2440)
>Q49YR8|RECX_STAS1 Regulatory protein recX - Staphylococcus saprophyticus subsp. saprophyticus (strain ATCC 15305 / DSM 20229)
>O83986|RECX_TREPA Regulatory protein recX - Treponema pallidum
>P44804|REP_HAEIN ATP-dependent DNA helicase rep - Haemophilus influenzae
>P0AG75|RUS_ECOL6 Crossover junction endodeoxyribonuclease rusA - Escherichia coli O6
>Q6F992|RUVA_ACIAD Holliday junction ATP-dependent DNA helicase ruvA - Acinetobacter sp. (strain ADP1)
>Q65GP5|RUVA_BACLD Holliday junction ATP-dependent DNA helicase ruvA - Bacillus licheniformis (strain DSM 13 / ATCC 14580)
>Q0BI82|RUVA_BURCM Holliday junction ATP-dependent DNA helicase ruvA - Burkholderia cepacia (strain ATCC 53795 / AMMD)
>Q9Z7T4|RUVA_CHLPN Holliday junction ATP-dependent DNA helicase ruvA - Chlamydia pneumoniae (Chlamydophila pneumoniae)
>Q30YX6|RUVA_DESDG Holliday junction ATP-dependent DNA helicase ruvA - Desulfovibrio desulfuricans (strain G20)
>Q5KWQ9|RUVA_GEOKA Holliday junction ATP-dependent DNA helicase ruvA - Geobacillus kaustophilus
>Q74KV9|RUVA_LACJO Holliday junction ATP-dependent DNA helicase ruvA - Lactobacillus johnsonii
>P66745|RUVA_MYCBO Holliday junction ATP-dependent DNA helicase ruvA - Mycobacterium bovis
>Q02IC8|RUVA_PSEAB Holliday junction ATP-dependent DNA helicase ruvA - Pseudomonas aeruginosa (strain UCBPP-PA14)
>Q3J0F6|RUVA_RHOS4 Holliday junction ATP-dependent DNA helicase ruvA - Rhodobacter sphaeroides (strain ATCC 17023 / 2.4.1 / NCIB 8253 / DSM 158)
>Q3JYM8|RUVA_STRA1 Holliday junction ATP-dependent DNA helicase ruvA - Streptococcus agalactiae serotype Ia
>Q2JWZ2|RUVA_SYNJA Holliday junction ATP-dependent DNA helicase ruvA - Synechococcus sp. (strain JA-3-3Ab) (Cyanobacteria bacterium Yellowstone A-Prim
>Q8DAN4|RUVA_VIBVU Holliday junction ATP-dependent DNA helicase ruvA - Vibrio vulnificus
>Q6C3X6|RUVB2_YARLI RuvB-like helicase 2 - Yarrowia lipolytica (Candida lipolytica)
>Q8A2M0|RUVB_BACTN Holliday junction ATP-dependent DNA helicase ruvB - Bacteroides thetaiotaomicron
>Q0TGX2|RUVB_ECOL5 Holliday junction ATP-dependent DNA helicase ruvB - Escherichia coli O6:K15:H31 (strain 536 / UPEC)
>Q8Y6Z8|RUVB_LISMO Holliday junction ATP-dependent DNA helicase ruvB - Listeria monocytogenes
>Q1QHP7|RUVB_NITHX Holliday junction ATP-dependent DNA helicase ruvB - Nitrobacter hamburgensis (strain X14 / DSM 10229)
>Q48FC5|RUVB_PSE14 Holliday junction ATP-dependent DNA helicase ruvB - Pseudomonas syringae pv. phaseolicola (strain 1448A / Race 6)
>Q20X11|RUVB_RHOPB Holliday junction ATP-dependent DNA helicase ruvB - Rhodopseudomonas palustris (strain BisB18)
>Q8E7U6|RUVB_STRA3 Holliday junction ATP-dependent DNA helicase ruvB - Streptococcus agalactiae serotype III
>Q3B0J1|RUVB_SYNS9 Holliday junction ATP-dependent DNA helicase ruvB - Synechococcus sp. (strain CC9902)
>Q3BQF5|RUVB_XANC5 Holliday junction ATP-dependent DNA helicase ruvB - Xanthomonas campestris pv. vesicatoria (strain 85-10)
>Q5YTE6|RUVC_NOCFA Crossover junction endodeoxyribonuclease ruvC - Nocardia farcinica
>Q02IC7|RUVC_PSEAB Crossover junction endodeoxyribonuclease ruvC - Pseudomonas aeruginosa (strain UCBPP-PA14)
>Q3J0F5|RUVC_RHOS4 Crossover junction endodeoxyribonuclease ruvC - Rhodobacter sphaeroides (strain ATCC 17023 / 2.4.1 / NCIB 8253 / DSM 158)
>Q0HUY9|RUVC_SHESR Crossover junction endodeoxyribonuclease ruvC - Shewanella sp. (strain MR-7)
>Q1C817|RUVC_YERPA Crossover junction endodeoxyribonuclease ruvC - Yersinia pestis (biovar Antiqua strain Antiqua)
>P89114|SAE3_YEAST Pachytene arrest protein SAE3 - Saccharomyces cerevisiae (Baker's yeast)
>Q8IRG6|SPT16_DROME FACT complex subunit spt16 - Drosophila melanogaster (Fruit fly)
>Q6GCA6|SSB2_STAAS Single-stranded DNA-binding protein 2 - Staphylococcus aureus (strain MSSA476)
>P28045|SSBR_ECOLX Plasmid-derived single-stranded DNA-binding protein - Escherichia coli
>Q89A53|SSB_BUCBP Single-stranded DNA-binding protein - Buchnera aphidicola subsp. Baizongia pistaciae
>P0A2F6|SSB_SALTY Single-stranded DNA-binding protein - Salmonella typhimurium
>Q8P778|SSB_XANCP Single-stranded DNA-binding protein - Xanthomonas campestris pv. campestris
>Q960E8|TF2H1_DROME TFIIH basal transcription factor complex subunit 1 - Drosophila melanogaster (Fruit fly)
>Q6CVX9|TFB4_KLULA RNA polymerase II transcription factor B subunit 4 - Kluyveromyces lactis (Yeast) (Candida sphaerica)
>Q9HET9|TPP1_SACMI Polynucleotide 3'-phosphatase - Saccharomyces mikatae (Yeast)
>Q9BG99|TREX1_BOVIN Three prime repair exonuclease 1 - Bos taurus (Bovine)
>P0AG12|UMUD_ECO57 Protein umuD - Escherichia coli O157:H7
>Q64QI5|UNG1_BACFR Uracil-DNA glycosylase 1 - Bacteroides fragilis
>P39615|UNG_BACSU Uracil-DNA glycosylase - Bacillus subtilis
>O84613|UNG_CHLTR Uracil-DNA glycosylase - Chlamydia trachomatis
>P21968|UNG_FOWPV Uracil-DNA glycosylase - Fowlpox virus (FPV)
>Q21SE9|UNG_RHOFD Uracil-DNA glycosylase - Rhodoferax ferrireducens (strain DSM 15236 / ATCC BAA-621 / T118)
>P0A4P5|UNG_STRA1 Uracil-DNA glycosylase - Streptococcus agalactiae serotype Ia
>Q88YI7|UVRA_LACPL UvrABC system protein A - Lactobacillus plantarum
>Q9ZCC3|UVRA_RICPR UvrABC system protein A - Rickettsia prowazekii
>Q8DCJ3|UVRA_VIBVU UvrABC system protein A - Vibrio vulnificus
>Q65ZT8|UVRB_BORGA UvrABC system protein B - Borrelia garinii
>P0A8F8|UVRB_ECOLI UvrABC system protein B - Escherichia coli (strain K12)
>Q8Y4F5|UVRB_LISMO UvrABC system protein B - Listeria monocytogenes
>Q6LT47|UVRB_PHOPR UvrABC system protein B - Photobacterium profundum (Photobacterium sp. (strain SS9))
>Q3Z405|UVRB_SHISS UvrABC system protein B - Shigella sonnei (strain Ss046)
>Q47QN5|UVRB_THEFY UvrABC system protein B - Thermobifida fusca (strain YX)
>Q5PB81|UVRC_ANAMM UvrABC system protein C - Anaplasma marginale (strain St. Maries)
>Q89DG9|UVRC_BRAJA UvrABC system protein C - Bradyrhizobium japonicum
>Q8XNI1|UVRC_CLOPE UvrABC system protein C - Clostridium perfringens
>Q8REL0|UVRC_FUSNN UvrABC system protein C - Fusobacterium nucleatum subsp. nucleatum
>Q5X1P5|UVRC_LEGPA UvrABC system protein C - Legionella pneumophila (strain Paris)
>P47448|UVRC_MYCGE UvrABC system protein C - Mycoplasma genitalium
>Q6A9J8|UVRC_PROAC UvrABC system protein C - Propionibacterium acnes
>Q2RS75|UVRC_RHORT UvrABC system protein C - Rhodospirillum rubrum (strain ATCC 11170 / NCIB 8255)
>P67428|UVRC_STAAM UvrABC system protein C - Staphylococcus aureus (strain Mu50 / ATCC 700699)
>Q2LR71|UVRC_SYNAS UvrABC system protein C - Syntrophus aciditrophicus (strain SB)
>Q7MM39|UVRC_VIBVY UvrABC system protein C - Vibrio vulnificus (strain YJ016)
>Q05311|UVRD_SALTY DNA helicase II - Salmonella typhimurium
>O21946|VHED_BPS14 Single-stranded DNA-binding protein - Bacteriophage SV14
>Q9DCD2|XAB2_MOUSE XPA-binding protein 2 - Mus musculus (Mouse)
>Q682V0|XRCC4_ARATH DNA-repair protein XRCC4 - Arabidopsis thaliana (Mouse-ear cress)
>Q8ZBE1|Y3475_YERPE UPF0213 protein YPO3475/y0709/YP_0608 - Yersinia pestis
>Q9K132|Y361_NEIMB UPF0213 protein NMB0361 - Neisseria meningitidis serogroup B
>O60177|YG42_SCHPO Uncharacterized ATP-dependent helicase C23E6.02 - Schizosaccharomyces pombe (Fission yeast)
>P29372|3MG_HUMAN DNA-3-methyladenine glycosylase - Homo sapiens (Human)
>P23478|ADDA_BACSU ATP-dependent nuclease subunit A - Bacillus subtilis
>Q5E9N9|APEX2_BOVIN DNA-(apurinic or apyrimidinic site) lyase 2 - Bos taurus (Bovine)
>Q5AC48|ARP4_CANAL Actin-related protein 4 - Candida albicans (Yeast)
>Q9R194|CRY2_MOUSE Cryptochrome-2 - Mus musculus (Mouse)
>Q5IFN2|CRYD_OSTTA Cryptochrome DASH, chloroplast/mitochondrial precursor - Ostreococcus tauri
>Q5WLT9|DISA_BACSK DNA integrity scanning protein disA - Bacillus clausii (strain KSM-K16)
>Q8G381|DNAE2_BRUSU Error-prone DNA polymerase - Brucella suis
>P51892|DNL1_XENLA DNA ligase 1 - Xenopus laevis (African clawed frog)
>P26813|DNLI_ASFM2 DNA ligase - African swine fever virus (isolate Malawi Lil 20/1) (ASFV)
>Q1IHJ4|DNLJ_ACIBL DNA ligase - Acidobacteria bacterium (strain Ellin345)
>Q5LCI0|DNLJ_BACFN DNA ligase - Bacteroides fragilis (strain ATCC 25285 / NCTC 9343)
>Q57C89|DNLJ_BRUAB DNA ligase - Brucella abortus
>Q5L5Q2|DNLJ_CHLAB DNA ligase - Chlamydophila abortus
>Q11VI1|DNLJ_CYTH3 DNA ligase - Cytophaga hutchinsonii (strain ATCC 33406 / NCIMB 9469)
>Q2A4C4|DNLJ_FRATH DNA ligase - Francisella tularensis subsp. holarctica (strain LVS)
>Q0C577|DNLJ_HYPNA DNA ligase - Hyphomonas neptunium (strain ATCC 15444)
>Q71YR0|DNLJ_LISMF DNA ligase - Listeria monocytogenes serotype 4b (strain F2365)
>Q4ZVF6|DNLJ_PSEU2 DNA ligase - Pseudomonas syringae pv. syringae (strain B728a)
>Q92GM7|DNLJ_RICCN DNA ligase - Rickettsia conorii
>Q32DE2|DNLJ_SHIDS DNA ligase - Shigella dysenteriae serotype 1 (strain Sd197)
>Q8DT49|DNLJ_STRMU DNA ligase - Streptococcus mutans
>Q7U3P1|DNLJ_SYNPX DNA ligase - Synechococcus sp. (strain WH8102)
>Q8DFK5|DNLJ_VIBVU DNA ligase - Vibrio vulnificus
>P04523|DNRE_BPT4 DNA replication protein - Bacteriophage T4
>O51498|DPO1_BORBU DNA polymerase I - Borrelia burgdorferi (Lyme disease spirochete)
>Q8X7Q1|DPO4_ECO57 DNA polymerase IV - Escherichia coli O157:H7
>Q6G838|DPO4_STAAS DNA polymerase IV - Staphylococcus aureus (strain MSSA476)
>Q6CX31|EAF7_KLULA Chromatin modification-related protein EAF7 - Kluyveromyces lactis (Yeast) (Candida sphaerica)
>Q6CNM6|EME1_KLULA Crossover junction endonuclease EME1 - Kluyveromyces lactis (Yeast) (Candida sphaerica)
>Q9WYK0|END3_THEMA Endonuclease III - Thermotoga maritima
>Q83LZ7|END8_SHIFL Endonuclease VIII - Shigella flexneri
>Q9UU94|EPL1_SCHPO Enhancer of polycomb-like protein 1 - Schizosaccharomyces pombe (Fission yeast)
>P49135|ERCC3_MOUSE TFIIH basal transcription factor complex helicase XPB subunit - Mus musculus (Mouse)
>P09030|EX3_ECOLI Exodeoxyribonuclease III - Escherichia coli (strain K12)
>P96920|EX5B_MYCTU Exodeoxyribonuclease V beta chain - Mycobacterium tuberculosis
>P70054|FEN1B_XENLA Flap endonuclease 1-B - Xenopus laevis (African clawed frog)
>O93634|FEN_PYRFU Flap structure-specific endonuclease - Pyrococcus furiosus
>Q5WEG7|FPG_BACSK Formamidopyrimidine-DNA glycosylase - Bacillus clausii (strain KSM-K16)
>Q145W8|FPG_BURXL Formamidopyrimidine-DNA glycosylase - Burkholderia xenovorans (strain LB400)
>Q5NGY3|FPG_FRATT Formamidopyrimidine-DNA glycosylase - Francisella tularensis subsp. tularensis
>Q5ZY18|FPG_LEGPH Formamidopyrimidine-DNA glycosylase - Legionella pneumophila subsp. pneumophila (strain Philadelphia 1 / ATCC 33152 / DSM 7513)
>Q7V8Y5|FPG_PROMM Formamidopyrimidine-DNA glycosylase - Prochlorococcus marinus (strain MIT 9313)
>Q07UF4|FPG_RHOP5 Formamidopyrimidine-DNA glycosylase - Rhodopseudomonas palustris (strain BisA53)
>Q12SR9|FPG_SHEDO Formamidopyrimidine-DNA glycosylase - Shewanella denitrificans (strain OS217 / ATCC BAA-1090 / DSM 15013)
>Q97R61|FPG_STRPN Formamidopyrimidine-DNA glycosylase - Streptococcus pneumoniae
>Q8P3C4|FPG_XANCP Formamidopyrimidine-DNA glycosylase - Xanthomonas campestris pv. campestris
>Q7ZUY3|H2AX_DANRE Histone H2A.x - Danio rerio (Zebrafish) (Brachydanio rerio)
>Q5ADQ0|H33_CANAL Histone H3.3 - Candida albicans (Yeast)
>Q6CC99|HAT1_YARLI Histone acetyltransferase type B catalytic subunit - Yarrowia lipolytica (Candida lipolytica)
>Q9A3J1|IMUA_CAUCR Protein imuA - Caulobacter crescentus (Caulobacter vibrioides)
>Q8FPF5|LEXA_COREF LexA repressor - Corynebacterium efficiens
>Q50765|LEXA_MYCTU LexA repressor - Mycobacterium tuberculosis
>Q7MQ85|LEXA_VIBVY LexA repressor - Vibrio vulnificus (strain YJ016)
>Q92383|MAG1_SCHPO DNA-3-methyladenine glycosylase 1 - Schizosaccharomyces pombe (Fission yeast)
>O26066|MFD_HELPY Transcription-repair-coupling factor - Helicobacter pylori (Campylobacter pylori)
>P40850|MKT1_YEAST Protein MKT1 - Saccharomyces cerevisiae (Baker's yeast)
>P14303|MUCB_SALTY Protein mucB - Salmonella typhimurium
>Q4KM32|MUS81_RAT Crossover junction endonuclease MUS81 - Rattus norvegicus (Rat)
>Q8EH99|MUTH_SHEON DNA mismatch repair protein mutH - Shewanella oneidensis
>Q8YSM9|MUTL_ANASP DNA mismatch repair protein mutL - Anabaena sp. (strain PCC 7120)
>Q89DE6|MUTL_BRAJA DNA mismatch repair protein mutL - Bradyrhizobium japonicum
>Q895H3|MUTL_CLOTE DNA mismatch repair protein mutL - Clostridium tetani
>Q9JYT2|MUTL_NEIMB DNA mismatch repair protein mutL - Neisseria meningitidis serogroup B
>P65491|MUTL_STAAM DNA mismatch repair protein mutL - Staphylococcus aureus (strain Mu50 / ATCC 700699)
>Q8RA70|MUTL_THETN DNA mismatch repair protein mutL - Thermoanaerobacter tengcongensis
>Q81WR3|MUTS_BACAN DNA mismatch repair protein mutS - Bacillus anthracis
>A0K8L2|MUTS_BURCH DNA mismatch repair protein mutS - Burkholderia cenocepacia (strain HI2424)
>Q30ZX3|MUTS_DESDG DNA mismatch repair protein mutS - Desulfovibrio desulfuricans (strain G20)
>Q5QUB6|MUTS_IDILO DNA mismatch repair protein mutS - Idiomarina loihiensis
>Q8PWA7|MUTS_METMA DNA mismatch repair protein mutS - Methanosarcina mazei (Methanosarcina frisia)
>Q3KH79|MUTS_PSEPF DNA mismatch repair protein mutS - Pseudomonas fluorescens (strain PfO-1)
>Q8CPF0|MUTS_STAES DNA mismatch repair protein mutS - Staphylococcus epidermidis (strain ATCC 12228)
>Q66EB5|MUTS_YERPS DNA mismatch repair protein mutS - Yersinia pseudotuberculosis
>Q96FI4|NEIL1_HUMAN Endonuclease VIII-like 1 - Homo sapiens (Human)
>Q8X260|NFI_METKA Endonuclease V - Methanopyrus kandleri
>Q9Y7U4|NSE3_SCHPO Non-structural maintenance of chromosome element 3 - Schizosaccharomyces pombe (Fission yeast)
>Q9ZET8|OGT_MYCPA Methylated-DNA--protein-cysteine methyltransferase - Mycobacterium paratuberculosis
>P56255|PCRA_BACST ATP-dependent DNA helicase pcrA - Bacillus stearothermophilus (Geobacillus stearothermophilus)
>Q9QUG2|POLK_MOUSE DNA polymerase kappa - Mus musculus (Mouse)
>P97613|PTTG1_RAT Securin - Rattus norvegicus (Rat)
>P14736|RAD4_YEAST DNA repair protein RAD4 - Saccharomyces cerevisiae (Baker's yeast)
>P12753|RAD50_YEAST DNA repair protein RAD50 - Saccharomyces cerevisiae (Baker's yeast)
>P32863|RAD54_YEAST DNA repair and recombination protein RAD54 - Saccharomyces cerevisiae (Baker's yeast)
>Q49593|RADA_METJA DNA repair and recombination protein radA - Methanococcus jannaschii
>P48291|RECA1_MYXXA Protein recA 1 - Myxococcus xanthus
>Q89I84|RECA_BRAJA Protein recA - Bradyrhizobium japonicum
>P0A7G7|RECA_ECOL6 Protein recA - Escherichia coli O6
>P48289|RECA_GLUOX Protein recA - Gluconobacter oxydans (Gluconobacter suboxydans)
>Q88UZ4|RECA_LACPL Protein recA - Lactobacillus plantarum
>P97195|RECA_NEILA Protein recA - Neisseria lactamica
>P62220|RECA_SODGL Protein recA - Sodalis glossinidius
>Q5X9I0|RECA_STRP6 Protein recA - Streptococcus pyogenes serotype M6
>Q7M8Q1|RECA_WOLSU Protein recA - Wolinella succinogenes
>Q2ILU8|RECF_ANADE DNA replication and repair protein recF - Anaeromyxobacter dehalogenans (strain 2CP-C)
>Q254F3|RECF_CHLFF DNA replication and repair protein recF - Chlamydophila felis (strain Fe/C-56)
>Q59586|RECF_MYCTU DNA replication and repair protein recF - Mycobacterium tuberculosis
>Q88RW7|RECF_PSEPK DNA replication and repair protein recF - Pseudomonas putida (strain KT2440)
>Q12TC6|RECF_SHEDO DNA replication and repair protein recF - Shewanella denitrificans (strain OS217 / ATCC BAA-1090 / DSM 15013)
>Q4A177|RECF_STAS1 DNA replication and repair protein recF - Staphylococcus saprophyticus subsp. saprophyticus (strain ATCC 15305 / DSM 20229)
>Q5N0Y2|RECF_SYNP6 DNA replication and repair protein recF - Synechococcus sp. (strain ATCC 27144 / PCC 6301 / SAUG 1402/1) (Anacystis nidulans)
>Q663T4|RECF_YERPS DNA replication and repair protein recF - Yersinia pseudotuberculosis
>Q8G1P8|RECO_BRUSU DNA repair protein recO - Brucella suis
>Q9CJD9|RECO_LACLA DNA repair protein recO - Lactococcus lactis subsp. lactis (Streptococcus lactis)
>Q9JT15|RECO_NEIMA DNA repair protein recO - Neisseria meningitidis serogroup A
>Q1LKN3|RECO_RALME DNA repair protein recO - Ralstonia metallidurans (strain CH34 / ATCC 43123 / DSM 2839)
>Q3YYV1|RECO_SHISS DNA repair protein recO - Shigella sonnei (strain Ss046)
>Q1JP42|RECO_STRPC DNA repair protein recO - Streptococcus pyogenes serotype M12 (strain MGAS9429)
>Q3BVV3|RECO_XANC5 DNA repair protein recO - Xanthomonas campestris pv. vesicatoria (strain 85-10)
>A0KL54|RECR_AERHH Recombination protein recR - Aeromonas hydrophila subsp. hydrophila (strain ATCC 7966 / NCIB 9240)
>Q6MH30|RECR_BDEBA Recombination protein recR - Bdellovibrio bacteriovorus
>Q9PKF4|RECR_CHLMU Recombination protein recR - Chlamydia muridarum
>Q0TKG9|RECR_ECOL5 Recombination protein recR - Escherichia coli O6:K15:H31 (strain 536 / UPEC)
>Q9ZKS6|RECR_HELPJ Recombination protein recR - Helicobacter pylori J99 (Campylobacter pylori J99)
>Q609A9|RECR_METCA Recombination protein recR - Methylococcus capsulatus
>Q31AC8|RECR_PROM9 Recombination protein recR - Prochlorococcus marinus (strain MIT 9312)
>Q3IZZ6|RECR_RHOS4 Recombination protein recR - Rhodobacter sphaeroides (strain ATCC 17023 / 2.4.1 / NCIB 8253 / DSM 158)
>Q3Z4S7|RECR_SHISS Recombination protein recR - Shigella sonnei (strain Ss046)
>Q1JAX6|RECR_STRPB Recombination protein recR - Streptococcus pyogenes serotype M12 (strain MGAS2096)
>Q87MQ4|RECR_VIBPA Recombination protein recR - Vibrio parahaemolyticus
>P39792|RECU_BACSU Holliday junction resolvase recU - Bacillus subtilis
>Q9RUS2|RECX_DEIRA Regulatory protein recX - Deinococcus radiodurans
>Q02VU7|RECX_LACLS Regulatory protein recX - Lactococcus lactis subsp. cremoris (strain SK11)
>P37860|RECX_PSEAE Regulatory protein recX - Pseudomonas aeruginosa
>Q6G861|RECX_STAAS Regulatory protein recX - Staphylococcus aureus (strain MSSA476)
>O51889|REP_BUCAP ATP-dependent DNA helicase rep - Buchnera aphidicola subsp. Schizaphis graminum
>Q634C3|RUVA_BACCZ Holliday junction ATP-dependent DNA helicase ruvA - Bacillus cereus (strain ZK / E33L)
>P66742|RUVA_BRUME Holliday junction ATP-dependent DNA helicase ruvA - Brucella melitensis
>Q3ATE5|RUVA_CHLCH Holliday junction ATP-dependent DNA helicase ruvA - Chlorobium chlorochromatii (strain CaD3)
>Q478E3|RUVA_DECAR Holliday junction ATP-dependent DNA helicase ruvA - Dechloromonas aromatica (strain RCB)
>Q03R35|RUVA_LACBA Holliday junction ATP-dependent DNA helicase ruvA - Lactobacillus brevis (strain ATCC 367 / JCM 1170)
>Q609L1|RUVA_METCA Holliday junction ATP-dependent DNA helicase ruvA - Methylococcus capsulatus
>Q2Y5G4|RUVA_NITMU Holliday junction ATP-dependent DNA helicase ruvA - Nitrosospira multiformis (strain ATCC 25196 / NCIMB 11849)
>Q7V1D3|RUVA_PROMP Holliday junction ATP-dependent DNA helicase ruvA - Prochlorococcus marinus subsp. pastoris (strain CCMP 1378 / MED4)
>Q6NAT0|RUVA_RHOPA Holliday junction ATP-dependent DNA helicase ruvA - Rhodopseudomonas palustris
>P66750|RUVA_STAAW Holliday junction ATP-dependent DNA helicase ruvA - Staphylococcus aureus (strain MW2)
>Q9PQ41|RUVA_UREPA Holliday junction ATP-dependent DNA helicase ruvA - Ureaplasma parvum (Ureaplasma urealyticum biotype 1)
>Q873C7|RUVB2_NEUCR RuvB-like helicase 2 - Neurospora crassa
>Q6HDA6|RUVB_BACHK Holliday junction ATP-dependent DNA helicase ruvB - Bacillus thuringiensis subsp. konkukian
>Q8KC00|RUVB_CHLTE Holliday junction ATP-dependent DNA helicase ruvB - Chlorobium tepidum
>Q04YY5|RUVB_LEPBL Holliday junction ATP-dependent DNA helicase ruvB - Leptospira borgpetersenii serovar Hardjo-bovis (strain L550)
>Q9JUB0|RUVB_NEIMA Holliday junction ATP-dependent DNA helicase ruvB - Neisseria meningitidis serogroup A
>Q7V9Q4|RUVB_PROMA Holliday junction ATP-dependent DNA helicase ruvB - Prochlorococcus marinus
>Q92M92|RUVB_RHIME Holliday junction ATP-dependent DNA helicase ruvB - Rhizobium meliloti (Sinorhizobium meliloti)
>Q5HNR0|RUVB_STAEQ Holliday junction ATP-dependent DNA helicase ruvB - Staphylococcus epidermidis (strain ATCC 35984 / RP62A)
>Q31Q03|RUVB_SYNP7 Holliday junction ATP-dependent DNA helicase ruvB - Synechococcus sp. (strain PCC 7942) (Anacystis nidulans R2)
>Q7MJ78|RUVB_VIBVY Holliday junction ATP-dependent DNA helicase ruvB - Vibrio vulnificus (strain YJ016)
>Q1BZ34|RUVC_BURCA Crossover junction endodeoxyribonuclease ruvC - Burkholderia cenocepacia (strain AU 1054)
>Q3KLJ5|RUVC_CHLTA Crossover junction endodeoxyribonuclease ruvC - Chlamydia trachomatis (strain A/HAR-13 / ATCC VR-571B)
>Q3YT96|RUVC_EHRCJ Crossover junction endodeoxyribonuclease ruvC - Ehrlichia canis (strain Jake)
>Q9ZKX3|RUVC_HELPJ Crossover junction endodeoxyribonuclease ruvC - Helicobacter pylori J99 (Campylobacter pylori J99)
>Q9JYV1|RUVC_NEIMB Crossover junction endodeoxyribonuclease ruvC - Neisseria meningitidis serogroup B
>Q07H95|RUVC_RHOP5 Crossover junction endodeoxyribonuclease ruvC - Rhodopseudomonas palustris (strain BisA53)
>Q55506|RUVC_SYNY3 Crossover junction endodeoxyribonuclease ruvC - Synechocystis sp. (strain PCC 6803)
>Q5H2A7|RUVC_XANOR Crossover junction endodeoxyribonuclease ruvC - Xanthomonas oryzae pv. oryzae
>P23832|SAMB_SALTY Protein samB - Salmonella typhimurium
>Q802R8|SMC6_FUGRU Structural maintenance of chromosomes protein 6 - Fugu rubripes (Japanese pufferfish) (Takifugu rubripes)
>Q9N5R9|SPT16_CAEEL FACT complex subunit spt-16 - Caenorhabditis elegans
>Q9CDM9|SSB2_LACLA Single-stranded DNA-binding protein 2 - Lactococcus lactis subsp. lactis (Streptococcus lactis)
>P0C118|SSB_BRUAB Single-stranded DNA-binding protein - Brucella abortus
>Q890K1|SSB_LACPL Single-stranded DNA-binding protein - Lactobacillus plantarum
>Q92G30|SSB_RICCN Single-stranded DNA-binding protein - Rickettsia conorii
>Q87LA3|SSB_VIBPA Single-stranded DNA-binding protein - Vibrio parahaemolyticus
>Q9LEF5|SSRP1_MAIZE FACT complex subunit SSRP1 - Zea mays (Maize)
>O14308|SWC4_SCHPO SWR1-complex protein 4 - Schizosaccharomyces pombe (Fission yeast)
>P52478|UBC1_CAEEL Ubiquitin-conjugating enzyme E2 1 - Caenorhabditis elegans
>Q9K682|UNG_BACHD Uracil-DNA glycosylase - Bacillus halodurans
>Q821F7|UNG_CHLCV Uracil-DNA glycosylase - Chlamydophila caviae
>P69859|UNG_EHV1V Uracil-DNA glycosylase - Equine herpesvirus 1 (strain V592) (EHV-1) (Equine abortion virus)
>P52345|UNG_HHV6U Uracil-DNA glycosylase - Human herpesvirus 6A (strain Uganda-1102) (HHV-6 variant A) (Human B lymphotropic virus)
>Q87XE2|UNG_PSESM Uracil-DNA glycosylase - Pseudomonas syringae pv. tomato
>P67077|UNG_STAAW Uracil-DNA glycosylase - Staphylococcus aureus (strain MW2)
>Q91UM2|UNG_VACCA Uracil-DNA glycosylase - Vaccinia virus (strain Ankara) (VACV)
>Q01408|UVE1_NEUCR UV-damage endonuclease - Neurospora crassa
>Q7VLW2|UVRA_HAEDU UvrABC system protein A - Haemophilus ducreyi
>Q98M36|UVRA_RHILO UvrABC system protein A - Rhizobium loti (Mesorhizobium loti)
>Q56242|UVRA_THET8 UvrABC system protein A - Thermus thermophilus (strain HB8 / ATCC 27634 / DSM 579)
>P37954|UVRB_BACSU UvrABC system protein B - Bacillus subtilis
>Q3ZZK7|UVRB_DEHSC UvrABC system protein B - Dehalococcoides sp. (strain CBDB1)
>Q6AF52|UVRB_LEIXX UvrABC system protein B - Leifsonia xyli subsp. xyli
>Q6YQE1|UVRB_ONYPE UvrABC system protein B - Onion yellows phytoplasma
>Q8Z889|UVRB_SALTI UvrABC system protein B - Salmonella typhi
>Q67T57|UVRB_SYMTH UvrABC system protein B - Symbiobacterium thermophilum
>Q1ILY2|UVRC_ACIBL UvrABC system protein C - Acidobacteria bacterium (strain Ellin345)
>Q7WH66|UVRC_BORBR UvrABC system protein C - Bordetella bronchiseptica (Alcaligenes bronchisepticus)
>Q1QVM4|UVRC_CHRSD UvrABC system protein C - Chromohalobacter salexigens (strain DSM 3043 / ATCC BAA-138 / NCIMB 13768)
>Q2JCI3|UVRC_FRASC UvrABC system protein C - Frankia sp. (strain CcI3)
>Q9CH98|UVRC_LACLA UvrABC system protein C - Lactococcus lactis subsp. lactis (Streptococcus lactis)
>O84899|UVRC_MYCAA UvrABC system protein C - Mycoplasma agalactiae
>Q4FPI1|UVRC_PELUB UvrABC system protein C - Pelagibacter ubique
>Q21W87|UVRC_RHOFD UvrABC system protein C - Rhodoferax ferrireducens (strain DSM 15236 / ATCC BAA-621 / T118)
>Q1GU73|UVRC_SPHAL UvrABC system protein C - Sphingopyxis alaskensis (Sphingomonas alaskensis)
>Q97S07|UVRC_STRPN UvrABC system protein C - Streptococcus pneumoniae
>Q9PQA9|UVRC_UREPA UvrABC system protein C - Ureaplasma parvum (Ureaplasma urealyticum biotype 1)
>O21956|VHED_BPR18 Single-stranded DNA-binding protein - Bacteriophage RB18
>P36434|VSH2_HAEPA HpaII very short patch repair endonuclease - Haemophilus parainfluenzae
>Q9CX47|XRCC2_MOUSE DNA-repair protein XRCC2 - Mus musculus (Mouse)
>Q5F6G1|Y1598_NEIG1 UPF0213 protein NGO1598 - Neisseria gonorrhoeae (strain ATCC 700825 / FA 1090)
>Q2G2W7|Y458_STAA8 UPF0213 protein SAOUHSC_00458 - Staphylococcus aureus (strain NCTC 8325)
>Q6D994|Y725_ERWCT UPF0213 protein ECA0725 - Erwinia carotovora subsp. atroseptica (Pectobacterium atrosepticum)
>P45911|YQAN_BACSU Uncharacterized protein yqaN - Bacillus subtilis
>Q5UP28|YR853_MIMIV Uncharacterized protein R853 - Acanthamoeba polyphaga mimivirus (APMV)
>Q8TXW8|AGOG_METKA N-glycosylase/DNA lyase - Methanopyrus kandleri
>Q7YQM4|ATRX_PANTR Transcriptional regulator ATRX - Pan troglodytes (Chimpanzee)
>P51946|CCNH_HUMAN Cyclin-H - Homo sapiens (Human)
>Q8K4J0|DCR1C_MOUSE Artemis protein - Mus musculus (Mouse)
>Q2J537|DISA_FRASC DNA integrity scanning protein disA - Frankia sp. (strain CcI3)
>Q73U92|DNAE2_MYCPA Error-prone DNA polymerase - Mycobacterium paratuberculosis
>Q5GX78|DNAE2_XANOR Error-prone DNA polymerase - Xanthomonas oryzae pv. oryzae
>Q5BH83|DNL4_EMENI DNA ligase 4 - Emericella nidulans (Aspergillus nidulans)
>Q46BA3|DNLI_METBF DNA ligase - Methanosarcina barkeri (strain Fusaro / DSM 804)
>Q9HH07|DNLI_THEFM DNA ligase - Thermococcus fumicolans
>Q5PBN8|DNLJ_ANAMM DNA ligase - Anaplasma marginale (strain St. Maries)
>Q1LU20|DNLJ_BAUCH DNA ligase - Baumannia cicadellinicola subsp. Homalodisca coagulata
>Q0TF55|DNLJ_ECOL5 DNA ligase - Escherichia coli O6:K15:H31 (strain 536 / UPEC)
>A0LZ23|DNLJ_GRAFK DNA ligase - Gramella forsetii (strain KT0803)
>Q5UPZ0|DNLJ_MIMIV DNA ligase - Acanthamoeba polyphaga mimivirus (APMV)
>Q9K0E3|DNLJ_NEIMB DNA ligase - Neisseria meningitidis serogroup B
>Q7MV47|DNLJ_PORGI DNA ligase - Porphyromonas gingivalis (Bacteroides gingivalis)
>Q7UKD1|DNLJ_RHOBA DNA ligase - Rhodopirellula baltica
>Q5PNE2|DNLJ_SALPA DNA ligase - Salmonella paratyphi A
>Q2G1Y0|DNLJ_STAA8 DNA ligase - Staphylococcus aureus (strain NCTC 8325)
>Q8DPS9|DNLJ_STRR6 DNA ligase - Streptococcus pneumoniae (strain ATCC BAA-255 / R6)
>P26996|DNLJ_THET8 DNA ligase - Thermus thermophilus (strain HB8 / ATCC 27634 / DSM 579)
>Q87A88|DNLJ_XYLFT DNA ligase - Xylella fastidiosa (strain Temecula1 / ATCC 700964)
>Q9K9A8|DPO42_BACHD DNA polymerase IV 2 - Bacillus halodurans
>Q8TIW3|DPO4_METAC DNA polymerase IV - Methanosarcina acetivorans
>Q4JB80|DPO4_SULAC DNA polymerase IV - Sulfolobus acidocaldarius
>Q4R380|DPOLL_MACFA DNA polymerase lambda - Macaca fascicularis (Crab eating macaque) (Cynomolgus monkey)
>Q6C9M9|EAF3_YARLI Chromatin modification-related protein EAF3 - Yarrowia lipolytica (Candida lipolytica)
>Q9UQ84|EXO1_HUMAN Exonuclease 1 - Homo sapiens (Human)
>P0AEK1|EXOX_ECOL6 Exodeoxyribonuclease 10 - Escherichia coli O6
>Q9NPI8|FANCF_HUMAN Fanconi anemia group F protein - Homo sapiens (Human)
>Q12UT1|FEN_METBU Flap structure-specific endonuclease - Methanococcoides burtonii (strain DSM 6242)
>Q2YQP8|FPG_BRUA2 Formamidopyrimidine-DNA glycosylase - Brucella abortus (strain 2308)
>Q24XW2|FPG_DESHY Formamidopyrimidine-DNA glycosylase - Desulfitobacterium hafniense (strain Y51)
>Q2RHE9|FPG_MOOTA Formamidopyrimidine-DNA glycosylase - Moorella thermoacetica (strain ATCC 39073)
>Q3K566|FPG_PSEPF Formamidopyrimidine-DNA glycosylase - Pseudomonas fluorescens (strain PfO-1)
>Q4UMW5|FPG_RICFE Formamidopyrimidine-DNA glycosylase - Rickettsia felis (Rickettsia azadi)
>Q1GC55|FPG_SILST Formamidopyrimidine-DNA glycosylase - Silicibacter sp. (strain TM1040)
>O50606|FPG_THET8 Formamidopyrimidine-DNA glycosylase - Thermus thermophilus (strain HB8 / ATCC 27634 / DSM 579)
>Q6CK59|H2A_KLULA Histone H2A - Kluyveromyces lactis (Yeast) (Candida sphaerica)
>Q4X0W8|HAT1_ASPFU Histone acetyltransferase type B catalytic subunit - Aspergillus fumigatus (Sartorya fumigata)
>Q7S7N3|HAT2_NEUCR Histone acetyltransferase type B subunit 2 - Neurospora crassa
>P10103|HMGB1_BOVIN High mobility group protein B1 - Bos taurus (Bovine)
>P18642|IMPB_SALTY Protein impB - Salmonella typhimurium
>P33417|IXR1_YEAST Intrastrand cross-link recognition protein - Saccharomyces cerevisiae (Baker's yeast)
>Q04377|LCD1_YEAST DNA damage checkpoint protein LCD1 - Saccharomyces cerevisiae (Baker's yeast)
>Q5YP21|LEXA1_NOCFA LexA repressor 1 - Nocardia farcinica
>P61606|LEXA_BACC1 LexA repressor - Bacillus cereus (strain ATCC 10987)
>Q834R0|LEXA_ENTFA LexA repressor - Enterococcus faecalis (Streptococcus faecalis)
>Q8F663|LEXA_LEPIN LexA repressor - Leptospira interrogans
>Q57GZ0|LEXA_SALCH LexA repressor - Salmonella choleraesuis
>Q6GH67|LEXA_STAAR LexA repressor - Staphylococcus aureus (strain MRSA252)
>Q5PC41|LIGB_SALPA DNA ligase B - Salmonella paratyphi A
>Q99WA0|MFD_STAAM Transcription-repair-coupling factor - Staphylococcus aureus (strain Mu50 / ATCC 700699)
>P26187|MGMT_MOUSE Methylated-DNA--protein-cysteine methyltransferase - Mus musculus (Mouse)
>Q7VNI7|MUTH_HAEDU DNA mismatch repair protein mutH - Haemophilus ducreyi
>Q87SA6|MUTH_VIBPA DNA mismatch repair protein mutH - Vibrio parahaemolyticus
>Q65JE1|MUTL_BACLD DNA mismatch repair protein mutL - Bacillus licheniformis (strain DSM 13 / ATCC 14580)
>Q3AUA2|MUTL_CHLCH DNA mismatch repair protein mutL - Chlorobium chlorochromatii (strain CaD3)
>Q7MX15|MUTL_PORGI DNA mismatch repair protein mutL - Porphyromonas gingivalis (Bacteroides gingivalis)
>Q8Z187|MUTL_SALTI DNA mismatch repair protein mutL - Salmonella typhi
>Q8K5J6|MUTL_STRP3 DNA mismatch repair protein mutL - Streptococcus pyogenes serotype M3
>Q5GZ85|MUTL_XANOR DNA mismatch repair protein mutL - Xanthomonas oryzae pv. oryzae
>Q9PLD0|MUTS_CHLMU DNA mismatch repair protein mutS - Chlamydia muridarum
>Q5FHE8|MUTS_EHRRG DNA mismatch repair protein mutS - Ehrlichia ruminantium (strain Gardel)
>Q5X4B2|MUTS_LEGPA DNA mismatch repair protein mutS - Legionella pneumophila (strain Paris)
>Q03EQ7|MUTS_PEDPA DNA mismatch repair protein mutS - Pediococcus pentosaceus (strain ATCC 25745 / 183-1w)
>Q0T1G0|MUTS_SHIF8 DNA mismatch repair protein mutS - Shigella flexneri serotype 5b (strain 8401)
>Q1JJH0|MUTS_STRPC DNA mismatch repair protein mutS - Streptococcus pyogenes serotype M12 (strain MGAS9429)
>Q8DC53|MUTS_VIBVU DNA mismatch repair protein mutS - Vibrio vulnificus
>Q57H57|NFI_SALCH Endonuclease V - Salmonella choleraesuis
>Q8ZAQ8|NFI_YERPE Endonuclease V - Yersinia pestis
>Q3KNJ2|NHEJ1_MOUSE Non-homologous end-joining factor 1 - Mus musculus (Mouse)
>P11633|NHP6B_YEAST Non-histone chromosomal protein 6B - Saccharomyces cerevisiae (Baker's yeast)
>P0AFC1|NUDB_ECO57 dATP pyrophosphohydrolase - Escherichia coli O157:H7
>Q5HN29|PCRA_STAEQ ATP-dependent DNA helicase pcrA - Staphylococcus epidermidis (strain ATCC 35984 / RP62A)
>Q9HQ46|PHR_HALSA Deoxyribodipyrimidine photo-lyase - Halobacterium salinarium (Halobacterium halobium)
>O94529|POB3_SCHPO FACT complex subunit pob3 - Schizosaccharomyces pombe (Fission yeast)
>Q8C551|R51A1_MOUSE RAD51-associated protein 1 - Mus musculus (Mouse)
>Q6NXW6|RAD17_MOUSE Cell cycle checkpoint protein RAD17 - Mus musculus (Mouse)
>P42656|RAD24_SCHPO DNA damage checkpoint protein rad24 - Schizosaccharomyces pombe (Fission yeast)
>Q8PUY4|RAD50_METMA DNA double-strand break repair rad50 ATPase - Methanosarcina mazei (Methanosarcina frisia)
>P25454|RAD51_YEAST DNA repair protein RAD51 - Saccharomyces cerevisiae (Baker's yeast)
>Q5KPG8|RAD5_CRYNE DNA repair protein RAD5 - Cryptococcus neoformans (Filobasidiella neoformans)
>Q6L126|RADA_PICTO DNA repair and recombination protein radA - Picrophilus torridus
>P65960|RADC_SALTY DNA repair protein radC - Salmonella typhimurium
>P34716|RECA_ACIFA Protein recA - Acidiphilium facilis
>Q5WFX1|RECA_BACSK Protein recA - Bacillus clausii (strain KSM-K16)
>P42442|RECA_CORGL Protein recA - Corynebacterium glutamicum (Brevibacterium flavum)
>Q6KCJ3|RECA_ENTMU Protein recA - Enterococcus mundtii
>P42445|RECA_HELPY Protein recA - Helicobacter pylori (Campylobacter pylori)
>Q83TH2|RECA_LISIV Protein recA - Listeria ivanovii
>P42446|RECA_MYCMY Protein recA - Mycoplasma mycoides
>P42447|RECA_RHOCA Protein recA - Rhodobacter capsulatus (Rhodopseudomonas capsulata)
>Q5HPQ6|RECA_STAEQ Protein recA - Staphylococcus epidermidis (strain ATCC 35984 / RP62A)
>P49987|RECA_STRSL Protein recA - Streptococcus salivarius
>Q5LGW6|RECF_BACFN DNA replication and repair protein recF - Bacteroides fragilis (strain ATCC 25285 / NCTC 9343)
>Q8XPF9|RECF_CLOPE DNA replication and repair protein recF - Clostridium perfringens
>Q725G6|RECF_LISMF DNA replication and repair protein recF - Listeria monocytogenes serotype 4b (strain F2365)
>Q3A8M6|RECF_PELCD DNA replication and repair protein recF - Pelobacter carbinolicus (strain DSM 2380 / Gra Bd 1)
>Q92JN5|RECF_RICCN DNA replication and repair protein recF - Rickettsia conorii
>Q3YWB4|RECF_SHISS DNA replication and repair protein recF - Shigella sonnei (strain Ss046)
>Q1JJC0|RECF_STRPC DNA replication and repair protein recF - Streptococcus pyogenes serotype M12 (strain MGAS9429)
>Q9KVX4|RECF_VIBCH DNA replication and repair protein recF - Vibrio cholerae
>Q9CMB4|RECG_PASMU ATP-dependent DNA helicase recG - Pasteurella multocida
>P0A5U7|RECN_MYCBO DNA repair protein recN - Mycobacterium bovis
>Q6HDM2|RECO_BACHK DNA repair protein recO - Bacillus thuringiensis subsp. konkukian
>Q3KLM8|RECO_CHLTA DNA repair protein recO - Chlamydia trachomatis (strain A/HAR-13 / ATCC VR-571B)
>Q7NPH1|RECO_GLOVI DNA repair protein recO - Gloeobacter violaceus
>Q11JS6|RECO_MESSB DNA repair protein recO - Mesorhizobium sp. (strain BNC1)
>Q2RT96|RECO_RHORT DNA repair protein recO - Rhodospirillum rubrum (strain ATCC 11170 / NCIB 8255)
>Q8NWB5|RECO_STAAW DNA repair protein recO - Staphylococcus aureus (strain MW2)
>Q67RZ0|RECO_SYMTH DNA repair protein recO - Symbiobacterium thermophilum
>Q667V3|RECO_YERPS DNA repair protein recO - Yersinia pseudotuberculosis
>Q81W16|RECR_BACAN Recombination protein recR - Bacillus anthracis
>Q18CA2|RECR_CLOD6 Recombination protein recR - Clostridium difficile (strain 630)
>Q5NGM6|RECR_FRATT Recombination protein recR - Francisella tularensis subsp. tularensis
>Q031X9|RECR_LACLS Recombination protein recR - Lactococcus lactis subsp. cremoris (strain SK11)
>Q5Z354|RECR_NOCFA Recombination protein recR - Nocardia farcinica
>Q6GC08|RECR_STAAS Recombination protein recR - Staphylococcus aureus (strain MSSA476)
>Q67TJ3|RECR_SYMTH Recombination protein recR - Symbiobacterium thermophilum
>Q8ZC97|RECR_YERPE Recombination protein recR - Yersinia pestis
>Q81I97|RECX_BACCR Regulatory protein recX - Bacillus cereus (strain ATCC 14579 / DSM 31)
>Q8RFX9|RECX_FUSNN Regulatory protein recX - Fusobacterium nucleatum subsp. nucleatum
>P0A5U9|RECX_MYCBO Regulatory protein recX - Mycobacterium bovis
>Q8Z4D4|RECX_SALTI Regulatory protein recX - Salmonella typhi
>Q04IQ7|RECX_STRP2 Regulatory protein recX - Streptococcus pneumoniae serotype 2 (strain D39 / NCTC 7466)
>P0A0W7|RECX_XANCI Regulatory protein recX - Xanthomonas campestris pv. citri
>Q9UBZ9|REV1_HUMAN DNA repair protein REV1 - Homo sapiens (Human)
>Q0A5Q3|RUVA_ALHEH Holliday junction ATP-dependent DNA helicase ruvA - Alkalilimnicola ehrlichei (strain MLHE-1)
>Q6FYP5|RUVA_BARQU Holliday junction ATP-dependent DNA helicase ruvA - Bartonella quintana (Rochalimaea quintana)
>Q63QX6|RUVA_BURPS Holliday junction ATP-dependent DNA helicase ruvA - Burkholderia pseudomallei (Pseudomonas pseudomallei)
>Q4QNM5|RUVA_HAEI8 Holliday junction ATP-dependent DNA helicase ruvA - Haemophilus influenzae (strain 86-028NP)
>Q1MP37|RUVA_LAWIP Holliday junction ATP-dependent DNA helicase ruvA - Lawsonia intracellularis (strain PHE/MN1-00)
>P75243|RUVA_MYCPN Holliday junction ATP-dependent DNA helicase ruvA - Mycoplasma pneumoniae
>Q6MFA5|RUVA_PARUW Holliday junction ATP-dependent DNA helicase ruvA - Protochlamydia amoebophila (strain UWE25)
>Q87Y34|RUVA_PSESM Holliday junction ATP-dependent DNA helicase ruvA - Pseudomonas syringae pv. tomato
>Q4ULW8|RUVA_RICFE Holliday junction ATP-dependent DNA helicase ruvA - Rickettsia felis (Rickettsia azadi)
>Q83KR4|RUVA_SHIFL Holliday junction ATP-dependent DNA helicase ruvA - Shigella flexneri
>P66752|RUVA_STRP3 Holliday junction ATP-dependent DNA helicase ruvA - Streptococcus pyogenes serotype M3
>Q3AVK0|RUVA_SYNS9 Holliday junction ATP-dependent DNA helicase ruvA - Synechococcus sp. (strain CC9902)
>Q5H2A6|RUVA_XANOR Holliday junction ATP-dependent DNA helicase ruvA - Xanthomonas oryzae pv. oryzae
>Q2KVY2|RUVB_BORA1 Holliday junction ATP-dependent DNA helicase ruvB - Bordetella avium (strain 197N)
>Q0SRN3|RUVB_CLOPS Holliday junction ATP-dependent DNA helicase ruvB - Clostridium perfringens (strain SM101 / Type A)
>O25699|RUVB_HELPY Holliday junction ATP-dependent DNA helicase ruvB - Helicobacter pylori (Campylobacter pylori)
>Q1GYS6|RUVB_METFK Holliday junction ATP-dependent DNA helicase ruvB - Methylobacillus flagellatus (strain KT / ATCC 51484 / DSM 6875)
>Q83KR5|RUVB_SHIFL Holliday junction ATP-dependent DNA helicase ruvB - Shigella flexneri
>Q5XEE4|RUVB_STRP6 Holliday junction ATP-dependent DNA helicase ruvB - Streptococcus pyogenes serotype M6
>Q5SL87|RUVB_THET8 Holliday junction ATP-dependent DNA helicase ruvB - Thermus thermophilus (strain HB8 / ATCC 27634 / DSM 579)
>Q6FYP4|RUVC_BARQU Crossover junction endodeoxyribonuclease ruvC - Bartonella quintana (Rochalimaea quintana)
>Q83BE3|RUVC_COXBU Crossover junction endodeoxyribonuclease ruvC - Coxiella burnetii
>Q65UP2|RUVC_MANSM Crossover junction endodeoxyribonuclease ruvC - Mannheimia succiniciproducens (strain MBEL55E)
>Q3B2D5|RUVC_PELLD Crossover junction endodeoxyribonuclease ruvC - Pelodictyon luteolum (strain DSM 273) (Chlorobium luteolum (strain DSM 273))
>Q88NJ2|RUVC_PSEPK Crossover junction endodeoxyribonuclease ruvC - Pseudomonas putida (strain KT2440)
>Q9ZE29|RUVC_RICPR Crossover junction endodeoxyribonuclease ruvC - Rickettsia prowazekii
>Q2NTJ0|RUVC_SODGM Crossover junction endodeoxyribonuclease ruvC - Sodalis glossinidius (strain morsitans)
>Q10YI3|RUVC_TRIEI Crossover junction endodeoxyribonuclease ruvC - Trichodesmium erythraeum (strain IMS101)
>P20997|RUVV_VACCC Holliday junction resolvase - Vaccinia virus (strain Copenhagen) (VACV)
>Q04002|SCC2_YEAST Sister chromatid cohesion protein 2 - Saccharomyces cerevisiae (Baker's yeast)
>O93309|SMC3_XENLA Structural maintenance of chromosomes protein 3 - Xenopus laevis (African clawed frog)
>Q9W603|SP16H_XENLA FACT complex subunit SPT16 - Xenopus laevis (African clawed frog)
>Q8X0X6|SPT16_NEUCR FACT complex subunit spt-16 - Neurospora crassa
>Q9CGS5|SSB1_LACLA Single-stranded DNA-binding protein 1 - Lactococcus lactis subsp. lactis (Streptococcus lactis)
>P66856|SSB2_TROWT Single-stranded DNA-binding protein 2 - Tropheryma whipplei (strain Twist) (Whipple's bacillus)
>Q8GAN5|SSB_ARTNI Single-stranded DNA-binding protein - Arthrobacter nicotinovorans
>Q899R2|SSB_CLOTE Single-stranded DNA-binding protein - Clostridium tetani
>P66849|SSB_NEIMB Single-stranded DNA-binding protein - Neisseria meningitidis serogroup B
>Q6GF73|SSB_STAAR Single-stranded DNA-binding protein - Staphylococcus aureus (strain MRSA252)
>O01683|SSP1B_CAEEL FACT complex subunit ssrp1-B - Caenorhabditis elegans
>P0AFZ5|SULA_ECOLI Cell division inhibitor - Escherichia coli (strain K12)
>Q92759|TF2H4_HUMAN TFIIH basal transcription factor complex p52 subunit - Homo sapiens (Human)
>Q6BVH4|TFB5_DEBHA RNA polymerase II transcription factor B subunit 5 - Debaryomyces hansenii (Yeast) (Torulaspora hansenii)
>Q6ZQF0|TOPB1_MOUSE DNA topoisomerase II-binding protein 1 - Mus musculus (Mouse)
>Q15819|UB2V2_HUMAN Ubiquitin-conjugating enzyme E2 variant 2 - Homo sapiens (Human)
>O74201|UBC2_CANAL Ubiquitin-conjugating enzyme E2 2 - Candida albicans (Yeast)
>P63146|UBE2B_HUMAN Ubiquitin-conjugating enzyme E2 B - Homo sapiens (Human)
>Q92CI1|UNG2_LISIN Uracil-DNA glycosylase 2 - Listeria innocua
>Q7WQW5|UNG_BORBR Uracil-DNA glycosylase - Bordetella bronchiseptica (Alcaligenes bronchisepticus)
>Q8NQU9|UNG_CORGL Uracil-DNA glycosylase - Corynebacterium glutamicum (Brevibacterium flavum)
>Q8R634|UNG_FUSNN Uracil-DNA glycosylase - Fusobacterium nucleatum subsp. nucleatum
>Q8EPH6|UNG_OCEIH Uracil-DNA glycosylase - Oceanobacillus iheyensis
>Q8EB78|UNG_SHEON Uracil-DNA glycosylase - Shewanella oneidensis
>Q8P1B6|UNG_STRP8 Uracil-DNA glycosylase - Streptococcus pyogenes serotype M18
>Q4UPY9|UNG_XANC8 Uracil-DNA glycosylase - Xanthomonas campestris pv. campestris (strain 8004)
>O34863|UVRA_BACSU UvrABC system protein A - Bacillus subtilis
>P63381|UVRA_MYCBO UvrABC system protein A - Mycobacterium bovis
>P63383|UVRA_STAAN UvrABC system protein A - Staphylococcus aureus (strain N315)
>O31151|UVRA_ZYMMO UvrABC system protein A - Zymomonas mobilis
>Q5L4S6|UVRB_CHLAB UvrABC system protein B - Chlamydophila abortus
>Q7VLL3|UVRB_HAEDU UvrABC system protein B - Haemophilus ducreyi
>P67423|UVRB_MYCBO UvrABC system protein B - Mycobacterium bovis
>Q4KF19|UVRB_PSEF5 UvrABC system protein B - Pseudomonas fluorescens (strain Pf-5 / ATCC BAA-477)
>Q8CPZ0|UVRB_STAES UvrABC system protein B - Staphylococcus epidermidis (strain ATCC 12228)
>Q9PR24|UVRB_UREPA UvrABC system protein B - Ureaplasma parvum (Ureaplasma urealyticum biotype 1)
>Q72ZM1|UVRC_BACC1 UvrABC system protein C - Bacillus cereus (strain ATCC 10987)
>Q63SA4|UVRC_BURPS UvrABC system protein C - Burkholderia pseudomallei (Pseudomonas pseudomallei)
>Q83CD5|UVRC_COXBU UvrABC system protein C - Coxiella burnetii
>Q4QPI7|UVRC_HAEI8 UvrABC system protein C - Haemophilus influenzae (strain 86-028NP)
>Q8Y7P0|UVRC_LISMO UvrABC system protein C - Listeria monocytogenes
>Q1D921|UVRC_MYXXD UvrABC system protein C - Myxococcus xanthus (strain DK 1622)
>Q9I0Q1|UVRC_PSEAE UvrABC system protein C - Pseudomonas aeruginosa
>Q1AUH1|UVRC_RUBXD UvrABC system protein C - Rubrobacter xylanophilus (strain DSM 9941 / NBRC 16129)
>Q4L5F1|UVRC_STAHJ UvrABC system protein C - Staphylococcus haemolyticus (strain JCSC1435)
>Q3AXU8|UVRC_SYNS9 UvrABC system protein C - Synechococcus sp. (strain CC9902)
>Q2P3F2|UVRC_XANOM UvrABC system protein C - Xanthomonas oryzae pv. oryzae (strain MAFF 311018)
>Q81JV2|UVSE_BACAN UV DNA damage endonuclease - Bacillus anthracis
>Q06692|Y079_NPVAC UPF0213 protein in VLF1-GP41 intergenic region - Autographa californica nuclear polyhedrosis virus (AcMNPV)
>Q18E71|Y3675_HALWD UPF0213 protein HQ3675A - Haloquadratum walsbyi (strain DSM 16790)
>Q8E0F5|Y778_STRA5 UPF0213 protein SAG0778 - Streptococcus agalactiae serotype V
>Q0TCV4|YHBQ_ECOL5 UPF0213 protein yhbQ - Escherichia coli O6:K15:H31 (strain 536 / UPEC)
>O58954|AGOG_PYRHO N-glycosylase/DNA lyase - Pyrococcus horikoshii
>P61797|APTX_CANFA Aprataxin - Canis familiaris (Dog)
>Q8QG61|CRY1_CHICK Cryptochrome-1 - Gallus gallus (Chicken)
>Q92466|DDB2_HUMAN DNA damage-binding protein 2 - Homo sapiens (Human)
>P0ABR3|DINI_ECO57 DNA-damage-inducible protein I - Escherichia coli O157:H7
>Q9I5Q2|DNAE2_PSEAE Error-prone DNA polymerase - Pseudomonas aeruginosa
>Q0UCI9|DNL4_PHANO DNA ligase 4 - Phaeosphaeria nodorum (Septoria nodorum)
>Q8PTK1|DNLI_METMA DNA ligase - Methanosarcina mazei (Methanosarcina frisia)
>P04819|DNLI_YEAST DNA ligase I, mitochondrial precursor - Saccharomyces cerevisiae (Baker's yeast)
>Q2KUU5|DNLJ_BORA1 DNA ligase - Bordetella avium (strain 197N)
>Q2SX03|DNLJ_BURTA DNA ligase - Burkholderia thailandensis (strain E264 / ATCC 700388 / DSM 13276 / CIP 106301)
>Q0TN59|DNLJ_CLOP1 DNA ligase - Clostridium perfringens (strain ATCC 13124 / NCTC 8237 / Type A)
>Q5FG20|DNLJ_EHRRG DNA ligase - Ehrlichia ruminantium (strain Gardel)
>Q0I2H6|DNLJ_HAES1 DNA ligase - Haemophilus somnus (strain 129Pt) (Histophilus somni (strain 129Pt))
>Q5X6E6|DNLJ_LEGPA DNA ligase - Legionella pneumophila (strain Paris)
>Q7NAF8|DNLJ_MYCGA DNA ligase - Mycoplasma gallisepticum
>Q2YBB7|DNLJ_NITMU DNA ligase - Nitrosospira multiformis (strain ATCC 25196 / NCIMB 11849)
>Q46IA9|DNLJ_PROMT DNA ligase - Prochlorococcus marinus (strain NATL2A)
>Q211V0|DNLJ_RHOPB DNA ligase - Rhodopseudomonas palustris (strain BisB18)
>Q6G829|DNLJ_STAAS DNA ligase - Staphylococcus aureus (strain MSSA476)
>Q03JF6|DNLJ_STRTD DNA ligase - Streptococcus thermophilus (strain ATCC BAA-491 / LMD-9)
>O83642|DNLJ_TREPA DNA ligase - Treponema pallidum
>Q668M6|DNLJ_YERPS DNA ligase - Yersinia pseudotuberculosis
>O05949|DPO1_RICPR DNA polymerase I - Rickettsia prowazekii
>Q92XH8|DPO42_RHIME DNA polymerase IV 2 - Rhizobium meliloti (Sinorhizobium meliloti)
>Q9I534|DPO4_PSEAE DNA polymerase IV - Pseudomonas aeruginosa
>Q8DBI7|DPO4_VIBVU DNA polymerase IV - Vibrio vulnificus
>Q7TQ07|DPOLN_MOUSE DNA polymerase nu - Mus musculus (Mouse)
>Q75BT5|EAF6_ASHGO Chromatin modification-related protein EAF6 - Ashbya gossypii (Yeast) (Eremothecium gossypii)
>Q8BMB0|EMSY_MOUSE Protein EMSY - Mus musculus (Mouse)
>P0AB83|END3_ECOLI Endonuclease III - Escherichia coli (strain K12)
>Q9MA98|ERCC1_ARATH DNA excision repair protein ERCC-1 - Arabidopsis thaliana (Mouse-ear cress)
>P04993|EX5A_ECOLI Exodeoxyribonuclease V alpha chain - Escherichia coli (strain K12)
>O64299|EXO2_BPR69 Exonuclease subunit 2 - Bacteriophage RB69
>Q9BX63|FANCJ_HUMAN Fanconi anemia group J protein - Homo sapiens (Human)
>Q8YP80|FPG_ANASP Formamidopyrimidine-DNA glycosylase - Anabaena sp. (strain PCC 7120)
>A0KAM1|FPG_BURCH Formamidopyrimidine-DNA glycosylase - Burkholderia cenocepacia (strain HI2424)
>Q5FIV8|FPG_LACAC Formamidopyrimidine-DNA glycosylase - Lactobacillus acidophilus
>Q6KHS0|FPG_MYCMO Formamidopyrimidine-DNA glycosylase - Mycoplasma mobile
>Q21EE3|FPG_SACD2 Formamidopyrimidine-DNA glycosylase - Saccharophagus degradans (strain 2-40 / ATCC 43961 / DSM 17024)
>Q3K028|FPG_STRA1 Formamidopyrimidine-DNA glycosylase - Streptococcus agalactiae serotype Ia
>Q9KVC5|FPG_VIBCH Formamidopyrimidine-DNA glycosylase - Vibrio cholerae
>O13413|H2A_ASPNG Histone H2A - Aspergillus niger
>Q5AZR6|HAT1_EMENI Histone acetyltransferase type B catalytic subunit - Emericella nidulans (Aspergillus nidulans)
>O60921|HUS1_HUMAN Checkpoint protein HUS1 - Homo sapiens (Human)
>P61609|LEXA2_GEOSL LexA repressor 2 - Geobacter sulfurreducens
>O69979|LEXA_STRCO LexA repressor - Streptomyces coelicolor
>Q9Z2D7|MBD4_MOUSE Methyl-CpG-binding domain protein 4 - Mus musculus (Mouse)
>Q8CMT1|MFD_STAES Transcription-repair-coupling factor - Staphylococcus epidermidis (strain ATCC 12228)
>Q9W6K1|MRE11_XENLA Double-strand break repair protein MRE11 - Xenopus laevis (African clawed frog)
>Q9XGC9|MSH2_MAIZE DNA mismatch repair protein MSH2 - Zea mays (Maize)
>Q7CPR7|MUG_SALTY G/U mismatch-specific DNA glycosylase - Salmonella typhimurium
>Q4WYE5|MUS81_ASPFU Crossover junction endonuclease mus81 - Aspergillus fumigatus (Sartorya fumigata)
>Q9CLY2|MUTH_PASMU DNA mismatch repair protein mutH - Pasteurella multocida
>Q8ZHU5|MUTH_YERPE DNA mismatch repair protein mutH - Yersinia pestis
>Q8KAX3|MUTL_CHLTE DNA mismatch repair protein mutL - Chlorobium tepidum
>Q71ZR6|MUTL_LISMF DNA mismatch repair protein mutL - Listeria monocytogenes serotype 4b (strain F2365)
>Q87VJ2|MUTL_PSESM DNA mismatch repair protein mutL - Pseudomonas syringae pv. tomato
>Q328E9|MUTL_SHIDS DNA mismatch repair protein mutL - Shigella dysenteriae serotype 1 (strain Sd197)
>Q8ZIW4|MUTL_YERPE DNA mismatch repair protein mutL - Yersinia pestis
>Q65ZX6|MUTS_BORGA DNA mismatch repair protein mutS - Borrelia garinii
>Q97I19|MUTS_CLOAB DNA mismatch repair protein mutS - Clostridium acetobutylicum
>Q5NEV8|MUTS_FRATT DNA mismatch repair protein mutS - Francisella tularensis subsp. tularensis
>Q8F496|MUTS_LEPIN DNA mismatch repair protein mutS - Leptospira interrogans
>Q7V978|MUTS_PROMM DNA mismatch repair protein mutS - Prochlorococcus marinus (strain MIT 9313)
>Q4UM86|MUTS_RICFE DNA mismatch repair protein mutS - Rickettsia felis (Rickettsia azadi)
>Q5M1Z0|MUTS_STRT1 DNA mismatch repair protein mutS - Streptococcus thermophilus (strain CNRZ 1066)
>Q8PBB5|MUTS_XANCP DNA mismatch repair protein mutS - Xanthomonas campestris pv. campestris
>P17802|MUTY_ECOLI A/G-specific adenine glycosylase - Escherichia coli (strain K12)
>Q0TA67|NFI_ECOL5 Endonuclease V - Escherichia coli O6:K15:H31 (strain 536 / UPEC)
>Q83MJ0|NFI_SHIFL Endonuclease V - Shigella flexneri
>Q5B995|NHP6_EMENI Non-histone chromosomal protein 6 - Emericella nidulans (Aspergillus nidulans)
>Q53EK2|NSE1_SCHPO Non-structural maintenance of chromosomes element 1 - Schizosaccharomyces pombe (Fission yeast)
>Q9V3I8|OGG1_DROME N-glycosylase/DNA lyase - Drosophila melanogaster (Fruit fly)
>P11742|OGT_BACSU Methylated-DNA--protein-cysteine methyltransferase - Bacillus subtilis
>P12768|PHR_STRGR Deoxyribodipyrimidine photo-lyase - Streptomyces griseus
>Q9UUA2|PIF1_SCHPO DNA repair and recombination protein pif1, mitochondrial precursor - Schizosaccharomyces pombe (Fission yeast)
>Q96T60|PNKP_HUMAN Bifunctional polynucleotide phosphatase/kinase - Homo sapiens (Human)
>Q5A4N5|RAD18_CANAL Postreplication repair E3 ubiquitin-protein ligase RAD18 - Candida albicans (Yeast)
>P26793|RAD27_YEAST Structure-specific endonuclease RAD27 - Saccharomyces cerevisiae (Baker's yeast)
>P58301|RAD50_PYRFU DNA double-strand break repair rad50 ATPase - Pyrococcus furiosus
>P36607|RAD5_SCHPO DNA repair protein rad5 - Schizosaccharomyces pombe (Fission yeast)
>Q9HMM4|RADA_HALSA DNA repair and recombination protein radA - Halobacterium salinarium (Halobacterium halobium)
>O74036|RADA_PYRFU DNA repair and recombination protein radA - Pyrococcus furiosus
>O27728|RADB_METTH DNA repair and recombination protein radB - Methanobacterium thermoautotrophicum
>Q9REV6|RECA_AMYMD Protein recA - Amycolatopsis mediterranei (Nocardia mediterranei)
>O52394|RECA_CHLAU Protein recA - Chloroflexus aurantiacus
>Q5FL82|RECA_LACAC Protein recA - Lactobacillus acidophilus
>P16034|RECA_MAGMG Protein recA - Magnetospirillum magnetotacticum (Aquaspirillum magnetotacticum)
>Q9F410|RECA_MYCSH Protein recA - Mycobacterium shimoidei
>Q01953|RECA_PSEFL Protein recA - Pseudomonas fluorescens
>Q9AGW0|RECA_STRAG Protein recA - Streptococcus agalactiae
>P48295|RECA_STRVL Protein recA - Streptomyces violaceus (Streptomyces venezuelae)
>P65981|RECA_TROWT Protein recA - Tropheryma whipplei (strain Twist) (Whipple's bacillus)
>Q66E70|RECA_YERPS Protein recA - Yersinia pseudotuberculosis
>Q5WM28|RECF_BACSK DNA replication and repair protein recF - Bacillus clausii (strain KSM-K16)
>Q2SQZ4|RECF_HAHCH DNA replication and repair protein recF - Hahella chejuensis (strain KCTC 2396)
>Q2RMJ4|RECF_MOOTA DNA replication and repair protein recF - Moorella thermoacetica (strain ATCC 39073)
>Q48QJ8|RECF_PSE14 DNA replication and repair protein recF - Pseudomonas syringae pv. phaseolicola (strain 1448A / Race 6)
>Q21PV3|RECF_SACD2 DNA replication and repair protein recF - Saccharophagus degradans (strain 2-40 / ATCC 43961 / DSM 17024)
>Q2YUN8|RECF_STAAB DNA replication and repair protein recF - Staphylococcus aureus (strain bovine RF122)
>Q8DMX3|RECF_STRR6 DNA replication and repair protein recF - Streptococcus pneumoniae (strain ATCC BAA-255 / R6)
>Q8PRG0|RECF_XANAC DNA replication and repair protein recF - Xanthomonas axonopodis pv. citri
>Q6G9Y6|RECG_STAAS ATP-dependent DNA helicase recG - Staphylococcus aureus (strain MSSA476)
>Q9ZDY2|RECN_RICPR DNA repair protein recN - Rickettsia prowazekii
>Q6G457|RECO_BARHE DNA repair protein recO - Bartonella henselae (Rochalimaea henselae)
>Q8XIU9|RECO_CLOPE DNA repair protein recO - Clostridium perfringens
>P44642|RECO_HAEIN DNA repair protein recO - Haemophilus influenzae
>Q9CCN0|RECO_MYCLE DNA repair protein recO - Mycobacterium leprae
>Q02HS4|RECO_PSEAB DNA repair protein recO - Pseudomonas aeruginosa (strain UCBPP-PA14)
>Q8E7X6|RECO_STRA3 DNA repair protein recO - Streptococcus agalactiae serotype III
>Q55569|RECO_SYNY3 DNA repair protein recO - Synechocystis sp. (strain PCC 6803)
>O94761|RECQ4_HUMAN ATP-dependent DNA helicase Q4 - Homo sapiens (Human)
>Q9KGM3|RECR_BACHD Recombination protein recR - Bacillus halodurans
>Q63UU6|RECR_BURPS Recombination protein recR - Burkholderia pseudomallei (Pseudomonas pseudomallei)
>Q6NJY0|RECR_CORDI Recombination protein recR - Corynebacterium diphtheriae
>Q5WT52|RECR_LEGPL Recombination protein recR - Legionella pneumophila (strain Lens)
>Q6MAF1|RECR_PARUW Recombination protein recR - Protochlamydia amoebophila (strain UWE25)
>Q8Y050|RECR_RALSO Recombination protein recR - Ralstonia solanacearum (Pseudomonas solanacearum)
>Q3K1U0|RECR_STRA1 Recombination protein recR - Streptococcus agalactiae serotype Ia
>Q72I96|RECR_THET2 Recombination protein recR - Thermus thermophilus (strain HB27 / ATCC BAA-163 / DSM 7039)
>O31575|RECX_BACSU Regulatory protein recX - Bacillus subtilis
>Q0T1C4|RECX_SHIF8 Regulatory protein recX - Shigella flexneri serotype 5b (strain 8401)
>Q1J5K7|RECX_STRPF Regulatory protein recX - Streptococcus pyogenes serotype M4 (strain MGAS10750)
>Q1C421|RECX_YERPA Regulatory protein recX - Yersinia pestis (biovar Antiqua strain Antiqua)
>Q9L6S1|REP_SALTY ATP-dependent DNA helicase rep - Salmonella typhimurium
>P27864|RRP1_DROME Recombination repair protein 1 - Drosophila melanogaster (Fruit fly)
>Q8YZT2|RUVA_ANASP Holliday junction ATP-dependent DNA helicase ruvA - Anabaena sp. (strain PCC 7120)
>Q0SPE1|RUVA_BORAP Holliday junction ATP-dependent DNA helicase ruvA - Borrelia afzelii (strain PKo)
>Q0SRN2|RUVA_CLOPS Holliday junction ATP-dependent DNA helicase ruvA - Clostridium perfringens (strain SM101 / Type A)
>Q2GHE2|RUVA_EHRCR Holliday junction ATP-dependent DNA helicase ruvA - Ehrlichia chaffeensis (strain Arkansas)
>Q03YJ2|RUVA_LEUMM Holliday junction ATP-dependent DNA helicase ruvA - Leuconostoc mesenteroides subsp. mesenteroides (strain ATCC 8293 / NCDO 523)
>Q7N548|RUVA_PHOLL Holliday junction ATP-dependent DNA helicase ruvA - Photorhabdus luminescens subsp. laumondii
>Q0KEC3|RUVA_RALEH Holliday junction ATP-dependent DNA helicase ruvA - Ralstonia eutropha (strain ATCC 17699 / H16 / DSM 428 / Stanier 337) (Cupriavid
>Q1AWE1|RUVA_RUBXD Holliday junction ATP-dependent DNA helicase ruvA - Rubrobacter xylanophilus (strain DSM 9941 / NBRC 16129)
>Q1GWB4|RUVA_SPHAL Holliday junction ATP-dependent DNA helicase ruvA - Sphingopyxis alaskensis (Sphingomonas alaskensis)
>Q1J492|RUVA_STRPF Holliday junction ATP-dependent DNA helicase ruvA - Streptococcus pyogenes serotype M4 (strain MGAS10750)
>Q9WY12|RUVA_THEMA Holliday junction ATP-dependent DNA helicase ruvA - Thermotoga maritima
>Q66AU0|RUVA_YERPS Holliday junction ATP-dependent DNA helicase ruvA - Yersinia pseudotuberculosis
>Q6FSF1|RUVB2_CANGA RuvB-like helicase 2 - Candida glabrata (Yeast) (Torulopsis glabrata)
>Q89U80|RUVB_BRAJA Holliday junction ATP-dependent DNA helicase ruvB - Bradyrhizobium japonicum
>Q5HT48|RUVB_CAMJR Holliday junction ATP-dependent DNA helicase ruvB - Campylobacter jejuni (strain RM1221)
>Q9AE09|RUVB_CORGL Holliday junction ATP-dependent DNA helicase ruvB - Corynebacterium glutamicum (Brevibacterium flavum)
>Q14HJ6|RUVB_FRAT1 Holliday junction ATP-dependent DNA helicase ruvB - Francisella tularensis subsp. tularensis (strain FSC 198)
>P61533|RUVB_LACJO Holliday junction ATP-dependent DNA helicase ruvB - Lactobacillus johnsonii
>Q49425|RUVB_MYCGE Holliday junction ATP-dependent DNA helicase ruvB - Mycoplasma genitalium
>Q3A230|RUVB_PELCD Holliday junction ATP-dependent DNA helicase ruvB - Pelobacter carbinolicus (strain DSM 2380 / Gra Bd 1)
>Q168A2|RUVB_ROSDO Holliday junction ATP-dependent DNA helicase ruvB - Roseobacter denitrificans (strain ATCC 33942 / OCh 114) (Erythrobacter sp. (str
>Q02AG6|RUVB_SOLUE Holliday junction ATP-dependent DNA helicase ruvB - Solibacter usitatus (strain Ellin6076)
>Q8CWU7|RUVB_STRR6 Holliday junction ATP-dependent DNA helicase ruvB - Streptococcus pneumoniae (strain ATCC BAA-255 / R6)
>P61538|RUVB_TREDE Holliday junction ATP-dependent DNA helicase ruvB - Treponema denticola
>Q5NR72|RUVB_ZYMMO Holliday junction ATP-dependent DNA helicase ruvB - Zymomonas mobilis
>Q7WGB7|RUVC_BORBR Crossover junction endodeoxyribonuclease ruvC - Bordetella bronchiseptica (Alcaligenes bronchisepticus)
>Q30YX5|RUVC_DESDG Crossover junction endodeoxyribonuclease ruvC - Desulfovibrio desulfuricans (strain G20)
>Q7VNF5|RUVC_HAEDU Crossover junction endodeoxyribonuclease ruvC - Haemophilus ducreyi
>P66761|RUVC_MYCBO Crossover junction endodeoxyribonuclease ruvC - Mycobacterium bovis
>Q7MUZ6|RUVC_PORGI Crossover junction endodeoxyribonuclease ruvC - Porphyromonas gingivalis (Bacteroides gingivalis)
>Q57N99|RUVC_SALCH Crossover junction endodeoxyribonuclease ruvC - Salmonella choleraesuis
>Q67Q99|RUVC_SYMTH Crossover junction endodeoxyribonuclease ruvC - Symbiobacterium thermophilum
>Q8DAN6|RUVC_VIBVU Crossover junction endodeoxyribonuclease ruvC - Vibrio vulnificus
>Q12098|SLX4_YEAST Structure-specific endonuclease subunit SLX4 - Saccharomyces cerevisiae (Baker's yeast)
>Q811Q1|SMUG1_RAT Single-strand selective monofunctional uracil-DNA glycosylase - Rattus norvegicus (Rat)
>Q82FG5|SSB1_STRAW Single-stranded DNA-binding protein 1 - Streptomyces avermitilis
>Q8DXI7|SSB4_STRA5 Single-stranded DNA-binding protein 4 - Streptococcus agalactiae serotype V
>Q8G757|SSB_BIFLO Single-stranded DNA-binding protein - Bifidobacterium longum
>P0AGE2|SSB_ECO57 Single-stranded DNA-binding protein - Escherichia coli O157:H7
>P40947|SSB_PSEAE Single-stranded DNA-binding protein - Pseudomonas aeruginosa
>P66855|SSB_STRR6 Single-stranded DNA-binding protein - Streptococcus pneumoniae (strain ATCC BAA-255 / R6)
>Q6BGW8|TFB2_DEBHA RNA polymerase II transcription factor B subunit 2 - Debaryomyces hansenii (Yeast) (Torulaspora hansenii)
>Q6C1B5|TFB5_YARLI RNA polymerase II transcription factor B subunit 5 - Yarrowia lipolytica (Candida lipolytica)
>P33753|TRM2_YEAST tRNA - Saccharomyces cerevisiae (Baker's yeast)
>P34739|TTF2_DROME Transcription termination factor 2 - Drosophila melanogaster (Fruit fly)
>Q6F9Y2|UNG_ACIAD Uracil-DNA glycosylase - Acinetobacter sp. (strain ADP1)
>P59465|UNG_BUCBP Uracil-DNA glycosylase - Buchnera aphidicola subsp. Baizongia pistaciae
>P52507|UNG_PRVKA Uracil-DNA glycosylase - Pseudorabies virus (strain Kaplan) (PRV)
>Q48U05|UNG_STRPM Uracil-DNA glycosylase - Streptococcus pyogenes serotype M28
>P12887|UNG_YEAST Uracil-DNA glycosylase, mitochondrial precursor - Saccharomyces cerevisiae (Baker's yeast)
>Q8G0I9|UVRA_BRUSU UvrABC system protein A - Brucella suis
>P63380|UVRA_MYCTU UvrABC system protein A - Mycobacterium tuberculosis
>Q829X3|UVRA_STRAW UvrABC system protein A - Streptomyces avermitilis
>Q81X47|UVRB_BACAN UvrABC system protein B - Bacillus anthracis
>Q8KC79|UVRB_CHLTE UvrABC system protein B - Chlorobium tepidum
>Q9ZKA0|UVRB_HELPJ UvrABC system protein B - Helicobacter pylori J99 (Campylobacter pylori J99)
>P75558|UVRB_MYCPN UvrABC system protein B - Mycoplasma pneumoniae
>Q473K3|UVRB_RALEJ UvrABC system protein B - Ralstonia eutropha (strain JMP134) (Alcaligenes eutrophus)
>Q829Y6|UVRB_STRAW UvrABC system protein B - Streptomyces avermitilis
>Q5GRL3|UVRB_WOLTR UvrABC system protein B - Wolbachia sp. subsp. Brugia malayi (strain TRS)
>Q6HD05|UVRC_BACHK UvrABC system protein C - Bacillus thuringiensis subsp. konkukian
>Q3AFE5|UVRC_CARHZ UvrABC system protein C - Carboxydothermus hydrogenoformans (strain Z-2901 / DSM 6008)
>Q9RUN0|UVRC_DEIRA UvrABC system protein C - Deinococcus radiodurans
>Q18E52|UVRC_HALWD UvrABC system protein C - Haloquadratum walsbyi (strain DSM 16790)
>Q8TKS2|UVRC_METAC UvrABC system protein C - Methanosarcina acetivorans
>Q1QIR5|UVRC_NITHX UvrABC system protein C - Nitrobacter hamburgensis (strain X14 / DSM 10229)
>Q880X7|UVRC_PSESM UvrABC system protein C - Pseudomonas syringae pv. tomato
>O66041|UVRC_SALTY UvrABC system protein C - Salmonella typhimurium
>Q9Z512|UVRC_STRCO UvrABC system protein C - Streptomyces coelicolor
>Q72IF0|UVRC_THET2 UvrABC system protein C - Thermus thermophilus (strain HB27 / ATCC BAA-163 / DSM 7039)
>Q1CHE4|UVRC_YERPN UvrABC system protein C - Yersinia pestis (biovar Antiqua strain Nepal516)
>P45864|UVSE_BACSU UV DNA damage endonuclease - Bacillus subtilis
>Q5KL22|VID21_CRYNE Chromatin modification-related protein VID21 - Cryptococcus neoformans (Filobasidiella neoformans)
>P08862|XISA_ANASP Excisase A - Anabaena sp. (strain PCC 7120)
>Q31W34|YHBQ_SHIBS UPF0213 protein yhbQ - Shigella boydii serotype 4 (strain Sb227)
>P34243|YKB7_YEAST Uncharacterized ATP-dependent helicase YKL017C - Saccharomyces cerevisiae (Baker's yeast)
>Q74MX2|AGOG_NANEQ N-glycosylase/DNA lyase - Nanoarchaeum equitans
>P70486|ATRX_RAT Transcriptional regulator ATRX - Rattus norvegicus (Rat)
>Q5XIX3|DCR1C_RAT Artemis protein - Rattus norvegicus (Rat)
>Q9EYF1|DINI1_ECO57 DinI-like protein Z3305/ECs2939 in prophage CP-933V - Escherichia coli O157:H7
>Q5Z1D1|DNAE2_NOCFA Error-prone DNA polymerase - Nocardia farcinica
>Q6CSH0|DNL4_KLULA DNA ligase 4 - Kluyveromyces lactis (Yeast) (Candida sphaerica)
>Q57635|DNLI_METJA DNA ligase - Methanococcus jannaschii
>O57250|DNLI_VACCA DNA ligase - Vaccinia virus (strain Ankara) (VACV)
>Q8YW98|DNLJ_ANASP DNA ligase - Anabaena sp. (strain PCC 7120)
>Q3JR23|DNLJ_BURP1 DNA ligase - Burkholderia pseudomallei (strain 1710b)
>P15042|DNLJ_ECOLI DNA ligase - Escherichia coli (strain K12)
>Q4QLJ0|DNLJ_HAEI8 DNA ligase - Haemophilus influenzae (strain 86-028NP)
>Q88XQ0|DNLJ_LACPL DNA ligase - Lactobacillus plantarum
>Q2GDR2|DNLJ_NEOSM DNA ligase - Neorickettsia sennetsu (strain Miyayama)
>P49421|DNLJ_RHOMR DNA ligase - Rhodothermus marinus (Rhodothermus obamensis)
>Q8Z4W4|DNLJ_SALTI DNA ligase - Salmonella typhi
>Q5HEL8|DNLJ_STAAC DNA ligase - Staphylococcus aureus (strain COL)
>Q31G89|DNLJ_THICR DNA ligase - Thiomicrospira crunogena (strain XCL-2)
>Q1C5X9|DNLJ_YERPA DNA ligase - Yersinia pestis (biovar Antiqua strain Antiqua)
>Q8PT42|DPO42_METMA DNA polymerase IV 2 - Methanosarcina mazei (Methanosarcina frisia)
>Q9JYS8|DPO4_NEIMB DNA polymerase IV - Neisseria meningitidis serogroup B
>P58965|DPO4_THETN DNA polymerase IV - Thermoanaerobacter tengcongensis
>Q5RKI3|DPOLL_RAT DNA polymerase lambda - Rattus norvegicus (Rat)
>Q757R4|EAF5_ASHGO Chromatin modification-related protein EAF5 - Ashbya gossypii (Yeast) (Eremothecium gossypii)
>O43086|ELG1_SCHPO Telomere length regulation protein elg1 - Schizosaccharomyces pombe (Fission yeast)
>P57219|END3_BUCAI Endonuclease III - Buchnera aphidicola subsp. Acyrthosiphon pisum (Acyrthosiphon pisum symbiotic bacterium)
>Q0TJX8|END8_ECOL5 Endonuclease 8 - Escherichia coli O6:K15:H31 (strain 536 / UPEC)
>Q60GC1|EXO1_ORYSJ Exonuclease 1 - Oryza sativa subsp. japonica (Rice)
>Q58839|FEN_METJA Flap structure-specific endonuclease - Methanococcus jannaschii
>Q8YED2|FPG_BRUME Formamidopyrimidine-DNA glycosylase - Brucella melitensis
>Q726D5|FPG_DESVH Formamidopyrimidine-DNA glycosylase - Desulfovibrio vulgaris (strain Hildenborough / ATCC 29579 / NCIMB 8303)
>Q5QZC1|FPG_IDILO Formamidopyrimidine-DNA glycosylase - Idiomarina loihiensis
>P64151|FPG_MYCBO Formamidopyrimidine-DNA glycosylase - Mycobacterium bovis
>P57910|FPG_PASMU Formamidopyrimidine-DNA glycosylase - Pasteurella multocida
>Q88AH6|FPG_PSESM Formamidopyrimidine-DNA glycosylase - Pseudomonas syringae pv. tomato
>Q2NQU4|FPG_SODGM Formamidopyrimidine-DNA glycosylase - Sodalis glossinidius (strain morsitans)
>Q3SLR9|FPG_THIDA Formamidopyrimidine-DNA glycosylase - Thiobacillus denitrificans (strain ATCC 25259)
>Q4IER8|H3_GIBZE Histone H3 - Gibberella zeae (Fusarium graminearum)
>P61830|H3_YEAST Histone H3 - Saccharomyces cerevisiae (Baker's yeast)
>Q59VF4|HAT1_CANAL Histone acetyltransferase type B catalytic subunit - Candida albicans (Yeast)
>Q4P553|HAT2_USTMA Histone acetyltransferase type B subunit 2 - Ustilago maydis (Smut fungus)
>Q9FA32|IMPC2_SALTY Protein impC - Salmonella typhimurium
>Q9HGM8|KU80_SCHPO Protein Ku80 - Schizosaccharomyces pombe (Fission yeast)
>Q87ZB9|LEXA1_PSESM LexA repressor 1 - Pseudomonas syringae pv. tomato
>Q637D7|LEXA_BACCZ LexA repressor - Bacillus cereus (strain ZK / E33L)
>Q6D9I5|LEXA_ERWCT LexA repressor - Erwinia carotovora subsp. atroseptica (Pectobacterium atrosepticum)
>Q92C51|LEXA_LISIN LexA repressor - Listeria innocua
>Q6LVS1|LEXA_PHOPR LexA repressor - Photobacterium profundum (Photobacterium sp. (strain SS9))
>P0A274|LEXA_SALTI LexA repressor - Salmonella typhi
>Q93SM0|LEXA_STAAW LexA repressor - Staphylococcus aureus (strain MW2)
>Q0SYH4|LIGB_SHIF8 DNA ligase B - Shigella flexneri serotype 5b (strain 8401)
>Q6GJG8|MFD_STAAR Transcription-repair-coupling factor - Staphylococcus aureus (strain MRSA252)
>P26188|MGMT_YEAST Methylated-DNA--protein-cysteine methyltransferase - Saccharomyces cerevisiae (Baker's yeast)
>Q97WG9|MRE11_SULSO DNA double-strand break repair protein mre11 - Sulfolobus solfataricus
>Q7MNP1|MUTH_VIBVY DNA mismatch repair protein mutH - Vibrio vulnificus (strain YJ016)
>Q5WFY4|MUTL_BACSK DNA mismatch repair protein mutL - Bacillus clausii (strain KSM-K16)
>Q9PJG5|MUTL_CHLMU DNA mismatch repair protein mutL - Chlamydia muridarum
>Q6D065|MUTL_ERWCT DNA mismatch repair protein mutL - Erwinia carotovora subsp. atroseptica (Pectobacterium atrosepticum)
>Q8NZ25|MUTL_STRP8 DNA mismatch repair protein mutL - Streptococcus pyogenes serotype M18
>Q87AC9|MUTL_XYLFT DNA mismatch repair protein mutL - Xylella fastidiosa (strain Temecula1 / ATCC 700964)
>Q6G0X1|MUTS_BARQU DNA mismatch repair protein mutS - Bartonella quintana (Rochalimaea quintana)
>Q3KKQ0|MUTS_CHLTA DNA mismatch repair protein mutS - Chlamydia trachomatis (strain A/HAR-13 / ATCC VR-571B)
>Q82ZA2|MUTS_ENTFA DNA mismatch repair protein mutS - Enterococcus faecalis (Streptococcus faecalis)
>Q5WVP6|MUTS_LEGPL DNA mismatch repair protein mutS - Legionella pneumophila (strain Lens)
>Q7N8K0|MUTS_PHOLL DNA mismatch repair protein mutS - Photorhabdus luminescens subsp. laumondii
>Q3YYC9|MUTS_SHISS DNA mismatch repair protein mutS - Shigella sonnei (strain Ss046)
>Q1J489|MUTS_STRPF DNA mismatch repair protein mutS - Streptococcus pyogenes serotype M4 (strain MGAS10750)
>P61673|MUTS_WOLPM DNA mismatch repair protein mutS - Wolbachia pipientis wMel
>P46230|MUTY_AERHY A/G-specific adenine glycosylase - Aeromonas hydrophila
>Q10159|MYH1_SCHPO A/G-specific adenine DNA glycosylase - Schizosaccharomyces pombe (Fission yeast)
>P68737|NFI_SALTI Endonuclease V - Salmonella typhi
>Q4WY33|NHP6_ASPFU Non-histone chromosomal protein 6 - Aspergillus fumigatus (Sartorya fumigata)
>Q99K48|NONO_MOUSE Non-POU domain-containing octamer-binding protein - Mus musculus (Mouse)
>P44635|NUDB_HAEIN dATP pyrophosphohydrolase - Haemophilus influenzae
>P58818|PHR_METTM Deoxyribodipyrimidine photo-lyase - Methanobacterium thermoautotrophicum (strain Marburg / DSM 2133)
>P14242|PMS1_YEAST DNA mismatch repair protein PMS1 - Saccharomyces cerevisiae (Baker's yeast)
>Q6C7V4|POB3_YARLI FACT complex subunit POB3 - Yarrowia lipolytica (Candida lipolytica)
>P50531|RAD17_SCHPO Checkpoint protein rad17 - Schizosaccharomyces pombe (Fission yeast)
>P42657|RAD25_SCHPO DNA damage checkpoint protein rad25 - Schizosaccharomyces pombe (Fission yeast)
>O26640|RAD50_METTH DNA double-strand break repair rad50 ATPase - Methanobacterium thermoautotrophicum
>Q6FSW2|RAD52_CANGA DNA repair and recombination protein RAD52 - Candida glabrata (Yeast) (Torulopsis glabrata)
>Q5BHD6|RAD5_EMENI DNA repair protein rad5 - Emericella nidulans (Aspergillus nidulans)
>Q9V233|RADA_PYRAB DNA repair and recombination protein radA - Pyrococcus abyssi
>Q45791|RECA_BACTN Protein recA - Bacteroides thetaiotaomicron
>Q5HSC0|RECA_CAMJR Protein recA - Campylobacter jejuni (strain RM1221)
>P48288|RECA_CORPS Protein recA - Corynebacterium pseudotuberculosis
>P26344|RECA_ERWCA Protein recA - Erwinia carotovora
>Q9F672|RECA_HERSE Protein recA - Herbaspirillum seropedicae
>Q9L723|RECA_LISMO Protein recA - Listeria monocytogenes
>Q8EVC7|RECA_MYCPE Protein recA - Mycoplasma penetrans
>Q4L5Y8|RECA_STAHJ Protein recA - Staphylococcus haemolyticus (strain JCSC1435)
>Q5M1Y2|RECA_STRT1 Protein recA - Streptococcus thermophilus (strain CNRZ 1066)
>P62221|RECA_TREDE Protein recA - Treponema denticola
>Q9RC99|RECF_BACHD DNA replication and repair protein recF - Bacillus halodurans
>Q899S7|RECF_CLOTE DNA replication and repair protein recF - Clostridium tetani
>Q7VMW3|RECF_HAEDU DNA replication and repair protein recF - Haemophilus ducreyi
>A0AEJ1|RECF_LISW6 DNA replication and repair protein recF - Listeria welshimeri serovar 6b (strain ATCC 35897 / DSM 20650 / SLCC5334)
>Q7MX24|RECF_PORGI DNA replication and repair protein recF - Porphyromonas gingivalis (Bacteroides gingivalis)
>Q2NX47|RECF_SODGM DNA replication and repair protein recF - Sodalis glossinidius (strain morsitans)
>Q1J443|RECF_STRPF DNA replication and repair protein recF - Streptococcus pyogenes serotype M4 (strain MGAS10750)
>Q5HGK6|RECG_STAAC ATP-dependent DNA helicase recG - Staphylococcus aureus (strain COL)
>P0A5U6|RECN_MYCTU DNA repair protein recN - Mycobacterium tuberculosis
>Q7NWC1|RECO_CHRVO DNA repair protein recO - Chromobacterium violaceum
>Q7VL77|RECO_HAEDU DNA repair protein recO - Haemophilus ducreyi
>Q2RKV8|RECO_MOOTA DNA repair protein recO - Moorella thermoacetica (strain ATCC 39073)
>Q6A969|RECO_PROAC DNA repair protein recO - Propionibacterium acnes
>Q3J5V8|RECO_RHOS4 DNA repair protein recO - Rhodobacter sphaeroides (strain ATCC 17023 / 2.4.1 / NCIB 8253 / DSM 158)
>Q8CP22|RECO_STAES DNA repair protein recO - Staphylococcus epidermidis (strain ATCC 12228)
>Q2JQL5|RECO_SYNJA DNA repair protein recO - Synechococcus sp. (strain JA-3-3Ab) (Cyanobacteria bacterium Yellowstone A-Prime)
>P46063|RECQ1_HUMAN ATP-dependent DNA helicase Q1 - Homo sapiens (Human)
>Q81JB9|RECR_BACCR Recombination protein recR - Bacillus cereus (strain ATCC 14579 / DSM 31)
>Q62JV0|RECR_BURMA Recombination protein recR - Burkholderia mallei (Pseudomonas mallei)
>Q8XPB8|RECR_CLOPE Recombination protein recR - Clostridium perfringens
>Q8RG96|RECR_FUSNN Recombination protein recR - Fusobacterium nucleatum subsp. nucleatum
>Q1WSU5|RECR_LACS1 Recombination protein recR - Lactobacillus salivarius subsp. salivarius (strain UCC118)
>Q88F32|RECR_PSEPK Recombination protein recR - Pseudomonas putida (strain KT2440)
>Q5HRS7|RECR_STAEQ Recombination protein recR - Staphylococcus epidermidis (strain ATCC 35984 / RP62A)
>Q8DGV8|RECR_SYNEL Recombination protein recR - Synechococcus elongatus (Thermosynechococcus elongatus)
>Q9KEC9|RECX_BACHD Regulatory protein recX - Bacillus halodurans
>P37859|RECX_MYCLE Regulatory protein recX - Mycobacterium leprae
>Q8P016|RECX_STRP8 Regulatory protein recX - Streptococcus pyogenes serotype M18
>Q2P1N0|RECX_XANOM Regulatory protein recX - Xanthomonas oryzae pv. oryzae (strain MAFF 311018)
>Q5R4N7|REV1_PONPY DNA repair protein REV1 - Pongo pygmaeus (Orangutan)
>P27694|RFA1_HUMAN Replication protein A 70 kDa DNA-binding subunit - Homo sapiens (Human)
>Q4R741|RIR2B_MACFA Ribonucleoside-diphosphate reductase subunit M2 B - Macaca fascicularis (Crab eating macaque) (Cynomolgus monkey)
>Q9MCN8|RUSA_BPHK7 Crossover junction endodeoxyribonuclease rusA - Bacteriophage HK97
>Q6MKB7|RUVA_BDEBA Holliday junction ATP-dependent DNA helicase ruvA - Bdellovibrio bacteriovorus
>Q2SZ54|RUVA_BURTA Holliday junction ATP-dependent DNA helicase ruvA - Burkholderia thailandensis (strain E264 / ATCC 700388 / DSM 13276 / CIP 106301)
>P0A810|RUVA_ECOL6 Holliday junction ATP-dependent DNA helicase ruvA - Escherichia coli O6
>Q03EQ9|RUVA_PEDPA Holliday junction ATP-dependent DNA helicase ruvA - Pediococcus pentosaceus (strain ATCC 25745 / 183-1w)
>Q5LNT7|RUVA_SILPO Holliday junction ATP-dependent DNA helicase ruvA - Silicibacter pomeroyi
>Q8NZ27|RUVA_STRP8 Holliday junction ATP-dependent DNA helicase ruvA - Streptococcus pyogenes serotype M18
>Q0AX15|RUVA_SYNWW Holliday junction ATP-dependent DNA helicase ruvA - Syntrophomonas wolfei subsp. wolfei (strain Goettingen)
>Q87D02|RUVA_XYLFT Holliday junction ATP-dependent DNA helicase ruvA - Xylella fastidiosa (strain Temecula1 / ATCC 700964)
>Q755G5|RUVB2_ASHGO RuvB-like helicase 2 - Ashbya gossypii (Yeast) (Eremothecium gossypii)
>Q5PBM1|RUVB_ANAMM Holliday junction ATP-dependent DNA helicase ruvB - Anaplasma marginale (strain St. Maries)
>P70828|RUVB_BORBU Holliday junction ATP-dependent DNA helicase ruvB - Borrelia burgdorferi (Lyme disease spirochete)
>Q28TS9|RUVB_JANSC Holliday junction ATP-dependent DNA helicase ruvB - Jannaschia sp. (strain CCS1)
>Q2RHT7|RUVB_MOOTA Holliday junction ATP-dependent DNA helicase ruvB - Moorella thermoacetica (strain ATCC 39073)
>Q3K7W0|RUVB_PSEPF Holliday junction ATP-dependent DNA helicase ruvB - Pseudomonas fluorescens (strain PfO-1)
>Q4ULW6|RUVB_RICFE Holliday junction ATP-dependent DNA helicase ruvB - Rickettsia felis (Rickettsia azadi)
>Q5LNT8|RUVB_SILPO Holliday junction ATP-dependent DNA helicase ruvB - Silicibacter pomeroyi
>Q1JJ71|RUVB_STRPD Holliday junction ATP-dependent DNA helicase ruvB - Streptococcus pyogenes serotype M2 (strain MGAS10270)
>Q8RAN2|RUVB_THETN Holliday junction ATP-dependent DNA helicase ruvB - Thermoanaerobacter tengcongensis
>Q8ZEU5|RUVB_YERPE Holliday junction ATP-dependent DNA helicase ruvB - Yersinia pestis
>Q6MKB6|RUVC_BDEBA Crossover junction endodeoxyribonuclease ruvC - Bdellovibrio bacteriovorus
>Q3Z9B2|RUVC_DEHE1 Crossover junction endodeoxyribonuclease ruvC - Dehalococcoides ethenogenes (strain 195)
>Q39XN8|RUVC_GEOMG Crossover junction endodeoxyribonuclease ruvC - Geobacter metallireducens (strain GS-15 / ATCC 53774 / DSM 7210)
>Q11DH4|RUVC_MESSB Crossover junction endodeoxyribonuclease ruvC - Mesorhizobium sp. (strain BNC1)
>Q7N549|RUVC_PHOLL Crossover junction endodeoxyribonuclease ruvC - Photorhabdus luminescens subsp. laumondii
>Q4ZWL3|RUVC_PSEU2 Crossover junction endodeoxyribonuclease ruvC - Pseudomonas syringae pv. syringae (strain B728a)
>Q68XY7|RUVC_RICTY Crossover junction endodeoxyribonuclease ruvC - Rickettsia typhi
>Q9KR00|RUVC_VIBCH Crossover junction endodeoxyribonuclease ruvC - Vibrio cholerae
>P33845|RUVV_VARV Holliday junction resolvase - Variola virus
>O94267|SPT16_SCHPO FACT complex subunit spt16 - Schizosaccharomyces pombe (Fission yeast)
>Q8YAR8|SSB1_LISMO Single-stranded DNA-binding protein 1 - Listeria monocytogenes
>Q97CX3|SSB3_CLOAB Single-stranded DNA-binding protein 3 - Clostridium acetobutylicum
>Q814G6|SSB_BACCR Single-stranded DNA-binding protein - Bacillus cereus (strain ATCC 14579 / DSM 31)
>Q8NLG0|SSB_CORGL Single-stranded DNA-binding protein - Corynebacterium glutamicum (Brevibacterium flavum)
>Q8CX55|SSB_OCEIH Single-stranded DNA-binding protein - Oceanobacillus iheyensis
>Q8CNK0|SSB_STAES Single-stranded DNA-binding protein - Staphylococcus epidermidis (strain ATCC 12228)
>P0A242|SULA_SALTI Cell division inhibitor - Salmonella typhi
>P26359|SWI4_SCHPO Mating-type switching protein swi4 - Schizosaccharomyces pombe (Fission yeast)
>P13299|TEV1_BPT4 Intron-associated endonuclease 1 - Bacteriophage T4
>P60027|TF2H4_PANTR TFIIH basal transcription factor complex p52 subunit - Pan troglodytes (Chimpanzee)
>Q6CTL5|TFB5_KLULA RNA polymerase II transcription factor B subunit 5 - Kluyveromyces lactis (Yeast) (Candida sphaerica)
>Q5KN22|UBC2_CRYNE Ubiquitin-conjugating enzyme E2 2 - Cryptococcus neoformans (Filobasidiella neoformans)
>P63148|UBE2B_RABIT Ubiquitin-conjugating enzyme E2 B - Oryctolagus cuniculus (Rabbit)
>Q8Y7P6|UNG2_LISMO Uracil-DNA glycosylase 2 - Listeria monocytogenes
>Q662W1|UNG_BORGA Uracil-DNA glycosylase - Borrelia garinii
>Q9RWH9|UNG_DEIRA Uracil-DNA glycosylase - Deinococcus radiodurans
>Q88YG1|UNG_LACPL Uracil-DNA glycosylase - Lactobacillus plantarum
>Q03GV8|UNG_PEDPA Uracil-DNA glycosylase - Pediococcus pentosaceus (strain ATCC 25745 / 183-1w)
>Q32CT9|UNG_SHIDS Uracil-DNA glycosylase - Shigella dysenteriae serotype 1 (strain Sd197)
>Q1JM60|UNG_STRPC Uracil-DNA glycosylase - Streptococcus pyogenes serotype M12 (strain MGAS9429)
>Q2NY21|UNG_XANOM Uracil-DNA glycosylase - Xanthomonas oryzae pv. oryzae (strain MAFF 311018)
>Q89L46|UVRA_BRAJA UvrABC system protein A - Bradyrhizobium japonicum
>Q9CC24|UVRA_MYCLE UvrABC system protein A - Mycobacterium leprae
>Q6GB71|UVRA_STAAS UvrABC system protein A - Staphylococcus aureus (strain MSSA476)
>Q5P9H3|UVRB_ANAMM UvrABC system protein B - Anaplasma marginale (strain St. Maries)
>Q821H8|UVRB_CHLCV UvrABC system protein B - Chlamydophila caviae
>P45125|UVRB_HAEIN UvrABC system protein B - Haemophilus influenzae
>P57991|UVRB_MYCLE UvrABC system protein B - Mycobacterium leprae
>Q3KF38|UVRB_PSEPF UvrABC system protein B - Pseudomonas fluorescens (strain PfO-1)
>Q49VV6|UVRB_STAS1 UvrABC system protein B - Staphylococcus saprophyticus subsp. saprophyticus (strain ATCC 15305 / DSM 20229)
>Q87MX6|UVRB_VIBPA UvrABC system protein B - Vibrio parahaemolyticus
>Q633S1|UVRC_BACCZ UvrABC system protein C - Bacillus cereus (strain ZK / E33L)
>Q2SXS5|UVRC_BURTA UvrABC system protein C - Burkholderia thailandensis (strain E264 / ATCC 700388 / DSM 13276 / CIP 106301)
>Q47EE8|UVRC_DECAR UvrABC system protein C - Dechloromonas aromatica (strain RCB)
>Q0I2X4|UVRC_HAES1 UvrABC system protein C - Haemophilus somnus (strain 129Pt) (Histophilus somni (strain 129Pt))
>Q65U16|UVRC_MANSM UvrABC system protein C - Mannheimia succiniciproducens (strain MBEL55E)
>Q5F928|UVRC_NEIG1 UvrABC system protein C - Neisseria gonorrhoeae (strain ATCC 700825 / FA 1090)
>P32966|UVRC_PSEFL UvrABC system protein C - Pseudomonas fluorescens
>Q57N56|UVRC_SALCH UvrABC system protein C - Salmonella choleraesuis
>Q3K0N2|UVRC_STRA1 UvrABC system protein C - Streptococcus agalactiae serotype Ia
>Q0B0A0|UVRC_SYNWW UvrABC system protein C - Syntrophomonas wolfei subsp. wolfei (strain Goettingen)
>Q9PB34|UVRC_XYLFA UvrABC system protein C - Xylella fastidiosa
>Q9L4F0|UVSE_BACCR UV DNA damage endonuclease - Bacillus cereus (strain ATCC 14579 / DSM 31)
>Q8TZ97|Y039_METKA UPF0273 protein MK0039 - Methanopyrus kandleri
>Q02S14|Y1415_PSEAB UPF0213 protein PA14_14150 - Pseudomonas aeruginosa (strain UCBPP-PA14)
>A0AEY3|Y147_LISW6 UPF0213 protein lwe0147 - Listeria welshimeri serovar 6b (strain ATCC 35897 / DSM 20650 / SLCC5334)
>Q9PCT9|Y1666_XYLFA Uncharacterized protein XF_1666 - Xylella fastidiosa
>Q8P698|Y3072_XANCP UPF0213 protein XCC3072 - Xanthomonas campestris pv. campestris
>Q725W6|Y3309_DESVH UPF0213 protein DVU_3309 - Desulfovibrio vulgaris (strain Hildenborough / ATCC 29579 / NCIMB 8303)
>P45472|YHBQ_ECOLI UPF0213 protein yhbQ - Escherichia coli (strain K12)
>P38801|YHO1_YEAST Uncharacterized protein YHR081W - Saccharomyces cerevisiae (Baker's yeast)
>Q4IPI4|ARP4_GIBZE Actin-related protein 4 - Gibberella zeae (Fusarium graminearum)
>Q8BMG1|ATRIP_MOUSE ATR-interacting protein - Mus musculus (Mouse)
>Q9KR33|CRYD_VIBCH Cryptochrome DASH - Vibrio cholerae
>Q5QJC4|DCR1A_CHICK DNA cross-link repair 1A protein - Gallus gallus (Chicken)
>Q6NJ04|DNAE2_CORDI Error-prone DNA polymerase - Corynebacterium diphtheriae
>Q75CA4|DNL4_ASHGO DNA ligase 4 - Ashbya gossypii (Yeast) (Eremothecium gossypii)
>P00969|DNLI_BPT7 DNA ligase - Bacteriophage T7
>Q65MR2|DNLJ_BACLD DNA ligase - Bacillus licheniformis (strain DSM 13 / ATCC 14580)
>P57172|DNLJ_BUCAI DNA ligase - Buchnera aphidicola subsp. Acyrthosiphon pisum (Acyrthosiphon pisum symbiotic bacterium)
>Q9PKP2|DNLJ_CHLMU DNA ligase - Chlamydia muridarum
>Q1J0I6|DNLJ_DEIGD DNA ligase - Deinococcus geothermalis (strain DSM 11300)
>A0LDY1|DNLJ_MAGSM DNA ligase - Magnetococcus sp. (strain MC-1)
>Q1BAU4|DNLJ_MYCSS DNA ligase - Mycobacterium sp. (strain MCS)
>Q03DT9|DNLJ_PEDPA DNA ligase - Pediococcus pentosaceus (strain ATCC 25745 / 183-1w)
>Q5LST6|DNLJ_SILPO DNA ligase - Silicibacter pomeroyi
>Q5XCY8|DNLJ_STRP6 DNA ligase - Streptococcus pyogenes serotype M6
>Q3AGK2|DNLJ_SYNSC DNA ligase - Synechococcus sp. (strain CC9605)
>Q7M8A0|DNLJ_WOLSU DNA ligase - Wolinella succinogenes
>P43741|DPO1_HAEIN DNA polymerase I - Haemophilus influenzae
>Q9KCU7|DPO41_BACHD DNA polymerase IV 1 - Bacillus halodurans
>Q8REB0|DPO4_FUSNN DNA polymerase IV - Fusobacterium nucleatum subsp. nucleatum
>Q4L7K8|DPO4_STAHJ DNA polymerase IV - Staphylococcus haemolyticus (strain JCSC1435)
>P28040|DPOA_SCHPO DNA polymerase alpha catalytic subunit - Schizosaccharomyces pombe (Fission yeast)
>Q4WPW2|EAF3_ASPFU Chromatin modification-related protein eaf3 - Aspergillus fumigatus (Sartorya fumigata)
>Q92889|ERCC4_HUMAN DNA repair endonuclease XPF - Homo sapiens (Human)
>P07648|EX5C_ECOLI Exodeoxyribonuclease V gamma chain - Escherichia coli (strain K12)
>O15360|FANCA_HUMAN Fanconi anemia group A protein - Homo sapiens (Human)
>O29975|FEN_ARCFU Flap structure-specific endonuclease - Archaeoglobus fulgidus
>Q6G0L3|FPG_BARQU Formamidopyrimidine-DNA glycosylase - Bartonella quintana (Rochalimaea quintana)
>Q7NFW7|FPG_GLOVI Formamidopyrimidine-DNA glycosylase - Gloeobacter violaceus
>Q71ZA3|FPG_LISMF Formamidopyrimidine-DNA glycosylase - Listeria monocytogenes serotype 4b (strain F2365)
>Q0AD66|FPG_NITEC Formamidopyrimidine-DNA glycosylase - Nitrosomonas eutropha (strain C71)
>Q48CK1|FPG_PSE14 Formamidopyrimidine-DNA glycosylase - Pseudomonas syringae pv. phaseolicola (strain 1448A / Race 6)
>Q2RMQ2|FPG_RHORT Formamidopyrimidine-DNA glycosylase - Rhodospirillum rubrum (strain ATCC 11170 / NCIB 8255)
>Q0HDC3|FPG_SHESM Formamidopyrimidine-DNA glycosylase - Shewanella sp. (strain MR-4)
>Q67R59|FPG_SYMTH Formamidopyrimidine-DNA glycosylase - Symbiobacterium thermophilum
>P64155|FPG_XYLFT Formamidopyrimidine-DNA glycosylase - Xylella fastidiosa (strain Temecula1 / ATCC 700964)
>Q6FM31|H2A2_CANGA Histone H2A.2 - Candida glabrata (Yeast) (Torulopsis glabrata)
>Q6GM86|H2AX_XENLA Histone H2A.x - Xenopus laevis (African clawed frog)
>P61833|H3_CANGA Histone H3 - Candida glabrata (Yeast) (Torulopsis glabrata)
>Q75C99|HAT2_ASHGO Histone acetyltransferase type B subunit 2 - Ashbya gossypii (Yeast) (Eremothecium gossypii)
>Q96PC2|IP6K3_HUMAN Inositol hexaphosphate kinase 3 - Homo sapiens (Human)
>O94395|KU70_SCHPO Protein Ku70 - Schizosaccharomyces pombe (Fission yeast)
>Q8YHG1|LEXA_BRUME LexA repressor - Brucella melitensis
>Q5FJL4|LEXA_LACAC LexA repressor - Lactobacillus acidophilus
>Q87F45|LEXA_XYLFT LexA repressor - Xylella fastidiosa (strain Temecula1 / ATCC 700964)
>Q7N9N4|LIGB_PHOLL DNA ligase B - Photorhabdus luminescens subsp. laumondii
>P40469|MET18_YEAST DNA repair/transcription protein MET18/MMS19 - Saccharomyces cerevisiae (Baker's yeast)
>Q1RI82|MFD_RICBR Transcription-repair-coupling factor - Rickettsia bellii (strain RML369-C)
>P32787|MG101_YEAST Mitochondrial genome maintenance protein MGM101, mitochondrial precursor - Saccharomyces cerevisiae (Baker's yeast)
>Q8PUY5|MRE11_METMA DNA double-strand break repair protein mre11 - Methanosarcina mazei (Methanosarcina frisia)
>Q8X6K2|MUTH_ECO57 DNA mismatch repair protein mutH - Escherichia coli O157:H7
>Q579M7|MUTL_BRUAB DNA mismatch repair protein mutL - Brucella abortus
>Q9RTR0|MUTL_DEIRA DNA mismatch repair protein mutL - Deinococcus radiodurans
>Q3SPJ0|MUTL_NITWN DNA mismatch repair protein mutL - Nitrobacter winogradskyi (strain Nb-255 / ATCC 25391)
>Q8NWX9|MUTL_STAAW DNA mismatch repair protein mutL - Staphylococcus aureus (strain MW2)
>Q87L05|MUTL_VIBPA DNA mismatch repair protein mutL - Vibrio parahaemolyticus
>Q5L7B7|MUTS_BACFN DNA mismatch repair protein mutS - Bacteroides fragilis (strain ATCC 25285 / NCTC 9343)
>Q9S6P8|MUTS_ECO57 DNA mismatch repair protein mutS - Escherichia coli O157:H7
>Q1G938|MUTS_LACDA DNA mismatch repair protein mutS - Lactobacillus delbrueckii subsp. bulgaricus (strain ATCC 11842 / DSM 20081)
>Q9JWT7|MUTS_NEIMA DNA mismatch repair protein mutS - Neisseria meningitidis serogroup A
>Q4FV41|MUTS_PSYAR DNA mismatch repair protein mutS - Psychrobacter arcticum
>Q8E2R3|MUTS_STRA3 DNA mismatch repair protein mutS - Streptococcus agalactiae serotype III
>Q56239|MUTS_THET8 DNA mismatch repair protein mutS - Thermus thermophilus (strain HB8 / ATCC 27634 / DSM 579)
>P08337|MUTT_ECOLI Mutator mutT protein - Escherichia coli (strain K12)
>Q6R2P8|NEIL2_MOUSE Endonuclease VIII-like 2 - Mus musculus (Mouse)
>Q9YES5|NFI_AERPE Endonuclease V - Aeropyrum pernix
>Q5YQW3|NFI_NOCFA Endonuclease V - Nocardia farcinica
>Q8PIM0|NFI_XANAC Endonuclease V - Xanthomonas axonopodis pv. citri
>Q6BDR8|NSE4_SCHPO Non-structural maintenance of chromosome element 4 - Schizosaccharomyces pombe (Fission yeast)
>Q2KID2|NTHL1_BOVIN Endonuclease III-like protein 1 - Bos taurus (Bovine)
>P53397|OGG1_YEAST N-glycosylase/DNA lyase [Includes: 8-oxoguanine DNA glycosylase - Saccharomyces cerevisiae (Baker's yeast)
>Q8TZV2|OGT_PYRFU Methylated-DNA--protein-cysteine methyltransferase - Pyrococcus furiosus
>Q9CD72|PCRA_MYCLE ATP-dependent DNA helicase pcrA - Mycobacterium leprae
>Q2USL9|POB3_ASPOR FACT complex subunit pob3 - Aspergillus oryzae
>Q12318|PSY3_YEAST Platinum sensitivity protein 3 - Saccharomyces cerevisiae (Baker's yeast)
>P06777|RAD1_YEAST DNA repair protein RAD1 - Saccharomyces cerevisiae (Baker's yeast)
>O29230|RAD50_ARCFU DNA double-strand break repair rad50 ATPase - Archaeoglobus fulgidus
>P25301|RAD57_YEAST DNA repair protein RAD57 - Saccharomyces cerevisiae (Baker's yeast)
>P26306|RAD9_SCHPO DNA repair protein rad9 - Schizosaccharomyces pombe (Fission yeast)
>Q55075|RADA_SULSO DNA repair and recombination protein radA - Sulfolobus solfataricus
>P65958|RADC_ECO57 DNA repair protein radC - Escherichia coli O157:H7
>P65976|RECA_BRUSU Protein recA - Brucella suis
>Q5ZUJ7|RECA_LEGPH Protein recA - Legionella pneumophila subsp. pneumophila (strain Philadelphia 1 / ATCC 33152 / DSM 7513)
>Q9F415|RECA_MYCFV Protein recA - Mycobacterium flavescens
>Q59619|RECA_NEIMU Protein recA - Neisseria mucosa
>Q57KU4|RECA_SALCH Protein recA - Salmonella choleraesuis
>P48296|RECA_THEAQ Protein recA - Thermus aquaticus
>Q4UTR4|RECA_XANC8 Protein recA - Xanthomonas campestris pv. campestris (strain 8004)
>Q1R1P0|RECF_CHRSD DNA replication and repair protein recF - Chromohalobacter salexigens (strain DSM 3043 / ATCC BAA-138 / NCIMB 13768)
>Q1R4N7|RECF_ECOUT DNA replication and repair protein recF - Escherichia coli (strain UTI89 / UPEC)
>Q1WVP2|RECF_LACS1 DNA replication and repair protein recF - Lactobacillus salivarius subsp. salivarius (strain UCC118)
>Q3JF36|RECF_NITOC DNA replication and repair protein recF - Nitrosococcus oceani (strain ATCC 19707 / NCIMB 11848)
>Q82FD5|RECF_STRAW DNA replication and repair protein recF - Streptomyces avermitilis
>Q0B0Z2|RECF_SYNWW DNA replication and repair protein recF - Syntrophomonas wolfei subsp. wolfei (strain Goettingen)
>Q8XD86|RECG_ECO57 ATP-dependent DNA helicase recG - Escherichia coli O157:H7
>O66834|RECN_AQUAE DNA repair protein recN - Aquifex aeolicus
>Q8YPL9|RECO_ANASP DNA repair protein recO - Anabaena sp. (strain PCC 7120)
>Q63S98|RECO_BURPS DNA repair protein recO - Burkholderia pseudomallei (Pseudomonas pseudomallei)
>Q1R8G8|RECO_ECOUT DNA repair protein recO - Escherichia coli (strain UTI89 / UPEC)
>Q3JCY9|RECO_NITOC DNA repair protein recO - Nitrosococcus oceani (strain ATCC 19707 / NCIMB 11848)
>Q985A3|RECO_RHILO DNA repair protein recO - Rhizobium loti (Mesorhizobium loti)
>Q2NS15|RECO_SODGM DNA repair protein recO - Sodalis glossinidius (strain morsitans)
>Q48VX9|RECO_STRPM DNA repair protein recO - Streptococcus pyogenes serotype M28
>Q5H1R0|RECO_XANOR DNA repair protein recO - Xanthomonas oryzae pv. oryzae
>Q0A8I0|RECR_ALHEH Recombination protein recR - Alkalilimnicola ehrlichei (strain MLHE-1)
>Q7WMF1|RECR_BORBR Recombination protein recR - Bordetella bronchiseptica (Alcaligenes bronchisepticus)
>Q8KE84|RECR_CHLTE Recombination protein recR - Chlorobium tepidum
>Q5FM04|RECR_LACAC Recombination protein recR - Lactobacillus acidophilus
>Q744M5|RECR_MYCPA Recombination protein recR - Mycobacterium paratuberculosis
>Q48GK6|RECR_PSE14 Recombination protein recR - Pseudomonas syringae pv. phaseolicola (strain 1448A / Race 6)
>Q4ULQ0|RECR_RICFE Recombination protein recR - Rickettsia felis (Rickettsia azadi)
>Q48SP7|RECR_STRPM Recombination protein recR - Streptococcus pyogenes serotype M28
>Q5GRP0|RECR_WOLTR Recombination protein recR - Wolbachia sp. subsp. Brugia malayi (strain TRS)
>Q6FCG1|RECX_ACIAD Regulatory protein recX - Acinetobacter sp. (strain ADP1)
>Q5WVQ1|RECX_LEGPL Regulatory protein recX - Legionella pneumophila (strain Lens)
>Q4L7H9|RECX_STAHJ Regulatory protein recX - Staphylococcus haemolyticus (strain JCSC1435)
>P37866|RECX_THIFE Regulatory protein recX - Thiobacillus ferrooxidans (Acidithiobacillus ferrooxidans)
>P09980|REP_ECOLI ATP-dependent DNA helicase rep - Escherichia coli (strain K12)
>P53034|RFC2_DROME Replication factor C subunit 2 - Drosophila melanogaster (Fruit fly)
>Q6HDA5|RUVA_BACHK Holliday junction ATP-dependent DNA helicase ruvA - Bacillus thuringiensis subsp. konkukian
>A0K4L5|RUVA_BURCH Holliday junction ATP-dependent DNA helicase ruvA - Burkholderia cenocepacia (strain HI2424)
>Q9RUV7|RUVA_DEIRA Holliday junction ATP-dependent DNA helicase ruvA - Deinococcus radiodurans
>Q8REJ7|RUVA_FUSNN Holliday junction ATP-dependent DNA helicase ruvA - Fusobacterium nucleatum subsp. nucleatum
>Q045Q3|RUVA_LACGA Holliday junction ATP-dependent DNA helicase ruvA - Lactobacillus gasseri (strain ATCC 33323 / DSM 20243)
>Q5YTE7|RUVA_NOCFA Holliday junction ATP-dependent DNA helicase ruvA - Nocardia farcinica
>Q8EEF2|RUVA_SHEON Holliday junction ATP-dependent DNA helicase ruvA - Shewanella oneidensis
>Q49Y80|RUVA_STAS1 Holliday junction ATP-dependent DNA helicase ruvA - Staphylococcus saprophyticus subsp. saprophyticus (strain ATCC 15305 / DSM 2022
>A0LGY7|RUVA_SYNFM Holliday junction ATP-dependent DNA helicase ruvA - Syntrophobacter fumaroxidans (strain DSM 10017 / MPOB)
>Q87QU8|RUVA_VIBPA Holliday junction ATP-dependent DNA helicase ruvA - Vibrio parahaemolyticus
>Q6CQA9|RUVB1_KLULA RuvB-like helicase 1 - Kluyveromyces lactis (Yeast) (Candida sphaerica)
>O32055|RUVB_BACSU Holliday junction ATP-dependent DNA helicase ruvB - Bacillus subtilis
>Q3JNS5|RUVB_BURP1 Holliday junction ATP-dependent DNA helicase ruvB - Burkholderia pseudomallei (strain 1710b)
>Q4QNM6|RUVB_HAEI8 Holliday junction ATP-dependent DNA helicase ruvB - Haemophilus influenzae (strain 86-028NP)
>Q71ZD8|RUVB_LISMF Holliday junction ATP-dependent DNA helicase ruvB - Listeria monocytogenes serotype 4b (strain F2365)
>Q82XP4|RUVB_NITEU Holliday junction ATP-dependent DNA helicase ruvB - Nitrosomonas europaea
>Q46IJ6|RUVB_PROMT Holliday junction ATP-dependent DNA helicase ruvB - Prochlorococcus marinus (strain NATL2A)
>P61536|RUVB_RHOPA Holliday junction ATP-dependent DNA helicase ruvB - Rhodopseudomonas palustris
>Q8EEF3|RUVB_SHEON Holliday junction ATP-dependent DNA helicase ruvB - Shewanella oneidensis
>Q3K3X8|RUVB_STRA1 Holliday junction ATP-dependent DNA helicase ruvB - Streptococcus agalactiae serotype Ia
>Q0IDW1|RUVB_SYNS3 Holliday junction ATP-dependent DNA helicase ruvB - Synechococcus sp. (strain CC9311)
>Q8PHV2|RUVB_XANAC Holliday junction ATP-dependent DNA helicase ruvB - Xanthomonas axonopodis pv. citri
>Q3MGZ5|RUVC_ANAVT Crossover junction endodeoxyribonuclease ruvC - Anabaena variabilis (strain ATCC 29413 / PCC 7937)
>Q62HA7|RUVC_BURMA Crossover junction endodeoxyribonuclease ruvC - Burkholderia mallei (Pseudomonas mallei)
>Q3SP12|RUVC_NITWN Crossover junction endodeoxyribonuclease ruvC - Nitrobacter winogradskyi (strain Nb-255 / ATCC 25391)
>Q0HIZ3|RUVC_SHESM Crossover junction endodeoxyribonuclease ruvC - Shewanella sp. (strain MR-4)
>Q9WZ45|RUVC_THEMA Crossover junction endodeoxyribonuclease ruvC - Thermotoga maritima
>Q6P9I7|SMC6_XENLA Structural maintenance of chromosomes protein 6 - Xenopus laevis (African clawed frog)
>Q6BXE5|SPT16_DEBHA FACT complex subunit SPT16 - Debaryomyces hansenii (Yeast) (Torulaspora hansenii)
>Q93GP7|SSB2_SALTY Single-stranded DNA-binding protein 2 - Salmonella typhimurium
>Q932A8|SSBP_STAAM Prophage-derived single-stranded DNA-binding protein - Staphylococcus aureus (strain Mu50 / ATCC 700699)
>Q8K933|SSB_BUCAP Single-stranded DNA-binding protein - Buchnera aphidicola subsp. Schizaphis graminum
>P0A611|SSB_MYCBO Single-stranded DNA-binding protein - Mycobacterium bovis
>P0A2F7|SSB_SALTI Single-stranded DNA-binding protein - Salmonella typhi
>Q8PIJ2|SSB_XANAC Single-stranded DNA-binding protein - Xanthomonas axonopodis pv. citri
>Q9W602|SSRP1_XENLA FACT complex subunit SSRP1 - Xenopus laevis (African clawed frog)
>Q6BL86|TFB4_DEBHA RNA polymerase II transcription factor B subunit 4 - Debaryomyces hansenii (Yeast) (Torulaspora hansenii)
>P61088|UBE2N_HUMAN Ubiquitin-conjugating enzyme E2 N - Homo sapiens (Human)
>P61862|UBIQ_CANAL Ubiquitin - Candida albicans (Yeast)
>P61864|UBIQ_YEAST Ubiquitin - Saccharomyces cerevisiae (Baker's yeast)
>P22494|UMUC_SALTY Protein umuC - Salmonella typhimurium
>Q5LA67|UNG1_BACFN Uracil-DNA glycosylase 1 - Bacteroides fragilis (strain ATCC 25285 / NCTC 9343)
>Q5WAZ9|UNG_BACSK Uracil-DNA glycosylase - Bacillus clausii (strain KSM-K16)
>Q3KL88|UNG_CHLTA Uracil-DNA glycosylase - Chlamydia trachomatis (strain A/HAR-13 / ATCC VR-571B)
>Q6D208|UNG_ERWCT Uracil-DNA glycosylase - Erwinia carotovora subsp. atroseptica (Pectobacterium atrosepticum)
>Q5R080|UNG_IDILO Uracil-DNA glycosylase - Idiomarina loihiensis
>P67071|UNG_MYCTU Uracil-DNA glycosylase - Mycobacterium tuberculosis
>Q92LU5|UNG_RHIME Uracil-DNA glycosylase - Rhizobium meliloti (Sinorhizobium meliloti)
>Q49VD1|UNG_STAS1 Uracil-DNA glycosylase - Staphylococcus saprophyticus subsp. saprophyticus (strain ATCC 15305 / DSM 20229)
>Q9KPK8|UNG_VIBCH Uracil-DNA glycosylase - Vibrio cholerae
>Q9CEL9|UVRA_LACLA UvrABC system protein A - Lactococcus lactis subsp. lactis (Streptococcus lactis)
>Q87LA0|UVRA_VIBPA UvrABC system protein A - Vibrio parahaemolyticus
>O51776|UVRB_BORBU UvrABC system protein B - Borrelia burgdorferi (Lyme disease spirochete)
>Q8FJP8|UVRB_ECOL6 UvrABC system protein B - Escherichia coli O6
>Q71WT9|UVRB_LISMF UvrABC system protein B - Listeria monocytogenes serotype 4b (strain F2365)
>Q7N6Q1|UVRB_PHOLL UvrABC system protein B - Photorhabdus luminescens subsp. laumondii
>Q83S42|UVRB_SHIFL UvrABC system protein B - Shigella flexneri
>Q55170|UVRB_SYNY3 UvrABC system protein B - Synechocystis sp. (strain PCC 6803)
>Q2IQH0|UVRC_ANADE UvrABC system protein C - Anaeromyxobacter dehalogenans (strain 2CP-C)
>Q7VWV7|UVRC_BORPE UvrABC system protein C - Bordetella pertussis
>Q0TU89|UVRC_CLOP1 UvrABC system protein C - Clostridium perfringens (strain ATCC 13124 / NCTC 8237 / Type A)
>Q5NGQ8|UVRC_FRATT UvrABC system protein C - Francisella tularensis subsp. tularensis
>Q1MQH2|UVRC_LAWIP UvrABC system protein C - Lawsonia intracellularis (strain PHE/MN1-00)
>Q7NBC4|UVRC_MYCGA UvrABC system protein C - Mycoplasma gallisepticum
>Q7MTG8|UVRC_PORGI UvrABC system protein C - Porphyromonas gingivalis (Bacteroides gingivalis)
>Q13BM0|UVRC_RHOPS UvrABC system protein C - Rhodopseudomonas palustris (strain BisB5)
>Q5HGT7|UVRC_STAAC UvrABC system protein C - Staphylococcus aureus (strain COL)
>Q67T37|UVRC_SYMTH UvrABC system protein C - Symbiobacterium thermophilum
>Q8D8C7|UVRC_VIBVU UvrABC system protein C - Vibrio vulnificus
>Q68WT1|UVRD_RICTY DNA helicase II - Rickettsia typhi
>Q08539|VH65_NPVAC Early 65 kDa protein - Autographa californica nuclear polyhedrosis virus (AcMNPV)
>O21945|VHED_BPR70 Single-stranded DNA-binding protein - Bacteriophage RB70
>Q9HCS7|XAB2_HUMAN XPA-binding protein 2 - Homo sapiens (Human)
>Q9CXE6|XRCC3_MOUSE DNA-repair protein XRCC3 - Mus musculus (Mouse)
>Q8YAG0|Y166_LISMO UPF0213 protein lmo0166 - Listeria monocytogenes
>Q5HII9|Y530_STAAC UPF0213 protein SACOL0530 - Staphylococcus aureus (strain COL)
>Q6M0G7|AGOG_METMP N-glycosylase/DNA lyase - Methanococcus maripaludis
>Q7YQM3|ATRX_PONPY Transcriptional regulator ATRX - Pongo pygmaeus (Orangutan)
>Q8AYC9|CHK1_CHICK Serine/threonine-protein kinase Chk1 - Gallus gallus (Chicken)
>Q5R6Z9|DCR1C_PONPY Artemis protein - Pongo pygmaeus (Orangutan)
>Q8RGW9|DISA_FUSNN DNA integrity scanning protein disA - Fusobacterium nucleatum subsp. nucleatum
>P38859|DNA2_YEAST DNA replication ATP-dependent helicase DNA2 - Saccharomyces cerevisiae (Baker's yeast)
>O50399|DNAE2_MYCTU Error-prone DNA polymerase - Mycobacterium tuberculosis
>P49917|DNL4_HUMAN DNA ligase 4 - Homo sapiens (Human)
>Q12X08|DNLI_METBU DNA ligase - Methanococcoides burtonii (strain DSM 6242)
>Q979A1|DNLI_THEVO DNA ligase - Thermoplasma volcanium
>Q2GLI8|DNLJ_ANAPZ DNA ligase - Anaplasma phagocytophilum (strain HZ)
>Q6MRL9|DNLJ_BDEBA DNA ligase - Bdellovibrio bacteriovorus
>Q8FFC1|DNLJ_ECOL6 DNA ligase - Escherichia coli O6
>Q7VMX7|DNLJ_HAEDU DNA ligase - Haemophilus ducreyi
>Q031P9|DNLJ_LACLS DNA ligase - Lactococcus lactis subsp. cremoris (strain SK11)
>Q2RGY0|DNLJ_MOOTA DNA ligase - Moorella thermoacetica (strain ATCC 39073)
>Q6A7A2|DNLJ_PROAC DNA ligase - Propionibacterium acnes
>Q21WC8|DNLJ_RHOFD DNA ligase - Rhodoferax ferrireducens (strain DSM 15236 / ATCC BAA-621 / T118)
>Q2S459|DNLJ_SALRD DNA ligase - Salinibacter ruber (strain DSM 13855)
>Q2YU70|DNLJ_STAAB DNA ligase - Staphylococcus aureus (strain bovine RF122)
>Q8RC42|DNLJ_THETN DNA ligase - Thermoanaerobacter tengcongensis
>Q9S1G2|DPO1_RHILE DNA polymerase I - Rhizobium leguminosarum
>P54560|DPO42_BACSU DNA polymerase IV 2 - Bacillus subtilis
>Q9JRG1|DPO4_NEIMA DNA polymerase IV - Neisseria meningitidis serogroup A
>Q974T8|DPO4_SULTO DNA polymerase IV - Sulfolobus tokodaii
>P56282|DPOE2_HUMAN DNA polymerase epsilon subunit 2 - Homo sapiens (Human)
>Q9QXE2|DPOLL_MOUSE DNA polymerase lambda - Mus musculus (Mouse)
>Q12432|EAF3_YEAST Chromatin modification-related protein EAF3 - Saccharomyces cerevisiae (Baker's yeast)
>Q9QZ11|EXO1_MOUSE Exonuclease 1 - Mus musculus (Mouse)
>P0AEK0|EXOX_ECOLI Exodeoxyribonuclease 10 - Escherichia coli (strain K12)
>O15287|FANCG_HUMAN Fanconi anemia group G protein - Homo sapiens (Human)
>Q2FNC9|FEN_METHJ Flap structure-specific endonuclease - Methanospirillum hungatei (strain JF-1 / DSM 864)
>A0KEN2|FPG_AERHH Formamidopyrimidine-DNA glycosylase - Aeromonas hydrophila subsp. hydrophila (strain ATCC 7966 / NCIB 9240)
>Q57A83|FPG_BRUAB Formamidopyrimidine-DNA glycosylase - Brucella abortus
>Q6APT2|FPG_DESPS Formamidopyrimidine-DNA glycosylase - Desulfotalea psychrophila
>Q6MCT3|FPG_PARUW Formamidopyrimidine-DNA glycosylase - Protochlamydia amoebophila (strain UWE25)
>Q88CQ5|FPG_PSEPK Formamidopyrimidine-DNA glycosylase - Pseudomonas putida (strain KT2440)
>Q31EB2|FPG_THICR Formamidopyrimidine-DNA glycosylase - Thiomicrospira crunogena (strain XCL-2)
>Q5G578|H2A_MAGGR Histone H2A - Magnaporthe grisea (Rice blast fungus) (Pyricularia grisea)
>Q59VN2|H31_CANAL Histone H3.1/H3.2 - Candida albicans (Yeast)
>Q2UEX1|HAT1_ASPOR Histone acetyltransferase type B catalytic subunit - Aspergillus oryzae
>O94244|HAT2_SCHPO Histone acetyltransferase type B subunit 2 - Schizosaccharomyces pombe (Fission yeast)
>P0A1G0|IMPC1_SALTY Protein impC - Salmonella typhimurium
>P0A153|LEXA1_PSEPK LexA repressor 1 - Pseudomonas putida (strain KT2440)
>Q81A92|LEXA_BACCR LexA repressor - Bacillus cereus (strain ATCC 14579 / DSM 31)
>Q7MZB8|LEXA_PHOLL LexA repressor - Photorhabdus luminescens subsp. laumondii
>Q5PL14|LEXA_SALPA LexA repressor - Salmonella paratyphi A
>Q6G9L9|LEXA_STAAS LexA repressor - Staphylococcus aureus (strain MSSA476)
>Q8ZL42|LIGB_SALTY DNA ligase B - Salmonella typhimurium
>Q7A7B2|MFD_STAAN Transcription-repair-coupling factor - Staphylococcus aureus (strain N315)
>P24528|MGMT_RAT Methylated-DNA--protein-cysteine methyltransferase - Rattus norvegicus (Rat)
>Q8NKQ0|MRE11_SULAC DNA double-strand break repair protein mre11 - Sulfolobus acidocaldarius
>O24617|MSH2_ARATH DNA mismatch repair protein MSH2 - Arabidopsis thaliana (Mouse-ear cress)
>Q6D9D7|MUG_ERWCT G/U mismatch-specific DNA glycosylase - Erwinia carotovora subsp. atroseptica (Pectobacterium atrosepticum)
>Q8DER4|MUTH_VIBVU DNA mismatch repair protein mutH - Vibrio vulnificus
>Q821I9|MUTL_CHLCV DNA mismatch repair protein mutL - Chlamydophila caviae
>P14161|MUTL_SALTY DNA mismatch repair protein mutL - Salmonella typhimurium
>Q5X9H5|MUTL_STRP6 DNA mismatch repair protein mutL - Streptococcus pyogenes serotype M6
>Q9PFB8|MUTL_XYLFA DNA mismatch repair protein mutL - Xylella fastidiosa
>Q6G542|MUTS_BARHE DNA mismatch repair protein mutS - Bartonella henselae (Rochalimaea henselae)
>Q9Z6W5|MUTS_CHLPN DNA mismatch repair protein mutS - Chlamydia pneumoniae (Chlamydophila pneumoniae)
>Q5HBQ7|MUTS_EHRRW DNA mismatch repair protein mutS - Ehrlichia ruminantium (strain Welgevonden)
>Q5ZUJ3|MUTS_LEGPH DNA mismatch repair protein mutS - Legionella pneumophila subsp. pneumophila (strain Philadelphia 1 / ATCC 33152 / DSM 7513)
>Q3A4F1|MUTS_PELCD DNA mismatch repair protein mutS - Pelobacter carbinolicus (strain DSM 2380 / Gra Bd 1)
>Q83QE9|MUTS_SHIFL DNA mismatch repair protein mutS - Shigella flexneri
>Q1JEH0|MUTS_STRPD DNA mismatch repair protein mutS - Streptococcus pyogenes serotype M2 (strain MGAS10270)
>Q7MHR2|MUTS_VIBVY DNA mismatch repair protein mutS - Vibrio vulnificus (strain YJ016)
>Q97M37|NFI_CLOAB Endonuclease V - Clostridium acetobutylicum
>Q5PKA2|NFI_SALPA Endonuclease V - Salmonella paratyphi A
>Q66FP0|NFI_YERPS Endonuclease V - Yersinia pseudotuberculosis
>Q6AYI4|NHEJ1_RAT Non-homologous end-joining factor 1 - Rattus norvegicus (Rat)
>Q75B82|NHP6_ASHGO Non-histone chromosomal protein 6 - Ashbya gossypii (Yeast) (Eremothecium gossypii)
>Q15233|NONO_HUMAN Non-POU domain-containing octamer-binding protein - Homo sapiens (Human)
>P0AFC0|NUDB_ECOLI dATP pyrophosphohydrolase - Escherichia coli (strain K12)
>P11103|PARP1_MOUSE Poly [ADP-ribose] polymerase 1 - Mus musculus (Mouse)
>Q8CRT9|PCRA_STAES ATP-dependent DNA helicase pcrA - Staphylococcus epidermidis (strain ATCC 12228)
>P12769|PHR_METTH Deoxyribodipyrimidine photo-lyase - Methanobacterium thermoautotrophicum
>P54280|PMS1_SCHPO DNA mismatch repair protein pms1 - Schizosaccharomyces pombe (Fission yeast)
>O13911|PNK1_SCHPO Bifunctional polynucleotide phosphatase/kinase - Schizosaccharomyces pombe (Fission yeast)
>Q4P647|POB3_USTMA FACT complex subunit POB3 - Ustilago maydis (Smut fungus)
>Q5R652|RAD17_PONPY Cell cycle checkpoint protein RAD17 - Pongo pygmaeus (Orangutan)
>P32641|RAD24_YEAST Checkpoint protein RAD24 - Saccharomyces cerevisiae (Baker's yeast)
>P62134|RAD50_METMP DNA double-strand break repair rad50 ATPase - Methanococcus maripaludis
>Q756F4|RAD52_ASHGO DNA repair and recombination protein RAD52 - Ashbya gossypii (Yeast) (Eremothecium gossypii)
>Q6BIP2|RAD5_DEBHA DNA repair protein RAD5 - Debaryomyces hansenii (Yeast) (Torulaspora hansenii)
>Q9JRP9|RECA_ACTAC Protein recA - Actinobacillus actinomycetemcomitans (Haemophilus actinomycetemcomitans)
>P16971|RECA_BACSU Protein recA - Bacillus subtilis
>Q4JV77|RECA_CORJK Protein recA - Corynebacterium jeikeium (strain K411)
>Q71ZS2|RECA_LISMF Protein recA - Listeria monocytogenes serotype 4b (strain F2365)
>P62219|RECA_MYCPA Protein recA - Mycobacterium paratuberculosis
>Q9XBC1|RECA_RHOPA Protein recA - Rhodopseudomonas palustris
>Q8CPF4|RECA_STAES Protein recA - Staphylococcus epidermidis (strain ATCC 12228)
>P16238|RECA_THIFE Protein recA - Thiobacillus ferrooxidans (Acidithiobacillus ferrooxidans)
>Q64XR8|RECF_BACFR DNA replication and repair protein recF - Bacteroides fragilis
>Q0SWY1|RECF_CLOPS DNA replication and repair protein recF - Clostridium perfringens (strain SM101 / Type A)
>Q7NHY0|RECF_GLOVI DNA replication and repair protein recF - Gloeobacter violaceus
>Q8YAV8|RECF_LISMO DNA replication and repair protein recF - Listeria monocytogenes
>Q7NAD1|RECF_PHOLL DNA replication and repair protein recF - Photorhabdus luminescens subsp. laumondii
>Q4UNG8|RECF_RICFE DNA replication and repair protein recF - Rickettsia felis (Rickettsia azadi)
>Q6YI30|RECF_SODGL DNA replication and repair protein recF - Sodalis glossinidius
>Q1JEB8|RECF_STRPD DNA replication and repair protein recF - Streptococcus pyogenes serotype M2 (strain MGAS10270)
>Q5E8Z0|RECF_VIBF1 DNA replication and repair protein recF - Vibrio fischeri (strain ATCC 700601 / ES114)
>O50581|RECG_STAA8 ATP-dependent DNA helicase recG - Staphylococcus aureus (strain NCTC 8325)
>Q49896|RECN_MYCLE DNA repair protein recN - Mycobacterium leprae
>Q65H74|RECO_BACLD DNA repair protein recO - Bacillus licheniformis (strain DSM 13 / ATCC 14580)
>O84476|RECO_CHLTR DNA repair protein recO - Chlamydia trachomatis
>Q0BTG0|RECO_GRABC DNA repair protein recO - Granulobacter bethesdensis (strain ATCC BAA-1260 / CGDNIH1)
>Q608M9|RECO_METCA DNA repair protein recO - Methylococcus capsulatus
>Q126K5|RECO_POLSJ DNA repair protein recO - Polaromonas sp. (strain JS666 / ATCC BAA-500)
>Q5HNY1|RECO_STAEQ DNA repair protein recO - Staphylococcus epidermidis (strain ATCC 35984 / RP62A)
>Q2LVI1|RECO_SYNAS DNA repair protein recO - Syntrophus aciditrophicus (strain SB)
>Q73FI4|RECR_BACC1 Recombination protein recR - Bacillus cereus (strain ATCC 10987)
>Q0TV20|RECR_CLOP1 Recombination protein recR - Clostridium perfringens (strain ATCC 13124 / NCTC 8237 / Type A)
>Q88YP8|RECR_LACPL Recombination protein recR - Lactobacillus plantarum
>Q8EU58|RECR_OCEIH Recombination protein recR - Oceanobacillus iheyensis
>Q3KFA5|RECR_PSEPF Recombination protein recR - Pseudomonas fluorescens (strain PfO-1)
>Q8NY07|RECR_STAAW Recombination protein recR - Staphylococcus aureus (strain MW2)
>Q2LYF5|RECR_SYNAS Recombination protein recR - Syntrophus aciditrophicus (strain SB)
>Q1CL30|RECR_YERPN Recombination protein recR - Yersinia pestis (biovar Antiqua strain Nepal516)
>Q63GC6|RECX_BACCZ Regulatory protein recX - Bacillus cereus (strain ZK / E33L)
>Q5L2U3|RECX_GEOKA Regulatory protein recX - Geobacillus kaustophilus
>Q8ZMK5|RECX_SALTY Regulatory protein recX - Salmonella typhimurium
>Q8K6F8|RECX_STRP3 Regulatory protein recX - Streptococcus pyogenes serotype M3
>Q8P9X1|RECX_XANCP Regulatory protein recX - Xanthomonas campestris pv. campestris
>Q920Q2|REV1_MOUSE DNA repair protein REV1 - Mus musculus (Mouse)
>Q7LG56|RIR2B_HUMAN Ribonucleoside-diphosphate reductase subunit M2 B - Homo sapiens (Human)
>Q03465|RPN4_YEAST Protein RPN4 - Saccharomyces cerevisiae (Baker's yeast)
>Q37873|RUSA_BP82 Crossover junction endodeoxyribonuclease rusA - Bacteriophage 82
>Q1LTF2|RUVA_BAUCH Holliday junction ATP-dependent DNA helicase ruvA - Baumannia cicadellinicola subsp. Homalodisca coagulata
>Q39JJ0|RUVA_BURS3 Holliday junction ATP-dependent DNA helicase ruvA - Burkholderia sp. (strain 383) (Burkholderia cepacia (strain ATCC 17760 / NCIB 9
>Q0TGX1|RUVA_ECOL5 Holliday junction ATP-dependent DNA helicase ruvA - Escherichia coli O6:K15:H31 (strain 536 / UPEC)
>Q5X5R9|RUVA_LEGPA Holliday junction ATP-dependent DNA helicase ruvA - Legionella pneumophila (strain Paris)
>Q98PR2|RUVA_MYCPU Holliday junction ATP-dependent DNA helicase ruvA - Mycoplasma pulmonis
>P57893|RUVA_PASMU Holliday junction ATP-dependent DNA helicase ruvA - Pasteurella multocida
>Q4ZWL2|RUVA_PSEU2 Holliday junction ATP-dependent DNA helicase ruvA - Pseudomonas syringae pv. syringae (strain B728a)
>Q9ZDE6|RUVA_RICPR Holliday junction ATP-dependent DNA helicase ruvA - Rickettsia prowazekii
>Q3Z2L9|RUVA_SHISS Holliday junction ATP-dependent DNA helicase ruvA - Shigella sonnei (strain Ss046)
>Q5X9H7|RUVA_STRP6 Holliday junction ATP-dependent DNA helicase ruvA - Streptococcus pyogenes serotype M6
>Q3AKG6|RUVA_SYNSC Holliday junction ATP-dependent DNA helicase ruvA - Synechococcus sp. (strain CC9605)
>Q9PC77|RUVA_XYLFA Holliday junction ATP-dependent DNA helicase ruvA - Xylella fastidiosa
>Q2IPJ5|RUVB_ANADE Holliday junction ATP-dependent DNA helicase ruvB - Anaeromyxobacter dehalogenans (strain 2CP-C)
>Q7WGB3|RUVB_BORBR Holliday junction ATP-dependent DNA helicase ruvB - Bordetella bronchiseptica (Alcaligenes bronchisepticus)
>Q891Z8|RUVB_CLOTE Holliday junction ATP-dependent DNA helicase ruvB - Clostridium tetani
>Q839T5|RUVB_ENTFA Holliday junction ATP-dependent DNA helicase ruvB - Enterococcus faecalis (Streptococcus faecalis)
>Q5QYU5|RUVB_IDILO Holliday junction ATP-dependent DNA helicase ruvB - Idiomarina loihiensis
>Q2FPZ8|RUVB_METHJ Holliday junction ATP-dependent DNA helicase ruvB - Methanospirillum hungatei (strain JF-1 / DSM 864)
>Q92I87|RUVB_RICCN Holliday junction ATP-dependent DNA helicase ruvB - Rickettsia conorii
>Q3Z2L8|RUVB_SHISS Holliday junction ATP-dependent DNA helicase ruvB - Shigella sonnei (strain Ss046)
>Q8P302|RUVB_STRP8 Holliday junction ATP-dependent DNA helicase ruvB - Streptococcus pyogenes serotype M18
>Q56214|RUVB_THETH Holliday junction ATP-dependent DNA helicase ruvB - Thermus thermophilus
>Q1C814|RUVB_YERPA Holliday junction ATP-dependent DNA helicase ruvB - Yersinia pestis (biovar Antiqua strain Antiqua)
>Q1LTF1|RUVC_BAUCH Crossover junction endodeoxyribonuclease ruvC - Baumannia cicadellinicola subsp. Homalodisca coagulata
>Q478E2|RUVC_DECAR Crossover junction endodeoxyribonuclease ruvC - Dechloromonas aromatica (strain RCB)
>Q8RGS0|RUVC_FUSNN Crossover junction endodeoxyribonuclease ruvC - Fusobacterium nucleatum subsp. nucleatum
>Q87Y33|RUVC_PSESM Crossover junction endodeoxyribonuclease ruvC - Pseudomonas syringae pv. tomato
>Q1GWB3|RUVC_SPHAL Crossover junction endodeoxyribonuclease ruvC - Sphingopyxis alaskensis (Sphingomonas alaskensis)
>Q80HV3|RUVV_VACCV Holliday junction resolvase - Vaccinia virus (strain Western Reserve / WR) (VACV)
>Q7X923|SPT16_ORYSJ FACT complex subunit SPT16 - Oryza sativa subsp. japonica (Rice)
>Q92FR5|SSB1_LISIN Single-stranded DNA-binding protein 1 - Listeria innocua
>Q9PDI7|SSB2_XYLFA Single-stranded DNA-binding protein 2 - Xylella fastidiosa
>Q81JI3|SSB_BACAN Single-stranded DNA-binding protein - Bacillus anthracis
>Q8FLP9|SSB_COREF Single-stranded DNA-binding protein - Corynebacterium efficiens
>Q82S98|SSB_NITEU Single-stranded DNA-binding protein - Nitrosomonas europaea
>Q8NVN2|SSB_STAAW Single-stranded DNA-binding protein - Staphylococcus aureus (strain MW2)
>Q65WY8|SSP1B_ORYSJ FACT complex subunit SSRP1-B - Oryza sativa subsp. japonica (Rice)
>P08848|SULA_ENTAE Cell division inhibitor - Enterobacter aerogenes (Aerobacter aerogenes)
>O70422|TF2H4_MOUSE TFIIH basal transcription factor complex p52 subunit - Mus musculus (Mouse)
>Q4HYI0|TFB5_GIBZE RNA polymerase II transcription factor B subunit 5 - Gibberella zeae (Fusarium graminearum)
>Q6FR76|UBC2_CANGA Ubiquitin-conjugating enzyme E2 2 - Candida glabrata (Yeast) (Torulopsis glabrata)
>P63147|UBE2B_MOUSE Ubiquitin-conjugating enzyme E2 B - Mus musculus (Mouse)
>Q720K2|UNG2_LISMF Uracil-DNA glycosylase 2 - Listeria monocytogenes serotype 4b (strain F2365)
>O51082|UNG_BORBU Uracil-DNA glycosylase - Borrelia burgdorferi (Lyme disease spirochete)
>Q83CW4|UNG_COXBU Uracil-DNA glycosylase - Coxiella burnetii
>Q5KUD0|UNG_GEOKA Uracil-DNA glycosylase - Geobacillus kaustophilus
>Q032L5|UNG_LACLS Uracil-DNA glycosylase - Lactococcus lactis subsp. cremoris (strain SK11)
>P57807|UNG_PASMU Uracil-DNA glycosylase - Pasteurella multocida
>Q31XQ4|UNG_SHIBS Uracil-DNA glycosylase - Shigella boydii serotype 4 (strain Sb227)
>Q1JC76|UNG_STRPB Uracil-DNA glycosylase - Streptococcus pyogenes serotype M12 (strain MGAS2096)
>Q8P4D7|UNG_XANCP Uracil-DNA glycosylase - Xanthomonas campestris pv. campestris
>O51777|UVRA_BORBU UvrABC system protein A - Borrelia burgdorferi (Lyme disease spirochete)
>P47660|UVRA_MYCGE UvrABC system protein A - Mycoplasma genitalium
>Q6GIN2|UVRA_STAAR UvrABC system protein A - Staphylococcus aureus (strain MRSA252)
>Q6F9D2|UVRB_ACIAD UvrABC system protein B - Acinetobacter sp. (strain ADP1)
>Q3ATT8|UVRB_CHLCH UvrABC system protein B - Chlorobium chlorochromatii (strain CaD3)
>Q4QJX4|UVRB_HAEI8 UvrABC system protein B - Haemophilus influenzae (strain 86-028NP)
>P47319|UVRB_MYCGE UvrABC system protein B - Mycoplasma genitalium
>Q3IKF4|UVRB_PSEHT UvrABC system protein B - Pseudoalteromonas haloplanktis (strain TAC 125)
>Q4L4I5|UVRB_STAHJ UvrABC system protein B - Staphylococcus haemolyticus (strain JCSC1435)
>Q5E6B5|UVRB_VIBF1 UvrABC system protein B - Vibrio fischeri (strain ATCC 700601 / ES114)
>Q817L9|UVRC_BACCR UvrABC system protein C - Bacillus cereus (strain ATCC 14579 / DSM 31)
>Q39I64|UVRC_BURS3 UvrABC system protein C - Burkholderia sp. (strain 383) (Burkholderia cepacia (strain ATCC 17760 / NCIB 9086 / R18194))
>Q11YP9|UVRC_CYTH3 UvrABC system protein C - Cytophaga hutchinsonii (strain ATCC 33406 / NCIMB 9469)
>P44489|UVRC_HAEIN UvrABC system protein C - Haemophilus influenzae
>Q2W0M1|UVRC_MAGMM UvrABC system protein C - Magnetospirillum magneticum (strain AMB-1 / ATCC 700264)
>Q3ITA0|UVRC_NATPD UvrABC system protein C - Natronomonas pharaonis (strain DSM 2160 / ATCC 35678)
>Q4KAR9|UVRC_PSEF5 UvrABC system protein C - Pseudomonas fluorescens (strain Pf-5 / ATCC BAA-477)
>Q21J16|UVRC_SACD2 UvrABC system protein C - Saccharophagus degradans (strain 2-40 / ATCC 43961 / DSM 17024)
>Q49WR3|UVRC_STAS1 UvrABC system protein C - Staphylococcus saprophyticus subsp. saprophyticus (strain ATCC 15305 / DSM 20229)
>Q3AJW5|UVRC_SYNSC UvrABC system protein C - Synechococcus sp. (strain CC9605)
>Q5H0H5|UVRC_XANOR UvrABC system protein C - Xanthomonas oryzae pv. oryzae
>O21947|VHED_BPFSA Single-stranded DNA-binding protein - Bacteriophage FS-alpha
>P23025|XPA_HUMAN DNA-repair protein complementing XP-A cells - Homo sapiens (Human)
>P33301|XRS2_YEAST DNA repair protein XRS2 - Saccharomyces cerevisiae (Baker's yeast)
>O10332|Y079_NPVOP UPF0213 protein ORF82 - Orgyia pseudotsugata multicapsid polyhedrosis virus (OpMNPV)
>Q1J5X5|Y1258_STRPF UPF0213 protein MGAS10750_Spy1258 - Streptococcus pyogenes serotype M4 (strain MGAS10750)
>Q5JDS9|Y1590_PYRKO UPF0273 protein TK1590 - Pyrococcus kodakaraensis (Thermococcus kodakaraensis)
>Q46PN1|Y5558_RALEJ UPF0213 protein Reut_B5558 - Ralstonia eutropha (strain JMP134) (Alcaligenes eutrophus)
>Q51440|Y98_PEDAC UPF0213 protein in ldhD 5'region - Pediococcus acidilactici
>Q8FD94|YHBQ_ECOL6 UPF0213 protein yhbQ - Escherichia coli O6
>Q9UTL9|YIV5_SCHPO Uncharacterized ATP-dependent helicase C144.05 - Schizosaccharomyces pombe (Fission yeast)
>P80428|ARP4_YEAST Actin-related protein 4 - Saccharomyces cerevisiae (Baker's yeast)
>P82798|ATRX_MACEU Transcriptional regulator ATRX - Macropus eugenii (Tammar wallaby)
>Q5RGE5|DCR1C_DANRE Artemis protein - Danio rerio (Zebrafish) (Brachydanio rerio)
>Q8NMB2|DISA_CORGL DNA integrity scanning protein disA - Corynebacterium glutamicum (Brevibacterium flavum)
>Q605W1|DNAE2_METCA Error-prone DNA polymerase - Methylococcus capsulatus
>Q4URY1|DNAE2_XANC8 Error-prone DNA polymerase - Xanthomonas campestris pv. campestris (strain 8004)
>Q8U642|DNE23_AGRT5 Error-prone DNA polymerase 3 - Agrobacterium tumefaciens (strain C58 / ATCC 33970)
>Q7Z7W5|DNL4_COPCI DNA ligase 4 - Coprinus cinereus (Inky cap fungus) (Hormographiella aspergillata)
>Q976G4|DNLI_SULTO DNA ligase - Sulfolobus tokodaii
>Q2INT9|DNLJ_ANADE DNA ligase - Anaeromyxobacter dehalogenans (strain 2CP-C)
>Q6G2R5|DNLJ_BARHE DNA ligase - Bartonella henselae (Rochalimaea henselae)
>Q7NR81|DNLJ_CHRVO DNA ligase - Chromobacterium violaceum
>Q8XBL5|DNLJ_ECO57 DNA ligase - Escherichia coli O157:H7
>Q5FUI5|DNLJ_GLUOX DNA ligase - Gluconobacter oxydans (Gluconobacter suboxydans)
>Q74I49|DNLJ_LACJO DNA ligase - Lactobacillus johnsonii
>Q1H1G6|DNLJ_METFK DNA ligase - Methylobacillus flagellatus (strain KT / ATCC 51484 / DSM 6875)
>Q5F9Z9|DNLJ_NEIG1 DNA ligase - Neisseria gonorrhoeae (strain ATCC 700825 / FA 1090)
>Q98KC4|DNLJ_RHILO DNA ligase - Rhizobium loti (Mesorhizobium loti)
>Q48UE1|DNLJ_STRPM DNA ligase - Streptococcus pyogenes serotype M28
>Q9ZFY8|DNLJ_THESK DNA ligase - Thermus sp. (strain AK16D)
>Q5H057|DNLJ_XANOR DNA ligase - Xanthomonas oryzae pv. oryzae
>P46835|DPO1_MYCLE DNA polymerase I - Mycobacterium leprae
>P96022|DPO41_SULSO DNA polymerase IV - Sulfolobus solfataricus
>Q71Y46|DPO4_LISMF DNA polymerase IV - Listeria monocytogenes serotype 4b (strain F2365)
>Q97SC7|DPO4_STRPN DNA polymerase IV - Streptococcus pneumoniae
>Q9WVF7|DPOE1_MOUSE DNA polymerase epsilon catalytic subunit A - Mus musculus (Mouse)
>Q9QZM2|DPOG2_MOUSE DNA polymerase subunit gamma-2, mitochondrial precursor - Mus musculus (Mouse)
>O57383|DPOLB_XENLA DNA polymerase beta - Xenopus laevis (African clawed frog)
>O13953|EAF3_SCHPO Chromatin modification-related protein eaf3 - Schizosaccharomyces pombe (Fission yeast)
>Q803U7|EXO1_DANRE Exonuclease 1 - Danio rerio (Zebrafish) (Brachydanio rerio)
>Q8K2I9|FBX18_MOUSE F-box only protein 18 - Mus musculus (Mouse)
>Q0W6I0|FEN_UNCMA Flap structure-specific endonuclease - Uncultured methanogenic archaeon RC-I
>Q479M6|FPG_DECAR Formamidopyrimidine-DNA glycosylase - Dechloromonas aromatica (strain RCB)
>Q0I0X6|FPG_HAES1 Formamidopyrimidine-DNA glycosylase - Haemophilus somnus (strain 129Pt) (Histophilus somni (strain 129Pt))
>Q1H3I3|FPG_METFK Formamidopyrimidine-DNA glycosylase - Methylobacillus flagellatus (strain KT / ATCC 51484 / DSM 6875)
>Q2GAT0|FPG_NOVAD Formamidopyrimidine-DNA glycosylase - Novosphingobium aromaticivorans (strain DSM 12444)
>Q3YVZ7|FPG_SHISS Formamidopyrimidine-DNA glycosylase - Shigella sonnei (strain Ss046)
>Q47S77|FPG_THEFY Formamidopyrimidine-DNA glycosylase - Thermobifida fusca (strain YX)
>Q66GD3|FPG_YERPS Formamidopyrimidine-DNA glycosylase - Yersinia pseudotuberculosis
>Q29FC1|GEN_DROPS Flap endonuclease GEN - Drosophila pseudoobscura (Fruit fly)
>Q6C4I6|H2A_YARLI Histone H2A - Yarrowia lipolytica (Candida lipolytica)
>P61835|H3_TRIRE Histone H3 - Trichoderma reesei (Hypocrea jecorina)
>Q4I7L0|HAT2_GIBZE Histone acetyltransferase type B subunit 2 - Gibberella zeae (Fusarium graminearum)
>P18641|IMPA_SALTY Protein impA - Salmonella typhimurium
>P40026|KRE29_YEAST DNA repair protein KRE29 - Saccharomyces cerevisiae (Baker's yeast)
>Q6FNX0|LCD1_CANGA DNA damage checkpoint protein LCD1 - Candida glabrata (Yeast) (Torulopsis glabrata)
>P65819|LEXA_STAAM LexA repressor - Staphylococcus aureus (strain Mu50 / ATCC 700699)
>Q66FG7|LEXA_YERPS LexA repressor - Yersinia pseudotuberculosis
>Q2YVY2|MFD_STAAB Transcription-repair-coupling factor - Staphylococcus aureus (strain bovine RF122)
>P16455|MGMT_HUMAN Methylated-DNA--protein-cysteine methyltransferase - Homo sapiens (Human)
>Q8U1N9|MRE11_PYRFU DNA double-strand break repair protein mre11 - Pyrococcus furiosus
>Q9KU56|MUTH_VIBCH DNA mismatch repair protein mutH - Vibrio cholerae
>Q9KAC1|MUTL_BACHD DNA mismatch repair protein mutL - Bacillus halodurans
>Q3ACA6|MUTL_CARHZ DNA mismatch repair protein mutL - Carboxydothermus hydrogenoformans (strain Z-2901 / DSM 6008)
>P23367|MUTL_ECOLI DNA mismatch repair protein mutL - Escherichia coli (strain K12)
>Q88UZ8|MUTL_LACPL DNA mismatch repair protein mutL - Lactobacillus plantarum
>Q57GM1|MUTL_SALCH DNA mismatch repair protein mutL - Salmonella choleraesuis
>Q99XN7|MUTL_STRP1 DNA mismatch repair protein mutL - Streptococcus pyogenes serotype M1
>Q8P8E4|MUTL_XANCP DNA mismatch repair protein mutL - Xanthomonas campestris pv. campestris
>P49849|MUTS_BACSU DNA mismatch repair protein mutS - Bacillus subtilis
>Q821V6|MUTS_CHLCV DNA mismatch repair protein mutS - Chlamydophila caviae
>Q3YSJ8|MUTS_EHRCJ DNA mismatch repair protein mutS - Ehrlichia canis (strain Jake)
>Q38YR4|MUTS_LACSS DNA mismatch repair protein mutS - Lactobacillus sakei subsp. sakei (strain 23K)
>Q6MBV4|MUTS_PARUW DNA mismatch repair protein mutS - Protochlamydia amoebophila (strain UWE25)
>P61670|MUTS_RHOPA DNA mismatch repair protein mutS - Rhodopseudomonas palustris
>Q31X95|MUTS_SHIBS DNA mismatch repair protein mutS - Shigella boydii serotype 4 (strain Sb227)
>Q8NZ24|MUTS_STRP8 DNA mismatch repair protein mutS - Streptococcus pyogenes serotype M18
>P59659|MUTX_STRR6 Mutator mutT protein - Streptococcus pneumoniae (strain ATCC BAA-255 / R6)
>Q6HGE0|NFI_BACHK Endonuclease V - Bacillus thuringiensis subsp. konkukian
>O58394|NFI_PYRHO Endonuclease V - Pyrococcus horikoshii
>Q6NV18|NHEJ1_DANRE Non-homologous end-joining factor 1 - Danio rerio (Zebrafish) (Brachydanio rerio)
>Q97VW7|OGT_SULSO Methylated-DNA--protein-cysteine methyltransferase - Sulfolobus solfataricus
>Q9R152|PARP1_CRIGR Poly [ADP-ribose] polymerase 1 - Cricetulus griseus (Chinese hamster)
>Q6G828|PCRA_STAAS ATP-dependent DNA helicase pcrA - Staphylococcus aureus (strain MSSA476)
>P34205|PHR_CARAU Deoxyribodipyrimidine photo-lyase - Carassius auratus (Goldfish)
>Q6CWD7|POB3_KLULA FACT complex subunit POB3 - Kluyveromyces lactis (Yeast) (Candida sphaerica)
>Q96B01|R51A1_HUMAN RAD51-associated protein 1 - Homo sapiens (Human)
>Q9XT62|RAD17_CERAE Cell cycle checkpoint protein RAD17 - Cercopithecus aethiops (Green monkey) (Grivet)
>Q58718|RAD50_METJA DNA double-strand break repair rad50 ATPase - Methanococcus jannaschii
>Q5ACX1|RAD5_CANAL DNA repair protein RAD5 - Candida albicans (Yeast)
>Q9HPF2|RADB_HALSA DNA repair and recombination protein radB - Halobacterium salinarium (Halobacterium halobium)
>Q5PC30|RADC_SALPA DNA repair protein radC - Salmonella paratyphi A
>P14746|REC1_USTMA DNA repair exonuclease REC1 - Ustilago maydis (Smut fungus)
>P42438|RECA_ACIAD Protein recA - Acinetobacter sp. (strain ADP1)
>P62211|RECA_BACLI Protein recA - Bacillus licheniformis
>Q8FPD3|RECA_COREF Protein recA - Corynebacterium efficiens
>Q6KCK0|RECA_ENTGA Protein recA - Enterococcus gallinarum
>Q02349|RECA_LEUME Protein recA - Leuconostoc mesenteroides
>Q6KHC9|RECA_MYCMO Protein recA - Mycoplasma mobile
>Q82TF6|RECA_NITEU Protein recA - Nitrosomonas europaea
>P26346|RECA_PROVU Protein recA - Proteus vulgaris
>P27865|RECA_RHIME Protein recA - Rhizobium meliloti (Sinorhizobium meliloti)
>P68845|RECA_STAAU Protein recA - Staphylococcus aureus
>P0A452|RECA_STRR6 Protein recA - Streptococcus pneumoniae (strain ATCC BAA-255 / R6)
>Q8RA55|RECA_THETN Protein recA - Thermoanaerobacter tengcongensis
>Q9PH23|RECA_XYLFA Protein recA - Xylella fastidiosa
>Q81JD2|RECF_BACCR DNA replication and repair protein recF - Bacillus cereus (strain ATCC 14579 / DSM 31)
>Q39ZS1|RECF_GEOMG DNA replication and repair protein recF - Geobacter metallireducens (strain GS-15 / ATCC 53774 / DSM 7210)
>Q040E6|RECF_LEUMM DNA replication and repair protein recF - Leuconostoc mesenteroides subsp. mesenteroides (strain ATCC 8293 / NCDO 523)
>Q9CLQ6|RECF_PASMU DNA replication and repair protein recF - Pasteurella multocida
>Q0SYP0|RECF_SHIF8 DNA replication and repair protein recF - Shigella flexneri serotype 5b (strain 8401)
>Q8NYZ4|RECF_STRP8 DNA replication and repair protein recF - Streptococcus pyogenes serotype M18
>Q83NZ4|RECF_TROW8 DNA replication and repair protein recF - Tropheryma whipplei (strain TW08/27) (Whipple's bacillus)
>O69460|RECG_MYCLE ATP-dependent DNA helicase recG - Mycobacterium leprae
>Q9ZJ80|RECN_HELPJ DNA repair protein recN - Helicobacter pylori J99 (Campylobacter pylori J99)
>Q634P2|RECO_BACCZ DNA repair protein recO - Bacillus cereus (strain ZK / E33L)
>Q9PJS3|RECO_CHLMU DNA repair protein recO - Chlamydia muridarum
>Q74FM9|RECO_GEOSL DNA repair protein recO - Geobacter sulfurreducens
>A0AIR1|RECO_LISW6 DNA repair protein recO - Listeria welshimeri serovar 6b (strain ATCC 35897 / DSM 20650 / SLCC5334)
>Q7N1X7|RECO_PHOLL DNA repair protein recO - Photorhabdus luminescens subsp. laumondii
>Q214J3|RECO_RHOPB DNA repair protein recO - Rhodopseudomonas palustris (strain BisB18)
>Q6GGD4|RECO_STAAR DNA repair protein recO - Staphylococcus aureus (strain MRSA252)
>Q5M6K1|RECO_STRT2 DNA repair protein recO - Streptococcus thermophilus (strain ATCC BAA-250 / LMG 18311)
>Q1CKE2|RECO_YERPN DNA repair protein recO - Yersinia pestis (biovar Antiqua strain Nepal516)
>Q8YEG8|RECR_BRUME Recombination protein recR - Brucella melitensis
>Q9CIL6|RECR_LACLA Recombination protein recR - Lactococcus lactis subsp. lactis (Streptococcus lactis)
>Q1QQZ3|RECR_NITHX Recombination protein recR - Nitrobacter hamburgensis (strain X14 / DSM 10229)
>Q3IKN2|RECR_PSEHT Recombination protein recR - Pseudoalteromonas haloplanktis (strain TAC 125)
>P65993|RECR_SALTI Recombination protein recR - Salmonella typhi
>Q99WC3|RECR_STAAN Recombination protein recR - Staphylococcus aureus (strain N315)
>Q03LJ7|RECR_STRTD Recombination protein recR - Streptococcus thermophilus (strain ATCC BAA-491 / LMD-9)
>Q81YW4|RECX_BACAN Regulatory protein recX - Bacillus anthracis
>P37865|RECX_METCL Regulatory protein recX - Methylomonas clara
>Q57KU5|RECX_SALCH Regulatory protein recX - Salmonella choleraesuis
>Q8DSK2|RECX_STRMU Regulatory protein recX - Streptococcus mutans
>Q3BUQ8|RECX_XANC5 Regulatory protein recX - Xanthomonas campestris pv. vesicatoria (strain 85-10)
>Q3JNS6|RUVA_BURP1 Holliday junction ATP-dependent DNA helicase ruvA - Burkholderia pseudomallei (strain 1710b)
>P0A811|RUVA_ECO57 Holliday junction ATP-dependent DNA helicase ruvA - Escherichia coli O157:H7
>A0LXS4|RUVA_GRAFK Holliday junction ATP-dependent DNA helicase ruvA - Gramella forsetii (strain KT0803)
>Q1WT17|RUVA_LACS1 Holliday junction ATP-dependent DNA helicase ruvA - Lactobacillus salivarius subsp. salivarius (strain UCC118)
>Q741Q1|RUVA_MYCPA Holliday junction ATP-dependent DNA helicase ruvA - Mycobacterium paratuberculosis
>Q3K7V9|RUVA_PSEPF Holliday junction ATP-dependent DNA helicase ruvA - Pseudomonas fluorescens (strain PfO-1)
>Q32HA0|RUVA_SHIDS Holliday junction ATP-dependent DNA helicase ruvA - Shigella dysenteriae serotype 1 (strain Sd197)
>P66751|RUVA_STRP1 Holliday junction ATP-dependent DNA helicase ruvA - Streptococcus pyogenes serotype M1
>Q8P6E5|RUVA_XANCP Holliday junction ATP-dependent DNA helicase ruvA - Xanthomonas campestris pv. campestris
>Q8U9K6|RUVB_AGRT5 Holliday junction ATP-dependent DNA helicase ruvB - Agrobacterium tumefaciens (strain C58 / ATCC 33970)
>P61529|RUVB_BDEBA Holliday junction ATP-dependent DNA helicase ruvB - Bdellovibrio bacteriovorus
>Q0TP13|RUVB_CLOP1 Holliday junction ATP-dependent DNA helicase ruvB - Clostridium perfringens (strain ATCC 13124 / NCTC 8237 / Type A)
>Q5FG39|RUVB_EHRRG Holliday junction ATP-dependent DNA helicase ruvB - Ehrlichia ruminantium (strain Gardel)
>Q1CUB7|RUVB_HELPH Holliday junction ATP-dependent DNA helicase ruvB - Helicobacter pylori (strain HPAG1)
>Q2GBA2|RUVB_NOVAD Holliday junction ATP-dependent DNA helicase ruvB - Novosphingobium aromaticivorans (strain DSM 12444)
>Q4K7D9|RUVB_PSEF5 Holliday junction ATP-dependent DNA helicase ruvB - Pseudomonas fluorescens (strain Pf-5 / ATCC BAA-477)
>Q32HA1|RUVB_SHIDS Holliday junction ATP-dependent DNA helicase ruvB - Shigella dysenteriae serotype 1 (strain Sd197)
>Q04MI9|RUVB_STRP2 Holliday junction ATP-dependent DNA helicase ruvB - Streptococcus pneumoniae serotype 2 (strain D39 / NCTC 7466)
>Q87D00|RUVB_XYLFT Holliday junction ATP-dependent DNA helicase ruvB - Xylella fastidiosa (strain Temecula1 / ATCC 700964)
>Q13UC2|RUVC_BURXL Crossover junction endodeoxyribonuclease ruvC - Burkholderia xenovorans (strain LB400)
>Q9AE11|RUVC_CORGL Crossover junction endodeoxyribonuclease ruvC - Corynebacterium glutamicum (Brevibacterium flavum)
>Q0BM65|RUVC_FRATO Crossover junction endodeoxyribonuclease ruvC - Francisella tularensis subsp. holarctica (strain OSU18)
>Q6AFB6|RUVC_LEIXX Crossover junction endodeoxyribonuclease ruvC - Leifsonia xyli subsp. xyli
>P57894|RUVC_PASMU Crossover junction endodeoxyribonuclease ruvC - Pasteurella multocida
>Q92JA8|RUVC_RICCN Crossover junction endodeoxyribonuclease ruvC - Rickettsia conorii
>Q3Z2M1|RUVC_SHISS Crossover junction endodeoxyribonuclease ruvC - Shigella sonnei (strain Ss046)
>Q73LJ8|RUVC_TREDE Crossover junction endodeoxyribonuclease ruvC - Treponema denticola
>Q9J546|RUVV_FOWPV Holliday junction resolvase - Fowlpox virus (FPV)
>P97690|SMC3_RAT Structural maintenance of chromosomes protein 3 - Rattus norvegicus (Rat)
>Q9Y5B9|SP16H_HUMAN FACT complex subunit SPT16 - Homo sapiens (Human)
>Q8H6B1|SPT16_MAIZE FACT complex subunit SPT16 - Zea mays (Maize)
>Q8KB47|SSB1_CHLTE Single-stranded DNA-binding protein 1 - Chlorobium tepidum
>Q8NZJ0|SSB2_STRP8 Single-stranded DNA-binding protein 2 - Streptococcus pyogenes serotype M18
>O84048|SSB_CHLTR Single-stranded DNA-binding protein - Chlamydia trachomatis
>P0A610|SSB_MYCTU Single-stranded DNA-binding protein - Mycobacterium tuberculosis
>Q931K4|SSB_STAAM Single-stranded DNA-binding protein - Staphylococcus aureus (strain Mu50 / ATCC 700699)
>P41848|SSP1A_CAEEL FACT complex subunit SSRP1-A - Caenorhabditis elegans
>Q13889|TF2H3_HUMAN TFIIH basal transcription factor complex p34 subunit - Homo sapiens (Human)
>P32776|TFB1_YEAST RNA polymerase II transcription factor B subunit 1 - Saccharomyces cerevisiae (Baker's yeast)
>P0C0X3|TFB5_CANAL RNA polymerase II transcription factor B subunit 5 - Candida albicans (Yeast)
>Q4WLA7|UBC2_ASPFU Ubiquitin-conjugating enzyme E2 2 - Aspergillus fumigatus (Sartorya fumigata)
>Q9Z255|UBE2A_MOUSE Ubiquitin-conjugating enzyme E2 A - Mus musculus (Mouse)
>Q5L9D9|UNG2_BACFN Uracil-DNA glycosylase 2 - Bacteroides fragilis (strain ATCC 25285 / NCTC 9343)
>Q2L0Y2|UNG_BORA1 Uracil-DNA glycosylase - Bordetella avium (strain 197N)
>Q0SWB8|UNG_CLOPS Uracil-DNA glycosylase - Clostridium perfringens (strain SM101 / Type A)
>Q5NEP2|UNG_FRATT Uracil-DNA glycosylase - Francisella tularensis subsp. tularensis
>Q74K70|UNG_LACJO Uracil-DNA glycosylase - Lactobacillus johnsonii
>Q5YRZ2|UNG_NOCFA Uracil-DNA glycosylase - Nocardia farcinica
>Q8K7U9|UNG_STRP3 Uracil-DNA glycosylase - Streptococcus pyogenes serotype M3
>Q8PFZ6|UNG_XANAC Uracil-DNA glycosylase - Xanthomonas axonopodis pv. citri
>O66911|UVRA_AQUAE UvrABC system protein A - Aquifex aeolicus
>O26543|UVRA_METTH UvrABC system protein A - Methanobacterium thermoautotrophicum
>Q5HHQ9|UVRA_STAAC UvrABC system protein A - Staphylococcus aureus (strain COL)
>Q87BK9|UVRA_XYLFT UvrABC system protein A - Xylella fastidiosa (strain Temecula1 / ATCC 700964)
>Q5HVA1|UVRB_CAMJR UvrABC system protein B - Campylobacter jejuni (strain RM1221)
>Q747K3|UVRB_GEOSL UvrABC system protein B - Geobacter sulfurreducens
>O26542|UVRB_METTH UvrABC system protein B - Methanobacterium thermoautotrophicum
>Q48KA6|UVRB_PSE14 UvrABC system protein B - Pseudomonas syringae pv. phaseolicola (strain 1448A / Race 6)
>Q8NXM0|UVRB_STAAW UvrABC system protein B - Staphylococcus aureus (strain MW2)
>O83154|UVRB_TREPA UvrABC system protein B - Treponema pallidum
>Q5P080|UVRC_AZOSE UvrABC system protein C - Azoarcus sp. (strain EbN1) (Aromatoleum aromaticum (strain EbN1))
>Q62LS1|UVRC_BURMA UvrABC system protein C - Burkholderia mallei (Pseudomonas mallei)
>Q8NQ55|UVRC_CORGL UvrABC system protein C - Corynebacterium glutamicum (Brevibacterium flavum)
>Q0BPX7|UVRC_GRABC UvrABC system protein C - Granulobacter bethesdensis (strain ATCC BAA-1260 / CGDNIH1)
>Q92CH5|UVRC_LISIN UvrABC system protein C - Listeria innocua
>Q1B9D1|UVRC_MYCSS UvrABC system protein C - Mycobacterium sp. (strain MCS)
>Q48J96|UVRC_PSE14 UvrABC system protein C - Pseudomonas syringae pv. phaseolicola (strain 1448A / Race 6)
>Q9ZCX9|UVRC_RICPR UvrABC system protein C - Rickettsia prowazekii
>Q5HQ28|UVRC_STAEQ UvrABC system protein C - Staphylococcus epidermidis (strain ATCC 35984 / RP62A)
>Q7U6U0|UVRC_SYNPX UvrABC system protein C - Synechococcus sp. (strain WH8102)
>Q4UV60|UVRC_XANC8 UvrABC system protein C - Xanthomonas campestris pv. campestris (strain 8004)
>Q8YXF0|UVSE_ANASP UV DNA damage endonuclease - Anabaena sp. (strain PCC 7120)
>P03696|VHED_BPT7 Helix-destabilizing protein - Bacteriophage T7
>P40383|XRN1_SCHPO 5'-3' exoribonuclease 1 - Schizosaccharomyces pombe (Fission yeast)
>P95364|YORZ_NEIGO UPF0213 protein in glnA 3'region - Neisseria gonorrhoeae
>O32158|YURQ_BACSU Uncharacterized protein yurQ - Bacillus subtilis
>Q04841|3MG_MOUSE DNA-3-methyladenine glycosylase - Mus musculus (Mouse)
>Q9UBZ4|APEX2_HUMAN DNA-(apurinic or apyrimidinic site) lyase 2 - Homo sapiens (Human)
>Q7T287|APTX_XENLA Aprataxin - Xenopus laevis (African clawed frog)
>Q6FJV8|ARP4_CANGA Actin-related protein 4 - Candida glabrata (Yeast) (Torulopsis glabrata)
>Q923I8|CRY2_RAT Cryptochrome-2 - Rattus norvegicus (Rat)
>Q7UJB1|CRYD_RHOBA Cryptochrome DASH - Rhodopirellula baltica
>P37573|DISA_BACSU DNA integrity scanning protein disA - Bacillus subtilis
>Q62F99|DNAE2_BURMA Error-prone DNA polymerase - Burkholderia mallei (Pseudomonas mallei)
>Q6N8V0|DNAE2_RHOPA Error-prone DNA polymerase - Rhodopseudomonas palustris
>P49916|DNL3_HUMAN DNA ligase 3 - Homo sapiens (Human)
>P07717|DNLI_BPT3 DNA ligase - Bacteriophage T3
>Q64TM7|DNLJ_BACFR DNA ligase - Bacteroides fragilis
>Q8YI56|DNLJ_BRUME DNA ligase - Brucella melitensis
>Q3ATX4|DNLJ_CHLCH DNA ligase - Chlorobium chlorochromatii (strain CaD3)
>Q47FA0|DNLJ_DECAR DNA ligase - Dechloromonas aromatica (strain RCB)
>Q5QUK1|DNLJ_IDILO DNA ligase - Idiomarina loihiensis
>Q8Y6D0|DNLJ_LISMO DNA ligase - Listeria monocytogenes
>Q4A5J6|DNLJ_MYCS5 DNA ligase - Mycoplasma synoviae (strain 53)
>Q4UN15|DNLJ_RICFE DNA ligase - Rickettsia felis (Rickettsia azadi)
>Q0T298|DNLJ_SHIF8 DNA ligase - Shigella flexneri serotype 5b (strain 8401)
>Q9A0J5|DNLJ_STRP1 DNA ligase - Streptococcus pyogenes serotype M1
>Q7MMT5|DNLJ_VIBVY DNA ligase - Vibrio vulnificus (strain YJ016)
>O08307|DPO1_CHLAU DNA polymerase I - Chloroflexus aurantiacus
>P59477|DPO4_ECOL6 DNA polymerase IV - Escherichia coli O6
>P58964|DPO4_STAAW DNA polymerase IV - Staphylococcus aureus (strain MW2)
>Q8BJW7|EME1_MOUSE Crossover junction endonuclease EME1 - Mus musculus (Mouse)
>O83754|END3_TREPA Endonuclease III - Treponema pallidum
>Q3Z489|END8_SHISS Endonuclease 8 - Shigella sonnei (strain Ss046)
>Q6CEV5|EPL1_YARLI Enhancer of polycomb-like protein 1 - Yarrowia lipolytica (Candida lipolytica)
>Q08649|ESA1_YEAST Histone acetyltransferase ESA1 - Saccharomyces cerevisiae (Baker's yeast)
>P44318|EX3_HAEIN Exodeoxyribonuclease III - Haemophilus influenzae
>P57528|EX5C_BUCAI Exodeoxyribonuclease V gamma chain - Buchnera aphidicola subsp. Acyrthosiphon pisum (Acyrthosiphon pisum symbiotic bacterium)
>Q58DH8|FEN1_BOVIN Flap endonuclease 1 - Bos taurus (Bovine)
>O50123|FEN_PYRHO Flap structure-specific endonuclease - Pyrococcus horikoshii
>O34403|FPG_BACSU Formamidopyrimidine-DNA glycosylase - Bacillus subtilis
>Q3ABL4|FPG_CARHZ Formamidopyrimidine-DNA glycosylase - Carboxydothermus hydrogenoformans (strain Z-2901 / DSM 6008)
>Q5KWC3|FPG_GEOKA Formamidopyrimidine-DNA glycosylase - Geobacillus kaustophilus
>Q5WYY6|FPG_LEGPL Formamidopyrimidine-DNA glycosylase - Legionella pneumophila (strain Lens)
>Q5F8Z9|FPG_NEIG1 Formamidopyrimidine-DNA glycosylase - Neisseria gonorrhoeae (strain ATCC 700825 / FA 1090)
>Q7V2X4|FPG_PROMP Formamidopyrimidine-DNA glycosylase - Prochlorococcus marinus subsp. pastoris (strain CCMP 1378 / MED4)
>Q6NDM1|FPG_RHOPA Formamidopyrimidine-DNA glycosylase - Rhodopseudomonas palustris
>Q8DQ33|FPG_STRR6 Formamidopyrimidine-DNA glycosylase - Streptococcus pneumoniae (strain ATCC BAA-255 / R6)
>Q2P8V2|FPG_XANOM Formamidopyrimidine-DNA glycosylase - Xanthomonas oryzae pv. oryzae (strain MAFF 311018)
>Q94361|GEI17_CAEEL E3 SUMO-protein ligase gei-17 - Caenorhabditis elegans
>Q59SU5|H2A1_CANAL Histone H2A.1 - Candida albicans (Yeast)
>P16104|H2AX_HUMAN Histone H2A.x - Homo sapiens (Human)
>Q5KMT5|H2A_CRYNE Histone H2A - Cryptococcus neoformans (Filobasidiella neoformans)
>Q2UCQ0|H3_ASPOR Histone H3 - Aspergillus oryzae
>Q12341|HAT1_YEAST Histone acetyltransferase type B catalytic subunit - Saccharomyces cerevisiae (Baker's yeast)
>Q9A3J2|IMUB_CAUCR Protein imuB - Caulobacter crescentus (Caulobacter vibrioides)
>Q7V5W7|KAIC_PROMM Circadian clock protein kinase kaiC - Prochlorococcus marinus (strain MIT 9313)
>Q8UFK2|LEXA_AGRT5 LexA repressor - Agrobacterium tumefaciens (strain C58 / ATCC 33970)
>Q8NP86|LEXA_CORGL LexA repressor - Corynebacterium glutamicum (Brevibacterium flavum)
>Q5QUP5|LEXA_IDILO LexA repressor - Idiomarina loihiensis
>Q98MD2|LEXA_RHILO LexA repressor - Rhizobium loti (Mesorhizobium loti)
>Q93MQ9|LEXA_XANCA LexA repressor - Xanthomonas campestris
>Q6DB58|LIGB_ERWCT DNA ligase B - Erwinia carotovora subsp. atroseptica (Pectobacterium atrosepticum)
>P64327|MFD_MYCBO Transcription-repair-coupling factor - Mycobacterium bovis
>O14354|MG101_SCHPO Mitochondrial genome maintenance protein mgm101, mitochondrial precursor - Schizosaccharomyces pombe (Fission yeast)
>Q8TRL2|MRE11_METAC DNA double-strand break repair protein mre11 - Methanosarcina acetivorans
>P87231|MUS81_SCHPO Crossover junction endonuclease mus81 - Schizosaccharomyces pombe (Fission yeast)
>Q89B33|MUTH_BUCBP DNA mismatch repair protein mutH - Buchnera aphidicola subsp. Baizongia pistaciae
>O67518|MUTL_AQUAE DNA mismatch repair protein mutL - Aquifex aeolicus
>Q5FLX4|MUTL_LACAC DNA mismatch repair protein mutL - Lactobacillus acidophilus
>Q2RQ52|MUTL_RHORT DNA mismatch repair protein mutL - Rhodospirillum rubrum (strain ATCC 11170 / NCIB 8255)
>P65492|MUTL_STAAN DNA mismatch repair protein mutL - Staphylococcus aureus (strain N315)
>O83325|MUTL_TREPA DNA mismatch repair protein mutL - Treponema pallidum
>P61665|MUTS_BACC1 DNA mismatch repair protein mutS - Bacillus cereus (strain ATCC 10987)
>Q0BDU3|MUTS_BURCM DNA mismatch repair protein mutS - Burkholderia cepacia (strain ATCC 53795 / AMMD)
>Q6AQ04|MUTS_DESPS DNA mismatch repair protein mutS - Desulfotalea psychrophila
>Q5FLX5|MUTS_LACAC DNA mismatch repair protein mutS - Lactobacillus acidophilus
>A0B976|MUTS_METTP DNA mismatch repair protein mutS - Methanosaeta thermophila (strain DSM 6194 / PT) (Methanothrix thermophila (strain DSM 6194 / PT)
>Q88ME7|MUTS_PSEPK DNA mismatch repair protein mutS - Pseudomonas putida (strain KT2440)
>Q4L5Z9|MUTS_STAHJ DNA mismatch repair protein mutS - Staphylococcus haemolyticus (strain JCSC1435)
>P74926|MUTS_THEMA DNA mismatch repair protein mutS - Thermotoga maritima
>Q5NL79|MUTS_ZYMMO DNA mismatch repair protein mutS - Zymomonas mobilis
>Q8K4Q6|NEIL1_MOUSE Endonuclease VIII-like 1 - Mus musculus (Mouse)
>Q1DC68|NFI_MYXXD Endonuclease V - Myxococcus xanthus (strain DK 1622)
>Q72IZ9|NFI_THET2 Endonuclease V - Thermus thermophilus (strain HB27 / ATCC BAA-163 / DSM 7039)
>Q05541|NSE3_YEAST Non-structural maintenance of chromosome element 3 - Saccharomyces cerevisiae (Baker's yeast)
>P31378|NTG1_YEAST DNA base excision repair N-glycosylase 1, mitochondrial precursor - Saccharomyces cerevisiae (Baker's yeast)
>P0A696|OGT_MYCTU Methylated-DNA--protein-cysteine methyltransferase - Mycobacterium tuberculosis
>O34580|PCRA_BACSU ATP-dependent DNA helicase pcrA - Bacillus subtilis
>O74944|POLK_SCHPO DNA polymerase kappa - Schizosaccharomyces pombe (Fission yeast)
>Q10264|PSO2_SCHPO DNA cross-link repair protein pso2/snm1 - Schizosaccharomyces pombe (Fission yeast)
>P06838|RAD10_YEAST DNA repair protein RAD10 - Saccharomyces cerevisiae (Baker's yeast)
>Q9YFZ1|RAD50_AERPE DNA double-strand break repair rad50 ATPase - Aeropyrum pernix
>Q59486|RECA2_LACLA Protein recA, plasmid - Lactococcus lactis subsp. lactis (Streptococcus lactis)
>Q5P3R8|RECA_AZOSE Protein recA - Azoarcus sp. (strain EbN1) (Aromatoleum aromaticum (strain EbN1))
>P58254|RECA_CLOAB Protein recA - Clostridium acetobutylicum
>P0A7G6|RECA_ECOLI Protein recA - Escherichia coli (strain K12)
>Q7VNS7|RECA_HAEDU Protein recA - Haemophilus ducreyi
>P0A5U5|RECA_MYCBO Protein recA - Mycobacterium bovis
>P56987|RECA_NEIMA Protein recA - Neisseria meningitidis serogroup A
>P49985|RECA_RUMAL Protein recA - Ruminococcus albus
>Q8NZ30|RECA_STRP8 Protein recA - Streptococcus pyogenes serotype M18
>Q5GSK9|RECA_WOLTR Protein recA - Wolbachia sp. subsp. Brugia malayi (strain TRS)
>Q9PKW5|RECF_CHLMU DNA replication and repair protein recF - Chlamydia muridarum
>Q0TB07|RECF_ECOL5 DNA replication and repair protein recF - Escherichia coli O6:K15:H31 (strain 536 / UPEC)
>Q02WH8|RECF_LACLS DNA replication and repair protein recF - Lactococcus lactis subsp. cremoris (strain SK11)
>P13456|RECF_PSEPU DNA replication and repair protein recF - Pseudomonas putida
>Q08A49|RECF_SHEFN DNA replication and repair protein recF - Shewanella frigidimarina (strain NCIMB 400)
>Q3JYE9|RECF_STRA1 DNA replication and repair protein recF - Streptococcus agalactiae serotype Ia
>Q31KY9|RECF_SYNP7 DNA replication and repair protein recF - Synechococcus sp. (strain PCC 7942) (Anacystis nidulans R2)
>O67837|RECG_AQUAE ATP-dependent DNA helicase recG - Aquifex aeolicus
>P28355|RECJ_SALTY Single-stranded-DNA-specific exonuclease recJ - Salmonella typhimurium
>Q8UGJ8|RECO_AGRT5 DNA repair protein recO - Agrobacterium tumefaciens (strain C58 / ATCC 33970)
>Q1BXT9|RECO_BURCA DNA repair protein recO - Burkholderia cenocepacia (strain AU 1054)
>Q0TES3|RECO_ECOL5 DNA repair protein recO - Escherichia coli O6:K15:H31 (strain 536 / UPEC)
>Q9K0W0|RECO_NEIMB DNA repair protein recO - Neisseria meningitidis serogroup B
>Q8Y0H9|RECO_RALSO DNA repair protein recO - Ralstonia solanacearum (Pseudomonas solanacearum)
>Q5LNK7|RECO_SILPO DNA repair protein recO - Silicibacter pomeroyi
>Q1JJ89|RECO_STRPD DNA repair protein recO - Streptococcus pyogenes serotype M2 (strain MGAS10270)
>Q4USF9|RECO_XANC8 DNA repair protein recO - Xanthomonas campestris pv. campestris (strain 8004)
>P0A7H7|RECR_ECOL6 Recombination protein recR - Escherichia coli O6
>P56214|RECR_HELPY Recombination protein recR - Helicobacter pylori (Campylobacter pylori)
>Q2RMH0|RECR_MOOTA Recombination protein recR - Moorella thermoacetica (strain ATCC 39073)
>Q7V6R9|RECR_PROMM Recombination protein recR - Prochlorococcus marinus (strain MIT 9313)
>Q5LMJ4|RECR_SILPO Recombination protein recR - Silicibacter pomeroyi
>Q1JL26|RECR_STRPC Recombination protein recR - Streptococcus pyogenes serotype M12 (strain MGAS9429)
>Q8DB22|RECR_VIBVU Recombination protein recR - Vibrio vulnificus
>Q88XG5|RECX_LACPL Regulatory protein recX - Lactobacillus plantarum
>Q1I6B8|RECX_PSEE4 Regulatory protein recX - Pseudomonas entomophila (strain L48)
>Q8NVU3|RECX_STAAW Regulatory protein recX - Staphylococcus aureus (strain MW2)
>Q72K66|RECX_THET2 Regulatory protein recX - Thermus thermophilus (strain HB27 / ATCC BAA-163 / DSM 7039)
>Q89A21|REP_BUCBP ATP-dependent DNA helicase rep - Buchnera aphidicola subsp. Baizongia pistaciae
>Q10445|RHP41_SCHPO DNA repair protein rhp41 - Schizosaccharomyces pombe (Fission yeast)
>Q5L9Q7|RUVA_BACFN Holliday junction ATP-dependent DNA helicase ruvA - Bacteroides fragilis (strain ATCC 25285 / NCTC 9343)
>Q824M5|RUVA_CHLCV Holliday junction ATP-dependent DNA helicase ruvA - Chlamydophila caviae
>Q3Z9B3|RUVA_DEHE1 Holliday junction ATP-dependent DNA helicase ruvA - Dehalococcoides ethenogenes (strain 195)
>Q0BM63|RUVA_FRATO Holliday junction ATP-dependent DNA helicase ruvA - Francisella tularensis subsp. holarctica (strain OSU18)
>Q03B18|RUVA_LACC3 Holliday junction ATP-dependent DNA helicase ruvA - Lactobacillus casei (strain ATCC 334)
>Q1GYR7|RUVA_METFK Holliday junction ATP-dependent DNA helicase ruvA - Methylobacillus flagellatus (strain KT / ATCC 51484 / DSM 6875)
>Q3JES4|RUVA_NITOC Holliday junction ATP-dependent DNA helicase ruvA - Nitrosococcus oceani (strain ATCC 19707 / NCIMB 11848)
>Q20X09|RUVA_RHOPB Holliday junction ATP-dependent DNA helicase ruvA - Rhodopseudomonas palustris (strain BisB18)
>Q12N09|RUVA_SHEDO Holliday junction ATP-dependent DNA helicase ruvA - Shewanella denitrificans (strain OS217 / ATCC BAA-1090 / DSM 15013)
>Q5HNQ9|RUVA_STAEQ Holliday junction ATP-dependent DNA helicase ruvA - Staphylococcus epidermidis (strain ATCC 35984 / RP62A)
>Q67Q98|RUVA_SYMTH Holliday junction ATP-dependent DNA helicase ruvA - Symbiobacterium thermophilum
>Q5BBV9|RUVB1_EMENI RuvB-like helicase 1 - Emericella nidulans (Aspergillus nidulans)
>O94692|RUVB2_SCHPO RuvB-like helicase 2 - Schizosaccharomyces pombe (Fission yeast)
>Q65GP6|RUVB_BACLD Holliday junction DNA helicase ruvB - Bacillus licheniformis (strain DSM 13 / ATCC 14580)
>Q62HA9|RUVB_BURMA Holliday junction ATP-dependent DNA helicase ruvB - Burkholderia mallei (Pseudomonas mallei)
>O84044|RUVB_CHLTR Holliday junction ATP-dependent DNA helicase ruvB - Chlamydia trachomatis
>Q7NGP9|RUVB_GLOVI Holliday junction ATP-dependent DNA helicase ruvB - Gloeobacter violaceus
>P61534|RUVB_LEPIC Holliday junction ATP-dependent DNA helicase ruvB - Leptospira interrogans serogroup Icterohaemorrhagiae serovar copenhageni
>Q9JZ86|RUVB_NEIMB Holliday junction ATP-dependent DNA helicase ruvB - Neisseria meningitidis serogroup B
>Q7V910|RUVB_PROMM Holliday junction ATP-dependent DNA helicase ruvB - Prochlorococcus marinus (strain MIT 9313)
>Q7UPG4|RUVB_RHOBA Holliday junction ATP-dependent DNA helicase ruvB - Rhodopirellula baltica
>Q12N10|RUVB_SHEDO Holliday junction ATP-dependent DNA helicase ruvB - Shewanella denitrificans (strain OS217 / ATCC BAA-1090 / DSM 15013)
>Q8CS91|RUVB_STAES Holliday junction ATP-dependent DNA helicase ruvB - Staphylococcus epidermidis (strain ATCC 12228)
>P61539|RUVB_WOLPM Holliday junction ATP-dependent DNA helicase ruvB - Wolbachia pipientis wMel
>Q5P9D7|RUVC_ANAMM Crossover junction endodeoxyribonuclease ruvC - Anaplasma marginale (strain St. Maries)
>A0K4L6|RUVC_BURCH Crossover junction endodeoxyribonuclease ruvC - Burkholderia cenocepacia (strain HI2424)
>Q8KBW8|RUVC_CHLTE Crossover junction endodeoxyribonuclease ruvC - Chlorobium tepidum
>Q2GI72|RUVC_EHRCR Crossover junction endodeoxyribonuclease ruvC - Ehrlichia chaffeensis (strain Arkansas)
>O25544|RUVC_HELPY Crossover junction endodeoxyribonuclease ruvC - Helicobacter pylori (Campylobacter pylori)
>Q82XP5|RUVC_NITEU Crossover junction endodeoxyribonuclease ruvC - Nitrosomonas europaea
>Q46JY8|RUVC_PROMT Crossover junction endodeoxyribonuclease ruvC - Prochlorococcus marinus (strain NATL2A)
>Q6NAT1|RUVC_RHOPA Crossover junction endodeoxyribonuclease ruvC - Rhodopseudomonas palustris
>Q8EEF1|RUVC_SHEON Crossover junction endodeoxyribonuclease ruvC - Shewanella oneidensis
>Q47N41|RUVC_THEFY Crossover junction endodeoxyribonuclease ruvC - Thermobifida fusca (strain YX)
>Q9PC76|RUVC_XYLFA Crossover junction endodeoxyribonuclease ruvC - Xylella fastidiosa
>Q96SB8|SMC6_HUMAN Structural maintenance of chromosomes protein 6 - Homo sapiens (Human)
>Q5A1D5|SPT16_CANAL FACT complex subunit SPT16 - Candida albicans (Yeast)
>Q92FK7|SSB2_LISIN Single-stranded DNA-binding protein 2 - Listeria innocua
>Q8YHC2|SSB_BRUME Single-stranded DNA-binding protein - Brucella melitensis
>Q72UU3|SSB_LEPIC Single-stranded DNA-binding protein - Leptospira interrogans serogroup Icterohaemorrhagiae serovar copenhageni
>Q8DCJ0|SSB_VIBVU Single-stranded DNA-binding protein - Vibrio vulnificus
>Q08943|SSRP1_MOUSE FACT complex subunit SSRP1 - Mus musculus (Mouse)
>Q4PG15|SWC4_USTMA SWR1-complex protein 4 - Ustilago maydis (Smut fungus)
>Q6HAN7|UNG_BACHK Uracil-DNA glycosylase - Bacillus thuringiensis subsp. konkukian
>Q256I7|UNG_CHLFF Uracil-DNA glycosylase - Chlamydophila felis (strain Fe/C-56)
>P53765|UNG_EHV2 Uracil-DNA glycosylase - Equine herpesvirus 2 (strain 86/87) (EHV-2)
>P52447|UNG_HHV6Z Uracil-DNA glycosylase - Human herpesvirus 6B (strain Z29) (HHV-6 variant B) (Human B lymphotropic virus)
>Q4ZPC2|UNG_PSEU2 Uracil-DNA glycosylase - Pseudomonas syringae pv. syringae (strain B728a)
>Q5HRG5|UNG_STAEQ Uracil-DNA glycosylase - Staphylococcus epidermidis (strain ATCC 35984 / RP62A)
>P20536|UNG_VACCC Uracil-DNA glycosylase - Vaccinia virus (strain Copenhagen) (VACV)
>Q10988|UVE1_SCHPO UV-damage endonuclease - Schizosaccharomyces pombe (Fission yeast)
>P44410|UVRA_HAEIN UvrABC system protein A - Haemophilus influenzae
>P56899|UVRA_RHIME UvrABC system protein A - Rhizobium meliloti (Sinorhizobium meliloti)
>O83527|UVRA_TREPA UvrABC system protein A - Treponema pallidum
>Q8AA95|UVRB_BACTN UvrABC system protein B - Bacteroides thetaiotaomicron
>Q30ZK3|UVRB_DESDG UvrABC system protein B - Desulfovibrio desulfuricans (strain G20)
>Q72N95|UVRB_LEPIC UvrABC system protein B - Leptospira interrogans serogroup Icterohaemorrhagiae serovar copenhageni
>Q6MEV1|UVRB_PARUW UvrABC system protein B - Protochlamydia amoebophila (strain UWE25)
>Q8ZQQ4|UVRB_SALTY UvrABC system protein B - Salmonella typhimurium
>Q8DHC6|UVRB_SYNEL UvrABC system protein B - Synechococcus elongatus (Thermosynechococcus elongatus)
>Q8UGA9|UVRC_AGRT5 UvrABC system protein C - Agrobacterium tumefaciens (strain C58 / ATCC 33970)
>O51413|UVRC_BORBU UvrABC system protein C - Borrelia burgdorferi (Lyme disease spirochete)
>Q7NYG9|UVRC_CHRVO UvrABC system protein C - Chromobacterium violaceum
>Q14I60|UVRC_FRAT1 UvrABC system protein C - Francisella tularensis subsp. tularensis (strain FSC 198)
>Q88VE9|UVRC_LACPL UvrABC system protein C - Lactobacillus plantarum
>P67427|UVRC_MYCBO UvrABC system protein C - Mycobacterium bovis
>Q7N5C7|UVRC_PHOLL UvrABC system protein C - Photorhabdus luminescens subsp. laumondii
>Q2J0X3|UVRC_RHOP2 UvrABC system protein C - Rhodopseudomonas palustris (strain HaA2)
>Q2FHT5|UVRC_STAA3 UvrABC system protein C - Staphylococcus aureus (strain USA300)
>Q8DQQ9|UVRC_STRR6 UvrABC system protein C - Streptococcus pneumoniae (strain ATCC BAA-255 / R6)
>Q9KSP2|UVRC_VIBCH UvrABC system protein C - Vibrio cholerae
>O21957|VHED_BPR27 Single-stranded DNA-binding protein - Bacteriophage RB27
>Q2P644|Y1228_XANOM UPF0213 protein XOO1228 - Xanthomonas oryzae pv. oryzae (strain MAFF 311018)
>Q8ZTQ5|Y3143_PYRAE UPF0273 protein PAE3143 - Pyrobaculum aerophilum
>Q9KLK4|Y3539_VIBCH UPF0213 protein VC_A0739 - Vibrio cholerae
>Q9HXF2|Y3854_PSEAE UPF0213 protein PA3854 - Pseudomonas aeruginosa
>Q87GU3|Y5222_VIBPA UPF0213 protein VPA1222 - Vibrio parahaemolyticus
>P40028|YEN1_YEAST Uncharacterized protein YER041W - Saccharomyces cerevisiae (Baker's yeast)
>P19219|ADAA_BACSU Methylphosphotriester-DNA alkyltransferase - Bacillus subtilis
>P05050|ALKB_ECOLI Alpha-ketoglutarate-dependent dioxygenase alkB - Escherichia coli (strain K12)
>Q9BGQ0|APTX_MACFA Aprataxin - Macaca fascicularis (Crab eating macaque) (Cynomolgus monkey)
>Q9UTN9|ATL1_SCHPO Alkyltransferase-like protein 1 - Schizosaccharomyces pombe (Fission yeast)
>Q9D0N7|CAF1B_MOUSE Chromatin assembly factor 1 subunit B - Mus musculus (Mouse)
>P26801|CEBPG_RAT CCAAT/enhancer-binding protein gamma - Rattus norvegicus (Rat)
>Q6ZZY0|CRY1_SYLBO Cryptochrome-1 - Sylvia borin (Garden warbler)
>Q5QXE0|CRYD_IDILO Cryptochrome DASH - Idiomarina loihiensis
>Q06032|CST9_YEAST Chromosome stability protein 9 - Saccharomyces cerevisiae (Baker's yeast)
>Q9KGG0|DISA_BACHD DNA integrity scanning protein disA - Bacillus halodurans
>Q89QU8|DNAE2_BRAJA Error-prone DNA polymerase - Bradyrhizobium japonicum
>Q8XRN1|DNAE2_RALSO Error-prone DNA polymerase - Ralstonia solanacearum (Pseudomonas solanacearum)
>Q9YMV2|DNLI_NPVLD DNA ligase - Lymantria dispar multicapsid nuclear polyhedrosis virus (LdMNPV)
>Q5YRS7|DNLJ2_NOCFA DNA ligase 2 - Nocardia farcinica
>Q81ZG1|DNLJ_BACAN DNA ligase - Bacillus anthracis
>Q89FV8|DNLJ_BRAJA DNA ligase - Bradyrhizobium japonicum
>Q0RDH8|DNLJ_FRAAA DNA ligase - Frankia alni (strain ACN14a)
>Q1CTQ9|DNLJ_HELPH DNA ligase - Helicobacter pylori (strain HPAG1)
>Q72MA6|DNLJ_LEPIC DNA ligase - Leptospira interrogans serogroup Icterohaemorrhagiae serovar copenhageni
>Q6MSK8|DNLJ_MYCMS DNA ligase - Mycoplasma mycoides subsp. mycoides SC
>Q3IKB8|DNLJ_PSEHT DNA ligase - Pseudoalteromonas haloplanktis (strain TAC 125)
>Q0HK31|DNLJ_SHESM DNA ligase - Shewanella sp. (strain MR-4)
>Q3K1K8|DNLJ_STRA1 DNA ligase - Streptococcus agalactiae serotype Ia
>Q2JLU3|DNLJ_SYNJB DNA ligase - Synechococcus sp. (strain JA-2-3B'a(2-13)) (Cyanobacteria bacterium Yellowstone B-Prime)
>Q9KTD1|DNLJ_VIBCH DNA ligase - Vibrio cholerae
>O67779|DPO1_AQUAE DNA polymerase I - Aquifex aeolicus
>P80194|DPO1_THECA DNA polymerase I, thermostable - Thermus caldophilus
>Q9A5I1|DPO4_CAUCR DNA polymerase IV - Caulobacter crescentus (Caulobacter vibrioides)
>Q5HEM7|DPO4_STAAC DNA polymerase IV - Staphylococcus aureus (strain COL)
>Q15054|DPOD3_HUMAN DNA polymerase subunit delta-3 - Homo sapiens (Human)
>P26019|DPOLA_DROME DNA polymerase alpha catalytic subunit - Drosophila melanogaster (Fruit fly)
>P42698|DR111_ARATH DNA-damage-repair/toleration protein DRT111, chloroplast precursor - Arabidopsis thaliana (Mouse-ear cress)
>Q6C626|EAF6_YARLI Chromatin modification-related protein EAF6 - Yarrowia lipolytica (Candida lipolytica)
>O05956|END3_RICPR Endonuclease III - Rickettsia prowazekii
>Q8ZQU6|END8_SALTY Endonuclease VIII - Salmonella typhimurium
>Q5AYR3|EPL1_EMENI Enhancer of polycomb-like protein 1 - Emericella nidulans (Aspergillus nidulans)
>Q89A43|EX1_BUCBP Exodeoxyribonuclease I - Buchnera aphidicola subsp. Baizongia pistaciae
>Q9Z7G7|EX5B_CHLPN Exodeoxyribonuclease V beta chain - Chlamydia pneumoniae (Chlamydophila pneumoniae)
>Q9V0P9|FEN_PYRAB Flap structure-specific endonuclease - Pyrococcus abyssi
>P19210|FPG_BACFI Formamidopyrimidine-DNA glycosylase - Bacillus firmus
>Q63XL4|FPG_BURPS Formamidopyrimidine-DNA glycosylase - Burkholderia pseudomallei (Pseudomonas pseudomallei)
>Q837G3|FPG_ENTFA Formamidopyrimidine-DNA glycosylase - Enterococcus faecalis (Streptococcus faecalis)
>Q88WV4|FPG_LACPL Formamidopyrimidine-DNA glycosylase - Lactobacillus plantarum
>Q1BAM5|FPG_MYCSS Formamidopyrimidine-DNA glycosylase - Mycobacterium sp. (strain MCS)
>Q98BG6|FPG_RHILO Formamidopyrimidine-DNA glycosylase - Rhizobium loti (Mesorhizobium loti)
>Q8K8D0|FPG_STRP3 Formamidopyrimidine-DNA glycosylase - Streptococcus pyogenes serotype M3
>Q5GS47|FPG_WOLTR Formamidopyrimidine-DNA glycosylase - Wolbachia sp. subsp. Brugia malayi (strain TRS)
>P24522|GA45A_HUMAN Growth arrest and DNA-damage-inducible protein GADD45 alpha - Homo sapiens (Human)
>P10651|H33_SCHPO Histone H3.3 - Schizosaccharomyces pombe (Fission yeast)
>Q9P427|H3_AJECA Histone H3 - Ajellomyces capsulata (Histoplasma capsulatum)
>P30681|HMGB2_MOUSE High mobility group protein B2 - Mus musculus (Mouse)
>Q7WCK0|LEXA_BORBR LexA repressor - Bordetella bronchiseptica (Alcaligenes bronchisepticus)
>P44858|LEXA_HAEIN LexA repressor - Haemophilus influenzae
>Q5E209|LEXA_VIBF1 LexA repressor - Vibrio fischeri (strain ATCC 700601 / ES114)
>Q0TBG2|LIGB_ECOL5 DNA ligase B - Escherichia coli O6:K15:H31 (strain 536 / UPEC)
>Q5PSV9|MDC1_MOUSE Mediator of DNA damage checkpoint protein 1 - Mus musculus (Mouse)
>Q89AK2|MFD_BUCBP Transcription-repair-coupling factor - Buchnera aphidicola subsp. Baizongia pistaciae
>Q75DV9|MG101_ASHGO Mitochondrial genome maintenance protein MGM101, mitochondrial precursor - Ashbya gossypii (Yeast) (Eremothecium gossypii)
>Q9UVN9|MRE11_COPCI Double-strand break repair protein MRE11 - Coprinus cinereus (Inky cap fungus) (Hormographiella aspergillata)
>P20585|MSH3_HUMAN DNA mismatch repair protein Msh3 - Homo sapiens (Human)
>Q96NY9|MUS81_HUMAN Crossover junction endonuclease MUS81 - Homo sapiens (Human)
>O51229|MUTL_BORBU DNA mismatch repair protein mutL - Borrelia burgdorferi (Lyme disease spirochete)
>P70755|MUTS_AQUPY DNA mismatch repair protein mutS - Aquifex pyrophilus
>P57504|MUTS_BUCAI DNA mismatch repair protein mutS - Buchnera aphidicola subsp. Acyrthosiphon pisum (Acyrthosiphon pisum symbiotic bacterium)
>Q83CQ2|MUTS_COXBU DNA mismatch repair protein mutS - Coxiella burnetii
>Q4QML2|MUTS_HAEI8 DNA mismatch repair protein mutS - Haemophilus influenzae (strain 86-028NP)
>Q1I659|MUTS_PSEE4 DNA mismatch repair protein mutS - Pseudomonas entomophila (strain L48)
>P0A1Y1|MUTS_SALTI DNA mismatch repair protein mutS - Salmonella typhi
>Q6G9R8|MUTS_STAAS DNA mismatch repair protein mutS - Staphylococcus aureus (strain MSSA476)
>Q7UA23|MUTS_SYNPX DNA mismatch repair protein mutS - Synechococcus sp. (strain WH8102)
>Q1C471|MUTS_YERPA DNA mismatch repair protein mutS - Yersinia pestis (biovar Antiqua strain Antiqua)
>Q5V474|NFI_HALMA Endonuclease V - Haloarcula marismortui (Halobacterium marismortui)
>O70249|OGG1_RAT N-glycosylase/DNA lyase [Includes: 8-oxoguanine DNA glycosylase - Rattus norvegicus (Rat)
>Q8PY44|OGT_METMA Methylated-DNA--protein-cysteine methyltransferase - Methanosarcina mazei (Methanosarcina frisia)
>O95997|PTTG1_HUMAN Securin - Homo sapiens (Human)
>P33288|RAD18_NEUCR Postreplication repair E3 ubiquitin-protein ligase rad-18 - Neurospora crassa
>Q06665|RAD34_YEAST DNA repair protein RAD34 - Saccharomyces cerevisiae (Baker's yeast)
>Q96YR5|RAD50_SULTO DNA double-strand break repair rad50 ATPase - Sulfolobus tokodaii
>Q662N0|RECA_BORGA Protein recA - Borrelia garinii
>P48287|RECA_CHLTR Protein recA - Chlamydia trachomatis
>Q8RFY0|RECA_FUSNN Protein recA - Fusobacterium nucleatum subsp. nucleatum
>P24542|RECA_METCL Protein recA - Methylomonas clara
>O86382|RECA_NEIEG Protein recA - Neisseria elongata subsp. glycolytica
>P77925|RECA_PORGI Protein recA - Porphyromonas gingivalis (Bacteroides gingivalis)
>Q07809|RECA_PSEST Protein recA - Pseudomonas stutzeri (Pseudomonas perfectomarina)
>Q9ZFF6|RECA_SHISO Protein recA - Shigella sonnei
>P27624|RECA_STRMU Protein recA - Streptococcus mutans
>Q5N2W5|RECA_SYNP6 Protein recA - Synechococcus sp. (strain ATCC 27144 / PCC 6301 / SAUG 1402/1) (Anacystis nidulans)
>Q8DC51|RECA_VIBVU Protein recA - Vibrio vulnificus
>P24718|RECF_ACTPL DNA replication and repair protein recF - Actinobacillus pleuropneumoniae (Haemophilus pleuropneumoniae)
>Q8G3E5|RECF_BRUSU DNA replication and repair protein recF - Brucella suis
>Q252K0|RECF_DESHY DNA replication and repair protein recF - Desulfitobacterium hafniense (strain Y51)
>Q04CX2|RECF_LACDB DNA replication and repair protein recF - Lactobacillus delbrueckii subsp. bulgaricus (strain ATCC BAA-365)
>Q3IDE8|RECF_PSEHT DNA replication and repair protein recF - Pseudoalteromonas haloplanktis (strain TAC 125)
>P68864|RECF_STAAW DNA replication and repair protein recF - Staphylococcus aureus (strain MW2)
>Q67TK4|RECF_SYMTH DNA replication and repair protein recF - Symbiobacterium thermophilum
>Q87FC4|RECF_XYLFT DNA replication and repair protein recF - Xylella fastidiosa (strain Temecula1 / ATCC 700964)
>P96130|RECG_TREPA ATP-dependent DNA helicase recG - Treponema pallidum
>Q87BS5|RECN_XYLFT DNA repair protein recN - Xylella fastidiosa (strain Temecula1 / ATCC 700964)
>Q24SV0|RECO_DESHY DNA repair protein recO - Desulfitobacterium hafniense (strain Y51)
>Q1G9W7|RECO_LACDA DNA repair protein recO - Lactobacillus delbrueckii subsp. bulgaricus (strain ATCC 11842 / DSM 20081)
>P65983|RECO_MYCTU DNA repair protein recO - Mycobacterium tuberculosis
>Q87XG3|RECO_PSESM DNA repair protein recO - Pseudomonas syringae pv. tomato
>Q31XS2|RECO_SHIBS DNA repair protein recO - Shigella boydii serotype 4 (strain Sb227)
>P65988|RECO_STRP3 DNA repair protein recO - Streptococcus pyogenes serotype M3
>Q87LP1|RECO_VIBPA DNA repair protein recO - Vibrio parahaemolyticus
>P40724|RECQ_SALTY ATP-dependent DNA helicase recQ - Salmonella typhimurium
>Q5L609|RECR_CHLAB Recombination protein recR - Chlamydophila abortus
>P44712|RECR_HAEIN Recombination protein recR - Haemophilus influenzae
>A0AM39|RECR_LISW6 Recombination protein recR - Listeria welshimeri serovar 6b (strain ATCC 35897 / DSM 20650 / SLCC5334)
>Q6LTE6|RECR_PHOPR Recombination protein recR - Photobacterium profundum (Photobacterium sp. (strain SS9))
>Q6NC55|RECR_RHOPA Recombination protein recR - Rhodopseudomonas palustris
>Q325C4|RECR_SHIBS Recombination protein recR - Shigella boydii serotype 4 (strain Sb227)
>Q04J97|RECR_STRP2 Recombination protein recR - Streptococcus pneumoniae serotype 2 (strain D39 / NCTC 7466)
>Q83MQ8|RECR_TROWT Recombination protein recR - Tropheryma whipplei (strain Twist) (Whipple's bacillus)
>Q891N2|RECX_CLOTE Regulatory protein recX - Clostridium tetani
>Q041Z0|RECX_LACGA Regulatory protein recX - Lactobacillus gasseri (strain ATCC 33323 / DSM 20243)
>Q9CK20|RECX_PASMU Regulatory protein recX - Pasteurella multocida
>Q5HEQ1|RECX_STAAC Regulatory protein recX - Staphylococcus aureus (strain COL)
>Q5M5S8|RECX_STRT2 Regulatory protein recX - Streptococcus thermophilus (strain ATCC BAA-250 / LMG 18311)
>Q1D751|RS13_MYXXD 30S ribosomal protein S13 - Myxococcus xanthus (strain DK 1622)
>Q5HUZ3|RUVA_CAMJR Holliday junction ATP-dependent DNA helicase ruvA - Campylobacter jejuni (strain RM1221)
>Q9AE10|RUVA_CORGL Holliday junction ATP-dependent DNA helicase ruvA - Corynebacterium glutamicum (Brevibacterium flavum)
>Q2N811|RUVA_ERYLH Holliday junction ATP-dependent DNA helicase ruvA - Erythrobacter litoralis (strain HTCC2594)
>Q65UP1|RUVA_MANSM Holliday junction ATP-dependent DNA helicase ruvA - Mannheimia succiniciproducens (strain MBEL55E)
>Q9K1A2|RUVA_NEIMB Holliday junction ATP-dependent DNA helicase ruvA - Neisseria meningitidis serogroup B
>Q98F75|RUVA_RHILO Holliday junction ATP-dependent DNA helicase ruvA - Rhizobium loti (Mesorhizobium loti)
>P66746|RUVA_SALTY Holliday junction ATP-dependent DNA helicase ruvA - Salmonella typhimurium
>P66748|RUVA_STAAM Holliday junction ATP-dependent DNA helicase ruvA - Staphylococcus aureus (strain Mu50 / ATCC 700699)
>Q30R94|RUVA_THIDN Holliday junction ATP-dependent DNA helicase ruvA - Thiomicrospira denitrificans (strain ATCC 33889 / DSM 1351)
>Q5KPZ8|RUVB1_CRYNE RuvB-like helicase 1 - Cryptococcus neoformans (Filobasidiella neoformans)
>Q4I948|RUVB2_GIBZE RuvB-like helicase 2 - Gibberella zeae (Fusarium graminearum)
>Q634C4|RUVB_BACCZ Holliday junction ATP-dependent DNA helicase ruvB - Bacillus cereus (strain ZK / E33L)
>Q93LP2|RUVB_BURCE Holliday junction ATP-dependent DNA helicase ruvB - Burkholderia cepacia (Pseudomonas cepacia)
>Q9PKZ8|RUVB_CHLMU Holliday junction ATP-dependent DNA helicase ruvB - Chlamydia muridarum
>Q30YX7|RUVB_DESDG Holliday junction ATP-dependent DNA helicase ruvB - Desulfovibrio desulfuricans (strain G20)
>Q8RE97|RUVB_FUSNN Holliday junction ATP-dependent DNA helicase ruvB - Fusobacterium nucleatum subsp. nucleatum
>Q5ZV64|RUVB_LEGPH Holliday junction ATP-dependent DNA helicase ruvB - Legionella pneumophila subsp. pneumophila (strain Philadelphia 1 / ATCC 33152 /
>Q98PR1|RUVB_MYCPU Holliday junction ATP-dependent DNA helicase ruvB - Mycoplasma pulmonis
>Q2K4J8|RUVB_RHIEC Holliday junction ATP-dependent DNA helicase ruvB - Rhizobium etli (strain CFN 42 / ATCC 51251)
>P66755|RUVB_SALTY Holliday junction ATP-dependent DNA helicase ruvB - Salmonella typhimurium
>P66758|RUVB_STAAN Holliday junction ATP-dependent DNA helicase ruvB - Staphylococcus aureus (strain N315)
>Q8DGR1|RUVB_SYNEL Holliday junction ATP-dependent DNA helicase ruvB - Synechococcus elongatus (Thermosynechococcus elongatus)
>Q9KR02|RUVB_VIBCH Holliday junction ATP-dependent DNA helicase ruvB - Vibrio cholerae
>Q8U9K4|RUVC_AGRT5 Crossover junction endodeoxyribonuclease ruvC - Agrobacterium tumefaciens (strain C58 / ATCC 33970)
>Q57BH6|RUVC_BRUAB Crossover junction endodeoxyribonuclease ruvC - Brucella abortus
>Q252X9|RUVC_CHLFF Crossover junction endodeoxyribonuclease ruvC - Chlamydophila felis (strain Fe/C-56)
>Q0TGW9|RUVC_ECOL5 Crossover junction endodeoxyribonuclease ruvC - Escherichia coli O6:K15:H31 (strain 536 / UPEC)
>Q31AH1|RUVC_PROM9 Crossover junction endodeoxyribonuclease ruvC - Prochlorococcus marinus (strain MIT 9312)
>Q98F72|RUVC_RHILO Crossover junction endodeoxyribonuclease ruvC - Rhizobium loti (Mesorhizobium loti)
>Q0IBJ8|RUVC_SYNS3 Crossover junction endodeoxyribonuclease ruvC - Synechococcus sp. (strain CC9311)
>Q3BQF1|RUVC_XANC5 Crossover junction endodeoxyribonuclease ruvC - Xanthomonas campestris pv. vesicatoria (strain 85-10)
>P32286|SEGA_BPT4 Endonuclease segA - Bacteriophage T4
>Q8CG46|SMC5_MOUSE Structural maintenance of chromosomes protein 5 - Mus musculus (Mouse)
>Q756A7|SPT16_ASHGO FACT complex subunit SPT16 - Ashbya gossypii (Yeast) (Eremothecium gossypii)
>Q8ZSD2|SSB2_ANASP Single-stranded DNA-binding protein 2 - Anabaena sp. (strain PCC 7120)
>P59931|SSB_HELHP Single-stranded DNA-binding protein - Helicobacter hepaticus
>P56898|SSB_RHIME Single-stranded DNA-binding protein - Rhizobium meliloti (Sinorhizobium meliloti)
>Q8R6M2|SSB_THETN Single-stranded DNA-binding protein - Thermoanaerobacter tengcongensis
>Q4H2R2|SSRP1_CIOIN FACT complex subunit SSRP1 - Ciona intestinalis (Transparent sea squirt)
>Q5B4T5|SWC4_EMENI SWR1-complex protein 4 - Emericella nidulans (Aspergillus nidulans)
>Q96T88|UHRF1_HUMAN E3 ubiquitin-protein ligase UHRF1 - Homo sapiens (Human)
>Q81JQ4|UNG_BACAN Uracil-DNA glycosylase - Bacillus anthracis
>Q9PJ40|UNG_CAMJE Uracil-DNA glycosylase - Campylobacter jejuni
>Q8FF08|UNG_ECOL6 Uracil-DNA glycosylase - Escherichia coli O6
>P56397|UNG_HELPY Uracil-DNA glycosylase - Helicobacter pylori (Campylobacter pylori)
>Q73VJ7|UNG_MYCPA Uracil-DNA glycosylase - Mycobacterium paratuberculosis
>Q4KGS0|UNG_PSEF5 Uracil-DNA glycosylase - Pseudomonas fluorescens (strain Pf-5 / ATCC BAA-477)
>P67075|UNG_STAAM Uracil-DNA glycosylase - Staphylococcus aureus (strain Mu50 / ATCC 700699)
>Q30Q92|UNG_THIDN Uracil-DNA glycosylase - Thiomicrospira denitrificans (strain ATCC 33889 / DSM 1351)
>Q667T7|UNG_YERPS Uracil-DNA glycosylase - Yersinia pseudotuberculosis
>Q46577|UVRA_DEIRA UvrABC system protein A - Deinococcus radiodurans
>P28009|UVRA_PROMI UvrABC system protein A - Proteus mirabilis
>P63384|UVRA_STRPN UvrABC system protein A - Streptococcus pneumoniae
>Q9K6X9|UVRB_BACHD UvrABC system protein B - Bacillus halodurans
>Q6NHI3|UVRB_CORDI UvrABC system protein B - Corynebacterium diphtheriae
>Q38YA4|UVRB_LACSS UvrABC system protein B - Lactobacillus sakei subsp. sakei (strain 23K)
>O33395|UVRB_NEIMB UvrABC system protein B - Neisseria meningitidis serogroup B
>Q9ZDW2|UVRB_RICPR UvrABC system protein B - Rickettsia prowazekii
>Q54986|UVRB_STRPN UvrABC system protein B - Streptococcus pneumoniae
>Q8ZGW7|UVRB_YERPE UvrABC system protein B - Yersinia pestis
>Q6MKS2|UVRC_BDEBA UvrABC system protein C - Bdellovibrio bacteriovorus
>Q9Z6W6|UVRC_CHLPN UvrABC system protein C - Chlamydia pneumoniae (Chlamydophila pneumoniae)
>P0A8G0|UVRC_ECOLI UvrABC system protein C - Escherichia coli (strain K12)
>Q28KC6|UVRC_JANSC UvrABC system protein C - Jannaschia sp. (strain CCS1)
>Q6LZA1|UVRC_METMP UvrABC system protein C - Methanococcus maripaludis
>Q6MDC8|UVRC_PARUW UvrABC system protein C - Protochlamydia amoebophila (strain UWE25)
>Q2KA54|UVRC_RHIEC UvrABC system protein C - Rhizobium etli (strain CFN 42 / ATCC 51251)
>Q3Z2T7|UVRC_SHISS UvrABC system protein C - Shigella sonnei (strain Ss046)
>Q1JLX6|UVRC_STRPC UvrABC system protein C - Streptococcus pyogenes serotype M12 (strain MGAS9429)
>O83485|UVRC_TREPA UvrABC system protein C - Treponema pallidum
>O21952|VHED_BPR08 Single-stranded DNA-binding protein - Bacteriophage RB8
>Q4P209|VID21_USTMA Chromatin modification-related protein VID21 - Ustilago maydis (Smut fungus)
>P09184|VSR_ECOLI Very short patch repair protein - Escherichia coli (strain K12)
>Q60596|XRCC1_MOUSE DNA-repair protein XRCC1 - Mus musculus (Mouse)
>Q5HRR7|Y126_STAEQ UPF0213 protein SERP0126 - Staphylococcus epidermidis (strain ATCC 35984 / RP62A)
>P67354|Y1412_STRP1 UPF0213 protein SPy_1412/M5005_Spy1151 - Streptococcus pyogenes serotype M1
>Q8P0C9|Y1420_STRP8 UPF0213 protein spyM18_1420 - Streptococcus pyogenes serotype M18
>Q1C3N3|Y2977_YERPA UPF0213 protein YPA_2977 - Yersinia pestis (biovar Antiqua strain Antiqua)
>Q57857|Y414_METJA Uncharacterized protein MJ0414 - Methanococcus jannaschii
>Q5UPY6|YL300_MIMIV Uncharacterized protein L300 - Acanthamoeba polyphaga mimivirus (APMV)
>P53369|8ODP_RAT 7,8-dihydro-8-oxoguanine triphosphatase - Rattus norvegicus (Rat)
>P43138|APEX1_RAT DNA-(apurinic or apyrimidinic site) lyase - Rattus norvegicus (Rat)
>Q8K4H4|APTX_RAT Aprataxin - Rattus norvegicus (Rat)
>Q4WHA3|ARP4_ASPFU Actin-related protein 4 - Aspergillus fumigatus (Sartorya fumigata)
>Q9DF50|CLSPN_XENLA Claspin - Xenopus laevis (African clawed frog)
>Q49AN0|CRY2_HUMAN Cryptochrome-2 - Homo sapiens (Human)
>Q651U1|CRYD_ORYSJ Cryptochrome DASH, chloroplast/mitochondrial precursor - Oryza sativa subsp. japonica (Rice)
>Q8YEK2|DNAE2_BRUME Error-prone DNA polymerase - Brucella melitensis
>Q9JHY8|DNL1_RAT DNA ligase 1 - Rattus norvegicus (Rat)
>P35970|DNLI_ASFB7 DNA ligase - African swine fever virus (strain BA71V) (ASFV)
>O93723|DNLI_PYRAE DNA ligase - Pyrobaculum aerophilum
>Q6FDW0|DNLJ_ACIAD DNA ligase - Acinetobacter sp. (strain ADP1)
>Q63GS3|DNLJ_BACCZ DNA ligase - Bacillus cereus (strain ZK / E33L)
>Q2YLZ6|DNLJ_BRUA2 DNA ligase - Brucella abortus (strain 2308)
>Q9A842|DNLJ_CAUCR DNA ligase - Caulobacter crescentus (Caulobacter vibrioides)
>Q83DZ6|DNLJ_COXBU DNA ligase - Coxiella burnetii
>Q92AQ0|DNLJ_LISIN DNA ligase - Listeria innocua
>Q98QH2|DNLJ_MYCPU DNA ligase - Mycoplasma pulmonis
>Q87YY6|DNLJ_PSESM DNA ligase - Pseudomonas syringae pv. tomato
>Q31Y68|DNLJ_SHIBS DNA ligase - Shigella boydii serotype 4 (strain Sb227)
>Q82JK7|DNLJ_STRAW DNA ligase - Streptomyces avermitilis
>Q87RJ4|DNLJ_VIBPA DNA ligase - Vibrio parahaemolyticus
>O34996|DPO1_BACSU DNA polymerase I - Bacillus subtilis
>P21189|DPO2_ECOLI DNA polymerase II - Escherichia coli (strain K12)
>Q8NNP4|DPO4_CORGL DNA polymerase IV - Corynebacterium glutamicum (Brevibacterium flavum)
>Q6GFG2|DPO4_STAAR DNA polymerase IV - Staphylococcus aureus (strain MRSA252)
>P33609|DPOLA_MOUSE DNA polymerase alpha catalytic subunit - Mus musculus (Mouse)
>Q6BKL0|EAF7_DEBHA Chromatin modification-related protein EAF7 - Debaryomyces hansenii (Yeast) (Torulaspora hansenii)
>Q96AY2|EME1_HUMAN Crossover junction endonuclease EME1 - Homo sapiens (Human)
>P73715|END3_SYNY3 Endonuclease III - Synechocystis sp. (strain PCC 6803)
>Q0T6V4|END8_SHIF8 Endonuclease 8 - Shigella flexneri serotype 5b (strain 8401)
>Q7S747|EPL1_NEUCR Enhancer of polycomb-like protein 1 - Neurospora crassa
>Q60HG1|ERCC3_MACFA TFIIH basal transcription factor complex helicase XPB subunit - Macaca fascicularis (Crab eating macaque) (Cynomolgus monkey)
>P45157|EX5B_HAEIN Exodeoxyribonuclease V beta chain - Haemophilus influenzae
>Q75LI2|FEN1B_ORYSJ Flap endonuclease 1b - Oryza sativa subsp. japonica (Rice)
>Q65G93|FPG_BACLD Formamidopyrimidine-DNA glycosylase - Bacillus licheniformis (strain DSM 13 / ATCC 14580)
>Q2N7Y8|FPG_ERYLH Formamidopyrimidine-DNA glycosylase - Erythrobacter litoralis (strain HTCC2594)
>Q5X7I9|FPG_LEGPA Formamidopyrimidine-DNA glycosylase - Legionella pneumophila (strain Paris)
>Q7VDK6|FPG_PROMA Formamidopyrimidine-DNA glycosylase - Prochlorococcus marinus
>Q2J2I0|FPG_RHOP2 Formamidopyrimidine-DNA glycosylase - Rhodopseudomonas palustris (strain HaA2)
>Q48UU6|FPG_STRPM Formamidopyrimidine-DNA glycosylase - Streptococcus pyogenes serotype M28
>Q4UNU6|FPG_XANC8 Formamidopyrimidine-DNA glycosylase - Xanthomonas campestris pv. campestris (strain 8004)
>Q74ZL4|H2A1_ASHGO Histone H2A.1 - Ashbya gossypii (Yeast) (Eremothecium gossypii)
>Q4P7J7|H31_USTMA Histone H3.1 - Ustilago maydis (Smut fungus)
>P61832|H3_ASPFU Histone H3 - Aspergillus fumigatus (Sartorya fumigata)
>P61834|H3_PENFN Histone H3 - Penicillium funiculosum
>Q4PBE6|HAT1_USTMA Histone acetyltransferase type B catalytic subunit - Ustilago maydis (Smut fungus)
>Q8YT40|KAIC_ANASP Circadian clock protein kinase kaiC - Anabaena sp. (strain PCC 7120)
>Q44069|LEXA_AERHH LexA repressor - Aeromonas hydrophila subsp. hydrophila (strain ATCC 7966 / NCIB 9240)
>Q89KS7|LEXA_BRAJA LexA repressor - Bradyrhizobium japonicum
>P61607|LEXA_CORDI LexA repressor - Corynebacterium diphtheriae
>Q8XZU1|LEXA_RALSO LexA repressor - Ralstonia solanacearum (Pseudomonas solanacearum)
>Q8DD47|LEXA_VIBVU LexA repressor - Vibrio vulnificus
>Q1R4U5|LIGB_ECOUT DNA ligase B - Escherichia coli (strain UTI89 / UPEC)
>Q5U2M8|MDC1_RAT Mediator of DNA damage checkpoint protein 1 - Rattus norvegicus (Rat)
>Q9ZJ57|MFD_HELPJ Transcription-repair-coupling factor - Helicobacter pylori J99 (Campylobacter pylori J99)
>Q6BN05|MG101_DEBHA Mitochondrial genome maintenance protein MGM101, mitochondrial precursor - Debaryomyces hansenii (Yeast) (Torulaspora hansenii)
>Q02455|MLP1_YEAST Protein MLP1 - Saccharomyces cerevisiae (Baker's yeast)
>Q7SD49|MUS81_NEUCR Crossover junction endonuclease mus-81 - Neurospora crassa
>Q7W0A6|MUTL_BORPE DNA mismatch repair protein mutL - Bordetella pertussis
>Q9JTS2|MUTL_NEIMA DNA mismatch repair protein mutL - Neisseria meningitidis serogroup A
>Q5HGD5|MUTL_STAAC DNA mismatch repair protein mutL - Staphylococcus aureus (strain COL)
>Q9RA54|MUTL_THET8 DNA mismatch repair protein mutL - Thermus thermophilus (strain HB8 / ATCC 27634 / DSM 579)
>Q1BHQ1|MUTS_BURCA DNA mismatch repair protein mutS - Burkholderia cenocepacia (strain AU 1054)
>Q3ZYA0|MUTS_DEHSC DNA mismatch repair protein mutS - Dehalococcoides sp. (strain CBDB1)
>Q0I1B8|MUTS_HAES1 DNA mismatch repair protein mutS - Haemophilus somnus (strain 129Pt) (Histophilus somni (strain 129Pt))
>Q60BA1|MUTS_METCA DNA mismatch repair protein mutS - Methylococcus capsulatus
>Q5HPP5|MUTS_STAEQ DNA mismatch repair protein mutS - Staphylococcus epidermidis (strain ATCC 35984 / RP62A)
>Q9ZIX6|MUTS_THECA DNA mismatch repair protein mutS - Thermus caldophilus
>Q60CT7|NFI_METCA Endonuclease V - Methylococcus capsulatus
>P38632|NSE2_YEAST E3 SUMO-protein ligase MMS21 - Saccharomyces cerevisiae (Baker's yeast)
>P52982|OGT_MYCLE Methylated-DNA--protein-cysteine methyltransferase - Mycobacterium leprae
>P36102|PAN3_YEAST PAB-dependent poly(A)-specific ribonuclease subunit PAN3 - Saccharomyces cerevisiae (Baker's yeast)
>Q09525|PME2_CAEEL Poly(ADP-ribose) polymerase pme-2 - Caenorhabditis elegans
>Q9UBT6|POLK_HUMAN DNA polymerase kappa - Homo sapiens (Human)
>Q9BDP6|PTTG1_PIG Securin - Sus scrofa (Pig)
>P10862|RAD18_YEAST Postreplication repair E3 ubiquitin-protein ligase RAD18 - Saccharomyces cerevisiae (Baker's yeast)
>P32372|RAD4_SCHPO S-M checkpoint control protein rad4 - Schizosaccharomyces pombe (Fission yeast)
>P58302|RAD50_THEVO DNA double-strand break repair rad50 ATPase - Thermoplasma volcanium
>Q12UG7|RADA_METBU DNA repair and recombination protein radA - Methanococcoides burtonii (strain DSM 6242)
>P62878|RBX1_MOUSE RING-box protein 1 - Mus musculus (Mouse)
>P62209|RECA_AZOLI Protein recA - Azospirillum lipoferum
>P0A448|RECA_BORPE Protein recA - Bordetella pertussis
>Q7NFV8|RECA_GLOVI Protein recA - Gloeobacter violaceus
>Q6KCK3|RECA_LACPE Protein recA - Lactobacillus pentosus
>P21152|RECA_NEIGO Protein recA - Neisseria gonorrhoeae
>Q8K5K0|RECA_STRP3 Protein recA - Streptococcus pyogenes serotype M3
>Q7U4K5|RECA_SYNPX Protein recA - Synechococcus sp. (strain WH8102)
>P62222|RECA_WOLPM Protein recA - Wolbachia pipientis wMel
>Q823G6|RECF_CHLCV DNA replication and repair protein recF - Chlamydophila caviae
>Q9CE70|RECF_LACLA DNA replication and repair protein recF - Lactococcus lactis subsp. lactis (Streptococcus lactis)
>Q3KKF9|RECF_PSEPF DNA replication and repair protein recF - Pseudomonas fluorescens (strain PfO-1)
>Q4LAL2|RECF_STAHJ DNA replication and repair protein recF - Staphylococcus haemolyticus (strain JCSC1435)
>Q2JIB8|RECF_SYNJB DNA replication and repair protein recF - Synechococcus sp. (strain JA-2-3B'a(2-13)) (Cyanobacteria bacterium Yellowstone B-Prime)
>Q8Z9U9|RECF_YERPE DNA replication and repair protein recF - Yersinia pestis
>P45112|RECJ_HAEIN Single-stranded-DNA-specific exonuclease recJ - Haemophilus influenzae
>Q8YG76|RECO_BRUME DNA repair protein recO - Brucella melitensis
>Q74IZ0|RECO_LACJO DNA repair protein recO - Lactobacillus johnsonii
>Q9ZHY2|RECO_NEIG1 DNA repair protein recO - Neisseria gonorrhoeae (strain ATCC 700825 / FA 1090)
>Q46Z20|RECO_RALEJ DNA repair protein recO - Ralstonia eutropha (strain JMP134) (Alcaligenes eutrophus)
>Q83QI6|RECO_SHIFL DNA repair protein recO - Shigella flexneri
>Q1JE86|RECO_STRPB DNA repair protein recO - Streptococcus pyogenes serotype M12 (strain MGAS2096)
>Q8PMU8|RECO_XANAC DNA repair protein recO - Xanthomonas axonopodis pv. citri
>Q1IQ76|RECR_ACIBL Recombination protein recR - Acidobacteria bacterium (strain Ellin345)
>Q6G0M8|RECR_BARQU Recombination protein recR - Bartonella quintana (Rochalimaea quintana)
>Q254J2|RECR_CHLFF Recombination protein recR - Chlamydophila felis (strain Fe/C-56)
>Q1CSU9|RECR_HELPH Recombination protein recR - Helicobacter pylori (strain HPAG1)
>Q11AW7|RECR_MESSB Recombination protein recR - Mesorhizobium sp. (strain BNC1)
>P0A7H9|RECR_SHIFL Recombination protein recR - Shigella flexneri
>P65996|RECR_STRP8 Recombination protein recR - Streptococcus pyogenes serotype M18
>Q5E466|RECR_VIBF1 Recombination protein recR - Vibrio fischeri (strain ATCC 700601 / ES114)
>Q8NP66|RECX_CORGL Regulatory protein recX - Corynebacterium glutamicum (Brevibacterium flavum)
>Q02R88|RECX_PSEAB Regulatory protein recX - Pseudomonas aeruginosa (strain UCBPP-PA14)
>Q6GFI4|RECX_STAAR Regulatory protein recX - Staphylococcus aureus (strain MRSA252)
>Q9X2H3|RECX_THEMA Regulatory protein recX - Thermotoga maritima
>P57654|REP_BUCAI ATP-dependent DNA helicase rep - Buchnera aphidicola subsp. Acyrthosiphon pisum (Acyrthosiphon pisum symbiotic bacterium)
>P35244|RFA3_HUMAN Replication protein A 14 kDa subunit - Homo sapiens (Human)
>Q817W3|RUVA_BACCR Holliday junction ATP-dependent DNA helicase ruvA - Bacillus cereus (strain ATCC 14579 / DSM 31)
>Q57BH7|RUVA_BRUAB Holliday junction ATP-dependent DNA helicase ruvA - Brucella abortus
>Q5L6Z3|RUVA_CHLAB Holliday junction ATP-dependent DNA helicase ruvA - Chlamydophila abortus
>Q11Z44|RUVA_CYTH3 Holliday junction ATP-dependent DNA helicase ruvA - Cytophaga hutchinsonii (strain ATCC 33406 / NCIMB 9469)
>Q2A3Q7|RUVA_FRATH Holliday junction ATP-dependent DNA helicase ruvA - Francisella tularensis subsp. holarctica (strain LVS)
>Q5FLX3|RUVA_LACAC Holliday junction ATP-dependent DNA helicase ruvA - Lactobacillus acidophilus
>Q11DH5|RUVA_MESSB Holliday junction ATP-dependent DNA helicase ruvA - Mesorhizobium sp. (strain BNC1)
>Q820S3|RUVA_NITEU Holliday junction ATP-dependent DNA helicase ruvA - Nitrosomonas europaea
>Q7V7T9|RUVA_PROMM Holliday junction ATP-dependent DNA helicase ruvA - Prochlorococcus marinus (strain MIT 9313)
>Q07H96|RUVA_RHOP5 Holliday junction ATP-dependent DNA helicase ruvA - Rhodopseudomonas palustris (strain BisA53)
>Q6G8S7|RUVA_STAAS Holliday junction ATP-dependent DNA helicase ruvA - Staphylococcus aureus (strain MSSA476)
>Q03MX8|RUVA_STRTD Holliday junction ATP-dependent DNA helicase ruvA - Streptococcus thermophilus (strain ATCC BAA-491 / LMD-9)
>Q83GK0|RUVA_TROWT Holliday junction ATP-dependent DNA helicase ruvA - Tropheryma whipplei (strain Twist) (Whipple's bacillus)
>Q9VH07|RUVB1_DROME RuvB-like helicase 1 - Drosophila melanogaster (Fruit fly)
>Q9WTM5|RUVB2_MOUSE RuvB-like 2 - Mus musculus (Mouse)
>Q9KDI8|RUVB_BACHD Holliday junction ATP-dependent DNA helicase ruvB - Bacillus halodurans
>Q3KMY1|RUVB_CHLTA Holliday junction ATP-dependent DNA helicase ruvB - Chlamydia trachomatis (strain A/HAR-13 / ATCC VR-571B)
>P61532|RUVB_GEOSL Holliday junction ATP-dependent DNA helicase ruvB - Geobacter sulfurreducens
>Q04UI9|RUVB_LEPBJ Holliday junction ATP-dependent DNA helicase ruvB - Leptospira borgpetersenii serovar Hardjo-bovis (strain JB197)
>Q5F8L2|RUVB_NEIG1 Holliday junction ATP-dependent DNA helicase ruvB - Neisseria gonorrhoeae (strain ATCC 700825 / FA 1090)
>Q318C6|RUVB_PROM9 Holliday junction ATP-dependent DNA helicase ruvB - Prochlorococcus marinus (strain MIT 9312)
>Q98F76|RUVB_RHILO Holliday junction ATP-dependent DNA helicase ruvB - Rhizobium loti (Mesorhizobium loti)
>P66759|RUVB_STAAW Holliday junction ATP-dependent DNA helicase ruvB - Staphylococcus aureus (strain MW2)
>Q5N474|RUVB_SYNP6 Holliday junction ATP-dependent DNA helicase ruvB - Synechococcus sp. (strain ATCC 27144 / PCC 6301 / SAUG 1402/1) (Anacystis nidul
>Q87QU7|RUVB_VIBPA Holliday junction ATP-dependent DNA helicase ruvB - Vibrio parahaemolyticus
>Q8FZ01|RUVC_BRUSU Crossover junction endodeoxyribonuclease ruvC - Brucella suis
>Q9Z7T3|RUVC_CHLPN Crossover junction endodeoxyribonuclease ruvC - Chlamydia pneumoniae (Chlamydophila pneumoniae)
>Q1RAS1|RUVC_ECOUT Crossover junction endodeoxyribonuclease ruvC - Escherichia coli (strain UTI89 / UPEC)
>Q1CSZ5|RUVC_HELPH Crossover junction endodeoxyribonuclease ruvC - Helicobacter pylori (strain HPAG1)
>Q9JTU3|RUVC_NEIMA Crossover junction endodeoxyribonuclease ruvC - Neisseria meningitidis serogroup A
>Q7V132|RUVC_PROMP Crossover junction endodeoxyribonuclease ruvC - Prochlorococcus marinus subsp. pastoris (strain CCMP 1378 / MED4)
>Q21SX7|RUVC_RHOFD Crossover junction endodeoxyribonuclease ruvC - Rhodoferax ferrireducens (strain DSM 15236 / ATCC BAA-621 / T118)
>Q081N7|RUVC_SHEFN Crossover junction endodeoxyribonuclease ruvC - Shewanella frigidimarina (strain NCIMB 400)
>Q0AX14|RUVC_SYNWW Crossover junction endodeoxyribonuclease ruvC - Syntrophomonas wolfei subsp. wolfei (strain Goettingen)
>Q2P578|RUVC_XANOM Crossover junction endodeoxyribonuclease ruvC - Xanthomonas oryzae pv. oryzae (strain MAFF 311018)
>P23831|SAMA_SALTY Protein samA - Salmonella typhimurium
>Q08204|SMC5_YEAST Structural maintenance of chromosomes protein 5 - Saccharomyces cerevisiae (Baker's yeast)
>Q61E63|SPT16_CAEBR FACT complex subunit spt-16 - Caenorhabditis briggsae
>Q2YPX7|SSB_BRUA2 Single-stranded DNA-binding protein - Brucella abortus (strain 2308)
>Q9KUW2|SSB_VIBCH Single-stranded DNA-binding protein - Vibrio cholerae
>Q08945|SSRP1_HUMAN FACT complex subunit SSRP1 - Homo sapiens (Human)
>Q870Q1|SWC4_NEUCR SWR1-complex protein 4 - Neurospora crassa
>Q630K2|UNG_BACCZ Uracil-DNA glycosylase - Bacillus cereus (strain ZK / E33L)
>Q5L4Q4|UNG_CHLAB Uracil-DNA glycosylase - Chlamydophila abortus
>P28866|UNG_EHV1B Uracil-DNA glycosylase - Equine herpesvirus 1 (strain Ab4p) (EHV-1) (Equine abortion virus)
>P28275|UNG_HHV2H Uracil-DNA glycosylase - Human herpesvirus 2 (strain HG52) (HHV-2) (Human herpes simplex virus 2)
>Q88N05|UNG_PSEPK Uracil-DNA glycosylase - Pseudomonas putida (strain KT2440)
>Q6GBQ6|UNG_STAAS Uracil-DNA glycosylase - Staphylococcus aureus (strain MSSA476)
>Q9PPU2|UNG_UREPA Uracil-DNA glycosylase - Ureaplasma parvum (Ureaplasma urealyticum biotype 1)
>P0A698|UVRA_ECOLI UvrABC system protein A - Escherichia coli (strain K12)
>Q88QK7|UVRA_PSEPK UvrABC system protein A - Pseudomonas putida (strain KT2440)
>Q9WYV0|UVRA_THEMA UvrABC system protein A - Thermotoga maritima
>Q5WDG7|UVRB_BACSK UvrABC system protein B - Bacillus clausii (strain KSM-K16)
>Q3Z9B4|UVRB_DEHE1 UvrABC system protein B - Dehalococcoides ethenogenes (strain 195)
>Q5X0E6|UVRB_LEGPL UvrABC system protein B - Legionella pneumophila (strain Lens)
>Q8ENJ5|UVRB_OCEIH UvrABC system protein B - Oceanobacillus iheyensis
>Q5PG52|UVRB_SALPA UvrABC system protein B - Salmonella paratyphi A
>Q5M3D5|UVRB_STRT2 UvrABC system protein B - Streptococcus thermophilus (strain ATCC BAA-250 / LMG 18311)
>Q6FF64|UVRC_ACIAD UvrABC system protein C - Acinetobacter sp. (strain ADP1)
>Q0SN50|UVRC_BORAP UvrABC system protein C - Borrelia afzelii (strain PKo)
>O84796|UVRC_CHLTR UvrABC system protein C - Chlamydia trachomatis
>Q6D363|UVRC_ERWCT UvrABC system protein C - Erwinia carotovora subsp. atroseptica (Pectobacterium atrosepticum)
>Q74JN8|UVRC_LACJO UvrABC system protein C - Lactobacillus johnsonii
>Q2RLU8|UVRC_MOOTA UvrABC system protein C - Moorella thermoacetica (strain ATCC 39073)
>Q3B5K8|UVRC_PELLD UvrABC system protein C - Pelodictyon luteolum (strain DSM 273) (Chlorobium luteolum (strain DSM 273))
>Q92QX2|UVRC_RHIME UvrABC system protein C - Rhizobium meliloti (Sinorhizobium meliloti)
>Q2NTS9|UVRC_SODGM UvrABC system protein C - Sodalis glossinidius (strain morsitans)
>Q48TS8|UVRC_STRPM UvrABC system protein C - Streptococcus pyogenes serotype M28
>Q83MY6|UVRC_TROWT UvrABC system protein C - Tropheryma whipplei (strain Twist) (Whipple's bacillus)
>O21955|VHED_BPR15 Single-stranded DNA-binding protein - Bacteriophage RB15
>O43543|XRCC2_HUMAN DNA-repair protein XRCC2 - Homo sapiens (Human)
>Q9DBR1|XRN2_MOUSE 5'-3' exoribonuclease 2 - Mus musculus (Mouse)
>Q81W06|Y032_BACAN UPF0213 protein BA_0032/GBAA0032/BAS0034 - Bacillus anthracis
>Q9KGL3|Y048_BACHD UPF0213 protein BH0048 - Bacillus halodurans
>Q1JAY8|Y1218_STRPB UPF0213 protein MGAS2096_Spy1218 - Streptococcus pyogenes serotype M12 (strain MGAS2096)
>Q9YBU4|Y1505_AERPE UPF0273 protein APE_1505.1 - Aeropyrum pernix
>Q8RIL3|Y1575_FUSNN UPF0213 protein FN1575 - Fusobacterium nucleatum subsp. nucleatum
>Q9UTN2|YII1_SCHPO Uncharacterized protein C139.01c - Schizosaccharomyces pombe (Fission yeast)
>Q9UZY0|AGOG_PYRAB N-glycosylase/DNA lyase - Pyrococcus abyssi
>P83946|ATRY_MACEU Transcriptional regulator ATRY - Macropus eugenii (Tammar wallaby)
>O14757|CHK1_HUMAN Serine/threonine-protein kinase Chk1 - Homo sapiens (Human)
>O13807|DDB1_SCHPO DNA damage-binding protein 1 - Schizosaccharomyces pombe (Fission yeast)
>P18899|DDR48_YEAST Stress protein DDR48 - Saccharomyces cerevisiae (Baker's yeast)
>P58217|DINI2_ECO57 DinI-like protein Z2083/ECs2153 - Escherichia coli O157:H7
>Q7TW52|DISA_MYCBO DNA integrity scanning protein disA - Mycobacterium bovis
>Q6A780|DNAE2_PROAC Error-prone DNA polymerase - Propionibacterium acnes
>Q8BTF7|DNL4_MOUSE DNA ligase 4 - Mus musculus (Mouse)
>Q8TWN3|DNLI_METKA DNA ligase - Methanopyrus kandleri
>P20492|DNLI_VACCC DNA ligase - Vaccinia virus (strain Copenhagen) (VACV)
>Q3MGE7|DNLJ_ANAVT DNA ligase - Anabaena variabilis (strain ATCC 29413 / PCC 7937)
>Q8G830|DNLJ_BIFLO DNA ligase - Bifidobacterium longum
>Q1R8W1|DNLJ_ECOUT DNA ligase - Escherichia coli (strain UTI89 / UPEC)
>Q1WSH6|DNLJ_LACS1 DNA ligase - Lactobacillus salivarius subsp. salivarius (strain UCC118)
>P63974|DNLJ_MYCBO DNA ligase - Mycobacterium bovis
>Q0AHH6|DNLJ_NITEC DNA ligase - Nitrosomonas eutropha (strain C71)
>Q2IYJ4|DNLJ_RHOP2 DNA ligase - Rhodopseudomonas palustris (strain HaA2)
>Q8ZN89|DNLJ_SALTY DNA ligase - Salmonella typhimurium
>Q99SY3|DNLJ_STAAM DNA ligase - Staphylococcus aureus (strain Mu50 / ATCC 700699)
>Q3SL40|DNLJ_THIDA DNA ligase - Thiobacillus denitrificans (strain ATCC 25259)
>Q7CJF3|DNLJ_YERPE DNA ligase - Yersinia pestis
>P63988|DPO42_MYCBO DNA polymerase IV 2 - Mycobacterium bovis
>Q8EQ56|DPO4_OCEIH DNA polymerase IV - Oceanobacillus iheyensis
>Q9PQ53|DPO4_UREPA DNA polymerase IV - Ureaplasma parvum (Ureaplasma urealyticum biotype 1)
>Q6FJV4|EAF5_CANGA Chromatin modification-related protein EAF5 - Candida glabrata (Yeast) (Torulopsis glabrata)
>Q8KA16|END3_BUCAP Endonuclease III - Buchnera aphidicola subsp. Schizaphis graminum
>P0A6C2|END4_ECO57 Endonuclease 4 - Escherichia coli O157:H7
>Q8FJU5|END8_ECOL6 Endonuclease VIII - Escherichia coli O6
>P57530|EX5A_BUCAI Exodeoxyribonuclease V alpha chain - Buchnera aphidicola subsp. Acyrthosiphon pisum (Acyrthosiphon pisum symbiotic bacterium)
>P53695|EXO1_SCHPO Exodeoxyribonuclease 1 - Schizosaccharomyces pombe (Fission yeast)
>Q8TXU4|FEN_METKA Flap structure-specific endonuclease - Methanopyrus kandleri
>Q8UIH4|FPG_AGRT5 Formamidopyrimidine-DNA glycosylase - Agrobacterium tumefaciens (strain C58 / ATCC 33970)
>Q8VW76|FPG_PASPI Formamidopyrimidine-DNA glycosylase - Pasteurella piscicida (Photobacterium damsela subsp. piscicida)
>Q4ZM34|FPG_PSEU2 Formamidopyrimidine-DNA glycosylase - Pseudomonas syringae pv. syringae (strain B728a)
>Q16DL0|FPG_ROSDO Formamidopyrimidine-DNA glycosylase - Roseobacter denitrificans (strain ATCC 33942 / OCh 114) (Erythrobacter sp. (strain OCh 114)) (
>Q01RU9|FPG_SOLUE Formamidopyrimidine-DNA glycosylase - Solibacter usitatus (strain Ellin6076)
>Q117D2|FPG_TRIEI Formamidopyrimidine-DNA glycosylase - Trichodesmium erythraeum (strain IMS101)
>P04910|H2A2_SCHPO Histone H2A-beta - Schizosaccharomyces pombe (Fission yeast)
>Q9HGX4|H2A_AGABI Histone H2A - Agaricus bisporus (Common mushroom)
>Q6BRZ5|H31_DEBHA Histone H3.1/H3.2 - Debaryomyces hansenii (Yeast) (Torulaspora hansenii)
>P61836|H3_ZYGBA Histone H3 - Zygosaccharomyces bailii
>Q6FKS5|HAT1_CANGA Histone acetyltransferase type B catalytic subunit - Candida glabrata (Yeast) (Torulopsis glabrata)
>Q6C7Q4|HAT2_YARLI Histone acetyltransferase type B subunit 2 - Yarrowia lipolytica (Candida lipolytica)
>P07156|HMGB1_CRIGR High mobility group protein B1 - Cricetulus griseus (Chinese hamster)
>P0A1G1|IMPC_ECOLX Protein impC - Escherichia coli
>Q9D783|KBTB5_MOUSE Kelch repeat and BTB domain-containing protein 5 - Mus musculus (Mouse)
>P54367|KC1A_DROME Casein kinase I isoform alpha - Drosophila melanogaster (Fruit fly)
>Q8PN77|LEXA1_XANAC LexA repressor 1 - Xanthomonas axonopodis pv. citri
>Q9KAD3|LEXA_BACHD LexA repressor - Bacillus halodurans
>Q63TX7|LEXA_BURPS LexA repressor - Burkholderia pseudomallei (Pseudomonas pseudomallei)
>Q720B9|LEXA_LISMF LexA repressor - Listeria monocytogenes serotype 4b (strain F2365)
>Q07267|LEXA_PRORE LexA repressor - Providencia rettgeri
>P0A273|LEXA_SALTY LexA repressor - Salmonella typhimurium
>Q5HPK2|LEXA_STAEQ LexA repressor - Staphylococcus epidermidis (strain ATCC 35984 / RP62A)
>Q83PM9|LIGB_SHIFL DNA ligase B - Shigella flexneri
>Q6GBY5|MFD_STAAS Transcription-repair-coupling factor - Staphylococcus aureus (strain MSSA476)
>Q96YR6|MRE11_SULTO DNA double-strand break repair protein mre11 - Sulfolobus tokodaii
>Q57JP7|MUG_SALCH G/U mismatch-specific DNA glycosylase - Salmonella choleraesuis
>P49850|MUTL_BACSU DNA mismatch repair protein mutL - Bacillus subtilis
>Q72PF7|MUTL_LEPIC DNA mismatch repair protein mutL - Leptospira interrogans serogroup Icterohaemorrhagiae serovar copenhageni
>Q9HUL8|MUTL_PSEAE DNA mismatch repair protein mutL - Pseudomonas aeruginosa
>Q0SM54|MUTS_BORAP DNA mismatch repair protein mutS - Borrelia afzelii (strain PKo)
>Q8KCC0|MUTS_CHLTE DNA mismatch repair protein mutS - Chlorobium tepidum
>Q6D8C1|MUTS_ERWCT DNA mismatch repair protein mutS - Erwinia carotovora subsp. atroseptica (Pectobacterium atrosepticum)
>Q04RT2|MUTS_LEPBJ DNA mismatch repair protein mutS - Leptospira borgpetersenii serovar Hardjo-bovis (strain JB197)
>Q6LMU0|MUTS_PHOPR DNA mismatch repair protein mutS - Photobacterium profundum (Photobacterium sp. (strain SS9))
>Q1RJJ5|MUTS_RICBR DNA mismatch repair protein mutS - Rickettsia bellii (strain RML369-C)
>Q5LWH0|MUTS_SILPO DNA mismatch repair protein mutS - Silicibacter pomeroyi
>Q8PMX2|MUTS_XANAC DNA mismatch repair protein mutS - Xanthomonas axonopodis pv. citri
>P57617|MUTY_BUCAI A/G-specific adenine glycosylase - Buchnera aphidicola subsp. Acyrthosiphon pisum (Acyrthosiphon pisum symbiotic bacterium)
>P68741|NFI_ECO57 Endonuclease V - Escherichia coli O157:H7
>P68738|NFI_SALTY Endonuclease V - Salmonella typhimurium
>Q9UVL1|NHP6_CANAL Non-histone chromosomal protein 6 - Candida albicans (Yeast)
>Q5RFL9|NONO_PONPY Non-POU domain-containing octamer-binding protein - Pongo pygmaeus (Orangutan)
>P0AFC2|NUDB_SHIFL dATP pyrophosphohydrolase - Shigella flexneri
>P27526|PHR_NEUCR Deoxyribodipyrimidine photo-lyase - Neurospora crassa
>Q04636|POB3_YEAST FACT complex subunit POB3 - Saccharomyces cerevisiae (Baker's yeast)
>P48581|RAD17_YEAST DNA damage checkpoint control protein RAD17 - Saccharomyces cerevisiae (Baker's yeast)
>Q00578|RAD25_YEAST DNA repair helicase RAD25 - Saccharomyces cerevisiae (Baker's yeast)
>P70388|RAD50_MOUSE DNA repair protein RAD50 - Mus musculus (Mouse)
>Q4IJ84|RAD5_GIBZE DNA repair protein RAD5 - Gibberella zeae (Fusarium graminearum)
>Q9Y8J4|RADA_DESAM DNA repair and recombination protein radA - Desulfurococcus amylolyticus
>Q8ZYR9|RADA_PYRAE DNA repair and recombination protein radA - Pyrobaculum aerophilum
>O50248|RADB_METMP DNA repair and recombination protein radB - Methanococcus maripaludis
>P94190|RECA_AERS4 Protein recA - Aeromonas salmonicida (strain A449)
>Q93R37|RECA_CAMLA Protein recA - Campylobacter lari
>Q83CQ4|RECA_COXBU Protein recA - Coxiella burnetii
>Q6D1S8|RECA_ERWCT Protein recA - Erwinia carotovora subsp. atroseptica (Pectobacterium atrosepticum)
>Q5QUB8|RECA_IDILO Protein recA - Idiomarina loihiensis
>Q83TH4|RECA_LISSE Protein recA - Listeria seeligeri
>P78014|RECA_MYCPN Protein recA - Mycoplasma pneumoniae
>Q5YT00|RECA_NOCFA Protein recA - Nocardia farcinica
>P08280|RECA_PSEAE Protein recA - Pseudomonas aeruginosa
>Q8EBS0|RECA_SHEON Protein recA - Shewanella oneidensis
>Q5M6H2|RECA_STRT2 Protein recA - Streptococcus thermophilus (strain ATCC BAA-250 / LMG 18311)
>O83690|RECA_TREPA Protein recA - Treponema pallidum
>P37858|RECA_YERPE Protein recA - Yersinia pestis
>Q6HQ00|RECF_BACHK DNA replication and repair protein recF - Bacillus thuringiensis subsp. konkukian
>Q4QLR9|RECF_HAEI8 DNA replication and repair protein recF - Haemophilus influenzae (strain 86-028NP)
>Q65VB6|RECF_MANSM DNA replication and repair protein recF - Mannheimia succiniciproducens (strain MBEL55E)
>Q6ABL2|RECF_PROAC DNA replication and repair protein recF - Propionibacterium acnes
>Q9ZEB6|RECF_RICPR DNA replication and repair protein recF - Rickettsia prowazekii
>Q87TQ5|RECF_VIBPA DNA replication and repair protein recF - Vibrio parahaemolyticus
>P64324|RECG_STAAM ATP-dependent DNA helicase recG - Staphylococcus aureus (strain Mu50 / ATCC 700699)
>Q1RHI2|RECN_RICBR DNA repair protein recN - Rickettsia bellii (strain RML369-C)
>Q5WHD7|RECO_BACSK DNA repair protein recO - Bacillus clausii (strain KSM-K16)
>Q97JI4|RECO_CLOAB DNA repair protein recO - Clostridium acetobutylicum
>Q4QNK8|RECO_HAEI8 DNA repair protein recO - Haemophilus influenzae (strain 86-028NP)
>Q48EV5|RECO_PSE14 DNA repair protein recO - Pseudomonas syringae pv. phaseolicola (strain 1448A / Race 6)
>Q0SHD7|RECO_RHOSR DNA repair protein recO - Rhodococcus sp. (strain RHA1)
>Q4L6R6|RECO_STAHJ DNA repair protein recO - Staphylococcus haemolyticus (strain JCSC1435)
>Q2JIQ7|RECO_SYNJB DNA repair protein recO - Synechococcus sp. (strain JA-2-3B'a(2-13)) (Cyanobacteria bacterium Yellowstone B-Prime)
>Q63HE8|RECR_BACCZ Recombination protein recR - Bacillus cereus (strain ZK / E33L)
>Q0SWS6|RECR_CLOPS Recombination protein recR - Clostridium perfringens (strain SM101 / Type A)
>Q5L3X4|RECR_GEOKA Recombination protein recR - Geobacillus kaustophilus
>Q38YT8|RECR_LACSS Recombination protein recR - Lactobacillus sakei subsp. sakei (strain 23K)
>Q04E51|RECR_OENOB Recombination protein recR - Oenococcus oeni (strain BAA-331 / PSU-1)
>Q87Z00|RECR_PSESM Recombination protein recR - Pseudomonas syringae pv. tomato
>Q8CMS3|RECR_STAES Recombination protein recR - Staphylococcus epidermidis (strain ATCC 12228)
>Q5N5P2|RECR_SYNP6 Recombination protein recR - Synechococcus sp. (strain ATCC 27144 / PCC 6301 / SAUG 1402/1) (Anacystis nidulans)
>Q66DP9|RECR_YERPS Recombination protein recR - Yersinia pseudotuberculosis
>Q6HNU0|RECX_BACHK Regulatory protein recX - Bacillus thuringiensis subsp. konkukian
>Q7VNS6|RECX_HAEDU Regulatory protein recX - Haemophilus ducreyi
>P94965|RECX_MYCS2 Regulatory protein recX - Mycobacterium smegmatis (strain ATCC 700084 / mc(2)155)
>P59207|RECX_SHEON Regulatory protein recX - Shewanella oneidensis
>Q1JAL5|RECX_STRPB Regulatory protein recX - Streptococcus pyogenes serotype M12 (strain MGAS2096)
>Q9AP31|RECX_XANOR Regulatory protein recX - Xanthomonas oryzae pv. oryzae
>P12689|REV1_YEAST DNA repair protein REV1 - Saccharomyces cerevisiae (Baker's yeast)
>P35249|RFC4_HUMAN Replication factor C subunit 4 - Homo sapiens (Human)
>Q6PEE3|RIR2B_MOUSE Ribonucleoside-diphosphate reductase subunit M2 B - Mus musculus (Mouse)
>Q2IPJ6|RUVA_ANADE Holliday junction ATP-dependent DNA helicase ruvA - Anaeromyxobacter dehalogenans (strain 2CP-C)
>Q9ZNJ6|RUVA_CLOHI Holliday junction ATP-dependent DNA helicase ruvA - Clostridium histolyticum
>P0A809|RUVA_ECOLI Holliday junction ATP-dependent DNA helicase ruvA - Escherichia coli (strain K12)
>P44632|RUVA_HAEIN Holliday junction ATP-dependent DNA helicase ruvA - Haemophilus influenzae
>Q5ZW00|RUVA_LEGPH Holliday junction ATP-dependent DNA helicase ruvA - Legionella pneumophila subsp. pneumophila (strain Philadelphia 1 / ATCC 33152 /
>Q3A231|RUVA_PELCD Holliday junction ATP-dependent DNA helicase ruvA - Pelobacter carbinolicus (strain DSM 2380 / Gra Bd 1)
>Q4FTU0|RUVA_PSYAR Holliday junction ATP-dependent DNA helicase ruvA - Psychrobacter arcticum
>Q68WZ1|RUVA_RICTY Holliday junction ATP-dependent DNA helicase ruvA - Rickettsia typhi
>Q1J9C4|RUVA_STRPB Holliday junction ATP-dependent DNA helicase ruvA - Streptococcus pyogenes serotype M12 (strain MGAS2096)
>P73554|RUVA_SYNY3 Holliday junction ATP-dependent DNA helicase ruvA - Synechocystis sp. (strain PCC 6803)
>Q4WKH9|RUVB2_ASPFU RuvB-like helicase 2 - Aspergillus fumigatus (Sartorya fumigata)
>Q8YT32|RUVB_ANASP Holliday junction ATP-dependent DNA helicase ruvB - Anabaena sp. (strain PCC 7120)
>Q662Z0|RUVB_BORGA Holliday junction ATP-dependent DNA helicase ruvB - Borrelia garinii
>Q483C4|RUVB_COLP3 Holliday junction ATP-dependent DNA helicase ruvB - Colwellia psychrerythraea (strain 34H / ATCC BAA-681) (Vibrio psychroerythus)
>Q6D4A2|RUVB_ERWCT Holliday junction ATP-dependent DNA helicase ruvB - Erwinia carotovora subsp. atroseptica (Pectobacterium atrosepticum)
>Q6MC67|RUVB_PARUW Holliday junction ATP-dependent DNA helicase ruvB - Protochlamydia amoebophila (strain UWE25)
>Q88NJ0|RUVB_PSEPK Holliday junction ATP-dependent DNA helicase ruvB - Pseudomonas putida (strain KT2440)
>Q9ZDE5|RUVB_RICPR Holliday junction ATP-dependent DNA helicase ruvB - Rickettsia prowazekii
>Q1GE13|RUVB_SILST Holliday junction ATP-dependent DNA helicase ruvB - Silicibacter sp. (strain TM1040)
>Q31H83|RUVB_THICR Holliday junction ATP-dependent DNA helicase ruvB - Thiomicrospira crunogena (strain XCL-2)
>Q1CJG5|RUVB_YERPN Holliday junction ATP-dependent DNA helicase ruvB - Yersinia pestis (biovar Antiqua strain Nepal516)
>Q3ZZK5|RUVC_DEHSC Crossover junction endodeoxyribonuclease ruvC - Dehalococcoides sp. (strain CBDB1)
>Q74E88|RUVC_GEOSL Crossover junction endodeoxyribonuclease ruvC - Geobacter sulfurreducens
>Q609L2|RUVC_METCA Crossover junction endodeoxyribonuclease ruvC - Methylococcus capsulatus
>Q6LT51|RUVC_PHOPR Crossover junction endodeoxyribonuclease ruvC - Photobacterium profundum (Photobacterium sp. (strain SS9))
>Q1AWE2|RUVC_RUBXD Crossover junction endodeoxyribonuclease ruvC - Rubrobacter xylanophilus (strain DSM 9941 / NBRC 16129)
>Q820F5|RUVC_STRAW Crossover junction endodeoxyribonuclease ruvC - Streptomyces avermitilis
>Q5E6A1|RUVC_VIBF1 Crossover junction endodeoxyribonuclease ruvC - Vibrio fischeri (strain ATCC 700601 / ES114)
>Q9Y7R4|SET1_SCHPO Histone-lysine N-methyltransferase, H3 lysine-4 specific - Schizosaccharomyces pombe (Fission yeast)
>Q59I47|SMUG1_BOVIN Single-strand selective monofunctional uracil DNA glycosylase - Bos taurus (Bovine)
>Q4P2U5|SPT16_USTMA FACT complex subunit SPT16 - Ustilago maydis (Smut fungus)
>Q6G7V6|SSB1_STAAS Single-stranded DNA-binding protein 1 - Staphylococcus aureus (strain MSSA476)
>Q928X8|SSB3_LISIN Single-stranded DNA-binding protein 3 - Listeria innocua
>Q9K5N9|SSB_BACHD Single-stranded DNA-binding protein - Bacillus halodurans
>Q83EP4|SSB_COXBU Single-stranded DNA-binding protein - Coxiella burnetii
>Q9CJP4|SSB_PASMU Single-stranded DNA-binding protein - Pasteurella multocida
>Q8DSD8|SSB_STRMU Single-stranded DNA-binding protein - Streptococcus mutans
>P0A241|SULA_SALTY Cell division inhibitor - Salmonella typhimurium
>P07072|TEV2_BPT4 Intron-associated endonuclease 2 - Bacteriophage T4
>Q5ZKH0|TF2H5_CHICK TFIIH basal transcription factor complex TTD-A subunit - Gallus gallus (Chicken)
>Q8X0V0|TFB5_NEUCR RNA polymerase II transcription factor B subunit 5 - Neurospora crassa
>Q6BU36|UBC2_DEBHA Ubiquitin-conjugating enzyme E2 2 - Debaryomyces hansenii (Yeast) (Torulaspora hansenii)
>P25153|UBCD6_DROME Ubiquitin-conjugating enzyme E2-17 kDa - Drosophila melanogaster (Fruit fly)
>P63149|UBE2B_RAT Ubiquitin-conjugating enzyme E2 B - Rattus norvegicus (Rat)
>Q827B3|UNG2_STRAW Uracil-DNA glycosylase 2 - Streptomyces avermitilis
>Q7W1Y7|UNG_BORPA Uracil-DNA glycosylase - Bordetella parapertussis
>Q315T1|UNG_DESDG Uracil-DNA glycosylase - Desulfovibrio desulfuricans (strain G20)
>A0M1V1|UNG_GRAFK Uracil-DNA glycosylase - Gramella forsetii (strain KT0803)
>Q7N1U8|UNG_PHOLL Uracil-DNA glycosylase - Photorhabdus luminescens subsp. laumondii
>Q0T1S6|UNG_SHIF8 Uracil-DNA glycosylase - Shigella flexneri serotype 5b (strain 8401)
>Q1JHA5|UNG_STRPD Uracil-DNA glycosylase - Streptococcus pyogenes serotype M2 (strain MGAS10270)
>Q5GUS2|UNG_XANOR Uracil-DNA glycosylase - Xanthomonas oryzae pv. oryzae
>Q2YPX5|UVRA_BRUA2 UvrABC system protein A - Brucella abortus (strain 2308)
>Q8EUL1|UVRA_MYCPE UvrABC system protein A - Mycoplasma penetrans
>Q8NXL9|UVRA_STAAW UvrABC system protein A - Staphylococcus aureus (strain MW2)
>Q8YXS9|UVRB_ANASP UvrABC system protein B - Anabaena sp. (strain PCC 7120)
>Q9PJF4|UVRB_CHLMU UvrABC system protein B - Chlamydia muridarum
>Q5UYC8|UVRB_HALMA UvrABC system protein B - Haloarcula marismortui (Halobacterium marismortui)
>Q6KH72|UVRB_MYCMO UvrABC system protein B - Mycoplasma mobile
>Q88LF9|UVRB_PSEPK UvrABC system protein B - Pseudomonas putida (strain KT2440)
>Q3K051|UVRB_STRA1 UvrABC system protein B - Streptococcus agalactiae serotype Ia
>Q8D891|UVRB_VIBVU UvrABC system protein B - Vibrio vulnificus
>Q5LIY7|UVRC_BACFN UvrABC system protein C - Bacteroides fragilis (strain ATCC 25285 / NCTC 9343)
>Q13VN8|UVRC_BURXL UvrABC system protein C - Burkholderia xenovorans (strain LB400)
>Q3Z770|UVRC_DEHE1 UvrABC system protein C - Dehalococcoides ethenogenes (strain 195)
>Q2SF17|UVRC_HAHCH UvrABC system protein C - Hahella chejuensis (strain KCTC 2396)
>Q0ARM2|UVRC_MARMM UvrABC system protein C - Maricaulis maris (strain MCS10)
>Q9JU21|UVRC_NEIMA UvrABC system protein C - Neisseria meningitidis serogroup A
>Q3IIM0|UVRC_PSEHT UvrABC system protein C - Pseudoalteromonas haloplanktis (strain TAC 125)
>Q5PI10|UVRC_SALPA UvrABC system protein C - Salmonella paratyphi A
>Q8CX26|UVRC_STRA3 UvrABC system protein C - Streptococcus agalactiae serotype III
>P73580|UVRC_SYNY3 UvrABC system protein C - Synechocystis sp. (strain PCC 6803)
>Q87BX2|UVRC_XYLFT UvrABC system protein C - Xylella fastidiosa (strain Temecula1 / ATCC 700964)
>Q9K9P8|UVSE_BACHD UV DNA damage endonuclease - Bacillus halodurans
>Q756L0|VID21_ASHGO Chromatin modification-related protein VID21 - Ashbya gossypii (Yeast) (Eremothecium gossypii)
>Q9JSU8|Y2126_NEIMA UPF0213 protein NMA2126 - Neisseria meningitidis serogroup A
>Q1R6I6|YHBQ_ECOUT UPF0213 protein yhbQ - Escherichia coli (strain UTI89 / UPEC)
>P23571|3MG_RAT DNA-3-methyladenine glycosylase - Rattus norvegicus (Rat)
>P06134|ADA_ECOLI Regulatory protein ada - Escherichia coli (strain K12)
>Q68G58|APEX2_MOUSE DNA-(apurinic or apyrimidinic site) lyase 2 - Mus musculus (Mouse)
>P61801|APTX_XENTR Aprataxin - Xenopus tropicalis (Western clawed frog) (Silurana tropicalis)
>Q6BXN0|ARP4_DEBHA Actin-related protein 4 - Debaryomyces hansenii (Yeast) (Torulaspora hansenii)
>Q8WXE1|ATRIP_HUMAN ATR-interacting protein - Homo sapiens (Human)
>Q9KS67|CRY2_VIBCH Cryptochrome-like protein cry2 - Vibrio cholerae
>Q38JU2|CRYD_SOLLC Cryptochrome DASH, chloroplast/mitochondrial precursor - Solanum lycopersicum (Tomato) (Lycopersicon esculentum)
>Q3A9N3|DISA_CARHZ DNA integrity scanning protein disA - Carboxydothermus hydrogenoformans (strain Z-2901 / DSM 6008)
>Q63XR8|DNAE2_BURPS Error-prone DNA polymerase - Burkholderia pseudomallei (Pseudomonas pseudomallei)
>P97386|DNL3_MOUSE DNA ligase 3 - Mus musculus (Mouse)
>P00970|DNLI_BPT4 DNA ligase - Bacteriophage T4
>P56709|DNLI_PYRFU DNA ligase - Pyrococcus furiosus
>A0LSQ7|DNLJ_ACIC1 DNA ligase - Acidothermus cellulolyticus (strain ATCC 43068 / 11B)
>Q9KF37|DNLJ_BACHD DNA ligase - Bacillus halodurans
>Q822R2|DNLJ_CHLCV DNA ligase - Chlamydophila caviae
>Q3Z8W1|DNLJ_DEHE1 DNA ligase - Dehalococcoides ethenogenes (strain 195)
>Q0BMQ3|DNLJ_FRATO DNA ligase - Francisella tularensis subsp. holarctica (strain OSU18)
>A0AJL1|DNLJ_LISW6 DNA ligase - Listeria welshimeri serovar 6b (strain ATCC 35897 / DSM 20650 / SLCC5334)
>Q6MAB5|DNLJ_PARUW DNA ligase - Protochlamydia amoebophila (strain UWE25)
>Q4FUW9|DNLJ_PSYAR DNA ligase - Psychrobacter arcticum
>Q83K81|DNLJ_SHIFL DNA ligase - Shigella flexneri
>Q04KH2|DNLJ_STRP2 DNA ligase - Streptococcus pneumoniae serotype 2 (strain D39 / NCTC 7466)
>Q0I6C8|DNLJ_SYNS3 DNA ligase - Synechococcus sp. (strain CC9311)
>Q8D2B9|DNLJ_WIGBR DNA ligase - Wigglesworthia glossinidia brevipalpis
>P52027|DPO1_DEIRA DNA polymerase I - Deinococcus radiodurans
>Q47155|DPO4_ECOLI DNA polymerase IV - Escherichia coli (strain K12)
>Q5HN39|DPO4_STAEQ DNA polymerase IV - Staphylococcus epidermidis (strain ATCC 35984 / RP62A)
>P21951|DPOE_YEAST DNA polymerase epsilon catalytic subunit A - Saccharomyces cerevisiae (Baker's yeast)
>Q6CF40|EAF7_YARLI Chromatin modification-related protein EAF7 - Yarrowia lipolytica (Candida lipolytica)
>Q5NVA9|EME1_PONPY Crossover junction endonuclease EME1 - Pongo pygmaeus (Orangutan)
>P43572|EPL1_YEAST Enhancer of polycomb-like protein 1 - Saccharomyces cerevisiae (Baker's yeast)
>P0A1B0|EX3_SALTI Exodeoxyribonuclease III - Salmonella typhi
>Q8K9B0|EX5C_BUCAP Exodeoxyribonuclease V gamma chain - Buchnera aphidicola subsp. Schizaphis graminum
>P39748|FEN1_HUMAN Flap endonuclease 1 - Homo sapiens (Human)
>Q9A259|FPG_CAUCR Formamidopyrimidine-DNA glycosylase - Caulobacter crescentus (Caulobacter vibrioides)
>Q39WD1|FPG_GEOMG Formamidopyrimidine-DNA glycosylase - Geobacter metallireducens (strain GS-15 / ATCC 53774 / DSM 7210)
>Q6AFJ3|FPG_LEIXX Formamidopyrimidine-DNA glycosylase - Leifsonia xyli subsp. xyli
>P57014|FPG_NEIMA Formamidopyrimidine-DNA glycosylase - Neisseria meningitidis serogroup A
>Q21CD4|FPG_RHOPB Formamidopyrimidine-DNA glycosylase - Rhodopseudomonas palustris (strain BisB18)
>Q8E8D9|FPG_SHEON Formamidopyrimidine-DNA glycosylase - Shewanella oneidensis
>Q5M0P0|FPG_STRT1 Formamidopyrimidine-DNA glycosylase - Streptococcus thermophilus (strain CNRZ 1066)
>Q5H667|FPG_XANOR Formamidopyrimidine-DNA glycosylase - Xanthomonas oryzae pv. oryzae
>Q6FWM7|H2A1_CANGA Histone H2A.1 - Candida glabrata (Yeast) (Torulopsis glabrata)
>Q757L4|H2A2_ASHGO Histone H2A.2 - Ashbya gossypii (Yeast) (Eremothecium gossypii)
>P27661|H2AX_MOUSE Histone H2A.x - Mus musculus (Mouse)
>Q875B8|H2A_PODAN Histone H2A - Podospora anserina
>Q9UGV6|HMG1X_HUMAN High mobility group protein 1-like 10 - Homo sapiens (Human)
>P49674|KC1E_HUMAN Casein kinase I isoform epsilon - Homo sapiens (Human)
>P61605|LEXA_AGRTU LexA repressor - Agrobacterium tumefaciens
>O32506|LEXA_DEIRA LexA repressor - Deinococcus radiodurans
>Q92PW3|LEXA_RHIME LexA repressor - Rhizobium meliloti (Sinorhizobium meliloti)
>P60512|LEXA_XANCI LexA repressor - Xanthomonas campestris pv. citri
>Q74ZB0|MEC3_ASHGO DNA damage checkpoint control protein MEC3 - Ashbya gossypii (Yeast) (Eremothecium gossypii)
>P64326|MFD_MYCTU Transcription-repair-coupling factor - Mycobacterium tuberculosis
>Q4P4Y2|MG101_USTMA Mitochondrial genome maintenance protein MGM101, mitochondrial precursor - Ustilago maydis (Smut fungus)
>Q58719|MRE11_METJA DNA double-strand break repair protein mre11 - Methanococcus jannaschii
>Q640B4|MUS81_XENTR Crossover junction endonuclease MUS81 - Xenopus tropicalis (Western clawed frog) (Silurana tropicalis)
>P70754|MUTL_AQUPY DNA mismatch repair protein mutL - Aquifex pyrophilus
>Q83CM9|MUTL_COXBU DNA mismatch repair protein mutL - Coxiella burnetii
>Q6GHD9|MUTL_STAAR DNA mismatch repair protein mutL - Staphylococcus aureus (strain MRSA252)
>Q9KV13|MUTL_VIBCH DNA mismatch repair protein mutL - Vibrio cholerae
>Q5UYI1|MUTS2_HALMA DNA mismatch repair protein mutS 2 - Haloarcula marismortui (Halobacterium marismortui)
>Q81A25|MUTS_BACCR DNA mismatch repair protein mutS - Bacillus cereus (strain ATCC 14579 / DSM 31)
>Q62J26|MUTS_BURMA DNA mismatch repair protein mutS - Burkholderia mallei (Pseudomonas mallei)
>P61666|MUTS_DESVH DNA mismatch repair protein mutS - Desulfovibrio vulgaris (strain Hildenborough / ATCC 29579 / NCIMB 8303)
>Q03R33|MUTS_LACBA DNA mismatch repair protein mutS - Lactobacillus brevis (strain ATCC 367 / JCM 1170)
>Q3IUH3|MUTS_NATPD DNA mismatch repair protein mutS - Natronomonas pharaonis (strain DSM 2160 / ATCC 35678)
>Q87XW6|MUTS_PSESM DNA mismatch repair protein mutS - Pseudomonas syringae pv. tomato
>Q12PY3|MUTS_SHEDO DNA mismatch repair protein mutS - Shewanella denitrificans (strain OS217 / ATCC BAA-1090 / DSM 15013)
>Q49X88|MUTS_STAS1 DNA mismatch repair protein mutS - Staphylococcus saprophyticus subsp. saprophyticus (strain ATCC 15305 / DSM 20229)
>P57298|MUTT_BUCAI Mutator mutT protein - Buchnera aphidicola subsp. Acyrthosiphon pisum (Acyrthosiphon pisum symbiotic bacterium)
>Q6IE77|NEIL2_BOVIN Endonuclease VIII-like 2 - Bos taurus (Bovine)
>Q5SIM2|NFI_THET8 Endonuclease V - Thermus thermophilus (strain HB8 / ATCC 27634 / DSM 579)
>Q08214|NTG2_YEAST DNA base excision repair N-glycosylase 2 - Saccharomyces cerevisiae (Baker's yeast)
>Q9V1N7|OGT_PYRAB Methylated-DNA--protein-cysteine methyltransferase - Pyrococcus abyssi
>Q9S3Q0|PCRA_LEUCI ATP-dependent DNA helicase pcrA - Leuconostoc citreum
>Q756X6|POB3_ASHGO FACT complex subunit POB3 - Ashbya gossypii (Yeast) (Eremothecium gossypii)
>P30620|PSO2_YEAST DNA cross-link repair protein PSO2/SNM1 - Saccharomyces cerevisiae (Baker's yeast)
>P28706|RAD13_SCHPO DNA-repair protein rad13 - Schizosaccharomyces pombe (Fission yeast)
>P38953|RAD55_YEAST DNA repair protein RAD55 - Saccharomyces cerevisiae (Baker's yeast)
>P48292|RECA2_MYXXA Protein recA 2 - Myxococcus xanthus
>P29246|RECA_AZOVI Protein recA - Azotobacter vinelandii
>Q04761|RECA_BRUAB Protein recA - Brucella abortus
>P42441|RECA_CLOBE Protein recA - Clostridium beijerinckii (Clostridium MP)
>Q4QMV2|RECA_HAEI8 Protein recA - Haemophilus influenzae (strain 86-028NP)
>Q5X4B5|RECA_LEGPA Protein recA - Legionella pneumophila (strain Paris)
>Q9F417|RECA_MYCCI Protein recA - Mycobacterium chitae
>P56988|RECA_NEIMB Protein recA - Neisseria meningitidis serogroup B
>Q54428|RECA_SPIME Protein recA - Spiroplasma melliferum
>P0C096|RECA_STRP9 Protein recA - Streptococcus pyogenes serotype M49
>P0A0W4|RECA_XANAC Protein recA - Xanthomonas axonopodis pv. citri
>Q8YRR9|RECF_ANASP DNA replication and repair protein recF - Anabaena sp. (strain PCC 7120)
>Q3KMU7|RECF_CHLTA DNA replication and repair protein recF - Chlamydia trachomatis (strain A/HAR-13 / ATCC VR-571B)
>P0A7H1|RECF_ECOL6 DNA replication and repair protein recF - Escherichia coli O6
>Q890K5|RECF_LACPL DNA replication and repair protein recF - Lactobacillus plantarum
>Q88BK1|RECF_PSESM DNA replication and repair protein recF - Pseudomonas syringae pv. tomato
>Q8E2K7|RECF_STRA3 DNA replication and repair protein recF - Streptococcus agalactiae serotype III
>Q7U4L8|RECF_SYNPX DNA replication and repair protein recF - Synechococcus sp. (strain WH8102)
>O34942|RECG_BACSU ATP-dependent DNA helicase recG - Bacillus subtilis
>Q0A8Y9|RECO_ALHEH DNA repair protein recO - Alkalilimnicola ehrlichei (strain MLHE-1)
>Q62LS7|RECO_BURMA DNA repair protein recO - Burkholderia mallei (Pseudomonas mallei)
>P0A7H4|RECO_ECOL6 DNA repair protein recO - Escherichia coli O6
>Q033E7|RECO_LACLS DNA repair protein recO - Lactococcus lactis subsp. cremoris (strain SK11)
>Q1QL57|RECO_NITHX DNA repair protein recO - Nitrobacter hamburgensis (strain X14 / DSM 10229)
>Q2KAD9|RECO_RHIEC DNA repair protein recO - Rhizobium etli (strain CFN 42 / ATCC 51251)
>Q1GDH8|RECO_SILST DNA repair protein recO - Silicibacter sp. (strain TM1040)
>Q1J942|RECO_STRPF DNA repair protein recO - Streptococcus pyogenes serotype M4 (strain MGAS10750)
>Q8PB50|RECO_XANCP DNA repair protein recO - Xanthomonas campestris pv. campestris
>Q8UJ45|RECR_AGRT5 Recombination protein recR - Agrobacterium tumefaciens (strain C58 / ATCC 33970)
>Q8G6Y1|RECR_BIFLO Recombination protein recR - Bifidobacterium longum
>Q9Z8N9|RECR_CHLPN Recombination protein recR - Chlamydia pneumoniae (Chlamydophila pneumoniae)
>P0A7H6|RECR_ECOLI Recombination protein recR - Escherichia coli (strain K12)
>Q5QWR1|RECR_IDILO Recombination protein recR - Idiomarina loihiensis
>P65991|RECR_MYCBO Recombination protein recR - Mycobacterium bovis
>Q7V0Z7|RECR_PROMP Recombination protein recR - Prochlorococcus marinus subsp. pastoris (strain CCMP 1378 / MED4)
>Q1RH45|RECR_RICBR Recombination protein recR - Rickettsia bellii (strain RML369-C)
>Q1JG49|RECR_STRPD Recombination protein recR - Streptococcus pyogenes serotype M2 (strain MGAS10270)
>Q7MIV4|RECR_VIBVY Recombination protein recR - Vibrio vulnificus (strain YJ016)
>P66000|RECX_ECO57 Regulatory protein recX - Escherichia coli O157:H7
>Q5X4B6|RECX_LEGPA Regulatory protein recX - Legionella pneumophila (strain Paris)
>Q4KHC0|RECX_PSEF5 Regulatory protein recX - Pseudomonas fluorescens (strain Pf-5 / ATCC BAA-477)
>Q5HN61|RECX_STAEQ Regulatory protein recX - Staphylococcus epidermidis (strain ATCC 35984 / RP62A)
>Q9AJ99|RECX_THET8 Regulatory protein recX - Thermus thermophilus (strain HB8 / ATCC 27634 / DSM 579)
>P38630|RFC1_YEAST Replication factor C subunit 1 - Saccharomyces cerevisiae (Baker's yeast)
>P87235|RHP42_SCHPO DNA repair protein rhp42 - Schizosaccharomyces pombe (Fission yeast)
>Q06559|RS3_DROME 40S ribosomal protein S3 - Drosophila melanogaster (Fruit fly)
>Q64PZ9|RUVA_BACFR Holliday junction ATP-dependent DNA helicase ruvA - Bacteroides fragilis
>P66743|RUVA_BRUSU Holliday junction ATP-dependent DNA helicase ruvA - Brucella suis
>Q252Y0|RUVA_CHLFF Holliday junction ATP-dependent DNA helicase ruvA - Chlamydophila felis (strain Fe/C-56)
>Q3ZZK6|RUVA_DEHSC Holliday junction ATP-dependent DNA helicase ruvA - Dehalococcoides sp. (strain CBDB1)
>Q5NH17|RUVA_FRATT Holliday junction ATP-dependent DNA helicase ruvA - Francisella tularensis subsp. tularensis
>Q1G940|RUVA_LACDA Holliday junction ATP-dependent DNA helicase ruvA - Lactobacillus delbrueckii subsp. bulgaricus (strain ATCC 11842 / DSM 20081)
>Q46L68|RUVA_PROMT Holliday junction ATP-dependent DNA helicase ruvA - Prochlorococcus marinus (strain NATL2A)
>Q130V1|RUVA_RHOPS Holliday junction ATP-dependent DNA helicase ruvA - Rhodopseudomonas palustris (strain BisB5)
>Q081N8|RUVA_SHEFN Holliday junction ATP-dependent DNA helicase ruvA - Shewanella frigidimarina (strain NCIMB 400)
>Q8CS90|RUVA_STAES Holliday junction ATP-dependent DNA helicase ruvA - Staphylococcus epidermidis (strain ATCC 12228)
>Q2LRA9|RUVA_SYNAS Holliday junction ATP-dependent DNA helicase ruvA - Syntrophus aciditrophicus (strain SB)
>Q9KR01|RUVA_VIBCH Holliday junction ATP-dependent DNA helicase ruvA - Vibrio cholerae
>Q4ICA8|RUVB1_GIBZE RuvB-like helicase 1 - Gibberella zeae (Fusarium graminearum)
>Q2JTJ1|RUVB2_SYNJA Holliday junction ATP-dependent DNA helicase ruvB 2 - Synechococcus sp. (strain JA-3-3Ab) (Cyanobacteria bacterium Yellowstone A-P
>Q1QWF8|RUVB_CHRSD Holliday junction ATP-dependent DNA helicase ruvB - Chromohalobacter salexigens (strain DSM 3043 / ATCC BAA-138 / NCIMB 13768)
>P0A813|RUVB_ECO57 Holliday junction ATP-dependent DNA helicase ruvB - Escherichia coli O157:H7
>Q5FQC4|RUVB_GLUOX Holliday junction ATP-dependent DNA helicase ruvB - Gluconobacter oxydans (Gluconobacter suboxydans)
>Q8F7Y2|RUVB_LEPIN Holliday junction ATP-dependent DNA helicase ruvB - Leptospira interrogans
>Q7UZP3|RUVB_PROMP Holliday junction ATP-dependent DNA helicase ruvB - Prochlorococcus marinus subsp. pastoris (strain CCMP 1378 / MED4)
>Q220I3|RUVB_RHOFD Holliday junction ATP-dependent DNA helicase ruvB - Rhodoferax ferrireducens (strain DSM 15236 / ATCC BAA-621 / T118)
>Q081N9|RUVB_SHEFN Holliday junction ATP-dependent DNA helicase ruvB - Shewanella frigidimarina (strain NCIMB 400)
>Q4L6Y6|RUVB_STAHJ Holliday junction ATP-dependent DNA helicase ruvB - Staphylococcus haemolyticus (strain JCSC1435)
>Q7U9W7|RUVB_SYNPX Holliday junction ATP-dependent DNA helicase ruvB - Synechococcus sp. (strain WH8102)
>Q7M879|RUVB_WOLSU Holliday junction ATP-dependent DNA helicase ruvB - Wolinella succinogenes
>Q2GLU6|RUVC_ANAPZ Crossover junction endodeoxyribonuclease ruvC - Anaplasma phagocytophilum (strain HZ)
>Q0BI81|RUVC_BURCM Crossover junction endodeoxyribonuclease ruvC - Burkholderia cepacia (strain ATCC 53795 / AMMD)
>O84510|RUVC_CHLTR Crossover junction endodeoxyribonuclease ruvC - Chlamydia trachomatis
>Q5FF10|RUVC_EHRRG Crossover junction endodeoxyribonuclease ruvC - Ehrlichia ruminantium (strain Gardel)
>Q3JES5|RUVC_NITOC Crossover junction endodeoxyribonuclease ruvC - Nitrosococcus oceani (strain ATCC 19707 / NCIMB 11848)
>Q48FC3|RUVC_PSE14 Crossover junction endodeoxyribonuclease ruvC - Pseudomonas syringae pv. phaseolicola (strain 1448A / Race 6)
>Q20X08|RUVC_RHOPB Crossover junction endodeoxyribonuclease ruvC - Rhodopseudomonas palustris (strain BisB18)
>Q87D03|RUVC_XYLFT Crossover junction endodeoxyribonuclease ruvC - Xylella fastidiosa (strain Temecula1 / ATCC 700964)
>Q924W5|SMC6_MOUSE Structural maintenance of chromosomes protein 6 - Mus musculus (Mouse)
>Q6FWT4|SPT16_CANGA FACT complex subunit SPT16 - Candida glabrata (Yeast) (Torulopsis glabrata)
>Q8Y4X1|SSB2_LISMO Single-stranded DNA-binding protein 2 - Listeria monocytogenes
>Q8G0J1|SSB_BRUSU Single-stranded DNA-binding protein - Brucella suis
>Q8F052|SSB_LEPIN Single-stranded DNA-binding protein - Leptospira interrogans
>Q9ZCC2|SSB_RICPR Single-stranded DNA-binding protein - Rickettsia prowazekii
>Q8D254|SSB_WIGBR Single-stranded DNA-binding protein - Wigglesworthia glossinidia brevipalpis
>Q04931|SSRP1_RAT FACT complex subunit SSRP1 - Rattus norvegicus (Rat)
>Q6C9M6|SWC4_YARLI SWR1-complex protein 4 - Yarrowia lipolytica (Candida lipolytica)
>Q75B93|TFB4_ASHGO RNA polymerase II transcription factor B subunit 4 - Ashbya gossypii (Yeast) (Eremothecium gossypii)
>Q65DN9|UNG_BACLD Uracil-DNA glycosylase - Bacillus licheniformis (strain DSM 13 / ATCC 14580)
>Q9PJD2|UNG_CHLMU Uracil-DNA glycosylase - Chlamydia muridarum
>P50639|UNG_HHV7J Uracil-DNA glycosylase - Human herpesvirus 7 (strain JI) (HHV-7) (Human T lymphotropic virus)
>Q1BAP2|UNG_MYCSS Uracil-DNA glycosylase - Mycobacterium sp. (strain MCS)
>Q8CQ65|UNG_STAES Uracil-DNA glycosylase - Staphylococcus epidermidis (strain ATCC 12228)
>P04303|UNG_VACCV Uracil-DNA glycosylase - Vaccinia virus (strain Western Reserve / WR) (VACV)
>P46303|UVEN_MICLU Ultraviolet N-glycosylase/AP lyase - Micrococcus luteus (Micrococcus lysodeikticus)
>Q9ZLD6|UVRA_HELPJ UvrABC system protein A - Helicobacter pylori J99 (Campylobacter pylori J99)
>Q9PR42|UVRA_UREPA UvrABC system protein A - Ureaplasma parvum (Ureaplasma urealyticum biotype 1)
>Q8G5L9|UVRB_BIFLO UvrABC system protein B - Bifidobacterium longum
>Q72BN0|UVRB_DESVH UvrABC system protein B - Desulfovibrio vulgaris (strain Hildenborough / ATCC 29579 / NCIMB 8303)
>Q8F8A9|UVRB_LEPIN UvrABC system protein B - Leptospira interrogans
>P57844|UVRB_PASMU UvrABC system protein B - Pasteurella multocida
>Q324B3|UVRB_SHIBS UvrABC system protein B - Shigella boydii serotype 4 (strain Sb227)
>Q5N3H1|UVRB_SYNP6 UvrABC system protein B - Synechococcus sp. (strain ATCC 27144 / PCC 6301 / SAUG 1402/1) (Anacystis nidulans)
>Q0VPZ5|UVRC_ALCBS UvrABC system protein C - Alcanivorax borkumensis (strain SK2 / ATCC 700651 / DSM 11573)
>Q661G2|UVRC_BORGA UvrABC system protein C - Borrelia garinii
>Q97LP6|UVRC_CLOAB UvrABC system protein C - Clostridium acetobutylicum
>Q2A2E9|UVRC_FRATH UvrABC system protein C - Francisella tularensis subsp. holarctica (strain LVS)
>Q1WT45|UVRC_LACS1 UvrABC system protein C - Lactobacillus salivarius subsp. salivarius (strain UCC118)
>O84898|UVRC_MYCBV UvrABC system protein C - Mycoplasma bovis
>Q6LQ03|UVRC_PHOPR UvrABC system protein C - Photobacterium profundum (Photobacterium sp. (strain SS9))
>Q6NAL3|UVRC_RHOPA UvrABC system protein C - Rhodopseudomonas palustris
>Q2FZD0|UVRC_STAA8 UvrABC system protein C - Staphylococcus aureus (strain NCTC 8325)
>Q5LZ62|UVRC_STRT1 UvrABC system protein C - Streptococcus thermophilus (strain CNRZ 1066)
>Q5E4C5|UVRC_VIBF1 UvrABC system protein C - Vibrio fischeri (strain ATCC 700601 / ES114)
>O21958|VHED_BPR32 Single-stranded DNA-binding protein - Bacteriophage RB32
>Q2LS66|Y1043_SYNAS UPF0213 protein SYNAS_10430 - Syntrophus aciditrophicus (strain SB)
>Q57597|Y133_METJA Uncharacterized protein MJ0133 - Methanococcus jannaschii
>Q58754|Y1359_METJA UPF0273 protein MJ1359 - Methanococcus jannaschii
>Q97PR7|Y1535_STRPN UPF0213 protein SP_1535 - Streptococcus pneumoniae
>Q2YVV7|Y437_STAAB UPF0213 protein SAB0437 - Staphylococcus aureus (strain bovine RF122)
>Q9CEL6|YSIG_LACLA UPF0213 protein ysiG - Lactococcus lactis subsp. lactis (Streptococcus lactis)
>Q9P7X7|ARP4_SCHPO Actin-related protein 4 - Schizosaccharomyces pombe (Fission yeast)
>Q5QJC3|DCR1B_CHICK DNA cross-link repair 1B protein - Gallus gallus (Chicken)
>Q890L8|DISA_CLOTE DNA integrity scanning protein disA - Clostridium tetani
>Q4JTH1|DNAE2_CORJK Error-prone DNA polymerase - Corynebacterium jeikeium (strain K411)
>Q8D8I6|DNAE2_VIBVU Error-prone DNA polymerase - Vibrio vulnificus
>Q8UAY9|DNE21_AGRT5 Error-prone DNA polymerase 1 - Agrobacterium tumefaciens (strain C58 / ATCC 33970)
>Q5A0L3|DNL4_CANAL DNA ligase 4 - Candida albicans (Yeast)
>Q67480|DNLI_FOWPV DNA ligase - Fowlpox virus (FPV)
>O31498|DNLJ_BACSU DNA ligase - Bacillus subtilis
>Q1BHI7|DNLJ_BURCA DNA ligase - Burkholderia cenocepacia (strain AU 1054)
>Q3KMM3|DNLJ_CHLTA DNA ligase - Chlamydia trachomatis (strain A/HAR-13 / ATCC VR-571B)
>Q24QL5|DNLJ_DESHY DNA ligase - Desulfitobacterium hafniense (strain Y51)
>Q39S28|DNLJ_GEOMG DNA ligase - Geobacter metallireducens (strain GS-15 / ATCC 53774 / DSM 7210)
>Q03AC3|DNLJ_LACC3 DNA ligase - Lactobacillus casei (strain ATCC 334)
>Q0AMX9|DNLJ_MARMM DNA ligase - Maricaulis maris (strain MCS10)
>Q1LNG5|DNLJ_RALME DNA ligase - Ralstonia metallidurans (strain CH34 / ATCC 43123 / DSM 2839)
>Q2NSC2|DNLJ_SODGM DNA ligase - Sodalis glossinidius (strain morsitans)
>Q1JMJ7|DNLJ_STRPC DNA ligase - Streptococcus pyogenes serotype M12 (strain MGAS9429)
>Q9ZHI0|DNLJ_THEFI DNA ligase - Thermus filiformis
>Q3BV14|DNLJ_XANC5 DNA ligase - Xanthomonas campestris pv. vesicatoria (strain 85-10)
>P63986|DPO41_MYCBO DNA polymerase IV 1 - Mycobacterium bovis
>Q88V07|DPO4_LACPL DNA polymerase IV - Lactobacillus plantarum
>Q99Y66|DPO4_STRP1 DNA polymerase IV - Streptococcus pyogenes serotype M1
>Q6DRD3|DPOLB_DANRE DNA polymerase beta - Danio rerio (Zebrafish) (Brachydanio rerio)
>Q5KFF1|EAF3_CRYNE Chromatin modification-related protein EAF3 - Cryptococcus neoformans (Filobasidiella neoformans)
>Q976H6|FEN_SULTO Flap structure-specific endonuclease - Sulfolobus tokodaii
>Q2KYB7|FPG_BORA1 Formamidopyrimidine-DNA glycosylase - Bordetella avium (strain 197N)
>Q8FP17|FPG_COREF Formamidopyrimidine-DNA glycosylase - Corynebacterium efficiens
>Q4QLW2|FPG_HAEI8 Formamidopyrimidine-DNA glycosylase - Haemophilus influenzae (strain 86-028NP)
>Q65R59|FPG_MANSM Formamidopyrimidine-DNA glycosylase - Mannheimia succiniciproducens (strain MBEL55E)
>Q3J7U5|FPG_NITOC Formamidopyrimidine-DNA glycosylase - Nitrosococcus oceani (strain ATCC 19707 / NCIMB 11848)
>Q02U58|FPG_PSEAB Formamidopyrimidine-DNA glycosylase - Pseudomonas aeruginosa (strain UCBPP-PA14)
>Q31UZ1|FPG_SHIBS Formamidopyrimidine-DNA glycosylase - Shigella boydii serotype 4 (strain Sb227)
>Q08079|FPG_SYNP6 Formamidopyrimidine-DNA glycosylase - Synechococcus sp. (strain ATCC 27144 / PCC 6301 / SAUG 1402/1) (Anacystis nidulans)
>Q1C270|FPG_YERPA Formamidopyrimidine-DNA glycosylase - Yersinia pestis (biovar Antiqua strain Antiqua)
>Q9M2Z3|GENL2_ARATH Flap endonuclease GEN-like 2 - Arabidopsis thaliana (Mouse-ear cress)
>P08844|H2A_EMENI Histone H2A - Emericella nidulans (Aspergillus nidulans)
>Q59RH5|HAT2_CANAL Histone acetyltransferase type B subunit 2 - Candida albicans (Yeast)
>Q8VL13|KAIC_SYNP8 Circadian clock protein kinase kaiC - Synechococcus sp. (strain PCC 8801 / RF-1) (Cyanothece PCC 8801)
>Q88VI6|LEXA_LACPL LexA repressor - Lactobacillus plantarum
>Q3K5E7|LIGB_PSEPF DNA ligase B - Pseudomonas fluorescens (strain PfO-1)
>O05955|MFD_RICPR Transcription-repair-coupling factor - Rickettsia prowazekii
>Q06164|MMS22_YEAST Methyl methanesulfonate-sensitivity protein 22 - Saccharomyces cerevisiae (Baker's yeast)
>Q81A26|MUTL_BACCR DNA mismatch repair protein mutL - Bacillus cereus (strain ATCC 14579 / DSM 31)
>P65490|MUTL_BRUSU DNA mismatch repair protein mutL - Brucella suis
>Q74KW0|MUTL_LACJO DNA mismatch repair protein mutL - Lactobacillus johnsonii
>P57886|MUTL_PASMU DNA mismatch repair protein mutL - Pasteurella multocida
>Q4UJQ1|MUTL_RICFE DNA mismatch repair protein mutL - Rickettsia felis (Rickettsia azadi)
>Q49X89|MUTL_STAS1 DNA mismatch repair protein mutL - Staphylococcus saprophyticus subsp. saprophyticus (strain ATCC 15305 / DSM 20229)
>Q5GSP0|MUTL_WOLTR DNA mismatch repair protein mutL - Wolbachia sp. subsp. Brugia malayi (strain TRS)
>Q6HF46|MUTS_BACHK DNA mismatch repair protein mutS - Bacillus thuringiensis subsp. konkukian
>Q3ACA5|MUTS_CARHZ DNA mismatch repair protein mutS - Carboxydothermus hydrogenoformans (strain Z-2901 / DSM 6008)
>Q0TEC9|MUTS_ECOL5 DNA mismatch repair protein mutS - Escherichia coli O6:K15:H31 (strain 536 / UPEC)
>P61668|MUTS_LACJO DNA mismatch repair protein mutS - Lactobacillus johnsonii
>Q82U08|MUTS_NITEU DNA mismatch repair protein mutS - Nitrosomonas europaea
>Q98C21|MUTS_RHILO DNA mismatch repair protein mutS - Rhizobium loti (Mesorhizobium loti)
>A0KU91|MUTS_SHESA DNA mismatch repair protein mutS - Shewanella sp. (strain ANA-3)
>Q99XL8|MUTS_STRP1 DNA mismatch repair protein mutS - Streptococcus pyogenes serotype M1
>P61672|MUTS_TREDE DNA mismatch repair protein mutS - Treponema denticola
>P32091|MUTT_STRAM MutT-like protein - Streptomyces ambofaciens
>Q8TAT5|NEIL3_HUMAN Endonuclease VIII-like 3 - Homo sapiens (Human)
>Q3MEZ3|NFI_ANAVT Endonuclease V - Anabaena variabilis (strain ATCC 29413 / PCC 7937)
>Q8P7A0|NFI_XANCP Endonuclease V - Xanthomonas campestris pv. campestris
>Q03718|NSE5_YEAST Non-structural maintenance of chromosome element 5 - Saccharomyces cerevisiae (Baker's yeast)
>P0A2U1|OGT_SALTI Methylated-DNA--protein-cysteine methyltransferase - Salmonella typhi
>Q5HEL7|PCRA_STAAC ATP-dependent DNA helicase pcrA - Staphylococcus aureus (strain COL)
>Q5KD17|POB3_CRYNE FACT complex subunit POB3 - Cryptococcus neoformans (Filobasidiella neoformans)
>P36617|RAD16_SCHPO DNA repair protein rad16 - Schizosaccharomyces pombe (Fission yeast)
>Q9HRW3|RAD50_HALSA DNA double-strand break repair rad50 ATPase - Halobacterium salinarium (Halobacterium halobium)
>Q9HEU2|RAD59_KLULA DNA repair protein RAD59 - Kluyveromyces lactis (Yeast) (Candida sphaerica)
>Q2NE95|RADA_METST DNA repair and recombination protein radA - Methanosphaera stadtmanae (strain DSM 3091)
>Q9HJ68|RADA_THEAC DNA repair and recombination protein radA - Thermoplasma acidophilum
>P25531|RADC_ECOLI DNA repair protein radC - Escherichia coli (strain K12)
>Q99708|RBBP8_HUMAN Retinoblastoma-binding protein 8 - Homo sapiens (Human)
>Q81A16|RECA_BACCR Protein recA - Bacillus cereus (strain ATCC 14579 / DSM 31)
>Q66X92|RECA_BURPS Protein recA - Burkholderia pseudomallei (Pseudomonas pseudomallei)
>Q6AE00|RECA_LEIXX Protein recA - Leifsonia xyli subsp. xyli
>Q602A9|RECA_MYCH2 Protein recA - Mycoplasma hyopneumoniae (strain 232)
>P96955|RECA_NEIPO Protein recA - Neisseria polysaccharea
>Q7V547|RECA_PROMM Protein recA - Prochlorococcus marinus (strain MIT 9313)
>P24543|RECA_RHIET Protein recA - Rhizobium etli
>P65977|RECA_SALTY Protein recA - Salmonella typhimurium
>P68843|RECA_STAAM Protein recA - Staphylococcus aureus (strain Mu50 / ATCC 700699)
>Q97N32|RECF_CLOAB DNA replication and repair protein recF - Clostridium acetobutylicum
>Q04WF5|RECF_LEPBJ DNA replication and repair protein recF - Leptospira borgpetersenii serovar Hardjo-bovis (strain JB197)
>Q8EU85|RECF_OCEIH DNA replication and repair protein recF - Oceanobacillus iheyensis
>Q1MN15|RECF_RHIL3 DNA replication and repair protein recF - Rhizobium leguminosarum bv. viciae (strain 3841)
>Q0I0U6|RECF_SHESR DNA replication and repair protein recF - Shewanella sp. (strain MR-7)
>P0C0D1|RECF_STRP1 DNA replication and repair protein recF - Streptococcus pyogenes serotype M1
>Q8RDL3|RECF_THETN DNA replication and repair protein recF - Thermoanaerobacter tengcongensis
>P43809|RECG_HAEIN ATP-dependent DNA helicase recG - Haemophilus influenzae
>Q9PHM5|RECN_CAMJE DNA repair protein recN - Campylobacter jejuni
>Q13VN0|RECO_BURXL DNA repair protein recO - Burkholderia xenovorans (strain LB400)
>Q6D221|RECO_ERWCT DNA repair protein recO - Erwinia carotovora subsp. atroseptica (Pectobacterium atrosepticum)
>Q6AED5|RECO_LEIXX DNA repair protein recO - Leifsonia xyli subsp. xyli
>Q8CXD4|RECO_OCEIH DNA repair protein recO - Oceanobacillus iheyensis
>Q21XM3|RECO_RHOFD DNA repair protein recO - Rhodoferax ferrireducens (strain DSM 15236 / ATCC BAA-621 / T118)
>Q2YT13|RECO_STAAB DNA repair protein recO - Staphylococcus aureus (strain bovine RF122)
>Q5PB75|RECR_ANAMM Recombination protein recR - Anaplasma marginale (strain St. Maries)
>Q7NXL4|RECR_CHRVO Recombination protein recR - Chromobacterium violaceum
>Q6D7Z7|RECR_ERWCT Recombination protein recR - Erwinia carotovora subsp. atroseptica (Pectobacterium atrosepticum)
>Q1G921|RECR_LACDA Recombination protein recR - Lactobacillus delbrueckii subsp. bulgaricus (strain ATCC 11842 / DSM 20081)
>Q5F8K5|RECR_NEIG1 Recombination protein recR - Neisseria gonorrhoeae (strain ATCC 700825 / FA 1090)
>Q02K17|RECR_PSEAB Recombination protein recR - Pseudomonas aeruginosa (strain UCBPP-PA14)
>Q68WU0|RECR_RICTY Recombination protein recR - Rickettsia typhi
>Q2G0T3|RECR_STAA8 Recombination protein recR - Staphylococcus aureus (strain NCTC 8325)
>Q5H401|RECR_XANOR Recombination protein recR - Xanthomonas oryzae pv. oryzae
>Q9REV5|RECX_AMYMD Regulatory protein recX - Amycolatopsis mediterranei (Nocardia mediterranei)
>P33596|RECX_ECOLI Regulatory protein recX - Escherichia coli (strain K12)
>Q71YX4|RECX_LISMF Regulatory protein recX - Listeria monocytogenes serotype 4b (strain F2365)
>Q87XY8|RECX_PSESM Regulatory protein recX - Pseudomonas syringae pv. tomato
>P59209|RECX_STRA3 Regulatory protein recX - Streptococcus agalactiae serotype III
>Q87LR2|RECX_VIBPA Regulatory protein recX - Vibrio parahaemolyticus
>Q5WHR6|RUVA_BACSK Holliday junction ATP-dependent DNA helicase ruvA - Bacillus clausii (strain KSM-K16)
>Q8KFR0|RUVA_CHLTE Holliday junction ATP-dependent DNA helicase ruvA - Chlorobium tepidum
>Q729U3|RUVA_DESVH Holliday junction ATP-dependent DNA helicase ruvA - Desulfovibrio vulgaris (strain Hildenborough / ATCC 29579 / NCIMB 8303)
>Q74E87|RUVA_GEOSL Holliday junction ATP-dependent DNA helicase ruvA - Geobacter sulfurreducens
>Q49424|RUVA_MYCGE Holliday junction ATP-dependent DNA helicase ruvA - Mycoplasma genitalium
>Q8EPQ5|RUVA_OCEIH Holliday junction ATP-dependent DNA helicase ruvA - Oceanobacillus iheyensis
>Q1I6E8|RUVA_PSEE4 Holliday junction ATP-dependent DNA helicase ruvA - Pseudomonas entomophila (strain L48)
>Q0S1C7|RUVA_RHOSR Holliday junction ATP-dependent DNA helicase ruvA - Rhodococcus sp. (strain RHA1)
>Q0HIZ2|RUVA_SHESM Holliday junction ATP-dependent DNA helicase ruvA - Shewanella sp. (strain MR-4)
>Q8DWW6|RUVA_STRA5 Holliday junction ATP-dependent DNA helicase ruvA - Streptococcus agalactiae serotype V
>Q5N128|RUVA_SYNP6 Holliday junction ATP-dependent DNA helicase ruvA - Synechococcus sp. (strain ATCC 27144 / PCC 6301 / SAUG 1402/1) (Anacystis nidul
>Q7MA70|RUVA_WOLSU Holliday junction ATP-dependent DNA helicase ruvA - Wolinella succinogenes
>Q39JJ1|RUVB_BURS3 Holliday junction ATP-dependent DNA helicase ruvB - Burkholderia sp. (strain 383) (Burkholderia cepacia (strain ATCC 17760 / NCIB 9
>P0A812|RUVB_ECOLI Holliday junction ATP-dependent DNA helicase ruvB - Escherichia coli (strain K12)
>Q0I1M3|RUVB_HAES1 Holliday junction ATP-dependent DNA helicase ruvB - Haemophilus somnus (strain 129Pt) (Histophilus somni (strain 129Pt))
>Q2W2A5|RUVB_MAGMM Holliday junction ATP-dependent DNA helicase ruvB - Magnetospirillum magneticum (strain AMB-1 / ATCC 700264)
>Q3JES3|RUVB_NITOC Holliday junction ATP-dependent DNA helicase ruvB - Nitrosococcus oceani (strain ATCC 19707 / NCIMB 11848)
>Q0HIZ1|RUVB_SHESM Holliday junction ATP-dependent DNA helicase ruvB - Shewanella sp. (strain MR-4)
>Q820F3|RUVB_STRAW Holliday junction ATP-dependent DNA helicase ruvB - Streptomyces avermitilis
>Q0AX16|RUVB_SYNWW Holliday junction ATP-dependent DNA helicase ruvB - Syntrophomonas wolfei subsp. wolfei (strain Goettingen)
>Q8P6E7|RUVB_XANCP Holliday junction ATP-dependent DNA helicase ruvB - Xanthomonas campestris pv. campestris
>A0JXB3|RUVC_ARTS2 Crossover junction endodeoxyribonuclease ruvC - Arthrobacter sp. (strain FB24)
>Q2N5P5|RUVC_ERYLH Crossover junction endodeoxyribonuclease ruvC - Erythrobacter litoralis (strain HTCC2594)
>Q5X5S0|RUVC_LEGPA Crossover junction endodeoxyribonuclease ruvC - Legionella pneumophila (strain Paris)
>Q2GBA4|RUVC_NOVAD Crossover junction endodeoxyribonuclease ruvC - Novosphingobium aromaticivorans (strain DSM 12444)
>Q1I6E7|RUVC_PSEE4 Crossover junction endodeoxyribonuclease ruvC - Pseudomonas entomophila (strain L48)
>Q0S1C8|RUVC_RHOSR Crossover junction endodeoxyribonuclease ruvC - Rhodococcus sp. (strain RHA1)
>Q322D7|RUVC_SHIBS Crossover junction endodeoxyribonuclease ruvC - Shigella boydii serotype 4 (strain Sb227)
>Q5SJC4|RUVC_THET8 Crossover junction endodeoxyribonuclease ruvC - Thermus thermophilus (strain HB8 / ATCC 27634 / DSM 579)
>Q1CJG7|RUVC_YERPN Crossover junction endodeoxyribonuclease ruvC - Yersinia pestis (biovar Antiqua strain Nepal516)
>O97594|SMC3_BOVIN Structural maintenance of chromosomes protein 3 - Bos taurus (Bovine)
>Q4HYB8|SPT16_GIBZE FACT complex subunit SPT16 - Gibberella zeae (Fusarium graminearum)
>Q8E220|SSB2_STRA5 Single-stranded DNA-binding protein 2 - Streptococcus agalactiae serotype V
>Q9A894|SSB_CAUCR Single-stranded DNA-binding protein - Caulobacter crescentus (Caulobacter vibrioides)
>Q8EWT6|SSB_MYCPE Single-stranded DNA-binding protein - Mycoplasma penetrans
>P77953|SSB_SHEHA Single-stranded DNA-binding protein - Shewanella hanedai (Alteromonas hanedai)
>Q8ZJ06|SSB_YERPE Single-stranded DNA-binding protein - Yersinia pestis
>Q9DBA9|TF2H1_MOUSE TFIIH basal transcription factor complex p62 subunit - Mus musculus (Mouse)
>Q6CD24|TFB4_YARLI RNA polymerase II transcription factor B subunit 4 - Yarrowia lipolytica (Candida lipolytica)
>Q03796|TPP1_YEAST Polynucleotide 3'-phosphatase - Saccharomyces cerevisiae (Baker's yeast)
>Q91XB0|TREX1_MOUSE Three prime repair exonuclease 1 - Mus musculus (Mouse)
>Q13404|UB2V1_HUMAN Ubiquitin-conjugating enzyme E2 variant 1 - Homo sapiens (Human)
>P40984|UBC9_SCHPO SUMO-conjugating enzyme ubc9 - Schizosaccharomyces pombe (Fission yeast)
>P22493|UMUD_SALTY Protein umuD - Salmonella typhimurium
>Q723S4|UNG1_LISMF Uracil-DNA glycosylase 1 - Listeria monocytogenes serotype 4b (strain F2365)
>Q03SK6|UNG_LACBA Uracil-DNA glycosylase - Lactobacillus brevis (strain ATCC 367 / JCM 1170)
>Q5F8I7|UNG_NEIG1 Uracil-DNA glycosylase - Neisseria gonorrhoeae (strain ATCC 700825 / FA 1090)
>Q5PLH8|UNG_SALPA Uracil-DNA glycosylase - Salmonella paratyphi A
>P0A4P4|UNG_STRA5 Uracil-DNA glycosylase - Streptococcus agalactiae serotype V
>Q8DEP7|UNG_VIBVU Uracil-DNA glycosylase - Vibrio vulnificus
>P18957|UVP1_ECOLX Protein uvp1 - Escherichia coli
>Q8F435|UVRA_LEPIN UvrABC system protein A - Leptospira interrogans
>P0A196|UVRA_SALTI UvrABC system protein A - Salmonella typhi
>Q08518|UVRA_VITST UvrABC system protein A - Vitreoscilla stercoraria
>Q7VXH4|UVRB_BORPE UvrABC system protein B - Bordetella pertussis
>Q6D3C4|UVRB_ERWCT UvrABC system protein B - Erwinia carotovora subsp. atroseptica (Pectobacterium atrosepticum)
>Q8TKS3|UVRB_METAC UvrABC system protein B - Methanosarcina acetivorans
>Q7V9M1|UVRB_PROMA UvrABC system protein B - Prochlorococcus marinus
>P67424|UVRB_STAAM UvrABC system protein B - Staphylococcus aureus (strain Mu50 / ATCC 700699)
>Q56243|UVRB_THET8 UvrABC system protein B - Thermus thermophilus (strain HB8 / ATCC 27634 / DSM 579)
>Q8YTI9|UVRC_ANASP UvrABC system protein C - Anabaena sp. (strain PCC 7120)
>Q57E41|UVRC_BRUAB UvrABC system protein C - Brucella abortus
>Q890Y5|UVRC_CLOTE UvrABC system protein C - Clostridium tetani
>Q39QN3|UVRC_GEOMG UvrABC system protein C - Geobacter metallireducens (strain GS-15 / ATCC 53774 / DSM 7210)
>Q5WTF5|UVRC_LEGPL UvrABC system protein C - Legionella pneumophila (strain Lens)
>Q6MTU8|UVRC_MYCMS UvrABC system protein C - Mycoplasma mycoides subsp. mycoides SC
>Q7VBY8|UVRC_PROMA UvrABC system protein C - Prochlorococcus marinus
>Q0S0J9|UVRC_RHOSR UvrABC system protein C - Rhodococcus sp. (strain RHA1)
>Q6GHT9|UVRC_STAAR UvrABC system protein C - Staphylococcus aureus (strain MRSA252)
>Q2JXP8|UVRC_SYNJA UvrABC system protein C - Synechococcus sp. (strain JA-3-3Ab) (Cyanobacteria bacterium Yellowstone A-Prime)
>Q7M8K0|UVRC_WOLSU UvrABC system protein C - Wolinella succinogenes
>P09035|VHED_BPT2 Single-stranded DNA-binding protein - Bacteriophage T2
>Q91XU0|WRIP1_MOUSE ATPase WRNIP1 - Mus musculus (Mouse)
>Q924T3|XRCC4_MOUSE DNA-repair protein XRCC4 - Mus musculus (Mouse)
>O67319|Y1287_AQUAE Uncharacterized protein aq_1287 - Aquifex aeolicus
>P26189|ADA_SALTY Regulatory protein ada - Salmonella typhimurium
>Q6C061|ARP4_YARLI Actin-related protein 4 - Yarrowia lipolytica (Candida lipolytica)
>P46100|ATRX_HUMAN Transcriptional regulator ATRX - Homo sapiens (Human)
>Q07442|BDF2_YEAST Bromodomain-containing factor 2 - Saccharomyces cerevisiae (Baker's yeast)
>Q04199|CAC2_YEAST Chromatin assembly factor 1 subunit p60 - Saccharomyces cerevisiae (Baker's yeast)
>Q13620|CUL4B_HUMAN Cullin-4B - Homo sapiens (Human)
>Q5QJC2|DCR1C_CHICK Artemis protein - Gallus gallus (Chicken)
>P33194|DDB1_CERAE DNA damage-binding protein 1 - Cercopithecus aethiops (Green monkey) (Grivet)
>Q5QUT9|DNAE2_IDILO Error-prone DNA polymerase - Idiomarina loihiensis
>Q3BWA6|DNAE2_XANC5 Error-prone DNA polymerase - Xanthomonas campestris pv. vesicatoria (strain 85-10)
>Q92ZJ6|DNE22_RHIME Error-prone DNA polymerase 2 - Rhizobium meliloti (Sinorhizobium meliloti)
>Q1DKE7|DNL4_COCIM DNA ligase 4 - Coccidioides immitis
>Q9HR35|DNLI_HALSA DNA ligase - Halobacterium salinarium (Halobacterium halobium)
>Q980T8|DNLI_SULSO DNA ligase - Sulfolobus solfataricus
>Q0AAV2|DNLJ_ALHEH DNA ligase - Alkalilimnicola ehrlichei (strain MLHE-1)
>Q1QZP4|DNLJ_CHRSD DNA ligase - Chromohalobacter salexigens (strain DSM 3043 / ATCC BAA-138 / NCIMB 13768)
>Q7NMN8|DNLJ_GLOVI DNA ligase - Gloeobacter violaceus
>Q041K2|DNLJ_LACGA DNA ligase - Lactobacillus gasseri (strain ATCC 33323 / DSM 20243)
>Q604U8|DNLJ_METCA DNA ligase - Methylococcus capsulatus
>Q3ITK1|DNLJ_NATPD DNA ligase - Natronomonas pharaonis (strain DSM 2160 / ATCC 35678)
>Q6LTU5|DNLJ_PHOPR DNA ligase - Photobacterium profundum (Photobacterium sp. (strain SS9))
>Q1ME47|DNLJ_RHIL3 DNA ligase - Rhizobium leguminosarum bv. viciae (strain 3841)
>Q21JI8|DNLJ_SACD2 DNA ligase - Saccharophagus degradans (strain 2-40 / ATCC 43961 / DSM 17024)
>Q14L37|DNLJ_SPICI DNA ligase - Spiroplasma citri
>P49422|DNLJ_THESC DNA ligase - Thermus scotoductus
>Q2P334|DNLJ_XANOM DNA ligase - Xanthomonas oryzae pv. oryzae (strain MAFF 311018)
>P0A551|DPO1_MYCBO DNA polymerase I - Mycobacterium bovis
>Q92QM8|DPO41_RHIME DNA polymerase IV 1 - Rhizobium meliloti (Sinorhizobium meliloti)
>Q92A40|DPO4_LISIN DNA polymerase IV - Listeria innocua
>Q8NZI1|DPO4_STRP8 DNA polymerase IV - Streptococcus pyogenes serotype M18
>P52431|DPOD1_MOUSE DNA polymerase delta catalytic subunit - Mus musculus (Mouse)
>Q07864|DPOE1_HUMAN DNA polymerase epsilon catalytic subunit A - Homo sapiens (Human)
>Q9UHN1|DPOG2_HUMAN DNA polymerase subunit gamma-2, mitochondrial precursor - Homo sapiens (Human)
>P06766|DPOLB_RAT DNA polymerase beta - Rattus norvegicus (Rat)
>Q6CND0|EAF3_KLULA Chromatin modification-related protein EAF3 - Kluyveromyces lactis (Yeast) (Candida sphaerica)
>Q8NFZ0|FBX18_HUMAN F-box only protein 18 - Homo sapiens (Human)
>Q8TIY5|FEN_METAC Flap structure-specific endonuclease - Methanosarcina acetivorans
>Q97B98|FEN_THEVO Flap structure-specific endonuclease - Thermoplasma volcanium
>A0LV85|FPG_ACIC1 Formamidopyrimidine-DNA glycosylase - Acidothermus cellulolyticus (strain ATCC 43068 / 11B)
>Q89WC9|FPG_BRAJA Formamidopyrimidine-DNA glycosylase - Bradyrhizobium japonicum
>Q4JUY8|FPG_CORJK Formamidopyrimidine-DNA glycosylase - Corynebacterium jeikeium (strain K411)
>P44948|FPG_HAEIN Formamidopyrimidine-DNA glycosylase - Haemophilus influenzae
>Q602J1|FPG_METCA Formamidopyrimidine-DNA glycosylase - Methylococcus capsulatus
>Q4K4A5|FPG_PSEF5 Formamidopyrimidine-DNA glycosylase - Pseudomonas fluorescens (strain Pf-5 / ATCC BAA-477)
>Q1RJY6|FPG_RICBR Formamidopyrimidine-DNA glycosylase - Rickettsia bellii (strain RML369-C)
>P64149|FPG_SHIFL Formamidopyrimidine-DNA glycosylase - Shigella flexneri
>P74290|FPG_SYNY3 Formamidopyrimidine-DNA glycosylase - Synechocystis sp. (strain PCC 6803)
>Q9VRJ0|GEN_DROME Flap endonuclease GEN - Drosophila melanogaster (Fruit fly)
>Q4PEF9|H2A_USTMA Histone H2A - Ustilago maydis (Smut fungus)
>Q6BK34|HAT2_DEBHA Histone acetyltransferase type B subunit 2 - Debaryomyces hansenii (Yeast) (Torulaspora hansenii)
>P34931|HS71L_HUMAN Heat shock 70 kDa protein 1L - Homo sapiens (Human)
>Q5J3U9|IMPA_SALCH Protein impA - Salmonella choleraesuis
>P74646|KAIC_SYNY3 Circadian clock protein kinase kaiC - Synechocystis sp. (strain PCC 6803)
>Q751Y8|LCD1_ASHGO DNA damage checkpoint protein LCD1 - Ashbya gossypii (Yeast) (Eremothecium gossypii)
>P0A7C2|LEXA_ECOLI LexA repressor - Escherichia coli (strain K12)
>Q04596|LEXA_PECCC LexA repressor - Pectobacterium carotovorum subsp. carotovorum (Erwinia carotovora subsp. carotovora)
>Q9L4P1|LEXA_STAAC LexA repressor - Staphylococcus aureus (strain COL)
>Q4ZLZ9|LIGB_PSEU2 DNA ligase B - Pseudomonas syringae pv. syringae (strain B728a)
>Q2G0R8|MFD_STAA8 Transcription-repair-coupling factor - Staphylococcus aureus (strain NCTC 8325)
>P26186|MGMT_CRIGR Methylated-DNA--protein-cysteine methyltransferase - Cricetulus griseus (Chinese hamster)
>P38257|MMS4_YEAST Crossover junction endonuclease MMS4 - Saccharomyces cerevisiae (Baker's yeast)
>Q9UZC9|MRE11_PYRAB DNA double-strand break repair protein mre11 - Pyrococcus abyssi
>P52701|MSH6_HUMAN DNA mismatch repair protein MSH6 - Homo sapiens (Human)
>P13712|MSI1_YEAST Chromatin assembly factor 1 subunit p50 - Saccharomyces cerevisiae (Baker's yeast)
>P0A9H1|MUG_ECOLI G/U mismatch-specific DNA glycosylase - Escherichia coli (strain K12)
>Q64NX1|MUTL_BACFR DNA mismatch repair protein mutL - Bacteroides fragilis
>Q89A38|MUTL_BUCBP DNA mismatch repair protein mutL - Buchnera aphidicola subsp. Baizongia pistaciae
>Q8FAK9|MUTL_ECOL6 DNA mismatch repair protein mutL - Escherichia coli O6
>Q3B1F8|MUTL_PELLD DNA mismatch repair protein mutL - Pelodictyon luteolum (strain DSM 273) (Chlorobium luteolum (strain DSM 273))
>Q68VN4|MUTL_RICTY DNA mismatch repair protein mutL - Rickettsia typhi
>Q4UVP3|MUTL_XANC8 DNA mismatch repair protein mutL - Xanthomonas campestris pv. campestris (strain 8004)
>Q5WFY3|MUTS_BACSK DNA mismatch repair protein mutS - Bacillus clausii (strain KSM-K16)
>Q3AQZ8|MUTS_CHLCH DNA mismatch repair protein mutS - Chlorobium chlorochromatii (strain CaD3)
>Q1R7W4|MUTS_ECOUT DNA mismatch repair protein mutS - Escherichia coli (strain UTI89 / UPEC)
>Q1WT15|MUTS_LACS1 DNA mismatch repair protein mutS - Lactobacillus salivarius subsp. salivarius (strain UCC118)
>Q8CXG6|MUTS_OCEIH DNA mismatch repair protein mutS - Oceanobacillus iheyensis
>Q07V29|MUTS_RHOP5 DNA mismatch repair protein mutS - Rhodopseudomonas palustris (strain BisA53)
>Q5X9F3|MUTS_STRP6 DNA mismatch repair protein mutS - Streptococcus pyogenes serotype M6
>Q5E7G7|MUTS_VIBF1 DNA mismatch repair protein mutS - Vibrio fischeri (strain ATCC 700601 / ES114)
>P41354|MUTX_STRPN Mutator mutT protein - Streptococcus pneumoniae
>Q8U263|NFI_PYRFU Endonuclease V - Pyrococcus furiosus
>Q87CZ0|NFI_XYLFT Endonuclease V - Xylella fastidiosa (strain Temecula1 / ATCC 700964)
>Q4J9C6|OGT_SULAC Methylated-DNA--protein-cysteine methyltransferase - Sulfolobus acidocaldarius
>Q6GFF2|PCRA_STAAR ATP-dependent DNA helicase pcrA - Staphylococcus aureus (strain MRSA252)
>Q89AJ9|PHR_BUCBP Deoxyribodipyrimidine photo-lyase - Buchnera aphidicola subsp. Baizongia pistaciae
>Q4IJU0|POB3_GIBZE FACT complex subunit POB3 - Gibberella zeae (Fusarium graminearum)
>O32504|PPRA_DEIRA DNA repair protein pprA - Deinococcus radiodurans
>Q758W7|RAD17_ASHGO DNA damage checkpoint control protein RAD17 - Ashbya gossypii (Yeast) (Eremothecium gossypii)
>P36592|RAD22_SCHPO DNA repair and recombination protein rad22 - Schizosaccharomyces pombe (Fission yeast)
>Q8TRL1|RAD50_METAC DNA double-strand break repair rad50 ATPase - Methanosarcina acetivorans
>Q4WVM1|RAD5_ASPFU DNA repair protein rad5 - Aspergillus fumigatus (Sartorya fumigata)
>O28184|RADB_ARCFU DNA repair and recombination protein radB - Archaeoglobus fulgidus
>Q57IA4|RADC_SALCH DNA repair protein radC - Salmonella choleraesuis
>Q8C2Q3|RBM14_MOUSE RNA-binding protein 14 - Mus musculus (Mouse)
>P29225|RECA_ACHLA Protein recA - Acholeplasma laidlawii
>Q65JF2|RECA_BACLD Protein recA - Bacillus licheniformis (strain DSM 13 / ATCC 14580)
>P62213|RECA_CORDI Protein recA - Corynebacterium diphtheriae
>Q6KCJ6|RECA_ENTFC Protein recA - Enterococcus faecium (Streptococcus faecium)
>Q7VIH2|RECA_HELHP Protein recA - Helicobacter hepaticus
>P52277|RECA_LEPIN Protein recA - Leptospira interrogans
>P35901|RECA_MYCLE Protein recA - Mycobacterium leprae
>P24074|RECA_RHILV Protein recA - Rhizobium leguminosarum bv. viciae
>Q6G9S8|RECA_STAAS Protein recA - Staphylococcus aureus (strain MSSA476)
>P0A451|RECA_STRPN Protein recA - Streptococcus pneumoniae
>P61501|RECA_THETH Protein recA - Thermus thermophilus
>Q9X5P5|RECA_XENNE Protein recA - Xenorhabdus nematophilus (Achromobacter nematophilus)
>Q73FK2|RECF_BACC1 DNA replication and repair protein recF - Bacillus cereus (strain ATCC 10987)
>Q18C86|RECF_CLOD6 DNA replication and repair protein recF - Clostridium difficile (strain 630)
>Q5L3Y9|RECF_GEOKA DNA replication and repair protein recF - Geobacillus kaustophilus
>Q8FA32|RECF_LEPIN DNA replication and repair protein recF - Leptospira interrogans
>Q6MAG9|RECF_PARUW DNA replication and repair protein recF - Protochlamydia amoebophila (strain UWE25)
>Q0SAG4|RECF_RHOSR DNA replication and repair protein recF - Rhodococcus sp. (strain RHA1)
>Q329B8|RECF_SHIDS DNA replication and repair protein recF - Shigella dysenteriae serotype 1 (strain Sd197)
>Q5X9A5|RECF_STRP6 DNA replication and repair protein recF - Streptococcus pyogenes serotype M6
>Q114T6|RECF_TRIEI DNA replication and repair protein recF - Trichodesmium erythraeum (strain IMS101)
>P64323|RECG_MYCBO ATP-dependent DNA helicase recG - Mycobacterium bovis
>P44496|RECN_HAEIN DNA repair protein recN - Haemophilus influenzae
>Q818G3|RECO_BACCR DNA repair protein recO - Bacillus cereus (strain ATCC 14579 / DSM 31)
>Q9A802|RECO_CAUCR DNA repair protein recO - Caulobacter crescentus (Caulobacter vibrioides)
>Q39RG3|RECO_GEOMG DNA repair protein recO - Geobacter metallireducens (strain GS-15 / ATCC 53774 / DSM 7210)
>Q8Y752|RECO_LISMO DNA repair protein recO - Listeria monocytogenes
>Q6N6B8|RECO_RHOPA DNA repair protein recO - Rhodopseudomonas palustris
>P65986|RECO_STAAN DNA repair protein recO - Staphylococcus aureus (strain N315)
>Q5M209|RECO_STRT1 DNA repair protein recO - Streptococcus thermophilus (strain CNRZ 1066)
>Q8ZD70|RECO_YERPE DNA repair protein recO - Yersinia pestis
>Q5P7F1|RECR_AZOSE Recombination protein recR - Azoarcus sp. (strain EbN1) (Aromatoleum aromaticum (strain EbN1))
>Q57FY2|RECR_BRUAB Recombination protein recR - Brucella abortus
>Q2A2I5|RECR_FRATH Recombination protein recR - Francisella tularensis subsp. holarctica (strain LVS)
>Q74KZ9|RECR_LACJO Recombination protein recR - Lactobacillus johnsonii
>Q4KFF7|RECR_PSEF5 Recombination protein recR - Pseudomonas fluorescens (strain Pf-5 / ATCC BAA-477)
>Q5PFK6|RECR_SALPA Recombination protein recR - Salmonella paratyphi A
>Q932G3|RECR_STAAM Recombination protein recR - Staphylococcus aureus (strain Mu50 / ATCC 700699)
>Q5M580|RECR_STRT2 Recombination protein recR - Streptococcus thermophilus (strain ATCC BAA-250 / LMG 18311)
>Q830R7|RECX_ENTFA Regulatory protein recX - Enterococcus faecalis (Streptococcus faecalis)
>Q65QB1|RECX_MANSM Regulatory protein recX - Mannheimia succiniciproducens (strain MBEL55E)
>Q8Y1Y5|RECX_RALSO Regulatory protein recX - Ralstonia solanacearum (Pseudomonas solanacearum)
>P59211|RECX_STRLI Regulatory protein recX - Streptomyces lividans
>P0A0W6|RECX_XANAC Regulatory protein recX - Xanthomonas axonopodis pv. citri
>A0KPA3|RUVA_AERHH Holliday junction ATP-dependent DNA helicase ruvA - Aeromonas hydrophila subsp. hydrophila (strain ATCC 7966 / NCIB 9240)
>Q5FQC5|RUVA_GLUOX Holliday junction ATP-dependent DNA helicase ruvA - Gluconobacter oxydans (Gluconobacter suboxydans)
>P40832|RUVA_MYCLE Holliday junction ATP-dependent DNA helicase ruvA - Mycobacterium leprae
>Q1RHZ6|RUVA_RICBR Holliday junction ATP-dependent DNA helicase ruvA - Rickettsia bellii (strain RML369-C)
>Q322E5|RUVA_SHIBS Holliday junction ATP-dependent DNA helicase ruvA - Shigella boydii serotype 4 (strain Sb227)
>Q8CWW3|RUVA_STRMU Holliday junction ATP-dependent DNA helicase ruvA - Streptococcus mutans
>Q7U7F0|RUVA_SYNPX Holliday junction ATP-dependent DNA helicase ruvA - Synechococcus sp. (strain WH8102)
>Q4UXM0|RUVA_XANC8 Holliday junction ATP-dependent DNA helicase ruvA - Xanthomonas campestris pv. campestris (strain 8004)
>Q4P112|RUVB1_USTMA RuvB-like helicase 1 - Ustilago maydis (Smut fungus)
>Q1LTF3|RUVB_BAUCH Holliday junction ATP-dependent DNA helicase ruvB - Baumannia cicadellinicola subsp. Homalodisca coagulata
>Q13UC0|RUVB_BURXL Holliday junction ATP-dependent DNA helicase ruvB - Burkholderia xenovorans (strain LB400)
>Q2GHE3|RUVB_EHRCR Holliday junction ATP-dependent DNA helicase ruvB - Ehrlichia chaffeensis (strain Arkansas)
>Q7VIU8|RUVB_HELHP Holliday junction ATP-dependent DNA helicase ruvB - Helicobacter hepaticus
>Q11DH7|RUVB_MESSB Holliday junction ATP-dependent DNA helicase ruvB - Mesorhizobium sp. (strain BNC1)
>Q5YTE8|RUVB_NOCFA Holliday junction ATP-dependent DNA helicase ruvB - Nocardia farcinica
>Q1I6E9|RUVB_PSEE4 Holliday junction ATP-dependent DNA helicase ruvB - Pseudomonas entomophila (strain L48)
>Q322E6|RUVB_SHIBS Holliday junction ATP-dependent DNA helicase ruvB - Shigella boydii serotype 4 (strain Sb227)
>Q9A1Y1|RUVB_STRP1 Holliday junction ATP-dependent DNA helicase ruvB - Streptococcus pyogenes serotype M1
>Q56313|RUVB_THEMA Holliday junction ATP-dependent DNA helicase ruvB - Thermotoga maritima
>Q9PC79|RUVB_XYLFA Holliday junction ATP-dependent DNA helicase ruvB - Xylella fastidiosa
>Q5LAS7|RUVC_BACFN Crossover junction endodeoxyribonuclease ruvC - Bacteroides fragilis (strain ATCC 25285 / NCTC 9343)
>Q8FPK3|RUVC_COREF Crossover junction endodeoxyribonuclease ruvC - Corynebacterium efficiens
>Q5WX48|RUVC_LEGPL Crossover junction endodeoxyribonuclease ruvC - Legionella pneumophila (strain Lens)
>Q6MFA6|RUVC_PARUW Crossover junction endodeoxyribonuclease ruvC - Protochlamydia amoebophila (strain UWE25)
>Q1RHA5|RUVC_RICBR Crossover junction endodeoxyribonuclease ruvC - Rickettsia bellii (strain RML369-C)
>Q7UAE7|RUVC_SHIFL Crossover junction endodeoxyribonuclease ruvC - Shigella flexneri
>Q30NQ3|RUVC_THIDN Crossover junction endodeoxyribonuclease ruvC - Thiomicrospira denitrificans (strain ATCC 33889 / DSM 1351)
>Q5NR76|RUVC_ZYMMO Crossover junction endodeoxyribonuclease ruvC - Zymomonas mobilis
>Q8VIJ6|SFPQ_MOUSE Splicing factor, proline- and glutamine-rich - Mus musculus (Mouse)
>Q5R4K5|SMC3_PONPY Structural maintenance of chromosomes protein 3 - Pongo pygmaeus (Orangutan)
>P0A4K1|SSB1_ANAVA Single-stranded DNA-binding protein 1 - Anabaena variabilis
>Q5XA62|SSB2_STRP6 Single-stranded DNA-binding protein 2 - Streptococcus pyogenes serotype M6
>O66475|SSB_AQUAE Single-stranded DNA-binding protein - Aquifex aeolicus
>Q9Z8F7|SSB_CHLPN Single-stranded DNA-binding protein - Chlamydia pneumoniae (Chlamydophila pneumoniae)
>Q9AFI5|SSB_MYCS2 Single-stranded DNA-binding protein - Mycobacterium smegmatis (strain ATCC 700084 / mc(2)155)
>Q5HIS8|SSB_STAAC Single-stranded DNA-binding protein - Staphylococcus aureus (strain COL)
>Q9JIB4|TF2H2_MOUSE TFIIH basal transcription factor complex p44 subunit - Mus musculus (Mouse)
>Q4WYX0|TFB5_ASPFU RNA polymerase II transcription factor B subunit 5 - Aspergillus fumigatus (Sartorya fumigata)
>O05069|TRA_HAEIN Mu-like prophage FluMu transposase A - Haemophilus influenzae
>Q75EB8|UBC2_ASHGO Ubiquitin-conjugating enzyme E2 2 - Ashbya gossypii (Yeast) (Eremothecium gossypii)
>P49459|UBE2A_HUMAN Ubiquitin-conjugating enzyme E2 A - Homo sapiens (Human)
>P16769|UL114_HCMVA Uracil-DNA glycosylase - Human cytomegalovirus (strain AD169) (HHV-5) (Human herpesvirus 5)
>Q9EX12|UNG1_STRCO Uracil-DNA glycosylase 1 - Streptomyces coelicolor
>Q7VRQ7|UNG_BLOFL Uracil-DNA glycosylase - Blochmannia floridanus
>Q8XNR7|UNG_CLOPE Uracil-DNA glycosylase - Clostridium perfringens
>Q0BN28|UNG_FRATO Uracil-DNA glycosylase - Francisella tularensis subsp. holarctica (strain OSU18)
>Q04BG7|UNG_LACDB Uracil-DNA glycosylase - Lactobacillus delbrueckii subsp. bulgaricus (strain ATCC BAA-365)
>O74834|UNG_SCHPO Uracil-DNA glycosylase - Schizosaccharomyces pombe (Fission yeast)
>Q04KE2|UNG_STRP2 Uracil-DNA glycosylase - Streptococcus pneumoniae serotype 2 (strain D39 / NCTC 7466)
>Q7MA00|UNG_WOLSU Uracil-DNA glycosylase - Wolinella succinogenes
>Q8UF86|UVRA_AGRT5 UvrABC system protein A - Agrobacterium tumefaciens (strain C58 / ATCC 33970)
>Q8Y4F6|UVRA_LISMO UvrABC system protein A - Listeria monocytogenes
>P0A699|UVRA_SHIFL UvrABC system protein A - Shigella flexneri
>Q9PAR9|UVRA_XYLFA UvrABC system protein A - Xylella fastidiosa
>Q9PPM7|UVRB_CAMJE UvrABC system protein B - Campylobacter jejuni
>Q5KVB5|UVRB_GEOKA UvrABC system protein B - Geobacillus kaustophilus
>Q6LZA2|UVRB_METMP UvrABC system protein B - Methanococcus maripaludis
>Q46IE1|UVRB_PROMT UvrABC system protein B - Prochlorococcus marinus (strain NATL2A)
>Q6GB72|UVRB_STAAS UvrABC system protein B - Staphylococcus aureus (strain MSSA476)
>Q73MY7|UVRB_TREDE UvrABC system protein B - Treponema denticola
>Q2NJ78|UVRC_AYWBP UvrABC system protein C - Aster yellows witches'-broom phytoplasma (strain AYWB)
>Q1BXT2|UVRC_BURCA UvrABC system protein C - Burkholderia cenocepacia (strain AU 1054)
>Q8FT60|UVRC_COREF UvrABC system protein C - Corynebacterium efficiens
>Q5FNP1|UVRC_GLUOX UvrABC system protein C - Gluconobacter oxydans (Gluconobacter suboxydans)
>Q8F479|UVRC_LEPIN UvrABC system protein C - Leptospira interrogans
>P75350|UVRC_MYCPN UvrABC system protein C - Mycoplasma pneumoniae
>Q46L08|UVRC_PROMT UvrABC system protein C - Prochlorococcus marinus (strain NATL2A)
>Q4UL10|UVRC_RICFE UvrABC system protein C - Rickettsia felis (Rickettsia azadi)
>Q8NX55|UVRC_STAAW UvrABC system protein C - Staphylococcus aureus (strain MW2)
>Q31LU4|UVRC_SYNP7 UvrABC system protein C - Synechococcus sp. (strain PCC 7942) (Anacystis nidulans R2)
>Q3BTC3|UVRC_XANC5 UvrABC system protein C - Xanthomonas campestris pv. vesicatoria (strain 85-10)
>P09797|VHED_BPT6 Single-stranded DNA-binding protein - Bacteriophage T6
>Q48SQ4|Y1146_STRPM UPF0213 protein M28_Spy1146 - Streptococcus pyogenes serotype M28
>O58022|Y284_PYRHO UPF0273 protein PH0284 - Pyrococcus horikoshii
>P67353|Y443_STAAW UPF0213 protein MW0443 - Staphylococcus aureus (strain MW2)
>Q6GC00|Y445_STAAS UPF0213 protein SAS0445 - Staphylococcus aureus (strain MSSA476)
>Q88P81|Y972_PSEPK UPF0213 protein PP_0972 - Pseudomonas putida (strain KT2440)
>Q8XA92|YHBQ_ECO57 UPF0213 protein yhbQ - Escherichia coli O157:H7
>Q39147|3MG_ARATH DNA-3-methyladenine glycosylase - Arabidopsis thaliana (Mouse-ear cress)
>P53368|8ODP_MOUSE 7,8-dihydro-8-oxoguanine triphosphatase - Mus musculus (Mouse)
>P37462|ALKB_SALTY Alpha-ketoglutarate-dependent dioxygenase alkB - Salmonella typhimurium
>Q7YRZ1|APTX_PIG Aprataxin - Sus scrofa (Pig)
>Q754G5|ARP4_ASHGO Actin-related protein 4 - Ashbya gossypii (Yeast) (Eremothecium gossypii)
>Q9DE14|ATR_XENLA Serine/threonine-protein kinase atr - Xenopus laevis (African clawed frog)
>Q9CWI3|BCCIP_MOUSE BRCA2 and CDKN1A-interacting protein - Mus musculus (Mouse)
>P78543|BTG2_HUMAN Protein BTG2 - Homo sapiens (Human)
>P40986|CDC1_YEAST Cell division control protein 1 - Saccharomyces cerevisiae (Baker's yeast)
>Q80YR7|CLSPN_MOUSE Claspin - Mus musculus (Mouse)
>Q8QG60|CRY2_CHICK Cryptochrome-2 - Gallus gallus (Chicken)
>Q65PD4|DISA_BACLD DNA integrity scanning protein disA - Bacillus licheniformis (strain DSM 13 / ATCC 14580)
>Q57FU7|DNAE2_BRUAB Error-prone DNA polymerase - Brucella abortus
>Q7UXK9|DNAE2_RHOBA Error-prone DNA polymerase - Rhodopirellula baltica
>P37913|DNL1_MOUSE DNA ligase 1 - Mus musculus (Mouse)
>O29632|DNLI_ARCFU DNA ligase - Archaeoglobus fulgidus
>Q9V185|DNLI_PYRAB DNA ligase - Pyrococcus abyssi
>Q81IP2|DNLJ_BACCR DNA ligase - Bacillus cereus (strain ATCC 14579 / DSM 31)
>Q3AD38|DNLJ_CARHZ DNA ligase - Carboxydothermus hydrogenoformans (strain Z-2901 / DSM 6008)
>Q4JUL8|DNLJ_CORJK DNA ligase - Corynebacterium jeikeium (strain K411)
>Q14GL3|DNLJ_FRAT1 DNA ligase - Francisella tularensis subsp. tularensis (strain FSC 198)
>O25336|DNLJ_HELPY DNA ligase - Helicobacter pylori (Campylobacter pylori)
>Q03YP0|DNLJ_LEUMM DNA ligase - Leuconostoc mesenteroides subsp. mesenteroides (strain ATCC 8293 / NCDO 523)
>P78021|DNLJ_MYCPN DNA ligase - Mycoplasma pneumoniae
>Q6YQD6|DNLJ_ONYPE DNA ligase - Onion yellows phytoplasma
>Q88F25|DNLJ_PSEPK DNA ligase - Pseudomonas putida (strain KT2440)
>Q1RK40|DNLJ_RICBR DNA ligase - Rickettsia bellii (strain RML369-C)
>Q8E084|DNLJ_STRA5 DNA ligase - Streptococcus agalactiae serotype V
>Q31RL0|DNLJ_SYNP7 DNA ligase - Synechococcus sp. (strain PCC 7942) (Anacystis nidulans R2)
>P52026|DPO1_BACST DNA polymerase I - Bacillus stearothermophilus (Geobacillus stearothermophilus)
>P74933|DPO1_TREPA DNA polymerase I - Treponema pallidum
>Q8XK37|DPO4_CLOPE DNA polymerase IV - Clostridium perfringens
>P63992|DPO4_STAAN DNA polymerase IV - Staphylococcus aureus (strain N315)
>P30261|DPOD3_SCHPO DNA polymerase subunit delta-3 - Schizosaccharomyces pombe (Fission yeast)
>Q5A6Q7|EAF7_CANAL Chromatin modification-related protein EAF7 - Candida albicans (Yeast)
>Q6FM02|EME1_CANGA Crossover junction endonuclease EME1 - Candida glabrata (Yeast) (Torulopsis glabrata)
>Q32IL9|END8_SHIDS Endonuclease 8 - Shigella dysenteriae serotype 1 (strain Sd197)
>Q6CIN8|EPL1_KLULA Enhancer of polycomb-like protein 1 - Kluyveromyces lactis (Yeast) (Candida sphaerica)
>P19447|ERCC3_HUMAN TFIIH basal transcription factor complex helicase XPB subunit - Homo sapiens (Human)
>P45188|EX1_HAEIN Exodeoxyribonuclease I - Haemophilus influenzae
>P08394|EX5B_ECOLI Exodeoxyribonuclease V beta chain - Escherichia coli (strain K12)
>P70040|FEN1A_XENLA Flap endonuclease 1-A - Xenopus laevis (African clawed frog)
>Q6HCU5|FPG_BACHK Formamidopyrimidine-DNA glycosylase - Bacillus thuringiensis subsp. konkukian
>Q2T1B3|FPG_BURTA Formamidopyrimidine-DNA glycosylase - Burkholderia thailandensis (strain E264 / ATCC 700388 / DSM 13276 / CIP 106301)
>Q6DAV4|FPG_ERWCT Formamidopyrimidine-DNA glycosylase - Erwinia carotovora subsp. atroseptica (Pectobacterium atrosepticum)
>Q38VS5|FPG_LACSS Formamidopyrimidine-DNA glycosylase - Lactobacillus sakei subsp. sakei (strain 23K)
>P64150|FPG_MYCTU Formamidopyrimidine-DNA glycosylase - Mycobacterium tuberculosis
>Q31CK0|FPG_PROM9 Formamidopyrimidine-DNA glycosylase - Prochlorococcus marinus (strain MIT 9312)
>Q21XW7|FPG_RHOFD Formamidopyrimidine-DNA glycosylase - Rhodoferax ferrireducens (strain DSM 15236 / ATCC BAA-621 / T118)
>Q8P250|FPG_STRP8 Formamidopyrimidine-DNA glycosylase - Streptococcus pyogenes serotype M18
>Q3BM92|FPG_XANC5 Formamidopyrimidine-DNA glycosylase - Xanthomonas campestris pv. vesicatoria (strain 85-10)
>Q9UTM7|HAT1_SCHPO Histone acetyltransferase type B catalytic subunit - Schizosaccharomyces pombe (Fission yeast)
>P52925|HMGB2_RAT High mobility group protein B2 - Rattus norvegicus (Rat)
>P32351|IMPX_YEAST Sugar utilization regulatory protein IMP2 - Saccharomyces cerevisiae (Baker's yeast)
>P12956|KU70_HUMAN ATP-dependent DNA helicase 2 subunit 1 - Homo sapiens (Human)
>Q7VRY0|LEXA_BORPE LexA repressor - Bordetella pertussis
>P61612|LEXA_MYCPA LexA repressor - Mycobacterium paratuberculosis
>Q87KN2|LEXA_VIBPA LexA repressor - Vibrio parahaemolyticus
>P25772|LIGB_ECOLI DNA ligase B - Escherichia coli (strain K12)
>Q767L8|MDC1_PIG Mediator of DNA damage checkpoint protein 1 - Sus scrofa (Pig)
>P45128|MFD_HAEIN Transcription-repair-coupling factor - Haemophilus influenzae
>Q6FK91|MG101_CANGA Mitochondrial genome maintenance protein MGM101, mitochondrial precursor - Candida glabrata (Yeast) (Torulopsis glabrata)
>P62130|MRE11_HALVO DNA double-strand break repair protein mre11 - Halobacterium volcanii (Haloferax volcanii)
>Q91ZJ0|MUS81_MOUSE Crossover junction endonuclease MUS81 - Mus musculus (Mouse)
>Q7W4N5|MUTL_BORPA DNA mismatch repair protein mutL - Bordetella parapertussis
>Q8XL86|MUTL_CLOPE DNA mismatch repair protein mutL - Clostridium perfringens
>Q5F8M6|MUTL_NEIG1 DNA mismatch repair protein mutL - Neisseria gonorrhoeae (strain ATCC 700825 / FA 1090)
>Q6N1N4|MUTL_RHOPA DNA mismatch repair protein mutL - Rhodopseudomonas palustris
>Q93T05|MUTL_STAA8 DNA mismatch repair protein mutL - Staphylococcus aureus (strain NCTC 8325)
>P27345|MUTS_AZOVI DNA mismatch repair protein mutS - Azotobacter vinelandii
>Q89AD3|MUTS_BUCBP DNA mismatch repair protein mutS - Buchnera aphidicola subsp. Baizongia pistaciae
>Q3Z767|MUTS_DEHE1 DNA mismatch repair protein mutS - Dehalococcoides ethenogenes (strain 195)
>P44834|MUTS_HAEIN DNA mismatch repair protein mutS - Haemophilus influenzae
>Q46CE2|MUTS_METBF DNA mismatch repair protein mutS - Methanosarcina barkeri (strain Fusaro / DSM 804)
>Q3IDC8|MUTS_PSEHT DNA mismatch repair protein mutS - Pseudoalteromonas haloplanktis (strain TAC 125)
>P65494|MUTS_STAAW DNA mismatch repair protein mutS - Staphylococcus aureus (strain MW2)
>Q56215|MUTS_THEAQ DNA mismatch repair protein mutS - Thermus aquaticus
>Q1CLQ9|MUTS_YERPN DNA mismatch repair protein mutS - Yersinia pestis (biovar Antiqua strain Nepal516)
>Q9X2H9|NFI_THEMA Endonuclease V - Thermotoga maritima
>P0A697|OGT_MYCBO Methylated-DNA--protein-cysteine methyltransferase - Mycobacterium bovis
>Q9UKK3|PARP4_HUMAN Poly [ADP-ribose] polymerase 4 - Homo sapiens (Human)
>P34409|POLK_CAEEL DNA polymerase kappa - Caenorhabditis elegans
>Q6CHI1|RAD18_YARLI Postreplication repair E3 ubiquitin-protein ligase RAD18 - Yarrowia lipolytica (Candida lipolytica)
>P06839|RAD3_YEAST DNA repair helicase RAD3 - Saccharomyces cerevisiae (Baker's yeast)
>Q46A31|RADA_METBF DNA repair and recombination protein radA - Methanosarcina barkeri (strain Fusaro / DSM 804)
>P24517|RADA_SALTY DNA repair protein radA - Salmonella typhimurium
>P62877|RBX1_HUMAN RING-box protein 1 - Homo sapiens (Human)
>P0A450|RECA_BORPA Protein recA - Bordetella parapertussis
>Q7NXL9|RECA_CHRVO Protein recA - Chromobacterium violaceum
>P62215|RECA_GEOSL Protein recA - Geobacter sulfurreducens
>P18076|RECA_METFL Protein recA - Methylobacillus flagellatum
>Q5F8M9|RECA_NEIG1 Protein recA - Neisseria gonorrhoeae (strain ATCC 700825 / FA 1090)
>Q6A902|RECA_PROAC Protein recA - Propionibacterium acnes
>Q4ZWP3|RECA_PSEU2 Protein recA - Pseudomonas syringae pv. syringae (strain B728a)
>Q68VY8|RECA_RICTY Protein recA - Rickettsia typhi
>Q5LRU0|RECA_SILPO Protein recA - Silicibacter pomeroyi
>Q8D2W7|RECA_WIGBR Protein recA - Wigglesworthia glossinidia brevipalpis
>Q5L648|RECF_CHLAB DNA replication and repair protein recF - Chlamydophila abortus
>P0A7H2|RECF_ECO57 DNA replication and repair protein recF - Escherichia coli O157:H7
>Q74M31|RECF_LACJO DNA replication and repair protein recF - Lactobacillus johnsonii
>Q1BG58|RECF_MYCSS DNA replication and repair protein recF - Mycobacterium sp. (strain MCS)
>Q8CQK5|RECF_STAES DNA replication and repair protein recF - Staphylococcus epidermidis (strain ATCC 12228)
>Q2JQG8|RECF_SYNJA DNA replication and repair protein recF - Synechococcus sp. (strain JA-3-3Ab) (Cyanobacteria bacterium Yellowstone A-Prime)
>P21893|RECJ_ECOLI Single-stranded-DNA-specific exonuclease recJ - Escherichia coli (strain K12)
>Q1ISF4|RECO_ACIBL DNA repair protein recO - Acidobacteria bacterium (strain Ellin345)
>Q57E78|RECO_BRUAB DNA repair protein recO - Brucella abortus
>P0A7H5|RECO_ECO57 DNA repair protein recO - Escherichia coli O157:H7
>Q042Y3|RECO_LACGA DNA repair protein recO - Lactobacillus gasseri (strain ATCC 33323 / DSM 20243)
>Q1D7T4|RECO_MYXXD DNA repair protein recO - Myxococcus xanthus (strain DK 1622)
>Q0T1U0|RECO_SHIF8 DNA repair protein recO - Shigella flexneri serotype 5b (strain 8401)
>P65989|RECO_STRP8 DNA repair protein recO - Streptococcus pyogenes serotype M18
>Q7MHP0|RECO_VIBVY DNA repair protein recO - Vibrio vulnificus (strain YJ016)
>Q6FA18|RECR_ACIAD Recombination protein recR - Acinetobacter sp. (strain ADP1)
>Q6G4V2|RECR_BARHE Recombination protein recR - Bartonella henselae (Rochalimaea henselae)
>Q823D7|RECR_CHLCV Recombination protein recR - Chlamydophila caviae
>Q17WX2|RECR_HELAH Recombination protein recR - Helicobacter acinonychis (strain Sheeba)
>Q6AB99|RECR_PROAC Recombination protein recR - Propionibacterium acnes
>Q13F14|RECR_RHOPS Recombination protein recR - Rhodopseudomonas palustris (strain BisB5)
>Q0T7B2|RECR_SHIF8 Recombination protein recR - Shigella flexneri serotype 5b (strain 8401)
>Q5XB92|RECR_STRP6 Recombination protein recR - Streptococcus pyogenes serotype M6
>Q9KT49|RECR_VIBCH Recombination protein recR - Vibrio cholerae
>Q8FPD4|RECX_COREF Regulatory protein recX - Corynebacterium efficiens
>Q9CDN7|RECX_LACLA Regulatory protein recX - Lactococcus lactis subsp. lactis (Streptococcus lactis)
>P66003|RECX_STAAN Regulatory protein recX - Staphylococcus aureus (strain N315)
>Q47RS5|RECX_THEFY Regulatory protein recX - Thermobifida fusca (strain YX)
>Q58559|RPA_METJA Replication factor A - Methanococcus jannaschii
>Q730B1|RUVA_BACC1 Holliday junction ATP-dependent DNA helicase ruvA - Bacillus cereus (strain ATCC 10987)
>Q2YRD1|RUVA_BRUA2 Holliday junction ATP-dependent DNA helicase ruvA - Brucella abortus (strain 2308)
>Q9A3G7|RUVA_CAUCR Holliday junction ATP-dependent DNA helicase ruvA - Caulobacter crescentus (Caulobacter vibrioides)
>Q83BE2|RUVA_COXBU Holliday junction ATP-dependent DNA helicase ruvA - Coxiella burnetii
>Q0ALX8|RUVA_MARMM Holliday junction ATP-dependent DNA helicase ruvA - Maricaulis maris (strain MCS10)
>Q0AJA4|RUVA_NITEC Holliday junction ATP-dependent DNA helicase ruvA - Nitrosomonas eutropha (strain C71)
>Q7VCI6|RUVA_PROMA Holliday junction ATP-dependent DNA helicase ruvA - Prochlorococcus marinus
>Q220R4|RUVA_RHOFD Holliday junction ATP-dependent DNA helicase ruvA - Rhodoferax ferrireducens (strain DSM 15236 / ATCC BAA-621 / T118)
>Q6GG62|RUVA_STAAR Holliday junction ATP-dependent DNA helicase ruvA - Staphylococcus aureus (strain MRSA252)
>Q5M6H5|RUVA_STRT2 Holliday junction ATP-dependent DNA helicase ruvA - Streptococcus thermophilus (strain ATCC BAA-250 / LMG 18311)
[truncated: 1,154,634 more chars]
