# Supplementary material for: Identification of novel DNA repair proteins via primary sequence, secondary structure, and homology
Source: BMC Bioinformatics. 2009 Jan 20;10:25. doi: 10.1186/1471-2105-10-25 (PMC2660303; doi:10.1186/1471-2105-10-25)
Supplement: Additional File 7 — Identification and classification datasets. The PDB and UniProt identification datasets (protein identifiers), as well as the UniProt classification datasets, for each sequence similarity used in this report. [file 1471-2105-10-25-S7.zip › dna_repair/gouniprot/protlist_gouniprot_repair_50.txt]

>Q5JI79|AGOG_PYRKO N-glycosylase/DNA lyase - Pyrococcus kodakaraensis (Thermococcus kodakaraensis)
>Q99J79|DDB2_MOUSE DNA damage-binding protein 2 - Mus musculus (Mouse)
>P0ABR2|DINI_ECOL6 DNA-damage-inducible protein I - Escherichia coli O6
>Q6AAZ9|DISA_PROAC DNA integrity scanning protein disA - Propionibacterium acnes
>Q6LYM1|DNLI_METMP DNA ligase - Methanococcus maripaludis
>A0JUH2|DNLJ_ARTS2 DNA ligase - Arthrobacter sp. (strain FB24)
>Q0SMV7|DNLJ_BORAP DNA ligase - Borrelia afzelii (strain PKo)
>P47496|DNLJ_MYCGE DNA ligase - Mycoplasma genitalium
>Q9AIU7|DNLJ_STAAU DNA ligase - Staphylococcus aureus
>Q112N5|DNLJ_TRIEI DNA ligase - Trichodesmium erythraeum (strain IMS101)
>P28719|DNLJ_ZYMMO DNA ligase - Zymomonas mobilis
>O75417|DPOLQ_HUMAN DNA polymerase theta - Homo sapiens (Human)
>Q59QC2|EAF6_CANAL Chromatin modification-related protein EAF6 - Candida albicans (Yeast)
>Q752Q3|EPL1_ASHGO Enhancer of polycomb-like protein 1 - Ashbya gossypii (Yeast) (Eremothecium gossypii)
>P45158|EX5A_HAEIN Exodeoxyribonuclease V alpha chain - Haemophilus influenzae
>Q4I6A4|HAT1_GIBZE Histone acetyltransferase type B catalytic subunit - Gibberella zeae (Fusarium graminearum)
>Q5YT43|LEXA2_NOCFA LexA repressor 2 - Nocardia farcinica
>Q65UK9|LEXA_MANSM LexA repressor - Mannheimia succiniciproducens (strain MBEL55E)
>Q59NG5|MUS81_CANAL Crossover junction endonuclease MUS81 - Candida albicans (Yeast)
>Q8RFK2|MUTS_FUSNN DNA mismatch repair protein mutS - Fusobacterium nucleatum subsp. nucleatum
>Q7UZL6|MUTS_PROMP DNA mismatch repair protein mutS - Prochlorococcus marinus subsp. pastoris (strain CCMP 1378 / MED4)
>Q9ZDM9|MUTS_RICPR DNA mismatch repair protein mutS - Rickettsia prowazekii
>P44320|MUTY_HAEIN A/G-specific adenine glycosylase - Haemophilus influenzae
>Q9UGN5|PARP2_HUMAN Poly [ADP-ribose] polymerase 2 - Homo sapiens (Human)
>P32523|PRP19_YEAST Pre-mRNA-splicing factor 19 - Saccharomyces cerevisiae (Baker's yeast)
>Q6FPI4|RAD18_CANGA Postreplication repair E3 ubiquitin-protein ligase RAD18 - Candida glabrata (Yeast) (Torulopsis glabrata)
>Q12021|RAD28_YEAST Radiation sensitive protein 28 - Saccharomyces cerevisiae (Baker's yeast)
>Q4PGG5|RAD5_USTMA DNA repair protein RAD5 - Ustilago maydis (Smut fungus)
>O58001|RADA_PYRHO DNA repair and recombination protein radA [Contains: Pho radA intein] - Pyrococcus horikoshii
>Q9V2F6|RADB_PYRAB DNA repair and recombination protein radB - Pyrococcus abyssi
>Q9PR61|RECA_UREPA Protein recA - Ureaplasma parvum (Ureaplasma urealyticum biotype 1)
>Q5QY37|RECF_IDILO DNA replication and repair protein recF - Idiomarina loihiensis
>Q15ZZ5|RECF_PSEA6 DNA replication and repair protein recF - Pseudoalteromonas atlantica (strain T6c / BAA-1087)
>Q68XI5|RECN_RICTY DNA repair protein recN - Rickettsia typhi
>Q2SL30|RECO_HAHCH DNA repair protein recO - Hahella chejuensis (strain KCTC 2396)
>Q9XCX7|RECO_PSEAE DNA repair protein recO - Pseudomonas aeruginosa
>Q8FU10|RECR_COREF Recombination protein recR - Corynebacterium efficiens
>Q8KBK8|RECX_CHLTE Regulatory protein recX - Chlorobium tepidum
>Q8VQX6|RECX_MYXXD Regulatory protein recX - Myxococcus xanthus (strain DK 1622)
>P66001|RECX_SHIFL Regulatory protein recX - Shigella flexneri
>P37867|RECX_YERPE Regulatory protein recX - Yersinia pestis
>Q3M9A3|RUVA_ANAVT Holliday junction ATP-dependent DNA helicase ruvA - Anabaena variabilis (strain ATCC 29413 / PCC 7937)
>Q21HN5|RUVA_SACD2 Holliday junction ATP-dependent DNA helicase ruvA - Saccharophagus degradans (strain 2-40 / ATCC 43961 / DSM 17024)
>Q5NR75|RUVA_ZYMMO Holliday junction ATP-dependent DNA helicase ruvA - Zymomonas mobilis
>Q600N3|RUVB_MYCH2 Holliday junction ATP-dependent DNA helicase ruvB - Mycoplasma hyopneumoniae (strain 232)
>P96115|RUVB_TREPA Holliday junction ATP-dependent DNA helicase ruvB - Treponema pallidum
>Q6A8K9|RUVC_PROAC Crossover junction endodeoxyribonuclease ruvC - Propionibacterium acnes
>Q9YGN6|SMUG1_XENLA Single-strand selective monofunctional uracil DNA glycosylase - Xenopus laevis (African clawed frog)
>P37956|SPL_BACSU Spore photoproduct lyase - Bacillus subtilis
>Q9PK60|UVRA_CHLMU UvrABC system protein A - Chlamydia muridarum
>Q9Z507|UVRA_STRCO UvrABC system protein A - Streptomyces coelicolor
>Q9A4F3|UVRC_CAUCR UvrABC system protein C - Caulobacter crescentus (Caulobacter vibrioides)
>Q313T1|UVRC_DESDG UvrABC system protein C - Desulfovibrio desulfuricans (strain G20)
>Q7VK73|UVRC_HELHP UvrABC system protein C - Helicobacter hepaticus
>Q8XIP3|UVSE_CLOPE UV DNA damage endonuclease - Clostridium perfringens
>Q6BI82|VID21_DEBHA Chromatin modification-related protein VID21 - Debaryomyces hansenii (Yeast) (Torulaspora hansenii)
>Q44217|XISC_ANASP Excisase C - Anabaena sp. (strain PCC 7120)
>Q01831|XPC_HUMAN DNA-repair protein complementing XP-C cells - Homo sapiens (Human)
>Q6AJN1|Y2720_DESPS UPF0213 protein DP2720 - Desulfotalea psychrophila
>O31414|YAZA_BACSU UPF0213 protein yazA - Bacillus subtilis
>Q5AW89|ARP4_EMENI Actin-related protein 4 - Emericella nidulans (Aspergillus nidulans)
>Q5LVN0|DNAE2_SILPO Error-prone DNA polymerase - Silicibacter pomeroyi
>Q3ZX08|DNLJ_DEHSC DNA ligase - Dehalococcoides sp. (strain CBDB1)
>Q5NF60|DNLJ_FRATT DNA ligase - Francisella tularensis subsp. tularensis
>Q1QDW8|DNLJ_PSYCK DNA ligase - Psychrobacter cryohalolentis (strain K5)
>O59835|DPOD4_SCHPO DNA polymerase subunit delta-4 - Schizosaccharomyces pombe (Fission yeast)
>Q75AH9|EAF3_ASHGO Chromatin modification-related protein EAF3 - Ashbya gossypii (Yeast) (Eremothecium gossypii)
>P53911|EAF7_YEAST Chromatin modification-related protein EAF7 - Saccharomyces cerevisiae (Baker's yeast)
>Q9C103|EME1_SCHPO Crossover junction endonuclease eme1 - Schizosaccharomyces pombe (Fission yeast)
>Q89AB4|EX5C_BUCBP Exodeoxyribonuclease V gamma chain - Buchnera aphidicola subsp. Baizongia pistaciae
>Q92BF1|FPG_LISIN Formamidopyrimidine-DNA glycosylase - Listeria innocua
>P64154|FPG_XYLFA Formamidopyrimidine-DNA glycosylase - Xylella fastidiosa
>P00572|KTHY_YEAST Thymidylate kinase - Saccharomyces cerevisiae (Baker's yeast)
>P22134|MAG_YEAST DNA-3-methyladenine glycosylase - Saccharomyces cerevisiae (Baker's yeast)
>Q6C6V8|MG101_YARLI Mitochondrial genome maintenance protein MGM101, mitochondrial precursor - Yarrowia lipolytica (Candida lipolytica)
>Q8TXI3|MRE11_METKA DNA double-strand break repair protein mre11 - Methanopyrus kandleri
>Q04149|MUS81_YEAST Crossover junction endonuclease MUS81 - Saccharomyces cerevisiae (Baker's yeast)
>Q9HSL6|MUTS2_HALSA DNA mismatch repair protein mutS 2 - Halobacterium salinarium (Halobacterium halobium)
>Q3JYM3|MUTS_STRA1 DNA mismatch repair protein mutS - Streptococcus agalactiae serotype Ia
>Q8K9U2|MUTT_BUCAP Mutator mutT protein - Buchnera aphidicola subsp. Schizaphis graminum
>Q969S2|NEIL2_HUMAN Endonuclease VIII-like 2 - Homo sapiens (Human)
>Q3IT64|NFI_NATPD Endonuclease V - Natronomonas pharaonis (strain DSM 2160 / ATCC 35678)
>O93728|OGT_PYRAE Methylated-DNA--protein-cysteine methyltransferase - Pyrobaculum aerophilum
>P20604|PP11_YEAST Serine/threonine-protein phosphatase PP1-1 - Saccharomyces cerevisiae (Baker's yeast)
>P22193|RAD1_SCHPO DNA repair exonuclease rad1 - Schizosaccharomyces pombe (Fission yeast)
>Q9SL02|RAD50_ARATH DNA repair protein RAD50 - Arabidopsis thaliana (Mouse-ear cress)
>P48013|RAD9_SCHOT DNA repair protein rad9 - Schizosaccharomyces octosporus (Fission yeast)
>Q8DWQ8|RECF_STRA5 DNA replication and repair protein recF - Streptococcus agalactiae serotype V
>Q2IQJ8|RECO_ANADE DNA repair protein recO - Anaeromyxobacter dehalogenans (strain 2CP-C)
>Q3KMC2|RECR_CHLTA Recombination protein recR - Chlamydia trachomatis (strain A/HAR-13 / ATCC VR-571B)
>Q92I11|RECR_RICCN Recombination protein recR - Rickettsia conorii
>Q8VMM5|RECXP_PSEPU Regulatory protein recX - Pseudomonas putida
>Q2RHT6|RUVA_MOOTA Holliday junction ATP-dependent DNA helicase ruvA - Moorella thermoacetica (strain ATCC 39073)
>Q4L6Y7|RUVA_STAHJ Holliday junction ATP-dependent DNA helicase ruvA - Staphylococcus haemolyticus (strain JCSC1435)
>Q5HCG1|RUVC_EHRRW Crossover junction endodeoxyribonuclease ruvC - Ehrlichia ruminantium (strain Welgevonden)
>P53692|SMC6_SCHPO Structural maintenance of chromosomes protein 6 - Schizosaccharomyces pombe (Fission yeast)
>Q55VJ3|SPT16_CRYNE FACT complex subunit SPT16 - Cryptococcus neoformans (Filobasidiella neoformans)
>P53201|SWC4_YEAST SWR1-complex protein 4 - Saccharomyces cerevisiae (Baker's yeast)
>P04818|TYSY_HUMAN Thymidylate synthase - Homo sapiens (Human)
>Q9Z7D3|UNG_CHLPN Uracil-DNA glycosylase - Chlamydia pneumoniae (Chlamydophila pneumoniae)
>P13051|UNG_HUMAN Uracil-DNA glycosylase - Homo sapiens (Human)
>Q0BL07|UVRC_FRATO UvrABC system protein C - Francisella tularensis subsp. holarctica (strain OSU18)
>P23848|VMOR_BPMU Middle operon regulator - Bacteriophage Mu
>Q8PHP7|Y3202_XANAC UPF0213 protein XAC3202 - Xanthomonas axonopodis pv. citri
>P38957|YD078_YEAST Uncharacterized protein YDR078C - Saccharomyces cerevisiae (Baker's yeast)
>P37878|3MGA_BACSU DNA-3-methyladenine glycosylase - Bacillus subtilis
>P22936|APN1_YEAST DNA-(apurinic or apyrimidinic site) lyase 1 - Saccharomyces cerevisiae (Baker's yeast)
>Q8MSG8|APTX_DROME Aprataxin-like protein - Drosophila melanogaster (Fruit fly)
>Q08949|DDC1_YEAST DNA damage checkpoint protein 1 - Saccharomyces cerevisiae (Baker's yeast)
>Q6MQS6|DNAE2_BDEBA Error-prone DNA polymerase - Bdellovibrio bacteriovorus
>Q08387|DNL4_YEAST DNA ligase 4 - Saccharomyces cerevisiae (Baker's yeast)
>Q50566|DNLI_METTH DNA ligase - Methanobacterium thermoautotrophicum
>Q18E49|DNLJ_HALWD DNA ligase - Haloquadratum walsbyi (strain DSM 16790)
>Q6AEE5|DNLJ_LEIXX DNA ligase - Leifsonia xyli subsp. xyli
>Q4AA72|DNLJ_MYCHJ DNA ligase - Mycoplasma hyopneumoniae (strain J / ATCC 25934 / NCTC 10110)
>Q9PR23|DNLJ_UREPA DNA ligase - Ureaplasma parvum (Ureaplasma urealyticum biotype 1)
>Q7USY7|DPO4_RHOBA DNA polymerase IV - Rhodopirellula baltica
>P25615|DPO4_YEAST DNA polymerase IV - Saccharomyces cerevisiae (Baker's yeast)
>Q6CPA6|EAF6_KLULA Chromatin modification-related protein EAF6 - Kluyveromyces lactis (Yeast) (Candida sphaerica)
>Q57RM1|END8_SALCH Endonuclease 8 - Salmonella choleraesuis
>Q8K9A9|EX5B_BUCAP Exodeoxyribonuclease V beta chain - Buchnera aphidicola subsp. Schizaphis graminum
>Q8IYD8|FANCM_HUMAN Fanconi anemia group M protein - Homo sapiens (Human)
>Q12039|HMI1_YEAST ATP-dependent DNA helicase HMI1, mitochondrial precursor - Saccharomyces cerevisiae (Baker's yeast)
>P60511|LEXA2_XANAC LexA repressor 2 - Xanthomonas axonopodis pv. citri
>Q605V8|LEXA_METCA LexA repressor - Methylococcus capsulatus
>O86948|LEXA_THENE LexA repressor - Thermotoga neapolitana
>Q1CCZ4|LIGB_YERPN DNA ligase B - Yersinia pestis (biovar Antiqua strain Nepal516)
>P70102|MCA3_CRIGR Eukaryotic translation elongation factor 1 epsilon-1 - Cricetulus griseus (Chinese hamster)
>O29231|MRE11_ARCFU DNA double-strand break repair protein mre11 - Archaeoglobus fulgidus
>O74773|MSH2_SCHPO DNA mismatch repair protein msh2 - Schizosaccharomyces pombe (Fission yeast)
>P0A276|MUCA_ECOLX Protein mucA - Escherichia coli
>Q32BP9|MUG_SHIDS G/U mismatch-specific DNA glycosylase - Shigella dysenteriae serotype 1 (strain Sd197)
>Q6BJ48|MUS81_DEBHA Crossover junction endonuclease MUS81 - Debaryomyces hansenii (Yeast) (Torulaspora hansenii)
>Q97I20|MUTL_CLOAB DNA mismatch repair protein mutL - Clostridium acetobutylicum
>Q65SD7|MUTL_MANSM DNA mismatch repair protein mutL - Mannheimia succiniciproducens (strain MBEL55E)
>Q2LUR5|MUTL_SYNAS DNA mismatch repair protein mutL - Syntrophus aciditrophicus (strain SB)
>Q6FC54|MUTS_ACIAD DNA mismatch repair protein mutS - Acinetobacter sp. (strain ADP1)
>P87057|NHP6_SCHPO Non-histone chromosomal protein 6 - Schizosaccharomyces pombe (Fission yeast)
>Q8LB72|PHR2_ARATH Blue-light photoreceptor PHR2 - Arabidopsis thaliana (Mouse-ear cress)
>P61497|PHR_THET8 Deoxyribodipyrimidine photo-lyase - Thermus thermophilus (strain HB8 / ATCC 27634 / DSM 579)
>P40454|PTPA1_YEAST Serine/threonine-protein phosphatase 2A activator 1 - Saccharomyces cerevisiae (Baker's yeast)
>Q9UTJ8|RAD50_SCHPO DNA repair protein rad50 - Schizosaccharomyces pombe (Fission yeast)
>Q9USX3|RAD60_SCHPO DNA repair protein rad60 - Schizosaccharomyces pombe (Fission yeast)
>Q6FG19|RECF_ACIAD DNA replication and repair protein recF - Acinetobacter sp. (strain ADP1)
>Q11NR3|RECF_CYTH3 DNA replication and repair protein recF - Cytophaga hutchinsonii (strain ATCC 33406 / NCIMB 9469)
>Q03UE1|RECF_LACBA DNA replication and repair protein recF - Lactobacillus brevis (strain ATCC 367 / JCM 1170)
>Q9I7C3|RECF_PSEAE DNA replication and repair protein recF - Pseudomonas aeruginosa
>Q2S6G1|RECF_SALRD DNA replication and repair protein recF - Salinibacter ruber (strain DSM 13855)
>O83456|RECN_TREPA DNA repair protein recN - Treponema pallidum
>Q47EF5|RECO_DECAR DNA repair protein recO - Dechloromonas aromatica (strain RCB)
>Q28V18|RECO_JANSC DNA repair protein recO - Jannaschia sp. (strain CCS1)
>Q10VZ5|RECO_TRIEI DNA repair protein recO - Trichodesmium erythraeum (strain IMS101)
>P15043|RECQ_ECOLI ATP-dependent DNA helicase recQ - Escherichia coli (strain K12)
>Q1IY76|RECR_DEIGD Recombination protein recR - Deinococcus geothermalis (strain DSM 11300)
>Q0TP38|RECX_CLOP1 Regulatory protein recX - Clostridium perfringens (strain ATCC 13124 / NCTC 8237 / Type A)
>Q9JYQ3|RECX_NEIMB Regulatory protein recX - Neisseria meningitidis serogroup B
>Q2FFM2|RECX_STAA3 Regulatory protein recX - Staphylococcus aureus (strain USA300)
>Q9Z7S6|RS13_CHLPN 30S ribosomal protein S13 - Chlamydia pneumoniae (Chlamydophila pneumoniae)
>Q839T6|RUVA_ENTFA Holliday junction ATP-dependent DNA helicase ruvA - Enterococcus faecalis (Streptococcus faecalis)
>Q6A8K8|RUVA_PROAC Holliday junction ATP-dependent DNA helicase ruvA - Propionibacterium acnes
>Q8RAN3|RUVA_THETN Holliday junction ATP-dependent DNA helicase ruvA - Thermoanaerobacter tengcongensis
>Q3APQ7|RUVB_CHLCH Holliday junction ATP-dependent DNA helicase ruvB - Chlorobium chlorochromatii (strain CaD3)
>Q9PQ42|RUVB_UREPA Holliday junction ATP-dependent DNA helicase ruvB - Ureaplasma parvum (Ureaplasma urealyticum biotype 1)
>Q83NU2|SSB1_TROW8 Single-stranded DNA-binding protein 1 - Tropheryma whipplei (strain TW08/27) (Whipple's bacillus)
>Q8RE26|SSB_FUSNN Single-stranded DNA-binding protein - Fusobacterium nucleatum subsp. nucleatum
>Q9WZ73|SSB_THEMA Single-stranded DNA-binding protein - Thermotoga maritima
>Q05153|SSRP1_ARATH FACT complex subunit SSRP1 - Arabidopsis thaliana (Mouse-ear cress)
>Q5AAJ7|SWC4_CANAL SWR1-complex protein 4 - Candida albicans (Yeast)
>Q6BZX4|TFB2_YARLI RNA polymerase II transcription factor B subunit 2 - Yarrowia lipolytica (Candida lipolytica)
>Q12888|TP53B_HUMAN Tumor suppressor p53-binding protein 1 - Homo sapiens (Human)
>P17910|TRAK4_ECOLX Protein traK - Escherichia coli
>Q8BJ37|TYDP1_MOUSE Tyrosyl-DNA phosphodiesterase 1 - Mus musculus (Mouse)
>Q7VGS1|UNG_HELHP Uracil-DNA glycosylase - Helicobacter hepaticus
>Q8A2N9|UVRC_BACTN UvrABC system protein C - Bacteroides thetaiotaomicron
>Q821V5|UVRC_CHLCV UvrABC system protein C - Chlamydophila caviae
>Q72DX8|UVRC_DESVH UvrABC system protein C - Desulfovibrio vulgaris (strain Hildenborough / ATCC 29579 / NCIMB 8303)
>Q6CMB8|VID21_KLULA Chromatin modification-related protein VID21 - Kluyveromyces lactis (Yeast) (Candida sphaerica)
>O13984|YEG2_SCHPO Uncharacterized AAA domain-containing protein C26H5.02c - Schizosaccharomyces pombe (Fission yeast)
>Q5UNW7|YL720_MIMIV Endonuclease VIII-like protein L720 - Acanthamoeba polyphaga mimivirus (APMV)
>P57750|AGM1_ARATH Phosphoacetylglucosamine mutase - Arabidopsis thaliana (Mouse-ear cress)
>Q75WS4|CRYD_XENLA Cryptochrome DASH - Xenopus laevis (African clawed frog)
>P52496|DNLI_CANAL DNA ligase - Candida albicans (Yeast)
>P12000|DNLI_SCHPO DNA ligase - Schizosaccharomyces pombe (Fission yeast)
>Q058C9|DNLJ_BUCCC DNA ligase - Buchnera aphidicola subsp. Cinara cedri
>Q9AK82|DPO4_STRCO DNA polymerase IV - Streptomyces coelicolor
>Q6FN68|EAF3_CANGA Chromatin modification-related protein EAF3 - Candida glabrata (Yeast) (Torulopsis glabrata)
>P96921|EX5C_MYCTU Exodeoxyribonuclease V gamma chain - Mycobacterium tuberculosis
>Q8NB91|FANCB_HUMAN Fanconi anemia group B protein - Homo sapiens (Human)
>Q6ML45|FPG_BDEBA Formamidopyrimidine-DNA glycosylase - Bdellovibrio bacteriovorus
>Q6NGH4|FPG_CORDI Formamidopyrimidine-DNA glycosylase - Corynebacterium diphtheriae
>P95744|FPG_SYNEN Formamidopyrimidine-DNA glycosylase - Synechococcus elongatus naegeli
>Q03937|HED1_YEAST Meiosis-specific protein HED1 - Saccharomyces cerevisiae (Baker's yeast)
>Q8WZ19|KCD13_HUMAN BTB/POZ domain-containing protein KCTD13 - Homo sapiens (Human)
>P32807|KU70_YEAST Protein Ku70 - Saccharomyces cerevisiae (Baker's yeast)
>Q02574|MEC3_YEAST DNA damage checkpoint control protein MEC3 - Saccharomyces cerevisiae (Baker's yeast)
>Q4UMJ0|MFD_RICFE Transcription-repair-coupling factor - Rickettsia felis (Rickettsia azadi)
>P40151|MGS1_YEAST DNA-dependent ATPase MGS1 - Saccharomyces cerevisiae (Baker's yeast)
>Q06211|MMS1_YEAST Methyl methanesulfonate-sensitivity protein 1 - Saccharomyces cerevisiae (Baker's yeast)
>O26641|MRE11_METTH DNA double-strand break repair protein mre11 - Methanobacterium thermoautotrophicum
>Q92FW6|MUTL_RICCN DNA mismatch repair protein mutL - Rickettsia conorii
>P32090|MUTT_PROVU Mutator mutT protein - Proteus vulgaris
>Q3MHN7|NEIL3_BOVIN Endonuclease VIII-like 3 - Bos taurus (Bovine)
>O74023|OGT_PYRKO Methylated-DNA--protein-cysteine methyltransferase - Pyrococcus kodakaraensis (Thermococcus kodakaraensis)
>Q9W252|RAD50_DROME DNA repair protein RAD50 - Drosophila melanogaster (Fruit fly)
>P49997|RECF_AZOVI DNA replication and repair protein recF - Azotobacter vinelandii
>Q6AHN3|RECF_LEIXX DNA replication and repair protein recF - Leifsonia xyli subsp. xyli
>Q38XA1|RECO_LACSS DNA repair protein recO - Lactobacillus sakei subsp. sakei (strain 23K)
>Q7USC2|RECO_RHOBA DNA repair protein recO - Rhodopirellula baltica
>Q87C04|RECO_XYLFT DNA repair protein recO - Xylella fastidiosa (strain Temecula1 / ATCC 700964)
>Q8U8R2|RECX_AGRT5 Regulatory protein recX - Agrobacterium tumefaciens (strain C58 / ATCC 33970)
>Q92AW7|RECX_LISIN Regulatory protein recX - Listeria innocua
>Q07794|RT109_YEAST Regulator of Ty1 transposition protein 109 - Saccharomyces cerevisiae (Baker's yeast)
>Q24UN6|RUVA_DESHY Holliday junction ATP-dependent DNA helicase ruvA - Desulfitobacterium hafniense (strain Y51)
>Q39XN7|RUVA_GEOMG Holliday junction ATP-dependent DNA helicase ruvA - Geobacter metallireducens (strain GS-15 / ATCC 53774 / DSM 7210)
>Q2JNW8|RUVA_SYNJB Holliday junction ATP-dependent DNA helicase ruvA - Synechococcus sp. (strain JA-2-3B'a(2-13)) (Cyanobacteria bacterium Yellowstone
>Q1MRQ2|RUVC_LAWIP Crossover junction endodeoxyribonuclease ruvC - Lawsonia intracellularis (strain PHE/MN1-00)
>Q72JP3|RUVC_THET2 Crossover junction endodeoxyribonuclease ruvC - Thermus thermophilus (strain HB27 / ATCC BAA-163 / DSM 7039)
>Q5B2X8|SPT16_EMENI FACT complex subunit spt16 - Emericella nidulans (Aspergillus nidulans)
>Q8E7H6|SSB2_STRA3 Single-stranded DNA-binding protein 2 - Streptococcus agalactiae serotype III
>O69302|SSB_CAMJE Single-stranded DNA-binding protein - Campylobacter jejuni
>P32780|TF2H1_HUMAN TFIIH basal transcription factor complex p62 subunit - Homo sapiens (Human)
>O74366|TFB4_SCHPO RNA polymerase II transcription factor B subunit 4 - Schizosaccharomyces pombe (Fission yeast)
>Q9NSU2|TREX1_HUMAN Three prime repair exonuclease 1 - Homo sapiens (Human)
>P0AG11|UMUD_ECOLI Protein umuD - Escherichia coli (strain K12)
>Q92EQ0|UNG1_LISIN Uracil-DNA glycosylase 1 - Listeria innocua
>Q7P1I1|UNG_CHRVO Uracil-DNA glycosylase - Chromobacterium violaceum
>Q2GJJ1|UVRC_ANAPZ UvrABC system protein C - Anaplasma phagocytophilum (strain HZ)
>Q5ZS74|UVRC_LEGPH UvrABC system protein C - Legionella pneumophila subsp. pneumophila (strain Philadelphia 1 / ATCC 33152 / DSM 7513)
>P50186|VSN1_NOCAE NaeI very short patch repair endonuclease - Nocardia aerocolonigenes (Lechevalieria aerocolonigenes)
>Q96S55|WRIP1_HUMAN ATPase WRNIP1 - Homo sapiens (Human)
>Q13426|XRCC4_HUMAN DNA-repair protein XRCC4 - Homo sapiens (Human)
>P50525|APN1_SCHPO DNA-(apurinic or apyrimidinic site) lyase 1 - Schizosaccharomyces pombe (Fission yeast)
>P54132|BLM_HUMAN Bloom syndrome protein - Homo sapiens (Human)
>Q13111|CAF1A_HUMAN Chromatin assembly factor 1 subunit A - Homo sapiens (Human)
>Q755A0|DDC1_ASHGO DNA damage checkpoint protein 1 - Ashbya gossypii (Yeast) (Eremothecium gossypii)
>Q9X8L6|DISA_STRCO DNA integrity scanning protein disA - Streptomyces coelicolor
>Q6C8A3|DNL4_YARLI DNA ligase 4 - Yarrowia lipolytica (Candida lipolytica)
>Q5YVN7|DNLJ1_NOCFA DNA ligase 1 - Nocardia farcinica
>Q83G99|DNLJ_TROWT DNA ligase - Tropheryma whipplei (strain Twist) (Whipple's bacillus)
>P87324|DPOD2_SCHPO DNA polymerase subunit delta-2 - Schizosaccharomyces pombe (Fission yeast)
>Q6BI21|EAF6_DEBHA Chromatin modification-related protein EAF6 - Debaryomyces hansenii (Yeast) (Torulaspora hansenii)
>Q5AAG1|EPL1_CANAL Enhancer of polycomb-like protein 1 - Candida albicans (Yeast)
>Q9BXW9|FACD2_HUMAN Fanconi anemia group D2 protein - Homo sapiens (Human)
>Q9USU3|FBH1_SCHPO F-box DNA helicase protein 1 - Schizosaccharomyces pombe (Fission yeast)
>O27670|FEN_METTH Flap structure-specific endonuclease - Methanobacterium thermoautotrophicum
>Q98QQ1|FPG_MYCPU Formamidopyrimidine-DNA glycosylase - Mycoplasma pulmonis
>Q09811|HUS2_SCHPO ATP-dependent DNA helicase hus2/rqh1 - Schizosaccharomyces pombe (Fission yeast)
>Q1QXD7|LIGB_CHRSD DNA ligase B - Chromohalobacter salexigens (strain DSM 3043 / ATCC BAA-138 / NCIMB 13768)
>Q55750|MFD_SYNY3 Transcription-repair-coupling factor - Synechocystis sp. (strain PCC 6803)
>Q9XGM2|MRE11_ARATH Double-strand break repair protein MRE11 - Arabidopsis thaliana (Mouse-ear cress)
>Q9X7N2|NFI_STRCO Endonuclease V - Streptomyces coelicolor
>Q07913|NSE1_YEAST Non-structural maintenance of chromosomes element 1 - Saccharomyces cerevisiae (Baker's yeast)
>Q58134|OGG1_METJA N-glycosylase/DNA lyase [Includes: 8-oxoguanine DNA glycosylase - Methanococcus jannaschii
>P12004|PCNA_HUMAN Proliferating cell nuclear antigen - Homo sapiens (Human)
>Q02398|RAD18_EMENI Postreplication repair E3 ubiquitin-protein ligase rad18 - Emericella nidulans (Aspergillus nidulans)
>P07276|RAD2_YEAST DNA-repair protein RAD2 - Saccharomyces cerevisiae (Baker's yeast)
>P32849|RAD5_YEAST DNA repair protein RAD5 - Saccharomyces cerevisiae (Baker's yeast)
>Q5JET4|RADA_PYRKO DNA repair and recombination protein radA [Contains: Pko radA intein] - Pyrococcus kodakaraensis (Thermococcus kodakaraensis)
>Q9KHU6|RECF_ACHLA DNA replication and repair protein recF - Acholeplasma laidlawii
>Q83FD6|RECF_COXBU DNA replication and repair protein recF - Coxiella burnetii
>Q8G7Y4|RECO_BIFLO DNA repair protein recO - Bifidobacterium longum
>P51838|RECO_COXBU DNA repair protein recO - Coxiella burnetii
>Q5R108|RECO_IDILO DNA repair protein recO - Idiomarina loihiensis
>Q2S3C9|RECO_SALRD DNA repair protein recO - Salinibacter ruber (strain DSM 13855)
>Q3SH52|RECO_THIDA DNA repair protein recO - Thiobacillus denitrificans (strain ATCC 25259)
>Q8EY84|RECR_LEPIN Recombination protein recR - Leptospira interrogans
>Q97GF7|RECX_CLOAB Regulatory protein recX - Clostridium acetobutylicum
>O86082|RECX_HERSE Regulatory protein recX - Herbaspirillum seropedicae
>A0JXB2|RUVA_ARTS2 Holliday junction ATP-dependent DNA helicase ruvA - Arthrobacter sp. (strain FB24)
>Q7MW36|RUVA_PORGI Holliday junction ATP-dependent DNA helicase ruvA - Porphyromonas gingivalis (Bacteroides gingivalis)
>Q5L686|RUVB_CHLAB Holliday junction ATP-dependent DNA helicase ruvB - Chlamydophila abortus
>Q73IL5|RUVC_WOLPM Crossover junction endodeoxyribonuclease ruvC - Wolbachia pipientis wMel
>Q4WNY4|SWC4_ASPFU SWR1-complex protein 4 - Aspergillus fumigatus (Sartorya fumigata)
>O59825|TDG_SCHPO G/U mismatch-specific uracil DNA glycosylase - Schizosaccharomyces pombe (Fission yeast)
>P0C014|UBIQ_SCHPO Ubiquitin - Schizosaccharomyces pombe (Fission yeast)
>Q17Z05|UNG_HELAH Uracil-DNA glycosylase - Helicobacter acinonychis (strain Sheeba)
>Q6AKB8|UVRC_DESPS UvrABC system protein C - Desulfotalea psychrophila
>Q607S4|UVRC_METCA UvrABC system protein C - Methylococcus capsulatus
>Q1Q8B0|UVRC_PSYCK UvrABC system protein C - Psychrobacter cryohalolentis (strain K5)
>Q31GI3|UVRC_THICR UvrABC system protein C - Thiomicrospira crunogena (strain XCL-2)
>Q4IB96|VID21_GIBZE Chromatin modification-related protein VID21 - Gibberella zeae (Fusarium graminearum)
>O67766|Y1953_AQUAE Uncharacterized protein aq_1953 - Aquifex aeolicus
>Q10384|Y2191_MYCTU Uncharacterized protein Rv2191/MT2247 - Mycobacterium tuberculosis
>P38207|APN2_YEAST DNA-(apurinic or apyrimidinic site) lyase 2 - Saccharomyces cerevisiae (Baker's yeast)
>Q7Z2E3|APTX_HUMAN Aprataxin - Homo sapiens (Human)
>P53568|CEBPG_MOUSE CCAAT/enhancer-binding protein gamma - Mus musculus (Mouse)
>Q9YD18|DNLI_AERPE DNA ligase - Aeropyrum pernix
>Q04XH0|DNLJ_LEPBL DNA ligase - Leptospira borgpetersenii serovar Hardjo-bovis (strain L550)
>Q6KI95|DNLJ_MYCMO DNA ligase - Mycoplasma mobile
>Q59156|DPO1_ANATH DNA polymerase I - Anaerocellum thermophilum
>P14284|DPOZ_YEAST DNA polymerase zeta catalytic subunit - Saccharomyces cerevisiae (Baker's yeast)
>Q05212|DR102_ARATH DNA-damage-repair/toleration protein DRT102 - Arabidopsis thaliana (Mouse-ear cress)
>O14240|EAF6_SCHPO Chromatin modification-related protein eaf6 - Schizosaccharomyces pombe (Fission yeast)
>Q6BNX0|EPL1_DEBHA Enhancer of polycomb-like protein 1 - Debaryomyces hansenii (Yeast) (Torulaspora hansenii)
>Q8K923|EX1_BUCAP Exodeoxyribonuclease I - Buchnera aphidicola subsp. Schizaphis graminum
>Q9PLT8|EX5B_CHLMU Exodeoxyribonuclease V beta chain - Chlamydia muridarum
>Q6L2I9|FEN_PICTO Flap structure-specific endonuclease - Picrophilus torridus
>Q73G10|FPG_WOLPM Formamidopyrimidine-DNA glycosylase - Wolbachia pipientis wMel
>Q7RYU8|HAT1_NEUCR Histone acetyltransferase type B catalytic subunit - Neurospora crassa
>Q9C107|MCL1_SCHPO Minichromosome loss protein 1 - Schizosaccharomyces pombe (Fission yeast)
>Q5TM68|MDC1_MACMU Mediator of DNA damage checkpoint protein 1 - Macaca mulatta (Rhesus macaque)
>P32489|MEI5_YEAST Meiosis protein 5 - Saccharomyces cerevisiae (Baker's yeast)
>P57381|MFD_BUCAI Transcription-repair-coupling factor - Buchnera aphidicola subsp. Acyrthosiphon pisum (Acyrthosiphon pisum symbiotic bacterium)
>O65607|MSH3_ARATH DNA mismatch repair protein MSH3 - Arabidopsis thaliana (Mouse-ear cress)
>Q8ZMA8|MUTH_SALTY DNA mismatch repair protein mutH - Salmonella typhimurium
>Q7WG61|MUTL_BORBR DNA mismatch repair protein mutL - Bordetella bronchiseptica (Alcaligenes bronchisepticus)
>O66652|MUTS_AQUAE DNA mismatch repair protein mutS - Aquifex aeolicus
>Q2S254|MUTS_SALRD DNA mismatch repair protein mutS - Salinibacter ruber (strain DSM 13855)
>Q7NDJ2|NFI_GLOVI Endonuclease V - Gloeobacter violaceus
>Q8TZ11|OGT_METKA Methylated-DNA--protein-cysteine methyltransferase - Methanopyrus kandleri
>P05066|PHR_YEAST Deoxyribodipyrimidine photo-lyase, mitochondrial precursor - Saccharomyces cerevisiae (Baker's yeast)
>Q04049|POLH_YEAST DNA polymerase eta - Saccharomyces cerevisiae (Baker's yeast)
>Q9QXK2|RAD18_MOUSE E3 ubiquitin-protein ligase RAD18 - Mus musculus (Mouse)
>Q04231|RAD33_YEAST DNA repair protein RAD33 - Saccharomyces cerevisiae (Baker's yeast)
>Q97WH0|RAD50_SULSO DNA double-strand break repair rad50 ATPase - Sulfolobus solfataricus
>P06779|RAD7_YEAST DNA repair protein RAD7 - Saccharomyces cerevisiae (Baker's yeast)
>Q97B99|RADB_THEVO DNA repair and recombination protein radB - Thermoplasma volcanium
>Q9RVE0|RECF_DEIRA DNA replication and repair protein recF - Deinococcus radiodurans
>O50224|RECG_THIFE ATP-dependent DNA helicase recG - Thiobacillus ferrooxidans (Acidithiobacillus ferrooxidans)
>Q3ZWX7|RECO_DEHSC DNA repair protein recO - Dehalococcoides sp. (strain CBDB1)
>Q5FJT8|RECO_LACAC DNA repair protein recO - Lactobacillus acidophilus
>Q04BN0|RECX_LACDB Regulatory protein recX - Lactobacillus delbrueckii subsp. bulgaricus (strain ATCC BAA-365)
>Q8CV64|RECX_OCEIH Regulatory protein recX - Oceanobacillus iheyensis
>A0L4V9|RUVA_MAGSM Holliday junction ATP-dependent DNA helicase ruvA - Magnetococcus sp. (strain MC-1)
>P75242|RUVB_MYCPN Holliday junction ATP-dependent DNA helicase ruvB - Mycoplasma pneumoniae
>Q8IY18|SMC5_HUMAN Structural maintenance of chromosomes protein 5 - Homo sapiens (Human)
>O82491|SPT16_ARATH FACT complex subunit SPT16 - Arabidopsis thaliana (Mouse-ear cress)
>Q9PHE7|SSB1_XYLFA Single-stranded DNA-binding protein 1 - Xylella fastidiosa
>O85824|SSB_THETH Single-stranded DNA-binding protein - Thermus thermophilus
>Q5KG22|SWC4_CRYNE SWR1-complex protein 4 - Cryptococcus neoformans (Filobasidiella neoformans)
>P11388|TOP2A_HUMAN DNA topoisomerase 2-alpha - Homo sapiens (Human)
>O94782|UBP1_HUMAN Ubiquitin carboxyl-terminal hydrolase 1 - Homo sapiens (Human)
>O59773|VID21_SCHPO Chromatin modification-related protein vid21 - Schizosaccharomyces pombe (Fission yeast)
>Q59020|Y1625_METJA Uncharacterized protein MJ1625 - Methanococcus jannaschii
>O67944|Y2203_AQUAE Uncharacterized protein aq_2203 - Aquifex aeolicus
>Q01454|CTF4_YEAST DNA polymerase alpha-binding protein - Saccharomyces cerevisiae (Baker's yeast)
>Q6FVD8|DNL4_CANGA DNA ligase 4 - Candida glabrata (Yeast) (Torulopsis glabrata)
>Q4FPL3|DNLJ_PELUB DNA ligase - Pelagibacter ubique
>P63985|DPO41_MYCTU DNA polymerase IV 1 - Mycobacterium tuberculosis
>Q72MY7|DPO4_LEPIC DNA polymerase IV - Leptospira interrogans serogroup Icterohaemorrhagiae serovar copenhageni
>P28340|DPOD1_HUMAN DNA polymerase delta catalytic subunit - Homo sapiens (Human)
>Q6BT38|EAF3_DEBHA Chromatin modification-related protein EAF3 - Debaryomyces hansenii (Yeast) (Torulaspora hansenii)
>P04418|END5_BPT4 Endonuclease V - Bacteriophage T4
>Q8L6Z7|EXO1_ARATH Exonuclease 1 - Arabidopsis thaliana (Mouse-ear cress)
>Q8W5R1|GENL2_ORYSJ Flap endonuclease GEN-like 2 - Oryza sativa subsp. japonica (Rice)
>Q6FXI8|HAT2_CANGA Histone acetyltransferase type B subunit 2 - Candida glabrata (Yeast) (Torulopsis glabrata)
>P17879|HS71B_MOUSE Heat shock 70 kDa protein 1B - Mus musculus (Mouse)
>P53150|LIF1_YEAST Ligase-interacting factor 1 - Saccharomyces cerevisiae (Baker's yeast)
>Q88D59|LIGB_PSEPK DNA ligase B - Pseudomonas putida (strain KT2440)
>P62132|MRE11_NANEQ DNA double-strand break repair protein mre11 - Nanoarchaeum equitans
>O04716|MSH6_ARATH DNA mismatch repair protein MSH6-1 - Arabidopsis thaliana (Mouse-ear cress)
>P57633|MUTL_BUCAI DNA mismatch repair protein mutL - Buchnera aphidicola subsp. Acyrthosiphon pisum (Acyrthosiphon pisum symbiotic bacterium)
>O83348|MUTS_TREPA DNA mismatch repair protein mutS - Treponema pallidum
>O66824|NFI_AQUAE Endonuclease V - Aquifex aeolicus
>P62133|RAD50_HALVO DNA double-strand break repair rad50 ATPase - Halobacterium volcanii (Haloferax volcanii)
>Q12223|RAD59_YEAST DNA repair protein RAD59 - Saccharomyces cerevisiae (Baker's yeast)
>Q056V0|RECF_LEPBL DNA replication and repair protein recF - Leptospira borgpetersenii serovar Hardjo-bovis (strain L550)
>Q31JS3|RECF_THICR DNA replication and repair protein recF - Thiomicrospira crunogena (strain XCL-2)
>Q9ZJA1|RECG_HELPJ ATP-dependent DNA helicase recG - Helicobacter pylori J99 (Campylobacter pylori J99)
>Q9WXF2|RECN_DEIRA DNA repair protein recN - Deinococcus radiodurans
>Q92BQ0|RECO_LISIN DNA repair protein recO - Listeria innocua
>Q14I28|RECR_FRAT1 Recombination protein recR - Francisella tularensis subsp. tularensis (strain FSC 198)
>O74331|RLP1_SCHPO DNA-repair protein rlp1 - Schizosaccharomyces pombe (Fission yeast)
>P39956|RPH1_YEAST DNA damage-responsive transcriptional repressor RPH1 - Saccharomyces cerevisiae (Baker's yeast)
>Q4A7W5|RUVA_MYCH7 Holliday junction ATP-dependent DNA helicase ruvA - Mycoplasma hyopneumoniae (strain 7448)
>Q820F4|RUVA_STRAW Holliday junction ATP-dependent DNA helicase ruvA - Streptomyces avermitilis
>P38751|SHU1_YEAST Suppressor of HU sensitivity involved in recombination protein 1 - Saccharomyces cerevisiae (Baker's yeast)
>P38935|SMBP2_HUMAN DNA-binding protein SMUBP-2 - Homo sapiens (Human)
>Q82CI4|SSB2_STRAW Single-stranded DNA-binding protein 2 - Streptomyces avermitilis
>Q823K0|SSB_CHLCV Single-stranded DNA-binding protein - Chlamydophila caviae
>Q8EA81|SSB_SHEON Single-stranded DNA-binding protein - Shewanella oneidensis
>P07636|TRA_BPMU Transposase - Bacteriophage Mu
>Q9BQ50|TREX2_HUMAN Three prime repair exonuclease 2 - Homo sapiens (Human)
>Q47Z18|UVRC_COLP3 UvrABC system protein C - Colwellia psychrerythraea (strain 34H / ATCC BAA-681) (Vibrio psychroerythus)
>Q7V7L7|UVRC_PROMM UvrABC system protein C - Prochlorococcus marinus (strain MIT 9313)
>Q5GSR4|UVRC_WOLTR UvrABC system protein C - Wolbachia sp. subsp. Brugia malayi (strain TRS)
>P20313|VHED_BPT3 Helix-destabilizing protein - Bacteriophage T3
>P23477|ADDB_BACSU ATP-dependent nuclease subunit B - Bacillus subtilis
>Q6CSB9|ARP4_KLULA Actin-related protein 4 - Kluyveromyces lactis (Yeast) (Candida sphaerica)
>P38398|BRCA1_HUMAN Breast cancer type 1 susceptibility protein - Homo sapiens (Human)
>Q6PJP8|DCR1A_HUMAN DNA cross-link repair 1A protein - Homo sapiens (Human)
>Q67N73|DNAE2_SYMTH Error-prone DNA polymerase - Symbiobacterium thermophilum
>Q27474|DNLI_CAEEL DNA ligase - Caenorhabditis elegans
>Q89B02|DNLJ_BUCBP DNA ligase - Buchnera aphidicola subsp. Baizongia pistaciae
>Q9RSQ5|DNLJ_DEIRA DNA ligase - Deinococcus radiodurans
>Q8RI94|DNLJ_FUSNN DNA ligase - Fusobacterium nucleatum subsp. nucleatum
>Q3A2F5|DNLJ_PELCD DNA ligase - Pelobacter carbinolicus (strain DSM 2380 / Gra Bd 1)
>Q68W27|DNLJ_RICTY DNA ligase - Rickettsia typhi
>Q5GS88|DNLJ_WOLTR DNA ligase - Wolbachia sp. subsp. Brugia malayi (strain TRS)
>Q9ZJE9|DPO1_HELPJ DNA polymerase I - Helicobacter pylori J99 (Campylobacter pylori J99)
>P13382|DPOA_YEAST DNA polymerase alpha catalytic subunit A - Saccharomyces cerevisiae (Baker's yeast)
>Q59K07|EAF3_CANAL Chromatin modification-related protein EAF3 - Candida albicans (Yeast)
>Q9QZD4|ERCC4_MOUSE DNA repair endonuclease XPF - Mus musculus (Mouse)
>P44945|EX5C_HAEIN Exodeoxyribonuclease V gamma chain - Haemophilus influenzae
>Q9LPD2|GENL1_ARATH Flap endonuclease GEN-like 1 - Arabidopsis thaliana (Mouse-ear cress)
>P06855|KIPN_BPT4 Polynucleotide kinase - Bacteriophage T4
>P62131|MRE11_METMP DNA double-strand break repair protein mre11 - Methanococcus maripaludis
>Q8RA71|MUTS_THETN DNA mismatch repair protein mutS - Thermoanaerobacter tengcongensis
>P44932|MUTT_HAEIN Mutator mutT protein - Haemophilus influenzae
>Q0A5M1|NFI_ALHEH Endonuclease V - Alkalilimnicola ehrlichei (strain MLHE-1)
>Q6MDK2|NFI_PARUW Endonuclease V - Protochlamydia amoebophila (strain UWE25)
>P43124|NSE4_YEAST Non-structural maintenance of chromosome element 4 - Saccharomyces cerevisiae (Baker's yeast)
>P78549|NTHL1_HUMAN Endonuclease III-like protein 1 - Homo sapiens (Human)
>P28519|RAD14_YEAST DNA repair protein RAD14 - Saccharomyces cerevisiae (Baker's yeast)
>O44199|RAD50_CAEEL DNA repair protein rad-50 - Caenorhabditis elegans
>Q757G7|RAD59_ASHGO DNA repair protein RAD59 - Ashbya gossypii (Yeast) (Eremothecium gossypii)
>P14737|RAD9_YEAST DNA repair protein RAD9 - Saccharomyces cerevisiae (Baker's yeast)
>P47581|RECA_MYCGE Protein recA - Mycoplasma genitalium
>A0JQT5|RECF_ARTS2 DNA replication and repair protein recF - Arthrobacter sp. (strain FB24)
>Q1WTP7|RECO_LACS1 DNA repair protein recO - Lactobacillus salivarius subsp. salivarius (strain UCC118)
>Q3SRB6|RECO_NITWN DNA repair protein recO - Nitrobacter winogradskyi (strain Nb-255 / ATCC 25391)
>Q98RF8|RECR_MYCPU Recombination protein recR - Mycoplasma pulmonis
>P37864|RECX_LEGPN Regulatory protein recX - Legionella pneumophila
>O83986|RECX_TREPA Regulatory protein recX - Treponema pallidum
>Q6F992|RUVA_ACIAD Holliday junction ATP-dependent DNA helicase ruvA - Acinetobacter sp. (strain ADP1)
>Q9Z7T4|RUVA_CHLPN Holliday junction ATP-dependent DNA helicase ruvA - Chlamydia pneumoniae (Chlamydophila pneumoniae)
>P89114|SAE3_YEAST Pachytene arrest protein SAE3 - Saccharomyces cerevisiae (Baker's yeast)
>Q8IRG6|SPT16_DROME FACT complex subunit spt16 - Drosophila melanogaster (Fruit fly)
>Q960E8|TF2H1_DROME TFIIH basal transcription factor complex subunit 1 - Drosophila melanogaster (Fruit fly)
>Q9HET9|TPP1_SACMI Polynucleotide 3'-phosphatase - Saccharomyces mikatae (Yeast)
>Q8REL0|UVRC_FUSNN UvrABC system protein C - Fusobacterium nucleatum subsp. nucleatum
>P47448|UVRC_MYCGE UvrABC system protein C - Mycoplasma genitalium
>Q2LR71|UVRC_SYNAS UvrABC system protein C - Syntrophus aciditrophicus (strain SB)
>Q682V0|XRCC4_ARATH DNA-repair protein XRCC4 - Arabidopsis thaliana (Mouse-ear cress)
>Q9K132|Y361_NEIMB UPF0213 protein NMB0361 - Neisseria meningitidis serogroup B
>O60177|YG42_SCHPO Uncharacterized ATP-dependent helicase C23E6.02 - Schizosaccharomyces pombe (Fission yeast)
>Q5IFN2|CRYD_OSTTA Cryptochrome DASH, chloroplast/mitochondrial precursor - Ostreococcus tauri
>P51892|DNL1_XENLA DNA ligase 1 - Xenopus laevis (African clawed frog)
>P26813|DNLI_ASFM2 DNA ligase - African swine fever virus (isolate Malawi Lil 20/1) (ASFV)
>Q1IHJ4|DNLJ_ACIBL DNA ligase - Acidobacteria bacterium (strain Ellin345)
>Q11VI1|DNLJ_CYTH3 DNA ligase - Cytophaga hutchinsonii (strain ATCC 33406 / NCIMB 9469)
>P04523|DNRE_BPT4 DNA replication protein - Bacteriophage T4
>O51498|DPO1_BORBU DNA polymerase I - Borrelia burgdorferi (Lyme disease spirochete)
>Q6CX31|EAF7_KLULA Chromatin modification-related protein EAF7 - Kluyveromyces lactis (Yeast) (Candida sphaerica)
>Q6CNM6|EME1_KLULA Crossover junction endonuclease EME1 - Kluyveromyces lactis (Yeast) (Candida sphaerica)
>Q9WYK0|END3_THEMA Endonuclease III - Thermotoga maritima
>Q9UU94|EPL1_SCHPO Enhancer of polycomb-like protein 1 - Schizosaccharomyces pombe (Fission yeast)
>Q5NGY3|FPG_FRATT Formamidopyrimidine-DNA glycosylase - Francisella tularensis subsp. tularensis
>Q6CC99|HAT1_YARLI Histone acetyltransferase type B catalytic subunit - Yarrowia lipolytica (Candida lipolytica)
>Q9A3J1|IMUA_CAUCR Protein imuA - Caulobacter crescentus (Caulobacter vibrioides)
>Q92383|MAG1_SCHPO DNA-3-methyladenine glycosylase 1 - Schizosaccharomyces pombe (Fission yeast)
>P40850|MKT1_YEAST Protein MKT1 - Saccharomyces cerevisiae (Baker's yeast)
>Q4KM32|MUS81_RAT Crossover junction endonuclease MUS81 - Rattus norvegicus (Rat)
>Q8YSM9|MUTL_ANASP DNA mismatch repair protein mutL - Anabaena sp. (strain PCC 7120)
>Q9JYT2|MUTL_NEIMB DNA mismatch repair protein mutL - Neisseria meningitidis serogroup B
>Q8RA70|MUTL_THETN DNA mismatch repair protein mutL - Thermoanaerobacter tengcongensis
>Q5QUB6|MUTS_IDILO DNA mismatch repair protein mutS - Idiomarina loihiensis
>Q8PWA7|MUTS_METMA DNA mismatch repair protein mutS - Methanosarcina mazei (Methanosarcina frisia)
>Q96FI4|NEIL1_HUMAN Endonuclease VIII-like 1 - Homo sapiens (Human)
>Q8X260|NFI_METKA Endonuclease V - Methanopyrus kandleri
>Q9Y7U4|NSE3_SCHPO Non-structural maintenance of chromosome element 3 - Schizosaccharomyces pombe (Fission yeast)
>P14736|RAD4_YEAST DNA repair protein RAD4 - Saccharomyces cerevisiae (Baker's yeast)
>P12753|RAD50_YEAST DNA repair protein RAD50 - Saccharomyces cerevisiae (Baker's yeast)
>P32863|RAD54_YEAST DNA repair and recombination protein RAD54 - Saccharomyces cerevisiae (Baker's yeast)
>Q49593|RADA_METJA DNA repair and recombination protein radA - Methanococcus jannaschii
>Q2ILU8|RECF_ANADE DNA replication and repair protein recF - Anaeromyxobacter dehalogenans (strain 2CP-C)
>Q254F3|RECF_CHLFF DNA replication and repair protein recF - Chlamydophila felis (strain Fe/C-56)
>Q4A177|RECF_STAS1 DNA replication and repair protein recF - Staphylococcus saprophyticus subsp. saprophyticus (strain ATCC 15305 / DSM 20229)
>Q9JT15|RECO_NEIMA DNA repair protein recO - Neisseria meningitidis serogroup A
>Q6MH30|RECR_BDEBA Recombination protein recR - Bdellovibrio bacteriovorus
>Q9RUS2|RECX_DEIRA Regulatory protein recX - Deinococcus radiodurans
>Q634C3|RUVA_BACCZ Holliday junction ATP-dependent DNA helicase ruvA - Bacillus cereus (strain ZK / E33L)
>Q3ATE5|RUVA_CHLCH Holliday junction ATP-dependent DNA helicase ruvA - Chlorobium chlorochromatii (strain CaD3)
>Q7V1D3|RUVA_PROMP Holliday junction ATP-dependent DNA helicase ruvA - Prochlorococcus marinus subsp. pastoris (strain CCMP 1378 / MED4)
>Q9PQ41|RUVA_UREPA Holliday junction ATP-dependent DNA helicase ruvA - Ureaplasma parvum (Ureaplasma urealyticum biotype 1)
>Q04YY5|RUVB_LEPBL Holliday junction ATP-dependent DNA helicase ruvB - Leptospira borgpetersenii serovar Hardjo-bovis (strain L550)
>Q3KLJ5|RUVC_CHLTA Crossover junction endodeoxyribonuclease ruvC - Chlamydia trachomatis (strain A/HAR-13 / ATCC VR-571B)
>Q55506|RUVC_SYNY3 Crossover junction endodeoxyribonuclease ruvC - Synechocystis sp. (strain PCC 6803)
>Q802R8|SMC6_FUGRU Structural maintenance of chromosomes protein 6 - Fugu rubripes (Japanese pufferfish) (Takifugu rubripes)
>Q9CDM9|SSB2_LACLA Single-stranded DNA-binding protein 2 - Lactococcus lactis subsp. lactis (Streptococcus lactis)
>Q890K1|SSB_LACPL Single-stranded DNA-binding protein - Lactobacillus plantarum
>O14308|SWC4_SCHPO SWR1-complex protein 4 - Schizosaccharomyces pombe (Fission yeast)
>P52345|UNG_HHV6U Uracil-DNA glycosylase - Human herpesvirus 6A (strain Uganda-1102) (HHV-6 variant A) (Human B lymphotropic virus)
>Q01408|UVE1_NEUCR UV-damage endonuclease - Neurospora crassa
>Q6YQE1|UVRB_ONYPE UvrABC system protein B - Onion yellows phytoplasma
>Q9CH98|UVRC_LACLA UvrABC system protein C - Lactococcus lactis subsp. lactis (Streptococcus lactis)
>O84899|UVRC_MYCAA UvrABC system protein C - Mycoplasma agalactiae
>Q4FPI1|UVRC_PELUB UvrABC system protein C - Pelagibacter ubique
>Q9PQA9|UVRC_UREPA UvrABC system protein C - Ureaplasma parvum (Ureaplasma urealyticum biotype 1)
>P36434|VSH2_HAEPA HpaII very short patch repair endonuclease - Haemophilus parainfluenzae
>Q5UP28|YR853_MIMIV Uncharacterized protein R853 - Acanthamoeba polyphaga mimivirus (APMV)
>Q8TXW8|AGOG_METKA N-glycosylase/DNA lyase - Methanopyrus kandleri
>Q7YQM4|ATRX_PANTR Transcriptional regulator ATRX - Pan troglodytes (Chimpanzee)
>P51946|CCNH_HUMAN Cyclin-H - Homo sapiens (Human)
>Q5GX78|DNAE2_XANOR Error-prone DNA polymerase - Xanthomonas oryzae pv. oryzae
>Q5BH83|DNL4_EMENI DNA ligase 4 - Emericella nidulans (Aspergillus nidulans)
>Q46BA3|DNLI_METBF DNA ligase - Methanosarcina barkeri (strain Fusaro / DSM 804)
>Q1LU20|DNLJ_BAUCH DNA ligase - Baumannia cicadellinicola subsp. Homalodisca coagulata
>Q5UPZ0|DNLJ_MIMIV DNA ligase - Acanthamoeba polyphaga mimivirus (APMV)
>Q9K0E3|DNLJ_NEIMB DNA ligase - Neisseria meningitidis serogroup B
>Q7MV47|DNLJ_PORGI DNA ligase - Porphyromonas gingivalis (Bacteroides gingivalis)
>Q7UKD1|DNLJ_RHOBA DNA ligase - Rhodopirellula baltica
>P26996|DNLJ_THET8 DNA ligase - Thermus thermophilus (strain HB8 / ATCC 27634 / DSM 579)
>Q8TIW3|DPO4_METAC DNA polymerase IV - Methanosarcina acetivorans
>Q4JB80|DPO4_SULAC DNA polymerase IV - Sulfolobus acidocaldarius
>Q4R380|DPOLL_MACFA DNA polymerase lambda - Macaca fascicularis (Crab eating macaque) (Cynomolgus monkey)
>Q6C9M9|EAF3_YARLI Chromatin modification-related protein EAF3 - Yarrowia lipolytica (Candida lipolytica)
>Q9UQ84|EXO1_HUMAN Exonuclease 1 - Homo sapiens (Human)
>P0AEK1|EXOX_ECOL6 Exodeoxyribonuclease 10 - Escherichia coli O6
>Q9NPI8|FANCF_HUMAN Fanconi anemia group F protein - Homo sapiens (Human)
>Q24XW2|FPG_DESHY Formamidopyrimidine-DNA glycosylase - Desulfitobacterium hafniense (strain Y51)
>Q4UMW5|FPG_RICFE Formamidopyrimidine-DNA glycosylase - Rickettsia felis (Rickettsia azadi)
>Q4X0W8|HAT1_ASPFU Histone acetyltransferase type B catalytic subunit - Aspergillus fumigatus (Sartorya fumigata)
>Q7S7N3|HAT2_NEUCR Histone acetyltransferase type B subunit 2 - Neurospora crassa
>P10103|HMGB1_BOVIN High mobility group protein B1 - Bos taurus (Bovine)
>P33417|IXR1_YEAST Intrastrand cross-link recognition protein - Saccharomyces cerevisiae (Baker's yeast)
>Q04377|LCD1_YEAST DNA damage checkpoint protein LCD1 - Saccharomyces cerevisiae (Baker's yeast)
>Q8F663|LEXA_LEPIN LexA repressor - Leptospira interrogans
>Q5PC41|LIGB_SALPA DNA ligase B - Salmonella paratyphi A
>Q3AUA2|MUTL_CHLCH DNA mismatch repair protein mutL - Chlorobium chlorochromatii (strain CaD3)
>Q7MX15|MUTL_PORGI DNA mismatch repair protein mutL - Porphyromonas gingivalis (Bacteroides gingivalis)
>Q8K5J6|MUTL_STRP3 DNA mismatch repair protein mutL - Streptococcus pyogenes serotype M3
>Q9HQ46|PHR_HALSA Deoxyribodipyrimidine photo-lyase - Halobacterium salinarium (Halobacterium halobium)
>O94529|POB3_SCHPO FACT complex subunit pob3 - Schizosaccharomyces pombe (Fission yeast)
>P42656|RAD24_SCHPO DNA damage checkpoint protein rad24 - Schizosaccharomyces pombe (Fission yeast)
>P25454|RAD51_YEAST DNA repair protein RAD51 - Saccharomyces cerevisiae (Baker's yeast)
>Q5KPG8|RAD5_CRYNE DNA repair protein RAD5 - Cryptococcus neoformans (Filobasidiella neoformans)
>Q5LGW6|RECF_BACFN DNA replication and repair protein recF - Bacteroides fragilis (strain ATCC 25285 / NCTC 9343)
>Q3A8M6|RECF_PELCD DNA replication and repair protein recF - Pelobacter carbinolicus (strain DSM 2380 / Gra Bd 1)
>Q3KLM8|RECO_CHLTA DNA repair protein recO - Chlamydia trachomatis (strain A/HAR-13 / ATCC VR-571B)
>Q7NPH1|RECO_GLOVI DNA repair protein recO - Gloeobacter violaceus
>Q2RT96|RECO_RHORT DNA repair protein recO - Rhodospirillum rubrum (strain ATCC 11170 / NCIB 8255)
>Q67RZ0|RECO_SYMTH DNA repair protein recO - Symbiobacterium thermophilum
>Q81I97|RECX_BACCR Regulatory protein recX - Bacillus cereus (strain ATCC 14579 / DSM 31)
>Q8RFX9|RECX_FUSNN Regulatory protein recX - Fusobacterium nucleatum subsp. nucleatum
>P0A0W7|RECX_XANCI Regulatory protein recX - Xanthomonas campestris pv. citri
>Q0A5Q3|RUVA_ALHEH Holliday junction ATP-dependent DNA helicase ruvA - Alkalilimnicola ehrlichei (strain MLHE-1)
>P75243|RUVA_MYCPN Holliday junction ATP-dependent DNA helicase ruvA - Mycoplasma pneumoniae
>Q6MFA5|RUVA_PARUW Holliday junction ATP-dependent DNA helicase ruvA - Protochlamydia amoebophila (strain UWE25)
>Q4ULW8|RUVA_RICFE Holliday junction ATP-dependent DNA helicase ruvA - Rickettsia felis (Rickettsia azadi)
>Q65UP2|RUVC_MANSM Crossover junction endodeoxyribonuclease ruvC - Mannheimia succiniciproducens (strain MBEL55E)
>Q9ZE29|RUVC_RICPR Crossover junction endodeoxyribonuclease ruvC - Rickettsia prowazekii
>Q04002|SCC2_YEAST Sister chromatid cohesion protein 2 - Saccharomyces cerevisiae (Baker's yeast)
>P66856|SSB2_TROWT Single-stranded DNA-binding protein 2 - Tropheryma whipplei (strain Twist) (Whipple's bacillus)
>Q899R2|SSB_CLOTE Single-stranded DNA-binding protein - Clostridium tetani
>P66849|SSB_NEIMB Single-stranded DNA-binding protein - Neisseria meningitidis serogroup B
>P0AFZ5|SULA_ECOLI Cell division inhibitor - Escherichia coli (strain K12)
>O74201|UBC2_CANAL Ubiquitin-conjugating enzyme E2 2 - Candida albicans (Yeast)
>Q8NQU9|UNG_CORGL Uracil-DNA glycosylase - Corynebacterium glutamicum (Brevibacterium flavum)
>Q83CD5|UVRC_COXBU UvrABC system protein C - Coxiella burnetii
>Q1D921|UVRC_MYXXD UvrABC system protein C - Myxococcus xanthus (strain DK 1622)
>Q1AUH1|UVRC_RUBXD UvrABC system protein C - Rubrobacter xylanophilus (strain DSM 9941 / NBRC 16129)
>Q06692|Y079_NPVAC UPF0213 protein in VLF1-GP41 intergenic region - Autographa californica nuclear polyhedrosis virus (AcMNPV)
>P04819|DNLI_YEAST DNA ligase I, mitochondrial precursor - Saccharomyces cerevisiae (Baker's yeast)
>Q7NAF8|DNLJ_MYCGA DNA ligase - Mycoplasma gallisepticum
>Q2YBB7|DNLJ_NITMU DNA ligase - Nitrosospira multiformis (strain ATCC 25196 / NCIMB 11849)
>Q211V0|DNLJ_RHOPB DNA ligase - Rhodopseudomonas palustris (strain BisB18)
>O83642|DNLJ_TREPA DNA ligase - Treponema pallidum
>O05949|DPO1_RICPR DNA polymerase I - Rickettsia prowazekii
>Q9MA98|ERCC1_ARATH DNA excision repair protein ERCC-1 - Arabidopsis thaliana (Mouse-ear cress)
>P04993|EX5A_ECOLI Exodeoxyribonuclease V alpha chain - Escherichia coli (strain K12)
>O64299|EXO2_BPR69 Exonuclease subunit 2 - Bacteriophage RB69
>Q9BX63|FANCJ_HUMAN Fanconi anemia group J protein - Homo sapiens (Human)
>P61609|LEXA2_GEOSL LexA repressor 2 - Geobacter sulfurreducens
>Q9W6K1|MRE11_XENLA Double-strand break repair protein MRE11 - Xenopus laevis (African clawed frog)
>Q8KAX3|MUTL_CHLTE DNA mismatch repair protein mutL - Chlorobium tepidum
>Q65ZX6|MUTS_BORGA DNA mismatch repair protein mutS - Borrelia garinii
>Q5NEV8|MUTS_FRATT DNA mismatch repair protein mutS - Francisella tularensis subsp. tularensis
>Q8F496|MUTS_LEPIN DNA mismatch repair protein mutS - Leptospira interrogans
>Q7V978|MUTS_PROMM DNA mismatch repair protein mutS - Prochlorococcus marinus (strain MIT 9313)
>Q5B995|NHP6_EMENI Non-histone chromosomal protein 6 - Emericella nidulans (Aspergillus nidulans)
>Q53EK2|NSE1_SCHPO Non-structural maintenance of chromosomes element 1 - Schizosaccharomyces pombe (Fission yeast)
>Q9V3I8|OGG1_DROME N-glycosylase/DNA lyase - Drosophila melanogaster (Fruit fly)
>P11742|OGT_BACSU Methylated-DNA--protein-cysteine methyltransferase - Bacillus subtilis
>P12768|PHR_STRGR Deoxyribodipyrimidine photo-lyase - Streptomyces griseus
>Q9UUA2|PIF1_SCHPO DNA repair and recombination protein pif1, mitochondrial precursor - Schizosaccharomyces pombe (Fission yeast)
>Q5A4N5|RAD18_CANAL Postreplication repair E3 ubiquitin-protein ligase RAD18 - Candida albicans (Yeast)
>P58301|RAD50_PYRFU DNA double-strand break repair rad50 ATPase - Pyrococcus furiosus
>P36607|RAD5_SCHPO DNA repair protein rad5 - Schizosaccharomyces pombe (Fission yeast)
>O27728|RADB_METTH DNA repair and recombination protein radB - Methanobacterium thermoautotrophicum
>P65981|RECA_TROWT Protein recA - Tropheryma whipplei (strain Twist) (Whipple's bacillus)
>Q2SQZ4|RECF_HAHCH DNA replication and repair protein recF - Hahella chejuensis (strain KCTC 2396)
>Q2RMJ4|RECF_MOOTA DNA replication and repair protein recF - Moorella thermoacetica (strain ATCC 39073)
>Q21PV3|RECF_SACD2 DNA replication and repair protein recF - Saccharophagus degradans (strain 2-40 / ATCC 43961 / DSM 17024)
>Q6G457|RECO_BARHE DNA repair protein recO - Bartonella henselae (Rochalimaea henselae)
>Q8XIU9|RECO_CLOPE DNA repair protein recO - Clostridium perfringens
>Q55569|RECO_SYNY3 DNA repair protein recO - Synechocystis sp. (strain PCC 6803)
>O94761|RECQ4_HUMAN ATP-dependent DNA helicase Q4 - Homo sapiens (Human)
>Q6MAF1|RECR_PARUW Recombination protein recR - Protochlamydia amoebophila (strain UWE25)
>P27864|RRP1_DROME Recombination repair protein 1 - Drosophila melanogaster (Fruit fly)
>Q0SRN2|RUVA_CLOPS Holliday junction ATP-dependent DNA helicase ruvA - Clostridium perfringens (strain SM101 / Type A)
>Q1AWE1|RUVA_RUBXD Holliday junction ATP-dependent DNA helicase ruvA - Rubrobacter xylanophilus (strain DSM 9941 / NBRC 16129)
>Q12098|SLX4_YEAST Structure-specific endonuclease subunit SLX4 - Saccharomyces cerevisiae (Baker's yeast)
>Q8G757|SSB_BIFLO Single-stranded DNA-binding protein - Bifidobacterium longum
>Q6BGW8|TFB2_DEBHA RNA polymerase II transcription factor B subunit 2 - Debaryomyces hansenii (Yeast) (Torulaspora hansenii)
>Q6C1B5|TFB5_YARLI RNA polymerase II transcription factor B subunit 5 - Yarrowia lipolytica (Candida lipolytica)
>P33753|TRM2_YEAST tRNA - Saccharomyces cerevisiae (Baker's yeast)
>P34739|TTF2_DROME Transcription termination factor 2 - Drosophila melanogaster (Fruit fly)
>P12887|UNG_YEAST Uracil-DNA glycosylase, mitochondrial precursor - Saccharomyces cerevisiae (Baker's yeast)
>Q829Y6|UVRB_STRAW UvrABC system protein B - Streptomyces avermitilis
>Q3AFE5|UVRC_CARHZ UvrABC system protein C - Carboxydothermus hydrogenoformans (strain Z-2901 / DSM 6008)
>Q9RUN0|UVRC_DEIRA UvrABC system protein C - Deinococcus radiodurans
>Q9Z512|UVRC_STRCO UvrABC system protein C - Streptomyces coelicolor
>Q72IF0|UVRC_THET2 UvrABC system protein C - Thermus thermophilus (strain HB27 / ATCC BAA-163 / DSM 7039)
>P45864|UVSE_BACSU UV DNA damage endonuclease - Bacillus subtilis
>Q5KL22|VID21_CRYNE Chromatin modification-related protein VID21 - Cryptococcus neoformans (Filobasidiella neoformans)
>P08862|XISA_ANASP Excisase A - Anabaena sp. (strain PCC 7120)
>P34243|YKB7_YEAST Uncharacterized ATP-dependent helicase YKL017C - Saccharomyces cerevisiae (Baker's yeast)
>Q74MX2|AGOG_NANEQ N-glycosylase/DNA lyase - Nanoarchaeum equitans
>Q9EYF1|DINI1_ECO57 DinI-like protein Z3305/ECs2939 in prophage CP-933V - Escherichia coli O157:H7
>Q5Z1D1|DNAE2_NOCFA Error-prone DNA polymerase - Nocardia farcinica
>Q6CSH0|DNL4_KLULA DNA ligase 4 - Kluyveromyces lactis (Yeast) (Candida sphaerica)
>Q2GDR2|DNLJ_NEOSM DNA ligase - Neorickettsia sennetsu (strain Miyayama)
>P49421|DNLJ_RHOMR DNA ligase - Rhodothermus marinus (Rhodothermus obamensis)
>Q8PT42|DPO42_METMA DNA polymerase IV 2 - Methanosarcina mazei (Methanosarcina frisia)
>Q757R4|EAF5_ASHGO Chromatin modification-related protein EAF5 - Ashbya gossypii (Yeast) (Eremothecium gossypii)
>O43086|ELG1_SCHPO Telomere length regulation protein elg1 - Schizosaccharomyces pombe (Fission yeast)
>Q60GC1|EXO1_ORYSJ Exonuclease 1 - Oryza sativa subsp. japonica (Rice)
>Q58839|FEN_METJA Flap structure-specific endonuclease - Methanococcus jannaschii
>Q726D5|FPG_DESVH Formamidopyrimidine-DNA glycosylase - Desulfovibrio vulgaris (strain Hildenborough / ATCC 29579 / NCIMB 8303)
>Q59VF4|HAT1_CANAL Histone acetyltransferase type B catalytic subunit - Candida albicans (Yeast)
>Q4P553|HAT2_USTMA Histone acetyltransferase type B subunit 2 - Ustilago maydis (Smut fungus)
>Q9FA32|IMPC2_SALTY Protein impC - Salmonella typhimurium
>Q9HGM8|KU80_SCHPO Protein Ku80 - Schizosaccharomyces pombe (Fission yeast)
>P26188|MGMT_YEAST Methylated-DNA--protein-cysteine methyltransferase - Saccharomyces cerevisiae (Baker's yeast)
>Q5WFY4|MUTL_BACSK DNA mismatch repair protein mutL - Bacillus clausii (strain KSM-K16)
>Q6D065|MUTL_ERWCT DNA mismatch repair protein mutL - Erwinia carotovora subsp. atroseptica (Pectobacterium atrosepticum)
>P61673|MUTS_WOLPM DNA mismatch repair protein mutS - Wolbachia pipientis wMel
>Q10159|MYH1_SCHPO A/G-specific adenine DNA glycosylase - Schizosaccharomyces pombe (Fission yeast)
>P14242|PMS1_YEAST DNA mismatch repair protein PMS1 - Saccharomyces cerevisiae (Baker's yeast)
>Q6C7V4|POB3_YARLI FACT complex subunit POB3 - Yarrowia lipolytica (Candida lipolytica)
>P50531|RAD17_SCHPO Checkpoint protein rad17 - Schizosaccharomyces pombe (Fission yeast)
>O26640|RAD50_METTH DNA double-strand break repair rad50 ATPase - Methanobacterium thermoautotrophicum
>Q6FSW2|RAD52_CANGA DNA repair and recombination protein RAD52 - Candida glabrata (Yeast) (Torulopsis glabrata)
>Q8EVC7|RECA_MYCPE Protein recA - Mycoplasma penetrans
>P62221|RECA_TREDE Protein recA - Treponema denticola
>Q899S7|RECF_CLOTE DNA replication and repair protein recF - Clostridium tetani
>Q7MX24|RECF_PORGI DNA replication and repair protein recF - Porphyromonas gingivalis (Bacteroides gingivalis)
>Q7NWC1|RECO_CHRVO DNA repair protein recO - Chromobacterium violaceum
>Q2RKV8|RECO_MOOTA DNA repair protein recO - Moorella thermoacetica (strain ATCC 39073)
>Q8CP22|RECO_STAES DNA repair protein recO - Staphylococcus epidermidis (strain ATCC 12228)
>Q2JQL5|RECO_SYNJA DNA repair protein recO - Synechococcus sp. (strain JA-3-3Ab) (Cyanobacteria bacterium Yellowstone A-Prime)
>P46063|RECQ1_HUMAN ATP-dependent DNA helicase Q1 - Homo sapiens (Human)
>Q8RG96|RECR_FUSNN Recombination protein recR - Fusobacterium nucleatum subsp. nucleatum
>Q9KEC9|RECX_BACHD Regulatory protein recX - Bacillus halodurans
>P27694|RFA1_HUMAN Replication protein A 70 kDa DNA-binding subunit - Homo sapiens (Human)
>Q4R741|RIR2B_MACFA Ribonucleoside-diphosphate reductase subunit M2 B - Macaca fascicularis (Crab eating macaque) (Cynomolgus monkey)
>Q6MKB7|RUVA_BDEBA Holliday junction ATP-dependent DNA helicase ruvA - Bdellovibrio bacteriovorus
>Q0AX15|RUVA_SYNWW Holliday junction ATP-dependent DNA helicase ruvA - Syntrophomonas wolfei subsp. wolfei (strain Goettingen)
>Q6MKB6|RUVC_BDEBA Crossover junction endodeoxyribonuclease ruvC - Bdellovibrio bacteriovorus
>P33845|RUVV_VARV Holliday junction resolvase - Variola virus
>O94267|SPT16_SCHPO FACT complex subunit spt16 - Schizosaccharomyces pombe (Fission yeast)
>Q8CNK0|SSB_STAES Single-stranded DNA-binding protein - Staphylococcus epidermidis (strain ATCC 12228)
>P26359|SWI4_SCHPO Mating-type switching protein swi4 - Schizosaccharomyces pombe (Fission yeast)
>P13299|TEV1_BPT4 Intron-associated endonuclease 1 - Bacteriophage T4
>Q662W1|UNG_BORGA Uracil-DNA glycosylase - Borrelia garinii
>Q5F928|UVRC_NEIG1 UvrABC system protein C - Neisseria gonorrhoeae (strain ATCC 700825 / FA 1090)
>Q0B0A0|UVRC_SYNWW UvrABC system protein C - Syntrophomonas wolfei subsp. wolfei (strain Goettingen)
>Q9PCT9|Y1666_XYLFA Uncharacterized protein XF_1666 - Xylella fastidiosa
>Q725W6|Y3309_DESVH UPF0213 protein DVU_3309 - Desulfovibrio vulgaris (strain Hildenborough / ATCC 29579 / NCIMB 8303)
>P38801|YHO1_YEAST Uncharacterized protein YHR081W - Saccharomyces cerevisiae (Baker's yeast)
>Q9KR33|CRYD_VIBCH Cryptochrome DASH - Vibrio cholerae
>Q5QJC4|DCR1A_CHICK DNA cross-link repair 1A protein - Gallus gallus (Chicken)
>Q75CA4|DNL4_ASHGO DNA ligase 4 - Ashbya gossypii (Yeast) (Eremothecium gossypii)
>P00969|DNLI_BPT7 DNA ligase - Bacteriophage T7
>P57172|DNLJ_BUCAI DNA ligase - Buchnera aphidicola subsp. Acyrthosiphon pisum (Acyrthosiphon pisum symbiotic bacterium)
>A0LDY1|DNLJ_MAGSM DNA ligase - Magnetococcus sp. (strain MC-1)
>P43741|DPO1_HAEIN DNA polymerase I - Haemophilus influenzae
>Q8REB0|DPO4_FUSNN DNA polymerase IV - Fusobacterium nucleatum subsp. nucleatum
>Q4L7K8|DPO4_STAHJ DNA polymerase IV - Staphylococcus haemolyticus (strain JCSC1435)
>P28040|DPOA_SCHPO DNA polymerase alpha catalytic subunit - Schizosaccharomyces pombe (Fission yeast)
>Q4WPW2|EAF3_ASPFU Chromatin modification-related protein eaf3 - Aspergillus fumigatus (Sartorya fumigata)
>P07648|EX5C_ECOLI Exodeoxyribonuclease V gamma chain - Escherichia coli (strain K12)
>O15360|FANCA_HUMAN Fanconi anemia group A protein - Homo sapiens (Human)
>Q7NFW7|FPG_GLOVI Formamidopyrimidine-DNA glycosylase - Gloeobacter violaceus
>Q67R59|FPG_SYMTH Formamidopyrimidine-DNA glycosylase - Symbiobacterium thermophilum
>Q75C99|HAT2_ASHGO Histone acetyltransferase type B subunit 2 - Ashbya gossypii (Yeast) (Eremothecium gossypii)
>Q96PC2|IP6K3_HUMAN Inositol hexaphosphate kinase 3 - Homo sapiens (Human)
>O94395|KU70_SCHPO Protein Ku70 - Schizosaccharomyces pombe (Fission yeast)
>Q7N9N4|LIGB_PHOLL DNA ligase B - Photorhabdus luminescens subsp. laumondii
>P40469|MET18_YEAST DNA repair/transcription protein MET18/MMS19 - Saccharomyces cerevisiae (Baker's yeast)
>P32787|MG101_YEAST Mitochondrial genome maintenance protein MGM101, mitochondrial precursor - Saccharomyces cerevisiae (Baker's yeast)
>Q8PUY5|MRE11_METMA DNA double-strand break repair protein mre11 - Methanosarcina mazei (Methanosarcina frisia)
>Q9RTR0|MUTL_DEIRA DNA mismatch repair protein mutL - Deinococcus radiodurans
>Q87L05|MUTL_VIBPA DNA mismatch repair protein mutL - Vibrio parahaemolyticus
>Q4FV41|MUTS_PSYAR DNA mismatch repair protein mutS - Psychrobacter arcticum
>Q56239|MUTS_THET8 DNA mismatch repair protein mutS - Thermus thermophilus (strain HB8 / ATCC 27634 / DSM 579)
>Q9YES5|NFI_AERPE Endonuclease V - Aeropyrum pernix
>Q6BDR8|NSE4_SCHPO Non-structural maintenance of chromosome element 4 - Schizosaccharomyces pombe (Fission yeast)
>P53397|OGG1_YEAST N-glycosylase/DNA lyase [Includes: 8-oxoguanine DNA glycosylase - Saccharomyces cerevisiae (Baker's yeast)
>Q8TZV2|OGT_PYRFU Methylated-DNA--protein-cysteine methyltransferase - Pyrococcus furiosus
>Q12318|PSY3_YEAST Platinum sensitivity protein 3 - Saccharomyces cerevisiae (Baker's yeast)
>P06777|RAD1_YEAST DNA repair protein RAD1 - Saccharomyces cerevisiae (Baker's yeast)
>O29230|RAD50_ARCFU DNA double-strand break repair rad50 ATPase - Archaeoglobus fulgidus
>P25301|RAD57_YEAST DNA repair protein RAD57 - Saccharomyces cerevisiae (Baker's yeast)
>Q3JF36|RECF_NITOC DNA replication and repair protein recF - Nitrosococcus oceani (strain ATCC 19707 / NCIMB 11848)
>Q0B0Z2|RECF_SYNWW DNA replication and repair protein recF - Syntrophomonas wolfei subsp. wolfei (strain Goettingen)
>O66834|RECN_AQUAE DNA repair protein recN - Aquifex aeolicus
>Q8YPL9|RECO_ANASP DNA repair protein recO - Anabaena sp. (strain PCC 7120)
>Q3JCY9|RECO_NITOC DNA repair protein recO - Nitrosococcus oceani (strain ATCC 19707 / NCIMB 11848)
>Q2NS15|RECO_SODGM DNA repair protein recO - Sodalis glossinidius (strain morsitans)
>Q6FCG1|RECX_ACIAD Regulatory protein recX - Acinetobacter sp. (strain ADP1)
>P37866|RECX_THIFE Regulatory protein recX - Thiobacillus ferrooxidans (Acidithiobacillus ferrooxidans)
>P53034|RFC2_DROME Replication factor C subunit 2 - Drosophila melanogaster (Fruit fly)
>Q9RUV7|RUVA_DEIRA Holliday junction ATP-dependent DNA helicase ruvA - Deinococcus radiodurans
>Q8REJ7|RUVA_FUSNN Holliday junction ATP-dependent DNA helicase ruvA - Fusobacterium nucleatum subsp. nucleatum
>Q9WZ45|RUVC_THEMA Crossover junction endodeoxyribonuclease ruvC - Thermotoga maritima
>Q6P9I7|SMC6_XENLA Structural maintenance of chromosomes protein 6 - Xenopus laevis (African clawed frog)
>Q8PIJ2|SSB_XANAC Single-stranded DNA-binding protein - Xanthomonas axonopodis pv. citri
>Q6BL86|TFB4_DEBHA RNA polymerase II transcription factor B subunit 4 - Debaryomyces hansenii (Yeast) (Torulaspora hansenii)
>O51776|UVRB_BORBU UvrABC system protein B - Borrelia burgdorferi (Lyme disease spirochete)
>Q2IQH0|UVRC_ANADE UvrABC system protein C - Anaeromyxobacter dehalogenans (strain 2CP-C)
>Q1MQH2|UVRC_LAWIP UvrABC system protein C - Lawsonia intracellularis (strain PHE/MN1-00)
>Q7NBC4|UVRC_MYCGA UvrABC system protein C - Mycoplasma gallisepticum
>Q68WT1|UVRD_RICTY DNA helicase II - Rickettsia typhi
>Q08539|VH65_NPVAC Early 65 kDa protein - Autographa californica nuclear polyhedrosis virus (AcMNPV)
>Q9CXE6|XRCC3_MOUSE DNA-repair protein XRCC3 - Mus musculus (Mouse)
>Q6M0G7|AGOG_METMP N-glycosylase/DNA lyase - Methanococcus maripaludis
>Q8AYC9|CHK1_CHICK Serine/threonine-protein kinase Chk1 - Gallus gallus (Chicken)
>Q8RGW9|DISA_FUSNN DNA integrity scanning protein disA - Fusobacterium nucleatum subsp. nucleatum
>P38859|DNA2_YEAST DNA replication ATP-dependent helicase DNA2 - Saccharomyces cerevisiae (Baker's yeast)
>Q2GLI8|DNLJ_ANAPZ DNA ligase - Anaplasma phagocytophilum (strain HZ)
>Q6MRL9|DNLJ_BDEBA DNA ligase - Bdellovibrio bacteriovorus
>Q031P9|DNLJ_LACLS DNA ligase - Lactococcus lactis subsp. cremoris (strain SK11)
>Q2S459|DNLJ_SALRD DNA ligase - Salinibacter ruber (strain DSM 13855)
>Q9S1G2|DPO1_RHILE DNA polymerase I - Rhizobium leguminosarum
>P56282|DPOE2_HUMAN DNA polymerase epsilon subunit 2 - Homo sapiens (Human)
>Q12432|EAF3_YEAST Chromatin modification-related protein EAF3 - Saccharomyces cerevisiae (Baker's yeast)
>O15287|FANCG_HUMAN Fanconi anemia group G protein - Homo sapiens (Human)
>Q6APT2|FPG_DESPS Formamidopyrimidine-DNA glycosylase - Desulfotalea psychrophila
>Q6MCT3|FPG_PARUW Formamidopyrimidine-DNA glycosylase - Protochlamydia amoebophila (strain UWE25)
>Q31EB2|FPG_THICR Formamidopyrimidine-DNA glycosylase - Thiomicrospira crunogena (strain XCL-2)
>O94244|HAT2_SCHPO Histone acetyltransferase type B subunit 2 - Schizosaccharomyces pombe (Fission yeast)
>P0A1G0|IMPC1_SALTY Protein impC - Salmonella typhimurium
>Q81A92|LEXA_BACCR LexA repressor - Bacillus cereus (strain ATCC 14579 / DSM 31)
>Q9Z6W5|MUTS_CHLPN DNA mismatch repair protein mutS - Chlamydia pneumoniae (Chlamydophila pneumoniae)
>Q6AYI4|NHEJ1_RAT Non-homologous end-joining factor 1 - Rattus norvegicus (Rat)
>P54280|PMS1_SCHPO DNA mismatch repair protein pms1 - Schizosaccharomyces pombe (Fission yeast)
>O13911|PNK1_SCHPO Bifunctional polynucleotide phosphatase/kinase - Schizosaccharomyces pombe (Fission yeast)
>Q4P647|POB3_USTMA FACT complex subunit POB3 - Ustilago maydis (Smut fungus)
>P32641|RAD24_YEAST Checkpoint protein RAD24 - Saccharomyces cerevisiae (Baker's yeast)
>P62134|RAD50_METMP DNA double-strand break repair rad50 ATPase - Methanococcus maripaludis
>Q756F4|RAD52_ASHGO DNA repair and recombination protein RAD52 - Ashbya gossypii (Yeast) (Eremothecium gossypii)
>Q6BIP2|RAD5_DEBHA DNA repair protein RAD5 - Debaryomyces hansenii (Yeast) (Torulaspora hansenii)
>Q4UNG8|RECF_RICFE DNA replication and repair protein recF - Rickettsia felis (Rickettsia azadi)
>Q0BTG0|RECO_GRABC DNA repair protein recO - Granulobacter bethesdensis (strain ATCC BAA-1260 / CGDNIH1)
>Q608M9|RECO_METCA DNA repair protein recO - Methylococcus capsulatus
>Q2LVI1|RECO_SYNAS DNA repair protein recO - Syntrophus aciditrophicus (strain SB)
>Q2LYF5|RECR_SYNAS Recombination protein recR - Syntrophus aciditrophicus (strain SB)
>Q5L2U3|RECX_GEOKA Regulatory protein recX - Geobacillus kaustophilus
>Q03465|RPN4_YEAST Protein RPN4 - Saccharomyces cerevisiae (Baker's yeast)
>Q5X5R9|RUVA_LEGPA Holliday junction ATP-dependent DNA helicase ruvA - Legionella pneumophila (strain Paris)
>Q98PR2|RUVA_MYCPU Holliday junction ATP-dependent DNA helicase ruvA - Mycoplasma pulmonis
>Q8RGS0|RUVC_FUSNN Crossover junction endodeoxyribonuclease ruvC - Fusobacterium nucleatum subsp. nucleatum
>Q8FLP9|SSB_COREF Single-stranded DNA-binding protein - Corynebacterium efficiens
>Q4HYI0|TFB5_GIBZE RNA polymerase II transcription factor B subunit 5 - Gibberella zeae (Fusarium graminearum)
>Q11YP9|UVRC_CYTH3 UvrABC system protein C - Cytophaga hutchinsonii (strain ATCC 33406 / NCIMB 9469)
>Q21J16|UVRC_SACD2 UvrABC system protein C - Saccharophagus degradans (strain 2-40 / ATCC 43961 / DSM 17024)
>P33301|XRS2_YEAST DNA repair protein XRS2 - Saccharomyces cerevisiae (Baker's yeast)
>Q9UTL9|YIV5_SCHPO Uncharacterized ATP-dependent helicase C144.05 - Schizosaccharomyces pombe (Fission yeast)
>Q8NMB2|DISA_CORGL DNA integrity scanning protein disA - Corynebacterium glutamicum (Brevibacterium flavum)
>Q7Z7W5|DNL4_COPCI DNA ligase 4 - Coprinus cinereus (Inky cap fungus) (Hormographiella aspergillata)
>Q2INT9|DNLJ_ANADE DNA ligase - Anaeromyxobacter dehalogenans (strain 2CP-C)
>Q7NR81|DNLJ_CHRVO DNA ligase - Chromobacterium violaceum
>Q98KC4|DNLJ_RHILO DNA ligase - Rhizobium loti (Mesorhizobium loti)
>Q5H057|DNLJ_XANOR DNA ligase - Xanthomonas oryzae pv. oryzae
>P46835|DPO1_MYCLE DNA polymerase I - Mycobacterium leprae
>O13953|EAF3_SCHPO Chromatin modification-related protein eaf3 - Schizosaccharomyces pombe (Fission yeast)
>Q803U7|EXO1_DANRE Exonuclease 1 - Danio rerio (Zebrafish) (Brachydanio rerio)
>Q0W6I0|FEN_UNCMA Flap structure-specific endonuclease - Uncultured methanogenic archaeon RC-I
>Q1H3I3|FPG_METFK Formamidopyrimidine-DNA glycosylase - Methylobacillus flagellatus (strain KT / ATCC 51484 / DSM 6875)
>Q29FC1|GEN_DROPS Flap endonuclease GEN - Drosophila pseudoobscura (Fruit fly)
>P18641|IMPA_SALTY Protein impA - Salmonella typhimurium
>P40026|KRE29_YEAST DNA repair protein KRE29 - Saccharomyces cerevisiae (Baker's yeast)
>Q6FNX0|LCD1_CANGA DNA damage checkpoint protein LCD1 - Candida glabrata (Yeast) (Torulopsis glabrata)
>Q8U1N9|MRE11_PYRFU DNA double-strand break repair protein mre11 - Pyrococcus furiosus
>Q3ACA6|MUTL_CARHZ DNA mismatch repair protein mutL - Carboxydothermus hydrogenoformans (strain Z-2901 / DSM 6008)
>Q88UZ8|MUTL_LACPL DNA mismatch repair protein mutL - Lactobacillus plantarum
>Q6MBV4|MUTS_PARUW DNA mismatch repair protein mutS - Protochlamydia amoebophila (strain UWE25)
>O58394|NFI_PYRHO Endonuclease V - Pyrococcus horikoshii
>Q6NV18|NHEJ1_DANRE Non-homologous end-joining factor 1 - Danio rerio (Zebrafish) (Brachydanio rerio)
>P34205|PHR_CARAU Deoxyribodipyrimidine photo-lyase - Carassius auratus (Goldfish)
>Q6CWD7|POB3_KLULA FACT complex subunit POB3 - Kluyveromyces lactis (Yeast) (Candida sphaerica)
>Q96B01|R51A1_HUMAN RAD51-associated protein 1 - Homo sapiens (Human)
>Q58718|RAD50_METJA DNA double-strand break repair rad50 ATPase - Methanococcus jannaschii
>Q5ACX1|RAD5_CANAL DNA repair protein RAD5 - Candida albicans (Yeast)
>Q9HPF2|RADB_HALSA DNA repair and recombination protein radB - Halobacterium salinarium (Halobacterium halobium)
>P14746|REC1_USTMA DNA repair exonuclease REC1 - Ustilago maydis (Smut fungus)
>Q39ZS1|RECF_GEOMG DNA replication and repair protein recF - Geobacter metallireducens (strain GS-15 / ATCC 53774 / DSM 7210)
>Q83NZ4|RECF_TROW8 DNA replication and repair protein recF - Tropheryma whipplei (strain TW08/27) (Whipple's bacillus)
>A0LXS4|RUVA_GRAFK Holliday junction ATP-dependent DNA helicase ruvA - Gramella forsetii (strain KT0803)
>Q6AFB6|RUVC_LEIXX Crossover junction endodeoxyribonuclease ruvC - Leifsonia xyli subsp. xyli
>Q73LJ8|RUVC_TREDE Crossover junction endodeoxyribonuclease ruvC - Treponema denticola
>Q9J546|RUVV_FOWPV Holliday junction resolvase - Fowlpox virus (FPV)
>Q8KB47|SSB1_CHLTE Single-stranded DNA-binding protein 1 - Chlorobium tepidum
>P41848|SSP1A_CAEEL FACT complex subunit SSRP1-A - Caenorhabditis elegans
>P32776|TFB1_YEAST RNA polymerase II transcription factor B subunit 1 - Saccharomyces cerevisiae (Baker's yeast)
>Q2L0Y2|UNG_BORA1 Uracil-DNA glycosylase - Bordetella avium (strain 197N)
>O66911|UVRA_AQUAE UvrABC system protein A - Aquifex aeolicus
>Q62LS1|UVRC_BURMA UvrABC system protein C - Burkholderia mallei (Pseudomonas mallei)
>Q8NQ55|UVRC_CORGL UvrABC system protein C - Corynebacterium glutamicum (Brevibacterium flavum)
>Q1B9D1|UVRC_MYCSS UvrABC system protein C - Mycobacterium sp. (strain MCS)
>Q8YXF0|UVSE_ANASP UV DNA damage endonuclease - Anabaena sp. (strain PCC 7120)
>P40383|XRN1_SCHPO 5'-3' exoribonuclease 1 - Schizosaccharomyces pombe (Fission yeast)
>Q04841|3MG_MOUSE DNA-3-methyladenine glycosylase - Mus musculus (Mouse)
>Q9UBZ4|APEX2_HUMAN DNA-(apurinic or apyrimidinic site) lyase 2 - Homo sapiens (Human)
>Q6FJV8|ARP4_CANGA Actin-related protein 4 - Candida glabrata (Yeast) (Torulopsis glabrata)
>Q7UJB1|CRYD_RHOBA Cryptochrome DASH - Rhodopirellula baltica
>P37573|DISA_BACSU DNA integrity scanning protein disA - Bacillus subtilis
>Q6N8V0|DNAE2_RHOPA Error-prone DNA polymerase - Rhodopseudomonas palustris
>Q4A5J6|DNLJ_MYCS5 DNA ligase - Mycoplasma synoviae (strain 53)
>O08307|DPO1_CHLAU DNA polymerase I - Chloroflexus aurantiacus
>Q6CEV5|EPL1_YARLI Enhancer of polycomb-like protein 1 - Yarrowia lipolytica (Candida lipolytica)
>Q08649|ESA1_YEAST Histone acetyltransferase ESA1 - Saccharomyces cerevisiae (Baker's yeast)
>P57528|EX5C_BUCAI Exodeoxyribonuclease V gamma chain - Buchnera aphidicola subsp. Acyrthosiphon pisum (Acyrthosiphon pisum symbiotic bacterium)
>Q3ABL4|FPG_CARHZ Formamidopyrimidine-DNA glycosylase - Carboxydothermus hydrogenoformans (strain Z-2901 / DSM 6008)
>Q94361|GEI17_CAEEL E3 SUMO-protein ligase gei-17 - Caenorhabditis elegans
>P16104|H2AX_HUMAN Histone H2A.x - Homo sapiens (Human)
>Q12341|HAT1_YEAST Histone acetyltransferase type B catalytic subunit - Saccharomyces cerevisiae (Baker's yeast)
>Q9A3J2|IMUB_CAUCR Protein imuB - Caulobacter crescentus (Caulobacter vibrioides)
>Q98MD2|LEXA_RHILO LexA repressor - Rhizobium loti (Mesorhizobium loti)
>Q6DB58|LIGB_ERWCT DNA ligase B - Erwinia carotovora subsp. atroseptica (Pectobacterium atrosepticum)
>O14354|MG101_SCHPO Mitochondrial genome maintenance protein mgm101, mitochondrial precursor - Schizosaccharomyces pombe (Fission yeast)
>P87231|MUS81_SCHPO Crossover junction endonuclease mus81 - Schizosaccharomyces pombe (Fission yeast)
>Q89B33|MUTH_BUCBP DNA mismatch repair protein mutH - Buchnera aphidicola subsp. Baizongia pistaciae
>Q5FLX4|MUTL_LACAC DNA mismatch repair protein mutL - Lactobacillus acidophilus
>O83325|MUTL_TREPA DNA mismatch repair protein mutL - Treponema pallidum
>Q6AQ04|MUTS_DESPS DNA mismatch repair protein mutS - Desulfotalea psychrophila
>A0B976|MUTS_METTP DNA mismatch repair protein mutS - Methanosaeta thermophila (strain DSM 6194 / PT) (Methanothrix thermophila (strain DSM 6194 / PT)
>P74926|MUTS_THEMA DNA mismatch repair protein mutS - Thermotoga maritima
>Q1DC68|NFI_MYXXD Endonuclease V - Myxococcus xanthus (strain DK 1622)
>Q72IZ9|NFI_THET2 Endonuclease V - Thermus thermophilus (strain HB27 / ATCC BAA-163 / DSM 7039)
>Q05541|NSE3_YEAST Non-structural maintenance of chromosome element 3 - Saccharomyces cerevisiae (Baker's yeast)
>P31378|NTG1_YEAST DNA base excision repair N-glycosylase 1, mitochondrial precursor - Saccharomyces cerevisiae (Baker's yeast)
>O74944|POLK_SCHPO DNA polymerase kappa - Schizosaccharomyces pombe (Fission yeast)
>Q10264|PSO2_SCHPO DNA cross-link repair protein pso2/snm1 - Schizosaccharomyces pombe (Fission yeast)
>P06838|RAD10_YEAST DNA repair protein RAD10 - Saccharomyces cerevisiae (Baker's yeast)
>Q9YFZ1|RAD50_AERPE DNA double-strand break repair rad50 ATPase - Aeropyrum pernix
>Q59486|RECA2_LACLA Protein recA, plasmid - Lactococcus lactis subsp. lactis (Streptococcus lactis)
>P0A5U5|RECA_MYCBO Protein recA - Mycobacterium bovis
>O67837|RECG_AQUAE ATP-dependent DNA helicase recG - Aquifex aeolicus
>Q88XG5|RECX_LACPL Regulatory protein recX - Lactobacillus plantarum
>Q72K66|RECX_THET2 Regulatory protein recX - Thermus thermophilus (strain HB27 / ATCC BAA-163 / DSM 7039)
>Q89A21|REP_BUCBP ATP-dependent DNA helicase rep - Buchnera aphidicola subsp. Baizongia pistaciae
>Q10445|RHP41_SCHPO DNA repair protein rhp41 - Schizosaccharomyces pombe (Fission yeast)
>Q3Z9B3|RUVA_DEHE1 Holliday junction ATP-dependent DNA helicase ruvA - Dehalococcoides ethenogenes (strain 195)
>Q03B18|RUVA_LACC3 Holliday junction ATP-dependent DNA helicase ruvA - Lactobacillus casei (strain ATCC 334)
>Q67Q98|RUVA_SYMTH Holliday junction ATP-dependent DNA helicase ruvA - Symbiobacterium thermophilum
>Q7UPG4|RUVB_RHOBA Holliday junction ATP-dependent DNA helicase ruvB - Rhodopirellula baltica
>Q5P9D7|RUVC_ANAMM Crossover junction endodeoxyribonuclease ruvC - Anaplasma marginale (strain St. Maries)
>Q5A1D5|SPT16_CANAL FACT complex subunit SPT16 - Candida albicans (Yeast)
>Q72UU3|SSB_LEPIC Single-stranded DNA-binding protein - Leptospira interrogans serogroup Icterohaemorrhagiae serovar copenhageni
>Q4PG15|SWC4_USTMA SWR1-complex protein 4 - Ustilago maydis (Smut fungus)
>Q10988|UVE1_SCHPO UV-damage endonuclease - Schizosaccharomyces pombe (Fission yeast)
>O51413|UVRC_BORBU UvrABC system protein C - Borrelia burgdorferi (Lyme disease spirochete)
>Q9KLK4|Y3539_VIBCH UPF0213 protein VC_A0739 - Vibrio cholerae
>Q87GU3|Y5222_VIBPA UPF0213 protein VPA1222 - Vibrio parahaemolyticus
>P40028|YEN1_YEAST Uncharacterized protein YER041W - Saccharomyces cerevisiae (Baker's yeast)
>P19219|ADAA_BACSU Methylphosphotriester-DNA alkyltransferase - Bacillus subtilis
>P05050|ALKB_ECOLI Alpha-ketoglutarate-dependent dioxygenase alkB - Escherichia coli (strain K12)
>Q9UTN9|ATL1_SCHPO Alkyltransferase-like protein 1 - Schizosaccharomyces pombe (Fission yeast)
>Q9D0N7|CAF1B_MOUSE Chromatin assembly factor 1 subunit B - Mus musculus (Mouse)
>Q5QXE0|CRYD_IDILO Cryptochrome DASH - Idiomarina loihiensis
>Q06032|CST9_YEAST Chromosome stability protein 9 - Saccharomyces cerevisiae (Baker's yeast)
>Q9YMV2|DNLI_NPVLD DNA ligase - Lymantria dispar multicapsid nuclear polyhedrosis virus (LdMNPV)
>Q89FV8|DNLJ_BRAJA DNA ligase - Bradyrhizobium japonicum
>Q0RDH8|DNLJ_FRAAA DNA ligase - Frankia alni (strain ACN14a)
>Q1CTQ9|DNLJ_HELPH DNA ligase - Helicobacter pylori (strain HPAG1)
>Q6MSK8|DNLJ_MYCMS DNA ligase - Mycoplasma mycoides subsp. mycoides SC
>O67779|DPO1_AQUAE DNA polymerase I - Aquifex aeolicus
>P80194|DPO1_THECA DNA polymerase I, thermostable - Thermus caldophilus
>Q15054|DPOD3_HUMAN DNA polymerase subunit delta-3 - Homo sapiens (Human)
>P26019|DPOLA_DROME DNA polymerase alpha catalytic subunit - Drosophila melanogaster (Fruit fly)
>P42698|DR111_ARATH DNA-damage-repair/toleration protein DRT111, chloroplast precursor - Arabidopsis thaliana (Mouse-ear cress)
>Q6C626|EAF6_YARLI Chromatin modification-related protein EAF6 - Yarrowia lipolytica (Candida lipolytica)
>Q89A43|EX1_BUCBP Exodeoxyribonuclease I - Buchnera aphidicola subsp. Baizongia pistaciae
>Q9Z7G7|EX5B_CHLPN Exodeoxyribonuclease V beta chain - Chlamydia pneumoniae (Chlamydophila pneumoniae)
>P24522|GA45A_HUMAN Growth arrest and DNA-damage-inducible protein GADD45 alpha - Homo sapiens (Human)
>Q5PSV9|MDC1_MOUSE Mediator of DNA damage checkpoint protein 1 - Mus musculus (Mouse)
>Q9UVN9|MRE11_COPCI Double-strand break repair protein MRE11 - Coprinus cinereus (Inky cap fungus) (Hormographiella aspergillata)
>P20585|MSH3_HUMAN DNA mismatch repair protein Msh3 - Homo sapiens (Human)
>O70249|OGG1_RAT N-glycosylase/DNA lyase [Includes: 8-oxoguanine DNA glycosylase - Rattus norvegicus (Rat)
>O95997|PTTG1_HUMAN Securin - Homo sapiens (Human)
>P33288|RAD18_NEUCR Postreplication repair E3 ubiquitin-protein ligase rad-18 - Neurospora crassa
>Q06665|RAD34_YEAST DNA repair protein RAD34 - Saccharomyces cerevisiae (Baker's yeast)
>Q96YR5|RAD50_SULTO DNA double-strand break repair rad50 ATPase - Sulfolobus tokodaii
>Q252K0|RECF_DESHY DNA replication and repair protein recF - Desulfitobacterium hafniense (strain Y51)
>Q3IDE8|RECF_PSEHT DNA replication and repair protein recF - Pseudoalteromonas haloplanktis (strain TAC 125)
>Q67TK4|RECF_SYMTH DNA replication and repair protein recF - Symbiobacterium thermophilum
>P96130|RECG_TREPA ATP-dependent DNA helicase recG - Treponema pallidum
>Q24SV0|RECO_DESHY DNA repair protein recO - Desulfitobacterium hafniense (strain Y51)
>Q891N2|RECX_CLOTE Regulatory protein recX - Clostridium tetani
>Q9CK20|RECX_PASMU Regulatory protein recX - Pasteurella multocida
>Q5HUZ3|RUVA_CAMJR Holliday junction ATP-dependent DNA helicase ruvA - Campylobacter jejuni (strain RM1221)
>Q9AE10|RUVA_CORGL Holliday junction ATP-dependent DNA helicase ruvA - Corynebacterium glutamicum (Brevibacterium flavum)
>Q31AH1|RUVC_PROM9 Crossover junction endodeoxyribonuclease ruvC - Prochlorococcus marinus (strain MIT 9312)
>P32286|SEGA_BPT4 Endonuclease segA - Bacteriophage T4
>Q8ZSD2|SSB2_ANASP Single-stranded DNA-binding protein 2 - Anabaena sp. (strain PCC 7120)
>P56898|SSB_RHIME Single-stranded DNA-binding protein - Rhizobium meliloti (Sinorhizobium meliloti)
>Q8R6M2|SSB_THETN Single-stranded DNA-binding protein - Thermoanaerobacter tengcongensis
>Q4H2R2|SSRP1_CIOIN FACT complex subunit SSRP1 - Ciona intestinalis (Transparent sea squirt)
>Q96T88|UHRF1_HUMAN E3 ubiquitin-protein ligase UHRF1 - Homo sapiens (Human)
>Q46577|UVRA_DEIRA UvrABC system protein A - Deinococcus radiodurans
>Q6MKS2|UVRC_BDEBA UvrABC system protein C - Bdellovibrio bacteriovorus
>Q6LZA1|UVRC_METMP UvrABC system protein C - Methanococcus maripaludis
>Q6MDC8|UVRC_PARUW UvrABC system protein C - Protochlamydia amoebophila (strain UWE25)
>O83485|UVRC_TREPA UvrABC system protein C - Treponema pallidum
>Q4P209|VID21_USTMA Chromatin modification-related protein VID21 - Ustilago maydis (Smut fungus)
>P09184|VSR_ECOLI Very short patch repair protein - Escherichia coli (strain K12)
>Q57857|Y414_METJA Uncharacterized protein MJ0414 - Methanococcus jannaschii
>Q5UPY6|YL300_MIMIV Uncharacterized protein L300 - Acanthamoeba polyphaga mimivirus (APMV)
>Q9DF50|CLSPN_XENLA Claspin - Xenopus laevis (African clawed frog)
>Q651U1|CRYD_ORYSJ Cryptochrome DASH, chloroplast/mitochondrial precursor - Oryza sativa subsp. japonica (Rice)
>Q98QH2|DNLJ_MYCPU DNA ligase - Mycoplasma pulmonis
>O34996|DPO1_BACSU DNA polymerase I - Bacillus subtilis
>P21189|DPO2_ECOLI DNA polymerase II - Escherichia coli (strain K12)
>P33609|DPOLA_MOUSE DNA polymerase alpha catalytic subunit - Mus musculus (Mouse)
>Q6BKL0|EAF7_DEBHA Chromatin modification-related protein EAF7 - Debaryomyces hansenii (Yeast) (Torulaspora hansenii)
>P45157|EX5B_HAEIN Exodeoxyribonuclease V beta chain - Haemophilus influenzae
>Q75LI2|FEN1B_ORYSJ Flap endonuclease 1b - Oryza sativa subsp. japonica (Rice)
>Q2N7Y8|FPG_ERYLH Formamidopyrimidine-DNA glycosylase - Erythrobacter litoralis (strain HTCC2594)
>Q4PBE6|HAT1_USTMA Histone acetyltransferase type B catalytic subunit - Ustilago maydis (Smut fungus)
>Q6BN05|MG101_DEBHA Mitochondrial genome maintenance protein MGM101, mitochondrial precursor - Debaryomyces hansenii (Yeast) (Torulaspora hansenii)
>Q02455|MLP1_YEAST Protein MLP1 - Saccharomyces cerevisiae (Baker's yeast)
>Q7SD49|MUS81_NEUCR Crossover junction endonuclease mus-81 - Neurospora crassa
>Q9RA54|MUTL_THET8 DNA mismatch repair protein mutL - Thermus thermophilus (strain HB8 / ATCC 27634 / DSM 579)
>Q3ZYA0|MUTS_DEHSC DNA mismatch repair protein mutS - Dehalococcoides sp. (strain CBDB1)
>P38632|NSE2_YEAST E3 SUMO-protein ligase MMS21 - Saccharomyces cerevisiae (Baker's yeast)
>P36102|PAN3_YEAST PAB-dependent poly(A)-specific ribonuclease subunit PAN3 - Saccharomyces cerevisiae (Baker's yeast)
>Q09525|PME2_CAEEL Poly(ADP-ribose) polymerase pme-2 - Caenorhabditis elegans
>Q9UBT6|POLK_HUMAN DNA polymerase kappa - Homo sapiens (Human)
>P10862|RAD18_YEAST Postreplication repair E3 ubiquitin-protein ligase RAD18 - Saccharomyces cerevisiae (Baker's yeast)
>P32372|RAD4_SCHPO S-M checkpoint control protein rad4 - Schizosaccharomyces pombe (Fission yeast)
>P58302|RAD50_THEVO DNA double-strand break repair rad50 ATPase - Thermoplasma volcanium
>P62878|RBX1_MOUSE RING-box protein 1 - Mus musculus (Mouse)
>Q9X2H3|RECX_THEMA Regulatory protein recX - Thermotoga maritima
>P35244|RFA3_HUMAN Replication protein A 14 kDa subunit - Homo sapiens (Human)
>Q11Z44|RUVA_CYTH3 Holliday junction ATP-dependent DNA helicase ruvA - Cytophaga hutchinsonii (strain ATCC 33406 / NCIMB 9469)
>Q7V7T9|RUVA_PROMM Holliday junction ATP-dependent DNA helicase ruvA - Prochlorococcus marinus (strain MIT 9313)
>Q83GK0|RUVA_TROWT Holliday junction ATP-dependent DNA helicase ruvA - Tropheryma whipplei (strain Twist) (Whipple's bacillus)
>Q318C6|RUVB_PROM9 Holliday junction ATP-dependent DNA helicase ruvB - Prochlorococcus marinus (strain MIT 9312)
>Q08204|SMC5_YEAST Structural maintenance of chromosomes protein 5 - Saccharomyces cerevisiae (Baker's yeast)
>Q61E63|SPT16_CAEBR FACT complex subunit spt-16 - Caenorhabditis briggsae
>Q870Q1|SWC4_NEUCR SWR1-complex protein 4 - Neurospora crassa
>Q9PPU2|UNG_UREPA Uracil-DNA glycosylase - Ureaplasma parvum (Ureaplasma urealyticum biotype 1)
>Q83MY6|UVRC_TROWT UvrABC system protein C - Tropheryma whipplei (strain Twist) (Whipple's bacillus)
>O43543|XRCC2_HUMAN DNA-repair protein XRCC2 - Homo sapiens (Human)
>Q9DBR1|XRN2_MOUSE 5'-3' exoribonuclease 2 - Mus musculus (Mouse)
>Q8RIL3|Y1575_FUSNN UPF0213 protein FN1575 - Fusobacterium nucleatum subsp. nucleatum
>Q9UTN2|YII1_SCHPO Uncharacterized protein C139.01c - Schizosaccharomyces pombe (Fission yeast)
>O13807|DDB1_SCHPO DNA damage-binding protein 1 - Schizosaccharomyces pombe (Fission yeast)
>P18899|DDR48_YEAST Stress protein DDR48 - Saccharomyces cerevisiae (Baker's yeast)
>Q6A780|DNAE2_PROAC Error-prone DNA polymerase - Propionibacterium acnes
>Q8TWN3|DNLI_METKA DNA ligase - Methanopyrus kandleri
>Q8G830|DNLJ_BIFLO DNA ligase - Bifidobacterium longum
>Q9PQ53|DPO4_UREPA DNA polymerase IV - Ureaplasma parvum (Ureaplasma urealyticum biotype 1)
>Q6FJV4|EAF5_CANGA Chromatin modification-related protein EAF5 - Candida glabrata (Yeast) (Torulopsis glabrata)
>P57530|EX5A_BUCAI Exodeoxyribonuclease V alpha chain - Buchnera aphidicola subsp. Acyrthosiphon pisum (Acyrthosiphon pisum symbiotic bacterium)
>P53695|EXO1_SCHPO Exodeoxyribonuclease 1 - Schizosaccharomyces pombe (Fission yeast)
>Q01RU9|FPG_SOLUE Formamidopyrimidine-DNA glycosylase - Solibacter usitatus (strain Ellin6076)
>Q117D2|FPG_TRIEI Formamidopyrimidine-DNA glycosylase - Trichodesmium erythraeum (strain IMS101)
>Q6FKS5|HAT1_CANGA Histone acetyltransferase type B catalytic subunit - Candida glabrata (Yeast) (Torulopsis glabrata)
>Q6C7Q4|HAT2_YARLI Histone acetyltransferase type B subunit 2 - Yarrowia lipolytica (Candida lipolytica)
>Q9D783|KBTB5_MOUSE Kelch repeat and BTB domain-containing protein 5 - Mus musculus (Mouse)
>Q96YR6|MRE11_SULTO DNA double-strand break repair protein mre11 - Sulfolobus tokodaii
>Q72PF7|MUTL_LEPIC DNA mismatch repair protein mutL - Leptospira interrogans serogroup Icterohaemorrhagiae serovar copenhageni
>P27526|PHR_NEUCR Deoxyribodipyrimidine photo-lyase - Neurospora crassa
>P48581|RAD17_YEAST DNA damage checkpoint control protein RAD17 - Saccharomyces cerevisiae (Baker's yeast)
>Q00578|RAD25_YEAST DNA repair helicase RAD25 - Saccharomyces cerevisiae (Baker's yeast)
>Q8ZYR9|RADA_PYRAE DNA repair and recombination protein radA - Pyrobaculum aerophilum
>O50248|RADB_METMP DNA repair and recombination protein radB - Methanococcus maripaludis
>Q6ABL2|RECF_PROAC DNA replication and repair protein recF - Propionibacterium acnes
>Q5WHD7|RECO_BACSK DNA repair protein recO - Bacillus clausii (strain KSM-K16)
>Q97JI4|RECO_CLOAB DNA repair protein recO - Clostridium acetobutylicum
>Q7VNS6|RECX_HAEDU Regulatory protein recX - Haemophilus ducreyi
>P94965|RECX_MYCS2 Regulatory protein recX - Mycobacterium smegmatis (strain ATCC 700084 / mc(2)155)
>P12689|REV1_YEAST DNA repair protein REV1 - Saccharomyces cerevisiae (Baker's yeast)
>P35249|RFC4_HUMAN Replication factor C subunit 4 - Homo sapiens (Human)
>Q4FTU0|RUVA_PSYAR Holliday junction ATP-dependent DNA helicase ruvA - Psychrobacter arcticum
>P73554|RUVA_SYNY3 Holliday junction ATP-dependent DNA helicase ruvA - Synechocystis sp. (strain PCC 6803)
>Q3ZZK5|RUVC_DEHSC Crossover junction endodeoxyribonuclease ruvC - Dehalococcoides sp. (strain CBDB1)
>Q1AWE2|RUVC_RUBXD Crossover junction endodeoxyribonuclease ruvC - Rubrobacter xylanophilus (strain DSM 9941 / NBRC 16129)
>Q9Y7R4|SET1_SCHPO Histone-lysine N-methyltransferase, H3 lysine-4 specific - Schizosaccharomyces pombe (Fission yeast)
>P07072|TEV2_BPT4 Intron-associated endonuclease 2 - Bacteriophage T4
>Q5ZKH0|TF2H5_CHICK TFIIH basal transcription factor complex TTD-A subunit - Gallus gallus (Chicken)
>Q9PJF4|UVRB_CHLMU UvrABC system protein B - Chlamydia muridarum
>Q3Z770|UVRC_DEHE1 UvrABC system protein C - Dehalococcoides ethenogenes (strain 195)
>Q9K9P8|UVSE_BACHD UV DNA damage endonuclease - Bacillus halodurans
>Q756L0|VID21_ASHGO Chromatin modification-related protein VID21 - Ashbya gossypii (Yeast) (Eremothecium gossypii)
>Q6BXN0|ARP4_DEBHA Actin-related protein 4 - Debaryomyces hansenii (Yeast) (Torulaspora hansenii)
>Q8WXE1|ATRIP_HUMAN ATR-interacting protein - Homo sapiens (Human)
>Q9KS67|CRY2_VIBCH Cryptochrome-like protein cry2 - Vibrio cholerae
>P97386|DNL3_MOUSE DNA ligase 3 - Mus musculus (Mouse)
>Q6MAB5|DNLJ_PARUW DNA ligase - Protochlamydia amoebophila (strain UWE25)
>Q0I6C8|DNLJ_SYNS3 DNA ligase - Synechococcus sp. (strain CC9311)
>Q8D2B9|DNLJ_WIGBR DNA ligase - Wigglesworthia glossinidia brevipalpis
>P52027|DPO1_DEIRA DNA polymerase I - Deinococcus radiodurans
>P21951|DPOE_YEAST DNA polymerase epsilon catalytic subunit A - Saccharomyces cerevisiae (Baker's yeast)
>Q6CF40|EAF7_YARLI Chromatin modification-related protein EAF7 - Yarrowia lipolytica (Candida lipolytica)
>Q5NVA9|EME1_PONPY Crossover junction endonuclease EME1 - Pongo pygmaeus (Orangutan)
>P43572|EPL1_YEAST Enhancer of polycomb-like protein 1 - Saccharomyces cerevisiae (Baker's yeast)
>O32506|LEXA_DEIRA LexA repressor - Deinococcus radiodurans
>Q74ZB0|MEC3_ASHGO DNA damage checkpoint control protein MEC3 - Ashbya gossypii (Yeast) (Eremothecium gossypii)
>Q4P4Y2|MG101_USTMA Mitochondrial genome maintenance protein MGM101, mitochondrial precursor - Ustilago maydis (Smut fungus)
>Q58719|MRE11_METJA DNA double-strand break repair protein mre11 - Methanococcus jannaschii
>Q640B4|MUS81_XENTR Crossover junction endonuclease MUS81 - Xenopus tropicalis (Western clawed frog) (Silurana tropicalis)
>P70754|MUTL_AQUPY DNA mismatch repair protein mutL - Aquifex pyrophilus
>Q83CM9|MUTL_COXBU DNA mismatch repair protein mutL - Coxiella burnetii
>Q5UYI1|MUTS2_HALMA DNA mismatch repair protein mutS 2 - Haloarcula marismortui (Halobacterium marismortui)
>P61666|MUTS_DESVH DNA mismatch repair protein mutS - Desulfovibrio vulgaris (strain Hildenborough / ATCC 29579 / NCIMB 8303)
>Q49X88|MUTS_STAS1 DNA mismatch repair protein mutS - Staphylococcus saprophyticus subsp. saprophyticus (strain ATCC 15305 / DSM 20229)
>P57298|MUTT_BUCAI Mutator mutT protein - Buchnera aphidicola subsp. Acyrthosiphon pisum (Acyrthosiphon pisum symbiotic bacterium)
>Q08214|NTG2_YEAST DNA base excision repair N-glycosylase 2 - Saccharomyces cerevisiae (Baker's yeast)
>P30620|PSO2_YEAST DNA cross-link repair protein PSO2/SNM1 - Saccharomyces cerevisiae (Baker's yeast)
>P28706|RAD13_SCHPO DNA-repair protein rad13 - Schizosaccharomyces pombe (Fission yeast)
>P38953|RAD55_YEAST DNA repair protein RAD55 - Saccharomyces cerevisiae (Baker's yeast)
>Q54428|RECA_SPIME Protein recA - Spiroplasma melliferum
>Q7U4L8|RECF_SYNPX DNA replication and repair protein recF - Synechococcus sp. (strain WH8102)
>Q0A8Y9|RECO_ALHEH DNA repair protein recO - Alkalilimnicola ehrlichei (strain MLHE-1)
>P38630|RFC1_YEAST Replication factor C subunit 1 - Saccharomyces cerevisiae (Baker's yeast)
>P87235|RHP42_SCHPO DNA repair protein rhp42 - Schizosaccharomyces pombe (Fission yeast)
>Q06559|RS3_DROME 40S ribosomal protein S3 - Drosophila melanogaster (Fruit fly)
>Q46L68|RUVA_PROMT Holliday junction ATP-dependent DNA helicase ruvA - Prochlorococcus marinus (strain NATL2A)
>Q2LRA9|RUVA_SYNAS Holliday junction ATP-dependent DNA helicase ruvA - Syntrophus aciditrophicus (strain SB)
>Q2GLU6|RUVC_ANAPZ Crossover junction endodeoxyribonuclease ruvC - Anaplasma phagocytophilum (strain HZ)
>Q6C9M6|SWC4_YARLI SWR1-complex protein 4 - Yarrowia lipolytica (Candida lipolytica)
>Q75B93|TFB4_ASHGO RNA polymerase II transcription factor B subunit 4 - Ashbya gossypii (Yeast) (Eremothecium gossypii)
>Q0VPZ5|UVRC_ALCBS UvrABC system protein C - Alcanivorax borkumensis (strain SK2 / ATCC 700651 / DSM 11573)
>Q97LP6|UVRC_CLOAB UvrABC system protein C - Clostridium acetobutylicum
>Q57597|Y133_METJA Uncharacterized protein MJ0133 - Methanococcus jannaschii
>Q97PR7|Y1535_STRPN UPF0213 protein SP_1535 - Streptococcus pneumoniae
>Q9CEL6|YSIG_LACLA UPF0213 protein ysiG - Lactococcus lactis subsp. lactis (Streptococcus lactis)
>Q9P7X7|ARP4_SCHPO Actin-related protein 4 - Schizosaccharomyces pombe (Fission yeast)
>Q5QJC3|DCR1B_CHICK DNA cross-link repair 1B protein - Gallus gallus (Chicken)
>Q4JTH1|DNAE2_CORJK Error-prone DNA polymerase - Corynebacterium jeikeium (strain K411)
>Q8UAY9|DNE21_AGRT5 Error-prone DNA polymerase 1 - Agrobacterium tumefaciens (strain C58 / ATCC 33970)
>Q3KMM3|DNLJ_CHLTA DNA ligase - Chlamydia trachomatis (strain A/HAR-13 / ATCC VR-571B)
>Q1LNG5|DNLJ_RALME DNA ligase - Ralstonia metallidurans (strain CH34 / ATCC 43123 / DSM 2839)
>Q5KFF1|EAF3_CRYNE Chromatin modification-related protein EAF3 - Cryptococcus neoformans (Filobasidiella neoformans)
>Q976H6|FEN_SULTO Flap structure-specific endonuclease - Sulfolobus tokodaii
>Q9M2Z3|GENL2_ARATH Flap endonuclease GEN-like 2 - Arabidopsis thaliana (Mouse-ear cress)
>Q8VL13|KAIC_SYNP8 Circadian clock protein kinase kaiC - Synechococcus sp. (strain PCC 8801 / RF-1) (Cyanothece PCC 8801)
>Q06164|MMS22_YEAST Methyl methanesulfonate-sensitivity protein 22 - Saccharomyces cerevisiae (Baker's yeast)
>Q5GSP0|MUTL_WOLTR DNA mismatch repair protein mutL - Wolbachia sp. subsp. Brugia malayi (strain TRS)
>Q3ACA5|MUTS_CARHZ DNA mismatch repair protein mutS - Carboxydothermus hydrogenoformans (strain Z-2901 / DSM 6008)
>P32091|MUTT_STRAM MutT-like protein - Streptomyces ambofaciens
>Q03718|NSE5_YEAST Non-structural maintenance of chromosome element 5 - Saccharomyces cerevisiae (Baker's yeast)
>Q5KD17|POB3_CRYNE FACT complex subunit POB3 - Cryptococcus neoformans (Filobasidiella neoformans)
>P36617|RAD16_SCHPO DNA repair protein rad16 - Schizosaccharomyces pombe (Fission yeast)
>Q9HRW3|RAD50_HALSA DNA double-strand break repair rad50 ATPase - Halobacterium salinarium (Halobacterium halobium)
>Q99708|RBBP8_HUMAN Retinoblastoma-binding protein 8 - Homo sapiens (Human)
>Q8RDL3|RECF_THETN DNA replication and repair protein recF - Thermoanaerobacter tengcongensis
>Q9PHM5|RECN_CAMJE DNA repair protein recN - Campylobacter jejuni
>Q8CXD4|RECO_OCEIH DNA repair protein recO - Oceanobacillus iheyensis
>Q5PB75|RECR_ANAMM Recombination protein recR - Anaplasma marginale (strain St. Maries)
>Q9REV5|RECX_AMYMD Regulatory protein recX - Amycolatopsis mediterranei (Nocardia mediterranei)
>Q729U3|RUVA_DESVH Holliday junction ATP-dependent DNA helicase ruvA - Desulfovibrio vulgaris (strain Hildenborough / ATCC 29579 / NCIMB 8303)
>Q7MA70|RUVA_WOLSU Holliday junction ATP-dependent DNA helicase ruvA - Wolinella succinogenes
>Q2N5P5|RUVC_ERYLH Crossover junction endodeoxyribonuclease ruvC - Erythrobacter litoralis (strain HTCC2594)
>O97594|SMC3_BOVIN Structural maintenance of chromosomes protein 3 - Bos taurus (Bovine)
>Q8EWT6|SSB_MYCPE Single-stranded DNA-binding protein - Mycoplasma penetrans
>Q6CD24|TFB4_YARLI RNA polymerase II transcription factor B subunit 4 - Yarrowia lipolytica (Candida lipolytica)
>Q13404|UB2V1_HUMAN Ubiquitin-conjugating enzyme E2 variant 1 - Homo sapiens (Human)
>P40984|UBC9_SCHPO SUMO-conjugating enzyme ubc9 - Schizosaccharomyces pombe (Fission yeast)
>P18957|UVP1_ECOLX Protein uvp1 - Escherichia coli
>Q8TKS3|UVRB_METAC UvrABC system protein B - Methanosarcina acetivorans
>Q7M8K0|UVRC_WOLSU UvrABC system protein C - Wolinella succinogenes
>O67319|Y1287_AQUAE Uncharacterized protein aq_1287 - Aquifex aeolicus
>Q6C061|ARP4_YARLI Actin-related protein 4 - Yarrowia lipolytica (Candida lipolytica)
>Q07442|BDF2_YEAST Bromodomain-containing factor 2 - Saccharomyces cerevisiae (Baker's yeast)
>Q04199|CAC2_YEAST Chromatin assembly factor 1 subunit p60 - Saccharomyces cerevisiae (Baker's yeast)
>Q13620|CUL4B_HUMAN Cullin-4B - Homo sapiens (Human)
>Q5QJC2|DCR1C_CHICK Artemis protein - Gallus gallus (Chicken)
>P33194|DDB1_CERAE DNA damage-binding protein 1 - Cercopithecus aethiops (Green monkey) (Grivet)
>Q5QUT9|DNAE2_IDILO Error-prone DNA polymerase - Idiomarina loihiensis
>Q9HR35|DNLI_HALSA DNA ligase - Halobacterium salinarium (Halobacterium halobium)
>Q7NMN8|DNLJ_GLOVI DNA ligase - Gloeobacter violaceus
>Q07864|DPOE1_HUMAN DNA polymerase epsilon catalytic subunit A - Homo sapiens (Human)
>Q9UHN1|DPOG2_HUMAN DNA polymerase subunit gamma-2, mitochondrial precursor - Homo sapiens (Human)
>Q6CND0|EAF3_KLULA Chromatin modification-related protein EAF3 - Kluyveromyces lactis (Yeast) (Candida sphaerica)
>Q4JUY8|FPG_CORJK Formamidopyrimidine-DNA glycosylase - Corynebacterium jeikeium (strain K411)
>Q6BK34|HAT2_DEBHA Histone acetyltransferase type B subunit 2 - Debaryomyces hansenii (Yeast) (Torulaspora hansenii)
>Q751Y8|LCD1_ASHGO DNA damage checkpoint protein LCD1 - Ashbya gossypii (Yeast) (Eremothecium gossypii)
>P38257|MMS4_YEAST Crossover junction endonuclease MMS4 - Saccharomyces cerevisiae (Baker's yeast)
>P13712|MSI1_YEAST Chromatin assembly factor 1 subunit p50 - Saccharomyces cerevisiae (Baker's yeast)
>Q89A38|MUTL_BUCBP DNA mismatch repair protein mutL - Buchnera aphidicola subsp. Baizongia pistaciae
>Q8CXG6|MUTS_OCEIH DNA mismatch repair protein mutS - Oceanobacillus iheyensis
>Q89AJ9|PHR_BUCBP Deoxyribodipyrimidine photo-lyase - Buchnera aphidicola subsp. Baizongia pistaciae
>O32504|PPRA_DEIRA DNA repair protein pprA - Deinococcus radiodurans
>Q758W7|RAD17_ASHGO DNA damage checkpoint control protein RAD17 - Ashbya gossypii (Yeast) (Eremothecium gossypii)
>P36592|RAD22_SCHPO DNA repair and recombination protein rad22 - Schizosaccharomyces pombe (Fission yeast)
>Q8TRL1|RAD50_METAC DNA double-strand break repair rad50 ATPase - Methanosarcina acetivorans
>Q4WVM1|RAD5_ASPFU DNA repair protein rad5 - Aspergillus fumigatus (Sartorya fumigata)
>O28184|RADB_ARCFU DNA repair and recombination protein radB - Archaeoglobus fulgidus
>Q8C2Q3|RBM14_MOUSE RNA-binding protein 14 - Mus musculus (Mouse)
>P35901|RECA_MYCLE Protein recA - Mycobacterium leprae
>Q18C86|RECF_CLOD6 DNA replication and repair protein recF - Clostridium difficile (strain 630)
>Q6MAG9|RECF_PARUW DNA replication and repair protein recF - Protochlamydia amoebophila (strain UWE25)
>Q114T6|RECF_TRIEI DNA replication and repair protein recF - Trichodesmium erythraeum (strain IMS101)
>Q9A802|RECO_CAUCR DNA repair protein recO - Caulobacter crescentus (Caulobacter vibrioides)
>Q39RG3|RECO_GEOMG DNA repair protein recO - Geobacter metallireducens (strain GS-15 / ATCC 53774 / DSM 7210)
>P59211|RECX_STRLI Regulatory protein recX - Streptomyces lividans
>P40832|RUVA_MYCLE Holliday junction ATP-dependent DNA helicase ruvA - Mycobacterium leprae
>Q7U7F0|RUVA_SYNPX Holliday junction ATP-dependent DNA helicase ruvA - Synechococcus sp. (strain WH8102)
>Q4P112|RUVB1_USTMA RuvB-like helicase 1 - Ustilago maydis (Smut fungus)
>Q8FPK3|RUVC_COREF Crossover junction endodeoxyribonuclease ruvC - Corynebacterium efficiens
>Q6MFA6|RUVC_PARUW Crossover junction endodeoxyribonuclease ruvC - Protochlamydia amoebophila (strain UWE25)
>O66475|SSB_AQUAE Single-stranded DNA-binding protein - Aquifex aeolicus
>Q4WYX0|TFB5_ASPFU RNA polymerase II transcription factor B subunit 5 - Aspergillus fumigatus (Sartorya fumigata)
>O05069|TRA_HAEIN Mu-like prophage FluMu transposase A - Haemophilus influenzae
>Q7MA00|UNG_WOLSU Uracil-DNA glycosylase - Wolinella succinogenes
>Q2NJ78|UVRC_AYWBP UvrABC system protein C - Aster yellows witches'-broom phytoplasma (strain AYWB)
>Q8F479|UVRC_LEPIN UvrABC system protein C - Leptospira interrogans
>Q4UL10|UVRC_RICFE UvrABC system protein C - Rickettsia felis (Rickettsia azadi)
>Q39147|3MG_ARATH DNA-3-methyladenine glycosylase - Arabidopsis thaliana (Mouse-ear cress)
>Q9DE14|ATR_XENLA Serine/threonine-protein kinase atr - Xenopus laevis (African clawed frog)
>Q9CWI3|BCCIP_MOUSE BRCA2 and CDKN1A-interacting protein - Mus musculus (Mouse)
>P78543|BTG2_HUMAN Protein BTG2 - Homo sapiens (Human)
>P40986|CDC1_YEAST Cell division control protein 1 - Saccharomyces cerevisiae (Baker's yeast)
>Q7UXK9|DNAE2_RHOBA Error-prone DNA polymerase - Rhodopirellula baltica
>Q6YQD6|DNLJ_ONYPE DNA ligase - Onion yellows phytoplasma
>P74933|DPO1_TREPA DNA polymerase I - Treponema pallidum
>P30261|DPOD3_SCHPO DNA polymerase subunit delta-3 - Schizosaccharomyces pombe (Fission yeast)
>Q5A6Q7|EAF7_CANAL Chromatin modification-related protein EAF7 - Candida albicans (Yeast)
>Q6FM02|EME1_CANGA Crossover junction endonuclease EME1 - Candida glabrata (Yeast) (Torulopsis glabrata)
>Q6CIN8|EPL1_KLULA Enhancer of polycomb-like protein 1 - Kluyveromyces lactis (Yeast) (Candida sphaerica)
>Q31CK0|FPG_PROM9 Formamidopyrimidine-DNA glycosylase - Prochlorococcus marinus (strain MIT 9312)
>Q9UTM7|HAT1_SCHPO Histone acetyltransferase type B catalytic subunit - Schizosaccharomyces pombe (Fission yeast)
>P32351|IMPX_YEAST Sugar utilization regulatory protein IMP2 - Saccharomyces cerevisiae (Baker's yeast)
>P12956|KU70_HUMAN ATP-dependent DNA helicase 2 subunit 1 - Homo sapiens (Human)
>Q767L8|MDC1_PIG Mediator of DNA damage checkpoint protein 1 - Sus scrofa (Pig)
>P62130|MRE11_HALVO DNA double-strand break repair protein mre11 - Halobacterium volcanii (Haloferax volcanii)
>Q8XL86|MUTL_CLOPE DNA mismatch repair protein mutL - Clostridium perfringens
>Q9X2H9|NFI_THEMA Endonuclease V - Thermotoga maritima
>Q9UKK3|PARP4_HUMAN Poly [ADP-ribose] polymerase 4 - Homo sapiens (Human)
>P34409|POLK_CAEEL DNA polymerase kappa - Caenorhabditis elegans
>Q6CHI1|RAD18_YARLI Postreplication repair E3 ubiquitin-protein ligase RAD18 - Yarrowia lipolytica (Candida lipolytica)
>P06839|RAD3_YEAST DNA repair helicase RAD3 - Saccharomyces cerevisiae (Baker's yeast)
>Q1ISF4|RECO_ACIBL DNA repair protein recO - Acidobacteria bacterium (strain Ellin345)
>Q8FPD4|RECX_COREF Regulatory protein recX - Corynebacterium efficiens
>Q9CDN7|RECX_LACLA Regulatory protein recX - Lactococcus lactis subsp. lactis (Streptococcus lactis)
>Q58559|RPA_METJA Replication factor A - Methanococcus jannaschii
>Q9A3G7|RUVA_CAUCR Holliday junction ATP-dependent DNA helicase ruvA - Caulobacter crescentus (Caulobacter vibrioides)
>Q0ALX8|RUVA_MARMM Holliday junction ATP-dependent DNA helicase ruvA - Maricaulis maris (strain MCS10)
>Q7VCI6|RUVA_PROMA Holliday junction ATP-dependent DNA helicase ruvA - Prochlorococcus marinus
>O83554|RUVA_TREPA Holliday junction ATP-dependent DNA helicase ruvA - Treponema pallidum
>Q7VH56|RUVC_HELHP Crossover junction endodeoxyribonuclease ruvC - Helicobacter hepaticus
>Q7US71|RUVC_RHOBA Crossover junction endodeoxyribonuclease ruvC - Rhodopirellula baltica
>P12954|SRS2_YEAST ATP-dependent DNA helicase SRS2 - Saccharomyces cerevisiae (Baker's yeast)
>Q9PPT7|SSB_UREPA Single-stranded DNA-binding protein - Ureaplasma parvum (Ureaplasma urealyticum biotype 1)
>Q6CSS3|SWC4_KLULA SWR1-complex protein 4 - Kluyveromyces lactis (Yeast) (Candida sphaerica)
>Q98PV4|UNG_MYCPU Uracil-DNA glycosylase - Mycoplasma pulmonis
>P67078|UNG_TROWT Uracil-DNA glycosylase - Tropheryma whipplei (strain Twist) (Whipple's bacillus)
>Q9ZB21|UVB2_MYCPU UvrABC system protein B - Mycoplasma pulmonis
>P52087|UVRA_PSELE UvrABC system protein A - Pseudomonas lemoignei
>P73412|UVRA_SYNY3 UvrABC system protein A - Synechocystis sp. (strain PCC 6803)
>O26541|UVRC_METTH UvrABC system protein C - Methanobacterium thermoautotrophicum
>Q06337|VID21_YEAST Chromatin modification-related protein VID21 - Saccharomyces cerevisiae (Baker's yeast)
>Q96ZK5|Y1830_SULTO UPF0273 protein ST1830 - Sulfolobus tokodaii
>Q88VJ1|Y2058_LACPL UPF0213 protein lp_2058 - Lactobacillus plantarum
>P87175|APN2_SCHPO DNA-(apurinic or apyrimidinic site) lyase 2 - Schizosaccharomyces pombe (Fission yeast)
>Q9WY43|DISA_THEMA DNA integrity scanning protein disA - Thermotoga maritima
>Q97FQ5|DNLJ2_CLOAB DNA ligase 2 - Clostridium acetobutylicum
>Q2N9V6|DNLJ_ERYLH DNA ligase - Erythrobacter litoralis (strain HTCC2594)
>A0LI67|DNLJ_SYNFM DNA ligase - Syntrophobacter fumaroxidans (strain DSM 10017 / MPOB)
>Q55971|DPO1_SYNY3 DNA polymerase I - Synechocystis sp. (strain PCC 6803)
>Q00874|DR100_ARATH DNA-damage-repair/toleration protein DRT100 precursor - Arabidopsis thaliana (Mouse-ear cress)
>Q7SDW6|EAF6_NEUCR Chromatin modification-related protein eaf-6 - Neurospora crassa
>P43605|ECO1_YEAST N-acetyltransferase ECO1 - Saccharomyces cerevisiae (Baker's yeast)
>Q5K767|EPL1_CRYNE Enhancer of polycomb-like protein 1 - Cryptococcus neoformans (Filobasidiella neoformans)
>Q89AB3|EX5B_BUCBP Exodeoxyribonuclease V beta chain - Buchnera aphidicola subsp. Baizongia pistaciae
>Q06674|HIM1_YEAST Protein HIM1 - Saccharomyces cerevisiae (Baker's yeast)
>O51568|MFD_BORBU Transcription-repair-coupling factor - Borrelia burgdorferi (Lyme disease spirochete)
>Q23255|MRE11_CAEEL Double-strand break repair protein mre-11 - Caenorhabditis elegans
>P25847|MSH2_YEAST DNA mismatch repair protein MSH2 - Saccharomyces cerevisiae (Baker's yeast)
>Q5B8L2|MUS81_EMENI Crossover junction endonuclease mus81 - Emericella nidulans (Aspergillus nidulans)
>Q97VZ6|NFI_SULSO Endonuclease V - Sulfolobus solfataricus
>Q58924|OGT_METJA Methylated-DNA--protein-cysteine methyltransferase - Methanococcus jannaschii
>Q9Y6F1|PARP3_HUMAN Poly [ADP-ribose] polymerase 3 - Homo sapiens (Human)
>Q6CTZ8|RAD18_KLULA Postreplication repair E3 ubiquitin-protein ligase RAD18 - Kluyveromyces lactis (Yeast) (Candida sphaerica)
>O33600|RAD50_SULAC DNA double-strand break repair rad50 ATPase - Sulfolobus acidocaldarius
>P06778|RAD52_YEAST DNA repair and recombination protein RAD52 - Saccharomyces cerevisiae (Baker's yeast)
>A0LQR9|RECF_ACIC1 DNA replication and repair protein recF - Acidothermus cellulolyticus (strain ATCC 43068 / 11B)
>Q1B6C7|RECO_MYCSS DNA repair protein recO - Mycobacterium sp. (strain MCS)
>Q7UQ68|RECR_RHOBA Recombination protein recR - Rhodopirellula baltica
>O83969|RECR_TREPA Recombination protein recR - Treponema pallidum
>P19889|RLA0_DROME 60S acidic ribosomal protein P0 - Drosophila melanogaster (Fruit fly)
>Q2S5C8|RUVA_SALRD Holliday junction ATP-dependent DNA helicase ruvA - Salinibacter ruber (strain DSM 13855)
>Q31H84|RUVA_THICR Holliday junction ATP-dependent DNA helicase ruvA - Thiomicrospira crunogena (strain XCL-2)
>Q3AU83|RUVC_CHLCH Crossover junction endodeoxyribonuclease ruvC - Chlorobium chlorochromatii (strain CaD3)
>Q6FTV1|SWC4_CANGA SWR1-complex protein 4 - Candida glabrata (Yeast) (Torulopsis glabrata)
>P48561|TRF5_YEAST Poly(A) RNA polymerase protein 1 - Saccharomyces cerevisiae (Baker's yeast)
>P38319|TYDP1_YEAST Tyrosyl-DNA phosphodiesterase 1 - Saccharomyces cerevisiae (Baker's yeast)
>P47343|UNG_MYCGE Uracil-DNA glycosylase - Mycoplasma genitalium
>P04529|UVSX_BPT4 Recombination and repair protein - Bacteriophage T4
>Q7SBU6|VID21_NEUCR Chromatin modification-related protein vid-21 - Neurospora crassa
>Q59009|Y1614_METJA Uncharacterized protein MJ1614 - Methanococcus jannaschii
>Q8ZVK6|AGOG_PYRAE N-glycosylase/DNA lyase - Pyrobaculum aerophilum
>P40465|CSM2_YEAST Chromosome segregation in meiosis protein 2 - Saccharomyces cerevisiae (Baker's yeast)
>Q12086|DIN7_YEAST DNA damage-inducible protein DIN7 - Saccharomyces cerevisiae (Baker's yeast)
>Q7SB49|DNL4_NEUCR DNA ligase 4 - Neurospora crassa
>O66880|DNLJ_AQUAE DNA ligase - Aquifex aeolicus
>Q180F3|DNLJ_CLOD6 DNA ligase - Clostridium difficile (strain 630)
>Q30QV9|DNLJ_THIDN DNA ligase - Thiomicrospira denitrificans (strain ATCC 33889 / DSM 1351)
>Q9RAA9|DPO1_RICFE DNA polymerase I - Rickettsia felis (Rickettsia azadi)
>Q9W088|DPOD2_DROME DNA polymerase delta small subunit - Drosophila melanogaster (Fruit fly)
>Q6CX42|EAF5_KLULA Chromatin modification-related protein EAF5 - Kluyveromyces lactis (Yeast) (Candida sphaerica)
>Q7ZUV7|EMSY_DANRE Protein EMSY - Danio rerio (Zebrafish) (Brachydanio rerio)
>Q89AW4|END3_BUCBP Endonuclease III - Buchnera aphidicola subsp. Baizongia pistaciae
>Q9W6K2|EXO1_XENLA Exonuclease 1 - Xenopus laevis (African clawed frog)
>P55825|FPG_MYCGE Formamidopyrimidine-DNA glycosylase - Mycoplasma genitalium
>Q9PQ76|FPG_UREPA Formamidopyrimidine-DNA glycosylase - Ureaplasma parvum (Ureaplasma urealyticum biotype 1)
>P29588|GTMR_METTF G/T mismatches repair enzyme - Methanobacterium thermoformicicum
>Q8SS77|H31_ENCCU Histone H3.1 - Encephalitozoon cuniculi
>Q5KNS9|HAT1_CRYNE Histone acetyltransferase type B catalytic subunit - Cryptococcus neoformans (Filobasidiella neoformans)
>Q04437|KU80_YEAST Protein Ku80 - Saccharomyces cerevisiae (Baker's yeast)
>Q9HLR7|MRE11_THEAC DNA double-strand break repair protein mre11 - Thermoplasma acidophilum
>P43248|MSH2_DROME DNA mismatch repair protein spellchecker 1 - Drosophila melanogaster (Fruit fly)
>Q8A120|MUTL_BACTN DNA mismatch repair protein mutL - Bacteroides thetaiotaomicron
>Q5L0E4|MUTL_GEOKA DNA mismatch repair protein mutL - Geobacillus kaustophilus
>Q7MXR7|MUTS_PORGI DNA mismatch repair protein mutS - Porphyromonas gingivalis (Bacteroides gingivalis)
>Q5KEP6|NHP6_CRYNE Non-histone chromosomal protein 6 - Cryptococcus neoformans (Filobasidiella neoformans)
>Q75EN0|RAD18_ASHGO Postreplication repair E3 ubiquitin-protein ligase RAD18 - Ashbya gossypii (Yeast) (Eremothecium gossypii)
>P36632|RAD26_SCHPO DNA repair protein rad26 - Schizosaccharomyces pombe (Fission yeast)
>P62135|RAD50_NANEQ DNA double-strand break repair rad50 ATPase - Nanoarchaeum equitans
>Q6BJ51|RAD52_DEBHA DNA repair and recombination protein RAD52 - Debaryomyces hansenii (Yeast) (Torulaspora hansenii)
>Q6CJM4|RAD5_KLULA DNA repair protein RAD5 - Kluyveromyces lactis (Yeast) (Candida sphaerica)
>Q182C0|RECO_CLOD6 DNA repair protein recO - Clostridium difficile (strain 630)
>Q15PH6|RECO_PSEA6 DNA repair protein recO - Pseudoalteromonas atlantica (strain T6c / BAA-1087)
>Q5N4L9|RECO_SYNP6 DNA repair protein recO - Synechococcus sp. (strain ATCC 27144 / PCC 6301 / SAUG 1402/1) (Anacystis nidulans)
>P38927|REV7_YEAST Protein REV7 - Saccharomyces cerevisiae (Baker's yeast)
>Q8G6B8|RUVA_BIFLO Holliday junction ATP-dependent DNA helicase ruvA - Bifidobacterium longum
>Q7NG73|RUVC_GLOVI Crossover junction endodeoxyribonuclease ruvC - Gloeobacter violaceus
>Q4FTV0|RUVC_PSYAR Crossover junction endodeoxyribonuclease ruvC - Psychrobacter arcticum
>Q9RY51|SSB_DEIRA Single-stranded DNA-binding protein - Deinococcus radiodurans
>Q9UUB7|SWI5_SCHPO Mating-type switching protein swi5 - Schizosaccharomyces pombe (Fission yeast)
>O13600|SWS1_SCHPO Zinc finger SWIM domain-containing protein sws1 - Schizosaccharomyces pombe (Fission yeast)
>Q75B51|TFB2_ASHGO RNA polymerase II transcription factor B subunit 2 - Ashbya gossypii (Yeast) (Eremothecium gossypii)
>Q9HDW3|TFB5_SCHPO RNA polymerase II transcription factor B subunit 5 - Schizosaccharomyces pombe (Fission yeast)
>Q9HMT9|UVRB_HALSA UvrABC system protein B - Halobacterium salinarium (Halobacterium halobium)
>Q6F216|UVRC_MESFL UvrABC system protein C - Mesoplasma florum (Acholeplasma florum)
>Q2S280|UVRC_SALRD UvrABC system protein C - Salinibacter ruber (strain DSM 13855)
>Q4WP03|VID21_ASPFU Chromatin modification-related protein vid21 - Aspergillus fumigatus (Sartorya fumigata)
>P36639|8ODP_HUMAN 7,8-dihydro-8-oxoguanine triphosphatase - Homo sapiens (Human)
>P19220|ADAB_BACSU Methylated-DNA--protein-cysteine methyltransferase - Bacillus subtilis
>Q5Z987|ATR_ORYSJ Serine/threonine-protein kinase ATR - Oryza sativa subsp. japonica (Rice)
>Q9HAW4|CLSPN_HUMAN Claspin - Homo sapiens (Human)
>Q98E34|DNAE2_RHILO Error-prone DNA polymerase - Rhizobium loti (Mesorhizobium loti)
>Q93IZ8|DNLJ2_STRCO DNA ligase 2 - Streptomyces coelicolor
>Q8EWL9|DNLJ_MYCPE DNA ligase - Mycoplasma penetrans
>Q04GN6|DNLJ_OENOB DNA ligase - Oenococcus oeni (strain BAA-331 / PSU-1)
>Q97MB3|DPO4_CLOAB DNA polymerase IV - Clostridium acetobutylicum
>P47128|EAF6_YEAST Chromatin modification-related protein EAF6 - Saccharomyces cerevisiae (Baker's yeast)
>Q75B88|EME1_ASHGO Crossover junction endonuclease EME1 - Ashbya gossypii (Yeast) (Eremothecium gossypii)
>Q4I5V3|EPL1_GIBZE Enhancer of polycomb-like protein 1 - Gibberella zeae (Fusarium graminearum)
>P04995|EX1_ECOLI Exodeoxyribonuclease I - Escherichia coli (strain K12)
>Q59752|FPG_RHIME Formamidopyrimidine-DNA glycosylase - Rhizobium meliloti (Sinorhizobium meliloti)
>Q6CPQ8|MUS81_KLULA Crossover junction endonuclease MUS81 - Kluyveromyces lactis (Yeast) (Candida sphaerica)
>Q662F3|MUTL_BORGA DNA mismatch repair protein mutL - Borrelia garinii
>Q9HSM6|MUTL_HALSA DNA mismatch repair protein mutL - Halobacterium salinarium (Halobacterium halobium)
>P74925|MUTL_THEMA DNA mismatch repair protein mutL - Thermotoga maritima
>Q8K9D2|MUTS_BUCAP DNA mismatch repair protein mutS - Buchnera aphidicola subsp. Schizaphis graminum
>Q4PIR3|NSE2_SCHPO E3 SUMO-protein ligase nse2 - Schizosaccharomyces pombe (Fission yeast)
>O26715|OGT_METTH Methylated-DNA--protein-cysteine methyltransferase - Methanobacterium thermoautotrophicum
>Q02099|RAD3_SCHPO Protein kinase rad3 - Schizosaccharomyces pombe (Fission yeast)
>Q9HLR8|RAD50_THEAC DNA double-strand break repair rad50 ATPase - Thermoplasma acidophilum
>Q7MV45|RECR_PORGI Recombination protein recR - Porphyromonas gingivalis (Bacteroides gingivalis)
>Q9PR56|RECR_UREPA Recombination protein recR - Ureaplasma parvum (Ureaplasma urealyticum biotype 1)
>Q3ABX9|RUVA_CARHZ Holliday junction ATP-dependent DNA helicase ruvA - Carboxydothermus hydrogenoformans (strain Z-2901 / DSM 6008)
>Q4JVD8|RUVA_CORJK Holliday junction ATP-dependent DNA helicase ruvA - Corynebacterium jeikeium (strain K411)
>Q9USV1|SFR1_SCHPO Swi5-dependent recombination DNA repair protein 1 - Schizosaccharomyces pombe (Fission yeast)
>O13710|SMC5_SCHPO Structural maintenance of chromosomes protein 5 - Schizosaccharomyces pombe (Fission yeast)
>Q10213|SRS2_SCHPO ATP-dependent DNA helicase srs2 - Schizosaccharomyces pombe (Fission yeast)
>Q8KAM2|SSB2_CHLTE Single-stranded DNA-binding protein 2 - Chlorobium tepidum
>Q9ZJY2|SSB_HELPJ Single-stranded DNA-binding protein - Helicobacter pylori J99 (Campylobacter pylori J99)
>P59932|SSB_RHOBA Single-stranded DNA-binding protein - Rhodopirellula baltica
>O83101|SSB_TREPA Single-stranded DNA-binding protein - Treponema pallidum
>Q05344|SSRP1_DROME FACT complex subunit Ssrp1 - Drosophila melanogaster (Fruit fly)
>Q4HY90|SWC4_GIBZE SWR1-complex protein 4 - Gibberella zeae (Fusarium graminearum)
>P10186|UNG_HHV11 Uracil-DNA glycosylase - Human herpesvirus 1 (strain 17) (HHV-1) (Human herpes simplex virus 1)
>Q8G6E0|UVRC_BIFLO UvrABC system protein C - Bifidobacterium longum
>Q2NGT2|UVRC_METST UvrABC system protein C - Methanosphaera stadtmanae (strain DSM 3091)
>Q6C7K8|VID21_YARLI Chromatin modification-related protein VID21 - Yarrowia lipolytica (Candida lipolytica)
>Q56829|VSX2_XANOR XorII very short patch repair endonuclease - Xanthomonas oryzae pv. oryzae
>Q9YE60|AGOG_AERPE N-glycosylase/DNA lyase - Aeropyrum pernix
>Q10241|CMB1_SCHPO Mismatch-binding protein cmb1 - Schizosaccharomyces pombe (Fission yeast)
>Q5K9S5|DNL4_CRYNE DNA ligase 4 - Cryptococcus neoformans (Filobasidiella neoformans)
>Q4P827|EAF3_USTMA Chromatin modification-related protein EAF3 - Ustilago maydis (Smut fungus)
>P07059|END2_BPT4 Endonuclease II - Bacteriophage T4
>Q24558|EXO1_DROME Exonuclease 1 - Drosophila melanogaster (Fruit fly)
>Q9HB96|FANCE_HUMAN Fanconi anemia group E protein - Homo sapiens (Human)
>Q8EPE6|FPG_OCEIH Formamidopyrimidine-DNA glycosylase - Oceanobacillus iheyensis
>Q9X3X1|FPG_ZYMMO Formamidopyrimidine-DNA glycosylase - Zymomonas mobilis
>P47119|HAM1_YEAST Protein HAM1 - Saccharomyces cerevisiae (Baker's yeast)
>Q750F5|HAT1_ASHGO Histone acetyltransferase type B catalytic subunit - Ashbya gossypii (Yeast) (Eremothecium gossypii)
>Q6CUV9|LCD1_KLULA DNA damage checkpoint protein LCD1 - Kluyveromyces lactis (Yeast) (Candida sphaerica)
>Q5NR31|LEXA_ZYMMO LexA repressor - Zymomonas mobilis
>O74502|MSH6_SCHPO DNA mismatch repair protein msh6 - Schizosaccharomyces pombe (Fission yeast)
>Q9RP66|MUTL_CAUCR DNA mismatch repair protein mutL - Caulobacter crescentus (Caulobacter vibrioides)
>P96724|NFI_BACSU Endonuclease V - Bacillus subtilis
>Q973C7|OGT_SULTO Methylated-DNA--protein-cysteine methyltransferase - Sulfolobus tokodaii
>P20457|PRI2_YEAST DNA primase large subunit - Saccharomyces cerevisiae (Baker's yeast)
>P32628|RAD23_YEAST UV excision repair protein RAD23 - Saccharomyces cerevisiae (Baker's yeast)
>Q8TXI4|RAD50_METKA DNA double-strand break repair rad50 ATPase - Methanopyrus kandleri
>O93748|RADA_CENSY DNA repair and recombination protein radA - Cenarchaeum symbiosum
>O25943|RECN_HELPY DNA repair protein recN - Helicobacter pylori (Campylobacter pylori)
>Q9Z7W5|RECO_CHLPN DNA repair protein recO - Chlamydia pneumoniae (Chlamydophila pneumoniae)
>P35926|REF_BPP1 Recombination enhancement function protein - Bacteriophage P1
>Q8EWC5|RUVA_MYCPE Holliday junction ATP-dependent DNA helicase ruvA - Mycoplasma penetrans
>O83530|RUVC_TREPA Crossover junction endodeoxyribonuclease ruvC - Treponema pallidum
>Q8XH44|SSB_CLOPE Single-stranded DNA-binding protein - Clostridium perfringens
>Q8VD76|TF2H3_MOUSE TFIIH basal transcription factor complex p34 subunit - Mus musculus (Mouse)
>Q92547|TOPB1_HUMAN DNA topoisomerase 2-binding protein 1 - Homo sapiens (Human)
>Q8FPQ4|UNG_COREF Uracil-DNA glycosylase - Corynebacterium efficiens
>Q49426|Y360_MYCGE Uncharacterized protein MG360 - Mycoplasma genitalium
>P21320|DINIR_ECOLX DinI-like protein in retron EC67 - Escherichia coli
>Q73MH0|DNLJ_TREDE DNA ligase - Treponema denticola
>Q6KZW2|DPO4_PICTO DNA polymerase IV - Picrophilus torridus
>Q7Z5Q5|DPOLN_HUMAN DNA polymerase nu - Homo sapiens (Human)
>P39995|EAF5_YEAST Chromatin modification-related protein EAF5 - Saccharomyces cerevisiae (Baker's yeast)
>Q7Z589|EMSY_HUMAN Protein EMSY - Homo sapiens (Human)
>Q89AB2|EX5A_BUCBP Exodeoxyribonuclease V alpha chain - Buchnera aphidicola subsp. Baizongia pistaciae
>P39875|EXO1_YEAST Exodeoxyribonuclease 1 - Saccharomyces cerevisiae (Baker's yeast)
>Q4FUU7|FPG_PSYAR Formamidopyrimidine-DNA glycosylase - Psychrobacter arcticum
>P13010|KU86_HUMAN ATP-dependent DNA helicase 2 subunit 2 - Homo sapiens (Human)
>O95243|MBD4_HUMAN Methyl-CpG-binding domain protein 4 - Homo sapiens (Human)
>P38633|MED31_YEAST Mediator of RNA polymerase II transcription subunit 31 - Saccharomyces cerevisiae (Baker's yeast)
>Q754C9|MUS81_ASHGO Crossover junction endonuclease MUS81 - Ashbya gossypii (Yeast) (Eremothecium gossypii)
>Q89A45|MUTY_BUCBP A/G-specific adenine glycosylase - Buchnera aphidicola subsp. Baizongia pistaciae
>O27970|OGT_ARCFU Methylated-DNA--protein-cysteine methyltransferase - Archaeoglobus fulgidus
>P40352|RAD26_YEAST DNA repair and recombination protein RAD26 - Saccharomyces cerevisiae (Baker's yeast)
>Q9UZC8|RAD50_PYRAB DNA double-strand break repair rad50 ATPase - Pyrococcus abyssi
>Q7S1P9|RAD5_NEUCR DNA repair protein rad-5 - Neurospora crassa
>Q2NHD1|RADB_METST DNA repair and recombination protein radB - Methanosphaera stadtmanae (strain DSM 3091)
>Q8FUL4|RECF_COREF DNA replication and repair protein recF - Corynebacterium efficiens
>Q602N2|RECF_METCA DNA replication and repair protein recF - Methylococcus capsulatus
>Q1AVW2|RECO_RUBXD DNA repair protein recO - Rubrobacter xylanophilus (strain DSM 9941 / NBRC 16129)
>Q0AWP3|RECO_SYNWW DNA repair protein recO - Syntrophomonas wolfei subsp. wolfei (strain Goettingen)
>Q5ZRX0|RECR_LEGPH Recombination protein recR - Legionella pneumophila subsp. pneumophila (strain Philadelphia 1 / ATCC 33152 / DSM 7513)
>P74533|RECR_SYNY3 Recombination protein recR - Synechocystis sp. (strain PCC 6803)
>Q92372|RFA1_SCHPO Replication factor-A protein 1 - Schizosaccharomyces pombe (Fission yeast)
>Q6AFB5|RUVA_LEIXX Holliday junction ATP-dependent DNA helicase ruvA - Leifsonia xyli subsp. xyli
>Q5AGZ9|RUVB2_CANAL RuvB-like helicase 2 - Candida albicans (Yeast)
>Q9RX75|RUVC_DEIRA Crossover junction endodeoxyribonuclease ruvC - Deinococcus radiodurans
>P38324|SLX1_YEAST Structure-specific endonuclease SLX1 - Saccharomyces cerevisiae (Baker's yeast)
>Q38961|SNM1_ARATH DNA cross-link repair protein SNM1 - Arabidopsis thaliana (Mouse-ear cress)
>P32558|SPT16_YEAST FACT complex subunit SPT16 - Saccharomyces cerevisiae (Baker's yeast)
>Q8A7M7|SSB_BACTN Single-stranded DNA-binding protein - Bacteroides thetaiotaomicron
>P54622|SSB_DROME Single-stranded DNA-binding protein, mitochondrial precursor - Drosophila melanogaster (Fruit fly)
>Q4P985|TFB5_USTMA RNA polymerase II transcription factor B subunit 5 - Ustilago maydis (Smut fungus)
>P53766|UNG_DICDI Uracil-DNA glycosylase - Dictyostelium discoideum (Slime mold)
>Q8EUN2|UVRB_MYCPE UvrABC system protein B - Mycoplasma penetrans
>Q9HMU5|UVRC_HALSA UvrABC system protein C - Halobacterium salinarium (Halobacterium halobium)
>Q9WYA3|UVRC_THEMA UvrABC system protein C - Thermotoga maritima
>Q5A119|VID21_CANAL Chromatin modification-related protein VID21 - Candida albicans (Yeast)
>Q7MZ08|Y4503_PHOLL UPF0213 protein plu4503 - Photorhabdus luminescens subsp. laumondii
>Q4P2E8|ARP4_USTMA Actin-related protein 4 - Ustilago maydis (Smut fungus)
>P45951|ARP_ARATH Apurinic endonuclease-redox protein - Arabidopsis thaliana (Mouse-ear cress)
>P35817|BDF1_YEAST Bromodomain-containing factor 1 - Saccharomyces cerevisiae (Baker's yeast)
>Q9H040|CA124_HUMAN Zinc finger RAD18 domain-containing protein C1orf124 - Homo sapiens (Human)
>P0C242|CCNO_MOUSE Cyclin-O - Mus musculus (Mouse)
>Q8C7W7|DCR1B_MOUSE DNA cross-link repair 1B protein - Mus musculus (Mouse)
>Q90YB1|DNL4_CHICK DNA ligase 4 - Gallus gallus (Chicken)
>Q72BM7|DNLJ_DESVH DNA ligase - Desulfovibrio vulgaris (strain Hildenborough / ATCC 29579 / NCIMB 8303)
>Q9WXV5|DNLJ_THEMA DNA ligase - Thermotoga maritima
>Q03468|ERCC6_HUMAN DNA excision repair protein ERCC-6 - Homo sapiens (Human)
>P04521|EXO1_BPT4 Exonuclease subunit 1 - Bacteriophage T4
>Q6FE90|FPG_ACIAD Formamidopyrimidine-DNA glycosylase - Acinetobacter sp. (strain ADP1)
>Q0AVE3|FPG_SYNWW Formamidopyrimidine-DNA glycosylase - Syntrophomonas wolfei subsp. wolfei (strain Goettingen)
>Q6TDU1|MGMT_CANFA Methylated-DNA--protein-cysteine methyltransferase - Canis familiaris (Dog)
>Q3A504|MUTL_PELCD DNA mismatch repair protein mutL - Pelobacter carbinolicus (strain DSM 2380 / Gra Bd 1)
>Q88UZ7|MUTS_LACPL DNA mismatch repair protein mutS - Lactobacillus plantarum
>Q7UP05|MUTS_RHOBA DNA mismatch repair protein mutS - Rhodopirellula baltica
>Q06148|NEJ1_YEAST Non-homologous end-joining protein 1 - Saccharomyces cerevisiae (Baker's yeast)
>O30108|NFI_ARCFU Endonuclease V - Archaeoglobus fulgidus
>Q8ZYP2|NFI_PYRAE Endonuclease V - Pyrobaculum aerophilum
>P18493|PARP1_BOVIN Poly [ADP-ribose] polymerase 1 - Bos taurus (Bovine)
>P57386|PHR_BUCAI Deoxyribodipyrimidine photo-lyase - Buchnera aphidicola subsp. Acyrthosiphon pisum (Acyrthosiphon pisum symbiotic bacterium)
>Q9TXQ1|PME5_CAEEL Poly(ADP-ribose) polymerase pme-5 - Caenorhabditis elegans
>Q5AYE3|POB3_EMENI FACT complex subunit pob3 - Emericella nidulans (Aspergillus nidulans)
>Q9MBA3|RAD17_ARATH Cell cycle checkpoint protein RAD17 - Arabidopsis thaliana (Mouse-ear cress)
>Q753V5|RAD5_ASHGO DNA repair protein RAD5 - Ashbya gossypii (Yeast) (Eremothecium gossypii)
>O83049|RECF_TREPA DNA replication and repair protein recF - Treponema pallidum
>Q5KX15|RECO_GEOKA DNA repair protein recO - Geobacillus kaustophilus
>Q3A8N7|RECO_PELCD DNA repair protein recO - Pelobacter carbinolicus (strain DSM 2380 / Gra Bd 1)
>O67455|RECR_AQUAE Recombination protein recR - Aquifex aeolicus
>Q9JZ92|RECR_NEIMB Recombination protein recR - Neisseria meningitidis serogroup B
>Q7NCU2|RUVA_GLOVI Holliday junction ATP-dependent DNA helicase ruvA - Gloeobacter violaceus
>Q04GA2|RUVA_OENOB Holliday junction ATP-dependent DNA helicase ruvA - Oenococcus oeni (strain BAA-331 / PSU-1)
>Q53H47|SETMR_HUMAN Histone-lysine N-methyltransferase SETMAR - Homo sapiens (Human)
>P23246|SFPQ_HUMAN Splicing factor, proline- and glutamine-rich - Homo sapiens (Human)
>Q98PV9|SSB_MYCPU Single-stranded DNA-binding protein - Mycoplasma pulmonis
>Q06182|SWI10_SCHPO Mating-type switching protein swi10 - Schizosaccharomyces pombe (Fission yeast)
>P09307|UNG_VZVD Uracil-DNA glycosylase - Varicella-zoster virus (strain Dumas) (HHV-3) (Human herpesvirus 3)
>Q9P2Y5|UVRAG_HUMAN UV radiation resistance-associated gene protein - Homo sapiens (Human)
>O67887|UVRC_AQUAE UvrABC system protein C - Aquifex aeolicus
>Q7NFD4|UVRC_GLOVI UvrABC system protein C - Gloeobacter violaceus
>Q8EWS6|UVRC_MYCPE UvrABC system protein C - Mycoplasma penetrans
>P03695|VHED_BPT4 Single-stranded DNA-binding protein - Bacteriophage T4
>Q09708|YAGG_SCHPO Uncharacterized protein C12G12.16c - Schizosaccharomyces pombe (Fission yeast)
>P05100|3MG1_ECOLI DNA-3-methyladenine glycosylase 1 - Escherichia coli (strain K12)
>P51173|APEA_DICDI DNA-(apurinic or apyrimidinic site) lyase - Dictyostelium discoideum (Slime mold)
>Q10002|APN1_CAEEL DNA-(apurinic or apyrimidinic site) lyase - Caenorhabditis elegans
>P61802|APTX_CIOIN Aprataxin - Ciona intestinalis (Transparent sea squirt)
>O74833|DNL4_SCHPO DNA ligase 4 - Schizosaccharomyces pombe (Fission yeast)
>Q4WDF1|EPL1_ASPFU Enhancer of polycomb-like protein 1 - Aspergillus fumigatus (Sartorya fumigata)
>Q9NW38|FANCL_HUMAN E3 ubiquitin-protein ligase FANCL - Homo sapiens (Human)
>Q6Q5K6|HUG1_YEAST MEC1-mediated checkpoint protein HUG1 - Saccharomyces cerevisiae (Baker's yeast)
>P78955|HUS1_SCHPO Checkpoint protein hus1 - Schizosaccharomyces pombe (Fission yeast)
>Q49V12|MFD_STAS1 Transcription-repair-coupling factor - Staphylococcus saprophyticus subsp. saprophyticus (strain ATCC 15305 / DSM 20229)
>Q9YFY8|MRE11_AERPE DNA double-strand break repair protein mre11 - Aeropyrum pernix
>Q9Y2M0|MTMRF_HUMAN Coiled-coil domain-containing protein MTMR15 - Homo sapiens (Human)
>Q7VN43|MUTL_HAEDU DNA mismatch repair protein mutL - Haemophilus ducreyi
>O43070|NBS1_SCHPO DNA repair and telomere maintenance protein nbs1 - Schizosaccharomyces pombe (Fission yeast)
>P07271|PIF1_YEAST DNA repair and recombination protein PIF1, mitochondrial precursor - Saccharomyces cerevisiae (Baker's yeast)
>Q9N4H4|PME1_CAEEL Poly(ADP-ribose) polymerase pme-1 - Caenorhabditis elegans
>Q9JLV6|PNKP_MOUSE Bifunctional polynucleotide phosphatase/kinase - Mus musculus (Mouse)
>Q6BLM3|RAD18_DEBHA Postreplication repair E3 ubiquitin-protein ligase RAD18 - Debaryomyces hansenii (Yeast) (Torulaspora hansenii)
>Q5JHN1|RAD50_PYRKO DNA double-strand break repair rad50 ATPase - Pyrococcus kodakaraensis (Thermococcus kodakaraensis)
>Q6C2R8|RAD5_YARLI DNA repair protein RAD5 - Yarrowia lipolytica (Candida lipolytica)
>Q4JYF5|RECF_CORJK DNA replication and repair protein recF - Corynebacterium jeikeium (strain K411)
>Q8RB48|RECO_THETN DNA repair protein recO - Thermoanaerobacter tengcongensis
>O94762|RECQ5_HUMAN ATP-dependent DNA helicase Q5 - Homo sapiens (Human)
>Q7NXM0|RECX_CHRVO Regulatory protein recX - Chromobacterium violaceum
>P40937|RFC5_HUMAN Replication factor C subunit 5 - Homo sapiens (Human)
>P70827|RUVA_BORBU Holliday junction ATP-dependent DNA helicase ruvA - Borrelia burgdorferi (Lyme disease spirochete)
>Q7VIU0|RUVA_HELHP Holliday junction ATP-dependent DNA helicase ruvA - Helicobacter hepaticus
>Q3ABX8|RUVC_CARHZ Crossover junction endodeoxyribonuclease ruvC - Carboxydothermus hydrogenoformans (strain Z-2901 / DSM 6008)
>Q2RZ65|RUVC_SALRD Crossover junction endodeoxyribonuclease ruvC - Salinibacter ruber (strain DSM 13855)
>Q8D387|RUVC_WIGBR Crossover junction endodeoxyribonuclease ruvC - Wigglesworthia glossinidia brevipalpis
>P35208|SPT10_YEAST Protein SPT10 - Saccharomyces cerevisiae (Baker's yeast)
>O51141|SSB_BORBU Single-stranded DNA-binding protein - Borrelia burgdorferi (Lyme disease spirochete)
>Q55499|SSB_SYNY3 Single-stranded DNA-binding protein - Synechocystis sp. (strain PCC 6803)
>Q9Z985|UVRA_CHLPN UvrABC system protein A - Chlamydia pneumoniae (Chlamydophila pneumoniae)
>Q98I01|UVRB_RHILO UvrABC system protein B - Rhizobium loti (Mesorhizobium loti)
>Q24WC0|UVRC_DESHY UvrABC system protein C - Desulfitobacterium hafniense (strain Y51)
>Q12W02|UVRC_METBU UvrABC system protein C - Methanococcoides burtonii (strain DSM 6242)
>Q5NPR4|UVRC_ZYMMO UvrABC system protein C - Zymomonas mobilis
>Q9RTE6|UVSE_DEIRA UV DNA damage endonuclease - Deinococcus radiodurans
>Q18FI4|Q18FI4_HALWD DNA repair and recombination protein RadB - Haloquadratum walsbyi (strain DSM 16790)
>A0B9I5|A0B9I5_METTP Methylated-DNA--protein-cysteine methyltransferase - Methanosaeta thermophila (strain DSM 6194 / PT) (Methanothrix thermophila (s
>Q2FSR3|Q2FSR3_METHJ ATPase - Methanospirillum hungatei (strain JF-1 / DSM 864)
>O26694|O26694_METTH Conserved protein - Methanobacterium thermoautotrophicum
>O27790|O27790_METTH DNA mismatch recognition protein MutS - Methanobacterium thermoautotrophicum
>Q4JB87|Q4JB87_SULAC Conserved protein - Sulfolobus acidocaldarius
>Q8PX48|Q8PX48_METMA DNA mismatch repair protein - Methanosarcina mazei (Methanosarcina frisia)
>Q2FM55|Q2FM55_METHJ Endonuclease IV - Methanospirillum hungatei (strain JF-1 / DSM 864)
>Q5EM38|Q5EM38_9FUNG Orf122 - Mortierella verticillata
>Q6CCQ7|Q6CCQ7_YARLI Yarrowia lipolytica chromosome C of strain CLIB122 of Yarrowia lipolytica - Yarrowia lipolytica (Candida lipolytica)
>Q8SQT2|Q8SQT2_ENCCU DNA LYASE/ENDONUCLEASE 4 - Encephalitozoon cuniculi
>Q2UKU7|Q2UKU7_ASPOR ATP-dependent DNA ligase I - Aspergillus oryzae
>O43594|O43594_HUMAN Ku86 autoantigen related protein 1 - Homo sapiens (Human)
>Q54QM4|Q54QM4_DICDI BRCT domain-containing protein - Dictyostelium discoideum (Slime mold)
>Q7Q8E2|Q7Q8E2_ANOGA AGAP008673-PA - Anopheles gambiae str. PEST
>Q6WD99|Q6WD99_GIALA Mlh1 - Giardia lamblia (Giardia intestinalis)
>Q7Q013|Q7Q013_ANOGA AGAP012192-PA - Anopheles gambiae str. PEST
>Q5CP43|Q5CP43_CRYHO Uracil-DNA glycosylase - Cryptosporidium hominis
>Q5DCG8|Q5DCG8_SCHJA SJCHGC07325 protein - Schistosoma japonicum (Blood fluke)
>Q9BIF9|Q9BIF9_CERCA Xanthine dehydrogenase - Ceratitis capitata (Mediterranean fruit fly)
>Q8M0C6|Q8M0C6_AMOPA Orf250 - Amoebidium parasiticum
>Q95151|Q95151_CANFA BRCA2 - Canis familiaris (Dog)
>Q38422|Q38422_BPSP1 ORF 1 - Bacteriophage SP01
>Q4ZC94|Q4ZC94_9CAUD ORF042 - Staphylococcus phage 37
>Q0ILG3|Q0ILG3_9CAUD SegH - Enterobacteria phage LZ2
>Q9MA35|Q9MA35_ARATH T20M3.18 protein - Arabidopsis thaliana (Mouse-ear cress)
>Q9XGD0|Q9XGD0_MAIZE MUS2 protein - Zea mays (Maize)
>Q712D5|Q712D5_ORYSA Cryptochrome 2 - Oryza sativa (Rice)
>Q3E9T6|Q3E9T6_ARATH Uncharacterized protein At4g31150.2 - Arabidopsis thaliana (Mouse-ear cress)
>Q652J5|Q652J5_ORYSJ Deoxyribodipyrimidine photolyase family protein-like - Oryza sativa subsp. japonica (Rice)
>Q0IAN6|Q0IAN6_SYNS3 ATP-dependent DNA helicase RecG - Synechococcus sp. (strain CC9311)
>Q0LXL6|Q0LXL6_9CAUL Excinuclease ABC, C subunit-like - Caulobacter sp. K31
>Q1N612|Q1N612_9GAMM DNA polymerase IV - Oceanobacter sp. RED65
>Q1WT52|Q1WT52_LACS1 Single-stranded-DNA-specific exonuclease - Lactobacillus salivarius subsp. salivarius (strain UCC118)
>Q41FG1|Q41FG1_9BACI ATP-dependent deoxyribonuclease subunit B - Exiguobacterium sibiricum 255-15
>Q1IIX8|Q1IIX8_ACIBL Single-stranded-DNA-specific exonuclease RecJ - Acidobacteria bacterium (strain Ellin345)
>Q21J64|Q21J64_SACD2 DNA helicase/exodeoxyribonuclease V, subunit A - Saccharophagus degradans (strain 2-40 / ATCC 43961 / DSM 17024)
>Q3VTK0|Q3VTK0_PROAE UvrD/REP helicase - Prosthecochloris aestuarii DSM 271
>Q1VKU2|Q1VKU2_9FLAO DNA glycosylase - Psychroflexus torquis ATCC 700755
>Q211U9|Q211U9_RHOPB DNA repair protein RecN - Rhodopseudomonas palustris (strain BisB18)
>A0JV30|A0JV30_ARTS2 Methylated-DNA--protein-cysteine methyltransferase - Arthrobacter sp. (strain FB24)
>Q0ERP6|Q0ERP6_THEET Xylose isomerase-like TIM barrel - Thermoanaerobacter ethanolicus X514
>Q1MQG7|Q1MQG7_LAWIP Uncharacterized conserved protein - Lawsonia intracellularis (strain PHE/MN1-00)
>Q8RL27|Q8RL27_PRORE RumB - Providencia rettgeri
>A0J7I7|A0J7I7_9GAMM Methylated-DNA--protein-cysteine methyltransferase - Shewanella woodyi ATCC 51908
>A0KG04|A0KG04_AERHH Methylated-DNA--protein-cysteine methyltransferase - Aeromonas hydrophila subsp. hydrophila (strain ATCC 7966 / NCIB 9240)
>A0L635|A0L635_MAGSM DNA replication and repair protein RecO - Magnetococcus sp. (strain MC-1)
>A0M5B9|A0M5B9_GRAFK DNA repair protein RadC - Gramella forsetii (strain KT0803)
>Q082K5|Q082K5_SHEFN DNA-directed DNA polymerase - Shewanella frigidimarina (strain NCIMB 400)
>Q091G1|Q091G1_STIAU Exodeoxyribonuclease III - Stigmatella aurantiaca DW4/3-1
>Q12KI3|Q12KI3_SHEDO DNA repair protein RecO - Shewanella denitrificans (strain OS217 / ATCC BAA-1090 / DSM 15013)
>Q1JAV2|Q1JAV2_STRPB Deoxyribodipyrimidine photolyase - Streptococcus pyogenes serotype M12 (strain MGAS2096)
>Q3F063|Q3F063_BACTI UvrA protein - Bacillus thuringiensis serovar israelensis ATCC 35646
>Q01QZ5|Q01QZ5_SOLUE Holliday junction resolvase YqgF precursor - Solibacter usitatus (strain Ellin6076)
>Q3EYX5|Q3EYX5_BACTI ATP-dependent DNA helicase pcrA - Bacillus thuringiensis serovar israelensis ATCC 35646
>A0LY41|A0LY41_GRAFK ATP-dependent DNA ligase family protein - Gramella forsetii (strain KT0803)
>Q041Q9|Q041Q9_LACGA Nucleotidyltransferase/DNA polymerase for DNA repair - Lactobacillus gasseri (strain ATCC 33323 / DSM 20243)
>Q118I9|Q118I9_TRIEI DNA repair protein RecN - Trichodesmium erythraeum (strain IMS101)
>Q08NT0|Q08NT0_STIAU DNA polymerase IV - Stigmatella aurantiaca DW4/3-1
>Q0VNK0|Q0VNK0_ALCBS Regulatory protein recx - Alcanivorax borkumensis (strain SK2 / ATCC 700651 / DSM 11573)
>Q12L65|Q12L65_SHEDO DNA-O6-methylguanine--protein-cysteine S-methyltransferase / Transcriptional regulator Ada / DNA-3-methyladenine glycosylase II -
>Q1BSD0|Q1BSD0_BURCA Uracil-DNA glycosylase - Burkholderia cenocepacia (strain AU 1054)
>Q1LBY0|Q1LBY0_RALME Superfamily I DNA and RNA helicases-like protein - Ralstonia metallidurans (strain CH34 / ATCC 43123 / DSM 2839)
>O26013|O26013_HELPY DNA helicase II - Helicobacter pylori (Campylobacter pylori)
>Q8G5W2|Q8G5W2_BIFLO ATP-dependent DNA helicase PcrA - Bifidobacterium longum
>Q2SAG7|Q2SAG7_HAHCH DNA repair protein - Hahella chejuensis (strain KCTC 2396)
>Q3JU29|Q3JU29_BURP1 Exodeoxyribonuclease V, beta subunit - Burkholderia pseudomallei (strain 1710b)
>Q4USX1|Q4USX1_XANC8 Photolyase-like protein - Xanthomonas campestris pv. campestris (strain 8004)
>Q67SI7|Q67SI7_SYMTH DNA repair protein - Symbiobacterium thermophilum
>Q7MMD4|Q7MMD4_VIBVY Predicted methylated DNA-protein cysteine methyltransferase - Vibrio vulnificus (strain YJ016)
>Q9A8G8|Q9A8G8_CAUCR Single-stranded-DNA-specific exonuclease RecJ - Caulobacter crescentus (Caulobacter vibrioides)
>Q9KFT3|Q9KFT3_BACHD Methylphosphotriester-DNA alkyltransferase - Bacillus halodurans
>Q2IGD4|Q2IGD4_ANADE UvrD/REP helicase - Anaeromyxobacter dehalogenans (strain 2CP-C)
>Q2RM41|Q2RM41_MOOTA UvrB/UvrC protein - Moorella thermoacetica (strain ATCC 39073)
>Q480N9|Q480N9_COLP3 Exodeoxyribonuclease V, beta subunit - Colwellia psychrerythraea (strain 34H / ATCC BAA-681) (Vibrio psychroerythus)
>Q4AAV0|Q4AAV0_MYCHJ DNA polymerase IV - Mycoplasma hyopneumoniae (strain J / ATCC 25934 / NCTC 10110)
>Q5LS53|Q5LS53_SILPO Deoxyribodipyrimidine photolyase - Silicibacter pomeroyi
>Q5NM52|Q5NM52_ZYMMO DNA replication and repair protein recF - Zymomonas mobilis
>Q89Z89|Q89Z89_BACTN DNA glycosylase - Bacteroides thetaiotaomicron
>Q8DM14|Q8DM14_SYNEL Tll0312 protein - Synechococcus elongatus (Thermosynechococcus elongatus)
>Q3SQD2|Q3SQD2_NITWN DNA polymerase III, alpha subunit - Nitrobacter winogradskyi (strain Nb-255 / ATCC 25391)
>Q6ANK1|Q6ANK1_DESPS Related to exodeoxyribonuclease V, beta chain - Desulfotalea psychrophila
>Q2RZH8|Q2RZH8_SALRD Recombination protein RecR - Salinibacter ruber (strain DSM 13855)
>Q2YB41|Q2YB41_NITMU DNA helicase/exodeoxyribonuclease V, subunit A - Nitrosospira multiformis (strain ATCC 25196 / NCIMB 11849)
>Q5GSZ7|Q5GSZ7_WOLTR Recombinational DNA repair protein RecO - Wolbachia sp. subsp. Brugia malayi (strain TRS)
>Q7MUV2|Q7MUV2_PORGI A/G-specific adenine glycosylase - Porphyromonas gingivalis (Bacteroides gingivalis)
>Q8ERW5|Q8ERW5_OCEIH ATP-dependent deoxyribonuclease subunit A - Oceanobacillus iheyensis
>Q3JE84|Q3JE84_NITOC DNA mismatch repair protein MutL - Nitrosococcus oceani (strain ATCC 19707 / NCIMB 11848)
>Q63EW0|Q63EW0_BACCZ ATP-dependent DNA helicase replicase - Bacillus cereus (strain ZK / E33L)
>Q74P08|Q74P08_BACC1 Prophage protein - Bacillus cereus (strain ATCC 10987)
>Q2LU75|Q2LU75_SYNAS DNA polymerase IV - Syntrophus aciditrophicus (strain SB)
>Q2WAK9|Q2WAK9_MAGMM Uncharacterized protein - Magnetospirillum magneticum (strain AMB-1 / ATCC 700264)
>Q4FRM6|Q4FRM6_PSYAR Transcription-repair coupling factor - Psychrobacter arcticum
>Q67PM4|Q67PM4_SYMTH ATP-dependent DNA helicase - Symbiobacterium thermophilum
>Q8G5G9|Q8G5G9_BIFLO DNA repair protein RecN - Bifidobacterium longum
>Q9K078|Q9K078_NEIMB DNA repair protein RecN - Neisseria meningitidis serogroup B
>Q2LY20|Q2LY20_SYNAS DNA glycosylase - Syntrophus aciditrophicus (strain SB)
>Q2SRL0|Q2SRL0_MYCCT DNA glycosylase - Mycoplasma capricolum subsp. capricolum (strain California kid / ATCC 27343 / NCTC 10154)
>Q3KEA5|Q3KEA5_PSEPF Transcriptional regulator Ada / DNA-O6-methylguanine--protein-cysteine S-methyltransferase - Pseudomonas fluorescens (strain PfO-
>Q47IV6|Q47IV6_DECAR UvrD/REP helicase - Dechloromonas aromatica (strain RCB)
>Q9RTI9|Q9RTI9_DEIRA DNA helicase II - Deinococcus radiodurans
>Q8CM74|Q8CM74_LEPIN Transposase - Leptospira interrogans
>Q9RS42|Q9RS42_DEIRA A/G-specific adenine glycosylase - Deinococcus radiodurans
>Q6NX74|Q6NX74_MOUSE Atm protein - Mus musculus (Mouse)
>Q8CGY1|Q8CGY1_GEOBU BRCA1 - Geomys bursarius (Plains pocket gopher)
>Q84665|Q84665_PBCV1 A351L protein - Paramecium bursaria Chlorella virus 1 (PBCV-1)
>Q98431|Q98431_PBCV1 A379L protein - Paramecium bursaria Chlorella virus 1 (PBCV-1)
>Q9PYQ5|Q9PYQ5_GVXN ORF141 - Xestia c-nigrum granulosis virus (XnGV) (Xestia c-nigrum granulovirus)
>Q99169|Q99169_PBCV1 Chlorella PBCV-1 virus ORF 1 and 2, complete cds - Paramecium bursaria Chlorella virus 1 (PBCV-1)
>Q6TGW9|Q6TGW9_DANRE Nei endonuclease VIII-like 1 - Danio rerio (Zebrafish) (Brachydanio rerio)
>Q4S1W0|Q4S1W0_TETNG Chromosome undetermined SCAF14764, whole genome shotgun sequence - Tetraodon nigroviridis (Green puffer)
>Q568P0|Q568P0_DANRE Zgc:110185 - Danio rerio (Zebrafish) (Brachydanio rerio)
>Q76F78|Q76F78_CHICK Rad17 - Gallus gallus (Chicken)
>Q2NHE6|Q2NHE6_METST MutS - Methanosphaera stadtmanae (strain DSM 3091)
>Q9P7M3|Q9P7M3_SCHPO Structure-specific endonuclease catalytic subunit - Schizosaccharomyces pombe (Fission yeast)
>Q2TVY2|Q2TVY2_ASPOR Checkpoint RAD17-RFC complex - Aspergillus oryzae
>Q75EC7|Q75EC7_ASHGO AAR147Wp - Ashbya gossypii (Yeast) (Eremothecium gossypii)
>Q7Z7F5|Q7Z7F5_HUMAN Excision repair cross-complementing rodent repair deficiency, complementation group 1 - Homo sapiens (Human)
>Q4LDP6|Q4LDP6_DROME CG10890-PA, isoform A - Drosophila melanogaster (Fruit fly)
>A0BVI8|A0BVI8_PARTE Chromosome undetermined scaffold_13, whole genome shotgun sequence - Paramecium tetraurelia
>Q29FQ4|Q29FQ4_DROPS GA17620-PA - Drosophila pseudoobscura (Fruit fly)
>Q553L4|Q553L4_DICDI DNA mismatch repair protein - Dictyostelium discoideum (Slime mold)
>Q9XZE0|Q9XZE0_DROME DHR23 - Drosophila melanogaster (Fruit fly)
>Q8IRL9|Q8IRL9_DROME CG2990-PB, isoform B - Drosophila melanogaster (Fruit fly)
>Q9VPX4|Q9VPX4_DROME CG5041-PA - Drosophila melanogaster (Fruit fly)
>Q0V8A1|Q0V8A1_BOVIN Polymerase - Bos taurus (Bovine)
>Q7Y1C4|Q7Y1C4_ARATH Breast cancer susceptibility protein 2b - Arabidopsis thaliana (Mouse-ear cress)
>Q01GV4|Q01GV4_OSTTA DNA repair-recombination protein - Ostreococcus tauri
>Q9LSB3|Q9LSB3_ARATH Arabidopsis thaliana genomic DNA, chromosome 3, P1 clone: MVC8 - Arabidopsis thaliana (Mouse-ear cress)
>Q52Z99|Q52Z99_DUNSA 6-4 photolyase - Dunaliella salina
>Q01IV6|Q01IV6_ORYSA OSIGBa0157A06.3 protein - Oryza sativa (Rice)
>Q0BVD4|Q0BVD4_GRABC DNA replication and repair protein recF - Granulobacter bethesdensis (strain ATCC BAA-1260 / CGDNIH1)
>Q193Z1|Q193Z1_DESHD UvrD/REP helicase - Desulfitobacterium hafniense (strain DCB-2)
>Q3R5U6|Q3R5U6_XYLFA Transcription-repair coupling factor - Xylella fastidiosa Ann-1
>A0L7L5|A0L7L5_MAGSM DNA mismatch repair protein MutS - Magnetococcus sp. (strain MC-1)
>P96626|P96626_BACSU YdcI protein - Bacillus subtilis
>Q0TJ98|Q0TJ98_ECOL5 Helicase IV - Escherichia coli O6:K15:H31 (strain 536 / UPEC)
>Q15TK2|Q15TK2_PSEA6 UvrD/REP helicase - Pseudoalteromonas atlantica (strain T6c / BAA-1087)
>Q1QGQ0|Q1QGQ0_NITHX ATP dependent DNA ligase - Nitrobacter hamburgensis (strain X14 / DSM 10229)
>Q4HP81|Q4HP81_CAMUP F-box DNA helicase 1 - Campylobacter upsaliensis RM3195
>Q7P812|Q7P812_FUSNV DNA repair protein radC - Fusobacterium nucleatum subsp. vincentii ATCC 49256
>Q8KTG6|Q8KTG6_TOBBP Uracil-DNA glycosylase - Tomato big bud phytoplasma
>A0GTR0|A0GTR0_9BURK Formamidopyrimidine-DNA glycosylase precursor - Burkholderia phytofirmans PsJN
>O52945|O52945_BACSU Plasmid PLS32 DNA for thymidine kinase, replication protein, complete cds - Bacillus subtilis
>Q0BGZ5|Q0BGZ5_BURCM Excinuclease ABC subunit C - Burkholderia cepacia (strain ATCC 53795 / AMMD)
>Q1DC55|Q1DC55_MYXXD ATP-dependent DNA helicase PcrA - Myxococcus xanthus (strain DK 1622)
>Q8GE51|Q8GE51_HELMO Exconuclease ABC subunit C - Heliobacillus mobilis
>Q0BPS9|Q0BPS9_GRABC Regulatory protein recX - Granulobacter bethesdensis (strain ATCC BAA-1260 / CGDNIH1)
>Q0LSU1|Q0LSU1_9CAUL DNA repair protein RadC - Caulobacter sp. K31
>Q1QTR7|Q1QTR7_CHRSD Transcriptional regulator Ada / DNA-3-methyladenine glycosylase II / DNA-O6-methylguanine--protein-cysteine S-methyltransferase -
>Q2A3L2|Q2A3L2_FRATH DNA polymerase IV, devoid of proofreading,damage inducible protein P - Francisella tularensis subsp. holarctica (strain LVS)
>Q4HT09|Q4HT09_CAMUP Recombination protein RecR - Campylobacter upsaliensis RM3195
>Q5NV53|Q5NV53_RALME Helicase - Ralstonia metallidurans (strain CH34 / ATCC 43123 / DSM 2839)
>Q03F38|Q03F38_PEDPA Exonuclease RecJ - Pediococcus pentosaceus (strain ATCC 25745 / 183-1w)
>Q0FGJ2|Q0FGJ2_9PROT Deoxyribodipyrimidine photolyase - alpha proteobacterium HTCC2255
>Q1IN52|Q1IN52_ACIBL DNA mismatch repair protein MutS - Acidobacteria bacterium (strain Ellin345)
>Q1VW77|Q1VW77_9FLAO Exodeoxyribonuclease - Psychroflexus torquis ATCC 700755
>Q26BR7|Q26BR7_9BACT DNA repair protein RecN - Flavobacteria bacterium BBFL7
>A0M0Q7|A0M0Q7_GRAFK RadC-like DNA repair protein - Gramella forsetii (strain KT0803)
>Q046E3|Q046E3_LACGA Transcription-repair coupling factor - Lactobacillus gasseri (strain ATCC 33323 / DSM 20243)
>Q21IH8|Q21IH8_SACD2 DNA replication and repair protein RecO - Saccharophagus degradans (strain 2-40 / ATCC 43961 / DSM 17024)
>A0M5X6|A0M5X6_GRAFK DNA polymerase IV - Gramella forsetii (strain KT0803)
>Q022T8|Q022T8_SOLUE ATP dependent DNA ligase - Solibacter usitatus (strain Ellin6076)
>Q0ET75|Q0ET75_THEET ATP dependent DNA ligase - Thermoanaerobacter ethanolicus X514
>Q1JYL7|Q1JYL7_DESAC Methylated-DNA--protein-cysteine methyltransferase - Desulfuromonas acetoxidans DSM 684
>Q2A1W1|Q2A1W1_FRATH DNA helicase II - Francisella tularensis subsp. holarctica (strain LVS)
>A0JV83|A0JV83_ARTS2 DNA-directed DNA polymerase - Arthrobacter sp. (strain FB24)
>Q0F272|Q0F272_9PROT ATP-dependent DNA helicase Rep - Mariprofundus ferrooxydans PV-1
>Q0HKH2|Q0HKH2_SHESM Transcriptional regulator Ada / DNA-3-methyladenine glycosylase II / DNA-O6-methylguanine--protein-cysteine S-methyltransferase -
>Q0VT28|Q0VT28_ALCBS DNA replication and repair protein RecF - Alcanivorax borkumensis (strain SK2 / ATCC 700651 / DSM 11573)
>Q11BP8|Q11BP8_MESSB UMUC-like DNA-repair protein - Mesorhizobium sp. (strain BNC1)
>Q19NQ4|Q19NQ4_ECOK1 TrhI - Escherichia coli O1:K1 / APEC
>Q1AV33|Q1AV33_RUBXD DNA glycosylase - Rubrobacter xylanophilus (strain DSM 9941 / NBRC 16129)
>Q1D943|Q1D943_MYXXD Methylated-DNA--protein-cysteine methyltransferase - Myxococcus xanthus (strain DK 1622)
>Q1N8J8|Q1N8J8_9SPHN Deoxyribodipyrimidine photolyase - Sphingomonas sp. SKA58
>Q4EKJ5|Q4EKJ5_LISMO Excinuclease ABC subunit C domain protein - Listeria monocytogenes str. 4b H7858
>Q3Z790|Q3Z790_DEHE1 ATP-dependent DNA helicase PcrA - Dehalococcoides ethenogenes (strain 195)
>Q4FQ77|Q4FQ77_PSYAR A/G-specific DNA-adenine glycosylase - Psychrobacter arcticum
>Q5M4H1|Q5M4H1_STRT2 ATP-dependent DNA helicase - Streptococcus thermophilus (strain ATCC BAA-250 / LMG 18311)
>Q60AL3|Q60AL3_METCA Type I restriction-modification system, R subunit - Methylococcus capsulatus
>Q8YAB7|Q8YAB7_LISMO Lmo0230 protein - Listeria monocytogenes
>Q3ZWY7|Q3ZWY7_DEHSC Endonuclease V - Dehalococcoides sp. (strain CBDB1)
>Q6FF16|Q6FF16_ACIAD Exonuclease V, beta chain - Acinetobacter sp. (strain ADP1)
>Q8DME4|Q8DME4_SYNEL Single-strand-DNA-specific exonuclease - Synechococcus elongatus (Thermosynechococcus elongatus)
>Q30ZA3|Q30ZA3_DESDG DNA polymerase III, alpha subunit - Desulfovibrio desulfuricans (strain G20)
>Q31JE9|Q31JE9_THICR ATP-dependent DNA helicase UvrD - Thiomicrospira crunogena (strain XCL-2)
>Q46L62|Q46L62_PROMT DNA-directed DNA polymerase - Prochlorococcus marinus (strain NATL2A)
>Q5FNP3|Q5FNP3_GLUOX Exodeoxyribonuclease III - Gluconobacter oxydans (Gluconobacter suboxydans)
>Q607R3|Q607R3_METCA DNA mismatch repair protein MutL - Methylococcus capsulatus
>Q73FM2|Q73FM2_WOLPM DNA mismatch repair protein MutL-1 - Wolbachia pipientis wMel
>P74688|P74688_SYNY3 Sll0441 protein - Synechocystis sp. (strain PCC 6803)
>Q5WBA3|Q5WBA3_BACSK DNA polymerase IV DinB - Bacillus clausii (strain KSM-K16)
>Q5WIF8|Q5WIF8_BACSK A/G-specific adenine DNA glycosylase - Bacillus clausii (strain KSM-K16)
>Q5ZWZ0|Q5ZWZ0_LEGPH DNA repair protein RecO - Legionella pneumophila subsp. pneumophila (strain Philadelphia 1 / ATCC 33152 / DSM 7513)
>Q6MKZ4|Q6MKZ4_BDEBA Single-strand DNA-specific exonuclease - Bdellovibrio bacteriovorus
>Q8D319|Q8D319_WIGBR PhrB protein - Wigglesworthia glossinidia brevipalpis
>Q98RB4|Q98RB4_MYCPU METHYLATED-DNA--PROTEIN-CYSTEINE METHYLTRANSFERASE - Mycoplasma pulmonis
>Q2LUL3|Q2LUL3_SYNAS DNA mismatch repair protein - Syntrophus aciditrophicus (strain SB)
>Q2SV16|Q2SV16_BURTA Pathogenesis-related protein - Burkholderia thailandensis (strain E264 / ATCC 700388 / DSM 13276 / CIP 106301)
>Q4JSQ4|Q4JSQ4_CORJK Endonuclease III - Corynebacterium jeikeium (strain K411)
>Q5QX69|Q5QX69_IDILO OraA - Idiomarina loihiensis
>Q6APW2|Q6APW2_DESPS Related to ATP-dependent DNA helicase II - Desulfotalea psychrophila
>Q7MTU2|Q7MTU2_PORGI DNA repair protein RecN - Porphyromonas gingivalis (Bacteroides gingivalis)
>Q88VA4|Q88VA4_LACPL Exodeoxyribonuclease V, alpha chain - Lactobacillus plantarum
>Q9CHE1|Q9CHE1_LACLA Exodeoxyribonuclease A - Lactococcus lactis subsp. lactis (Streptococcus lactis)
>O51269|O51269_BORBU Single-stranded-DNA-specific exonuclease - Borrelia burgdorferi (Lyme disease spirochete)
>Q2S550|Q2S550_SALRD ATP-dependent DNA helicase pcrA - Salinibacter ruber (strain DSM 13855)
>Q31B23|Q31B23_PROM9 DNA-directed DNA polymerase - Prochlorococcus marinus (strain MIT 9312)
>Q31N21|Q31N21_SYNP7 ATP-dependent helicase PcrA - Synechococcus sp. (strain PCC 7942) (Anacystis nidulans R2)
>Q48UB8|Q48UB8_STRPM ATP-dependent nuclease subunit A - Streptococcus pyogenes serotype M28
>Q72DM5|Q72DM5_DESVH Single-stranded-DNA-specific exonuclease RecJ - Desulfovibrio vulgaris (strain Hildenborough / ATCC 29579 / NCIMB 8303)
>Q2SPA2|Q2SPA2_HAHCH DNA repair protein - Hahella chejuensis (strain KCTC 2396)
>Q47T13|Q47T13_THEFY Methylated-DNA - Thermobifida fusca (strain YX)
>Q6KI15|Q6KI15_MYCMO DNA-damage repair protein - Mycoplasma mobile
>Q6MR45|Q6MR45_BDEBA Excinuclease ABC subunit C - Bdellovibrio bacteriovorus
>Q74B73|Q74B73_GEOSL DNA repair protein RadC - Geobacter sulfurreducens
>Q74C77|Q74C77_GEOSL ComEA-related protein - Geobacter sulfurreducens
>Q9KFT4|Q9KFT4_BACHD O6-methylguanine-DNA alkyltransferase - Bacillus halodurans
>Q5GTB1|Q5GTB1_WOLTR ATP-dependent exoDNAse - Wolbachia sp. subsp. Brugia malayi (strain TRS)
>Q72T79|Q72T79_LEPIC DNA repair protein radA - Leptospira interrogans serogroup Icterohaemorrhagiae serovar copenhageni
>Q83HW2|Q83HW2_TROW8 DNA glycosylase - Tropheryma whipplei (strain TW08/27) (Whipple's bacillus)
>Q8F763|Q8F763_LEPIN ATP-dependent DNA helicase pcrA - Leptospira interrogans
>Q65HQ4|Q65HQ4_BACLD UvrX - Bacillus licheniformis (strain DSM 13 / ATCC 14580)
>Q8NNC0|Q8NNC0_CORGL Recombinational DNA repair protein - Corynebacterium glutamicum (Brevibacterium flavum)
>Q9Z715|Q9Z715_CHLPN Transcription-Repair Coupling - Chlamydia pneumoniae (Chlamydophila pneumoniae)
>Q6DDY8|Q6DDY8_XENLA XPGC protein - Xenopus laevis (African clawed frog)
>Q4U0V3|Q4U0V3_DANRE Rad52 long isoform - Danio rerio (Zebrafish) (Brachydanio rerio)
>Q4T7V9|Q4T7V9_TETNG Chromosome undetermined SCAF7971, whole genome shotgun sequence. - Tetraodon nigroviridis (Green puffer)
>A0B7M5|A0B7M5_METTP HhH-GPD family protein - Methanosaeta thermophila (strain DSM 6194 / PT) (Methanothrix thermophila (strain DSM 6194 / PT))
>Q18IA0|Q18IA0_HALWD DNA helicase II - Haloquadratum walsbyi (strain DSM 16790)
>A0B8N3|A0B8N3_METTP Deoxyribonuclease V - Methanosaeta thermophila (strain DSM 6194 / PT) (Methanothrix thermophila (strain DSM 6194 / PT))
>Q0W1R7|Q0W1R7_UNCMA Holliday junction resolvasome, DNA-binding subunit - Uncultured methanogenic archaeon RC-I
>Q6KZM2|Q6KZM2_PICTO ATP-dependent DNA helicase - Picrophilus torridus
>Q2U9W3|Q2U9W3_ASPOR RNA polymerase II transcription initiation/nucleotide excision repair factor TFIIH - Aspergillus oryzae
>Q2UME9|Q2UME9_ASPOR DEAD box-containing helicase-like transcription factor/DNA repair protein - Aspergillus oryzae
>Q5EM33|Q5EM33_9FUNG Orf259 - Mortierella verticillata
>Q6CA58|Q6CA58_YARLI Yarrowia lipolytica chromosome D of strain CLIB122 of Yarrowia lipolytica - Yarrowia lipolytica (Candida lipolytica)
>Q9MJQ2|Q9MJQ2_PODCU I-PcI endonuclease - Podospora curvicolla
>Q6CSU3|Q6CSU3_KLULA Kluyveromyces lactis strain NRRL Y-1140 chromosome C of strain NRRL Y-1140 of Kluyveromyces lactis - Kluyveromyces lactis (Yeast)
>Q950S4|Q950S4_SPIPN Orf220 - Spizellomyces punctatus
>Q872T8|Q872T8_NEUCR Related to transcription factor TFIIH chain p47 - Neurospora crassa
>Q9NR54|Q9NR54_HUMAN Xeroderma pigmentosum complementation group G protein splice variant - Homo sapiens (Human)
>Q3KZ74|Q3KZ74_SCHJA SJCHGC03528 protein - Schistosoma japonicum (Blood fluke)
>Q4FWV4|Q4FWV4_LEIMA Mismatch repair protein - Leishmania major strain Friedlin
>Q54QA0|Q54QA0_DICDI MutL DNA mismatch repair protein - Dictyostelium discoideum (Slime mold)
>Q9U0K1|Q9U0K1_PLAFA Flap endonuclease 1 - Plasmodium falciparum
>Q19CI6|Q19CI6_9CAUD Gp30 DNA ligase - Aeromonas phage 25
>Q9MCG2|Q9MCG2_9CAUD Orf139a - Lactococcus phage phi31.1
>Q9FHS4|Q9FHS4_ARATH Emb|CAB76036.1 - Arabidopsis thaliana (Mouse-ear cress)
>Q2VQ32|Q2VQ32_TRIMO Single strand DNA repair-like protein - Triticum monococcum (Einkorn wheat) (Small spelt)
>Q01A03|Q01A03_OSTTA Kelch repeat:Kelch - Ostreococcus tauri
>Q00YY2|Q00YY2_OSTTA DNA ligase IV - Ostreococcus tauri
>Q121D7|Q121D7_POLSJ UMUC-like DNA-repair protein - Polaromonas sp. (strain JS666 / ATCC BAA-500)
>Q122H5|Q122H5_POLSJ Regulatory protein RecX - Polaromonas sp. (strain JS666 / ATCC BAA-500)
>Q6VEB9|Q6VEB9_PSESY RulB - Pseudomonas syringae pv. syringae
>Q7P628|Q7P628_FUSNV DNA helicase II - Fusobacterium nucleatum subsp. vincentii ATCC 49256
>Q0FHF8|Q0FHF8_9RHOB DNA repair protein RadC - Roseovarius sp. HTCC2601
>Q118L3|Q118L3_TRIEI Exonuclease RecJ - Trichodesmium erythraeum (strain IMS101)
>Q1BDL8|Q1BDL8_MYCSS DNA helicase/exodeoxyribonuclease V, beta subunit - Mycobacterium sp. (strain MCS)
>Q2BJV5|Q2BJV5_9GAMM Deoxyribodipyrimidine photolyase - Neptuniibacter caesariensis
>Q3EW03|Q3EW03_BACTI ATP-dependent nuclease subunit B - Bacillus thuringiensis serovar israelensis ATCC 35646
>Q0BYK8|Q0BYK8_HYPNA GIY-YIG domain protein - Hyphomonas neptunium (strain ATCC 15444)
>Q11V03|Q11V03_CYTH3 Nucleotidyltransferase/DNA polymerase involved in DNA repair - Cytophaga hutchinsonii (strain ATCC 33406 / NCIMB 9469)
>Q11VY8|Q11VY8_CYTH3 DNA repair protein - Cytophaga hutchinsonii (strain ATCC 33406 / NCIMB 9469)
>Q2AD20|Q2AD20_9FIRM Transcription-repair coupling factor - Halothermothrix orenii H 168
>Q7P6G9|Q7P6G9_FUSNV DNA integration/recombination/invertion protein - Fusobacterium nucleatum subsp. vincentii ATCC 49256
>A0H6I0|A0H6I0_9CHLR UvrD/REP helicase - Chloroflexus aggregans DSM 9485
>A0HFA1|A0HFA1_COMTE Exodeoxyribonuclease III Xth - Comamonas testosteroni KF-1
>A0JSK1|A0JSK1_ARTS2 DNA glycosylase - Arthrobacter sp. (strain FB24)
>Q02HF7|Q02HF7_PSEAB Exodeoxyribonuclease V beta chain - Pseudomonas aeruginosa (strain UCBPP-PA14)
>Q044D1|Q044D1_LACGA Predicted O-methyltransferase - Lactobacillus gasseri (strain ATCC 33323 / DSM 20243)
>Q1LGD6|Q1LGD6_RALME DNA polymerase III, epsilon subunit - Ralstonia metallidurans (strain CH34 / ATCC 43123 / DSM 2839)
>Q1VYU5|Q1VYU5_9FLAO DNA mismatch repair protein - Psychroflexus torquis ATCC 700755
>A0H1E4|A0H1E4_9CHLR UvrD/REP helicase - Chloroflexus aggregans DSM 9485
>Q03SZ8|Q03SZ8_LACBA Transcription-repair coupling factor - Lactobacillus brevis (strain ATCC 367 / JCM 1170)
>Q0AXN5|Q0AXN5_SYNWW DNA-(Apurinic or apyrimidinic site) lyase - Syntrophomonas wolfei subsp. wolfei (strain Goettingen)
>Q3VWX0|Q3VWX0_PROAE ComEA-related protein - Prosthecochloris aestuarii DSM 271
>Q83T59|Q83T59_SALTI DNA-3-methyladenine glycosidase II - Salmonella typhi
>Q03EP2|Q03EP2_PEDPA DNA repair protein - Pediococcus pentosaceus (strain ATCC 25745 / 183-1w)
>Q1IL20|Q1IL20_ACIBL ATP dependent DNA ligase - Acidobacteria bacterium (strain Ellin345)
>Q1NPX2|Q1NPX2_9DELT Transcription-repair coupling factor - delta proteobacterium MLMS-1
>Q2BQV6|Q2BQV6_9GAMM RecA regulator RecX - Neptuniibacter caesariensis
>A0H7X5|A0H7X5_COMTE Holliday junction resolvase YqgF - Comamonas testosteroni KF-1
>Q02CA8|Q02CA8_SOLUE A/G-specific DNA-adenine glycosylase - Solibacter usitatus (strain Ellin6076)
>Q04UR1|Q04UR1_LEPBJ Exodeoxyribonuclease V, beta chain - Leptospira borgpetersenii serovar Hardjo-bovis (strain JB197)
>Q088K1|Q088K1_SHEFN UvrD/REP helicase - Shewanella frigidimarina (strain NCIMB 400)
>Q0I2Y2|Q0I2Y2_HAES1 DNA repair protein - Haemophilus somnus (strain 129Pt) (Histophilus somni (strain 129Pt))
>Q21YI4|Q21YI4_RHOFD ATP dependent DNA ligase precursor - Rhodoferax ferrireducens (strain DSM 15236 / ATCC BAA-621 / T118)
>Q3RDU3|Q3RDU3_XYLFA RecJ exonuclease - Xylella fastidiosa Dixon
>A0LV92|A0LV92_ACIC1 ATP-dependent DNA helicase RecG - Acidothermus cellulolyticus (strain ATCC 43068 / 11B)
>Q0BRK0|Q0BRK0_GRABC DNA repair protein radC - Granulobacter bethesdensis (strain ATCC BAA-1260 / CGDNIH1)
>Q0EW02|Q0EW02_9PROT DNA helicase II - Mariprofundus ferrooxydans PV-1
>Q0EZ28|Q0EZ28_9PROT DNA repair protein radA - Mariprofundus ferrooxydans PV-1
>Q0F129|Q0F129_9PROT DNA ligase - Mariprofundus ferrooxydans PV-1
>Q18Y35|Q18Y35_DESHD Mutator MutT protein - Desulfitobacterium hafniense (strain DCB-2)
>Q3R0I7|Q3R0I7_XYLFA Excinuclease ABC, C subunit - Xylella fastidiosa Ann-1
>Q4LDC0|Q4LDC0_LACCA Protein recA - Lactobacillus casei
>Q2JGQ1|Q2JGQ1_FRASC Methylated-DNA--protein-cysteine methyltransferase - Frankia sp. (strain CcI3)
>Q31HP1|Q31HP1_THICR DNA replication and repair protein RecO - Thiomicrospira crunogena (strain XCL-2)
>Q5ZWD5|Q5ZWD5_LEGPH Transcription regulator protein - Legionella pneumophila subsp. pneumophila (strain Philadelphia 1 / ATCC 33152 / DSM 7513)
>Q6MLD4|Q6MLD4_BDEBA DnaE protein - Bdellovibrio bacteriovorus
>Q7NFB7|Q7NFB7_GLOVI AraC family transcriptional regulatory protein - Gloeobacter violaceus
>Q8A275|Q8A275_BACTN DNA repair protein - Bacteroides thetaiotaomicron
>Q8NSE1|Q8NSE1_CORGL Superfamily I DNA and RNA helicases - Corynebacterium glutamicum (Brevibacterium flavum)
>Q47HT2|Q47HT2_DECAR HhH-GPD - Dechloromonas aromatica (strain RCB)
>Q98PF5|Q98PF5_MYCPU ATP-DEPENDENT HELICASE PCRA - Mycoplasma pulmonis
>Q2SZW1|Q2SZW1_BURTA DNA polymerase III, alpha subunit, form 1 - Burkholderia thailandensis (strain E264 / ATCC 700388 / DSM 13276 / CIP 106301)
>Q314D9|Q314D9_DESDG ATP-dependent DNA helicase, RecD/TraA family - Desulfovibrio desulfuricans (strain G20)
>Q3ANF7|Q3ANF7_SYNSC Mutator mutT protein - Synechococcus sp. (strain CC9605)
>Q46HU9|Q46HU9_PROMT Recombination protein MgsA - Prochlorococcus marinus (strain NATL2A)
>Q47K08|Q47K08_DECAR A/G-specific DNA-adenine glycosylase - Dechloromonas aromatica (strain RCB)
>Q5E2Q9|Q5E2Q9_VIBF1 Mutator MutT protein - Vibrio fischeri (strain ATCC 700601 / ES114)
>Q6A901|Q6A901_PROAC Regulatory protein RecX - Propionibacterium acnes
>Q7V9F1|Q7V9F1_PROMA ATPase - Prochlorococcus marinus
>Q8G779|Q8G779_BIFLO Endonuclease III - Bifidobacterium longum
>Q9KCP4|Q9KCP4_BACHD BH1525 protein - Bacillus halodurans
>Q3J8Y2|Q3J8Y2_NITOC Methylated-DNA-(Protein)-cysteine S-methyltransferase - Nitrosococcus oceani (strain ATCC 19707 / NCIMB 11848)
>Q72SC9|Q72SC9_LEPIC Transcription-repair coupling factor - Leptospira interrogans serogroup Icterohaemorrhagiae serovar copenhageni
>Q88C91|Q88C91_PSEPK Catabolite repression control protein - Pseudomonas putida (strain KT2440)
>Q8G5I7|Q8G5I7_BIFLO Transcription-repair coupling factor - Bifidobacterium longum
>Q97TD0|Q97TD0_STRPN Transcription-repair coupling factor - Streptococcus pneumoniae
>Q2LU40|Q2LU40_SYNAS UvrD/rep helicase - Syntrophus aciditrophicus (strain SB)
>Q2P5J3|Q2P5J3_XANOM DNA methylation and regulatory protein - Xanthomonas oryzae pv. oryzae (strain MAFF 311018)
>Q5NMI6|Q5NMI6_ZYMMO DNA photolyase - Zymomonas mobilis
>Q72QK9|Q72QK9_LEPIC RecO - Leptospira interrogans serogroup Icterohaemorrhagiae serovar copenhageni
>Q8AB59|Q8AB59_BACTN Transcription-repair coupling factor - Bacteroides thetaiotaomicron
>Q8RGJ6|Q8RGJ6_FUSNN ATPase associated with chromosome architecture/replication - Fusobacterium nucleatum subsp. nucleatum
>Q5H2M9|Q5H2M9_XANOR 6-O-methylguanine-DNA methyltransferase - Xanthomonas oryzae pv. oryzae
>Q5NQM6|Q5NQM6_ZYMMO DNA mismatch repair enzyme - Zymomonas mobilis
>Q2IPU5|Q2IPU5_ANADE Endonuclease IV - Anaeromyxobacter dehalogenans (strain 2CP-C)
>Q2S042|Q2S042_SALRD DNA repair protein RadC - Salinibacter ruber (strain DSM 13855)
>Q47VW9|Q47VW9_COLP3 DNA ligase, ATP-dependent - Colwellia psychrerythraea (strain 34H / ATCC BAA-681) (Vibrio psychroerythus)
>Q5ZRQ6|Q5ZRQ6_LEGPH DNA repair protein RecN - Legionella pneumophila subsp. pneumophila (strain Philadelphia 1 / ATCC 33152 / DSM 7513)
>Q8NSK0|Q8NSK0_CORGL Exonuclease III - Corynebacterium glutamicum (Brevibacterium flavum)
>Q97GV3|Q97GV3_CLOAB ATP-dependent exonuclease - Clostridium acetobutylicum
>Q80XB7|Q80XB7_MOUSE DNA polymerase theta - Mus musculus (Mouse)
>Q6R5U5|Q6R5U5_MEHV1 Virion host shutoff protein - Meleagrid herpesvirus 1 (MeHV-1) (Turkey herpesvirus)
>O41026|O41026_PBCV1 A544R protein - Paramecium bursaria Chlorella virus 1 (PBCV-1)
>Q5YF59|Q5YF59_9VIRU DNA repair protein RAD2 - Rock bream iridovirus
>Q90XA6|Q90XA6_DANRE Mismatch repair protein Msh6 - Danio rerio (Zebrafish) (Brachydanio rerio)
>Q4T243|Q4T243_TETNG Chromosome undetermined SCAF10345, whole genome shotgun sequence - Tetraodon nigroviridis (Green puffer)
>Q1RLS3|Q1RLS3_DANRE Zgc:136881 - Danio rerio (Zebrafish) (Brachydanio rerio)
>Q4T4B9|Q4T4B9_TETNG Chromosome undetermined SCAF9735, whole genome shotgun sequence - Tetraodon nigroviridis (Green puffer)
>Q18KF8|Q18KF8_HALWD DNA helicase II - Haloquadratum walsbyi (strain DSM 16790)
>Q5V0Z1|Q5V0Z1_HALMA Deoxyribodipyrimidine photolyase - Haloarcula marismortui (Halobacterium marismortui)
>O26651|O26651_METTH DNA helicase II related protein - Methanobacterium thermoautotrophicum
>Q9C499|Q9C499_NEUCR UVS6 - Neurospora crassa
>Q6CK20|Q6CK20_KLULA Kluyveromyces lactis strain NRRL Y-1140 chromosome F of strain NRRL Y-1140 of Kluyveromyces lactis - Kluyveromyces lactis (Yeast)
>Q0CBS0|Q0CBS0_ASPTN DNA-repair protein rad2 - Aspergillus terreus (strain NIH 2624)
>Q6FQE8|Q6FQE8_CANGA Candida glabrata strain CBS138 chromosome I complete sequence - Candida glabrata (Yeast) (Torulopsis glabrata)
>Q299A7|Q299A7_DROPS GA20473-PA - Drosophila pseudoobscura (Fruit fly)
>A0BMP6|A0BMP6_PARTE Chromosome undetermined scaffold_117, whole genome shotgun sequence - Paramecium tetraurelia
>O96532|O96532_DROME CG7825-PA - Drosophila melanogaster (Fruit fly)
>Q6U1Z6|Q6U1Z6_CRIFA Kinetoplast DNA ligase k beta - Crithidia fasciculata
>Q52P67|Q52P67_MONDO BRCA1-like protein - Monodelphis domestica (Short-tailed gray opossum)
>Q76YI4|Q76YI4_9CAUD Gp30 DNA ligase - Aeromonas phage Aeh1
>Q4ZC15|Q4ZC15_9CAUD ORF031 - Staphylococcus phage EW
>Q56BV3|Q56BV3_9CAUD Gp30 DNA ligase - Enterobacteria phage RB43
>Q6UJ09|Q6UJ09_9CAUD Gp23 - Burkholderia phage Bcep1
>Q5G8U0|Q5G8U0_9CAUD Gp49 - Enterobacteria phage ES18
>Q5FBB9|Q5FBB9_ARATH Deoxycytidyl transferase - Arabidopsis thaliana (Mouse-ear cress)
>Q1G0Y2|Q1G0Y2_KARBR Cryptochrome dash - Karenia brevis (Dinoflagellate)
>Q45RT1|Q45RT1_PHYPA DNA mismatch repair protein MSH2 - Physcomitrella patens (Moss)
>Q9XHE2|Q9XHE2_CHLRE Class II DNA photolyase - Chlamydomonas reinhardtii
>Q013G9|Q013G9_OSTTA FEN-1 - Ostreococcus tauri
>Q653Z3|Q653Z3_ORYSJ Endonuclease V protein-like - Oryza sativa subsp. japonica (Rice)
>P77600|P77600_ENTAE TnpA - Enterobacter aerogenes (Aerobacter aerogenes)
>Q0ESL1|Q0ESL1_THEET DNA repair protein RadA - Thermoanaerobacter ethanolicus X514
>Q1IJT4|Q1IJT4_ACIBL Formamidopyrimidine-DNA glycosylase / DNA-(Apurinic or apyrimidinic site) lyase - Acidobacteria bacterium (strain Ellin345)
>Q1QC05|Q1QC05_PSYCK UvrD/REP helicase - Psychrobacter cryohalolentis (strain K5)
>A0H4X2|A0H4X2_9CHLR Deoxyribodipyrimidine photolyase - Chloroflexus aggregans DSM 9485
>Q1JWA2|Q1JWA2_DESAC DNA-directed DNA polymerase - Desulfuromonas acetoxidans DSM 684
>Q8VMP6|Q8VMP6_PSEPU RuvB protein - Pseudomonas putida
>A0KPW3|A0KPW3_AERHH Mutator MutT protein - Aeromonas hydrophila subsp. hydrophila (strain ATCC 7966 / NCIB 9240)
>A0LXR2|A0LXR2_GRAFK Protein containing N-terminal domain of the UvrABC system protein C - Gramella forsetii (strain KT0803)
>Q1AXK2|Q1AXK2_RUBXD Transcription-repair coupling factor - Rubrobacter xylanophilus (strain DSM 9941 / NBRC 16129)
>Q1J027|Q1J027_DEIGD DNA repair protein RecO - Deinococcus geothermalis (strain DSM 11300)
>Q21VB4|Q21VB4_RHOFD DNA polymerase III, epsilon subunit - Rhodoferax ferrireducens (strain DSM 15236 / ATCC BAA-621 / T118)
>Q3EQF7|Q3EQF7_BACTI ATP-dependent DNA helicase , uvrD-rep family - Bacillus thuringiensis serovar israelensis ATCC 35646
>Q6V0G9|Q6V0G9_NEIME ATP-dependent DNA ligase - Neisseria meningitidis
>Q0RBN3|Q0RBN3_FRAAA DNA repair protein radA - Frankia alni (strain ACN14a)
>Q15V10|Q15V10_PSEA6 DNA helicase/exodeoxyribonuclease V, beta subunit - Pseudoalteromonas atlantica (strain T6c / BAA-1087)
>Q21UE6|Q21UE6_RHOFD UvrD/REP helicase precursor - Rhodoferax ferrireducens (strain DSM 15236 / ATCC BAA-621 / T118)
>Q2AI69|Q2AI69_9FIRM UvrD/REP helicase - Halothermothrix orenii H 168
>Q3R056|Q3R056_XYLFA Crossover junction endodeoxyribonuclease RuvC - Xylella fastidiosa Ann-1
>Q0AYS8|Q0AYS8_SYNWW Single-stranded DNA-specific exonuclease-like protein - Syntrophomonas wolfei subsp. wolfei (strain Goettingen)
>Q1X6M1|Q1X6M1_9MICO DNA glycosylase - Microbacterium arborescens
>Q21GK3|Q21GK3_SACD2 Excinuclease ABC, C subunit-like protein - Saccharophagus degradans (strain 2-40 / ATCC 43961 / DSM 17024)
>Q56420|Q56420_THETH ORF 1A - Thermus thermophilus
>Q3Y289|Q3Y289_ENTFC DNA-directed DNA polymerase - Enterococcus faecium DO
>A0GS87|A0GS87_9BURK UvrD/REP helicase - Burkholderia phytofirmans PsJN
>O68498|O68498_9GAMM Adaptive response regulatory protein - Pseudoalteromonas sp. S9
>Q0BKQ5|Q0BKQ5_FRATO Single-stranded-DNA-specific exonuclease RecJ - Francisella tularensis subsp. holarctica (strain OSU18)
>Q0LXK8|Q0LXK8_9CAUL Methylated-DNA--protein-cysteine methyltransferase - Caulobacter sp. K31
>Q4EPU4|Q4EPU4_LISMO Methylated-DNA--protein-cysteine methyltransferase family - Listeria monocytogenes str. 1/2a F6854
>Q14IH0|Q14IH0_FRAT1 Holliday junction endodeoxyribonuclease - Francisella tularensis subsp. tularensis (strain FSC 198)
>Q1VF61|Q1VF61_VIBAL Exodeoxyribonuclease V, 135 kDa subunit - Vibrio alginolyticus 12G01
>Q4AMY5|Q4AMY5_9CHLB DNA repair protein RadC - Chlorobium phaeobacteroides BS1
>Q2YB17|Q2YB17_NITMU Methylated-DNA--protein-cysteine methyltransferase - Nitrosospira multiformis (strain ATCC 25196 / NCIMB 11849)
>Q5E7S9|Q5E7S9_VIBF1 A/G-specific adenine DNA glycosylase - Vibrio fischeri (strain ATCC 700601 / ES114)
>Q67QM6|Q67QM6_SYMTH DinP-like DNA-damage-inducible protein - Symbiobacterium thermophilum
>Q57HT8|Q57HT8_SALCH Rep helicase, a single-stranded DNA dependent ATPase - Salmonella choleraesuis
>Q64S05|Q64S05_BACFR DNA repair protein RecN - Bacteroides fragilis
>Q6ACW6|Q6ACW6_LEIXX ATP-dependent DNA helicase - Leifsonia xyli subsp. xyli
>Q6F6S4|Q6F6S4_ACIAD A/G specific adenine glycosylase - Acinetobacter sp. (strain ADP1)
>Q7UMM9|Q7UMM9_RHOBA Single-strand DNA-specific exonuclease - Rhodopirellula baltica
>Q97IY7|Q97IY7_CLOAB A/G-specific DNA glycosylase - Clostridium acetobutylicum
>Q39ZU3|Q39ZU3_PELCD Damage-inducible protein DinP - Pelobacter carbinolicus (strain DSM 2380 / Gra Bd 1)
>Q3BWL1|Q3BWL1_XANC5 Excinuclease subunit - Xanthomonas campestris pv. vesicatoria (strain 85-10)
>Q47R52|Q47R52_THEFY DNA polymerase III, epsilon subunit - Thermobifida fusca (strain YX)
>Q4FNL0|Q4FNL0_PELUB DNA glycosylase - Pelagibacter ubique
>Q5FLW9|Q5FLW9_LACAC DNA-damage-inducible protein - Lactobacillus acidophilus
>Q83N19|Q83N19_TROWT Transcription-repair coupling factor - Tropheryma whipplei (strain Twist) (Whipple's bacillus)
>Q3AX67|Q3AX67_SYNS9 DNA helicase/exodeoxyribonuclease V, alpha subunit - Synechococcus sp. (strain CC9902)
>Q5LYC2|Q5LYC2_STRT1 DNA polymerase IV, damage-inducible - Streptococcus thermophilus (strain CNRZ 1066)
>Q5WE30|Q5WE30_BACSK Phage-related protein - Bacillus clausii (strain KSM-K16)
>Q6FCF0|Q6FCF0_ACIAD Transcription-repair coupling protein - Acinetobacter sp. (strain ADP1)
>Q6KH99|Q6KH99_MYCMO Excinuclease ABC nuclease subunit C - Mycoplasma mobile
>Q9PEA8|Q9PEA8_XYLFA Bifunctional DGTP-pyrophosphohydrolase/thiamine phosphate synthase - Xylella fastidiosa
>Q2S0E3|Q2S0E3_SALRD Single-stranded-DNA-specific exonuclease RecJ - Salinibacter ruber (strain DSM 13855)
>Q31M03|Q31M03_SYNP7 Exonuclease RecJ - Synechococcus sp. (strain PCC 7942) (Anacystis nidulans R2)
>Q5WIG3|Q5WIG3_BACSK Regulatory protein RecX - Bacillus clausii (strain KSM-K16)
>Q63AN2|Q63AN2_BACCZ Excinuclease ABC, C subunit, N-terminal region - Bacillus cereus (strain ZK / E33L)
>Q7BYC4|Q7BYC4_BACCR UvrC-like protein - Bacillus cereus (strain ATCC 14579 / DSM 31)
>Q39QU4|Q39QU4_GEOMG Helicase c2 - Geobacter metallireducens (strain GS-15 / ATCC 53774 / DSM 7210)
>Q30Q43|Q30Q43_THIDN Deoxyribodipyrimidine photo-lyase type I - Thiomicrospira denitrificans (strain ATCC 33889 / DSM 1351)
>Q3IDL0|Q3IDL0_PSEHT DNA repair protein recO - Pseudoalteromonas haloplanktis (strain TAC 125)
>Q5FQ57|Q5FQ57_GLUOX Exodeoxyribonuclease III - Gluconobacter oxydans (Gluconobacter suboxydans)
>Q5PBN4|Q5PBN4_ANAMM DNA repair protein radA - Anaplasma marginale (strain St. Maries)
>Q6N5V9|Q6N5V9_RHOPA Exodeoxyribonuclease III - Rhodopseudomonas palustris
>Q833Q7|Q833Q7_ENTFA Transposase, IS116/IS110/IS902 family - Enterococcus faecalis (Streptococcus faecalis)
>Q88TE3|Q88TE3_LACPL UV-damage repair protein - Lactobacillus plantarum
>Q9KE37|Q9KE37_BACHD O6-methylguanine DNA alkyltransferase - Bacillus halodurans
>Q5PBB4|Q5PBB4_ANAMM DNA mismatch repair protein - Anaplasma marginale (strain St. Maries)
>Q5X0L6|Q5X0L6_LEGPL DNA replication and repair protein recF - Legionella pneumophila (strain Lens)
>Q74LD2|Q74LD2_LACJO Methylated DNA-protein cysteine methyltransferase - Lactobacillus johnsonii
>Q39ZM8|Q39ZM8_GEOMG Transposase, IS111A/IS1328/IS1533/IS116/IS110/IS902 - Geobacter metallireducens (strain GS-15 / ATCC 53774 / DSM 7210)
>Q6XM61|Q6XM61_9PHYC FirrV-1-A26 - Feldmannia irregularis virus a
>O41133|O41133_PBCV1 A651L protein - Paramecium bursaria Chlorella virus 1 (PBCV-1)
>Q91TI7|Q91TI7_TUHV1 T114 - Tupaiid herpesvirus 1 (strain 1) (TuHV-1) (Herpesvirus tupaia (strain 1))
>Q9WR44|Q9WR44_9ALPH Uracil-DNA glycosylase - Cercopithecine herpesvirus 9 (Simian varicella virus)
>Q5M914|Q5M914_XENTR LOC496630 protein - Xenopus tropicalis (Western clawed frog) (Silurana tropicalis)
>Q4RUX5|Q4RUX5_TETNG Chromosome 12 SCAF14993, whole genome shotgun sequence - Tetraodon nigroviridis (Green puffer)
>Q12W25|Q12W25_METBU 3-methyladenine DNA glycosylase-like protein - Methanococcoides burtonii (strain DSM 6242)
>Q5V4M4|Q5V4M4_HALMA Cryptochrome/photolyase - Haloarcula marismortui (Halobacterium marismortui)
>Q6LZT6|Q6LZT6_METMP Endonuclease III homologue - Methanococcus maripaludis
>Q8TUJ3|Q8TUJ3_METAC DNA repair protein - Methanosarcina acetivorans
>Q97AQ9|Q97AQ9_THEVO Rep helicase single-stranded DNA-dependent ATPase - Thermoplasma volcanium
>Q6CDC9|Q6CDC9_YARLI Yarrowia lipolytica chromosome C of strain CLIB122 of Yarrowia lipolytica - Yarrowia lipolytica (Candida lipolytica)
>Q6FRJ4|Q6FRJ4_CANGA Candida glabrata strain CBS138 chromosome H complete sequence - Candida glabrata (Yeast) (Torulopsis glabrata)
>Q754I3|Q754I3_ASHGO AFR093Wp - Ashbya gossypii (Yeast) (Eremothecium gossypii)
>Q7SG58|Q7SG58_NEUCR Uracil-DNA glycosylase - Neurospora crassa
>Q2UNU7|Q2UNU7_ASPOR DNA repair protein RHP57 - Aspergillus oryzae
>Q7SBT3|Q7SBT3_NEUCR Predicted protein - Neurospora crassa
>Q02677|Q02677_PODAN GIY COII i1 grp IB protein - Podospora anserina
>Q9HCR8|Q9HCR8_HUMAN OGG1 type 1e - Homo sapiens (Human)
>Q86X99|Q86X99_HUMAN FLJ35220 protein - Homo sapiens (Human)
>Q7RRF6|Q7RRF6_PLAYO Structure-specific endonuclease of the XPG/RAD2 family - Plasmodium yoelii yoelii
>Q3SE76|Q3SE76_PARTE DNA ligase IV - Paramecium tetraurelia
>Q4Q883|Q4Q883_LEIMA DNA repair protein-like protein - Leishmania major
>Q962J4|Q962J4_PLAVI PV1H14200_P - Plasmodium vivax
>A1Z9G2|A1Z9G2_DROME CG6197-PA - Drosophila melanogaster (Fruit fly)
>Q6WD95|Q6WD95_GIALA Rad52 - Giardia lamblia (Giardia intestinalis)
>Q54CS9|Q54CS9_DICDI DNA recombination/repair protein - Dictyostelium discoideum (Slime mold)
>Q23YW9|Q23YW9_TETTH MutS domain II family protein - Tetrahymena thermophila SB210
>Q4XN87|Q4XN87_PLACH Uracil-DNA glycosylase - Plasmodium chabaudi
>Q9BIX4|Q9BIX4_9TRYP MLH1 - Trypanosoma brucei
>O15922|O15922_LEIMA AP-Endonuclease - Leishmania major
>Q95U54|Q95U54_DROME GH06271p - Drosophila melanogaster (Fruit fly)
>Q716R9|Q716R9_9CAUD Gp6 - Mycobacterium phage PG1
>Q9LPQ2|Q9LPQ2_ARATH F15H18.15 - Arabidopsis thaliana (Mouse-ear cress)
>Q00SS0|Q00SS0_OSTTA Exodeoxyribonuclease - Ostreococcus tauri
>Q00U66|Q00U66_OSTTA 5'-3' exonuclease - Ostreococcus tauri
>O80358|O80358_ARATH AtMMH-1 protein - Arabidopsis thaliana (Mouse-ear cress)
>Q1YU82|Q1YU82_9GAMM DNA polymerase III, epsilon subunit - gamma proteobacterium HTCC2207
>A0HFX1|A0HFX1_COMTE DNA repair protein RecN - Comamonas testosteroni KF-1
>A0L4W0|A0L4W0_MAGSM Holliday junction endonuclease RuvC - Magnetococcus sp. (strain MC-1)
>Q08QW0|Q08QW0_STIAU Deoxyribodipyrimidine photo-lyase - Stigmatella aurantiaca DW4/3-1
>Q0FZR4|Q0FZR4_9RHIZ DNA photolyase - Fulvimarina pelagi HTCC2506
>Q0I0G8|Q0I0G8_SHESR Excinuclease ABC, C subunit domain protein - Shewanella sp. (strain MR-7)
>Q0I3D6|Q0I3D6_HAES1 DNA helicase/exodeoxyribonuclease V, beta subunit - Haemophilus somnus (strain 129Pt) (Histophilus somni (strain 129Pt))
>Q1D5C3|Q1D5C3_MYXXD Exodeoxyribonuclease III - Myxococcus xanthus (strain DK 1622)
>Q1GEL8|Q1GEL8_SILST Single-stranded-DNA-specific exonuclease RecJ - Silicibacter sp. (strain TM1040)
>Q1ZKF5|Q1ZKF5_9VIBR UmuC protein - Vibrio angustum S14
>A0LVT7|A0LVT7_ACIC1 UvrD/REP helicase - Acidothermus cellulolyticus (strain ATCC 43068 / 11B)
>Q080D8|Q080D8_SHEFN Exodeoxyribonuclease V, beta subunit - Shewanella frigidimarina (strain NCIMB 400)
>Q1D2I7|Q1D2I7_MYXXD DNA glycosylase - Myxococcus xanthus (strain DK 1622)
>Q2C4N3|Q2C4N3_9GAMM Deoxyribodipyrimidine photolyase - Photobacterium sp. SKA34
>Q7P7A5|Q7P7A5_FUSNV Mutator mutT protein - Fusobacterium nucleatum subsp. vincentii ATCC 49256
>Q0VP21|Q0VP21_ALCBS DNA repair protein RecO - Alcanivorax borkumensis (strain SK2 / ATCC 700651 / DSM 11573)
>Q162S0|Q162S0_ROSDO ATP-dependent DNA helicase, UvrD/REP family domain - Roseobacter denitrificans (strain ATCC 33942 / OCh 114) (Erythrobacter sp. (
>Q1NRJ1|Q1NRJ1_9DELT UvrD/REP helicase - delta proteobacterium MLMS-1
>Q1Q866|Q1Q866_PSYCK UvrD/REP helicase - Psychrobacter cryohalolentis (strain K5)
>Q7AX08|Q7AX08_NEIME DNA helicase II - Neisseria meningitidis
>Q9AKJ4|Q9AKJ4_RICRI RecG protein - Rickettsia rickettsii
>Q11UG6|Q11UG6_CYTH3 DNA polymerase III, epsilon subunit - Cytophaga hutchinsonii (strain ATCC 33406 / NCIMB 9469)
>Q1DEP0|Q1DEP0_MYXXD DNA ligase, ATP-dependent - Myxococcus xanthus (strain DK 1622)
>Q2NCJ8|Q2NCJ8_ERYLH Excinuclease complex nuclease subunit - Erythrobacter litoralis (strain HTCC2594)
>Q2QJL1|Q2QJL1_ACEAC DNA repair protein RadC - Acetobacter aceti
>Q6SFP7|Q6SFP7_9BACT Deoxyribodipyrimidine photolyase family protein - uncultured marine bacterium 580
>A0JV31|A0JV31_ARTS2 DNA-O6-methylguanine--protein-cysteine S-methyltransferase / DNA-3-methyladenine glycosylase II / Transcriptional regulator Ada -
>Q02VP1|Q02VP1_LACLS ATP-dependent DNA helicase RecG - Lactococcus lactis subsp. cremoris (strain SK11)
>Q04GL6|Q04GL6_OENOB ATP-dependent DNA helicase RecG - Oenococcus oeni (strain BAA-331 / PSU-1)
>Q0IBA6|Q0IBA6_SYNS3 Exodeoxyribonuclease V, beta subunit - Synechococcus sp. (strain CC9311)
>Q1J1T3|Q1J1T3_DEIGD Endonuclease III - Deinococcus geothermalis (strain DSM 11300)
>Q1QZX2|Q1QZX2_CHRSD Regulatory protein RecX - Chromohalobacter salexigens (strain DSM 3043 / ATCC BAA-138 / NCIMB 13768)
>Q3CF98|Q3CF98_THEET Regulatory protein RecX - Thermoanaerobacter ethanolicus ATCC 33223
>Q3VV69|Q3VV69_PROAE Transcription-repair coupling factor - Prosthecochloris aestuarii DSM 271
>Q0BPC6|Q0BPC6_GRABC Endonuclease III - Granulobacter bethesdensis (strain ATCC BAA-1260 / CGDNIH1)
>Q0G5V0|Q0G5V0_9RHIZ Helicase, UvrD/Rep family protein - Fulvimarina pelagi HTCC2506
>Q1DAU1|Q1DAU1_MYXXD Regulatory protein RecX - Myxococcus xanthus (strain DK 1622)
>A0GSG0|A0GSG0_9BURK DNA polymerase III, epsilon subunit - Burkholderia phytofirmans PsJN
>Q03G49|Q03G49_PEDPA Holliday junction resolvase - Pediococcus pentosaceus (strain ATCC 25745 / 183-1w)
>Q04F00|Q04F00_OENOB Single-stranded DNA-specific exonuclease - Oenococcus oeni (strain BAA-331 / PSU-1)
>Q1B5B6|Q1B5B6_MYCSS Excinuclease ABC, C subunit-like protein - Mycobacterium sp. (strain MCS)
>Q1NCM7|Q1NCM7_9SPHN UvrD/REP helicase - Sphingomonas sp. SKA58
>Q2NAS2|Q2NAS2_ERYLH RRNA methylase - Erythrobacter litoralis (strain HTCC2594)
>Q3Y012|Q3Y012_ENTFC DNA repair protein RadC - Enterococcus faecium DO
>Q2LSS5|Q2LSS5_SYNAS DNA repair protein - Syntrophus aciditrophicus (strain SB)
>Q2YT94|Q2YT94_STAAB Single-strand DNA-specific exonuclease - Staphylococcus aureus (strain bovine RF122)
>Q601T0|Q601T0_MYCH2 Recombination protein recR - Mycoplasma hyopneumoniae (strain 232)
>Q64UE7|Q64UE7_BACFR ATP-dependent helicase - Bacteroides fragilis
>Q47PP2|Q47PP2_THEFY AP endonuclease, family 1:Exodeoxyribonuclease III xth - Thermobifida fusca (strain YX)
>Q8EWK3|Q8EWK3_MYCPE DNA glycosylase - Mycoplasma penetrans
>Q8YGM1|Q8YGM1_BRUME DNA POLYMERASE III, ALPHA CHAIN - Brucella melitensis
>Q2JGP9|Q2JGP9_FRASC Methylated-DNA--protein-cysteine methyltransferase - Frankia sp. (strain CcI3)
>Q30QK8|Q30QK8_THIDN DNA mismatch repair protein MutS - Thiomicrospira denitrificans (strain ATCC 33889 / DSM 1351)
>Q5QW89|Q5QW89_IDILO DNA mismatch repair enzyme, ATPase - Idiomarina loihiensis
>Q7VBJ9|Q7VBJ9_PROMA ATP-dependent exoDNAse alpha subunit - Prochlorococcus marinus
>Q83G62|Q83G62_TROWT Methylated-DNA--protein-cysteine methyltransferase - Tropheryma whipplei (strain Twist) (Whipple's bacillus)
>Q38XU3|Q38XU3_LACSS DNA repair and genetic recombination protein N - Lactobacillus sakei subsp. sakei (strain 23K)
>Q3KL18|Q3KL18_CHLTA ClpC ATPase - Chlamydia trachomatis (strain A/HAR-13 / ATCC VR-571B)
>Q735P2|Q735P2_BACC1 MutT/nudix family protein - Bacillus cereus (strain ATCC 10987)
>Q817P7|Q817P7_BACCR Superfamily I DNA and RNA helicases - Bacillus cereus (strain ATCC 14579 / DSM 31)
>Q2IHH6|Q2IHH6_ANADE Excinuclease ABC, C subunit-like - Anaeromyxobacter dehalogenans (strain 2CP-C)
>Q46QC4|Q46QC4_RALEJ Methylated-DNA-(Protein)-cysteine S-methyltransferase - Ralstonia eutropha (strain JMP134) (Alcaligenes eutrophus)
>Q5HRN0|Q5HRN0_STAEQ UvrB/UvrC domain protein - Staphylococcus epidermidis (strain ATCC 35984 / RP62A)
>Q5ZSM8|Q5ZSM8_LEGPH DNA repair protein RadC - Legionella pneumophila subsp. pneumophila (strain Philadelphia 1 / ATCC 33152 / DSM 7513)
>Q834B9|Q834B9_ENTFA Endo/excinuclease amino terminal domain protein - Enterococcus faecalis (Streptococcus faecalis)
>Q3J503|Q3J503_RHOS4 Deoxyribodipyrimidine photo-lyase type I - Rhodobacter sphaeroides (strain ATCC 17023 / 2.4.1 / NCIB 8253 / DSM 158)
>Q46K42|Q46K42_PROMT DNA helicase/exodeoxyribonuclease V, beta subunit - Prochlorococcus marinus (strain NATL2A)
>Q4FM13|Q4FM13_PELUB Exodeoxyribonuclease III - Pelagibacter ubique
>Q5FID9|Q5FID9_LACAC Transposase - Lactobacillus acidophilus
>Q6A6J4|Q6A6J4_PROAC Exodeoxyribonuclease III - Propionibacterium acnes
>Q7MGD3|Q7MGD3_VIBVY Adenosine deaminase - Vibrio vulnificus (strain YJ016)
>Q8RHA9|Q8RHA9_FUSNN RECF protein - Fusobacterium nucleatum subsp. nucleatum
>Q9CNB6|Q9CNB6_PASMU RecB - Pasteurella multocida
>Q4JWN9|Q4JWN9_CORJK DNA repair protein RecO - Corynebacterium jeikeium (strain K411)
>Q6MQS1|Q6MQS1_BDEBA 6-O-methylguanine-DNA methyltransferase - Bdellovibrio bacteriovorus
>Q817J3|Q817J3_BACCR DNA polymerase X family - Bacillus cereus (strain ATCC 14579 / DSM 31)
>Q8CPT9|Q8CPT9_STAES ATP-dependent nuclease subunit A - Staphylococcus epidermidis (strain ATCC 12228)
>Q8G4G8|Q8G4G8_BIFLO RecX-like protein - Bifidobacterium longum
>Q9K100|Q9K100_NEIMB Exodeoxyribonuclease III - Neisseria meningitidis serogroup B
>Q2GA64|Q2GA64_NOVAD Excinuclease ABC, C subunit-like protein - Novosphingobium aromaticivorans (strain DSM 12444)
>Q2RYM0|Q2RYM0_SALRD UmuC protein - Salinibacter ruber (strain DSM 13855)
>Q2SMN0|Q2SMN0_HAHCH DNA repair protein RecN - Hahella chejuensis (strain KCTC 2396)
>Q4UUN1|Q4UUN1_XANC8 Exodeoxyribonuclease III - Xanthomonas campestris pv. campestris (strain 8004)
>Q6FF53|Q6FF53_ACIAD Protein used in recombination and DNA repair - Acinetobacter sp. (strain ADP1)
>Q6MHL6|Q6MHL6_BDEBA Exodeoxyribonuclease III - Bdellovibrio bacteriovorus
>Q894X1|Q894X1_CLOTE Methylated-DNA--protein-cysteine methyltransferase - Clostridium tetani
>O88493|O88493_MOUSE Type VI collagen alpha 3 subunit - Mus musculus (Mouse)
>Q803D4|Q803D4_DANRE Zgc:55889 - Danio rerio (Zebrafish) (Brachydanio rerio)
>A0B7U7|A0B7U7_METTP DNA ligase domain protein - Methanosaeta thermophila (strain DSM 6194 / PT) (Methanothrix thermophila (strain DSM 6194 / PT))
>Q3SA55|Q3SA55_9EURY ATPase RecA-superfamily - uncultured euryarchaeote Alv-FOS4
>Q0W7A0|Q0W7A0_UNCMA Formamidopyrimidine-DNA glycosylase - Uncultured methanogenic archaeon RC-I
>Q3IPG8|Q3IPG8_NATPD Flap structure-specific endonuclease - Natronomonas pharaonis (strain DSM 2160 / ATCC 35678)
>Q2FKS4|Q2FKS4_METHJ DNA-directed DNA polymerase - Methanospirillum hungatei (strain JF-1 / DSM 864)
>Q8TPP1|Q8TPP1_METAC Predicted protein - Methanosarcina acetivorans
>Q4J9C2|Q4J9C2_SULAC Endonuclease III related protein - Sulfolobus acidocaldarius
>O26572|O26572_METTH DNA helicase II - Methanobacterium thermoautotrophicum
>Q2FNA5|Q2FNA5_METHJ DEAD/DEAH box helicase-like - Methanospirillum hungatei (strain JF-1 / DSM 864)
>Q2GVA1|Q2GVA1_CHAGB Predicted protein - Chaetomium globosum (Soil fungus)
>Q2PIU7|Q2PIU7_ASPOR RNA polymerase II transcription initiation/nucleotide excision repair factor TFIIH - Aspergillus oryzae
>Q2UF75|Q2UF75_ASPOR DNA mismatch repair protein - MLH2/PMS1/Pms2 family - Aspergillus oryzae
>Q75CL7|Q75CL7_ASHGO ACL098Cp - Ashbya gossypii (Yeast) (Eremothecium gossypii)
>Q6CVU9|Q6CVU9_KLULA Kluyveromyces lactis strain NRRL Y-1140 chromosome B of strain NRRL Y-1140 of Kluyveromyces lactis - Kluyveromyces lactis (Yeast)
>Q6E690|Q6E690_ANTLO DNA lyase/endonuclease 4 - Antonospora locustae (Nosema locustae)
>Q75EE5|Q75EE5_ASHGO AAR136Wp - Ashbya gossypii (Yeast) (Eremothecium gossypii)
>Q6C5Y7|Q6C5Y7_YARLI Yarrowia lipolytica chromosome E of strain CLIB 122 of Yarrowia lipolytica - Yarrowia lipolytica (Candida lipolytica)
>Q950S7|Q950S7_SPIPN Orf259 - Spizellomyces punctatus
>Q2U8Q6|Q2U8Q6_ASPOR ATPase related to the helicase subunit of the Holliday junction resolvase - Aspergillus oryzae
>Q75EA8|Q75EA8_ASHGO AAR169Cp - Ashbya gossypii (Yeast) (Eremothecium gossypii)
>A0C1A3|A0C1A3_PARTE Chromosome undetermined scaffold_141, whole genome shotgun sequence - Paramecium tetraurelia
>Q1ZXF2|Q1ZXF2_DICDI DNA polymerase beta - Dictyostelium discoideum (Slime mold)
>Q5C116|Q5C116_SCHJA SJCHGC07129 protein - Schistosoma japonicum (Blood fluke)
>Q9NBJ6|Q9NBJ6_CAEEL Cell cycle checkpoint protein Rad9 - Caenorhabditis elegans
>Q23694|Q23694_CRIFA DNA ligase I - Crithidia fasciculata
>A1Z758|A1Z758_DROME CG18853-PA - Drosophila melanogaster (Fruit fly)
>O18475|O18475_DROME CG6019-PA - Drosophila melanogaster (Fruit fly)
>Q9VSE2|Q9VSE2_DROME CG7972-PA - Drosophila melanogaster (Fruit fly)
>Q6J1N6|Q6J1N6_9CAUD Gp41 - Burkholderia phage BcepC6B
>Q0ILF6|Q0ILF6_9CAUD Sak - Lactococcus phage Q33
>Q01CP1|Q01CP1_OSTTA ARP protein - Ostreococcus tauri
>Q0J037|Q0J037_ORYSJ Os09g0532800 protein - Oryza sativa subsp. japonica (Rice)
>A0LGS2|A0LGS2_SYNFM DNA-directed DNA polymerase - Syntrophobacter fumaroxidans (strain DSM 10017 / MPOB)
>A0M7B9|A0M7B9_GRAFK A/G-specific adenine glycosylase - Gramella forsetii (strain KT0803)
>Q0A7D9|Q0A7D9_ALHEH DNA repair protein RecN - Alkalilimnicola ehrlichei (strain MLHE-1)
>Q0ATK5|Q0ATK5_MARMM DNA helicase/exodeoxyribonuclease V, subunit A - Maricaulis maris (strain MCS10)
>Q0AWD6|Q0AWD6_SYNWW DNA-directed DNA polymerase - Syntrophomonas wolfei subsp. wolfei (strain Goettingen)
>Q0G5A3|Q0G5A3_9RHIZ DNA ligase - Fulvimarina pelagi HTCC2506
>Q28R72|Q28R72_JANSC Deoxyribodipyrimidine photo-lyase type I - Jannaschia sp. (strain CCS1)
>Q3LBT3|Q3LBT3_9MOLU Endonuclease IV - Candidatus Phytoplasma solani
>Q3XWJ2|Q3XWJ2_ENTFC Methylated-DNA-[protein]-cysteine S-methyltransferase - Enterococcus faecium DO
>Q4AK53|Q4AK53_9CHLB Recombination protein O, RecO - Chlorobium phaeobacteroides BS1
>Q0SMX6|Q0SMX6_BORAP Exodeoxyribonuclease III - Borrelia afzelii (strain PKo)
>Q17XI5|Q17XI5_HELAH Methylated-DNA--protein-cysteine methyltransferase - Helicobacter acinonychis (strain Sheeba)
>Q8GDX4|Q8GDX4_HELMO Single-stranded-DNA-specific exonuclease recJ - Heliobacillus mobilis
>Q0AN00|Q0AN00_MARMM Endodeoxyribonuclease RusA - Maricaulis maris (strain MCS10)
>Q0SFN8|Q0SFN8_RHOSR Exodeoxyribonuclease V beta subunit - Rhodococcus sp. (strain RHA1)
>Q1IVP8|Q1IVP8_ACIBL ATP-dependent DNA helicase, Rep family - Acidobacteria bacterium (strain Ellin345)
>Q1JL10|Q1JL10_STRPC DNA repair protein - Streptococcus pyogenes serotype M12 (strain MGAS9429)
>Q1K048|Q1K048_DESAC DNA repair protein RecO - Desulfuromonas acetoxidans DSM 684
>Q1QX44|Q1QX44_CHRSD UvrD/REP helicase - Chromohalobacter salexigens (strain DSM 3043 / ATCC BAA-138 / NCIMB 13768)
>Q302F2|Q302F2_STRSU Recombination protein O, RecO - Streptococcus suis 89/1591
>A0G7R7|A0G7R7_9BURK ATP dependent DNA ligase - Burkholderia phymatum STM815
>Q0BVJ5|Q0BVJ5_GRABC Recombination protein recR - Granulobacter bethesdensis (strain ATCC BAA-1260 / CGDNIH1)
>Q1CSW2|Q1CSW2_HELPH Rep helicase, single-stranded DNA-dependent ATPase - Helicobacter pylori (strain HPAG1)
>Q1MZA5|Q1MZA5_9GAMM Deoxyribodipyrimidine photolyase - Oceanobacter sp. RED65
>Q1ZV46|Q1ZV46_9VIBR DNA ligase - Vibrio angustum S14
>Q2A2N7|Q2A2N7_FRATH DNA replication and repair protein recF - Francisella tularensis subsp. holarctica (strain LVS)
>A0M6B1|A0M6B1_GRAFK DNA glycosylase - Gramella forsetii (strain KT0803)
>Q1LTY1|Q1LTY1_BAUCH ATP-dependent DNA helicase RecG - Baumannia cicadellinicola subsp. Homalodisca coagulata
>Q2ZZ95|Q2ZZ95_STRSU Excinuclease ABC, C subunit, N-terminal - Streptococcus suis 89/1591
>A0H490|A0H490_9CHLR Single-stranded-DNA-specific exonuclease RecJ - Chloroflexus aggregans DSM 9485
>Q040Z5|Q040Z5_LACGA Exonuclease III - Lactobacillus gasseri (strain ATCC 33323 / DSM 20243)
>Q0ABT4|Q0ABT4_ALHEH Holliday junction resolvase YqgF - Alkalilimnicola ehrlichei (strain MLHE-1)
>Q1GQT1|Q1GQT1_SPHAL Transcriptional regulator Ada / DNA-O6-methylguanine--protein-cysteine S-methyltransferase / transcriptional regulator, AraC fami
>Q2ZZR8|Q2ZZR8_STRSU Regulatory protein RecX - Streptococcus suis 89/1591
>Q707F4|Q707F4_ECOLX YeeS protein - Escherichia coli
>Q046G8|Q046G8_LACGA Methylated DNA-protein cysteine methyltransferase - Lactobacillus gasseri (strain ATCC 33323 / DSM 20243)
>Q03SD7|Q03SD7_LACBA Endonuclease IV - Lactobacillus brevis (strain ATCC 367 / JCM 1170)
>Q0AZZ6|Q0AZZ6_SYNWW ATP-dependent DNA helicase PcrA - Syntrophomonas wolfei subsp. wolfei (strain Goettingen)
>Q0BMR0|Q0BMR0_FRATO Exodeoxyribonuclease V - Francisella tularensis subsp. holarctica (strain OSU18)
>Q0RD72|Q0RD72_FRAAA ATP-dependent DNA helicase - Frankia alni (strain ACN14a)
>Q11KX6|Q11KX6_MESSB UvrD/REP helicase - Mesorhizobium sp. (strain BNC1)
>Q1JXA2|Q1JXA2_DESAC DNA ligase - Desulfuromonas acetoxidans DSM 684
>Q7D2B8|Q7D2B8_AGRT5 ATP-dependant DNA helicase - Agrobacterium tumefaciens (strain C58 / ATCC 33970)
>Q65TK4|Q65TK4_MANSM RecB protein - Mannheimia succiniciproducens (strain MBEL55E)
>Q6KIL5|Q6KIL5_MYCMO Recombination protein - Mycoplasma mobile
>Q7VHD0|Q7VHD0_HELHP Methylated DNA-protein cysteine methyltransferase - Helicobacter hepaticus
>Q8KF21|Q8KF21_CHLTE DNA deoxyribodipyrimidine photolyase, classII - Chlorobium tepidum
>Q2S8N9|Q2S8N9_HAHCH Exonuclease III - Hahella chejuensis (strain KCTC 2396)
>Q3AAN5|Q3AAN5_CARHZ DNA repair protein RecN - Carboxydothermus hydrogenoformans (strain Z-2901 / DSM 6008)
>Q3ZYI6|Q3ZYI6_DEHSC Transcription-repair coupling factor - Dehalococcoides sp. (strain CBDB1)
>Q7NMN4|Q7NMN4_GLOVI Gll0731 protein - Gloeobacter violaceus
>Q2RGX9|Q2RGX9_MOOTA ATP-dependent DNA helicase PcrA - Moorella thermoacetica (strain ATCC 39073)
>Q3A3V6|Q3A3V6_PELCD ATP-dependent exoDNase - Pelobacter carbinolicus (strain DSM 2380 / Gra Bd 1)
>Q48AS5|Q48AS5_COLP3 DNA replication and repair protein RecF - Colwellia psychrerythraea (strain 34H / ATCC BAA-681) (Vibrio psychroerythus)
>Q4ZP01|Q4ZP01_PSEU2 Mutator MutT - Pseudomonas syringae pv. syringae (strain B728a)
>Q5DZH3|Q5DZH3_VIBF1 Deoxyribodipyrimidine photolyase - Vibrio fischeri (strain ATCC 700601 / ES114)
>Q83AG5|Q83AG5_COXBU DNA ligase, ATP-dependent - Coxiella burnetii
>Q2LSX9|Q2LSX9_SYNAS DNA repair protein recN - Syntrophus aciditrophicus (strain SB)
>Q311V6|Q311V6_DESDG Endonuclease III / DNA-(Apurinic or apyrimidinic site) lyase - Desulfovibrio desulfuricans (strain G20)
>Q6AD73|Q6AD73_LEIXX DNA-binding protein - Leifsonia xyli subsp. xyli
>Q2RHV6|Q2RHV6_MOOTA Single-stranded-DNA-specific exonuclease RecJ - Moorella thermoacetica (strain ATCC 39073)
>Q485Z2|Q485Z2_COLP3 Deoxyribodipyrimidine photolyase - Colwellia psychrerythraea (strain 34H / ATCC BAA-681) (Vibrio psychroerythus)
>Q6AG53|Q6AG53_LEIXX Methylated-DNA-protein-cysteine S-methyltransferase - Leifsonia xyli subsp. xyli
>Q897M0|Q897M0_CLOTE ATP-dependent nuclease subunit A - Clostridium tetani
>Q8D5I2|Q8D5I2_VIBVU Uncharacterized protein - Vibrio vulnificus
>Q8EPN7|Q8EPN7_OCEIH DNA repair protein - Oceanobacillus iheyensis
>Q2GGM0|Q2GGM0_EHRCR DNA glycosylase - Ehrlichia chaffeensis (strain Arkansas)
>Q2J6E3|Q2J6E3_FRASC UvrD/REP helicase - Frankia sp. (strain CcI3)
>Q83FI3|Q83FI3_TROWT Exodeoxyribonuclease III - Tropheryma whipplei (strain Twist) (Whipple's bacillus)
>Q8EPR4|Q8EPR4_OCEIH Single-strand DNA-specific exonuclease - Oceanobacillus iheyensis
>Q9KLM6|Q9KLM6_VIBCH Helicase IV - Vibrio cholerae
>Q2S4E5|Q2S4E5_SALRD DNA repair protein RecN - Salinibacter ruber (strain DSM 13855)
>Q6MGN1|Q6MGN1_BDEBA Transcription-repair coupling factor - Bdellovibrio bacteriovorus
>Q72HF2|Q72HF2_THET2 A/G-specific adenine DNA glycosylase - Thermus thermophilus (strain HB27 / ATCC BAA-163 / DSM 7039)
>Q97E98|Q97E98_CLOAB Transcription-repair coupling factor, MFD - Clostridium acetobutylicum
>Q3JBH0|Q3JBH0_NITOC KaiC - Nitrosococcus oceani (strain ATCC 19707 / NCIMB 11848)
>Q72AT7|Q72AT7_DESVH Transcription-repair coupling factor - Desulfovibrio vulgaris (strain Hildenborough / ATCC 29579 / NCIMB 8303)
>Q983V0|Q983V0_RHILO ATP-dependent DNA helicase - Rhizobium loti (Mesorhizobium loti)
>Q9Z281|Q9Z281_MOUSE DNA polymerase zeta catalytic subunit - Mus musculus (Mouse)
>Q98545|Q98545_PBCV1 A495R protein - Paramecium bursaria Chlorella virus 1 (PBCV-1)
>Q2VSJ6|Q2VSJ6_9GAMA Uracil-DNA glycosylase - Ovine herpesvirus 2
>Q68EG6|Q68EG6_DANRE Zgc:91996 - Danio rerio (Zebrafish) (Brachydanio rerio)
>Q4SLZ7|Q4SLZ7_TETNG Chromosome 13 SCAF14555, whole genome shotgun sequence. - Tetraodon nigroviridis (Green puffer)
>Q4SP46|Q4SP46_TETNG Chromosome 15 SCAF14542, whole genome shotgun sequence. - Tetraodon nigroviridis (Green puffer)
>Q12XV7|Q12XV7_METBU KaiC - Methanococcoides burtonii (strain DSM 6242)
>Q12TR5|Q12TR5_METBU Deoxyribodipyrimidine photo-lyase type I - Methanococcoides burtonii (strain DSM 6242)
>Q12TZ2|Q12TZ2_METBU Methylated-DNA--protein-cysteine methyltransferase - Methanococcoides burtonii (strain DSM 6242)
>P95945|P95945_SULSO Endonuclease III - Sulfolobus solfataricus
>Q36102|Q36102_TRIPI Mitochondrial cox2 cytochrome oxidase subunit 2 - Trimorphomyces papilionaceus
>Q5KGV2|Q5KGV2_CRYNE Expressed protein - Cryptococcus neoformans (Filobasidiella neoformans)
>Q5VD79|Q5VD79_ASPNO PksA - Aspergillus nomius
>Q6BVY4|Q6BVY4_DEBHA Debaryomyces hansenii chromosome B of strain CBS767 of Debaryomyces hansenii - Debaryomyces hansenii (Yeast) (Torulaspora hanseni
>Q6CRB9|Q6CRB9_KLULA Kluyveromyces lactis strain NRRL Y-1140 chromosome D of strain NRRL Y-1140 of Kluyveromyces lactis - Kluyveromyces lactis (Yeast)
>Q2URB4|Q2URB4_ASPOR Mismatch repair ATPase MSH4 - Aspergillus oryzae
>Q74ZT6|Q74ZT6_ASHGO AGR112Cp - Ashbya gossypii (Yeast) (Eremothecium gossypii)
>Q7SD45|Q7SD45_NEUCR Predicted protein - Neurospora crassa
>Q6BVY0|Q6BVY0_DEBHA Debaryomyces hansenii chromosome B of strain CBS767 of Debaryomyces hansenii - Debaryomyces hansenii (Yeast) (Torulaspora hanseni
>Q75A11|Q75A11_ASHGO ADR113Wp - Ashbya gossypii (Yeast) (Eremothecium gossypii)
>Q1JTF0|Q1JTF0_TOXGO Ssl1-like protein - Toxoplasma gondii RH
>Q23JB9|Q23JB9_TETTH UvrD/REP helicase family protein - Tetrahymena thermophila SB210
>Q245F6|Q245F6_TETTH Helix-hairpin-helix motif family protein - Tetrahymena thermophila SB210
>A0DND3|A0DND3_PARTE Chromosome undetermined scaffold_58, whole genome shotgun sequence - Paramecium tetraurelia
>Q54AQ1|Q54AQ1_DICDI Xeroderma pigmentosum group G - Dictyostelium discoideum (Slime mold)
>Q9W1A8|Q9W1A8_DROME CG4049-PA - Drosophila melanogaster (Fruit fly)
>Q1A0M7|Q1A0M7_9CAUD Gp52 - Mycobacterium phage Halo
>Q38100|Q38100_BPR1T ORF14 - Bacteriophage r1t
>Q00UQ6|Q00UQ6_OSTTA Endonuclease III - Ostreococcus tauri
>Q017B7|Q017B7_OSTTA Basic transcription factor 2, 44kD subunit-related - Ostreococcus tauri
>Q01GM2|Q01GM2_OSTTA Basal transcription factor complex subunit-related - Ostreococcus tauri
>A0FTF0|A0FTF0_9BURK UvrD/REP helicase - Burkholderia phymatum STM815
>A0GX60|A0GX60_9CHLR DNA repair protein RecO - Chloroflexus aggregans DSM 9485
>A0LMW7|A0LMW7_SYNFM DNA repair protein RecN - Syntrophobacter fumaroxidans (strain DSM 10017 / MPOB)
>Q0BNF5|Q0BNF5_FRATO DNA repair protein RecN - Francisella tularensis subsp. holarctica (strain OSU18)
>Q0F3E1|Q0F3E1_9PROT ImpB/MucB/SamB family protein - Mariprofundus ferrooxydans PV-1
>Q15ZK4|Q15ZK4_PSEA6 Deoxyribodipyrimidine photolyase - Pseudoalteromonas atlantica (strain T6c / BAA-1087)
>Q18SF9|Q18SF9_DESHD DNA glycosylase - Desulfitobacterium hafniense (strain DCB-2)
>Q1YTF0|Q1YTF0_9GAMM UvrD/REP helicase family protein - gamma proteobacterium HTCC2207
>Q2B8I4|Q2B8I4_9BACI ATP-dependent DNA helicase, UvrD/REP family protein - Bacillus sp. NRRL B-14911
>Q7X3F9|Q7X3F9_PSEHA TonB - Pseudoalteromonas haloplanktis (Alteromonas haloplanktis)
>A0FTA7|A0FTA7_9BURK DNA repair protein RecO - Burkholderia phymatum STM815
>A0LR66|A0LR66_ACIC1 Deoxyribodipyrimidine photo-lyase type I - Acidothermus cellulolyticus (strain ATCC 43068 / 11B)
>Q28TT1|Q28TT1_JANSC Crossover junction endodeoxyribonuclease RuvC - Jannaschia sp. (strain CCS1)
>Q2BRE2|Q2BRE2_9GAMM Holliday junction resolvase-like protein - Neptuniibacter caesariensis
>Q41BS4|Q41BS4_9BACI Excinuclease ABC, C subunit, N-terminal - Exiguobacterium sibiricum 255-15
>Q07I62|Q07I62_RHOP5 Endodeoxyribonuclease RusA - Rhodopseudomonas palustris (strain BisA53)
>Q0A7Z8|Q0A7Z8_ALHEH UvrD/REP helicase - Alkalilimnicola ehrlichei (strain MLHE-1)
>Q1LPG5|Q1LPG5_RALME DNA mismatch repair protein MutS precursor - Ralstonia metallidurans (strain CH34 / ATCC 43123 / DSM 2839)
>Q0FE31|Q0FE31_9PROT ATP-dependent DNA helicase, UvrD/Rep family protein - alpha proteobacterium HTCC2255
>Q11PX3|Q11PX3_CYTH3 DNA replication and repair protein RecO - Cytophaga hutchinsonii (strain ATCC 33406 / NCIMB 9469)
>Q1CUT0|Q1CUT0_HELPH DNA repair protein radA - Helicobacter pylori (strain HPAG1)
>Q1D4W2|Q1D4W2_MYXXD Deoxyribodipyrimidine photolyase - Myxococcus xanthus (strain DK 1622)
>Q1QRE3|Q1QRE3_NITHX Endodeoxyribonuclease RusA - Nitrobacter hamburgensis (strain X14 / DSM 10229)
>Q3EN25|Q3EN25_BACTI Deoxyribodipyrimidine photolyase - Bacillus thuringiensis serovar israelensis ATCC 35646
>Q9ZG72|Q9ZG72_CHLTR ATP-dependent helicase - Chlamydia trachomatis
>Q03X78|Q03X78_LEUMM Nucleotidyltransferase/DNA polymerase for DNA repair - Leuconostoc mesenteroides subsp. mesenteroides (strain ATCC 8293 / NCDO 52
>Q04GX8|Q04GX8_OENOB DNA repair protein radA - Oenococcus oeni (strain BAA-331 / PSU-1)
>Q04T83|Q04T83_LEPBJ DNA repair protein - Leptospira borgpetersenii serovar Hardjo-bovis (strain JB197)
>Q1NY14|Q1NY14_9DELT Exodeoxyribonuclease V, beta subunit - delta proteobacterium MLMS-1
>A0L497|A0L497_MAGSM DNA repair protein RadA - Magnetococcus sp. (strain MC-1)
>A0M4R6|A0M4R6_GRAFK Protein containing exonuclease domain - Gramella forsetii (strain KT0803)
>Q02C20|Q02C20_SOLUE Single-stranded-DNA-specific exonuclease RecJ - Solibacter usitatus (strain Ellin6076)
>Q08ZH3|Q08ZH3_STIAU Ribosomal protein S13p/S18e - Stigmatella aurantiaca DW4/3-1
>Q0TQF5|Q0TQF5_CLOP1 GIY-YIG domain protein - Clostridium perfringens (strain ATCC 13124 / NCTC 8237 / Type A)
>Q1W555|Q1W555_PSEAE UvrD/REP family helicase - Pseudomonas aeruginosa
>Q1Z336|Q1Z336_PHOPR DNA repair protein radA - Photobacterium profundum 3TCK
>Q28NL8|Q28NL8_JANSC ATP-dependent DNA helicase, Rep family - Jannaschia sp. (strain CCS1)
>Q2YZU2|Q2YZU2_9DELT DNA repair protein - uncultured delta proteobacterium
>A0GX47|A0GX47_9CHLR DNA repair protein RadC - Chloroflexus aggregans DSM 9485
>Q12AV7|Q12AV7_POLSJ ATP dependent DNA ligase precursor - Polaromonas sp. (strain JS666 / ATCC BAA-500)
>Q15ZT3|Q15ZT3_PSEA6 ATP dependent DNA ligase precursor - Pseudoalteromonas atlantica (strain T6c / BAA-1087)
>Q1GYP0|Q1GYP0_METFK NUDIX hydrolase - Methylobacillus flagellatus (strain KT / ATCC 51484 / DSM 6875)
>Q1J924|Q1J924_STRPF Holliday junction DNA helicase ruvB - Streptococcus pyogenes serotype M4 (strain MGAS10750)
>Q4IZL4|Q4IZL4_AZOVI Excinuclease ABC, C subunit, N-terminal - Azotobacter vinelandii AvOP
>Q6W3Q2|Q6W3Q2_9PROT Competence protein CelA - Alvinella pompejana epibiont 6C6
>A0JX87|A0JX87_ARTS2 Holliday junction resolvase YqgF - Arthrobacter sp. (strain FB24)
>A0LEV7|A0LEV7_SYNFM Endonuclease V - Syntrophobacter fumaroxidans (strain DSM 10017 / MPOB)
>A0LLV9|A0LLV9_SYNFM A/G-specific DNA-adenine glycosylase - Syntrophobacter fumaroxidans (strain DSM 10017 / MPOB)
>Q0M395|Q0M395_9CAUL DNA ligase, NAD-dependent - Caulobacter sp. K31
>Q17YY4|Q17YY4_HELAH Transcription-repair coupling factor - Helicobacter acinonychis (strain Sheeba)
>Q1K1E0|Q1K1E0_DESAC Single-stranded-DNA-specific exonuclease RecJ - Desulfuromonas acetoxidans DSM 684
>Q1QII5|Q1QII5_NITHX A/G-specific DNA-adenine glycosylase - Nitrobacter hamburgensis (strain X14 / DSM 10229)
>Q41DS7|Q41DS7_9BACI Deoxyribodipyrimidine photolyase - Exiguobacterium sibiricum 255-15
>Q4A5L9|Q4A5L9_MYCS5 Atp-dependent helicase - Mycoplasma synoviae (strain 53)
>Q5ZUU2|Q5ZUU2_LEGPH Uracil DNA glycosylase - Legionella pneumophila subsp. pneumophila (strain Philadelphia 1 / ATCC 33152 / DSM 7513)
>Q5ZZW2|Q5ZZW2_MYCH2 DNA glycosylase - Mycoplasma hyopneumoniae (strain 232)
>Q601F1|Q601F1_MYCH2 Uracil-DNA glycosylase - Mycoplasma hyopneumoniae (strain 232)
>Q6G0V4|Q6G0V4_BARQU DNA replication and repair protein recF - Bartonella quintana (Rochalimaea quintana)
>Q8F454|Q8F454_LEPIN ATP-dependent DNA helicase pcrA - Leptospira interrogans
>Q2J877|Q2J877_FRASC DNA repair protein RecN - Frankia sp. (strain CcI3)
>Q31F90|Q31F90_THICR Regulatory protein RecX - Thiomicrospira crunogena (strain XCL-2)
>Q4JSL5|Q4JSL5_CORJK Recombination protein - Corynebacterium jeikeium (strain K411)
>Q6MTE5|Q6MTE5_MYCMS DNA repair protein recO - Mycoplasma mycoides subsp. mycoides SC
>Q9WY42|Q9WY42_THEMA DNA repair protein radA - Thermotoga maritima
>Q2W7F4|Q2W7F4_MAGMM Superfamily I DNA and RNA helicase - Magnetospirillum magneticum (strain AMB-1 / ATCC 700264)
>Q6F0P9|Q6F0P9_MESFL Repair endonuclease ATP-dependent DNA helicase - Mesoplasma florum (Acholeplasma florum)
>Q6YQQ8|Q6YQQ8_ONYPE ATP-dependent DNA helicase - Onion yellows phytoplasma
>Q7NUT5|Q7NUT5_CHRVO UmuC protein - Chromobacterium violaceum
>Q7UI58|Q7UI58_RHOBA DNA glycosylase - Rhodopirellula baltica
>Q896L9|Q896L9_CLOTE DNA helicase II - Clostridium tetani
>Q8RH04|Q8RH04_FUSNN O6-methylguanine-DNA methyltransferase - Fusobacterium nucleatum subsp. nucleatum
>Q2GGF1|Q2GGF1_EHRCR Exodeoxyribonuclease III - Ehrlichia chaffeensis (strain Arkansas)
>Q2RMB9|Q2RMB9_MOOTA Transcription-repair coupling factor - Moorella thermoacetica (strain ATCC 39073)
>Q3C025|Q3C025_XANC5 UvrD/Rep-family ATP-dependent DNA helicase - Xanthomonas campestris pv. vesicatoria (strain 85-10)
>Q4UJM5|Q4UJM5_RICFE Endo/excinuclease amino terminal domain protein - Rickettsia felis (Rickettsia azadi)
>Q73L27|Q73L27_TREDE UVR domain protein - Treponema denticola
>Q8PKB0|Q8PKB0_XANAC Helicase IV - Xanthomonas axonopodis pv. citri
>Q9CM60|Q9CM60_PASMU NtpA - Pasteurella multocida
>Q2RL77|Q2RL77_MOOTA DNA helicase/exodeoxyribonuclease V, subunit A - Moorella thermoacetica (strain ATCC 39073)
>Q73KM7|Q73KM7_TREDE Single-stranded-DNA-specific exonuclease RecJ - Treponema denticola
>Q2IIV1|Q2IIV1_ANADE UvrD/REP helicase - Anaeromyxobacter dehalogenans (strain 2CP-C)
>Q2INX5|Q2INX5_ANADE DNA repair protein RecN - Anaeromyxobacter dehalogenans (strain 2CP-C)
>Q2LSJ5|Q2LSJ5_SYNAS DNA repair protein radA - Syntrophus aciditrophicus (strain SB)
>Q2S0P1|Q2S0P1_SALRD Regulatory protein RecX - Salinibacter ruber (strain DSM 13855)
>Q3ZY77|Q3ZY77_DEHSC DNA mismatch repair protein, MutL - Dehalococcoides sp. (strain CBDB1)
>Q5FJX0|Q5FJX0_LACAC ATP-dependent exonuclease subunit A - Lactobacillus acidophilus
>Q5QZ82|Q5QZ82_IDILO DinP - Idiomarina loihiensis
>Q5SI55|Q5SI55_THET8 DNA repair protein RecN - Thermus thermophilus (strain HB8 / ATCC 27634 / DSM 579)
>Q5SJ47|Q5SJ47_THET8 Single-stranded DNA specific exonuclease RecJ - Thermus thermophilus (strain HB8 / ATCC 27634 / DSM 579)
>Q6FDR1|Q6FDR1_ACIAD ATP-dependent DNA helicase - Acinetobacter sp. (strain ADP1)
>Q6KHF5|Q6KHF5_MYCMO ATP-dependent DNA helicase - Mycoplasma mobile
>Q82Y33|Q82Y33_NITEU HhH-GPD - Nitrosomonas europaea
>Q8Y511|Q8Y511_LISMO Lmo2267 protein - Listeria monocytogenes
>O51686|O51686_BORBU Endonuclease III - Borrelia burgdorferi (Lyme disease spirochete)
>Q137L0|Q137L0_RHOPS Exonuclease RecJ precursor - Rhodopseudomonas palustris (strain BisB5)
>Q6MKR1|Q6MKR1_BDEBA ATP-dependent DNA helicase RecG - Bdellovibrio bacteriovorus
>Q8NXP8|Q8NXP8_STAAW MW0653 protein - Staphylococcus aureus (strain MW2)
>Q9PDW7|Q9PDW7_XYLFA 7,8-dihydro-8-oxoguanine-triphosphatase - Xylella fastidiosa
>Q2LTE2|Q2LTE2_SYNAS UvrD/rep helicase - Syntrophus aciditrophicus (strain SB)
>Q3A001|Q3A001_PELCD Endonuclease IV - Pelobacter carbinolicus (strain DSM 2380 / Gra Bd 1)
>Q4A5W3|Q4A5W3_MYCS5 DNA glycosylase - Mycoplasma synoviae (strain 53)
>Q72IS0|Q72IS0_THET2 DNA helicase uvrD - Thermus thermophilus (strain HB27 / ATCC BAA-163 / DSM 7039)
>Q73P96|Q73P96_TREDE ATP-dependent DNA helicase PcrA - Treponema denticola
>Q98DP8|Q98DP8_RHILO ATP-dependent DNA ligase - Rhizobium loti (Mesorhizobium loti)
>Q8NRL1|Q8NRL1_CORGL Transposase - Corynebacterium glutamicum (Brevibacterium flavum)
>Q9Z7D4|Q9Z7D4_CHLPN DNA Helicase - Chlamydia pneumoniae (Chlamydophila pneumoniae)
>Q58M11|Q58M11_XENLA DNA polymerase eta - Xenopus laevis (African clawed frog)
>Q977K7|Q977K7_9CREN ATP-dependent DNA ligase - uncultured crenarchaeote 74A4
>Q0W1R6|Q0W1R6_UNCMA Holliday junction resolvasome, helicase subunit - Uncultured methanogenic archaeon RC-I
>Q18K64|Q18K64_HALWD DNA mismatch repair protein MutS1 - Haloquadratum walsbyi (strain DSM 16790)
>Q8PZS8|Q8PZS8_METMA Flagella related protein FlaH - Methanosarcina mazei (Methanosarcina frisia)
>Q9YDP0|Q9YDP0_AERPE U/G and T/G mismatch-specific DNA glycosylase - Aeropyrum pernix
>O27289|O27289_METTH Conserved protein - Methanobacterium thermoautotrophicum
>Q2L7B2|Q2L7B2_NEUCR REV1 - Neurospora crassa
>Q6CK19|Q6CK19_KLULA Kluyveromyces lactis strain NRRL Y-1140 chromosome F of strain NRRL Y-1140 of Kluyveromyces lactis - Kluyveromyces lactis (Yeast)
>Q86ZI6|Q86ZI6_NEUCR Related to DNA Polymerase iota - Neurospora crassa
>Q6BP73|Q6BP73_DEBHA Debaryomyces hansenii chromosome E of strain CBS767 of Debaryomyces hansenii - Debaryomyces hansenii (Yeast) (Torulaspora hanseni
>Q6BW83|Q6BW83_DEBHA Debaryomyces hansenii chromosome B of strain CBS767 of Debaryomyces hansenii - Debaryomyces hansenii (Yeast) (Torulaspora hanseni
>Q6BNW3|Q6BNW3_DEBHA Debaryomyces hansenii chromosome E of strain CBS767 of Debaryomyces hansenii - Debaryomyces hansenii (Yeast) (Torulaspora hanseni
>Q5A4P0|Q5A4P0_CANAL Potential formamidopyrimidine-DNA glycosylase - Candida albicans (Yeast)
>Q54LV1|Q54LV1_DICDI RepC-binding protein A - Dictyostelium discoideum (Slime mold)
>Q3EDA0|Q3EDA0_ARATH Uncharacterized protein At1g18090.2 - Arabidopsis thaliana (Mouse-ear cress)
>Q00W40|Q00W40_OSTTA COG0272: NAD-dependent DNA ligase - Ostreococcus tauri
>A0H3A1|A0H3A1_9CHLR DNA replication and repair protein RecF - Chloroflexus aggregans DSM 9485
>Q05UV8|Q05UV8_9SYNE DNA repair protein RecN - Synechococcus sp. RS9916
>Q0AHX3|Q0AHX3_NITEC Regulatory protein RecX - Nitrosomonas eutropha (strain C71)
>Q1C815|Q1C815_YERPA Holliday junction DNA helicase subunit RuvA - Yersinia pestis (biovar Antiqua strain Antiqua)
>Q1MZD6|Q1MZD6_9GAMM Deoxyribodipyrimidine photolyase - Oceanobacter sp. RED65
>Q01SK4|Q01SK4_SOLUE DNA-3-methyladenine glycosylase III - Solibacter usitatus (strain Ellin6076)
>Q0B0W3|Q0B0W3_SYNWW DNA replication and repair protein RecR - Syntrophomonas wolfei subsp. wolfei (strain Goettingen)
>Q0BSX5|Q0BSX5_GRABC DNA helicase II - Granulobacter bethesdensis (strain ATCC BAA-1260 / CGDNIH1)
>Q1N391|Q1N391_9GAMM DNA repair protein RecN - Oceanobacter sp. RED65
>A0LV03|A0LV03_ACIC1 Regulatory protein RecX - Acidothermus cellulolyticus (strain ATCC 43068 / 11B)
>Q0BVN8|Q0BVN8_GRABC DNA polymerase IV - Granulobacter bethesdensis (strain ATCC BAA-1260 / CGDNIH1)
>Q0FSQ9|Q0FSQ9_9RHOB ImpB/MucB/SamB family protein - Roseovarius sp. HTCC2601
>Q11NQ8|Q11NQ8_CYTH3 Regulatory protein RecX - Cytophaga hutchinsonii (strain ATCC 33406 / NCIMB 9469)
>Q1V246|Q1V246_9RICK UmuC - Candidatus Pelagibacter ubique HTCC1002
>Q21FZ7|Q21FZ7_SACD2 Endonuclease V - Saccharophagus degradans (strain 2-40 / ATCC 43961 / DSM 17024)
>A0LNF4|A0LNF4_SYNFM DNA repair protein RadC - Syntrophobacter fumaroxidans (strain DSM 10017 / MPOB)
>Q0EX03|Q0EX03_9PROT Holliday junction resolvase YqgF - Mariprofundus ferrooxydans PV-1
>Q0VPN8|Q0VPN8_ALCBS Methylated-DNA-[protein]-cysteine S-methyltransferase - Alcanivorax borkumensis (strain SK2 / ATCC 700651 / DSM 11573)
>Q18Y10|Q18Y10_DESHD ATP-dependent DNA helicase replicase - Desulfitobacterium hafniense (strain DCB-2)
>Q1JXR9|Q1JXR9_DESAC UvrD/REP helicase - Desulfuromonas acetoxidans DSM 684
>Q2QJL0|Q2QJL0_ACEAC DNA repair protein RadC - Acetobacter aceti
>Q6TFX1|Q6TFX1_ERWAM ORF25 - Erwinia amylovora (Fire blight bacteria)
>Q02D20|Q02D20_SOLUE UvrD/REP helicase - Solibacter usitatus (strain Ellin6076)
>Q12KA9|Q12KA9_SHEDO Deoxyribodipyrimidine photo-lyase type I - Shewanella denitrificans (strain OS217 / ATCC BAA-1090 / DSM 15013)
>Q3VKS1|Q3VKS1_9CHLB DNA replication and repair protein recF - Pelodictyon phaeoclathratiforme BU-1
>Q2BC24|Q2BC24_9BACI Methylated-DNA--[protein]-cysteine S-methyltransferase - Bacillus sp. NRRL B-14911
>Q4J097|Q4J097_AZOVI ATP-dependent DNA helicase RecG - Azotobacter vinelandii AvOP
>Q9RGK5|Q9RGK5_BACFR UpcZ - Bacteroides fragilis
>A0JXL6|A0JXL6_ARTS2 DNA glycosylase - Arthrobacter sp. (strain FB24)
>Q193D5|Q193D5_DESHD Excinuclease ABC, C subunit-like - Desulfitobacterium hafniense (strain DCB-2)
>Q1BC69|Q1BC69_MYCSS UvrD/REP helicase - Mycobacterium sp. (strain MCS)
>Q2ADE1|Q2ADE1_9FIRM DNA photolyase, FAD-binding:DNA photolyase, N-terminal - Halothermothrix orenii H 168
>Q9F7P2|Q9F7P2_PRB01 DNA glycosylase - Gamma-proteobacterium EBAC31A08
>Q0A708|Q0A708_ALHEH Methylated-DNA--protein-cysteine methyltransferase - Alkalilimnicola ehrlichei (strain MLHE-1)
>Q18QK0|Q18QK0_DESHD ATP dependent DNA ligase - Desulfitobacterium hafniense (strain DCB-2)
>Q1ZUI7|Q1ZUI7_9VIBR Deoxyribodipyrimidine photolyase - Vibrio angustum S14
>Q3VVU4|Q3VVU4_PROAE Crossover junction endodeoxyribonuclease RuvC - Prosthecochloris aestuarii DSM 271
>Q2GL92|Q2GL92_ANAPZ DNA repair protein RadC - Anaplasma phagocytophilum (strain HZ)
>Q2S065|Q2S065_SALRD DNA helicase II - Salinibacter ruber (strain DSM 13855)
>Q31AC2|Q31AC2_PROM9 DNA helicase/exodeoxyribonuclease V, beta subunit - Prochlorococcus marinus (strain MIT 9312)
>Q3JEB2|Q3JEB2_NITOC Mutator MutT - Nitrosococcus oceani (strain ATCC 19707 / NCIMB 11848)
>Q8R6D2|Q8R6D2_FUSNN Single-stranded-DNA-specific exonuclease recJ - Fusobacterium nucleatum subsp. nucleatum
>O32215|O32215_BACSU YvgS protein - Bacillus subtilis
>Q2JHC6|Q2JHC6_SYNJB Helicase, UvrD/REP family - Synechococcus sp. (strain JA-2-3B'a(2-13)) (Cyanobacteria bacterium Yellowstone B-Prime)
>Q31H85|Q31H85_THICR Crossover junction endodeoxyribonuclease RuvC - Thiomicrospira crunogena (strain XCL-2)
>Q5HXR1|Q5HXR1_GLUOX Nucleotide binding protein PilQ - Gluconobacter oxydans (Gluconobacter suboxydans)
>Q6KI19|Q6KI19_MYCMO Holliday junction DNA helicase RuvB - Mycoplasma mobile
>Q72FQ7|Q72FQ7_DESVH ATP-dependent DNA helicase, UvrD/REP family - Desulfovibrio vulgaris (strain Hildenborough / ATCC 29579 / NCIMB 8303)
>Q31C49|Q31C49_PROM9 Exodeoxyribonuclease III - Prochlorococcus marinus (strain MIT 9312)
>Q3JEY3|Q3JEY3_NITOC DNA helicase II - Nitrosococcus oceani (strain ATCC 19707 / NCIMB 11848)
>Q3ZW83|Q3ZW83_DEHSC Regulatory protein RecX - Dehalococcoides sp. (strain CBDB1)
>Q3ZWX3|Q3ZWX3_DEHSC Recombination protein RecR - Dehalococcoides sp. (strain CBDB1)
>Q47CZ3|Q47CZ3_DECAR DNA repair protein RadC - Dechloromonas aromatica (strain RCB)
>Q836J8|Q836J8_ENTFA Exonuclease RexA - Enterococcus faecalis (Streptococcus faecalis)
>Q31MA9|Q31MA9_SYNP7 DNA mismatch repair protein MutL - Synechococcus sp. (strain PCC 7942) (Anacystis nidulans R2)
>Q7UPR6|Q7UPR6_RHOBA ATP-dependent DNA helicase - Rhodopirellula baltica
>Q7VMB4|Q7VMB4_HAEDU Exodeoxyribonuclease V, beta subunit - Haemophilus ducreyi
>Q8EWC6|Q8EWC6_MYCPE Holliday junction DNA helicase - Mycoplasma penetrans
>O25115|O25115_HELPY Single-stranded-DNA-specific exonuclease - Helicobacter pylori (Campylobacter pylori)
>Q315Q3|Q315Q3_DESDG DNA-(Apurinic or apyrimidinic site) lyase / Formamidopyrimidine-DNA glycosylase - Desulfovibrio desulfuricans (strain G20)
>Q5SK18|Q5SK18_THET8 Endonuclease IV - Thermus thermophilus (strain HB8 / ATCC 27634 / DSM 579)
>Q81J68|Q81J68_BACCR ClpC ATPase - Bacillus cereus (strain ATCC 14579 / DSM 31)
>Q8DH00|Q8DH00_SYNEL Tlr2160 protein - Synechococcus elongatus (Thermosynechococcus elongatus)
>Q8RGM3|Q8RGM3_FUSNN DNA repair protein recN - Fusobacterium nucleatum subsp. nucleatum
>Q98JN5|Q98JN5_RHILO O6-methylguanine-DNA methyltransferase - Rhizobium loti (Mesorhizobium loti)
>Q131R5|Q131R5_RHOPS Endodeoxyribonuclease RusA - Rhodopseudomonas palustris (strain BisB5)
>Q2GJL7|Q2GJL7_ANAPZ DNA mismatch repair protein MutS - Anaplasma phagocytophilum (strain HZ)
>Q2SQU0|Q2SQU0_HAHCH Deoxyribodipyrimidine photolyase - Hahella chejuensis (strain KCTC 2396)
>Q3ALU7|Q3ALU7_SYNSC Exodeoxyribonuclease III - Synechococcus sp. (strain CC9605)
>Q7VBV8|Q7VBV8_PROMA Single-stranded DNA-specific exonuclease - Prochlorococcus marinus
>Q2GD58|Q2GD58_NEOSM Single-stranded-DNA-specific exonuclease RecJ - Neorickettsia sennetsu (strain Miyayama)
>Q3Z9G2|Q3Z9G2_DEHE1 AP endonuclease, family 2 protein - Dehalococcoides ethenogenes (strain 195)
>Q5L6W2|Q5L6W2_CHLAB DNA repair protein - Chlamydophila abortus
>Q6D534|Q6D534_ERWCT Methylated-DNA--protein-cysteine methyltransferase - Erwinia carotovora subsp. atroseptica (Pectobacterium atrosepticum)
>Q8CGX6|Q8CGX6_NAPIN BRCA1 - Napaeozapus insignis (Woodland jumping mouse)
>Q4KT12|Q4KT12_9NUCL DNA photolyase 1 - Chrysodeixis chalcites nucleopolyhedrovirus
>Q8JKP3|Q8JKP3_9VIRU Orf68 - Heliothis zea virus 1
>Q9EMK7|Q9EMK7_AMEPV AMV199 - Amsacta moorei entomopoxvirus (AmEPV)
>Q91FW5|Q91FW5_IRV6 205R - Chilo iridescent virus (CIV) (Insect iridescent virus type 6)
>Q9PYW8|Q9PYW8_GVXN ORF75 - Xestia c-nigrum granulosis virus (XnGV) (Xestia c-nigrum granulovirus)
>Q4T244|Q4T244_TETNG Chromosome undetermined SCAF10345, whole genome shotgun sequence. - Tetraodon nigroviridis (Green puffer)
>Q12VE1|Q12VE1_METBU KaiC - Methanococcoides burtonii (strain DSM 6242)
>Q12UI4|Q12UI4_METBU Endonuclease IV - Methanococcoides burtonii (strain DSM 6242)
>Q64AS5|Q64AS5_9ARCH DNA repair proteins - uncultured archaeon GZfos29E12
>Q18K78|Q18K78_HALWD Deoxyribodipyrimidine photolyase - Haloquadratum walsbyi (strain DSM 16790)
>Q2FRR1|Q2FRR1_METHJ Deoxyribodipyrimidine photo-lyase type II - Methanospirillum hungatei (strain JF-1 / DSM 864)
>Q02688|Q02688_PODAN GIY COI i6 grp IB protein - Podospora anserina
>Q4WGB7|Q4WGB7_ASPFU DNA mismatch repair protein Msh3 - Aspergillus fumigatus (Sartorya fumigata)
>Q950L5|Q950L5_9FUNG Orf212 - Rhizophydium sp. 136
>Q5TU08|Q5TU08_ANOGA AGAP002805-PA - Anopheles gambiae str. PEST
>Q22S19|Q22S19_TETTH Hydrolase, NUDIX family protein - Tetrahymena thermophila SB210
>Q5D8T8|Q5D8T8_SCHJA SJCHGC06002 protein - Schistosoma japonicum (Blood fluke)
>Q16S00|Q16S00_AEDAE Ap endonuclease - Aedes aegypti (Yellowfever mosquito)
>Q5CF23|Q5CF23_CRYHO RAD2 - Cryptosporidium hominis
>Q4F8Q4|Q4F8Q4_AEDAE Reverse transcriptase - Aedes aegypti (Yellowfever mosquito)
>Q95TV0|Q95TV0_DROME LD03886p - Drosophila melanogaster (Fruit fly)
>Q9VN60|Q9VN60_DROME CG2525-PA - Drosophila melanogaster (Fruit fly)
>Q9W397|Q9W397_DROME CG7246-PA - Drosophila melanogaster (Fruit fly)
>Q8HXN1|Q8HXN1_MICLA BRCA1 - Micropotamogale lamottei (Nimba otter shrew)
>Q8HA93|Q8HA93_9CAUD Sb45 - Salmonella phage ST64B
>Q53LY1|Q53LY1_ORYSJ Endonuclease III homologue - Oryza sativa subsp. japonica (Rice)
>A0L3I9|A0L3I9_MAGSM DNA replication and repair protein RecF - Magnetococcus sp. (strain MC-1)
>Q11PC0|Q11PC0_CYTH3 Superfamily I DNA and RNA helicase - Cytophaga hutchinsonii (strain ATCC 33406 / NCIMB 9469)
>Q08TA2|Q08TA2_STIAU Methylated-DNA--protein-cysteine methyltransferase - Stigmatella aurantiaca DW4/3-1
>Q3VWE7|Q3VWE7_PROAE Recombination protein O, RecO - Prosthecochloris aestuarii DSM 271
>A0GV44|A0GV44_9BURK Mutator MutT protein - Burkholderia phytofirmans PsJN
>Q0C5W3|Q0C5W3_HYPNA Holliday junction DNA helicase RuvA - Hyphomonas neptunium (strain ATCC 15444)
>Q0I9R0|Q0I9R0_SYNS3 UmuC protein - Synechococcus sp. (strain CC9311)
>Q1J5W6|Q1J5W6_STRPF Recombination protein recR - Streptococcus pyogenes serotype M4 (strain MGAS10750)
>Q1QCM0|Q1QCM0_PSYCK DNA replication and repair protein RecR - Psychrobacter cryohalolentis (strain K5)
>Q1U8Q6|Q1U8Q6_LACRE Regulatory protein RecX - Lactobacillus reuteri 100-23
>Q1YFE0|Q1YFE0_9RHIZ DNA mismatch repair protein mutS - Aurantimonas sp. SI85-9A1
>Q3D4L7|Q3D4L7_STRAG Recombination protein U - Streptococcus agalactiae H36B
>Q5CB76|Q5CB76_9THEM Holliday junction DNA helicase - Thermotoga sp. RQ2
>A0LDC5|A0LDC5_MAGSM ATP-dependent DNA helicase, Rep family - Magnetococcus sp. (strain MC-1)
>Q1GSK6|Q1GSK6_SPHAL Transcription-repair coupling factor precursor - Sphingopyxis alaskensis (Sphingomonas alaskensis)
>Q1W061|Q1W061_9FLAO Ankyrin - Psychroflexus torquis ATCC 700755
>Q1ZE95|Q1ZE95_9GAMM DNA replication and repair protein recF - Psychromonas sp. CNPT3
>Q5UEX2|Q5UEX2_9PROT DNA glycosylase - uncultured alpha proteobacterium EBAC2C11
>A0M684|A0M684_GRAFK DNA repair protein RecO - Gramella forsetii (strain KT0803)
>Q0LWV9|Q0LWV9_9CAUL Helix-hairpin-helix motif:DNA repair protein RadC - Caulobacter sp. K31
>Q0YR90|Q0YR90_9CHLB Methylated-DNA--protein-cysteine methyltransferase - Chlorobium ferrooxidans DSM 13031
>Q120U4|Q120U4_POLSJ UvrD/REP helicase - Polaromonas sp. (strain JS666 / ATCC BAA-500)
>Q1LTU5|Q1LTU5_BAUCH Single-stranded-DNA-specific exonuclease RecJ - Baumannia cicadellinicola subsp. Homalodisca coagulata
>Q1ZT55|Q1ZT55_9VIBR Methylated-DNA--protein-cysteine S-methyltransferase - Vibrio angustum S14
>Q3CJE5|Q3CJE5_THEET DNA repair protein RadC - Thermoanaerobacter ethanolicus ATCC 33223
>Q08TC8|Q08TC8_STIAU RecF protein - Stigmatella aurantiaca DW4/3-1
>Q44RB3|Q44RB3_CHLLI RecR protein - Chlorobium limicola DSM 245
>Q4E794|Q4E794_9RICK ATP-dependent DNA helicase RecG - Wolbachia endosymbiont of Drosophila simulans
>Q1QAN7|Q1QAN7_PSYCK DNA repair protein RadA - Psychrobacter cryohalolentis (strain K5)
>Q1QXT4|Q1QXT4_CHRSD DNA-directed DNA polymerase - Chromohalobacter salexigens (strain DSM 3043 / ATCC BAA-138 / NCIMB 13768)
>A0H8P3|A0H8P3_COMTE Holliday junction DNA helicase RuvA - Comamonas testosteroni KF-1
>O68780|O68780_YERPE Transposase - Yersinia pestis KIM
>Q111T9|Q111T9_TRIEI UvrD/REP helicase - Trichodesmium erythraeum (strain IMS101)
>Q1IS65|Q1IS65_ACIBL Transcriptional regulator Ada / DNA-O6-methylguanine--protein-cysteine S-methyltransferase - Acidobacteria bacterium (strain Elli
>Q1RJL4|Q1RJL4_RICBR Excinuclease ABC subunit C - Rickettsia bellii (strain RML369-C)
>Q2A3S2|Q2A3S2_FRATH Transcription-repair coupling factor,ATP-dependent - Francisella tularensis subsp. holarctica (strain LVS)
>Q3EUM6|Q3EUM6_BACTI TRANSCRIPTION ACCESSORY PROTEIN - Bacillus thuringiensis serovar israelensis ATCC 35646
>Q1NMI2|Q1NMI2_9DELT DNA glycosylase - delta proteobacterium MLMS-1
>Q2S5C4|Q2S5C4_SALRD DNA glycosylase - Salinibacter ruber (strain DSM 13855)
>Q31GP4|Q31GP4_THICR DNA mismatch repair protein MutL - Thiomicrospira crunogena (strain XCL-2)
>Q6FAL5|Q6FAL5_ACIAD DNA polymerase III, alpha chain - Acinetobacter sp. (strain ADP1)
>Q7UT53|Q7UT53_RHOBA RadC - Rhodopirellula baltica
>O67467|O67467_AQUAE O-6-methylguanine-DNA-alkyltransferase - Aquifex aeolicus
>Q2GDZ5|Q2GDZ5_NEOSM Exodeoxyribonuclease III - Neorickettsia sennetsu (strain Miyayama)
>Q3A242|Q3A242_PELCD DNA repair protein RecN - Pelobacter carbinolicus (strain DSM 2380 / Gra Bd 1)
>Q3JVL8|Q3JVL8_BURP1 RecX family regulatory protein - Burkholderia pseudomallei (strain 1710b)
>Q47CY8|Q47CY8_DECAR UvrD/REP helicase - Dechloromonas aromatica (strain RCB)
>Q6D7H6|Q6D7H6_ERWCT Deoxyribodipyrimidine photolyase - Erwinia carotovora subsp. atroseptica (Pectobacterium atrosepticum)
>Q82ZA3|Q82ZA3_ENTFA DNA mismatch repair protein HexB - Enterococcus faecalis (Streptococcus faecalis)
>Q83G16|Q83G16_TROWT DNA helicase - Tropheryma whipplei (strain Twist) (Whipple's bacillus)
>Q8EF01|Q8EF01_SHEON DNA ligase, ATP-dependent - Shewanella oneidensis
>Q8F392|Q8F392_LEPIN Exodeoxyribonuclease - Leptospira interrogans
>Q2NW65|Q2NW65_SODGM DNA mismatch repair protein - Sodalis glossinidius (strain morsitans)
>Q4FSN0|Q4FSN0_PSYAR DNA helicase/exodeoxyribonuclease V, beta subunit - Psychrobacter arcticum
>Q5PB91|Q5PB91_ANAMM DNA helicase II - Anaplasma marginale (strain St. Maries)
>Q2IP66|Q2IP66_ANADE Superfamily I DNA and RNA helicase-like - Anaeromyxobacter dehalogenans (strain 2CP-C)
>Q2W9N3|Q2W9N3_MAGMM DNA replication and repair protein recF - Magnetospirillum magneticum (strain AMB-1 / ATCC 700264)
>Q5FNE8|Q5FNE8_GLUOX SOS - Gluconobacter oxydans (Gluconobacter suboxydans)
>Q6MND7|Q6MND7_BDEBA ATP-dependent DNA helicase - Bdellovibrio bacteriovorus
>Q3ABI0|Q3ABI0_CARHZ Prophage LambdaCh01, recombination protein U - Carboxydothermus hydrogenoformans (strain Z-2901 / DSM 6008)
>Q3IY04|Q3IY04_RHOS4 UMUC-like DNA-repair protein - Rhodobacter sphaeroides (strain ATCC 17023 / 2.4.1 / NCIB 8253 / DSM 158)
>Q5N5A5|Q5N5A5_SYNP6 DNA repair protein RadC - Synechococcus sp. (strain ATCC 27144 / PCC 6301 / SAUG 1402/1) (Anacystis nidulans)
>Q8F3T3|Q8F3T3_LEPIN ATP-dependent DNA helicase pcrA - Leptospira interrogans
>Q8PE76|Q8PE76_XANCP ATP-dependent DNA ligase - Xanthomonas campestris pv. campestris
>Q2YBC4|Q2YBC4_NITMU Exonuclease RecJ - Nitrosospira multiformis (strain ATCC 25196 / NCIMB 11849)
>Q46H89|Q46H89_PROMT Deoxyribodipyrimidine photo-lyase type I - Prochlorococcus marinus (strain NATL2A)
>Q72AD5|Q72AD5_DESVH ATP-dependent DNA helicase, UvrD/REP family - Desulfovibrio vulgaris (strain Hildenborough / ATCC 29579 / NCIMB 8303)
>Q7UPD6|Q7UPD6_RHOBA Excinuclease ABC subunit C - Rhodopirellula baltica
>Q2LRB0|Q2LRB0_SYNAS Crossover junction endodeoxyribonuclease - Syntrophus aciditrophicus (strain SB)
>Q2S6G5|Q2S6G5_SALRD Transcription-repair coupling factor - Salinibacter ruber (strain DSM 13855)
>Q3A105|Q3A105_PELCD Deoxyribodipyrimidine photo-lyase type II - Pelobacter carbinolicus (strain DSM 2380 / Gra Bd 1)
>Q46KX9|Q46KX9_PROMT Exonuclease RecJ - Prochlorococcus marinus (strain NATL2A)
>Q55430|Q55430_SYNY3 Slr0845 protein - Synechocystis sp. (strain PCC 6803)
>Q830R8|Q830R8_ENTFA A/G-specific adenine glycosylase - Enterococcus faecalis (Streptococcus faecalis)
>Q3IDU0|Q3IDU0_PSEHT Enzyme in GATC methyl-directed mismatch repair, stimulates binding of Vsr and MutS to heteroduplex DNA - Pseudoalteromonas halopl
>Q7UX47|Q7UX47_RHOBA Thermostable DNA ligase - Rhodopirellula baltica
>Q8P379|Q8P379_XANCP Exodeoxyribonuclease V beta chain - Xanthomonas campestris pv. campestris
>Q0E535|Q0E535_9VIRU 40.8 kDa FEN-1/FLAP-like endonuclease XPG N-I domain - Spodoptera frugiperda ascovirus 1a
>Q568J1|Q568J1_DANRE Zgc:110269 - Danio rerio (Zebrafish) (Brachydanio rerio)
>A0B675|A0B675_METTP Endonuclease IV - Methanosaeta thermophila (strain DSM 6194 / PT) (Methanothrix thermophila (strain DSM 6194 / PT))
>O27166|O27166_METTH Conserved protein - Methanobacterium thermoautotrophicum
>Q74M64|Q74M64_NANEQ NEQ509 - Nanoarchaeum equitans
>Q8PXB5|Q8PXB5_METMA Conserved protein - Methanosarcina mazei (Methanosarcina frisia)
>Q97UQ6|Q97UQ6_SULSO Transposase ISC1229 - Sulfolobus solfataricus
>Q6BP93|Q6BP93_DEBHA Debaryomyces hansenii chromosome E of strain CBS767 of Debaryomyces hansenii - Debaryomyces hansenii (Yeast) (Torulaspora hanseni
>Q753U9|Q753U9_ASHGO AFR226Cp - Ashbya gossypii (Yeast) (Eremothecium gossypii)
>Q6CXC7|Q6CXC7_KLULA Kluyveromyces lactis strain NRRL Y-1140 chromosome A of strain NRRL Y-1140 of Kluyveromyces lactis - Kluyveromyces lactis (Yeast)
>Q8SSE3|Q8SSE3_ENCCU DNA LIGASE - Encephalitozoon cuniculi
>Q6C4F2|Q6C4F2_YARLI Yarrowia lipolytica chromosome E of strain CLIB 122 of Yarrowia lipolytica - Yarrowia lipolytica (Candida lipolytica)
>Q0CH24|Q0CH24_ASPTN Predicted protein - Aspergillus terreus (strain NIH 2624)
>Q2UEN8|Q2UEN8_ASPOR Tyrosyl-DNA phosphodiesterase - Aspergillus oryzae
>Q75EA5|Q75EA5_ASHGO AAR172Wp - Ashbya gossypii (Yeast) (Eremothecium gossypii)
>Q6C735|Q6C735_YARLI Yarrowia lipolytica chromosome E of strain CLIB 122 of Yarrowia lipolytica - Yarrowia lipolytica (Candida lipolytica)
>Q5EM44|Q5EM44_9FUNG Orf261 - Mortierella verticillata
>Q5KLG2|Q5KLG2_CRYNE Expressed protein - Cryptococcus neoformans (Filobasidiella neoformans)
>Q23UJ4|Q23UJ4_TETTH GIY-YIG catalytic domain containing protein - Tetrahymena thermophila SB210
>Q55GU9|Q55GU9_DICDI DNA mismatch repair protein - Dictyostelium discoideum (Slime mold)
>Q5DC15|Q5DC15_SCHJA Uracil-DNA glycosylase - Schistosoma japonicum (Blood fluke)
>A1Z7R8|A1Z7R8_DROME CG2412-PA - Drosophila melanogaster (Fruit fly)
>Q54ED2|Q54ED2_DICDI 5'3'-exonuclease N-and I-domain-containing protein - Dictyostelium discoideum (Slime mold)
>Q7PGY8|Q7PGY8_ANOGA AGAP004261-PA - Anopheles gambiae str. PEST
>Q227R6|Q227R6_TETTH GIY-YIG catalytic domain containing protein - Tetrahymena thermophila SB210
>Q23VX1|Q23VX1_TETTH Exodeoxyribonuclease III family protein - Tetrahymena thermophila SB210
>Q5CPV1|Q5CPV1_CRYPV DinB/family X-type DNA polymerase - Cryptosporidium parvum Iowa II
>Q24FH4|Q24FH4_TETTH UvrD/REP helicase family protein - Tetrahymena thermophila SB210
>Q5CXV9|Q5CXV9_CRYPV RAD23p, UB+UBA domains protein - Cryptosporidium parvum Iowa II
>Q54T24|Q54T24_DICDI Helicase - Dictyostelium discoideum (Slime mold)
>Q9VGM4|Q9VGM4_DROME CG10898-PA - Drosophila melanogaster (Fruit fly)
>Q8HXN5|Q8HXN5_CRORS BRCA1 - Crocidura russula (Greater white-toothed shrew)
>Q7Y412|Q7Y412_9CAUD Portal protein - Yersinia phage PY54
>Q3YJZ5|Q3YJZ5_BPK1F Ligase - Bacteriophage K1F
>Q0IWT4|Q0IWT4_ORYSJ Os10g0489200 protein - Oryza sativa subsp. japonica (Rice)
>Q00X10|Q00X10_OSTTA Class II DNA photolyase - Ostreococcus tauri
>Q011M1|Q011M1_OSTTA Homology to unknown gene - Ostreococcus tauri
>Q0PCF8|Q0PCF8_POPNI DNA ligase IV - Populus nigra (Lombardy poplar)
>Q010U8|Q010U8_OSTTA DNA polymerase lambda - Ostreococcus tauri
>Q01B29|Q01B29_OSTTA DNA mismatch repair protein MSH3 - Ostreococcus tauri
>A0LM84|A0LM84_SYNFM UvrD/REP helicase - Syntrophobacter fumaroxidans (strain DSM 10017 / MPOB)
>Q0AYB5|Q0AYB5_SYNWW DNA mismatch repair protein MutS - Syntrophomonas wolfei subsp. wolfei (strain Goettingen)
>Q0YHT9|Q0YHT9_9DELT DNA glycosylase - Geobacter sp. FRC-32
>Q10WZ1|Q10WZ1_TRIEI ATP-dependent DNA helicase, Rep family - Trichodesmium erythraeum (strain IMS101)
>Q3DB26|Q3DB26_STRAG Mutator MutT protein - Streptococcus agalactiae COH1
>Q3VIP6|Q3VIP6_9CHLB RecJ exonuclease - Pelodictyon phaeoclathratiforme BU-1
>Q3XYT2|Q3XYT2_ENTFC Recombination protein O, RecO - Enterococcus faecium DO
>Q1BXL0|Q1BXL0_BURCA Exodeoxyribonuclease V, beta subunit - Burkholderia cenocepacia (strain AU 1054)
>Q1DAY3|Q1DAY3_MYXXD DNA repair protein RadC - Myxococcus xanthus (strain DK 1622)
>Q1IS22|Q1IS22_ACIBL Endonuclease IV - Acidobacteria bacterium (strain Ellin345)
>Q1YV39|Q1YV39_9GAMM DNA replication and repair protein recF - gamma proteobacterium HTCC2207
>Q7P2Z4|Q7P2Z4_FUSNV 8-OXOGUANINE DNA GLYCOSYLASE - Fusobacterium nucleatum subsp. vincentii ATCC 49256
>A0LRD5|A0LRD5_ACIC1 HhH-GPD family protein - Acidothermus cellulolyticus (strain ATCC 43068 / 11B)
>A0LUJ1|A0LUJ1_ACIC1 Holliday junction resolvase YqgF - Acidothermus cellulolyticus (strain ATCC 43068 / 11B)
>Q0BUH9|Q0BUH9_GRABC GNAT family acetyltransferase - Granulobacter bethesdensis (strain ATCC BAA-1260 / CGDNIH1)
>Q11Q08|Q11Q08_CYTH3 DNA-dependent ATPase I and helicase II - Cytophaga hutchinsonii (strain ATCC 33406 / NCIMB 9469)
>Q1V0C1|Q1V0C1_9RICK DNA helicase II - Candidatus Pelagibacter ubique HTCC1002
>Q2B975|Q2B975_9BACI AddA - Bacillus sp. NRRL B-14911
>Q41B78|Q41B78_9BACI DNA mismatch repair protein - Exiguobacterium sibiricum 255-15
>Q08WF2|Q08WF2_STIAU ATP-dependent DNA helicase RecG - Stigmatella aurantiaca DW4/3-1
>A0LJ26|A0LJ26_SYNFM DNA helicase/exodeoxyribonuclease V, subunit A - Syntrophobacter fumaroxidans (strain DSM 10017 / MPOB)
>Q0LU34|Q0LU34_9CAUL Excinuclease ABC, C subunit-like - Caulobacter sp. K31
>Q11NI2|Q11NI2_CYTH3 Transcriptional regulator Ada / DNA-O6-methylguanine--protein-cysteine S-methyltransferase - Cytophaga hutchinsonii (strain ATCC 
>Q1GE12|Q1GE12_SILST Holliday junction DNA helicase RuvA - Silicibacter sp. (strain TM1040)
>Q1IRF1|Q1IRF1_ACIBL DNA-directed DNA polymerase - Acidobacteria bacterium (strain Ellin345)
>Q1NYF9|Q1NYF9_9DELT DNA ligase - delta proteobacterium MLMS-1
>Q3CH34|Q3CH34_THEET UvrB/UvrC protein - Thermoanaerobacter ethanolicus ATCC 33223
>Q3VJL0|Q3VJL0_9CHLB Helicase RecD/TraA - Pelodictyon phaeoclathratiforme BU-1
>Q44P29|Q44P29_CHLLI DNA repair protein RadA - Chlorobium limicola DSM 245
>Q4AIB5|Q4AIB5_9CHLB ATP-dependent DNA helicase RecG - Chlorobium phaeobacteroides BS1
>Q4C0T6|Q4C0T6_CROWT UvrD/REP helicase - Crocosphaera watsonii
>Q0BV38|Q0BV38_GRABC DNA mismatch repair protein mutS - Granulobacter bethesdensis (strain ATCC BAA-1260 / CGDNIH1)
>Q0F3T7|Q0F3T7_9PROT Regulatory protein RecX - Mariprofundus ferrooxydans PV-1
>Q1DCD5|Q1DCD5_MYXXD Endonuclease III - Myxococcus xanthus (strain DK 1622)
>Q4AHX6|Q4AHX6_9CHLB Methylated-DNA-[protein]-cysteine S-methyltransferase - Chlorobium phaeobacteroides BS1
>A0LYR2|A0LYR2_GRAFK Protein containing N-terminal domain of excinuclease ABC subunit C - Gramella forsetii (strain KT0803)
>Q0BSA4|Q0BSA4_GRABC Single-stranded-DNA-specific exonuclease recJ - Granulobacter bethesdensis (strain ATCC BAA-1260 / CGDNIH1)
>Q0RUF8|Q0RUF8_FRAAA Deoxyribodipyrimidine photolyase - Frankia alni (strain ACN14a)
>Q3VNS9|Q3VNS9_9CHLB Recombination protein O, RecO - Pelodictyon phaeoclathratiforme BU-1
>Q7P5M3|Q7P5M3_FUSNV DNA mismatch repair protein mutL - Fusobacterium nucleatum subsp. vincentii ATCC 49256
>Q0F4G2|Q0F4G2_9PROT DNA ligase - alpha proteobacterium HTCC2255
>Q0YGB5|Q0YGB5_9DELT Regulatory protein RecX - Geobacter sp. FRC-32
>Q1IY52|Q1IY52_DEIGD DNA mismatch repair protein MutS - Deinococcus geothermalis (strain DSM 11300)
>Q2SAF8|Q2SAF8_HAHCH Superfamily I DNA and RNA helicase - Hahella chejuensis (strain KCTC 2396)
>Q5NHG8|Q5NHG8_FRATT DNA mismatch repair protein - Francisella tularensis subsp. tularensis
>Q5QUG2|Q5QUG2_IDILO ATP-dependent DNA ligase - Idiomarina loihiensis
>Q5ZYH8|Q5ZYH8_LEGPH Methylated DNA protein cysteine S-methyltransferase - Legionella pneumophila subsp. pneumophila (strain Philadelphia 1 / ATCC 331
>Q6AGQ6|Q6AGQ6_LEIXX Exodeoxyribonuclease III - Leifsonia xyli subsp. xyli
>Q6MKX4|Q6MKX4_BDEBA Lig protein - Bdellovibrio bacteriovorus
>Q7NQR1|Q7NQR1_CHRVO Exodeoxyribonuclease V, beta subunit - Chromobacterium violaceum
>O31917|O31917_BACSU DNA ligase - Bacillus subtilis
>Q2GL78|Q2GL78_ANAPZ ATP-dependent DNA helicase, UvrD/Rep family - Anaplasma phagocytophilum (strain HZ)
>Q47PS6|Q47PS6_THEFY Methylated-DNA-(Protein)-cysteine S-methyltransferase - Thermobifida fusca (strain YX)
>Q5PAH0|Q5PAH0_ANAMM DNA glycosylase - Anaplasma marginale (strain St. Maries)
>Q7UX90|Q7UX90_RHOBA DNA polymerase beta family - Rhodopirellula baltica
>Q2SS65|Q2SS65_MYCCT ImpB/MucB/SamB family protein - Mycoplasma capricolum subsp. capricolum (strain California kid / ATCC 27343 / NCTC 10154)
>Q3AX66|Q3AX66_SYNS9 DNA helicase/exodeoxyribonuclease V, beta subunit - Synechococcus sp. (strain CC9902)
>Q46SQ8|Q46SQ8_RALEJ von Willebrand factor, type A - Ralstonia eutropha (strain JMP134) (Alcaligenes eutrophus)
>Q4A6D1|Q4A6D1_MYCS5 Excinuclease ABC subunit C - Mycoplasma synoviae (strain 53)
>Q5FKW2|Q5FKW2_LACAC DNA repair protein - Lactobacillus acidophilus
>Q5WIL5|Q5WIL5_BACSK ATP-dependent DNA helicase - Bacillus clausii (strain KSM-K16)
>Q3JBV3|Q3JBV3_NITOC DNA repair protein RecN - Nitrosococcus oceani (strain ATCC 19707 / NCIMB 11848)
>Q477V4|Q477V4_DECAR Regulatory protein RecX - Dechloromonas aromatica (strain RCB)
>Q728B5|Q728B5_DESVH Bacteriophage DNA transposition B protein - Desulfovibrio vulgaris (strain Hildenborough / ATCC 29579 / NCIMB 8303)
>Q72SP0|Q72SP0_LEPIC Deoxyribodipyrimidine photolyase - Leptospira interrogans serogroup Icterohaemorrhagiae serovar copenhageni
>Q7MVX9|Q7MVX9_PORGI DNA repair protein RadC - Porphyromonas gingivalis (Bacteroides gingivalis)
>Q8PHI5|Q8PHI5_XANAC RadC family protein - Xanthomonas axonopodis pv. citri
>Q2GCN1|Q2GCN1_NEOSM Recombination protein RecR - Neorickettsia sennetsu (strain Miyayama)
>Q2IM43|Q2IM43_ANADE Methylated-DNA--protein-cysteine methyltransferase - Anaeromyxobacter dehalogenans (strain 2CP-C)
>Q2LTC8|Q2LTC8_SYNAS Exodeoxyribonuclease V beta chain - Syntrophus aciditrophicus (strain SB)
>Q2S2L6|Q2S2L6_SALRD Exonuclease family - Salinibacter ruber (strain DSM 13855)
>Q68W61|Q68W61_RICTY Exodeoxyribonuclease III - Rickettsia typhi
>Q8EZB0|Q8EZB0_LEPIN ATP-dependent DNA helicase recG - Leptospira interrogans
>Q8FL60|Q8FL60_ECOL6 Mutator mutT protein - Escherichia coli O6
>Q2SQ04|Q2SQ04_HAHCH Predicted endonuclease containing a URI domain - Hahella chejuensis (strain KCTC 2396)
>Q39XC5|Q39XC5_GEOMG RecJ exonuclease - Geobacter metallireducens (strain GS-15 / ATCC 53774 / DSM 7210)
>Q3B5T7|Q3B5T7_PELLD Regulatory protein RecX - Pelodictyon luteolum (strain DSM 273) (Chlorobium luteolum (strain DSM 273))
>Q7NKN5|Q7NKN5_GLOVI Excinuclease ABC subunit C - Gloeobacter violaceus
>Q8R7A0|Q8R7A0_THETN Methylated DNA-protein cysteine methyltransferase - Thermoanaerobacter tengcongensis
>Q4JV78|Q4JV78_CORJK Regulatory protein RecX - Corynebacterium jeikeium (strain K411)
>Q601Y1|Q601Y1_MYCH2 Excinuclease ABC subunit C - Mycoplasma hyopneumoniae (strain 232)
>Q7UZT2|Q7UZT2_PROMP DNA replication and repair protein recF - Prochlorococcus marinus subsp. pastoris (strain CCMP 1378 / MED4)
>Q8DGS9|Q8DGS9_SYNEL Tlr2234 protein - Synechococcus elongatus (Thermosynechococcus elongatus)
>Q6A9T9|Q6A9T9_PROAC DNA polymerase III epsilon subunit - Propionibacterium acnes
>Q83CE4|Q83CE4_COXBU Deoxyribodipyrimidine photolyase-class I - Coxiella burnetii
>Q88UN4|Q88UN4_LACPL Prophage Lp2 protein 24 - Lactobacillus plantarum
>Q8D2L5|Q8D2L5_WIGBR Nth protein - Wigglesworthia glossinidia brevipalpis
>Q8Y9F7|Q8Y9F7_LISMO Lmo0571 protein - Listeria monocytogenes
>Q5HBW2|Q5HBW2_EHRRW DNA mismatch repair protein MutL - Ehrlichia ruminantium (strain Welgevonden)
>Q925Z5|Q925Z5_LISIN Lin1749 protein - Listeria innocua
>Q3TLR4|Q3TLR4_MOUSE Mammary gland RCB-0526 Jyg-MC(A) cDNA, RIKEN full-length enriched library, clone:G830048M13 product:thymine DNA glycosylase, full
>Q9QTE2|Q9QTE2_9ALPH Uracil-DNA glycosylase - Marek's disease virus serotype 2 MDV2
>Q505M5|Q505M5_XENLA MGC115064 protein - Xenopus laevis (African clawed frog)
>Q6PBP2|Q6PBP2_DANRE X-ray repair complementing defective repair in Chinese hamster cells 4 - Danio rerio (Zebrafish) (Brachydanio rerio)
>Q0IH86|Q0IH86_XENLA MGC154531 protein - Xenopus laevis (African clawed frog)
>Q8AY27|Q8AY27_XENLA Checkpoint protein - Xenopus laevis (African clawed frog)
>Q0W872|Q0W872_UNCMA Predicted RecA-family ATPase - Uncultured methanogenic archaeon RC-I
>O27091|O27091_METTH Endonuclease IV - Methanobacterium thermoautotrophicum
>Q2FU44|Q2FU44_METHJ DNA repair and recombination protein RadA - Methanospirillum hungatei (strain JF-1 / DSM 864)
>O26650|O26650_METTH DNA-dependent DNA polymerase family X - Methanobacterium thermoautotrophicum
>Q9YFV0|Q9YFV0_AERPE Endonuclease III - Aeropyrum pernix
>Q2U933|Q2U933_ASPOR Helicase-like transcription factor HLTF/DNA helicase RAD5 - Aspergillus oryzae
>Q4WWK3|Q4WWK3_ASPFU DNA lyase Apn2 - Aspergillus fumigatus (Sartorya fumigata)
>Q754Q6|Q754Q6_ASHGO AFR016Wp - Ashbya gossypii (Yeast) (Eremothecium gossypii)
>Q2UUG3|Q2UUG3_ASPOR Predicted protein - Aspergillus oryzae
>Q5UUY8|Q5UUY8_ANTLO Class-II photolyase - Antonospora locustae (Nosema locustae)
>Q6BW47|Q6BW47_DEBHA Debaryomyces hansenii chromosome B of strain CBS767 of Debaryomyces hansenii - Debaryomyces hansenii (Yeast) (Torulaspora hanseni
>Q754R1|Q754R1_ASHGO AFR011Wp - Ashbya gossypii (Yeast) (Eremothecium gossypii)
>Q5AND3|Q5AND3_CANAL Potential DNA repair helicase - Candida albicans (Yeast)
>A0CYG2|A0CYG2_PARTE Chromosome undetermined scaffold_31, whole genome shotgun sequence - Paramecium tetraurelia
>Q2M0P7|Q2M0P7_DROPS GA10767-PA - Drosophila pseudoobscura (Fruit fly)
>Q1RL58|Q1RL58_CIOIN Zinc finger protein - Ciona intestinalis (Transparent sea squirt)
>Q29B35|Q29B35_DROPS GA14402-PA - Drosophila pseudoobscura (Fruit fly)
>A0CQP0|A0CQP0_PARTE Chromosome undetermined scaffold_24, whole genome shotgun sequence - Paramecium tetraurelia
>Q4Q0N5|Q4Q0N5_LEIMA Endonuclease/exonuclease protein-like protein - Leishmania major
>Q53E04|Q53E04_CRIFA Kinetoplast DNA ligase k alpha - Crithidia fasciculata
>Q2V4N9|Q2V4N9_ARATH Uncharacterized protein At1g12244.1 - Arabidopsis thaliana (Mouse-ear cress)
>O04239|O04239_VICFA Transcripteion factor - Vicia faba var. minor
>Q76B91|Q76B91_ORYSJ RadA-like protein - Oryza sativa subsp. japonica (Rice)
>Q1J097|Q1J097_DEIGD Endonuclease III, alpha helical glycosidase superfamily - Deinococcus geothermalis (strain DSM 11300)
>Q2BNY9|Q2BNY9_9GAMM Helicase IV - Neptuniibacter caesariensis
>A0LP01|A0LP01_SYNFM Recombination protein O, RecO - Syntrophobacter fumaroxidans (strain DSM 10017 / MPOB)
>Q181A0|Q181A0_CLOD6 Transcription-repair coupling factor - Clostridium difficile (strain 630)
>Q214G7|Q214G7_RHOPB Endonuclease IV - Rhodopseudomonas palustris (strain BisB18)
>Q2N8F4|Q2N8F4_ERYLH DNA photolyase-like protein - Erythrobacter litoralis (strain HTCC2594)
>Q4EBD7|Q4EBD7_9RICK DNA repair protein RadC, truncation - Wolbachia endosymbiont of Drosophila ananassae
>Q4V1Y7|Q4V1Y7_BACCZ Recombination protein U - Bacillus cereus (strain ZK / E33L)
>Q99QQ1|Q99QQ1_SHIFL ORF182 - Shigella flexneri
>Q04F89|Q04F89_OENOB Predicted O-methyltransferase - Oenococcus oeni (strain BAA-331 / PSU-1)
>Q0S6K7|Q0S6K7_RHOSR DNA ligase - Rhodococcus sp. (strain RHA1)
>Q15S30|Q15S30_PSEA6 Deoxyribodipyrimidine photolyase-related protein - Pseudoalteromonas atlantica (strain T6c / BAA-1087)
>Q6XYV7|Q6XYV7_SPIKU ATP-dependent DNA helicase - Spiroplasma kunkelii
>Q027X1|Q027X1_SOLUE Helix-hairpin-helix motif - Solibacter usitatus (strain Ellin6076)
>Q14HZ5|Q14HZ5_FRAT1 Deoxyribodipyrimidine photolyase - Francisella tularensis subsp. tularensis (strain FSC 198)
>Q1AZB0|Q1AZB0_RUBXD DNA mismatch repair protein MutS - Rubrobacter xylanophilus (strain DSM 9941 / NBRC 16129)
>Q1D1H3|Q1D1H3_MYXXD DNA repair protein RecN - Myxococcus xanthus (strain DK 1622)
>Q1Q8V7|Q1Q8V7_PSYCK DNA repair protein RadC - Psychrobacter cryohalolentis (strain K5)
>Q1V1S1|Q1V1S1_9RICK RecR-like protein - Candidatus Pelagibacter ubique HTCC1002
>Q2AIJ9|Q2AIJ9_9FIRM Methylated-DNA-(Protein)-cysteine S-methyltransferase - Halothermothrix orenii H 168
>Q7P7S1|Q7P7S1_FUSNV DNA repair protein recO - Fusobacterium nucleatum subsp. vincentii ATCC 49256
>Q9ZNJ5|Q9ZNJ5_CLOHI RuvB protein - Clostridium histolyticum
>Q0JYP0|Q0JYP0_RALEH ATP-dependent DNA ligase - Ralstonia eutropha (strain ATCC 17699 / H16 / DSM 428 / Stanier 337) (Cupriavidus necator (strain ATCC
>Q0SS09|Q0SS09_CLOPS DNA repair protein RecN - Clostridium perfringens (strain SM101 / Type A)
>Q1VY24|Q1VY24_9FLAO DNA repair protein - Psychroflexus torquis ATCC 700755
>A0GZU8|A0GZU8_9CHLR HhH-GPD - Chloroflexus aggregans DSM 9485
>A0H5P0|A0H5P0_9CHLR DNA glycosylase - Chloroflexus aggregans DSM 9485
>Q0I0X9|Q0I0X9_HAES1 DNA repair protein - Haemophilus somnus (strain 129Pt) (Histophilus somni (strain 129Pt))
>Q1VFJ3|Q1VFJ3_VIBAL Deoxyribodipyrimidine photolyase - Vibrio alginolyticus 12G01
>Q2AHK3|Q2AHK3_9FIRM DNA repair protein RadC - Halothermothrix orenii H 168
>Q4HH51|Q4HH51_CAMCO Excinuclease ABC, C subunit - Campylobacter coli RM2228
>Q18VY1|Q18VY1_DESHD ATP-dependent DNA helicase PcrA - Desulfitobacterium hafniense (strain DCB-2)
>Q01RX5|Q01RX5_SOLUE Deoxyribodipyrimidine photo-lyase type II - Solibacter usitatus (strain Ellin6076)
>Q26FQ2|Q26FQ2_9BACT DNA polymerase III, epsilon subunit - Flavobacteria bacterium BBFL7
>Q0ACW3|Q0ACW3_NITEC UvrD/REP helicase - Nitrosomonas eutropha (strain C71)
>Q8KHG0|Q8KHG0_STAAU Penicillin binding protein related factor - Staphylococcus aureus
>Q2VZK9|Q2VZK9_MAGMM ATP-dependent exoDNAse beta subunit - Magnetospirillum magneticum (strain AMB-1 / ATCC 700264)
>Q88U41|Q88U41_LACPL ATP-dependent nuclease, subunit A - Lactobacillus plantarum
>Q8DQR4|Q8DQR4_STRR6 Single-stranded DNA-specific exonuclease, 5'-3' - Streptococcus pneumoniae (strain ATCC BAA-255 / R6)
>Q9PA40|Q9PA40_XYLFA ATP-dependent DNA helicase - Xylella fastidiosa
>Q7NAM7|Q7NAM7_MYCGA Uracil-DNA glycosylase - Mycoplasma gallisepticum
>Q7UYZ0|Q7UYZ0_RHOBA A/G-specific adenine glycosylase - Rhodopirellula baltica
>Q8G430|Q8G430_BIFLO DNA-damage-inducible protein P - Bifidobacterium longum
>Q8RCE3|Q8RCE3_THETN ATP-dependent exoDNAse - Thermoanaerobacter tengcongensis
>Q2G9S1|Q2G9S1_NOVAD Excinuclease ABC, C subunit-like protein - Novosphingobium aromaticivorans (strain DSM 12444)
>Q31DQ9|Q31DQ9_THICR Deoxyribodipyrimidine photo-lyase type I - Thiomicrospira crunogena (strain XCL-2)
>Q5X5A3|Q5X5A3_LEGPA Single-stranded-DNA-specific exonuclease RecJ - Legionella pneumophila (strain Paris)
>Q9WY48|Q9WY48_THEMA ATP-dependent DNA helicase - Thermotoga maritima
>Q5H2V8|Q5H2V8_XANOR Endonuclease V - Xanthomonas oryzae pv. oryzae
>Q5X5A0|Q5X5A0_LEGPA Mutator protein MutT - Legionella pneumophila (strain Paris)
>Q5ZYZ9|Q5ZYZ9_LEGPH Deoxyribodipyrimidine photolyase - Legionella pneumophila subsp. pneumophila (strain Philadelphia 1 / ATCC 33152 / DSM 7513)
>Q62JT5|Q62JT5_BURMA Conserved domain protein - Burkholderia mallei (Pseudomonas mallei)
>Q8RH90|Q8RH90_FUSNN Transcription-repair coupling factor - Fusobacterium nucleatum subsp. nucleatum
>Q9JZ57|Q9JZ57_NEIMB Transcription-repair coupling factor - Neisseria meningitidis serogroup B
>Q2SIW9|Q2SIW9_HAHCH Recombination protein RecR - Hahella chejuensis (strain KCTC 2396)
>Q4ZR25|Q4ZR25_PSEU2 Methylated-DNA-[protein]-cysteine S-methyltransferase - Pseudomonas syringae pv. syringae (strain B728a)
>Q4ZYY2|Q4ZYY2_PSEU2 DNA mismatch repair protein - Pseudomonas syringae pv. syringae (strain B728a)
>Q5P4V8|Q5P4V8_AZOSE ATP-dependent exoDNAse beta subunit - Azoarcus sp. (strain EbN1) (Aromatoleum aromaticum (strain EbN1))
>O83702|O83702_TREPA Single-stranded-DNA-specific exonuclease - Treponema pallidum
>Q2GHL2|Q2GHL2_EHRCR Transcription-repair coupling factor - Ehrlichia chaffeensis (strain Arkansas)
>Q5QX21|Q5QX21_IDILO RadC family protein - Idiomarina loihiensis
>Q6F9W0|Q6F9W0_ACIAD Enzyme in methyl-directed mismatch repair, stimulates binding of Vsr and MutS to heteroduplex DNA - Acinetobacter sp. (strain ADP
>Q73R74|Q73R74_TREDE Methylated-DNA--protein-cysteine methyltransferase - Treponema denticola
>Q8PJW3|Q8PJW3_XANAC ATP-dependent DNA ligase - Xanthomonas axonopodis pv. citri
>Q5WTA0|Q5WTA0_LEGPL DNA mismatch repair protein MutL - Legionella pneumophila (strain Lens)
>Q2J765|Q2J765_FRASC Regulatory protein RecX - Frankia sp. (strain CcI3)
>Q2SK07|Q2SK07_HAHCH Uncharacterized protein conserved in bacteria - Hahella chejuensis (strain KCTC 2396)
>Q57AF7|Q57AF7_BRUAB Helicase, UvrD/Rep family - Brucella abortus
>Q5QYV7|Q5QYV7_IDILO Single-stranded DNA-specific exonuclease - Idiomarina loihiensis
>Q9E1W6|Q9E1W6_9ALPH Virion protein - Cercopithecine herpesvirus 9 (Simian varicella virus)
>Q69315|Q69315_9ALPH Uracil-DNA glycosylase - Gallid herpesvirus 1
>Q84603|Q84603_PBCV1 A287R protein - Paramecium bursaria Chlorella virus 1 (PBCV-1)
>Q9DVT2|Q9DVT2_9BACU PxORF101 peptide - Plutella xylostella granulovirus
>Q5M8J1|Q5M8J1_XENTR Suppression of tumorigenicity 7 like - Xenopus tropicalis (Western clawed frog) (Silurana tropicalis)
>Q4T9L6|Q4T9L6_TETNG Chromosome undetermined SCAF7537, whole genome shotgun sequence - Tetraodon nigroviridis (Green puffer)
>Q4SHZ0|Q4SHZ0_TETNG Chromosome 5 SCAF14581, whole genome shotgun sequence. - Tetraodon nigroviridis (Green puffer)
>Q5U3G8|Q5U3G8_DANRE Zgc:103553 - Danio rerio (Zebrafish) (Brachydanio rerio)
>Q7T3F3|Q7T3F3_DANRE Ubiquitin carrier protein - Danio rerio (Zebrafish) (Brachydanio rerio)
>Q2PCE4|Q2PCE4_9EURY DNA ligase - Ferroplasma acidiphilum
>Q2FU04|Q2FU04_METHJ DNA mismatch repair protein MutS - Methanospirillum hungatei (strain JF-1 / DSM 864)
>Q2FNI4|Q2FNI4_METHJ UvrD/REP helicase - Methanospirillum hungatei (strain JF-1 / DSM 864)
>Q8TSR8|Q8TSR8_METAC DNA-directed DNA polymerase, family X - Methanosarcina acetivorans
>O26858|O26858_METTH Endonuclease III - Methanobacterium thermoautotrophicum
>Q2FPZ9|Q2FPZ9_METHJ Holliday junction DNA helicase RuvA - Methanospirillum hungatei (strain JF-1 / DSM 864)
>Q5JDZ8|Q5JDZ8_PYRKO ATPase, RecA superfamily - Pyrococcus kodakaraensis (Thermococcus kodakaraensis)
>Q8Q0V3|Q8Q0V3_METMA Superfamily I DNA and RNA helicase - Methanosarcina mazei (Methanosarcina frisia)
>Q2U6D1|Q2U6D1_ASPOR DNA mismatch repair protein - MLH1 family - Aspergillus oryzae
>Q02697|Q02697_PODAN GIY ND1 i1 grp IC protein - Podospora anserina
>Q6MFS6|Q6MFS6_NEUCR Related to DNA mismatch repair protein PMS1 - Neurospora crassa
>Q6V9B9|Q6V9B9_PENMA COX1-I7 - Penicillium marneffei
>Q753F6|Q753F6_ASHGO AFR358Wp - Ashbya gossypii (Yeast) (Eremothecium gossypii)
>Q5A4X4|Q5A4X4_CANAL Potential DNA replication structure-specific endonuclease subunit - Candida albicans (Yeast)
>Q9C1S1|Q9C1S1_CANGA Msh4p-related protein - Candida glabrata (Yeast) (Torulopsis glabrata)
>Q5XKL0|Q5XKL0_HUMAN ALKBH1 protein - Homo sapiens (Human)
>Q5DA71|Q5DA71_SCHJA SJCHGC04454 protein - Schistosoma japonicum (Blood fluke)
>Q17E62|Q17E62_AEDAE Endonuclease iii - Aedes aegypti (Yellowfever mosquito)
>Q7QAJ3|Q7QAJ3_ANOGA AGAP003676-PA - Anopheles gambiae str. PEST
>Q966U0|Q966U0_DICDI DdAPN - Dictyostelium discoideum (Slime mold)
>Q6J7Y5|Q6J7Y5_9CAUD Pas46 - Actinoplanes phage phiAsp2
>Q0JKB6|Q0JKB6_ORYSJ Os01g0685500 protein - Oryza sativa subsp. japonica (Rice)
>Q7XM94|Q7XM94_ORYSJ OSJNBa0043L24.23 protein - Oryza sativa subsp. japonica (Rice)
>Q3ECA5|Q3ECA5_ARATH Uncharacterized protein At1g79650.3 - Arabidopsis thaliana (Mouse-ear cress)
>Q00XT2|Q00XT2_OSTTA 5'-3' exonuclease - Ostreococcus tauri
>Q2QW21|Q2QW21_ORYSJ A/G-specific adenine glycosylase family protein - Oryza sativa subsp. japonica (Rice)
>A0H0W7|A0H0W7_9CHLR HhH-GPD - Chloroflexus aggregans DSM 9485
>A0LZ35|A0LZ35_GRAFK DNA repair protein RecN - Gramella forsetii (strain KT0803)
>Q15V53|Q15V53_PSEA6 DNA repair protein RecN - Pseudoalteromonas atlantica (strain T6c / BAA-1087)
>Q192Y8|Q192Y8_DESHD Regulatory protein RecX - Desulfitobacterium hafniense (strain DCB-2)
>Q1GHJ4|Q1GHJ4_SILST Uracil-DNA glycosylase - Silicibacter sp. (strain TM1040)
>Q1ZCH3|Q1ZCH3_9GAMM Holliday junction resolvase-like protein - Psychromonas sp. CNPT3
>Q0VRI4|Q0VRI4_ALCBS DNA photolyase - Alcanivorax borkumensis (strain SK2 / ATCC 700651 / DSM 11573)
>Q0YMI8|Q0YMI8_9DELT DNA replication and repair protein RecF - Geobacter sp. FRC-32
>Q18QR7|Q18QR7_DESHD UvrD/REP helicase - Desulfitobacterium hafniense (strain DCB-2)
>Q1RJU1|Q1RJU1_RICBR DNA repair protein RecO - Rickettsia bellii (strain RML369-C)
>A0FUP9|A0FUP9_9BURK Methylated-DNA--protein-cysteine methyltransferase - Burkholderia phymatum STM815
>A0JWI1|A0JWI1_ARTS2 DNA-directed DNA polymerase - Arthrobacter sp. (strain FB24)
>A0LG84|A0LG84_SYNFM DNA-directed DNA polymerase - Syntrophobacter fumaroxidans (strain DSM 10017 / MPOB)
>Q04U23|Q04U23_LEPBJ DNA repair protein - Leptospira borgpetersenii serovar Hardjo-bovis (strain JB197)
>Q44RV8|Q44RV8_CHLLI Regulatory protein RecX - Chlorobium limicola DSM 245
>Q6TFZ1|Q6TFZ1_ERWAM MucB - Erwinia amylovora (Fire blight bacteria)
>Q0BLS2|Q0BLS2_FRATO ATP-dependent DNA helicase - Francisella tularensis subsp. holarctica (strain OSU18)
>Q0K8P1|Q0K8P1_RALEH Excinuclease ABC, nuclease subunit - Ralstonia eutropha (strain ATCC 17699 / H16 / DSM 428 / Stanier 337) (Cupriavidus necator (s
>Q0RH00|Q0RH00_FRAAA DNA excision repair enzyme UvrABC; UvrC subunit - Frankia alni (strain ACN14a)
>Q1G9R6|Q1G9R6_LACDA RecJ, single-stranded DNA specific exonuclease - Lactobacillus delbrueckii subsp. bulgaricus (strain ATCC 11842 / DSM 20081)
>Q1IV22|Q1IV22_ACIBL Methylated-DNA--protein-cysteine methyltransferase - Acidobacteria bacterium (strain Ellin345)
>Q1MXP6|Q1MXP6_9GAMM DNA repair protein RecO - Oceanobacter sp. RED65
>Q1MZ70|Q1MZ70_9GAMM DNA ligase - Oceanobacter sp. RED65
>Q1Z7F0|Q1Z7F0_PHOPR DNA ligase - Photobacterium profundum 3TCK
>A0L867|A0L867_MAGSM Transcription-repair coupling factor - Magnetococcus sp. (strain MC-1)
>Q01TY0|Q01TY0_SOLUE Crossover junction endodeoxyribonuclease RuvC - Solibacter usitatus (strain Ellin6076)
>Q042N7|Q042N7_LACGA DNA repair protein - Lactobacillus gasseri (strain ATCC 33323 / DSM 20243)
>Q1ATC6|Q1ATC6_RUBXD Endonuclease V - Rubrobacter xylanophilus (strain DSM 9941 / NBRC 16129)
>Q1NIW0|Q1NIW0_9DELT RecR protein:TOPRIM - delta proteobacterium MLMS-1
>Q1NVI5|Q1NVI5_9DELT DNA recombination protein, RuvA:Helix-hairpin-helix motif - delta proteobacterium MLMS-1
>Q1QYF1|Q1QYF1_CHRSD Endonuclease V - Chromohalobacter salexigens (strain DSM 3043 / ATCC BAA-138 / NCIMB 13768)
>Q1YKU6|Q1YKU6_9RHIZ DNA polymerase IV - Aurantimonas sp. SI85-9A1
>Q2Z017|Q2Z017_9CHLR DNA replication and repair protein RecF - uncultured Chloroflexi bacterium
>Q4EFE4|Q4EFE4_LISMO ImpB/MucB/SamB family protein - Listeria monocytogenes str. 4b H7858
>Q0BX46|Q0BX46_HYPNA DNA glycosylase - Hyphomonas neptunium (strain ATCC 15444)
>Q184C6|Q184C6_CLOD6 Phage protein - Clostridium difficile (strain 630)
>Q1BWY6|Q1BWY6_BURCA ATP-dependent DNA helicase UvrD - Burkholderia cenocepacia (strain AU 1054)
>Q1K3T5|Q1K3T5_DESAC Helicase c2 - Desulfuromonas acetoxidans DSM 684
>Q3EQP5|Q3EQP5_BACTI DNA helicase II - Bacillus thuringiensis serovar israelensis ATCC 35646
>A0KA74|A0KA74_BURCH Regulatory protein RecX - Burkholderia cenocepacia (strain HI2424)
>Q0LX69|Q0LX69_9CAUL Excinuclease ABC, C subunit-like - Caulobacter sp. K31
>Q1UAI0|Q1UAI0_LACRE Excinuclease ABC, C subunit-like - Lactobacillus reuteri 100-23
>Q21U42|Q21U42_RHOFD DNA-3-methyladenine glycosylase II / Transcriptional regulator Ada / DNA-O6-methylguanine--protein-cysteine S-methyltransferase -
>Q2AD76|Q2AD76_9FIRM ATP-dependent DNA helicase RecG - Halothermothrix orenii H 168
>Q4AIN3|Q4AIN3_9CHLB UvrD/REP helicase - Chlorobium phaeobacteroides BS1
>Q8L2B8|Q8L2B8_PROVU UV protection and mutation protein - Proteus vulgaris
>A0H6D7|A0H6D7_9CHLR UvrD/REP helicase - Chloroflexus aggregans DSM 9485
>Q12QT6|Q12QT6_SHEDO Regulatory protein RecX - Shewanella denitrificans (strain OS217 / ATCC BAA-1090 / DSM 15013)
>Q1CPT6|Q1CPT6_STRPB Phage protein - Streptococcus pyogenes serotype M12 (strain MGAS2096)
>Q2AFE9|Q2AFE9_9FIRM UMUC-like DNA-repair protein - Halothermothrix orenii H 168
>Q2RNR7|Q2RNR7_RHORT UvrD/REP helicase - Rhodospirillum rubrum (strain ATCC 11170 / NCIB 8255)
>Q2YWB2|Q2YWB2_STAAB Methylated-DNA-protein-cysteine S-methyltransferase - Staphylococcus aureus (strain bovine RF122)
>Q5PBQ9|Q5PBQ9_ANAMM Transcription repair coupling factor - Anaplasma marginale (strain St. Maries)
>Q67JD3|Q67JD3_SYMTH Transcription-repair coupling factor - Symbiobacterium thermophilum
>Q2JMF8|Q2JMF8_SYNJB Single-stranded-DNA-specific exonuclease RecJ - Synechococcus sp. (strain JA-2-3B'a(2-13)) (Cyanobacteria bacterium Yellowstone B
>Q2RIS2|Q2RIS2_MOOTA Methylated-DNA--protein-cysteine methyltransferase precursor - Moorella thermoacetica (strain ATCC 39073)
>Q3KH97|Q3KH97_PSEPF DNA polymerase III, alpha subunit - Pseudomonas fluorescens (strain PfO-1)
>Q6MII4|Q6MII4_BDEBA DNA repair protein - Bdellovibrio bacteriovorus
>Q893R6|Q893R6_CLOTE Single-stranded-DNA-specific exonuclease recJ - Clostridium tetani
>Q2S1V0|Q2S1V0_SALRD DNA mismatch repair protein MutL - Salinibacter ruber (strain DSM 13855)
>Q2SKI4|Q2SKI4_HAHCH UvrD/REP helicase family protein - Hahella chejuensis (strain KCTC 2396)
>Q5WE67|Q5WE67_BACSK ATP-dependent DNA ligase - Bacillus clausii (strain KSM-K16)
>Q6YPQ1|Q6YPQ1_ONYPE DNA glycosylase - Onion yellows phytoplasma
>Q7NJL1|Q7NJL1_GLOVI Endonuclease III - Gloeobacter violaceus
>Q89BW7|Q89BW7_BRAJA Blr8031 protein - Bradyrhizobium japonicum
>Q2IJN0|Q2IJN0_ANADE DNA glycosylase - Anaeromyxobacter dehalogenans (strain 2CP-C)
>Q3A8P5|Q3A8P5_CARHZ DNA recombination/replication protein RecF - Carboxydothermus hydrogenoformans (strain Z-2901 / DSM 6008)
>Q47SJ5|Q47SJ5_THEFY Deoxyribodipyrimidine photo-lyase type I - Thermobifida fusca (strain YX)
>Q5QX33|Q5QX33_IDILO RadC family protein - Idiomarina loihiensis
>Q834P4|Q834P4_ENTFA Deoxyribodipyrimidine photolyase - Enterococcus faecalis (Streptococcus faecalis)
>Q88BG7|Q88BG7_PSESM UvrD/REP helicase family protein - Pseudomonas syringae pv. tomato
>Q88UX9|Q88UX9_LACPL DNA repair protein - Lactobacillus plantarum
>Q3YRX0|Q3YRX0_EHRCJ RecO-related protein - Ehrlichia canis (strain Jake)
>Q4A6A1|Q4A6A1_MYCS5 Uracil-DNA glycosylase - Mycoplasma synoviae (strain 53)
>Q72EW5|Q72EW5_DESVH ATP-dependent DNA helicase, UvrD/REP family - Desulfovibrio vulgaris (strain Hildenborough / ATCC 29579 / NCIMB 8303)
>Q7W3J3|Q7W3J3_BORPA Methylated-DNA--protein-cysteine methyltransferase - Bordetella parapertussis
>Q2GE72|Q2GE72_NEOSM DNA mismatch repair protein MutS - Neorickettsia sennetsu (strain Miyayama)
>Q2GH76|Q2GH76_EHRCR ATP-dependent DNA helicase, UvrD/Rep family - Ehrlichia chaffeensis (strain Arkansas)
>Q2RJG2|Q2RJG2_MOOTA DNA mismatch repair protein MutS - Moorella thermoacetica (strain ATCC 39073)
>Q5P2L6|Q5P2L6_AZOSE NUDIX hydrolase - Azoarcus sp. (strain EbN1) (Aromatoleum aromaticum (strain EbN1))
>Q8DJZ3|Q8DJZ3_SYNEL Adenine glycosylase - Synechococcus elongatus (Thermosynechococcus elongatus)
>Q9RT50|Q9RT50_DEIRA DNA helicase RecG - Deinococcus radiodurans
>O31903|O31903_BACSU YorK protein - Bacillus subtilis
>Q2IDZ0|Q2IDZ0_ANADE Deoxyribodipyrimidine photo-lyase type II - Anaeromyxobacter dehalogenans (strain 2CP-C)
>Q30NS6|Q30NS6_THIDN Exonuclease RecJ - Thiomicrospira denitrificans (strain ATCC 33889 / DSM 1351)
>Q30PG7|Q30PG7_THIDN DNA-directed DNA polymerase - Thiomicrospira denitrificans (strain ATCC 33889 / DSM 1351)
>Q3JCL4|Q3JCL4_NITOC Superfamily I DNA and RNA helicases and helicase subunits-like - Nitrosococcus oceani (strain ATCC 19707 / NCIMB 11848)
>Q5H1P2|Q5H1P2_XANOR DNA ligase - Xanthomonas oryzae pv. oryzae
>Q745Z3|Q745Z3_THET2 Ribonucleoside-diphosphate reductase alpha chain - Thermus thermophilus (strain HB27 / ATCC BAA-163 / DSM 7039)
>Q30P61|Q30P61_THIDN Transcriptional regulator, AraC family / DNA-O6-methylguanine--protein-cysteine S-methyltransferase / Transcriptional regulator A
>Q5SJW3|Q5SJW3_THET8 Transcription-repair coupling factor - Thermus thermophilus (strain HB8 / ATCC 27634 / DSM 579)
>Q8NQM0|Q8NQM0_CORGL ATPases involved in DNA repair - Corynebacterium glutamicum (Brevibacterium flavum)
>Q571C7|Q571C7_MOUSE MKIAA1241 protein - Mus musculus (Mouse)
>Q8VEE2|Q8VEE2_MOUSE Rad52 protein - Mus musculus (Mouse)
>Q0IKZ8|Q0IKZ8_NPVLS ORF121 - Leucania separata nuclear polyhedrosis virus (LsNPV)
>Q4RTJ3|Q4RTJ3_TETNG Chromosome 2 SCAF14997, whole genome shotgun sequence. - Tetraodon nigroviridis (Green puffer)
>Q18FJ9|Q18FJ9_HALWD DNA mismatch repair protein MutS2 - Haloquadratum walsbyi (strain DSM 16790)
>Q5V438|Q5V438_HALMA Photolyase/cryptochrome - Haloarcula marismortui (Halobacterium marismortui)
>Q8TIX5|Q8TIX5_METAC DNA-(Apurinic or apyrimidinic site) lyase - Methanosarcina acetivorans
>Q97WD6|Q97WD6_SULSO Exodeoxyribonuclease - Sulfolobus solfataricus
>Q8Q020|Q8Q020_METMA Flagella related protein FlaH - Methanosarcina mazei (Methanosarcina frisia)
>Q753T8|Q753T8_ASHGO AFR238Wp - Ashbya gossypii (Yeast) (Eremothecium gossypii)
>Q2URV4|Q2URV4_ASPOR Predicted protein - Aspergillus oryzae
>Q0Q0M8|Q0Q0M8_GIBZE RING-2 - Gibberella zeae (Fusarium graminearum)
>Q2U999|Q2U999_ASPOR Predicted protein - Aspergillus oryzae
>Q950M2|Q950M2_9FUNG Orf292 - Rhizophydium sp. 136
>Q6FTW3|Q6FTW3_CANGA Candida glabrata strain CBS138 chromosome F complete sequence - Candida glabrata (Yeast) (Torulopsis glabrata)
>Q7Z7W7|Q7Z7W7_COPCI DNA ligase I - Coprinus cinereus (Inky cap fungus) (Hormographiella aspergillata)
>Q8SS91|Q8SS91_ENCCU STRUCTURE-SPECIFIC ENDONUCLEASE OF THE XPG/RAD2 FAMILY - Encephalitozoon cuniculi
>Q8WZX1|Q8WZX1_NEUCR Related to DNA repair endonuclease rad2 - Neurospora crassa
>Q0CP76|Q0CP76_ASPTN DNA mismatch repair protein msh-2 - Aspergillus terreus (strain NIH 2624)
>Q7S4J6|Q7S4J6_NEUCR DNA mismatch repair protein msh6 - Neurospora crassa
>Q8N1H6|Q8N1H6_HUMAN CDNA FLJ40869 fis, clone TSTOM2000139 - Homo sapiens (Human)
>Q4Q3N1|Q4Q3N1_LEIMA Tyrosyl-DNA phosphodiesterase-like protein - Leishmania major
>Q5CIU0|Q5CIU0_CRYHO Dna-(Apurinic or apyrimidinic site) lyase - Cryptosporidium hominis
>Q9UB07|Q9UB07_DROME DNA repair protein XRCC1 - Drosophila melanogaster (Fruit fly)
>Q54C29|Q54C29_DICDI General transcription factor IIH, polypeptide 4 - Dictyostelium discoideum (Slime mold)
>Q8I7H2|Q8I7H2_CAEEL Mus - Caenorhabditis elegans
>Q9VND2|Q9VND2_DROME CG10018-PA - Drosophila melanogaster (Fruit fly)
>Q9VQD4|Q9VQD4_DROME CG3240-PA, isoform A - Drosophila melanogaster (Fruit fly)
>Q4TVY0|Q4TVY0_9CAUD DNA ligase - Vibriophage VP4
>Q7Y5I6|Q7Y5I6_9CAUD 31L - Xanthomonas phage Xp10
>Q00YX1|Q00YX1_OSTTA Translesion DNA polymerase-REV1 deoxycytidyl transferase - Ostreococcus tauri
>Q42696|Q42696_CHLRE CPH1 - Chlamydomonas reinhardtii
>Q00UK1|Q00UK1_OSTTA Predicted 2-oxoglutarate dehydrogenase, E1 subunit - Ostreococcus tauri
>Q67WD2|Q67WD2_ORYSJ Paxneb protein-like - Oryza sativa subsp. japonica (Rice)
>A0LFK0|A0LFK0_SYNFM ATP-dependent DNA helicase, Rep family - Syntrophobacter fumaroxidans (strain DSM 10017 / MPOB)
>Q10WZ0|Q10WZ0_TRIEI UvrD/REP helicase - Trichodesmium erythraeum (strain IMS101)
>Q3CK93|Q3CK93_THEET Excinuclease ABC, C subunit, N-terminal - Thermoanaerobacter ethanolicus ATCC 33223
>Q8RMG4|Q8RMG4_NEIME RecB - Neisseria meningitidis
>A0H0Z7|A0H0Z7_9CHLR HhH-GPD - Chloroflexus aggregans DSM 9485
>Q04EL2|Q04EL2_OENOB DNA repair ATPase - Oenococcus oeni (strain BAA-331 / PSU-1)
>Q04GY7|Q04GY7_OENOB DNA helicase/exodeoxyribonuclease V, subunit A - Oenococcus oeni (strain BAA-331 / PSU-1)
>Q0A6W1|Q0A6W1_ALHEH Mutator MutT protein - Alkalilimnicola ehrlichei (strain MLHE-1)
>Q0LWQ8|Q0LWQ8_9CAUL PhoH-like protein - Caulobacter sp. K31
>Q11QR1|Q11QR1_CYTH3 DNA repair protein - Cytophaga hutchinsonii (strain ATCC 33406 / NCIMB 9469)
>Q12H11|Q12H11_POLSJ Exodeoxyribonuclease III - Polaromonas sp. (strain JS666 / ATCC BAA-500)
>Q1GWF9|Q1GWF9_SPHAL DNA ligase - Sphingopyxis alaskensis (Sphingomonas alaskensis)
>Q1J1A6|Q1J1A6_DEIGD Holliday junction resolvase YqgF - Deinococcus geothermalis (strain DSM 11300)
>Q2Z0D4|Q2Z0D4_9BACT DNA ligase - uncultured candidate division WS3 bacterium
>Q15RG4|Q15RG4_PSEA6 Regulatory protein RecX - Pseudoalteromonas atlantica (strain T6c / BAA-1087)
>Q1GZK5|Q1GZK5_METFK Exonuclease RecJ - Methylobacillus flagellatus (strain KT / ATCC 51484 / DSM 6875)
>Q1QZ55|Q1QZ55_CHRSD Deoxyribodipyrimidine photolyase-related protein - Chromohalobacter salexigens (strain DSM 3043 / ATCC BAA-138 / NCIMB 13768)
>Q1V0L8|Q1V0L8_9RICK A/G-specific adenine glycosylase - Candidatus Pelagibacter ubique HTCC1002
>Q1YF32|Q1YF32_9RHIZ Methylated-DNA--protein-cysteine S-methyltransferase - Aurantimonas sp. SI85-9A1
>Q1ZH83|Q1ZH83_9GAMM DNA repair protein RecO - Psychromonas sp. CNPT3
>A0JYL5|A0JYL5_ARTS2 UvrD/REP helicase - Arthrobacter sp. (strain FB24)
>Q1CZB4|Q1CZB4_MYXXD GIY-YIG catalytic domain protein - Myxococcus xanthus (strain DK 1622)
>Q1IU49|Q1IU49_ACIBL DNA repair protein RecN - Acidobacteria bacterium (strain Ellin345)
>Q1Q824|Q1Q824_PSYCK ATP-dependent DNA helicase RecG - Psychrobacter cryohalolentis (strain K5)
>Q3ELW7|Q3ELW7_BACTI ABC transporter ATP-binding protein - Bacillus thuringiensis serovar israelensis ATCC 35646
>A0M6S1|A0M6S1_GRAFK UvrD/REP family helicase - Gramella forsetii (strain KT0803)
>Q01RI2|Q01RI2_SOLUE ATP dependent DNA ligase - Solibacter usitatus (strain Ellin6076)
>Q04H97|Q04H97_OENOB Transcription-repair coupling factor - Oenococcus oeni (strain BAA-331 / PSU-1)
>Q0ACW7|Q0ACW7_NITEC DNA repair protein RadC - Nitrosomonas eutropha (strain C71)
>Q0BQJ4|Q0BQJ4_GRABC ATP-dependent nuclease subunit A - Granulobacter bethesdensis (strain ATCC BAA-1260 / CGDNIH1)
>Q1WRS0|Q1WRS0_LACS1 ATP-dependent nuclease subunit A - Lactobacillus salivarius subsp. salivarius (strain UCC118)
>A0J8A7|A0J8A7_9GAMM DNA replication and repair protein RecF - Shewanella woodyi ATCC 51908
>A0JXV9|A0JXV9_ARTS2 Formamidopyrimidine-DNA glycosylase / DNA-(Apurinic or apyrimidinic site) lyase - Arthrobacter sp. (strain FB24)
>Q0BT55|Q0BT55_GRABC Holliday junction DNA helicase ruvA - Granulobacter bethesdensis (strain ATCC BAA-1260 / CGDNIH1)
>Q1AW42|Q1AW42_RUBXD Regulatory protein RecX - Rubrobacter xylanophilus (strain DSM 9941 / NBRC 16129)
>Q1ZH40|Q1ZH40_9GAMM Exodeoxyribonuclease V beta chain - Psychromonas sp. CNPT3
>Q023L0|Q023L0_SOLUE DNA glycosylase - Solibacter usitatus (strain Ellin6076)
>Q0BTK4|Q0BTK4_GRABC Endonuclease involved in recombination - Granulobacter bethesdensis (strain ATCC BAA-1260 / CGDNIH1)
>Q2PYJ6|Q2PYJ6_9BACT Catabolite repression control protein PA5332 - uncultured marine bacterium Ant4D3
>Q3VXA8|Q3VXA8_PROAE Regulatory protein RecX - Prosthecochloris aestuarii DSM 271
>Q9F5X7|Q9F5X7_BACLI AbiBL11 - Bacillus licheniformis
>Q1NLK8|Q1NLK8_9DELT Methylated-DNA-(Protein)-cysteine S-methyltransferase - delta proteobacterium MLMS-1
>Q252M2|Q252M2_CHLFF Virulence factor mviN - Chlamydophila felis (strain Fe/C-56)
>Q2JI38|Q2JI38_SYNJB ATP-dependent DNA helicase RecG - Synechococcus sp. (strain JA-2-3B'a(2-13)) (Cyanobacteria bacterium Yellowstone B-Prime)
>Q83CQ5|Q83CQ5_COXBU RecX protein - Coxiella burnetii
>Q2IP59|Q2IP59_ANADE ATP dependent DNA ligase - Anaeromyxobacter dehalogenans (strain 2CP-C)
>Q2RJG1|Q2RJG1_MOOTA DNA mismatch repair protein MutL - Moorella thermoacetica (strain ATCC 39073)
>Q47NI0|Q47NI0_THEFY Endonuclease IV - Thermobifida fusca (strain YX)
>Q47VS1|Q47VS1_COLP3 Mutator mutT protein - Colwellia psychrerythraea (strain 34H / ATCC BAA-681) (Vibrio psychroerythus)
>Q4FLT0|Q4FLT0_PELUB Recombination protein O - Pelagibacter ubique
>Q6F8Y8|Q6F8Y8_ACIAD Fragment of component of DNA polymerase V - Acinetobacter sp. (strain ADP1)
>Q73N68|Q73N68_TREDE Transcription-repair coupling factor - Treponema denticola
>Q8DGL9|Q8DGL9_SYNEL Tll2297 protein - Synechococcus elongatus (Thermosynechococcus elongatus)
>Q9RIY2|Q9RIY2_STRCO Deoxiribopirymidine photolyase - Streptomyces coelicolor
>Q48AG2|Q48AG2_COLP3 DNA repair protein RadC, n-terminal - Colwellia psychrerythraea (strain 34H / ATCC BAA-681) (Vibrio psychroerythus)
>Q5ZUI6|Q5ZUI6_LEGPH ATP-dependent DNA helicase - Legionella pneumophila subsp. pneumophila (strain Philadelphia 1 / ATCC 33152 / DSM 7513)
>Q8XPE3|Q8XPE3_CLOPE ATP-dependent deoxyribonuclease chain B - Clostridium perfringens
>Q2RIC3|Q2RIC3_MOOTA DNA repair protein RecN - Moorella thermoacetica (strain ATCC 39073)
>Q3JCK9|Q3JCK9_NITOC Regulatory protein RecX - Nitrosococcus oceani (strain ATCC 19707 / NCIMB 11848)
>Q5WLU3|Q5WLU3_BACSK Modulator of CtsR repression McsA - Bacillus clausii (strain KSM-K16)
>Q60B54|Q60B54_METCA Single-stranded-DNA-specific exonuclease RecJ - Methylococcus capsulatus
>Q2S575|Q2S575_SALRD ATP-dependent DNA helicase - Salinibacter ruber (strain DSM 13855)
>Q3AFL2|Q3AFL2_CARHZ Transcription-repair coupling factor - Carboxydothermus hydrogenoformans (strain Z-2901 / DSM 6008)
>Q3SGC0|Q3SGC0_THIDA Methylated-DNA-(Protein)-cysteine S-methyltransferase - Thiobacillus denitrificans (strain ATCC 25259)
>Q8DPR6|Q8DPR6_STRR6 First subunit of major exonuclease - Streptococcus pneumoniae (strain ATCC BAA-255 / R6)
>Q39UG7|Q39UG7_GEOMG DNA uptake protein and related DNA-binding proteins-like - Geobacter metallireducens (strain GS-15 / ATCC 53774 / DSM 7210)
>Q7NB99|Q7NB99_MYCGA UvrD - Mycoplasma gallisepticum
>Q83EN5|Q83EN5_COXBU DNA-damage-inducible protein P - Coxiella burnetii
>Q8G3Y2|Q8G3Y2_BIFLO DNA repair protein radA - Bifidobacterium longum
>Q2RN80|Q2RN80_RHORT Methylated-DNA-(Protein)-cysteine S-methyltransferase - Rhodospirillum rubrum (strain ATCC 11170 / NCIB 8255)
>Q6F144|Q6F144_MESFL Holliday junction DNA helicase - Mesoplasma florum (Acholeplasma florum)
>Q7V1U9|Q7V1U9_PROMP ATP-dependent DNA helicase recG - Prochlorococcus marinus subsp. pastoris (strain CCMP 1378 / MED4)
>Q2LRF8|Q2LRF8_SYNAS Endonuclease V - Syntrophus aciditrophicus (strain SB)
>Q47W84|Q47W84_COLP3 Uracil-DNA glycosylase - Colwellia psychrerythraea (strain 34H / ATCC BAA-681) (Vibrio psychroerythus)
>Q4FUL5|Q4FUL5_PSYAR Deoxyribodipyrimidine photo-lyase type I - Psychrobacter arcticum
>Q5L4T7|Q5L4T7_CHLAB DNA mismatch repair protein MutL - Chlamydophila abortus
>Q7VMB3|Q7VMB3_HAEDU Methylated-DNA--protein-cysteine S-methyltransferase - Haemophilus ducreyi
>Q0N448|Q0N448_9NUCL DNA photolyase 2 - Clanis bilineata nucleopolyhedrosis virus
>Q4RL34|Q4RL34_TETNG Chromosome 12 SCAF15023, whole genome shotgun sequence. - Tetraodon nigroviridis (Green puffer)
>Q9HK48|Q9HK48_THEAC DNA-dependent DNA polymerase X related protein - Thermoplasma acidophilum
>Q2FPE7|Q2FPE7_METHJ Methylated-DNA--protein-cysteine methyltransferase - Methanospirillum hungatei (strain JF-1 / DSM 864)
>Q6L2I8|Q6L2I8_PICTO DNA repair and recombination protein RadB - Picrophilus torridus
>Q2NHT7|Q2NHT7_METST Predicted helicase - Methanosphaera stadtmanae (strain DSM 3091)
>Q950P0|Q950P0_9FUNG Orf275 - Rhizophydium sp. 136
>Q2UTN9|Q2UTN9_ASPOR Nucleotide excision repair factor NEF2 - Aspergillus oryzae
>Q3T4A4|Q3T4A4_SMICU Orf283 - Smittium culisetae (Gut fungus)
>Q6V9D5|Q6V9D5_PENMA COB-I1 - Penicillium marneffei
>Q4WA00|Q4WA00_ASPFU MGMT family protein - Aspergillus fumigatus (Sartorya fumigata)
>Q6CF53|Q6CF53_YARLI Yarrowia lipolytica chromosome B of strain CLIB122 of Yarrowia lipolytica - Yarrowia lipolytica (Candida lipolytica)
>Q2UTR8|Q2UTR8_ASPOR Adenosine deaminase - Aspergillus oryzae
>Q5FBD6|Q5FBD6_COPCI DNA polymerase mu - Coprinus cinereus (Inky cap fungus) (Hormographiella aspergillata)
>Q3T4E6|Q3T4E6_RHIOR Orf376 - Rhizopus oryzae (Rhizopus delemar)
>Q4Z4D5|Q4Z4D5_PLABE Pb-reticulocyte binding protein - Plasmodium berghei
>Q6NNV1|Q6NNV1_DROME RE40459p - Drosophila melanogaster (Fruit fly)
>Q960P4|Q960P4_DROME LD41868p - Drosophila melanogaster (Fruit fly)
>A0E7S1|A0E7S1_PARTE Chromosome undetermined scaffold_81, whole genome shotgun sequence - Paramecium tetraurelia
>P91636|P91636_DROME RAD54 protein - Drosophila melanogaster (Fruit fly)
>Q54E19|Q54E19_DICDI SMAD/FHA domain-containing protein - Dictyostelium discoideum (Slime mold)
>A0C3W1|A0C3W1_PARTE Chromosome undetermined scaffold_148, whole genome shotgun sequence - Paramecium tetraurelia
>Q1ZXH0|Q1ZXH0_DICDI DNA mismatch repair protein - Dictyostelium discoideum (Slime mold)
>Q9VIT0|Q9VIT0_DROME CG10262-PA - Drosophila melanogaster (Fruit fly)
>Q9BDT8|Q9BDT8_TENEC BRCA1 - Tenrec ecaudatus (Common tenrec)
>Q852Z8|Q852Z8_9CAUD Gp205 - Mycobacterium phage Bxz1
>Q7Y429|Q7Y429_9CAUD Endonuclease II - Enterobacteria phage RB49
>Q0WVW9|Q0WVW9_ARATH DNA repair protein-like - Arabidopsis thaliana (Mouse-ear cress)
>Q00WA4|Q00WA4_OSTTA Excinuclease ABC subunit B - Ostreococcus tauri
>Q9LKR0|Q9LKR0_SACOF Sucrose synthase-2 - Saccharum officinarum (Sugarcane)
>A0H5K7|A0H5K7_9CHLR Deoxyribodipyrimidine photolyase-related protein - Chloroflexus aggregans DSM 9485
>Q1C0C0|Q1C0C0_YERPA DNA replication and repair protein RecF - Yersinia pestis (biovar Antiqua strain Antiqua)
>Q1IXZ0|Q1IXZ0_DEIGD Single-stranded-DNA-specific exonuclease RecJ - Deinococcus geothermalis (strain DSM 11300)
>Q3VSW3|Q3VSW3_PROAE DNA replication and repair protein recF - Prosthecochloris aestuarii DSM 271
>A0FSW6|A0FSW6_9BURK ATP dependent DNA ligase - Burkholderia phymatum STM815
>A0L3J8|A0L3J8_MAGSM Regulatory protein RecX - Magnetococcus sp. (strain MC-1)
>Q02AF8|Q02AF8_SOLUE Regulatory protein RecX - Solibacter usitatus (strain Ellin6076)
>Q1BDV5|Q1BDV5_MYCSS UvrD/REP helicase - Mycobacterium sp. (strain MCS)
>Q1J189|Q1J189_DEIGD DNA glycosylase - Deinococcus geothermalis (strain DSM 11300)
>Q1JW71|Q1JW71_DESAC Holliday junction DNA helicase RuvA - Desulfuromonas acetoxidans DSM 684
>Q26F23|Q26F23_9BACT Deoxyribodipyrimidine photo-lyase - Flavobacteria bacterium BBFL7
>Q10YG4|Q10YG4_TRIEI DNA mismatch repair protein MutS - Trichodesmium erythraeum (strain IMS101)
>Q1MSB8|Q1MSB8_LAWIP ATP-dependent exoDNAse - Lawsonia intracellularis (strain PHE/MN1-00)
>Q1ZIG5|Q1ZIG5_9GAMM DNA polymerase IV - Psychromonas sp. CNPT3
>Q93F95|Q93F95_STRAT Endonuclease/N-glycosylase - Streptomyces antibioticus
>Q057Y5|Q057Y5_BUCCC Endonuclease IV - Buchnera aphidicola subsp. Cinara cedri
>Q0ARB7|Q0ARB7_MARMM Excinuclease ABC, C subunit domain protein - Maricaulis maris (strain MCS10)
>Q0BNP6|Q0BNP6_FRATO Methylated-DNA--[protein]-cysteine S-methyltransferase - Francisella tularensis subsp. holarctica (strain OSU18)
>Q0K938|Q0K938_RALEH Recombinational DNA repair protein - Ralstonia eutropha (strain ATCC 17699 / H16 / DSM 428 / Stanier 337) (Cupriavidus necator (s
>Q1IHV1|Q1IHV1_ACIBL Transcription-repair coupling factor - Acidobacteria bacterium (strain Ellin345)
>Q7D432|Q7D432_AGRT5 ATP-dependent DNA helicase - Agrobacterium tumefaciens (strain C58 / ATCC 33970)
>Q0LYN2|Q0LYN2_9CAUL Holliday junction resolvase YqgF - Caulobacter sp. K31
>Q0TV46|Q0TV46_CLOP1 ATP-dependent nuclease, subunit A - Clostridium perfringens (strain ATCC 13124 / NCTC 8237 / Type A)
>Q18B06|Q18B06_CLOD6 DNA repair protein - Clostridium difficile (strain 630)
>Q1PYT5|Q1PYT5_9BACT Predicted orf - Candidatus Kuenenia stuttgartiensis
>Q21MT8|Q21MT8_SACD2 Deoxyribodipyrimidine photo-lyase type I - Saccharophagus degradans (strain 2-40 / ATCC 43961 / DSM 17024)
>Q18T93|Q18T93_DESHD Methylated-DNA--protein-cysteine methyltransferase - Desulfitobacterium hafniense (strain DCB-2)
>Q6UQ60|Q6UQ60_9DEIN TspRI - Thermus sp. R
>A0L3I2|A0L3I2_SHESA DNA-directed DNA polymerase - Shewanella sp. (strain ANA-3)
>Q0ICK0|Q0ICK0_SYNS3 DNA repair protein RecO - Synechococcus sp. (strain CC9311)
>Q1AWW5|Q1AWW5_RUBXD Endonuclease IV - Rubrobacter xylanophilus (strain DSM 9941 / NBRC 16129)
>Q1CC90|Q1CC90_YERPN DNA ligase - Yersinia pestis (biovar Antiqua strain Nepal516)
>Q1GNQ3|Q1GNQ3_SPHAL Single-stranded-DNA-specific exonuclease RecJ - Sphingopyxis alaskensis (Sphingomonas alaskensis)
>Q3VW11|Q3VW11_PROAE NAD-dependent DNA ligase - Prosthecochloris aestuarii DSM 271
>Q41FB7|Q41FB7_9BACI DNA-directed DNA polymerase - Exiguobacterium sibiricum 255-15
>Q0AGC8|Q0AGC8_NITEC DNA helicase/exodeoxyribonuclease V, beta subunit - Nitrosomonas eutropha (strain C71)
>Q0SVV0|Q0SVV0_CLOPS Helicase/exonuclease - Clostridium perfringens (strain SM101 / Type A)
>Q1BC68|Q1BC68_MYCSS UvrD/REP helicase - Mycobacterium sp. (strain MCS)
>Q1IHX8|Q1IHX8_ACIBL ATP-dependent DNA helicase RecG - Acidobacteria bacterium (strain Ellin345)
>Q6M5I5|Q6M5I5_CORGL Superfamily I DNA or RNA helicase - Corynebacterium glutamicum (Brevibacterium flavum)
>Q2SDC7|Q2SDC7_HAHCH Adenosine deaminase - Hahella chejuensis (strain KCTC 2396)
>Q5NFL0|Q5NFL0_FRATT DNA repair protein recO - Francisella tularensis subsp. tularensis
>Q6AK12|Q6AK12_DESPS Uracil-DNA glycosylase - Desulfotalea psychrophila
>Q2LRJ6|Q2LRJ6_SYNAS 6-o-methylguanine DNA methyltransferase - Syntrophus aciditrophicus (strain SB)
>Q6A7B2|Q6A7B2_PROAC UvrD/Rep helicase - Propionibacterium acnes
>Q6F143|Q6F143_MESFL Holliday junction DNA helicase ruvA - Mesoplasma florum (Acholeplasma florum)
>Q6NIE2|Q6NIE2_CORDI ATP-dependent DNA helicase - Corynebacterium diphtheriae
>Q7MAW3|Q7MAW3_PORGI ATP-dependent DNA helicase UvrD/PcrA/Rep Family - Porphyromonas gingivalis (Bacteroides gingivalis)
>Q7NNY7|Q7NNY7_GLOVI DNA repair protein - Gloeobacter violaceus
>Q98PM4|Q98PM4_MYCPU ATP-DEPENDENT HELICASE PCRA - Mycoplasma pulmonis
>Q2J6F0|Q2J6F0_FRASC UvrD/REP helicase - Frankia sp. (strain CcI3)
>Q2LPL6|Q2LPL6_SYNAS Regulotory protein - Syntrophus aciditrophicus (strain SB)
>Q5FNC5|Q5FNC5_GLUOX DNA repair protein RadC - Gluconobacter oxydans (Gluconobacter suboxydans)
>Q73P36|Q73P36_TREDE DNA polymerase IV - Treponema denticola
>Q8G7D4|Q8G7D4_BIFLO Methylated-DNA--protein-cysteine methyltransferase - Bifidobacterium longum
>Q2JK91|Q2JK91_SYNJB Deoxyribodipyrimidine photolyase family protein - Synechococcus sp. (strain JA-2-3B'a(2-13)) (Cyanobacteria bacterium Yellowstone
>Q30VN9|Q30VN9_DESDG DNA mismatch repair protein MutL - Desulfovibrio desulfuricans (strain G20)
>Q38UI5|Q38UI5_LACSS Methylated-DNA-protein-cysteineS-methyltransferas e - Lactobacillus sakei subsp. sakei (strain 23K)
>Q493D5|Q493D5_BLOPB Exonuclease V - Blochmannia pennsylvanicus (strain BPEN)
>Q5WH49|Q5WH49_BACSK 6-O-methylguanine DNA methyltransferase - Bacillus clausii (strain KSM-K16)
>Q7VDN4|Q7VDN4_PROMA Superfamily I DNA/RNA helicase - Prochlorococcus marinus
>Q8KA81|Q8KA81_CHLTE DNA replication and repair protein recF - Chlorobium tepidum
>Q9CJI9|Q9CJI9_LACLA Subunit A of ATP-dependent exonuclease - Lactococcus lactis subsp. lactis (Streptococcus lactis)
>O83177|O83177_TREPA Methylated-DNA-protein-cysteine S-methyltransferase - Treponema pallidum
>Q2IKU9|Q2IKU9_ANADE UvrD/REP helicase - Anaeromyxobacter dehalogenans (strain 2CP-C)
>Q3JB94|Q3JB94_NITOC ATP-dependent DNA ligase - Nitrosococcus oceani (strain ATCC 19707 / NCIMB 11848)
>Q62LB3|Q62LB3_BURMA Endo/excinuclease domain protein - Burkholderia mallei (Pseudomonas mallei)
>Q6A850|Q6A850_PROAC Exodeoxyribonuclease V beta chain - Propionibacterium acnes
>Q8DJI0|Q8DJI0_SYNEL Tll1243 protein - Synechococcus elongatus (Thermosynechococcus elongatus)
>Q8EUN0|Q8EUN0_MYCPE ATP-dependent DNA helicase - Mycoplasma penetrans
>Q3IJ14|Q3IJ14_PSEHT Exonuclease V, beta chain with recC and recD: 5' and 3' nuclease, ATPase, recombinase, helicase - Pseudoalteromonas haloplanktis 
>Q5FNC4|Q5FNC4_GLUOX DNA repair protein RadC - Gluconobacter oxydans (Gluconobacter suboxydans)
>Q67LG5|Q67LG5_SYMTH ATP-dependent DNA helicase - Symbiobacterium thermophilum
>Q6F1D8|Q6F1D8_MESFL DNA polymerase IV - Mesoplasma florum (Acholeplasma florum)
>Q9CIB4|Q9CIB4_LACLA Prophage pi1 protein 15 - Lactococcus lactis subsp. lactis (Streptococcus lactis)
>Q8CGX4|Q8CGX4_9HYST BRCA1 - Petromus typicus (dassie-rat)
>Q8K2X7|Q8K2X7_MOUSE Xpa protein - Mus musculus (Mouse)
>Q0IL51|Q0IL51_NPVLS He65 - Leucania separata nuclear polyhedrosis virus (LsNPV)
>Q5YFG8|Q5YFG8_9VIRU DNA repair protein RAD2 - Singapore grouper iridovirus
>Q9EN23|Q9EN23_AMEPV AMV025 - Amsacta moorei entomopoxvirus (AmEPV)
>O39301|O39301_9ALPH Uracil-DNA glycosylase - Equid herpesvirus 4 (Equine herpesvirus 4)
>Q4KWK8|Q4KWK8_9ADEN PVI protein - Northern Aplomado falcon adenovirus
>Q4REA9|Q4REA9_TETNG Chromosome 4 SCAF15128, whole genome shotgun sequence - Tetraodon nigroviridis (Green puffer)
>Q4S6X7|Q4S6X7_TETNG Chromosome 14 SCAF14723, whole genome shotgun sequence. - Tetraodon nigroviridis (Green puffer)
>Q4SEP2|Q4SEP2_TETNG Chromosome undetermined SCAF14615, whole genome shotgun sequence. - Tetraodon nigroviridis (Green puffer)
>Q2Q452|Q2Q452_9EURY Thermostable DNA ligase - Thermococcus onnurineus
>Q977T9|Q977T9_9CREN Damage-induced, low-processivity DNA polymerase IV - uncultured crenarchaeote 4B7
>Q8TS33|Q8TS33_METAC Predicted protein - Methanosarcina acetivorans
>Q8TSR7|Q8TSR7_METAC DNA ligase - Methanosarcina acetivorans
>Q46CE3|Q46CE3_METBF DNA mismatch repair protein MutL - Methanosarcina barkeri (strain Fusaro / DSM 804)
>Q2U8L6|Q2U8L6_ASPOR Endonuclease III - Aspergillus oryzae
>Q6CAC0|Q6CAC0_YARLI Uracil-DNA glycosylase - Yarrowia lipolytica (Candida lipolytica)
>Q5KH95|Q5KH95_CRYNE Expressed protein - Cryptococcus neoformans (Filobasidiella neoformans)
>Q6CML1|Q6CML1_KLULA Kluyveromyces lactis strain NRRL Y-1140 chromosome E of strain NRRL Y-1140 of Kluyveromyces lactis - Kluyveromyces lactis (Yeast)
>Q33762|Q33762_ALLMA Orf301 protein - Allomyces macrogynus
>Q759D9|Q759D9_ASHGO ADR338Cp - Ashbya gossypii (Yeast) (Eremothecium gossypii)
>Q75D87|Q75D87_ASHGO ABR137Wp - Ashbya gossypii (Yeast) (Eremothecium gossypii)
>Q5EM48|Q5EM48_9FUNG Orf341 - Mortierella verticillata
>Q6C2B9|Q6C2B9_YARLI Yarrowia lipolytica chromosome F of strain CLIB122 of Yarrowia lipolytica - Yarrowia lipolytica (Candida lipolytica)
>Q5AFE1|Q5AFE1_CANAL Retroviral protease-like protein - Candida albicans (Yeast)
>Q14985|Q14985_HUMAN OriP binding protein - Homo sapiens (Human)
>Q54BN2|Q54BN2_DICDI DNA repair exonuclease - Dictyostelium discoideum (Slime mold)
>Q9GP60|Q9GP60_DROME Pol protein - Drosophila melanogaster (Fruit fly)
>A1Z7R9|A1Z7R9_DROME CG8016-PA - Drosophila melanogaster (Fruit fly)
>Q22AM9|Q22AM9_TETTH XPG I-region family protein - Tetrahymena thermophila SB210
>Q5BW88|Q5BW88_SCHJA SJCHGC09266 protein - Schistosoma japonicum (Blood fluke)
>Q7QCF7|Q7QCF7_ANOGA AGAP002605-PA - Anopheles gambiae str. PEST
>Q233G4|Q233G4_TETTH ATP dependent DNA ligase domain containing protein - Tetrahymena thermophila SB210
>Q86RA1|Q86RA1_9METZ Photolyase related protein - Aphrocallistes vastus
>Q5CRJ3|Q5CRJ3_CRYPV MutL family ATpase - Cryptosporidium parvum Iowa II
>Q7RKF2|Q7RKF2_PLAYO DNA repair protein-like-related - Plasmodium yoelii yoelii
>O03455|O03455_9CHLO Intronic ORF3 - Chlorogonium elongatum
>O62966|O62966_9CHLO ORF in intron - Pleodorina californica
>Q9FQ09|Q9FQ09_ARATH Ku80-like protein - Arabidopsis thaliana (Mouse-ear cress)
>Q3EUY4|Q3EUY4_BACTI Single-stranded-DNA-specific exonuclease recJ - Bacillus thuringiensis serovar israelensis ATCC 35646
>Q0AZL3|Q0AZL3_SYNWW UvrD/REP helicase family protein - Syntrophomonas wolfei subsp. wolfei (strain Goettingen)
>Q1VT77|Q1VT77_9FLAO Endo/excinuclease amino terminal domain protein - Psychroflexus torquis ATCC 700755
>Q2BQF9|Q2BQF9_9GAMM DNA replication and repair protein RecF - Neptuniibacter caesariensis
>Q3VQQ5|Q3VQQ5_9CHLB UvrABC system protein B - Pelodictyon phaeoclathratiforme BU-1
>Q4EB16|Q4EB16_9RICK Transposase, IS110 family - Wolbachia endosymbiont of Drosophila ananassae
>Q04EZ7|Q04EZ7_OENOB Excinuclease ABC subunit C - Oenococcus oeni (strain BAA-331 / PSU-1)
>Q0GL62|Q0GL62_LACRE Single-stranded DNA-specific exonuclease - Lactobacillus reuteri
>Q1D3B9|Q1D3B9_MYXXD Single-stranded-DNA-specific exonuclease RecJ - Myxococcus xanthus (strain DK 1622)
>Q21PC0|Q21PC0_SACD2 UvrD/REP helicase - Saccharophagus degradans (strain 2-40 / ATCC 43961 / DSM 17024)
>Q0F3C0|Q0F3C0_9PROT UvrD/REP helicase family protein - Mariprofundus ferrooxydans PV-1
>Q18Y60|Q18Y60_DESHD Excinuclease ABC, C subunit-like - Desulfitobacterium hafniense (strain DCB-2)
>A0L2Y9|A0L2Y9_SHESA UvrD/REP helicase - Shewanella sp. (strain ANA-3)
>Q027X4|Q027X4_SOLUE UvrD/REP helicase - Solibacter usitatus (strain Ellin6076)
>Q0C5W4|Q0C5W4_HYPNA Crossover junction endodeoxyribonuclease RuvC - Hyphomonas neptunium (strain ATCC 15444)
>Q0YJ59|Q0YJ59_9DELT UvrD/REP helicase - Geobacter sp. FRC-32
>Q15TC7|Q15TC7_PSEA6 DNA-directed DNA polymerase - Pseudoalteromonas atlantica (strain T6c / BAA-1087)
>Q1IZQ7|Q1IZQ7_DEIGD Rad52/22 double-strand break repair protein - Deinococcus geothermalis (strain DSM 11300)
>Q1Z6J3|Q1Z6J3_PHOPR DNA ligase - Photobacterium profundum 3TCK
>Q2CCC5|Q2CCC5_9RHOB Helicase IV - Oceanicola granulosus HTCC2516
>Q9ANR6|Q9ANR6_BACMO Intron encoded BmoI - Bacillus mojavensis
>Q0LSK7|Q0LSK7_9CAUL Exodeoxyribonuclease III - Caulobacter sp. K31
>Q2AHX4|Q2AHX4_9FIRM Regulatory protein RecX - Halothermothrix orenii H 168
>Q4J2C3|Q4J2C3_AZOVI Transposase IS116/IS110/IS902 - Azotobacter vinelandii AvOP
>Q1YRI1|Q1YRI1_9GAMM Transcription-repair coupling protein Mfd - gamma proteobacterium HTCC2207
>Q41CV5|Q41CV5_9BACI Deoxyribodipyrimidine photolyase - Exiguobacterium sibiricum 255-15
>Q6YI78|Q6YI78_BORHE RecG - Borrelia hermsii
>Q13KJ7|Q13KJ7_BURXL Methylated-DNA-(Protein)-cysteine S-methyltransferase - Burkholderia xenovorans (strain LB400)
>Q1K1U4|Q1K1U4_DESAC DNA glycosylase - Desulfuromonas acetoxidans DSM 684
>Q1NNW9|Q1NNW9_9DELT DNA-directed DNA polymerase - delta proteobacterium MLMS-1
>Q26BQ5|Q26BQ5_9BACT DNA ligase - Flavobacteria bacterium BBFL7
>Q138G8|Q138G8_RHOPS Superfamily I DNA and RNA helicases-like - Rhodopseudomonas palustris (strain BisB5)
>Q2S8K4|Q2S8K4_HAHCH DNA repair protein - Hahella chejuensis (strain KCTC 2396)
>Q5FUT9|Q5FUT9_GLUOX DNA replication and repair protein RecF - Gluconobacter oxydans (Gluconobacter suboxydans)
>Q6KHF3|Q6KHF3_MYCMO ATP-dependent DNA helicase - Mycoplasma mobile
>Q8D2T2|Q8D2T2_WIGBR UvrD protein - Wigglesworthia glossinidia brevipalpis
>Q97JS5|Q97JS5_CLOAB Single-stranded-DNA-specific exonuclease - Clostridium acetobutylicum
>Q3MAJ6|Q3MAJ6_ANAVT Exonuclease RecJ - Anabaena variabilis (strain ATCC 29413 / PCC 7937)
>Q67RU7|Q67RU7_SYMTH ATP-dependent DNA helicase - Symbiobacterium thermophilum
>Q6G486|Q6G486_BARHE Methyltransferase - Bartonella henselae (Rochalimaea henselae)
>Q7MTA3|Q7MTA3_PORGI UvrD/REP helicase domain protein - Porphyromonas gingivalis (Bacteroides gingivalis)
>Q7NM97|Q7NM97_GLOVI Mutator protein - Gloeobacter violaceus
>Q3JTQ1|Q3JTQ1_BURP1 PBCV-1 DNA ligase - Burkholderia pseudomallei (strain 1710b)
>Q5HQJ5|Q5HQJ5_STAEQ Exonuclease RexB - Staphylococcus epidermidis (strain ATCC 35984 / RP62A)
>Q7UNI0|Q7UNI0_RHOBA DNA glycosylase - Rhodopirellula baltica
>Q8FPZ7|Q8FPZ7_COREF DNA ligase - Corynebacterium efficiens
>Q984E2|Q984E2_RHILO Mlr8042 protein - Rhizobium loti (Mesorhizobium loti)
>Q2IM45|Q2IM45_ANADE ATP-dependent DNA helicase, Rep family - Anaeromyxobacter dehalogenans (strain 2CP-C)
>Q3AQ28|Q3AQ28_CHLCH Regulatory protein RecX - Chlorobium chlorochromatii (strain CaD3)
>Q48IC3|Q48IC3_PSE14 UvrD/REP helicase family protein - Pseudomonas syringae pv. phaseolicola (strain 1448A / Race 6)
>Q82SY0|Q82SY0_NITEU UvrD/REP helicase - Nitrosomonas europaea
>Q2LR64|Q2LR64_SYNAS Exodeoxyribonuclease III - Syntrophus aciditrophicus (strain SB)
>Q72JI7|Q72JI7_THET2 DNA-dependent DNA polymerase beta chain - Thermus thermophilus (strain HB27 / ATCC BAA-163 / DSM 7039)
>Q8XL36|Q8XL36_CLOPE ATP-dependent helicase - Clostridium perfringens
>O84036|O84036_CHLTR Exodeoxyribonuclease V, Alpha - Chlamydia trachomatis
>Q2RLV0|Q2RLV0_MOOTA UvrD/REP helicase - Moorella thermoacetica (strain ATCC 39073)
>Q2RNZ3|Q2RNZ3_RHORT Methylated-DNA--(Protein)-cysteine S-methyltransferase - Rhodospirillum rubrum (strain ATCC 11170 / NCIB 8255)
>Q4L6M0|Q4L6M0_STAHJ DNA repair protein - Staphylococcus haemolyticus (strain JCSC1435)
>Q6A7R6|Q6A7R6_PROAC DNA glycosylase - Propionibacterium acnes
>Q9Z1D2|Q9Z1D2_MOUSE Brca1 - Mus musculus (Mouse)
>Q8JRZ4|Q8JRZ4_9BACU P38.7 - Phthorimaea operculella granulovirus
>Q4RZY3|Q4RZY3_TETNG Chromosome 18 SCAF14786, whole genome shotgun sequence. - Tetraodon nigroviridis (Green puffer)
>Q4KWZ7|Q4KWZ7_CHICK REV1 protein - Gallus gallus (Chicken)
>Q4S3J7|Q4S3J7_TETNG Chromosome 1 SCAF14749, whole genome shotgun sequence. - Tetraodon nigroviridis (Green puffer)
>Q8JHD8|Q8JHD8_XENLA Checkpoint protein Hus1 - Xenopus laevis (African clawed frog)
>Q12XJ8|Q12XJ8_METBU KaiC - Methanococcoides burtonii (strain DSM 6242)
>Q74MF8|Q74MF8_NANEQ NEQ007 - Nanoarchaeum equitans
>Q5UZF5|Q5UZF5_HALMA DNA mismatch repair protein mutL - Haloarcula marismortui (Halobacterium marismortui)
>Q2FNN6|Q2FNN6_METHJ DNA helicase II - Methanospirillum hungatei (strain JF-1 / DSM 864)
>Q757Q1|Q757Q1_ASHGO AEL039Wp - Ashbya gossypii (Yeast) (Eremothecium gossypii)
>Q6CNS2|Q6CNS2_KLULA Kluyveromyces lactis strain NRRL Y-1140 chromosome E of strain NRRL Y-1140 of Kluyveromyces lactis - Kluyveromyces lactis (Yeast)
>Q02656|Q02656_PODAN GIY...YIG endonuclease - Podospora anserina
>Q8X1Y3|Q8X1Y3_MYCGR DNA lyase-like protein - Mycosphaerella graminicola (Septoria tritici)
>Q0MR22|Q0MR22_PENMA RAD52-like protein - Penicillium marneffei
>Q5EM46|Q5EM46_9FUNG Orf309 - Mortierella verticillata
>Q5Q024|Q5Q024_SETTU Cryptochrome-type photoreceptor - Setosphaeria turcica (Northern corn leaf blight disease fungus)
>Q6BWW4|Q6BWW4_DEBHA Debaryomyces hansenii chromosome B of strain CBS767 of Debaryomyces hansenii - Debaryomyces hansenii (Yeast) (Torulaspora hanseni
>Q0C7D8|Q0C7D8_ASPTN Predicted protein - Aspergillus terreus (strain NIH 2624)
>Q23RI5|Q23RI5_TETTH DNA ligase IV - Tetrahymena thermophila SB210
>Q9VWT5|Q9VWT5_DROME CG6318-PA - Drosophila melanogaster (Fruit fly)
>Q8IES4|Q8IES4_PLAF7 DNA ligase 1 - Plasmodium falciparum (isolate 3D7)
>Q5BVL2|Q5BVL2_SCHJA SJCHGC04877 protein - Schistosoma japonicum (Blood fluke)
>Q5CYG8|Q5CYG8_CRYPV Tyrosyl-DNA phodphodiesterase 1 - Cryptosporidium parvum Iowa II
>Q5C2N0|Q5C2N0_SCHJA SJCHGC05044 protein - Schistosoma japonicum (Blood fluke)
>Q9VRQ7|Q9VRQ7_DROME CG10489-PA - Drosophila melanogaster (Fruit fly)
>A0D236|A0D236_PARTE Chromosome undetermined scaffold_35, whole genome shotgun sequence - Paramecium tetraurelia
>Q23W06|Q23W06_TETTH Uracil-DNA glycosylase - Tetrahymena thermophila SB210
>Q3SD97|Q3SD97_PARTE Tyrosyl-DNA phosphodiesterase - Paramecium tetraurelia
>Q5DMI7|Q5DMI7_BPT5 DNA ligase - Bacteriophage T5
>Q6WI07|Q6WI07_BPKV4 SegD - Bacteriophage KVP40
>Q010N7|Q010N7_OSTTA Apurinic/apyrimidinic endonuclease and related enzymes - Ostreococcus tauri
>Q01DC1|Q01DC1_OSTTA F-box protein 18 - Ostreococcus tauri
>Q4JF19|Q4JF19_ORYSA OSJNBb0004A17.18 protein - Oryza sativa (Rice)
>Q0J8Y9|Q0J8Y9_ORYSJ Os04g0680000 protein - Oryza sativa subsp. japonica (Rice)
>Q5GM08|Q5GM08_DUNSA Mitochondrial GIY-YIG family homing endonuclease - Dunaliella salina
>Q7XVC5|Q7XVC5_ORYSJ OSJNBa0072D21.15 protein - Oryza sativa subsp. japonica (Rice)
>O05417|O05417_CLOPE TnpY - Clostridium perfringens
>Q0AXU8|Q0AXU8_SYNWW ATP-dependent exoDNAse - Syntrophomonas wolfei subsp. wolfei (strain Goettingen)
>Q182P8|Q182P8_CLOD6 ATP-dependent DNA helicase - Clostridium difficile (strain 630)
>Q191N1|Q191N1_DESHD DNA repair protein RecN - Desulfitobacterium hafniense (strain DCB-2)
>Q1ZDV1|Q1ZDV1_9GAMM NTP pyrophosphohydrolase - Psychromonas sp. CNPT3
>Q03F64|Q03F64_PEDPA DNA replication and repair protein RecO - Pediococcus pentosaceus (strain ATCC 25745 / 183-1w)
>Q03TI5|Q03TI5_LACBA Methylated DNA-protein cysteine methyltransferase - Lactobacillus brevis (strain ATCC 367 / JCM 1170)
>Q0TPM3|Q0TPM3_CLOP1 ATP-dependent DNA helicase RecG - Clostridium perfringens (strain ATCC 13124 / NCTC 8237 / Type A)
>Q18QV3|Q18QV3_DESHD ATP-dependent DNA helicase, UvrD/REP family - Desulfitobacterium hafniense (strain DCB-2)
>A0L698|A0L698_MAGSM DNA helicase/exodeoxyribonuclease V, subunit A - Magnetococcus sp. (strain MC-1)
>Q0EZG8|Q0EZG8_9PROT DNA mismatch repair protein - Mariprofundus ferrooxydans PV-1
>Q1GAU6|Q1GAU6_LACDA DNA repair protein RadC - Lactobacillus delbrueckii subsp. bulgaricus (strain ATCC 11842 / DSM 20081)
>Q2ACZ3|Q2ACZ3_9FIRM DNA glycosylase - Halothermothrix orenii H 168
>Q0EUC3|Q0EUC3_THEET DNA-directed DNA polymerase - Thermoanaerobacter ethanolicus X514
>Q0F3M9|Q0F3M9_9PROT Single-stranded-DNA-specific exonuclease RecJ - Mariprofundus ferrooxydans PV-1
>Q1CZV4|Q1CZV4_MYXXD DNA glycosylase - Myxococcus xanthus (strain DK 1622)
>Q4LBG3|Q4LBG3_PSESH ATP-dependent DNA helicase - Pseudomonas syringae pv. phaseolicola
>A0GKH0|A0GKH0_9BURK NUDIX hydrolase - Burkholderia phytofirmans PsJN
>Q2BX32|Q2BX32_9GAMM Regulatory protein recX - Photobacterium sp. SKA34
>Q0EYA6|Q0EYA6_9PROT DNA repair protein RecN - Mariprofundus ferrooxydans PV-1
>Q8L1N1|Q8L1N1_BUCPS DNA helicase - Buchnera aphidicola subsp. Pemphigus spyrothecae
>A0LKR0|A0LKR0_SYNFM Exodeoxyribonuclease III - Syntrophobacter fumaroxidans (strain DSM 10017 / MPOB)
>Q0LVA4|Q0LVA4_9CAUL Mutator mutT protein - Caulobacter sp. K31
>Q1N7M9|Q1N7M9_9SPHN Recombinational DNA repair protein - Sphingomonas sp. SKA58
>Q1UAL6|Q1UAL6_LACRE Endodeoxyribonuclease RusA - Lactobacillus reuteri 100-23
>Q41DT4|Q41DT4_9BACI RecJ exonuclease - Exiguobacterium sibiricum 255-15
>Q0F101|Q0F101_9PROT Methylated-DNA-protein-cysteine methyltransferase - Mariprofundus ferrooxydans PV-1
>Q0FD70|Q0FD70_9PROT DNA repair protein RecO - alpha proteobacterium HTCC2255
>Q15P13|Q15P13_PSEA6 DNA-O6-methylguanine--protein-cysteine S-methyltransferase / Transcriptional regulator Ada / DNA-3-methyladenine glycosylase II -
>Q1K444|Q1K444_DESAC ATP dependent DNA ligase - Desulfuromonas acetoxidans DSM 684
>Q1LPP2|Q1LPP2_RALME DNA repair protein RecN - Ralstonia metallidurans (strain CH34 / ATCC 43123 / DSM 2839)
>Q1W0B9|Q1W0B9_9FLAO DNA replication and repair protein RecF - Psychroflexus torquis ATCC 700755
>Q8L286|Q8L286_PROVU Helicase - Proteus vulgaris
>O31626|O31626_BACSU YjcD protein - Bacillus subtilis
>Q38XC8|Q38XC8_LACSS DNA repair protein - Lactobacillus sakei subsp. sakei (strain 23K)
>Q5ZUT9|Q5ZUT9_LEGPH SOS mutagenesis and repair UmuC protein - Legionella pneumophila subsp. pneumophila (strain Philadelphia 1 / ATCC 33152 / DSM 751
>Q7N770|Q7N770_PHOLL Methylated-DNA-protein-cysteine S-methyltransferase - Photorhabdus luminescens subsp. laumondii
>Q480Y6|Q480Y6_COLP3 Regulatory protein recX - Colwellia psychrerythraea (strain 34H / ATCC BAA-681) (Vibrio psychroerythus)
>Q6AFN3|Q6AFN3_LEIXX ATP-dependent DNA helicase - Leifsonia xyli subsp. xyli
>Q7TUZ6|Q7TUZ6_PROMM Single-stranded DNA-specific exonuclease - Prochlorococcus marinus (strain MIT 9313)
>Q9PPY9|Q9PPY9_UREPA DNA helicase II - Ureaplasma parvum (Ureaplasma urealyticum biotype 1)
>Q2RVV4|Q2RVV4_RHORT DNA repair protein RecN - Rhodospirillum rubrum (strain ATCC 11170 / NCIB 8255)
>Q3A072|Q3A072_PELCD Methylated DNA-protein cysteine methyltransferase - Pelobacter carbinolicus (strain DSM 2380 / Gra Bd 1)
>Q46HP1|Q46HP1_PROMT DNA repair protein RadA - Prochlorococcus marinus (strain NATL2A)
>Q7W029|Q7W029_BORPE Methylated-DNA--protein-cysteine methyltransferase - Bordetella pertussis
>Q87X08|Q87X08_PSESM MGMT family protein - Pseudomonas syringae pv. tomato
>Q8YC46|Q8YC46_BRUME ATP-DEPENDENT DNA HELICASE RECG - Brucella melitensis
>Q9CH97|Q9CH97_LACLA A/G-specific adenine glycosylase - Lactococcus lactis subsp. lactis (Streptococcus lactis)
>Q4ZXI6|Q4ZXI6_PSEU2 Excinuclease ABC, C subunit, N-terminal - Pseudomonas syringae pv. syringae (strain B728a)
>Q5H189|Q5H189_XANOR Recombination protein N - Xanthomonas oryzae pv. oryzae
>Q5NML0|Q5NML0_ZYMMO DNA repair protein - Zymomonas mobilis
>Q74BH7|Q74BH7_GEOSL DNA repair protein RecN - Geobacter sulfurreducens
>Q2STA5|Q2STA5_MYCCT DNA repair protein RecM - Mycoplasma capricolum subsp. capricolum (strain California kid / ATCC 27343 / NCTC 10154)
>Q3ZYF2|Q3ZYF2_DEHSC ATP-dependent DNA helicase RecG - Dehalococcoides sp. (strain CBDB1)
>Q47P31|Q47P31_THEFY Helicase RecD/TraA - Thermobifida fusca (strain YX)
>Q49YC0|Q49YC0_STAS1 DNA glycosylase - Staphylococcus saprophyticus subsp. saprophyticus (strain ATCC 15305 / DSM 20229)
>Q89JT7|Q89JT7_BRAJA Blr5182 protein - Bradyrhizobium japonicum
>Q8F836|Q8F836_LEPIN Holliday junction resolvasome endonuclease subunit - Leptospira interrogans
>Q2RFL7|Q2RFL7_MOOTA DNA repair protein RadA - Moorella thermoacetica (strain ATCC 39073)
>Q2SKB8|Q2SKB8_HAHCH Rhs family protein - Hahella chejuensis (strain KCTC 2396)
>Q2SQD6|Q2SQD6_HAHCH Exodeoxyribonuclease V, beta subunit - Hahella chejuensis (strain KCTC 2396)
>Q3B1R2|Q3B1R2_PELLD DNA ligase III-like - Pelodictyon luteolum (strain DSM 273) (Chlorobium luteolum (strain DSM 273))
>Q4FLX1|Q4FLX1_PELUB Single-stranded-DNA-specific exonuclease RecJ - Pelagibacter ubique
>Q4FNX0|Q4FNX0_PELUB DNA photolyase-like protein - Pelagibacter ubique
>Q6MRR9|Q6MRR9_BDEBA DNA replication and repair protein recF - Bdellovibrio bacteriovorus
>Q72DN4|Q72DN4_DESVH Helicase, RecD/TraA family - Desulfovibrio vulgaris (strain Hildenborough / ATCC 29579 / NCIMB 8303)
>Q7NPL4|Q7NPL4_GLOVI Single-strand-DNA-specific exonuclease - Gloeobacter violaceus
>Q88VG9|Q88VG9_LACPL Single-strand DNA-specific exonuclease RecJ - Lactobacillus plantarum
>Q8F8R6|Q8F8R6_LEPIN ATP-dependent DNA helicase pcrA - Leptospira interrogans
>Q97K93|Q97K93_CLOAB Superfamily I DNA helicase - Clostridium acetobutylicum
>Q3A9M9|Q3A9M9_CARHZ UvrB/uvrC motif domain protein - Carboxydothermus hydrogenoformans (strain Z-2901 / DSM 6008)
>Q3APS5|Q3APS5_CHLCH DNA repair protein RecN - Chlorobium chlorochromatii (strain CaD3)
>Q46SV9|Q46SV9_RALEJ ATP dependent DNA ligase, C-terminal:ATP dependent DNA ligase, central - Ralstonia eutropha (strain JMP134) (Alcaligenes eutrophu
>Q89SA6|Q89SA6_BRAJA A/G-specific adenine glycosylase - Bradyrhizobium japonicum
>Q67KB6|Q67KB6_SYMTH DNA-dependent DNA polymerase family X - Symbiobacterium thermophilum
>Q891E6|Q891E6_CLOTE Conserved protein - Clostridium tetani
>Q8EWG0|Q8EWG0_MYCPE Recombination protein U - Mycoplasma penetrans
>Q92HL0|Q92HL0_RICCN Single-stranded-DNA-specific exonuclease RecJ [EC:3.1.-.-] - Rickettsia conorii
>Q98R22|Q98R22_MYCPU DNA-DAMAGE REPAIR PROTEIN MUCB - Mycoplasma pulmonis
>Q2NLC7|Q2NLC7_MOUSE Ugcgl2 protein - Mus musculus (Mouse)
>Q922H5|Q922H5_MOUSE Polk protein - Mus musculus (Mouse)
>Q6TVC1|Q6TVC1_9POXV Uracil-DNA glycosylase - Bovine papular stomatitis virus
>Q4SL60|Q4SL60_TETNG Chromosome 17 SCAF14563, whole genome shotgun sequence. - Tetraodon nigroviridis (Green puffer)
>Q504E8|Q504E8_DANRE Zgc:109924 - Danio rerio (Zebrafish) (Brachydanio rerio)
>Q8TNY7|Q8TNY7_METAC DNA helicase - Methanosarcina acetivorans
>Q6L055|Q6L055_PICTO Deoxyribodipyrimidine photolyase - Picrophilus torridus
>Q02714|Q02714_PODAN GIY ND1 i3 grp IA protein - Podospora anserina
>Q2U6Q4|Q2U6Q4_ASPOR Structure-specific endonuclease ERCC1-XPF - Aspergillus oryzae
>Q59LW6|Q59LW6_CANAL Potential DNA repair apurinic/apyrimidinic endonuclease Apn2p - Candida albicans (Yeast)
>Q1RPX7|Q1RPX7_CIOIN Zinc finger protein - Ciona intestinalis (Transparent sea squirt)
>Q5CT62|Q5CT62_CRYPV Holiday junction resolvase, S1x1p, URI domain nuclease - Cryptosporidium parvum Iowa II
>Q8IE02|Q8IE02_PLAF7 Apurinic/apyrimidinic endonuclease Apn1 - Plasmodium falciparum (isolate 3D7)
>Q7QBI8|Q7QBI8_ANOGA AGAP003157-PA - Anopheles gambiae str. PEST
>O96300|O96300_DICDI Casein kinase 1 - Dictyostelium discoideum (Slime mold)
>Q95UQ7|Q95UQ7_BRABE Deoxyribodipyrimidine photo-lyase - Branchiostoma belcheri (Amphioxus)
>Q177A6|Q177A6_AEDAE Exonuclease - Aedes aegypti (Yellowfever mosquito)
>Q4N5B7|Q4N5B7_THEPA Uracil-DNA glycosylase - Theileria parva
>Q24BQ8|Q24BQ8_TETTH GIY-YIG catalytic domain containing protein - Tetrahymena thermophila SB210
>Q56EF8|Q56EF8_9CAUD DenA endonuclease II - Aeromonas phage 31
>A0H3N2|A0H3N2_9CHLR KaiC - Chloroflexus aggregans DSM 9485
>Q03VT1|Q03VT1_LEUMM DNA repair ATPase - Leuconostoc mesenteroides subsp. mesenteroides (strain ATCC 8293 / NCDO 523)
>Q191F4|Q191F4_DESHD Holliday junction resolvase YqgF - Desulfitobacterium hafniense (strain DCB-2)
>Q26GD2|Q26GD2_9BACT ATP dependent DNA ligase - Flavobacteria bacterium BBFL7
>Q2B6E1|Q2B6E1_9BACI DNA polymerase IV - Bacillus sp. NRRL B-14911
>Q029V8|Q029V8_SOLUE ATP-dependent DNA helicase, Rep family - Solibacter usitatus (strain Ellin6076)
>Q049N5|Q049N5_LACDB DNA repair ATPase - Lactobacillus delbrueckii subsp. bulgaricus (strain ATCC BAA-365)
>Q123F5|Q123F5_POLSJ Uracil-DNA glycosylase - Polaromonas sp. (strain JS666 / ATCC BAA-500)
>Q13SJ0|Q13SJ0_BURXL Transcriptional regulator, AraC family with methyltransferase activity / Transcriptional regulator Ada / DNA-O6-methylguanine--pr
>Q194I0|Q194I0_DESHD DNA mismatch repair protein MutS - Desulfitobacterium hafniense (strain DCB-2)
>Q1C1V4|Q1C1V4_YERPA Endonuclease V - Yersinia pestis (biovar Antiqua strain Antiqua)
>Q3Y0S9|Q3Y0S9_ENTFC Excinuclease ABC, C subunit, N-terminal - Enterococcus faecium DO
>Q4C817|Q4C817_CROWT DNA repair protein RadA - Crocosphaera watsonii
>Q0A5J4|Q0A5J4_ALHEH ATP dependent DNA ligase - Alkalilimnicola ehrlichei (strain MLHE-1)
>Q1B1S1|Q1B1S1_MYCSS DNA-directed DNA polymerase - Mycobacterium sp. (strain MCS)
>Q1M2Q1|Q1M2Q1_9ACTO Helicase - Arcanobacterium pyogenes
>Q1ZDQ0|Q1ZDQ0_9GAMM DNA repair protein RadC - Psychromonas sp. CNPT3
>A0L468|A0L468_MAGSM A/G-specific DNA-adenine glycosylase - Magnetococcus sp. (strain MC-1)
>A0LZ46|A0LZ46_GRAFK Exonuclease family protein - Gramella forsetii (strain KT0803)
>Q057F5|Q057F5_BUCCC Exodeoxyribonuclease V, b chain - Buchnera aphidicola subsp. Cinara cedri
>Q0YEX0|Q0YEX0_9DELT Crossover junction endodeoxyribonuclease RuvC - Geobacter sp. FRC-32
>Q1K3N2|Q1K3N2_DESAC HhH-GPD - Desulfuromonas acetoxidans DSM 684
>Q1N2R0|Q1N2R0_9GAMM Exodeoxyribonuclease V beta chain - Oceanobacter sp. RED65
>Q1U7A6|Q1U7A6_LACRE DNA repair protein RadC - Lactobacillus reuteri 100-23
>Q215U8|Q215U8_RHOPB DNA repair protein RadA - Rhodopseudomonas palustris (strain BisB18)
>Q4AGE4|Q4AGE4_9CHLB RecJ exonuclease - Chlorobium phaeobacteroides BS1
>Q1K3C2|Q1K3C2_DESAC Regulatory protein RecX - Desulfuromonas acetoxidans DSM 684
>Q1QTR6|Q1QTR6_CHRSD Methylated-DNA--protein-cysteine methyltransferase - Chromohalobacter salexigens (strain DSM 3043 / ATCC BAA-138 / NCIMB 13768)
>Q21Q98|Q21Q98_RHOFD ATP dependent DNA ligase - Rhodoferax ferrireducens (strain DSM 15236 / ATCC BAA-621 / T118)
>Q21Z66|Q21Z66_RHOFD UvrD/REP helicase - Rhodoferax ferrireducens (strain DSM 15236 / ATCC BAA-621 / T118)
>Q40J96|Q40J96_EHRCH RecF protein - Ehrlichia chaffeensis str. Sapulpa
>Q41E76|Q41E76_9BACI DNA-directed DNA polymerase - Exiguobacterium sibiricum 255-15
>Q6SFY1|Q6SFY1_9BACT DNA helicase II - uncultured marine bacterium 577
>A0H993|A0H993_COMTE Superfamily I DNA and RNA helicases-like protein - Comamonas testosteroni KF-1
>Q12ES6|Q12ES6_POLSJ Single-stranded-DNA-specific exonuclease RecJ - Polaromonas sp. (strain JS666 / ATCC BAA-500)
>Q1QWG0|Q1QWG0_CHRSD Crossover junction endodeoxyribonuclease RuvC - Chromohalobacter salexigens (strain DSM 3043 / ATCC BAA-138 / NCIMB 13768)
>A0KGF4|A0KGF4_AERHH DNA repair protein RecO - Aeromonas hydrophila subsp. hydrophila (strain ATCC 7966 / NCIB 9240)
>A0LVT3|A0LVT3_ACIC1 UvrD/REP helicase - Acidothermus cellulolyticus (strain ATCC 43068 / 11B)
>Q12C88|Q12C88_POLSJ Excinuclease ABC, C subunit-like - Polaromonas sp. (strain JS666 / ATCC BAA-500)
>Q1GUH4|Q1GUH4_SPHAL Excinuclease ABC, C subunit-like protein - Sphingopyxis alaskensis (Sphingomonas alaskensis)
>Q4AJ97|Q4AJ97_9CHLB AP endonuclease, family 1:Exodeoxyribonuclease III xth - Chlorobium phaeobacteroides BS1
>A0FPU0|A0FPU0_9BURK Methylated-DNA--protein-cysteine methyltransferase - Burkholderia phymatum STM815
>A0L8H3|A0L8H3_MAGSM Exonuclease RecJ - Magnetococcus sp. (strain MC-1)
>Q038I3|Q038I3_LACC3 ATP-dependent DNA helicase RecG - Lactobacillus casei (strain ATCC 334)
>Q046X0|Q046X0_LACGA Methylated DNA-protein cysteine methyltransferase - Lactobacillus gasseri (strain ATCC 33323 / DSM 20243)
>Q1JZE5|Q1JZE5_DESAC Endonuclease III - Desulfuromonas acetoxidans DSM 684
>Q6SHE0|Q6SHE0_9BACT Single-stranded-DNA-specific exonuclease RecJ - uncultured marine bacterium 439
>Q890L7|Q890L7_CLOTE DNA repair protein radA - Clostridium tetani
>Q13E09|Q13E09_RHOPS Exodeoxyribonuclease III - Rhodopseudomonas palustris (strain BisB5)
>Q2G8R8|Q2G8R8_NOVAD DNA repair protein RadC - Novosphingobium aromaticivorans (strain DSM 12444)
>Q2IIL8|Q2IIL8_ANADE ATP-dependent DNA helicase RecG - Anaeromyxobacter dehalogenans (strain 2CP-C)
>Q2LTX9|Q2LTX9_SYNAS ATP-dependent DNA helicase - Syntrophus aciditrophicus (strain SB)
>Q2SS15|Q2SS15_MYCCT Uracil-DNA glycosylase - Mycoplasma capricolum subsp. capricolum (strain California kid / ATCC 27343 / NCTC 10154)
>Q83GZ5|Q83GZ5_TROWT ATP-dependent DNA helicase - Tropheryma whipplei (strain Twist) (Whipple's bacillus)
>Q92D25|Q92D25_LISIN Lin0995 protein - Listeria innocua
>Q3SH68|Q3SH68_THIDA DnaB helicase - Thiobacillus denitrificans (strain ATCC 25259)
>Q4FT86|Q4FT86_PSYAR DNA mismatch repair protein MutL - Psychrobacter arcticum
>Q5HWL0|Q5HWL0_CAMJR Exodeoxyribonuclease III - Campylobacter jejuni (strain RM1221)
>Q2LWZ5|Q2LWZ5_SYNAS DNA polymerase IV - Syntrophus aciditrophicus (strain SB)
>Q62HM6|Q62HM6_BURMA DNA repair protein RadC - Burkholderia mallei (Pseudomonas mallei)
>Q2IHN6|Q2IHN6_ANADE Transcription-repair coupling factor - Anaeromyxobacter dehalogenans (strain 2CP-C)
>Q319C7|Q319C7_PROM9 Deoxyribodipyrimidine photo-lyase family protein - Prochlorococcus marinus (strain MIT 9312)
>Q329L9|Q329L9_SHIDS DNA repair protein - Shigella dysenteriae serotype 1 (strain Sd197)
>Q3ACX2|Q3ACX2_CARHZ Regulatory protein RecX - Carboxydothermus hydrogenoformans (strain Z-2901 / DSM 6008)
>Q5M2P0|Q5M2P0_STRT2 Exodeoxyribonuclease V - Streptococcus thermophilus (strain ATCC BAA-250 / LMG 18311)
>Q740M2|Q740M2_MYCPA DNA glycosylase - Mycobacterium paratuberculosis
>Q7UL21|Q7UL21_RHOBA DNA repair protein - Rhodopirellula baltica
>Q474U8|Q474U8_RALEJ Deoxyribodipyrimidine photo-lyase type I - Ralstonia eutropha (strain JMP134) (Alcaligenes eutrophus)
>Q130V0|Q130V0_RHOPS Holliday junction endonuclease RuvC - Rhodopseudomonas palustris (strain BisB5)
>Q31BF2|Q31BF2_PROM9 ATP-dependent DNA ligase-like protein - Prochlorococcus marinus (strain MIT 9312)
>Q6G3I5|Q6G3I5_BARHE Single-stranded-DNA-specific exonuclease - Bartonella henselae (Rochalimaea henselae)
>Q3ZYY4|Q3ZYY4_DEHSC DNA repair protein, RadC family - Dehalococcoides sp. (strain CBDB1)
>Q6F1J9|Q6F1J9_MESFL DNA repair/recombination protein - Mesoplasma florum (Acholeplasma florum)
>Q83MZ1|Q83MZ1_TROWT DNA repair protein - Tropheryma whipplei (strain Twist) (Whipple's bacillus)
>Q8RCZ0|Q8RCZ0_THETN ATP-dependent exoDNAse - Thermoanaerobacter tengcongensis
>Q8NSA4|Q8NSA4_CORGL Superfamily I DNA and RNA helicases - Corynebacterium glutamicum (Brevibacterium flavum)
>Q9E1Z8|Q9E1Z8_9ALPH Host shutoff virion protein - Cercopithecine herpesvirus 9 (Simian varicella virus)
>A0JMP6|A0JMP6_DANRE Fancc protein - Danio rerio (Zebrafish) (Brachydanio rerio)
>Q0IJ37|Q0IJ37_XENTR DNA polymerase iota - Xenopus tropicalis (Western clawed frog) (Silurana tropicalis)
>Q4S0P1|Q4S0P1_TETNG Chromosome 2 SCAF14781, whole genome shotgun sequence. - Tetraodon nigroviridis (Green puffer)
>Q5FVX9|Q5FVX9_XENTR Pms1-prov protein - Xenopus tropicalis (Western clawed frog) (Silurana tropicalis)
>Q4S527|Q4S527_TETNG Chromosome 6 SCAF14737, whole genome shotgun sequence. - Tetraodon nigroviridis (Green puffer)
>Q90X96|Q90X96_XENLA Breast and ovarian cancer susceptibility protein - Xenopus laevis (African clawed frog)
>A0B5X1|A0B5X1_METTP ATP dependent DNA ligase - Methanosaeta thermophila (strain DSM 6194 / PT) (Methanothrix thermophila (strain DSM 6194 / PT))
>Q9UY25|Q9UY25_PYRAB Endonuclease IV - Pyrococcus abyssi
>Q97VX0|Q97VX0_SULSO DNA endonuclease III - Sulfolobus solfataricus
>O26611|O26611_METTH DNA helicase II - Methanobacterium thermoautotrophicum
>Q97AE0|Q97AE0_THEVO DNA-dependent DNA polymerase family X - Thermoplasma volcanium
>Q5JE74|Q5JE74_PYRKO Endonuclease III - Pyrococcus kodakaraensis (Thermococcus kodakaraensis)
>Q8SS00|Q8SS00_ENCCU DNA MISMATCH REPAIR PROTEIN - Encephalitozoon cuniculi
>Q9C1W9|Q9C1W9_SCHPO DNA ligase - Schizosaccharomyces pombe (Fission yeast)
>Q6CLU5|Q6CLU5_KLULA Kluyveromyces lactis strain NRRL Y-1140 chromosome F of strain NRRL Y-1140 of Kluyveromyces lactis - Kluyveromyces lactis (Yeast)
>Q2UDY4|Q2UDY4_ASPOR Nucleotide excision repair protein RAD16 - Aspergillus oryzae
>Q7QKB6|Q7QKB6_ANOGA AGAP002255-PA - Anopheles gambiae str. PEST
>A0CMJ3|A0CMJ3_PARTE Chromosome undetermined scaffold_21, whole genome shotgun sequence - Paramecium tetraurelia
>A0DKF7|A0DKF7_PARTE Chromosome undetermined scaffold_54, whole genome shotgun sequence - Paramecium tetraurelia
>Q3KZ61|Q3KZ61_SCHJA SJCHGC05596 protein - Schistosoma japonicum (Blood fluke)
>Q5BXW7|Q5BXW7_SCHJA SJCHGC02916 protein - Schistosoma japonicum (Blood fluke)
>Q7RCV0|Q7RCV0_PLAYO Drosophila melanogaster CG9272 gene product - Plasmodium yoelii yoelii
>Q550K0|Q550K0_DICDI UvrB/UvrC domain-containing protein - Dictyostelium discoideum (Slime mold)
>Q7RE54|Q7RE54_PLAYO HMLH1 gene product-related - Plasmodium yoelii yoelii
>Q9W0M7|Q9W0M7_DROME CG13900-PA, isoform A - Drosophila melanogaster (Fruit fly)
>Q9ZX08|Q9ZX08_BPMT4 Gp72 - Mycobacteriophage TM4
>Q01KE4|Q01KE4_ORYSA OSIGBa0113I13.3 protein - Oryza sativa (Rice)
>Q0YNB5|Q0YNB5_9DELT ATP-dependent DNA helicase RecG:Transcriptional regulator AbrB - Geobacter sp. FRC-32
>Q14QK8|Q14QK8_SPICI DNA glycosylase - Spiroplasma citri
>Q3VPY8|Q3VPY8_9CHLB Metallophosphoesterase - Pelodictyon phaeoclathratiforme BU-1
>Q1WUG7|Q1WUG7_LACS1 O6-methylguanine-DNA methyltransferase - Lactobacillus salivarius subsp. salivarius (strain UCC118)
>Q2B3G7|Q2B3G7_9BACI DNA glycosylase - Bacillus sp. NRRL B-14911
>Q3XWT1|Q3XWT1_ENTFC Endonuclease III/Nth - Enterococcus faecium DO
>Q04F73|Q04F73_OENOB DNA replication and repair protein RecO - Oenococcus oeni (strain BAA-331 / PSU-1)
>Q08M67|Q08M67_STIAU Holliday junction DNA helicase RuvA - Stigmatella aurantiaca DW4/3-1
>Q0AJV4|Q0AJV4_NITEC DNA repair protein RadC - Nitrosomonas eutropha (strain C71)
>Q0IBA7|Q0IBA7_SYNS3 Exodeoxyribonuclease V, alpha subunit - Synechococcus sp. (strain CC9311)
>Q1QCV0|Q1QCV0_PSYCK Exonuclease RecJ - Psychrobacter cryohalolentis (strain K5)
>Q038V7|Q038V7_LACC3 DNA helicase/exodeoxyribonuclease V, subunit A - Lactobacillus casei (strain ATCC 334)
>Q0F0W4|Q0F0W4_9PROT DNA repair protein RadC - Mariprofundus ferrooxydans PV-1
>Q1VY43|Q1VY43_9FLAO Single-stranded-DNA-specific exonuclease RecJ - Psychroflexus torquis ATCC 700755
>Q2AIH4|Q2AIH4_9FIRM AP endonuclease, family 2 - Halothermothrix orenii H 168
>Q6SFJ0|Q6SFJ0_9BACT DNA repair protein RecO - uncultured marine bacterium 580
>Q0APC7|Q0APC7_MARMM DNA repair protein RecO - Maricaulis maris (strain MCS10)
>Q0T3U1|Q0T3U1_SHIF8 DATP pyrophosphohydrolase - Shigella flexneri serotype 5b (strain 8401)
>Q0ERF6|Q0ERF6_THEET Crossover junction endodeoxyribonuclease RuvC - Thermoanaerobacter ethanolicus X514
>Q0M458|Q0M458_9CAUL Endodeoxyribonuclease RusA - Caulobacter sp. K31
>Q0SMM1|Q0SMM1_BORAP Exodeoxyribonuclease V, beta chain - Borrelia afzelii (strain PKo)
>Q1IHC6|Q1IHC6_ACIBL Holliday junction DNA helicase RuvA - Acidobacteria bacterium (strain Ellin345)
>Q3VST8|Q3VST8_PROAE UvrD/REP helicase - Prosthecochloris aestuarii DSM 271
>Q05T51|Q05T51_9SYNE DNA ligase - Synechococcus sp. RS9916
>Q0G0A9|Q0G0A9_9RHIZ DNA ligase - Fulvimarina pelagi HTCC2506
>Q115Z7|Q115Z7_TRIEI Holliday junction DNA helicase subunit RuvB - Trichodesmium erythraeum (strain IMS101)
>Q1U926|Q1U926_LACRE Endonuclease III/Nth - Lactobacillus reuteri 100-23
>Q4EJG1|Q4EJG1_LISMO Gp63 - Listeria monocytogenes str. 4b H7858
>Q4J1N2|Q4J1N2_AZOVI DNA repair protein RadC - Azotobacter vinelandii AvOP
>Q0VKZ8|Q0VKZ8_ALCBS DNA ligase - Alcanivorax borkumensis (strain SK2 / ATCC 700651 / DSM 11573)
>Q15ND7|Q15ND7_PSEA6 Superfamily I DNA and RNA helicases-like - Pseudoalteromonas atlantica (strain T6c / BAA-1087)
>Q1GSF2|Q1GSF2_SPHAL DNA replication and repair protein RecF - Sphingopyxis alaskensis (Sphingomonas alaskensis)
>Q3Z6Q1|Q3Z6Q1_DEHE1 DNA glycosylase - Dehalococcoides ethenogenes (strain 195)
>Q5FUI6|Q5FUI6_GLUOX DNA repair protein RecN - Gluconobacter oxydans (Gluconobacter suboxydans)
>Q6AGG6|Q6AGG6_LEIXX DNA repair protein RecN - Leifsonia xyli subsp. xyli
>Q31QX0|Q31QX0_SYNP7 Exonuclease RecJ - Synechococcus sp. (strain PCC 7942) (Anacystis nidulans R2)
>Q6FF61|Q6FF61_ACIAD Bifunctional protein - Acinetobacter sp. (strain ADP1)
>Q3IVF4|Q3IVF4_RHOS4 Circadian clock protein KaiC - Rhodobacter sphaeroides (strain ATCC 17023 / 2.4.1 / NCIB 8253 / DSM 158)
>Q688C3|Q688C3_MYCMO Rec0 - Mycoplasma mobile
>Q8EUW2|Q8EUW2_MYCPE Recombinational DNA repair protein RecR - Mycoplasma penetrans
>Q2GCH7|Q2GCH7_NEOSM Crossover junction endodeoxyribonuclease RuvC - Neorickettsia sennetsu (strain Miyayama)
>Q30SL2|Q30SL2_THIDN UvrD/REP helicase - Thiomicrospira denitrificans (strain ATCC 33889 / DSM 1351)
>Q315P4|Q315P4_DESDG Exodeoxyribonuclease III - Desulfovibrio desulfuricans (strain G20)
>Q31RY8|Q31RY8_SYNP7 Methylated-DNA--protein-cysteine methyltransferase - Synechococcus sp. (strain PCC 7942) (Anacystis nidulans R2)
>Q3Z7W2|Q3Z7W2_DEHE1 Single-stranded-DNA-specific exonuclease RecJ - Dehalococcoides ethenogenes (strain 195)
>Q735J8|Q735J8_BACC1 ImpB/MucB/SamB family protein - Bacillus cereus (strain ATCC 10987)
>Q8YKE5|Q8YKE5_ANASP All7353 protein - Anabaena sp. (strain PCC 7120)
>Q97LF8|Q97LF8_CLOAB Superfamily I DNA and RNA helicase - Clostridium acetobutylicum
>Q3AA35|Q3AA35_CARHZ Exonuclease RexA - Carboxydothermus hydrogenoformans (strain Z-2901 / DSM 6008)
>Q72ZQ8|Q72ZQ8_BACC1 Single-stranded-DNA-specific exonuclease RecJ - Bacillus cereus (strain ATCC 10987)
>Q97FQ4|Q97FQ4_CLOAB ATP-dependent superfamily I DNA helicase, PCRA - Clostridium acetobutylicum
>Q9A235|Q9A235_CAUCR Endonuclease III - Caulobacter crescentus (Caulobacter vibrioides)
>Q3AXU6|Q3AXU6_SYNS9 Photolyase protein family - Synechococcus sp. (strain CC9902)
>Q5E4V1|Q5E4V1_VIBF1 ATP-dependent DNA ligase - Vibrio fischeri (strain ATCC 700601 / ES114)
>Q5ZWH0|Q5ZWH0_LEGPH DNA integration/recombination/inversion protein - Legionella pneumophila subsp. pneumophila (strain Philadelphia 1 / ATCC 33152 /
>Q5ZXT3|Q5ZXT3_LEGPH Exodeoxyribonuclease III - Legionella pneumophila subsp. pneumophila (strain Philadelphia 1 / ATCC 33152 / DSM 7513)
>Q3A8D8|Q3A8D8_PELCD Transcription-repair coupling factor - Pelobacter carbinolicus (strain DSM 2380 / Gra Bd 1)
>Q4FLW0|Q4FLW0_PELUB 6-O-methylguanine DNA methyltransferase - Pelagibacter ubique
>Q7NAN2|Q7NAN2_MYCGA RuvA - Mycoplasma gallisepticum
>Q5H4V3|Q5H4V3_XANOR DNA polymerase IV - Xanthomonas oryzae pv. oryzae
>Q6MR46|Q6MR46_BDEBA DNA methylation and regulatory protein Ada - Bdellovibrio bacteriovorus
>Q7UP29|Q7UP29_RHOBA Exinuclease ABC subunit C - Rhodopirellula baltica
>Q2Q0G8|Q2Q0G8_9ZZZZ NAD-dependent DNA ligase - uncultured organism HF70_19B12
>Q070D9|Q070D9_CPRV Uracil DNA glycosylase - Crocodilepox virus (CRV)
>O55751|O55751_IRV6 146R - Chilo iridescent virus (CIV) (Insect iridescent virus type 6)
>Q4RMC8|Q4RMC8_TETNG Chromosome 10 SCAF15019, whole genome shotgun sequence - Tetraodon nigroviridis (Green puffer)
>Q568B0|Q568B0_DANRE Mgmt protein - Danio rerio (Zebrafish) (Brachydanio rerio)
>Q4STI0|Q4STI0_TETNG Chromosome undetermined SCAF14212, whole genome shotgun sequence. - Tetraodon nigroviridis (Green puffer)
>Q18KT1|Q18KT1_HALWD Endonuclease V - Haloquadratum walsbyi (strain DSM 16790)
>Q18GX5|Q18GX5_HALWD DNA ligase - Haloquadratum walsbyi (strain DSM 16790)
>Q8TWI3|Q8TWI3_METKA Predicted nucleotide-binding protein related to universal stress protein, UspA - Methanopyrus kandleri
>Q2U465|Q2U465_ASPOR DNA polymerase iota/DNA damage inducible protein - Aspergillus oryzae
>Q2UJY6|Q2UJY6_ASPOR Predicted protein - Aspergillus oryzae
>Q2UA42|Q2UA42_ASPOR GIY-YIG type nuclease - Aspergillus oryzae
>Q2UQ75|Q2UQ75_ASPOR RIB40 genomic DNA, SC005 - Aspergillus oryzae
>Q5KHG3|Q5KHG3_CRYNE Expressed protein - Cryptococcus neoformans (Filobasidiella neoformans)
>Q6BYB4|Q6BYB4_DEBHA Debaryomyces hansenii chromosome A of strain CBS767 of Debaryomyces hansenii - Debaryomyces hansenii (Yeast) (Torulaspora hanseni
>Q5BVY3|Q5BVY3_SCHJA SJCHGC08270 protein - Schistosoma japonicum (Blood fluke)
>Q5DBA0|Q5DBA0_SCHJA SJCHGC00905 protein - Schistosoma japonicum (Blood fluke)
>Q6V9I8|Q6V9I8_9TRYP DNA ligase k alpha - Trypanosoma brucei
>Q1ZXM2|Q1ZXM2_DICDI Uracil glycosylase - Dictyostelium discoideum (Slime mold)
>Q9VHW4|Q9VHW4_DROME CG2708-PA - Drosophila melanogaster (Fruit fly)
>Q29L30|Q29L30_DROPS GA21349-PA - Drosophila pseudoobscura (Fruit fly)
>Q57ZV5|Q57ZV5_9TRYP Mitochondrial DNA polymerase beta-PAK - Trypanosoma brucei
>Q7KPG8|Q7KPG8_DROME CDK7/cyclin H assembly factor MAT1 - Drosophila melanogaster (Fruit fly)
>Q9VCB8|Q9VCB8_DROME CG5524-PA - Drosophila melanogaster (Fruit fly)
>Q7Y2E8|Q7Y2E8_9CAUD ATP-dependent DNA ligase - Pseudomonas phage phiKMV
>Q0J981|Q0J981_ORYSJ Os04g0667900 protein - Oryza sativa subsp. japonica (Rice)
>A0K1P6|A0K1P6_ARTS2 DNA-directed DNA polymerase - Arthrobacter sp. (strain FB24)
>A0L491|A0L491_MAGSM DNA repair protein RadC - Magnetococcus sp. (strain MC-1)
>A0LHP7|A0LHP7_SYNFM Excinuclease ABC, C subunit - Syntrophobacter fumaroxidans (strain DSM 10017 / MPOB)
>Q18WA4|Q18WA4_DESHD Xylose isomerase-like TIM barrel - Desulfitobacterium hafniense (strain DCB-2)
>Q1AW94|Q1AW94_RUBXD ATP-dependent DNA helicase RecG - Rubrobacter xylanophilus (strain DSM 9941 / NBRC 16129)
>A0LTJ8|A0LTJ8_ACIC1 Endonuclease IV - Acidothermus cellulolyticus (strain ATCC 43068 / 11B)
>Q0AMX8|Q0AMX8_MARMM DNA repair protein RecN - Maricaulis maris (strain MCS10)
>Q11NW2|Q11NW2_CYTH3 Single-strand DNA specific exonuclease - Cytophaga hutchinsonii (strain ATCC 33406 / NCIMB 9469)
>Q1BB26|Q1BB26_MYCSS DNA ligase I, ATP-dependent - Mycobacterium sp. (strain MCS)
>Q1NDX0|Q1NDX0_9SPHN UvrD/REP helicase - Sphingomonas sp. SKA58
>Q0FFE9|Q0FFE9_9PROT DNA photolyase-like protein - alpha proteobacterium HTCC2255
>Q11QJ9|Q11QJ9_CYTH3 Nucleotidyltransferase/DNA polymerase involved in DNA repair/SOS mutagenesis and repair - Cytophaga hutchinsonii (strain ATCC 334
>Q187T6|Q187T6_CLOD6 DNA mismatch repair protein - Clostridium difficile (strain 630)
>Q1IQ95|Q1IQ95_ACIBL Endonuclease III / DNA-(Apurinic or apyrimidinic site) lyase - Acidobacteria bacterium (strain Ellin345)
>Q1VI84|Q1VI84_9FLAO Recombinational DNA repair protein RecR - Psychroflexus torquis ATCC 700755
>Q26EU9|Q26EU9_9BACT Endonuclease involved in recombination repair - Flavobacteria bacterium BBFL7
>Q4HJ46|Q4HJ46_CAMLA DNA ligase - Campylobacter lari RM2100
>Q03H22|Q03H22_PEDPA Superfamily I DNA and RNA helicase - Pediococcus pentosaceus (strain ATCC 25745 / 183-1w)
>Q07UI3|Q07UI3_RHOP5 Excinuclease ABC, C subunit domain protein - Rhodopseudomonas palustris (strain BisA53)
>Q0EXJ1|Q0EXJ1_9PROT DNA ligase - Mariprofundus ferrooxydans PV-1
>Q10WK5|Q10WK5_TRIEI Holliday junction resolvase YqgF - Trichodesmium erythraeum (strain IMS101)
>Q1QXW8|Q1QXW8_CHRSD DNA-directed DNA polymerase - Chromohalobacter salexigens (strain DSM 3043 / ATCC BAA-138 / NCIMB 13768)
>Q21EF3|Q21EF3_SACD2 Histidine kinase - Saccharophagus degradans (strain 2-40 / ATCC 43961 / DSM 17024)
>A0IXU5|A0IXU5_9GAMM UMUC-like DNA-repair protein - Shewanella woodyi ATCC 51908
>Q0RNX7|Q0RNX7_FRAAA ATP-dependent DNA ligase - Frankia alni (strain ACN14a)
>Q14IG9|Q14IG9_FRAT1 Holliday junction DNA helicase, subunit A - Francisella tularensis subsp. tularensis (strain FSC 198)
>A0G229|A0G229_9BURK ATP dependent DNA ligase - Burkholderia phymatum STM815
>Q0VSU0|Q0VSU0_ALCBS DNA repair protein RecN - Alcanivorax borkumensis (strain SK2 / ATCC 700651 / DSM 11573)
>Q183P4|Q183P4_CLOD6 Holliday junction DNA helicase - Clostridium difficile (strain 630)
>Q1NUV0|Q1NUV0_9DELT RecJ exonuclease - delta proteobacterium MLMS-1
>Q2BAD6|Q2BAD6_9BACI Deoxyribodipyrimidine photolyase - Bacillus sp. NRRL B-14911
>Q93SG1|Q93SG1_EUBAC UvrC protein - Eubacterium acidaminophilum
>Q0RRK4|Q0RRK4_FRAAA ATP-dependent DNA helicase - Frankia alni (strain ACN14a)
>Q8GHY8|Q8GHY8_PSERE DNA helicase - Pseudomonas resinovorans
>O66983|O66983_AQUAE ATP-dependent DNA helicase REP - Aquifex aeolicus
>Q30Q88|Q30Q88_THIDN Transcription-repair coupling factor - Thiomicrospira denitrificans (strain ATCC 33889 / DSM 1351)
>Q30VK4|Q30VK4_DESDG ATP-dependent DNA helicase, UvrD/REP family - Desulfovibrio desulfuricans (strain G20)
>Q492C8|Q492C8_BLOPB Uracil-DNA glycosylase - Blochmannia pennsylvanicus (strain BPEN)
>Q5HK46|Q5HK46_STAEQ RadC domain protein - Staphylococcus epidermidis (strain ATCC 35984 / RP62A)
>Q67NN1|Q67NN1_SYMTH A/G-specific adenine glycosylase - Symbiobacterium thermophilum
>Q2G7N8|Q2G7N8_NOVAD ATP dependent DNA ligase - Novosphingobium aromaticivorans (strain DSM 12444)
>Q3JGZ7|Q3JGZ7_BURP1 DNA polymerase X family/PHP domain protein - Burkholderia pseudomallei (strain 1710b)
>Q5NKZ7|Q5NKZ7_ZYMMO Methylated DNA-protein cysteine methyltransferase - Zymomonas mobilis
>Q6F9C4|Q6F9C4_ACIAD DNA repair protein - Acinetobacter sp. (strain ADP1)
>Q7MRK9|Q7MRK9_WOLSU HELICASE - Wolinella succinogenes
>Q89FR1|Q89FR1_BRAJA Blr6638 protein - Bradyrhizobium japonicum
>Q2RJJ5|Q2RJJ5_MOOTA Regulatory protein RecX - Moorella thermoacetica (strain ATCC 39073)
>Q31HB1|Q31HB1_THICR DNA repair protein RecN - Thiomicrospira crunogena (strain XCL-2)
>Q6D8R4|Q6D8R4_ERWCT ADA regulatory protein - Erwinia carotovora subsp. atroseptica (Pectobacterium atrosepticum)
>Q4QNE0|Q4QNE0_HAEI8 Methylated-DNA--protein-cysteine methyltransferase - Haemophilus influenzae (strain 86-028NP)
>Q5FNI4|Q5FNI4_GLUOX Prophage replicative DNA helicase DnaB - Gluconobacter oxydans (Gluconobacter suboxydans)
>Q5SLM9|Q5SLM9_THET8 RecF protein - Thermus thermophilus (strain HB8 / ATCC 27634 / DSM 579)
>Q6AFN4|Q6AFN4_LEIXX ATP-dependent DNA helicase - Leifsonia xyli subsp. xyli
>Q72P00|Q72P00_LEPIC ATP-dependent DNA ligase - Leptospira interrogans serogroup Icterohaemorrhagiae serovar copenhageni
>Q8RAC1|Q8RAC1_THETN ATPases involved in DNA repair - Thermoanaerobacter tengcongensis
>Q2NK11|Q2NK11_AYWBP UvrD helicase - Aster yellows witches'-broom phytoplasma (strain AYWB)
>Q30T85|Q30T85_THIDN Endonuclease III/Nth - Thiomicrospira denitrificans (strain ATCC 33889 / DSM 1351)
>Q3M232|Q3M232_ANAVT Helicase RecD/TraA - Anabaena variabilis (strain ATCC 29413 / PCC 7937)
>Q6MMR0|Q6MMR0_BDEBA DNA mismatch repair protein MutL - Bdellovibrio bacteriovorus
>Q74JB3|Q74JB3_LACJO Recombination protein RecU - Lactobacillus johnsonii
>Q7MXL7|Q7MXL7_PORGI Regulatory protein RecX - Porphyromonas gingivalis (Bacteroides gingivalis)
>Q8R692|Q8R692_FUSNN ATP-dependent DNA helicase pcrA - Fusobacterium nucleatum subsp. nucleatum
>Q30SR8|Q30SR8_THIDN Methylated-DNA--(Protein)-cysteine S-methyltransferase - Thiomicrospira denitrificans (strain ATCC 33889 / DSM 1351)
>Q3AD17|Q3AD17_CARHZ Endonuclease III - Carboxydothermus hydrogenoformans (strain Z-2901 / DSM 6008)
>Q67NL0|Q67NL0_SYMTH DNA mismatch repair protein - Symbiobacterium thermophilum
>Q83NU4|Q83NU4_TROW8 DNA repair protein RecN - Tropheryma whipplei (strain TW08/27) (Whipple's bacillus)
>Q5NNI8|Q5NNI8_ZYMMO ATP-dependent exoDNAse beta subunit - Zymomonas mobilis
>Q67KI7|Q67KI7_SYMTH ATP-dependent DNA helicase - Symbiobacterium thermophilum
>Q7MU03|Q7MU03_PORGI Endonuclease III - Porphyromonas gingivalis (Bacteroides gingivalis)
>Q81PJ0|Q81PJ0_BACAN UvrD/Rep helicase family protein - Bacillus anthracis
>Q4H4D7|Q4H4D7_MOUSE ATP-binding cassette - Mus musculus (Mouse)
>Q9Q8V1|Q9Q8V1_9POXV Gp127L - Rabbit fibroma virus
>Q4S3P8|Q4S3P8_TETNG Chromosome 17 SCAF14747, whole genome shotgun sequence - Tetraodon nigroviridis (Green puffer)
>Q4S4D2|Q4S4D2_TETNG Chromosome 2 SCAF14738, whole genome shotgun sequence - Tetraodon nigroviridis (Green puffer)
>Q4SAL9|Q4SAL9_TETNG Chromosome undetermined SCAF14682, whole genome shotgun sequence. - Tetraodon nigroviridis (Green puffer)
>Q90XA7|Q90XA7_DANRE Mismatch repair protein Msh2 - Danio rerio (Zebrafish) (Brachydanio rerio)
>Q4KWZ6|Q4KWZ6_CHICK REV7 - Gallus gallus (Chicken)
>Q6DIK5|Q6DIK5_XENTR MGC89441 protein - Xenopus tropicalis (Western clawed frog) (Silurana tropicalis)
>A0B8R9|A0B8R9_METTP PHP C-terminal domain protein - Methanosaeta thermophila (strain DSM 6194 / PT) (Methanothrix thermophila (strain DSM 6194 / PT))
>Q0W3B2|Q0W3B2_UNCMA Predicted ATP-dependent DNA ligase - Uncultured methanogenic archaeon RC-I
>Q8ZVJ4|Q8ZVJ4_PYRAE MutT/nudix family protein - Pyrobaculum aerophilum
>Q5V0B5|Q5V0B5_HALMA Circadian regulator - Haloarcula marismortui (Halobacterium marismortui)
>Q754D7|Q754D7_ASHGO AFR133Cp - Ashbya gossypii (Yeast) (Eremothecium gossypii)
>Q6C0A2|Q6C0A2_YARLI Yarrowia lipolytica chromosome F of strain CLIB122 of Yarrowia lipolytica - Yarrowia lipolytica (Candida lipolytica)
>Q6CMY4|Q6CMY4_KLULA Kluyveromyces lactis strain NRRL Y-1140 chromosome E of strain NRRL Y-1140 of Kluyveromyces lactis - Kluyveromyces lactis (Yeast)
>Q4WN01|Q4WN01_ASPFU DNA - Aspergillus fumigatus (Sartorya fumigata)
>Q6CTB7|Q6CTB7_KLULA Kluyveromyces lactis strain NRRL Y-1140 chromosome C of strain NRRL Y-1140 of Kluyveromyces lactis - Kluyveromyces lactis (Yeast)
>Q2UN38|Q2UN38_ASPOR Translesion DNA polymerase - REV1 deoxycytidyl transferase - Aspergillus oryzae
>Q755L3|Q755L3_ASHGO AFL199Cp - Ashbya gossypii (Yeast) (Eremothecium gossypii)
>Q76F73|Q76F73_COPCI Flap endonuclease-1 - Coprinus cinereus (Inky cap fungus) (Hormographiella aspergillata)
>Q5CJR7|Q5CJR7_CRYHO Flap endonuclease 1 - Cryptosporidium hominis
>Q6WGK3|Q6WGK3_PRIPA ZK1128.4 - Pristionchus pacificus
>Q9VHS0|Q9VHS0_DROME CG9601-PA - Drosophila melanogaster (Fruit fly)
>Q7RBX7|Q7RBX7_PLAYO Drosophila melanogaster LD30622p-related - Plasmodium yoelii yoelii
>Q8T9C0|Q8T9C0_DROME SD07911p - Drosophila melanogaster (Fruit fly)
>Q9VXU6|Q9VXU6_DROME CG9203-PA - Drosophila melanogaster (Fruit fly)
>Q4Q8L7|Q4Q8L7_LEIMA RAD50 DNA repair-like protein - Leishmania major
>Q9ZWZ0|Q9ZWZ0_BPMT4 Gp90 - Mycobacteriophage TM4
>Q7Y4T9|Q7Y4T9_BPR69 Gp30 DNA ligase - Bacteriophage RB69
>Q0DTK3|Q0DTK3_ORYSJ Os03g0242100 protein - Oryza sativa subsp. japonica (Rice)
>Q9LPX0|Q9LPX0_ARATH F13K23.4 protein - Arabidopsis thaliana (Mouse-ear cress)
>Q5IFN0|Q5IFN0_OSTTA Cryptochrome-like protein 2 - Ostreococcus tauri
>Q69JZ1|Q69JZ1_ORYSJ AP endonuclease 2-like - Oryza sativa subsp. japonica (Rice)
>Q09E36|Q09E36_STIAU DNA ligase D - Stigmatella aurantiaca DW4/3-1
>Q0AZD8|Q0AZD8_SYNWW DNA repair and genetic recombination protein - Syntrophomonas wolfei subsp. wolfei (strain Goettingen)
>Q1MXH8|Q1MXH8_9GAMM DNA replication and repair protein recF - Oceanobacter sp. RED65
>Q2ACV7|Q2ACV7_9FIRM RecJ exonuclease - Halothermothrix orenii H 168
>Q0JYJ9|Q0JYJ9_RALEH Fragment of ATP-dependent DNA ligase - Ralstonia eutropha (strain ATCC 17699 / H16 / DSM 428 / Stanier 337) (Cupriavidus necator 
>Q3Y1W7|Q3Y1W7_ENTFC AP endonuclease, family 1:Exodeoxyribonuclease III xth - Enterococcus faecium DO
>Q02BP8|Q02BP8_SOLUE DNA repair protein RecN - Solibacter usitatus (strain Ellin6076)
>Q0YKB8|Q0YKB8_9DELT ATP dependent DNA ligase-like:ATP dependent DNA ligase, central - Geobacter sp. FRC-32
>Q11GU4|Q11GU4_MESSB ATP-dependent DNA helicase, Rep family - Mesorhizobium sp. (strain BNC1)
>Q1II25|Q1II25_ACIBL DNA ligase I, ATP-dependent - Acidobacteria bacterium (strain Ellin345)
>Q2B358|Q2B358_9BACI RecA regulator RecX - Bacillus sp. NRRL B-14911
>Q0HJB9|Q0HJB9_SHESM Exodeoxyribonuclease V, beta subunit - Shewanella sp. (strain MR-4)
>Q1QYD3|Q1QYD3_CHRSD Exodeoxyribonuclease V, beta subunit - Chromohalobacter salexigens (strain DSM 3043 / ATCC BAA-138 / NCIMB 13768)
>Q3VQL5|Q3VQL5_9CHLB ATP-dependent DNA helicase RecG - Pelodictyon phaeoclathratiforme BU-1
>Q11W86|Q11W86_CYTH3 Deoxyribodipyrimidine photo-lyase type I - Cytophaga hutchinsonii (strain ATCC 33406 / NCIMB 9469)
>Q1VNH7|Q1VNH7_9FLAO DNA ligase - Psychroflexus torquis ATCC 700755
>Q2AHZ5|Q2AHZ5_9FIRM ATP dependent DNA ligase, central - Halothermothrix orenii H 168
>Q3LBM9|Q3LBM9_9MOLU ATP-dependent DNA helicase - Candidatus Phytoplasma solani
>Q7WY49|Q7WY49_PSEAE Pathogenesis-related protein - Pseudomonas aeruginosa
>A0HBG9|A0HBG9_COMTE ATP dependent DNA ligase precursor - Comamonas testosteroni KF-1
>A0HFW3|A0HFW3_COMTE Formamidopyrimidine-DNA glycosylase precursor - Comamonas testosteroni KF-1
>Q18V51|Q18V51_DESHD UMUC-like DNA-repair protein - Desulfitobacterium hafniense (strain DCB-2)
>Q1GLX4|Q1GLX4_SILST Deoxyribodipyrimidine photo-lyase family protein - Silicibacter sp. (strain TM1040)
>Q1LH87|Q1LH87_RALME Excinuclease ABC, C subunit-like protein - Ralstonia metallidurans (strain CH34 / ATCC 43123 / DSM 2839)
>Q1VSH4|Q1VSH4_9FLAO Deoxyribodipyrimidine photolyase-class I - Psychroflexus torquis ATCC 700755
>A0M6D2|A0M6D2_GRAFK Methylated-DNA-[protein]-cysteine S-methyltransferase - Gramella forsetii (strain KT0803)
>Q07JA1|Q07JA1_RHOP5 Superfamily I DNA and RNA helicases-like protein - Rhodopseudomonas palustris (strain BisA53)
>Q3VRT0|Q3VRT0_PROAE UvrD/REP helicase - Prosthecochloris aestuarii DSM 271
>Q5FEV2|Q5FEV2_EHRRW Single-stranded-DNA-specific exonuclease recJ - Ehrlichia ruminantium (strain Welgevonden)
>Q03DI3|Q03DI3_PEDPA Methylated DNA-protein cysteine methyltransferase - Pediococcus pentosaceus (strain ATCC 25745 / 183-1w)
>Q056W5|Q056W5_BUCCC ATP-dependent DNA helicase - Buchnera aphidicola subsp. Cinara cedri
>Q0I9F1|Q0I9F1_SYNS3 Predicted endonuclease - Synechococcus sp. (strain CC9311)
>Q18X63|Q18X63_DESHD ATP-dependent DNA helicase rep - Desulfitobacterium hafniense (strain DCB-2)
>Q1IT49|Q1IT49_ACIBL DNA-3-methyladenine glycosylase II / Transcriptional regulator Ada / DNA-O6-methylguanine--protein-cysteine S-methyltransferase -
>Q3DJZ5|Q3DJZ5_STRAG Endodeoxyribonuclease RusA superfamily - Streptococcus agalactiae 515
>Q48617|Q48617_9LACT ORFU - Lactococcus lactis
>Q8CZZ7|Q8CZZ7_YERPE DNA repair protein - Yersinia pestis
>Q3B472|Q3B472_PELLD Exodeoxyribonuclease V, beta subunit - Pelodictyon luteolum (strain DSM 273) (Chlorobium luteolum (strain DSM 273))
>Q47VX2|Q47VX2_COLP3 Endo/excinuclease amino terminal domain protein - Colwellia psychrerythraea (strain 34H / ATCC BAA-681) (Vibrio psychroerythus)
>Q48AJ0|Q48AJ0_COLP3 Methylated-DNA--protein-cysteine methyltransferase - Colwellia psychrerythraea (strain 34H / ATCC BAA-681) (Vibrio psychroerythus
>Q67LM2|Q67LM2_SYMTH Single-strand DNA-specific exonuclease - Symbiobacterium thermophilum
>Q68W15|Q68W15_RICTY ATP-dependent helicase/nuclease - Rickettsia typhi
>Q6A7X0|Q6A7X0_PROAC DNA repair protein RecN - Propionibacterium acnes
>Q8EJ70|Q8EJ70_SHEON DNA mismatch repair protein MutL - Shewanella oneidensis
>Q3A9Z7|Q3A9Z7_CARHZ Single-stranded DNA-specific exonuclease RecJ - Carboxydothermus hydrogenoformans (strain Z-2901 / DSM 6008)
>Q2K410|Q2K410_RHIEC Endonuclease III protein - Rhizobium etli (strain CFN 42 / ATCC 51251)
>Q2W9E6|Q2W9E6_MAGMM Superfamily I DNA and RNA helicase - Magnetospirillum magneticum (strain AMB-1 / ATCC 700264)
>Q47WP7|Q47WP7_COLP3 Recombination protein O - Colwellia psychrerythraea (strain 34H / ATCC BAA-681) (Vibrio psychroerythus)
>Q8EE75|Q8EE75_SHEON Endonuclease III - Shewanella oneidensis
>Q8DI07|Q8DI07_SYNEL Exodeoxyribonuclease III - Synechococcus elongatus (Thermosynechococcus elongatus)
>Q138U3|Q138U3_RHOPS ATP dependent DNA ligase - Rhodopseudomonas palustris (strain BisB5)
>Q5HN66|Q5HN66_STAEQ A/G-specific adenine glycosylase - Staphylococcus epidermidis (strain ATCC 35984 / RP62A)
>Q6AB09|Q6AB09_PROAC A/G-specific adenine glycosylase - Propionibacterium acnes
>Q7UIR9|Q7UIR9_RHOBA ATP-dependent DNA helicase - Rhodopirellula baltica
>Q7UZI6|Q7UZI6_PROMP ATP-dependent DNA ligase - Prochlorococcus marinus subsp. pastoris (strain CCMP 1378 / MED4)
>Q2RWQ2|Q2RWQ2_RHORT Regulatory protein RecX - Rhodospirillum rubrum (strain ATCC 11170 / NCIB 8255)
>Q30X29|Q30X29_DESDG DNA-directed DNA polymerase - Desulfovibrio desulfuricans (strain G20)
>Q6F0N4|Q6F0N4_MESFL DNA glycosylase - Mesoplasma florum (Acholeplasma florum)
>Q8D2T8|Q8D2T8_WIGBR RecB protein - Wigglesworthia glossinidia brevipalpis
>Q31A81|Q31A81_PROM9 ATP-dependent DNA ligase - Prochlorococcus marinus (strain MIT 9312)
>Q5NE97|Q5NE97_FRATT Regulatory protein recX - Francisella tularensis subsp. tularensis
>Q6MH85|Q6MH85_BDEBA Exodeoxyribonuclease - Bdellovibrio bacteriovorus
>Q6MI36|Q6MI36_BDEBA ATP-dependent DNA helicase - Bdellovibrio bacteriovorus
>Q65KQ9|Q65KQ9_BACLD YqaN - Bacillus licheniformis (strain DSM 13 / ATCC 14580)
>Q81TB5|Q81TB5_BACAN Group I intron GIY-YIG endonuclease - Bacillus anthracis
>Q8QZZ4|Q8QZZ4_MOUSE Rad9-like protein - Mus musculus (Mouse)
>Q9EMJ6|Q9EMJ6_AMEPV AMV210 - Amsacta moorei entomopoxvirus (AmEPV)
>Q4RIQ9|Q4RIQ9_TETNG Chromosome 7 SCAF15042, whole genome shotgun sequence. - Tetraodon nigroviridis (Green puffer)
>Q4SQE2|Q4SQE2_TETNG Chromosome 4 SCAF14533, whole genome shotgun sequence - Tetraodon nigroviridis (Green puffer)
>A0B5R1|A0B5R1_METTP Deoxyribodipyrimidine photolyase-like - Methanosaeta thermophila (strain DSM 6194 / PT) (Methanothrix thermophila (strain DSM 619
>Q9YDF4|Q9YDF4_AERPE Methylated-DNA-protein-cysteine methyltransferase - Aeropyrum pernix
>Q2FT43|Q2FT43_METHJ DNA repair protein RadC - Methanospirillum hungatei (strain JF-1 / DSM 864)
>Q5V306|Q5V306_HALMA DNA mismatch repair protein - Haloarcula marismortui (Halobacterium marismortui)
>O26737|O26737_METTH Conserved protein - Methanobacterium thermoautotrophicum
>Q8TND2|Q8TND2_METAC ATP-dependent DNA helicase - Methanosarcina acetivorans
>Q3T4E9|Q3T4E9_RHIOR Orf202 - Rhizopus oryzae (Rhizopus delemar)
>Q6CEM3|Q6CEM3_YARLI Yarrowia lipolytica chromosome B of strain CLIB122 of Yarrowia lipolytica - Yarrowia lipolytica (Candida lipolytica)
>Q7RYJ3|Q7RYJ3_NEUCR DNA ligase - Neurospora crassa
>Q2UUJ0|Q2UUJ0_ASPOR DNA repair protein RAD50 - Aspergillus oryzae
>Q8SR16|Q8SR16_ENCCU ERCC1-LIKE DNA EXCISION REPAIR PROTEIN - Encephalitozoon cuniculi
>Q2URT6|Q2URT6_ASPOR Mismatch repair ATPase - Aspergillus oryzae
>Q6FPA0|Q6FPA0_CANGA Candida glabrata strain CBS138 chromosome J complete sequence - Candida glabrata (Yeast) (Torulopsis glabrata)
>Q950P7|Q950P7_9FUNG Orf292 - Rhizophydium sp. 136
>Q2UG62|Q2UG62_ASPOR Structure-specific endonuclease ERCC1-XPF - Aspergillus oryzae
>Q6CIT3|Q6CIT3_KLULA Kluyveromyces lactis strain NRRL Y-1140 chromosome F of strain NRRL Y-1140 of Kluyveromyces lactis - Kluyveromyces lactis (Yeast)
>Q59FI1|Q59FI1_HUMAN Valyl-tRNA synthetase-like protein - Homo sapiens (Human)
>Q0ZAJ2|Q0ZAJ2_HUMAN MSH2-Ex3 isoform - Homo sapiens (Human)
>Q54CR9|Q54CR9_DICDI DNA ligase IV - Dictyostelium discoideum (Slime mold)
>A0E9I8|A0E9I8_PARTE Chromosome undetermined scaffold_84, whole genome shotgun sequence - Paramecium tetraurelia
>Q29SR5|Q29SR5_MAMBR Antennal cryptochrome - Mamestra brassicae (Cabbage armyworm)
>Q7PWJ6|Q7PWJ6_ANOGA AGAP008939-PA - Anopheles gambiae str. PEST
>Q5CUE9|Q5CUE9_CRYPV Transcription factor TFIIH with a vWA domain - Cryptosporidium parvum Iowa II
>Q9VIH1|Q9VIH1_DROME CG9273-PA - Drosophila melanogaster (Fruit fly)
>Q948Q6|Q948Q6_PHYPA Blue-light receptor cryptochrome - Physcomitrella patens (Moss)
>Q010L0|Q010L0_OSTTA Translesion DNA polymerase-REV1 deoxycytidyl transferase - Ostreococcus tauri
>Q00RT5|Q00RT5_OSTTA DNA repair protein-related - Ostreococcus tauri
>Q9STA6|Q9STA6_SOLLC RAD23 protein - Solanum lycopersicum (Tomato) (Lycopersicon esculentum)
>Q0YLS2|Q0YLS2_9DELT DNA-directed DNA polymerase - Geobacter sp. FRC-32
>Q1VSW4|Q1VSW4_9FLAO DNA repair protein radA - Psychroflexus torquis ATCC 700755
>Q2Z008|Q2Z008_9CHLR Exconuclease ABC subunit C - uncultured Chloroflexi bacterium
>Q8GDQ0|Q8GDQ0_HELMO ATP-dependent DNA helicase recG - Heliobacillus mobilis
>A0J5H7|A0J5H7_9GAMM Exodeoxyribonuclease V, beta subunit - Shewanella woodyi ATCC 51908
>A0JT02|A0JT02_ARTS2 Uracil-DNA glycosylase - Arthrobacter sp. (strain FB24)
>Q04AN7|Q04AN7_LACDB ATP-dependent exoDNAse - Lactobacillus delbrueckii subsp. bulgaricus (strain ATCC BAA-365)
>Q0RDW1|Q0RDW1_FRAAA DNA glycosylase - Frankia alni (strain ACN14a)
>Q1BCK7|Q1BCK7_MYCSS DNA glycosylase - Mycobacterium sp. (strain MCS)
>Q1QSK9|Q1QSK9_CHRSD Exodeoxyribonuclease III - Chromohalobacter salexigens (strain DSM 3043 / ATCC BAA-138 / NCIMB 13768)
>Q1WV04|Q1WV04_LACS1 Regulatory protein recX - Lactobacillus salivarius subsp. salivarius (strain UCC118)
>Q4ANL2|Q4ANL2_9CHLB DNA repair protein RecN - Chlorobium phaeobacteroides BS1
>A0LNZ8|A0LNZ8_SYNFM Transcription-repair coupling factor - Syntrophobacter fumaroxidans (strain DSM 10017 / MPOB)
>Q03W56|Q03W56_LEUMM Single-stranded DNA-specific exonuclease - Leuconostoc mesenteroides subsp. mesenteroides (strain ATCC 8293 / NCDO 523)
>Q0B0S4|Q0B0S4_SYNWW Transcription-repair coupling factor-superfamily II helicase - Syntrophomonas wolfei subsp. wolfei (strain Goettingen)
>Q0S2E7|Q0S2E7_RHOSR ATP-dependent DNA helicase - Rhodococcus sp. (strain RHA1)
>Q1GWU1|Q1GWU1_SPHAL UvrD/REP helicase - Sphingopyxis alaskensis (Sphingomonas alaskensis)
>Q1NUR1|Q1NUR1_9DELT Recombination protein O, RecO - delta proteobacterium MLMS-1
>Q07MV7|Q07MV7_RHOP5 Transcription-repair coupling factor - Rhodopseudomonas palustris (strain BisA53)
>Q0FHA7|Q0FHA7_9RHOB DNA ligase - Roseovarius sp. HTCC2601
>Q0IAF6|Q0IAF6_SYNS3 Deoxyribodipyrimidine photolyase family protein - Synechococcus sp. (strain CC9311)
>Q18UG7|Q18UG7_DESHD Transcription-repair coupling factor - Desulfitobacterium hafniense (strain DCB-2)
>Q1ITL6|Q1ITL6_ACIBL ATP dependent DNA ligase - Acidobacteria bacterium (strain Ellin345)
>Q1U7E8|Q1U7E8_LACRE Recombination protein O, RecO - Lactobacillus reuteri 100-23
>Q41EB8|Q41EB8_9BACI Methylated-DNA-[protein]-cysteine S-methyltransferase - Exiguobacterium sibiricum 255-15
>Q08VG0|Q08VG0_STIAU DNA mismatch repair protein MutS - Stigmatella aurantiaca DW4/3-1
>Q11W84|Q11W84_CYTH3 Deoxyribodipyrimidine photolyase - Cytophaga hutchinsonii (strain ATCC 33406 / NCIMB 9469)
>Q2BPB7|Q2BPB7_9GAMM Methylated-DNA--protein-cysteine methyltransferase - Neptuniibacter caesariensis
>Q56184|Q56184_STRWE Phosphonoacetaldehyde methylase - Streptomyces wedmorensis
>Q03YZ9|Q03YZ9_LEUMM DNA repair protein - Leuconostoc mesenteroides subsp. mesenteroides (strain ATCC 8293 / NCDO 523)
>Q11PH6|Q11PH6_CYTH3 Transcription-repair coupling factor - Cytophaga hutchinsonii (strain ATCC 33406 / NCIMB 9469)
>Q1BDE7|Q1BDE7_MYCSS Endonuclease IV - Mycobacterium sp. (strain MCS)
>Q1RCF6|Q1RCF6_ECOUT Endodeoxyribonuclease RusA - Escherichia coli (strain UTI89 / UPEC)
>Q2BIZ7|Q2BIZ7_9GAMM DNA repair protein RecO - Neptuniibacter caesariensis
>Q6SI31|Q6SI31_9BACT Excinuclease ABC, C subunit - uncultured marine bacterium 105
>Q01NN0|Q01NN0_SOLUE ATP dependent DNA ligase - Solibacter usitatus (strain Ellin6076)
>Q0RCG4|Q0RCG4_FRAAA Transcription-repair coupling factor - Frankia alni (strain ACN14a)
>Q2A552|Q2A552_FRATH DNA repair protein radA - Francisella tularensis subsp. holarctica (strain LVS)
>Q2IS51|Q2IS51_RHOP2 Holliday junction DNA helicase subunit RuvA - Rhodopseudomonas palustris (strain HaA2)
>A0G7Y2|A0G7Y2_9BURK ATP dependent DNA ligase - Burkholderia phymatum STM815
>Q0AGQ7|Q0AGQ7_NITEC Methylated-DNA--protein-cysteine methyltransferase - Nitrosomonas eutropha (strain C71)
>Q0F3I6|Q0F3I6_9PROT DNA repair protein RecO - Mariprofundus ferrooxydans PV-1
>Q18R31|Q18R31_DESHD Formamidopyrimidine-DNA glycosylase - Desulfitobacterium hafniense (strain DCB-2)
>Q28WH8|Q28WH8_JANSC DNA replication and repair protein RecF - Jannaschia sp. (strain CCS1)
>Q44SB6|Q44SB6_CHLLI Exodeoxyribonuclease V, beta subunit - Chlorobium limicola DSM 245
>Q83GK1|Q83GK1_TROWT Crossover junction endodeoxyribonuclease - Tropheryma whipplei (strain Twist) (Whipple's bacillus)
>Q8EWJ6|Q8EWJ6_MYCPE Uracil-DNA glycosylase - Mycoplasma penetrans
>Q97HD9|Q97HD9_CLOAB DNA repair protein recN, ATPase - Clostridium acetobutylicum
>Q2YD42|Q2YD42_NITMU Regulatory protein RecX - Nitrosospira multiformis (strain ATCC 25196 / NCIMB 11849)
>Q5WF16|Q5WF16_BACSK UvrD/REP family ATP-dependent DNA helicase - Bacillus clausii (strain KSM-K16)
>Q824G7|Q824G7_CHLCV Single-stranded-DNA-specific exonuclease RecJ - Chlamydophila caviae
>Q8YME4|Q8YME4_ANASP O-6-alkylguanine-DNA/cysteine-protein methyltransferase - Anabaena sp. (strain PCC 7120)
>Q2IPL3|Q2IPL3_ANADE Methylated-DNA--protein-cysteine methyltransferase - Anaeromyxobacter dehalogenans (strain 2CP-C)
>Q31DI5|Q31DI5_THICR Methylated-DNA--protein-cysteine methyltransferase - Thiomicrospira crunogena (strain XCL-2)
>Q3SHA6|Q3SHA6_THIDA DNA repair protein RecN precursor - Thiobacillus denitrificans (strain ATCC 25259)
>Q47XI2|Q47XI2_COLP3 DNA repair protein RecN - Colwellia psychrerythraea (strain 34H / ATCC BAA-681) (Vibrio psychroerythus)
>Q6ZEK8|Q6ZEK8_SYNY3 Sll5122 protein - Synechocystis sp. (strain PCC 6803)
>Q744K0|Q744K0_MYCPA LigC - Mycobacterium paratuberculosis
>Q9CI34|Q9CI34_LACLA Methylphosphotriester-DNA alkyltransferase - Lactococcus lactis subsp. lactis (Streptococcus lactis)
>Q2L1R0|Q2L1R0_BORA1 Deoxyribodipyrimidine photo-lyase - Bordetella avium (strain 197N)
>Q2S3C6|Q2S3C6_SALRD Deoxyribodipyrimidine photolyase - Salinibacter ruber (strain DSM 13855)
>Q5NYH5|Q5NYH5_AZOSE Predicted DNA helicase - Azoarcus sp. (strain EbN1) (Aromatoleum aromaticum (strain EbN1))
>Q6KIL8|Q6KIL8_MYCMO Uracil-DNA glycosylase - Mycoplasma mobile
>Q2IN25|Q2IN25_ANADE Exodeoxyribonuclease III - Anaeromyxobacter dehalogenans (strain 2CP-C)
>Q3IKC7|Q3IKC7_PSEHT DNA helicase II. - Pseudoalteromonas haloplanktis (strain TAC 125)
>Q6KHT3|Q6KHT3_MYCMO Competance locus protein ComEA - Mycoplasma mobile
>Q6MQV5|Q6MQV5_BDEBA DNA polymerase IV - Bdellovibrio bacteriovorus
>Q8YSW2|Q8YSW2_ANASP Alr2967 protein - Anabaena sp. (strain PCC 7120)
>Q2J6E2|Q2J6E2_FRASC UvrD/REP helicase - Frankia sp. (strain CcI3)
>Q2LTE9|Q2LTE9_SYNAS Single-stranded DNA-specific exonuclease - Syntrophus aciditrophicus (strain SB)
>Q2RNH1|Q2RNH1_RHORT DNA-directed DNA polymerase - Rhodospirillum rubrum (strain ATCC 11170 / NCIB 8255)
>Q3K6Y1|Q3K6Y1_PSEPF Deoxyribodipyrimidine photo-lyase type I - Pseudomonas fluorescens (strain PfO-1)
>Q5NMF2|Q5NMF2_ZYMMO DNA and RNA helicase - Zymomonas mobilis
>Q6ARL4|Q6ARL4_DESPS Related to transcription-repair coupling factor - Desulfotalea psychrophila
>Q6F1R3|Q6F1R3_MESFL Recombination protein U - Mesoplasma florum (Acholeplasma florum)
>Q74CY7|Q74CY7_GEOSL Exodeoxyribonuclease V, beta subunit - Geobacter sulfurreducens
>Q2KWX6|Q2KWX6_BORA1 DNA repair protein - Bordetella avium (strain 197N)
>Q3SKJ9|Q3SKJ9_THIDA DNA polymerase III, epsilon subunit - Thiobacillus denitrificans (strain ATCC 25259)
>Q5FT92|Q5FT92_GLUOX ATP-dependent nuclease subunit A - Gluconobacter oxydans (Gluconobacter suboxydans)
>Q6NI67|Q6NI67_CORDI Transcription-repair coupling factor - Corynebacterium diphtheriae
>Q89BR0|Q89BR0_BRAJA Blr8088 protein - Bradyrhizobium japonicum
>O66786|O66786_AQUAE Endonuclease III - Aquifex aeolicus
>Q2J6Z0|Q2J6Z0_FRASC Formamidopyrimidine-DNA glycosylase / DNA-(Apurinic or apyrimidinic site) lyase - Frankia sp. (strain CcI3)
>Q2JNV0|Q2JNV0_SYNJB Helicase, UvrD/REP family - Synechococcus sp. (strain JA-2-3B'a(2-13)) (Cyanobacteria bacterium Yellowstone B-Prime)
>Q2RIE2|Q2RIE2_MOOTA ATP dependent DNA ligase, central - Moorella thermoacetica (strain ATCC 39073)
>Q5L051|Q5L051_GEOKA S-adenosylmethionine decarboxylaseproenzyme - Geobacillus kaustophilus
>Q639B6|Q639B6_BACCZ Methylphosphotriester-DNA alkyltransferase - Bacillus cereus (strain ZK / E33L)
>Q8A583|Q8A583_BACTN DNA glycosylase - Bacteroides thetaiotaomicron
>Q65KL9|Q65KL9_BACLD YkoU - Bacillus licheniformis (strain DSM 13 / ATCC 14580)
>Q3TRT4|Q3TRT4_MOUSE DNA polymerase - Mus musculus (Mouse)
>A0EYZ1|A0EYZ1_9NUCL Endonuclease - Ecotropis obliqua NPV
>Q65202|Q65202_ASF AP endonuclease class II - African swine fever virus (ASFV)
>Q91G76|Q91G76_IRV6 019R - Chilo iridescent virus (CIV) (Insect iridescent virus type 6)
>Q7ZYE2|Q7ZYE2_XENLA Ercc1-prov protein - Xenopus laevis (African clawed frog)
>Q4SDG1|Q4SDG1_TETNG Chromosome undetermined SCAF14638, whole genome shotgun sequence. - Tetraodon nigroviridis (Green puffer)
>Q0W0X1|Q0W0X1_UNCMA ATP-dependent DNA ligase - Uncultured methanogenic archaeon RC-I
>Q2FR27|Q2FR27_METHJ Exodeoxyribonuclease III - Methanospirillum hungatei (strain JF-1 / DSM 864)
>O26539|O26539_METTH Recombinase - Methanobacterium thermoautotrophicum
>Q5V479|Q5V479_HALMA DNA polymerase IV - Haloarcula marismortui (Halobacterium marismortui)
>Q2FQ00|Q2FQ00_METHJ Crossover junction endodeoxyribonuclease RuvC - Methanospirillum hungatei (strain JF-1 / DSM 864)
>Q2FRQ7|Q2FRQ7_METHJ HhH-GPD - Methanospirillum hungatei (strain JF-1 / DSM 864)
>Q6BXC6|Q6BXC6_DEBHA Debaryomyces hansenii chromosome B of strain CBS767 of Debaryomyces hansenii - Debaryomyces hansenii (Yeast) (Torulaspora hanseni
>Q2TXC6|Q2TXC6_ASPOR Predicted DNA damage inducible protein - Aspergillus oryzae
>Q6CIW8|Q6CIW8_KLULA Kluyveromyces lactis strain NRRL Y-1140 chromosome F of strain NRRL Y-1140 of Kluyveromyces lactis - Kluyveromyces lactis (Yeast)
>Q4WM28|Q4WM28_ASPFU Meiotic recombination protein Mre11 - Aspergillus fumigatus (Sartorya fumigata)
>Q8SR60|Q8SR60_ENCCU Uracil-DNA glycosylase - Encephalitozoon cuniculi
>Q2UEC9|Q2UEC9_ASPOR RNA polymerase II transcription initiation/nucleotide excision repair factor TFIIH - Aspergillus oryzae
>Q8SQX4|Q8SQX4_ENCCU EXONUCLEASE 1 - Encephalitozoon cuniculi
>Q59NG2|Q59NG2_CANAL Potential dsDNA break repair annealing factor - Candida albicans (Yeast)
>Q55GG6|Q55GG6_DICDI DNA excision repair protein - Dictyostelium discoideum (Slime mold)
>Q5CV46|Q5CV46_CRYPV Glycylpeptide N-tetradecanoyltransferase - Cryptosporidium parvum Iowa II
>Q5CJC7|Q5CJC7_CRYHO XPG - Cryptosporidium hominis
>Q23U94|Q23U94_TETTH UvrD/REP helicase family protein - Tetrahymena thermophila SB210
>Q2WC51|Q2WC51_BPK1E Gp24 protein - Bacteriophage K1E
>Q0J1W5|Q0J1W5_ORYSJ Os09g0407600 protein - Oryza sativa subsp. japonica (Rice)
>Q9ZW93|Q9ZW93_ARATH F5A8.5 protein - Arabidopsis thaliana (Mouse-ear cress)
>Q00XY9|Q00XY9_OSTTA Uracil-DNA glycosylase - Ostreococcus tauri
>Q5D892|Q5D892_ARATH Meiotic recombination protein MER3 - Arabidopsis thaliana (Mouse-ear cress)
>Q9FQ08|Q9FQ08_ARATH Ku70-like protein - Arabidopsis thaliana (Mouse-ear cress)
>Q1N0E3|Q1N0E3_9GAMM Single-stranded-DNA-specific exonuclease RecJ - Oceanobacter sp. RED65
>Q8GDP3|Q8GDP3_HELMO DNA repair protein RecN - Heliobacillus mobilis
>A0GFK5|A0GFK5_9BURK RAD55 - Burkholderia phytofirmans PsJN
>A0JRM5|A0JRM5_ARTS2 DNA ligase - Arthrobacter sp. (strain FB24)
>Q0ACS5|Q0ACS5_ALHEH DNA replication and repair protein RecF - Alkalilimnicola ehrlichei (strain MLHE-1)
>Q0YTG5|Q0YTG5_9CHLB Holliday junction resolvase YqgF - Chlorobium ferrooxidans DSM 13031
>Q18XK0|Q18XK0_DESHD Transcriptional regulator, AraC family - Desulfitobacterium hafniense (strain DCB-2)
>Q1H217|Q1H217_METFK ATP-dependent DNA helicase Rep - Methylobacillus flagellatus (strain KT / ATCC 51484 / DSM 6875)
>Q1LST8|Q1LST8_BAUCH Exodeoxyribonuclease V, beta subunit - Baumannia cicadellinicola subsp. Homalodisca coagulata
>Q1NB48|Q1NB48_9SPHN Endonuclease - Sphingomonas sp. SKA58
>Q1YS26|Q1YS26_9GAMM DNA repair protein recO - gamma proteobacterium HTCC2207
>Q4HID5|Q4HID5_CAMCO Methylated-DNA--protein-cysteine methyltransferase - Campylobacter coli RM2228
>A0L8U4|A0L8U4_MAGSM Excinuclease ABC subunit C - Magnetococcus sp. (strain MC-1)
>Q0ANY7|Q0ANY7_MARMM Holliday junction resolvase YqgF - Maricaulis maris (strain MCS10)
>Q1RK76|Q1RK76_RICBR DNA repair protein RadC - Rickettsia bellii (strain RML369-C)
>Q4AEZ0|Q4AEZ0_9CHLB DNA repair protein RadC - Chlorobium phaeobacteroides BS1
>Q18D66|Q18D66_CLOD6 ATP-dependent DNA helicase - Clostridium difficile (strain 630)
>Q1B559|Q1B559_MYCSS DNA-3-methyladenine glycosylase II / DNA-O6-methylguanine--protein-cysteine S-methyltransferase / Transcriptional regulator Ada -
>Q1H3U8|Q1H3U8_METFK Regulatory protein RecX - Methylobacillus flagellatus (strain KT / ATCC 51484 / DSM 6875)
>Q2AD04|Q2AD04_9FIRM DNA recombination protein, RuvA - Halothermothrix orenii H 168
>Q12BA2|Q12BA2_POLSJ UvrD/REP helicase - Polaromonas sp. (strain JS666 / ATCC BAA-500)
>Q4EPC6|Q4EPC6_LISMO Single-stranded-DNA-specific exonuclease RecJ - Listeria monocytogenes str. 1/2a F6854
>Q8KQT0|Q8KQT0_XANCP DNA replication and repair protein recF - Xanthomonas campestris pv. campestris
>Q0BTQ0|Q0BTQ0_GRABC ATP-dependent DNA ligase - Granulobacter bethesdensis (strain ATCC BAA-1260 / CGDNIH1)
>Q1QX22|Q1QX22_CHRSD DNA repair protein RecO - Chromohalobacter salexigens (strain DSM 3043 / ATCC BAA-138 / NCIMB 13768)
>Q6SG79|Q6SG79_9BACT DNA repair protein RecO - uncultured marine bacterium 561
>Q9EUT1|Q9EUT1_STAAU Endonuclease-like protein - Staphylococcus aureus
>A0LGY8|A0LGY8_SYNFM Holliday junction endonuclease RuvC - Syntrophobacter fumaroxidans (strain DSM 10017 / MPOB)
>Q0G478|Q0G478_9RHIZ Excinuclease ABC subunit C - Fulvimarina pelagi HTCC2506
>Q0HXF9|Q0HXF9_SHESR Regulatory protein RecX - Shewanella sp. (strain MR-7)
>Q1D937|Q1D937_MYXXD ATP-dependent DNA helicase, UvrD/REP family - Myxococcus xanthus (strain DK 1622)
>Q1QAP4|Q1QAP4_PSYCK Methylated-DNA--protein-cysteine methyltransferase - Psychrobacter cryohalolentis (strain K5)
>Q1VY38|Q1VY38_9FLAO ATP-dependent helicase - Psychroflexus torquis ATCC 700755
>Q1Z484|Q1Z484_PHOPR RecA regulator RecX - Photobacterium profundum 3TCK
>Q0C109|Q0C109_HYPNA Double-strand break repair helicase AddA - Hyphomonas neptunium (strain ATCC 15444)
>Q3VUD4|Q3VUD4_PROAE Helix-hairpin-helix motif:Phosphoesterase PHP, N-terminal:PHP, C-terminal - Prosthecochloris aestuarii DSM 271
>Q2IM85|Q2IM85_ANADE DNA-directed DNA polymerase - Anaeromyxobacter dehalogenans (strain 2CP-C)
>Q475H3|Q475H3_RALEJ Methylated-DNA-(Protein)-cysteine S-methyltransferase - Ralstonia eutropha (strain JMP134) (Alcaligenes eutrophus)
>Q55977|Q55977_SYNY3 Sll0664 protein - Synechocystis sp. (strain PCC 6803)
>Q8NSA3|Q8NSA3_CORGL Superfamily I DNA and RNA helicases - Corynebacterium glutamicum (Brevibacterium flavum)
>Q2GDU4|Q2GDU4_NEOSM ATP-dependent DNA helicase, UvrD/REP family - Neorickettsia sennetsu (strain Miyayama)
>Q39GA1|Q39GA1_BURS3 DNA-O6-methylguanine--protein-cysteine S-methyltransferase - Burkholderia sp. (strain 383) (Burkholderia cepacia (strain ATCC 177
>Q3JQK3|Q3JQK3_BURP1 Exodeoxyribonuclease III - Burkholderia pseudomallei (strain 1710b)
>Q6ALW7|Q6ALW7_DESPS Related to single-strand DNA-specific exonuclease - Desulfotalea psychrophila
>Q89BX6|Q89BX6_BRAJA Blr8022 protein - Bradyrhizobium japonicum
>Q97EC2|Q97EC2_CLOAB Uncharacterized conserved protein, containing ClpE-like Zn-zinger domain; YACH B.subtilis ortholog - Clostridium acetobutylicum
>Q46QC3|Q46QC3_RALEJ Transcriptional regulator Ada - Ralstonia eutropha (strain JMP134) (Alcaligenes eutrophus)
>Q47Q31|Q47Q31_THEFY Endonuclease V - Thermobifida fusca (strain YX)
>Q67LV6|Q67LV6_SYMTH Protein recA - Symbiobacterium thermophilum
>Q8AA08|Q8AA08_BACTN ATP-dependent DNA helicase - Bacteroides thetaiotaomicron
>Q2SMB7|Q2SMB7_HAHCH A/G-specific adenine glycosylase - Hahella chejuensis (strain KCTC 2396)
>Q2SZ53|Q2SZ53_BURTA Crossover junction endodeoxyribonuclease RuvC - Burkholderia thailandensis (strain E264 / ATCC 700388 / DSM 13276 / CIP 106301)
>Q48A24|Q48A24_COLP3 DNA mismatch repair protein MutL - Colwellia psychrerythraea (strain 34H / ATCC BAA-681) (Vibrio psychroerythus)
>Q89T73|Q89T73_BRAJA Protein recA - Bradyrhizobium japonicum
>Q8R759|Q8R759_THETN Transcription-repair coupling factor-superfamily II helicase - Thermoanaerobacter tengcongensis
>Q97DK7|Q97DK7_CLOAB Excinuclease ABC, subunit C - Clostridium acetobutylicum
>Q2IGI3|Q2IGI3_ANADE Formamidopyrimidine-DNA glycosylase / DNA-(Apurinic or apyrimidinic site) lyase - Anaeromyxobacter dehalogenans (strain 2CP-C)
>Q48LX9|Q48LX9_PSE14 ATP-binding protein - Pseudomonas syringae pv. phaseolicola (strain 1448A / Race 6)
>Q8REF7|Q8REF7_FUSNN ATP-dependent nuclease subunit A - Fusobacterium nucleatum subsp. nucleatum
>Q2W5Y8|Q2W5Y8_MAGMM Holliday junction resolvase - Magnetospirillum magneticum (strain AMB-1 / ATCC 700264)
>Q5WF35|Q5WF35_BACSK ATP-dependent DNA helicase - Bacillus clausii (strain KSM-K16)
>Q73PE5|Q73PE5_TREDE Regulatory protein RecX - Treponema denticola
>Q8RH55|Q8RH55_FUSNN Endonuclease III - Fusobacterium nucleatum subsp. nucleatum
>Q2G9R8|Q2G9R8_NOVAD A/G-specific DNA-adenine glycosylase - Novosphingobium aromaticivorans (strain DSM 12444)
>Q5GT34|Q5GT34_WOLTR Holliday junction resolvasome, DNA-binding subunit, RuvA - Wolbachia sp. subsp. Brugia malayi (strain TRS)
>Q5NPR3|Q5NPR3_ZYMMO Recombinational DNA repair protein - Zymomonas mobilis
>Q6MJQ7|Q6MJQ7_BDEBA DNA repair protein radA - Bdellovibrio bacteriovorus
>Q8PFN7|Q8PFN7_XANAC DNA helicase - Xanthomonas axonopodis pv. citri
>Q8YRK7|Q8YRK7_ANASP All3439 protein - Anabaena sp. (strain PCC 7120)
>Q9PKH5|Q9PKH5_CHLMU UvrD/REP helicase family protein - Chlamydia muridarum
>Q9RXF9|Q9RXF9_DEIRA Exodeoxyribonuclease III - Deinococcus radiodurans
>Q9JRT9|Q9JRT9_NEIMB Pilin gene inverting protein PivNM-1B - Neisseria meningitidis serogroup B
>Q4PR36|Q4PR36_CRIGR Brca2 - Cricetulus griseus (Chinese hamster)
>Q99PF3|Q99PF3_RAT APEX - Rattus norvegicus (Rat)
>Q3UI88|Q3UI88_MOUSE 17 days pregnant adult female amnion cDNA, RIKEN full-length enriched library, clone:I920089C24 product:Fanconi anemia, complemen
>Q84454|Q84454_PBCV1 A134L protein - Paramecium bursaria Chlorella virus 1 (PBCV-1)
>Q4SZZ7|Q4SZZ7_TETNG Chromosome undetermined SCAF11427, whole genome shotgun sequence. - Tetraodon nigroviridis (Green puffer)
>Q4RLZ8|Q4RLZ8_TETNG Chromosome 10 SCAF15019, whole genome shotgun sequence. - Tetraodon nigroviridis (Green puffer)
>O27804|O27804_METTH Conserved protein - Methanobacterium thermoautotrophicum
>Q97CQ6|Q97CQ6_THEVO Exodeoxyribonuclease - Thermoplasma volcanium
>Q8TNH8|Q8TNH8_METAC Predicted protein - Methanosarcina acetivorans
>Q759A8|Q759A8_ASHGO ADR369Cp - Ashbya gossypii (Yeast) (Eremothecium gossypii)
>Q755Y1|Q755Y1_ASHGO AER387Cp - Ashbya gossypii (Yeast) (Eremothecium gossypii)
>Q7S6F7|Q7S6F7_NEUCR Mating-type switching protein swi10 - Neurospora crassa
>Q6FNR0|Q6FNR0_CANGA Candida glabrata strain CBS138 chromosome J complete sequence - Candida glabrata (Yeast) (Torulopsis glabrata)
>Q8N5Q6|Q8N5Q6_HUMAN PMS2 protein - Homo sapiens (Human)
>Q7PSN9|Q7PSN9_ANOGA AGAP011337-PA - Anopheles gambiae str. PEST
>A0CGR6|A0CGR6_PARTE Chromosome undetermined scaffold_18, whole genome shotgun sequence - Paramecium tetraurelia
>Q54XR0|Q54XR0_DICDI SAP DNA-binding domain-containing protein - Dictyostelium discoideum (Slime mold)
>Q86G82|Q86G82_PLAFA DNA mismatch repair enzyme - Plasmodium falciparum
>Q5CU14|Q5CU14_CRYPV PMS1'MutL family ATpase' - Cryptosporidium parvum Iowa II
>Q9VYV4|Q9VYV4_DROME CG2446-PA, isoform A - Drosophila melanogaster (Fruit fly)
>Q56BY1|Q56BY1_9CAUD DenA endonuclease II - Enterobacteria phage RB43
>Q6JDV7|Q6JDV7_ARATH DNA-directed polymerase kappa - Arabidopsis thaliana (Mouse-ear cress)
>O65251|O65251_ARATH F21E10.3 protein - Arabidopsis thaliana (Mouse-ear cress)
>Q0GKU4|Q0GKU4_BRACM Cryptochrome 1 protein - Brassica campestris (Field mustard)
>Q019Z4|Q019Z4_OSTTA Cryptochrome-like protein 1 - Ostreococcus tauri
>Q0K935|Q0K935_RALEH ATP-dependent exoDNAse - Ralstonia eutropha (strain ATCC 17699 / H16 / DSM 428 / Stanier 337) (Cupriavidus necator (strain ATCC 1
>Q0YGG9|Q0YGG9_9DELT Apurinic endonuclease - Geobacter sp. FRC-32
>Q1QVH8|Q1QVH8_CHRSD Mutator mutT protein - Chromohalobacter salexigens (strain DSM 3043 / ATCC BAA-138 / NCIMB 13768)
>Q41DV9|Q41DV9_9BACI DNA repair protein RadC - Exiguobacterium sibiricum 255-15
>Q0BZ49|Q0BZ49_HYPNA UvrD/REP helicase domain protein - Hyphomonas neptunium (strain ATCC 15444)
>Q0EXX1|Q0EXX1_9PROT Recombination protein RecR - Mariprofundus ferrooxydans PV-1
>Q18B72|Q18B72_CLOD6 DNA repair protein - Clostridium difficile (strain 630)
>Q1GU85|Q1GU85_SPHAL DNA repair protein RadC - Sphingopyxis alaskensis (Sphingomonas alaskensis)
>Q1N1I3|Q1N1I3_9GAMM Uracil-DNA glycosylase - Oceanobacter sp. RED65
>Q8GE41|Q8GE41_HELMO DNA mismatch repair protein MutL - Heliobacillus mobilis
>A0H192|A0H192_9CHLR ATP-dependent DNA helicase RecG - Chloroflexus aggregans DSM 9485
>Q11R79|Q11R79_CYTH3 ATP-dependent DNA ligase - Cytophaga hutchinsonii (strain ATCC 33406 / NCIMB 9469)
>Q186Y0|Q186Y0_CLOD6 Methylated-DNA--protein-cysteine methyltransferase 2 - Clostridium difficile (strain 630)
>A0LW46|A0LW46_ACIC1 Methylated-DNA--protein-cysteine methyltransferase - Acidothermus cellulolyticus (strain ATCC 43068 / 11B)
>Q2ZYH3|Q2ZYH3_STRSU Endonuclease III/Nth - Streptococcus suis 89/1591
>Q41F83|Q41F83_9BACI Regulatory protein RecX - Exiguobacterium sibiricum 255-15
>Q41GV3|Q41GV3_9BACI Recombination protein U - Exiguobacterium sibiricum 255-15
>Q1AW13|Q1AW13_RUBXD DNA repair protein RecN - Rubrobacter xylanophilus (strain DSM 9941 / NBRC 16129)
>Q1V0I7|Q1V0I7_9RICK Aspartate transaminase - Candidatus Pelagibacter ubique HTCC1002
>Q2BKD8|Q2BKD8_9GAMM ATP-dependent exoDNAse beta subunit - Neptuniibacter caesariensis
>Q0AN70|Q0AN70_MARMM Excinuclease ABC, C subunit domain protein - Maricaulis maris (strain MCS10)
>Q15XX8|Q15XX8_PSEA6 UvrD/REP helicase - Pseudoalteromonas atlantica (strain T6c / BAA-1087)
>A0J858|A0J858_9GAMM 6-phosphogluconate dehydrogenase, NAD-binding - Shewanella woodyi ATCC 51908
>Q18AN9|Q18AN9_CLOD6 ATP-dependent nuclease subunit A - Clostridium difficile (strain 630)
>Q1IKH7|Q1IKH7_ACIBL DNA helicase/exodeoxyribonuclease V, subunit A - Acidobacteria bacterium (strain Ellin345)
>Q4E9T4|Q4E9T4_9RICK Excinuclease ABC, B subunit - Wolbachia endosymbiont of Drosophila ananassae
>Q4HPB7|Q4HPB7_CAMUP Single-stranded-DNA-specific exonuclease RecJ - Campylobacter upsaliensis RM3195
>Q6WB38|Q6WB38_ALCFA DNA repair protein - Alcaligenes faecalis
>A0HGG4|A0HGG4_COMTE UMUC-like DNA-repair protein - Comamonas testosteroni KF-1
>Q03R16|Q03R16_LACBA DNA repair protein - Lactobacillus brevis (strain ATCC 367 / JCM 1170)
>Q086F2|Q086F2_SHEFN DNA repair protein RadA - Shewanella frigidimarina (strain NCIMB 400)
>Q6M4L4|Q6M4L4_CORGL Superfamily I DNA or RNA helicase - Corynebacterium glutamicum (Brevibacterium flavum)
>Q1NK67|Q1NK67_9DELT DNA repair protein RecN - delta proteobacterium MLMS-1
>Q2J6J7|Q2J6J7_FRASC UvrD/REP helicase - Frankia sp. (strain CcI3)
>Q2SYY2|Q2SYY2_BURTA Mismatch repair protein MutL - Burkholderia thailandensis (strain E264 / ATCC 700388 / DSM 13276 / CIP 106301)
>Q4FNW5|Q4FNW5_PELUB Deoxyribodipyrimidine photolyase-related protein - Pelagibacter ubique
>Q7NAN3|Q7NAN3_MYCGA RuvB - Mycoplasma gallisepticum
>Q8EPS6|Q8EPS6_OCEIH Conjugation transfer protein - Oceanobacillus iheyensis
>Q3ZY07|Q3ZY07_DEHSC DNA repair protein RecN - Dehalococcoides sp. (strain CBDB1)
>Q5SJL0|Q5SJL0_THET8 ATP-dependent DNA helicase - Thermus thermophilus (strain HB8 / ATCC 27634 / DSM 579)
>Q8NNQ8|Q8NNQ8_CORGL DNA polymerase III alpha subunit - Corynebacterium glutamicum (Brevibacterium flavum)
>Q9A2L9|Q9A2L9_CAUCR Helicase, UvrD/Rep family - Caulobacter crescentus (Caulobacter vibrioides)
>O51552|O51552_BORBU Rep helicase, single-stranded DNA-dependent ATPase - Borrelia burgdorferi (Lyme disease spirochete)
>O67909|O67909_AQUAE Single-strand-DNA-specific exonuclease RecJ - Aquifex aeolicus
>Q2GFY2|Q2GFY2_EHRCR Endonuclease III - Ehrlichia chaffeensis (strain Arkansas)
>Q3JIW1|Q3JIW1_BURP1 ATP-dependent DNA ligase - Burkholderia pseudomallei (strain 1710b)
>Q3JNW4|Q3JNW4_BURP1 ATP-dependent DNA helicase RecG - Burkholderia pseudomallei (strain 1710b)
>Q5NLV9|Q5NLV9_ZYMMO A/G-specific DNA glycosylase - Zymomonas mobilis
>Q6AFN0|Q6AFN0_LEIXX ATP-dependent DNA helicase II - Leifsonia xyli subsp. xyli
>Q83G19|Q83G19_TROWT DNA helicase II - Tropheryma whipplei (strain Twist) (Whipple's bacillus)
>Q3ABT7|Q3ABT7_CARHZ DNA polymerase, X family - Carboxydothermus hydrogenoformans (strain Z-2901 / DSM 6008)
>Q3IYV3|Q3IYV3_RHOS4 DNA mismatch repair protein MutL - Rhodobacter sphaeroides (strain ATCC 17023 / 2.4.1 / NCIB 8253 / DSM 158)
>Q5HY14|Q5HY14_GLUOX DNA helicase II UvrD - Gluconobacter oxydans (Gluconobacter suboxydans)
>Q8RAM1|Q8RAM1_THETN Single-stranded DNA-specific exonuclease - Thermoanaerobacter tengcongensis
>Q9CI35|Q9CI35_LACLA 6-O-methylguanine-DNA methyltransferase - Lactococcus lactis subsp. lactis (Streptococcus lactis)
>Q47QY3|Q47QY3_THEFY DNA-directed DNA polymerase - Thermobifida fusca (strain YX)
>Q8EBW1|Q8EBW1_SHEON Deoxyribodipyrimidine photolyase - Shewanella oneidensis
>Q8P6K3|Q8P6K3_XANCP Polymerase V subunit - Xanthomonas campestris pv. campestris
>Q2RH98|Q2RH98_MOOTA DNA-(Apurinic or apyrimidinic site) lyase / endonuclease III - Moorella thermoacetica (strain ATCC 39073)
>Q2SWT7|Q2SWT7_BURTA Transcription-repair coupling factor - Burkholderia thailandensis (strain E264 / ATCC 700388 / DSM 13276 / CIP 106301)
>Q46H13|Q46H13_PROMT DNA replication and repair protein RecO - Prochlorococcus marinus (strain NATL2A)
>Q4QLB6|Q4QLB6_HAEI8 DNA ligase - Haemophilus influenzae (strain 86-028NP)
>Q5NL30|Q5NL30_ZYMMO ATPase - Zymomonas mobilis
>Q6F6Z5|Q6F6Z5_ACIAD Catabolite repression control protein - Acinetobacter sp. (strain ADP1)
>Q7VGH0|Q7VGH0_HELHP Single-stranded DNA-specific exonuclease - Helicobacter hepaticus
>Q044S5|Q044S5_LACGA Holliday junction resolvase - Lactobacillus gasseri (strain ATCC 33323 / DSM 20243)
>Q6UDG6|Q6UDG6_9ALPH Uracil-DNA glycosylase - Psittacid herpesvirus 1
>Q4T7D4|Q4T7D4_TETNG Chromosome undetermined SCAF8136, whole genome shotgun sequence. - Tetraodon nigroviridis (Green puffer)
>Q4SSV2|Q4SSV2_TETNG Chromosome undetermined SCAF14347, whole genome shotgun sequence. - Tetraodon nigroviridis (Green puffer)
>Q7ZZU5|Q7ZZU5_XENLA PCNA-like DNA checkpoint protein Rad9 - Xenopus laevis (African clawed frog)
>Q64AR9|Q64AR9_9ARCH DNA helicase II - uncultured archaeon GZfos29E12
>Q6L0L9|Q6L0L9_PICTO Endonuclease III - Picrophilus torridus
>Q97AJ2|Q97AJ2_THEVO Endonuclease III - Thermoplasma volcanium
>Q8TPP2|Q8TPP2_METAC Helicase - Methanosarcina acetivorans
>Q6FK13|Q6FK13_CANGA Candida glabrata strain CBS138 chromosome M complete sequence - Candida glabrata (Yeast) (Torulopsis glabrata)
>Q9P8Q0|Q9P8Q0_CANAL Ntg1 - Candida albicans (Yeast)
>Q36580|Q36580_NEUCR Intronic URF - Neurospora crassa
>Q1ZXG5|Q1ZXG5_DICDI BRCT domain-containing protein - Dictyostelium discoideum (Slime mold)
>Q23DL8|Q23DL8_TETTH FAD binding domain of DNA photolyase family protein - Tetrahymena thermophila SB210
>Q24443|Q24443_DROME Photolyase - Drosophila melanogaster (Fruit fly)
>Q7RII3|Q7RII3_PLAYO Drosophila melanogaster LD09551p - Plasmodium yoelii yoelii
>Q16EJ4|Q16EJ4_AEDAE Tyrosyl-dna phosphodiesterase - Aedes aegypti (Yellowfever mosquito)
>Q7QFQ8|Q7QFQ8_ANOGA AGAP000623-PA - Anopheles gambiae str. PEST
>Q9VYA5|Q9VYA5_DROME CG12176-PA - Drosophila melanogaster (Fruit fly)
>Q9U776|Q9U776_TRYCR Uracil-DNA glycosylase - Trypanosoma cruzi
>Q8HZQ1|Q8HZQ1_PANTR Breast cancer 2 - Pan troglodytes (Chimpanzee)
>Q8HAF1|Q8HAF1_BPST6 Rus - Bacteriophage ST64T
>Q015N2|Q015N2_OSTTA DNA-directed polymerase kappa; AtPOLK - Ostreococcus tauri
>Q019C4|Q019C4_OSTTA DNA deoxyribodipyrimid - Ostreococcus tauri
>Q6L9M0|Q6L9M0_ORYSJ DNA polymerase lambda - Oryza sativa subsp. japonica (Rice)
>Q00UT2|Q00UT2_OSTTA Beta-fructofuranosidase - Ostreococcus tauri
>Q01S04|Q01S04_SOLUE Excinuclease ABC subunit C precursor - Solibacter usitatus (strain Ellin6076)
>Q087D0|Q087D0_SHEFN Deoxyribodipyrimidine photo-lyase type I - Shewanella frigidimarina (strain NCIMB 400)
>Q162D1|Q162D1_ROSDO DNA repair protein RadC - Roseobacter denitrificans (strain ATCC 33942 / OCh 114) (Erythrobacter sp. (strain OCh 114)) (Roseobact
>Q190E5|Q190E5_DESHD ATP-dependent DNA helicase RecG - Desulfitobacterium hafniense (strain DCB-2)
>Q1V5N1|Q1V5N1_VIBAL RecA regulator RecX - Vibrio alginolyticus 12G01
>Q1VPJ7|Q1VPJ7_9FLAO Predicted endonuclease containing a URI domain - Psychroflexus torquis ATCC 700755
>Q3ETL1|Q3ETL1_BACTI DNA repair protein recN - Bacillus thuringiensis serovar israelensis ATCC 35646
>Q301S7|Q301S7_STRSU Excinuclease ABC, C subunit - Streptococcus suis 89/1591
>Q4V0U2|Q4V0U2_BACCZ Phosphohydrolase, MutT/Nudix family protein - Bacillus cereus (strain ZK / E33L)
>Q027B7|Q027B7_SOLUE DNA helicase/exodeoxyribonuclease V, subunit A - Solibacter usitatus (strain Ellin6076)
>Q1K0K4|Q1K0K4_DESAC UvrD/REP helicase - Desulfuromonas acetoxidans DSM 684
>Q1YSX7|Q1YSX7_9GAMM DNA repair protein RecN - gamma proteobacterium HTCC2207
>A0FWR6|A0FWR6_9BURK Holliday junction resolvase YqgF - Burkholderia phymatum STM815
>Q057F4|Q057F4_BUCCC Exodeoxyribonuclease V, a chain - Buchnera aphidicola subsp. Cinara cedri
>Q0A8K6|Q0A8K6_ALHEH Regulatory protein RecX - Alkalilimnicola ehrlichei (strain MLHE-1)
>Q1B0F6|Q1B0F6_MYCSS DNA ligase - Mycobacterium sp. (strain MCS)
>Q1II03|Q1II03_ACIBL Deoxyribodipyrimidine photo-lyase type II - Acidobacteria bacterium (strain Ellin345)
>Q2N869|Q2N869_ERYLH DNA repair protein RadC - Erythrobacter litoralis (strain HTCC2594)
>Q4C994|Q4C994_CROWT UvrD/REP helicase - Crocosphaera watsonii
>A0JS00|A0JS00_ARTS2 Exodeoxyribonuclease III - Arthrobacter sp. (strain FB24)
>Q03RJ8|Q03RJ8_LACBA DNA-(Apurinic or apyrimidinic site) lyase / Formamidopyrimidine-DNA glycosylase - Lactobacillus brevis (strain ATCC 367 / JCM 117
>Q03W49|Q03W49_LEUMM DNA helicase/exodeoxyribonuclease V, subunit A - Leuconostoc mesenteroides subsp. mesenteroides (strain ATCC 8293 / NCDO 523)
>Q0C0S5|Q0C0S5_HYPNA Single-stranded-DNA-specific exonuclease RecJ - Hyphomonas neptunium (strain ATCC 15444)
>Q1QEQ6|Q1QEQ6_PSYCK DNA repair protein RecN - Psychrobacter cryohalolentis (strain K5)
>Q1VWT5|Q1VWT5_9FLAO DNA glycosylase - Psychroflexus torquis ATCC 700755
>Q2VIT5|Q2VIT5_9PROT ATP-dependent DNA ligase - Arcobacter butzleri
>Q2ZZ29|Q2ZZ29_STRSU DNA glycosylase - Streptococcus suis 89/1591
>Q9RFP4|Q9RFP4_MYCFE DNA glycosylase - Mycoplasma fermentans
>Q04E25|Q04E25_OENOB Uracil-DNA glycosylase - Oenococcus oeni (strain BAA-331 / PSU-1)
>Q0TUA4|Q0TUA4_CLOP1 Methylated-DNA-[protein]-cysteine S-methyltransferase - Clostridium perfringens (strain ATCC 13124 / NCTC 8237 / Type A)
>Q18S53|Q18S53_DESHD UMUC-like DNA-repair protein - Desulfitobacterium hafniense (strain DCB-2)
>Q1MQN6|Q1MQN6_LAWIP DNA glycosylase - Lawsonia intracellularis (strain PHE/MN1-00)
>Q1QV31|Q1QV31_CHRSD Excinuclease ABC, C subunit-like protein - Chromohalobacter salexigens (strain DSM 3043 / ATCC BAA-138 / NCIMB 13768)
>Q2B8R5|Q2B8R5_9BACI Orf-235-like protein - Bacillus sp. NRRL B-14911
>Q4AMS5|Q4AMS5_9CHLB Endonuclease III/Nth - Chlorobium phaeobacteroides BS1
>Q4IXY0|Q4IXY0_AZOVI Regulatory protein RecX - Azotobacter vinelandii AvOP
>A0HGJ4|A0HGJ4_COMTE DNA repair protein RecO - Comamonas testosteroni KF-1
>Q0RV92|Q0RV92_RHOSR ATP-dependent DNA ligase - Rhodococcus sp. (strain RHA1)
>Q1MSE6|Q1MSE6_LAWIP O-6-alkylguanine-DNA/cysteine-protein methyltransferase - Lawsonia intracellularis (strain PHE/MN1-00)
>Q1ZFY8|Q1ZFY8_9GAMM DNA repair protein RadA - Psychromonas sp. CNPT3
>Q2BC22|Q2BC22_9BACI Methylphosphotriester-DNA alkyltransferase - Bacillus sp. NRRL B-14911
>Q3Y2X8|Q3Y2X8_ENTFC UvrD/REP helicase - Enterococcus faecium DO
>Q5YL25|Q5YL25_AERHY ADA regulatory protein - Aeromonas hydrophila
>Q15QV0|Q15QV0_PSEA6 Type II secretion system protein E - Pseudoalteromonas atlantica (strain T6c / BAA-1087)
>Q28NI6|Q28NI6_JANSC Deoxyribodipyrimidine photo-lyase family protein - Jannaschia sp. (strain CCS1)
>Q8CZY3|Q8CZY3_YERPE DNA helicase, ATP-dependent dsDNA/ssDNA exonuclease V subunit, ssDNA endonuclease - Yersinia pestis
>Q2L1Q9|Q2L1Q9_BORA1 Excinuclease - Bordetella avium (strain 197N)
>Q31F09|Q31F09_THICR ATP dependent DNA ligase, central - Thiomicrospira crunogena (strain XCL-2)
>Q5L1F0|Q5L1F0_GEOKA Methylated-DNA-protein-cysteine S-methyltransferase - Geobacillus kaustophilus
>Q3SKL4|Q3SKL4_THIDA DNA ligase, ATP-dependent precursor - Thiobacillus denitrificans (strain ATCC 25259)
>Q483A3|Q483A3_COLP3 Transcription-repair coupling factor - Colwellia psychrerythraea (strain 34H / ATCC BAA-681) (Vibrio psychroerythus)
>Q73D70|Q73D70_BACC1 Single-stranded-DNA-specific exonuclease RecJ - Bacillus cereus (strain ATCC 10987)
>Q7NPX9|Q7NPX9_CHRVO DNA-damage-inducible protein P - Chromobacterium violaceum
>Q634F1|Q634F1_BACCZ Exodeoxyribonuclease V, alpha subunit - Bacillus cereus (strain ZK / E33L)
>Q87W28|Q87W28_PSESM UvrD/REP helicase family protein - Pseudomonas syringae pv. tomato
>Q8DLE3|Q8DLE3_SYNEL Tll0552 protein - Synechococcus elongatus (Thermosynechococcus elongatus)
>Q8EWQ4|Q8EWQ4_MYCPE DNA-damage repair protein MucB - Mycoplasma penetrans
>Q2LRR3|Q2LRR3_SYNAS Transcription-repair coupling factor - Syntrophus aciditrophicus (strain SB)
>Q5NPW5|Q5NPW5_ZYMMO Flagellar motor component - Zymomonas mobilis
>Q7UFL3|Q7UFL3_RHOBA Deoxyribodipyrimidine photolyase - Rhodopirellula baltica
>Q98R54|Q98R54_MYCPU EXCINUCLEASE ABC SUBUNIT C - Mycoplasma pulmonis
>Q9K8M6|Q9K8M6_BACHD ATP-dependent nuclease subunit A - Bacillus halodurans
>Q2RHP0|Q2RHP0_MOOTA PHP-like - Moorella thermoacetica (strain ATCC 39073)
>Q3MD88|Q3MD88_ANAVT UvrD/REP helicase - Anabaena variabilis (strain ATCC 29413 / PCC 7937)
>Q83C37|Q83C37_COXBU DNA repair protein RecN - Coxiella burnetii
>O66636|O66636_AQUAE Endonuclease III - Aquifex aeolicus
>Q38X69|Q38X69_LACSS ATP-dependent exonuclease, subunit A - Lactobacillus sakei subsp. sakei (strain 23K)
>Q3AC34|Q3AC34_CARHZ ATP-dependent DNA helicase RecG - Carboxydothermus hydrogenoformans (strain Z-2901 / DSM 6008)
>Q60AJ6|Q60AJ6_METCA A/G-specific adenine glycosylase - Methylococcus capsulatus
>Q6AD55|Q6AD55_LEIXX ATP-dependent DNA helicase II - Leifsonia xyli subsp. xyli
>Q8R6G4|Q8R6G4_FUSNN ATP-dependent DNA helicase recG - Fusobacterium nucleatum subsp. nucleatum
>Q97JY0|Q97JY0_CLOAB ATP-dependent DNA helicase, uvrD-like - Clostridium acetobutylicum
>Q9RRQ0|Q9RRQ0_DEIRA Endonuclease III - Deinococcus radiodurans
>Q9RVC4|Q9RVC4_DEIRA DNA repair protein radA - Deinococcus radiodurans
>Q39QN8|Q39QN8_GEOMG UvrD/REP helicase - Geobacter metallireducens (strain GS-15 / ATCC 53774 / DSM 7210)
>Q83E86|Q83E86_COXBU Methylated-DNA--protein-cysteine S-methyltransferase - Coxiella burnetii
>Q8NMA7|Q8NMA7_CORGL A/G-specific DNA glycosylase - Corynebacterium glutamicum (Brevibacterium flavum)
>Q8C5X6|Q8C5X6_MOUSE Adult male testis cDNA, RIKEN full-length enriched library, clone:4930584I03 product:flap structure specific endonuclease 1, full
>Q0GNI5|Q0GNI5_9ZZZZ Smu18B - uncultured organism
>Q4SA56|Q4SA56_TETNG Chromosome 12 SCAF14692, whole genome shotgun sequence. - Tetraodon nigroviridis (Green puffer)
>Q4RE24|Q4RE24_TETNG Chromosome 10 SCAF15143, whole genome shotgun sequence - Tetraodon nigroviridis (Green puffer)
>Q4RXS2|Q4RXS2_TETNG Chromosome 11 SCAF14979, whole genome shotgun sequence. - Tetraodon nigroviridis (Green puffer)
>Q28C93|Q28C93_XENTR X-ray repair complementing defective repair in Chinese hamster cells 4 - Xenopus tropicalis (Western clawed frog) (Silurana tropi
>Q97VY1|Q97VY1_SULSO Deoxyribodipyrimidine photolyase - Sulfolobus solfataricus
>Q9YA35|Q9YA35_AERPE Endonuclease IV - Aeropyrum pernix
>Q4WHA0|Q4WHA0_ASPFU Uracil-DNA glycosylase - Aspergillus fumigatus (Sartorya fumigata)
>Q0C9B1|Q0C9B1_ASPTN High-affinity nickel transport protein - Aspergillus terreus (strain NIH 2624)
>Q2U683|Q2U683_ASPOR Predicted protein - Aspergillus oryzae
>Q755U7|Q755U7_ASHGO AER421Wp - Ashbya gossypii (Yeast) (Eremothecium gossypii)
>Q02691|Q02691_PODAN GIY COI i14 grp IB protein - Podospora anserina
>Q6CR33|Q6CR33_KLULA Kluyveromyces lactis strain NRRL Y-1140 chromosome D of strain NRRL Y-1140 of Kluyveromyces lactis - Kluyveromyces lactis (Yeast)
>Q950P2|Q950P2_9FUNG Orf378 - Rhizophydium sp. 136
>Q245I3|Q245I3_TETTH UvrD/REP helicase family protein - Tetrahymena thermophila SB210
>Q54KD8|Q54KD8_DICDI MutL DNA mismatch repair protein - Dictyostelium discoideum (Slime mold)
>Q9VT40|Q9VT40_DROME CG6754-PB - Drosophila melanogaster (Fruit fly)
>Q5BYF2|Q5BYF2_SCHJA SJCHGC07422 protein - Schistosoma japonicum (Blood fluke)
>Q5DH11|Q5DH11_SCHJA SJCHGC07056 protein - Schistosoma japonicum (Blood fluke)
>Q7QH12|Q7QH12_ANOGA AGAP010984-PA - Anopheles gambiae str. PEST
>A1ZAU6|A1ZAU6_DROME CG4853-PA, isoform A - Drosophila melanogaster (Fruit fly)
>Q5CX40|Q5CX40_CRYPV ERCC1 excision repair 1; C-terminal HhH domain - Cryptosporidium parvum Iowa II
>Q9W0P2|Q9W0P2_DROME CG12189-PA - Drosophila melanogaster (Fruit fly)
>Q76XG6|Q76XG6_9CAUD DNA ligase - Enterobacteria phage RB49
>Q9LPR7|Q9LPR7_ARATH F11F12.23 protein - Arabidopsis thaliana (Mouse-ear cress)
>Q015X2|Q015X2_OSTTA DNA polymerase iota/DNA damage inducible protein - Ostreococcus tauri
>Q00VM2|Q00VM2_OSTTA Ubiquitin carrier protein - Ostreococcus tauri
>Q01A60|Q01A60_OSTTA APEX nuclease - Ostreococcus tauri
>O48585|O48585_ARATH T19K24.14 protein - Arabidopsis thaliana (Mouse-ear cress)
>Q9ZRV4|Q9ZRV4_ARATH MLH1 protein - Arabidopsis thaliana (Mouse-ear cress)
>A0HLD4|A0HLD4_COMTE Exodeoxyribonuclease V, beta subunit - Comamonas testosteroni KF-1
>Q0FZV3|Q0FZV3_9RHIZ DNA helicase II - Fulvimarina pelagi HTCC2506
>Q0YE80|Q0YE80_9DELT DNA glycosylase - Geobacter sp. FRC-32
>Q0YGH7|Q0YGH7_9DELT Exodeoxyribonuclease V, beta subunit - Geobacter sp. FRC-32
>Q1MXX1|Q1MXX1_9GAMM Exonuclease III - Oceanobacter sp. RED65
>Q2BA54|Q2BA54_9BACI Superfamily I DNA helicase - Bacillus sp. NRRL B-14911
>Q9ZIM3|Q9ZIM3_LISMO Transcription-repair coupling factor - Listeria monocytogenes
>Q07H98|Q07H98_RHOP5 Holliday junction DNA helicase RuvB - Rhodopseudomonas palustris (strain BisA53)
>Q1D7M2|Q1D7M2_MYXXD Endonuclease III - Myxococcus xanthus (strain DK 1622)
>Q1GQ77|Q1GQ77_SPHAL DNA repair protein RadC - Sphingopyxis alaskensis (Sphingomonas alaskensis)
>Q1ITU2|Q1ITU2_ACIBL Regulatory protein RecX - Acidobacteria bacterium (strain Ellin345)
>Q3CHQ6|Q3CHQ6_THEET DNA mismatch repair protein - Thermoanaerobacter ethanolicus ATCC 33223
>A0H5E0|A0H5E0_9CHLR Transcription-repair coupling factor - Chloroflexus aggregans DSM 9485
>Q0AX85|Q0AX85_SYNWW DNA-directed DNA polymerase - Syntrophomonas wolfei subsp. wolfei (strain Goettingen)
>Q0TSJ9|Q0TSJ9_CLOP1 Endodeoxyribonuclease RusA family protein - Clostridium perfringens (strain ATCC 13124 / NCTC 8237 / Type A)
>Q1JVH0|Q1JVH0_DESAC DNA repair protein RadC precursor - Desulfuromonas acetoxidans DSM 684
>Q210V5|Q210V5_RHOPB UvrD/REP helicase - Rhodopseudomonas palustris (strain BisB18)
>Q6W1H3|Q6W1H3_RHISN ATP-dependent DNA ligase - Rhizobium sp. (strain NGR234)
>A0L8H8|A0L8H8_MAGSM DNA repair protein RecN - Magnetococcus sp. (strain MC-1)
>Q0EXM8|Q0EXM8_9PROT TPR domain protein - Mariprofundus ferrooxydans PV-1
>Q0FDK2|Q0FDK2_9PROT UMUC-like DNA-repair protein - alpha proteobacterium HTCC2255
>Q11ZE8|Q11ZE8_POLSJ UvrD/REP helicase - Polaromonas sp. (strain JS666 / ATCC BAA-500)
>Q3VTE5|Q3VTE5_PROAE Deoxyribodipyrimidine photolyase - Prosthecochloris aestuarii DSM 271
>Q042G2|Q042G2_LACGA Uracil-DNA glycosylase - Lactobacillus gasseri (strain ATCC 33323 / DSM 20243)
>Q1WRW1|Q1WRW1_LACS1 DNA helicase - Lactobacillus salivarius subsp. salivarius (strain UCC118)
>Q6QHL0|Q6QHL0_ALCDE TraK - Alcaligenes denitrificans (Achromobacter denitrificans)
>Q0BDK0|Q0BDK0_BURCM Deoxyribodipyrimidine photo-lyase type I - Burkholderia cepacia (strain ATCC 53795 / AMMD)
>Q1GSN7|Q1GSN7_SPHAL Excinuclease ABC, C subunit-like protein - Sphingopyxis alaskensis (Sphingomonas alaskensis)
>Q1IJA4|Q1IJA4_ACIBL Nucleotidyltransferase/DNA polymerase involved in DNA repair-like - Acidobacteria bacterium (strain Ellin345)
>Q1MPV5|Q1MPV5_LAWIP Recombinational DNA repair protein - Lawsonia intracellularis (strain PHE/MN1-00)
>Q1VN24|Q1VN24_9FLAO Deoxyribodipyrimidine photolyase - Psychroflexus torquis ATCC 700755
>Q01TU5|Q01TU5_SOLUE Endonuclease IV - Solibacter usitatus (strain Ellin6076)
>Q0YUJ9|Q0YUJ9_9CHLB Regulatory protein RecX - Chlorobium ferrooxidans DSM 13031
>Q9RHL8|Q9RHL8_ACTAC DNase - Actinobacillus actinomycetemcomitans (Haemophilus actinomycetemcomitans)
>Q39TZ2|Q39TZ2_GEOMG DNA mismatch repair protein MutL - Geobacter metallireducens (strain GS-15 / ATCC 53774 / DSM 7210)
>Q3A3S4|Q3A3S4_PELCD Nucleotidyltransferase/DNA polymerase - Pelobacter carbinolicus (strain DSM 2380 / Gra Bd 1)
>Q5HMU4|Q5HMU4_STAEQ DNA ligase, ATP-dependent - Staphylococcus epidermidis (strain ATCC 35984 / RP62A)
>Q607A1|Q607A1_METCA DNA repair protein RecN - Methylococcus capsulatus
>Q31HB8|Q31HB8_THICR ImpB/mucB/samB family protein - Thiomicrospira crunogena (strain XCL-2)
>Q5FSB3|Q5FSB3_GLUOX DNA-3-methyladenine glycosylase - Gluconobacter oxydans (Gluconobacter suboxydans)
>Q72F22|Q72F22_DESVH Uracil-DNA glycosylase - Desulfovibrio vulgaris (strain Hildenborough / ATCC 29579 / NCIMB 8303)
>Q7MJB1|Q7MJB1_VIBVY DNA repair protein - Vibrio vulnificus (strain YJ016)
>Q8G524|Q8G524_BIFLO Widely conserved ATP-dependent DNA helicase; Rep-like protein - Bifidobacterium longum
>Q97KB6|Q97KB6_CLOAB Superfamily I DNA helicase - Clostridium acetobutylicum
>Q9WZY9|Q9WZY9_THEMA Methylated-DNA-protein-cysteine methyltransferase - Thermotoga maritima
>Q2RJ46|Q2RJ46_MOOTA DNA-directed DNA polymerase - Moorella thermoacetica (strain ATCC 39073)
>Q3A8N8|Q3A8N8_PELCD Endonuclease V - Pelobacter carbinolicus (strain DSM 2380 / Gra Bd 1)
>Q46SL1|Q46SL1_RALEJ DNA polymerase III, alpha subunit - Ralstonia eutropha (strain JMP134) (Alcaligenes eutrophus)
>Q7N213|Q7N213_PHOLL Regulatory protein recX - Photorhabdus luminescens subsp. laumondii
>Q8F9R0|Q8F9R0_LEPIN Methylated-DNA--protein-cysteine methyltransferase-related protein - Leptospira interrogans
>Q93MC6|Q93MC6_CLOPE DNA repair protein RadC - Clostridium perfringens
>Q2K946|Q2K946_RHIEC DNA repair protein - Rhizobium etli (strain CFN 42 / ATCC 51251)
>Q8G6K3|Q8G6K3_BIFLO Recombination protein RecF - Bifidobacterium longum
>Q2IMM5|Q2IMM5_ANADE DNA-(Apurinic or apyrimidinic site) lyase / Formamidopyrimidine-DNA glycosylase - Anaeromyxobacter dehalogenans (strain 2CP-C)
>Q3JDF2|Q3JDF2_NITOC DNA repair protein RadC - Nitrosococcus oceani (strain ATCC 19707 / NCIMB 11848)
>Q6N3R8|Q6N3R8_RHOPA Excinuclease ABC, C subunit, N-terminal precursor - Rhodopseudomonas palustris
>Q7NL47|Q7NL47_GLOVI DNA mismatch repair protein - Gloeobacter violaceus
>Q9K917|Q9K917_BACHD ATP-dependent DNA helicase - Bacillus halodurans
>Q2JN66|Q2JN66_SYNJB Single-stranded-DNA-specific exonuclease RecJ - Synechococcus sp. (strain JA-2-3B'a(2-13)) (Cyanobacteria bacterium Yellowstone B
>Q7NMI2|Q7NMI2_GLOVI DNA photolyase - Gloeobacter violaceus
>Q9X0W5|Q9X0W5_THEMA ATP-dependent DNA helicase - Thermotoga maritima
>Q3ABL2|Q3ABL2_CARHZ DNA polymerase IV-AMBIGUITY - Carboxydothermus hydrogenoformans (strain Z-2901 / DSM 6008)
>Q4FVT1|Q4FVT1_PSYAR DNA replication and repair protein RecF - Psychrobacter arcticum
>Q6AC63|Q6AC63_LEIXX Phage-related protein - Leifsonia xyli subsp. xyli
>Q2JTE5|Q2JTE5_SYNJA Crossover junction endodeoxyribonuclease RuvC - Synechococcus sp. (strain JA-3-3Ab) (Cyanobacteria bacterium Yellowstone A-Prime)
>Q5FRI3|Q5FRI3_GLUOX DNA mismatch repair protein MutL - Gluconobacter oxydans (Gluconobacter suboxydans)
>Q73R61|Q73R61_TREDE DNA replication and repair protein RecF - Treponema denticola
>Q7VBK0|Q7VBK0_PROMA ATP-dependent exoDNAse beta subunit - Prochlorococcus marinus
>Q8DFL3|Q8DFL3_VIBVU Permease of the major facilitator superfamily - Vibrio vulnificus
>Q4ADG5|Q4ADG5_MOUSE Prp19 beta protein - Mus musculus (Mouse)
>Q7T5I3|Q7T5I3_GVCL DNA ligase - Cryptophlebia leucotreta granulosis virus (ClGV) (Cryptophlebia leucotreta granulovirus)
>Q91FF5|Q91FF5_IRV6 369L - Chilo iridescent virus (CIV) (Insect iridescent virus type 6)
>Q4S3Z6|Q4S3Z6_TETNG Chromosome 20 SCAF14744, whole genome shotgun sequence. - Tetraodon nigroviridis (Green puffer)
>Q5PPZ3|Q5PPZ3_XENLA LOC496036 protein - Xenopus laevis (African clawed frog)
>Q7ZXE5|Q7ZXE5_XENLA Xrcc1-prov protein - Xenopus laevis (African clawed frog)
>Q6T8H0|Q6T8H0_TETNG Breast cancer 1 - Tetraodon nigroviridis (Green puffer)
>Q12XW1|Q12XW1_METBU ATP-dependent DNA helicase, Rep family - Methanococcoides burtonii (strain DSM 6242)
>Q64A77|Q64A77_9ARCH Methylated DNA-protein cysteine methyltransferase - uncultured archaeon GZfos32G12
>Q8THA8|Q8THA8_METAC DNA-(Apurinic or apyrimidinic site) lyase - Methanosarcina acetivorans
>Q4WEL6|Q4WEL6_ASPFU GIY-YIG catalytic domain containing protein - Aspergillus fumigatus (Sartorya fumigata)
>Q85MB2|Q85MB2_9FUNG Orf325 - Monoblepharella sp. JEL15
>Q759V4|Q759V4_ASHGO ADR168Cp - Ashbya gossypii (Yeast) (Eremothecium gossypii)
>Q2UBZ3|Q2UBZ3_ASPOR Predicted protein - Aspergillus oryzae
>Q4WN60|Q4WN60_ASPFU DNA excision repair protein Rad2 - Aspergillus fumigatus (Sartorya fumigata)
>Q9USG9|Q9USG9_SCHPO Tyrosyl-DNA phosphodiesterase - Schizosaccharomyces pombe (Fission yeast)
>Q02671|Q02671_PODAN GIY Cytb i1 grp IB protein b - Podospora anserina
>Q5KND4|Q5KND4_CRYNE Uracil-DNA glycosylase - Cryptococcus neoformans (Filobasidiella neoformans)
>Q296Q9|Q296Q9_DROPS GA14867-PA - Drosophila pseudoobscura (Fruit fly)
>Q292E9|Q292E9_DROPS GA10163-PA - Drosophila pseudoobscura (Fruit fly)
>Q5CP55|Q5CP55_CRYHO Repair endonuclease - Cryptosporidium hominis
>Q0IEG1|Q0IEG1_AEDAE DNA repair protein rad9 - Aedes aegypti (Yellowfever mosquito)
>Q552L1|Q552L1_DICDI DNA mismatch repair protein - Dictyostelium discoideum (Slime mold)
>Q5C3W5|Q5C3W5_SCHJA SJCHGC08518 protein - Schistosoma japonicum (Blood fluke)
>Q7PXH4|Q7PXH4_ANOGA AGAP001404-PA - Anopheles gambiae str. PEST
>Q9XYZ4|Q9XYZ4_DROME CG16928-PA - Drosophila melanogaster (Fruit fly)
>Q19ZU9|Q19ZU9_9CAUD Gp68 - Mycobacterium phage Llij
>Q259V6|Q259V6_ORYSA B0213E10.4 protein - Oryza sativa (Rice)
>Q019Z0|Q019Z0_OSTTA Transcription factor TCF20 - Ostreococcus tauri
>A0HIH4|A0HIH4_COMTE DNA photolyase, FAD-binding - Comamonas testosteroni KF-1
>Q0BW89|Q0BW89_GRABC O6-methylguanine-DNA methyltransferase - Granulobacter bethesdensis (strain ATCC BAA-1260 / CGDNIH1)
>Q2ACY4|Q2ACY4_9FIRM DNA repair protein RecN - Halothermothrix orenii H 168
>Q4EGF4|Q4EGF4_LISMO DNA repair protein RadC - Listeria monocytogenes str. 4b H7858
>Q0F085|Q0F085_9PROT Transcription-repair coupling factor - Mariprofundus ferrooxydans PV-1
>Q163K0|Q163K0_ROSDO DNA repair protein RecN - Roseobacter denitrificans (strain ATCC 33942 / OCh 114) (Erythrobacter sp. (strain OCh 114)) (Roseobact
>Q1NYI8|Q1NYI8_9FLAO DNA mismatch repair protein mutS - Candidatus Sulcia muelleri str. Hc (Homalodisca coagulata)
>Q3S856|Q3S856_BACPF ComEC-like protein - Bacillus pseudofirmus
>Q1V046|Q1V046_9RICK Deoxyribodipyrimidine photolyase - Candidatus Pelagibacter ubique HTCC1002
>A0M3U3|A0M3U3_GRAFK PcrA-like UvrD/Rep family ATP-dependent DNA helicase - Gramella forsetii (strain KT0803)
>Q02FQ9|Q02FQ9_PSEAB DNA repair protein RecN - Pseudomonas aeruginosa (strain UCBPP-PA14)
>Q3VIW8|Q3VIW8_9CHLB MutS 1 protein - Pelodictyon phaeoclathratiforme BU-1
>A0LUY1|A0LUY1_ACIC1 Exodeoxyribonuclease III - Acidothermus cellulolyticus (strain ATCC 43068 / 11B)
>A0LVT8|A0LVT8_ACIC1 UvrD/REP helicase - Acidothermus cellulolyticus (strain ATCC 43068 / 11B)
>Q02ZJ2|Q02ZJ2_LACLS DNA repair protein - Lactococcus lactis subsp. cremoris (strain SK11)
>Q03Y32|Q03Y32_LEUMM DNA replication and repair protein RecO - Leuconostoc mesenteroides subsp. mesenteroides (strain ATCC 8293 / NCDO 523)
>Q0F271|Q0F271_9PROT Excinuclease ABC subunit C - Mariprofundus ferrooxydans PV-1
>Q1JYV6|Q1JYV6_DESAC DNA repair protein RecN - Desulfuromonas acetoxidans DSM 684
>A0H661|A0H661_9CHLR DNA repair protein RecN - Chloroflexus aggregans DSM 9485
>Q2YI99|Q2YI99_9BACT Nucleotidyltransferase/DNA polymerase - uncultured Bacteroidetes bacterium
>A0HG47|A0HG47_COMTE Single-stranded-DNA-specific exonuclease RecJ - Comamonas testosteroni KF-1
>Q03JN0|Q03JN0_STRTD DNA repair protein - Streptococcus thermophilus (strain ATCC BAA-491 / LMD-9)
>Q1B043|Q1B043_RUBXD DNA replication and repair protein RecF - Rubrobacter xylanophilus (strain DSM 9941 / NBRC 16129)
>Q1MYV7|Q1MYV7_9GAMM Regulatory protein RecX - Oceanobacter sp. RED65
>Q17YZ6|Q17YZ6_HELAH ATP-dependent nuclease subunit A - Helicobacter acinonychis (strain Sheeba)
>Q1VMM6|Q1VMM6_9FLAO Holliday junction resolvasome, endonuclease subunit, RuvC - Psychroflexus torquis ATCC 700755
>Q133M6|Q133M6_RHOPS ATP dependent DNA ligase - Rhodopseudomonas palustris (strain BisB5)
>Q2G6T7|Q2G6T7_NOVAD UvrD/REP helicase - Novosphingobium aromaticivorans (strain DSM 12444)
>Q6AQC9|Q6AQC9_DESPS Related to DNA repair protein RadC - Desulfotalea psychrophila
>Q7M8M8|Q7M8M8_WOLSU DEOXYRIBODIPYRIMIDINE PHOTOLYASE DNA PHOTOLYASEPHOTOREACTIVATING ENZYME - Wolinella succinogenes
>Q2IPL2|Q2IPL2_ANADE Transcriptional regulator Ada / DNA-O6-methylguanine--protein-cysteine S-methyltransferase / DNA-3-methyladenine glycosylase II -
>Q2S5W6|Q2S5W6_SALRD ATP-dependent DNA helicase RecG - Salinibacter ruber (strain DSM 13855)
>Q46K41|Q46K41_PROMT DNA helicase/exodeoxyribonuclease V, alpha subunit - Prochlorococcus marinus (strain NATL2A)
>Q6F719|Q6F719_ACIAD SsDNA exonuclease, 5'--> 3' specific , Mg dependent - Acinetobacter sp. (strain ADP1)
>Q73JX0|Q73JX0_TREDE DNA repair protein RadA - Treponema denticola
>O67416|O67416_AQUAE DNA polymerase beta family - Aquifex aeolicus
>Q3AF80|Q3AF80_CARHZ DNA repair protein RadC - Carboxydothermus hydrogenoformans (strain Z-2901 / DSM 6008)
>Q46KC7|Q46KC7_PROMT DNA glycosylase - Prochlorococcus marinus (strain NATL2A)
>Q73N55|Q73N55_TREDE DNA repair protein RecN - Treponema denticola
>O51319|O51319_BORBU DNA helicase - Borrelia burgdorferi (Lyme disease spirochete)
>Q2IPD0|Q2IPD0_ANADE ATP dependent DNA ligase - Anaeromyxobacter dehalogenans (strain 2CP-C)
>Q2JDT3|Q2JDT3_FRASC Exodeoxyribonuclease III - Frankia sp. (strain CcI3)
>Q3ZWB2|Q3ZWB2_DEHSC DNA polymerase IV - Dehalococcoides sp. (strain CBDB1)
>Q9KAS8|Q9KAS8_BACHD BH2209 protein - Bacillus halodurans
>Q13F62|Q13F62_RHOPS UvrD/REP helicase - Rhodopseudomonas palustris (strain BisB5)
>Q2GJY5|Q2GJY5_ANAPZ DNA repair protein RecO - Anaplasma phagocytophilum (strain HZ)
>Q7M9R1|Q7M9R1_WOLSU A/G-SPECIFIC ADENINE GLYCOSYLASE EC 3.2.2. - Wolinella succinogenes
>Q88K00|Q88K00_PSEPK RadC family protein - Pseudomonas putida (strain KT2440)
>Q2S0P6|Q2S0P6_SALRD Uncharacterized ACR, COG1259 family - Salinibacter ruber (strain DSM 13855)
>Q3B5H5|Q3B5H5_PELLD Deoxyribodipyrimidine photo-lyase type II - Pelodictyon luteolum (strain DSM 273) (Chlorobium luteolum (strain DSM 273))
>Q73K85|Q73K85_TREDE ATP-dependent DNA helicase, UvrD/Rep family - Treponema denticola
>Q74GU7|Q74GU7_GEOSL Regulatory protein RecX - Geobacter sulfurreducens
>Q2W9N9|Q2W9N9_MAGMM DNA glycosylase - Magnetospirillum magneticum (strain AMB-1 / ATCC 700264)
>Q3A6E7|Q3A6E7_PELCD DNA repair protein, RadC-like - Pelobacter carbinolicus (strain DSM 2380 / Gra Bd 1)
>Q4L600|Q4L600_STAHJ DNA mismatch repair protein MutL - Staphylococcus haemolyticus (strain JCSC1435)
>Q4ZSC4|Q4ZSC4_PSEU2 ATP-dependent DNA helicase RecQ - Pseudomonas syringae pv. syringae (strain B728a)
>Q7MUY5|Q7MUY5_PORGI UmuC protein - Porphyromonas gingivalis (Bacteroides gingivalis)
>Q317B6|Q317B6_DESDG Deoxyribodipyrimidine photo-lyase type II - Desulfovibrio desulfuricans (strain G20)
>Q31I35|Q31I35_THICR MutT/NUDIX family protein - Thiomicrospira crunogena (strain XCL-2)
>Q38YP4|Q38YP4_LACSS DNA-damage-inducible protein P - Lactobacillus sakei subsp. sakei (strain 23K)
>Q39IQ8|Q39IQ8_BURS3 Superfamily I DNA and RNA helicases-like - Burkholderia sp. (strain 383) (Burkholderia cepacia (strain ATCC 17760 / NCIB 9086 / R
>Q6MEK2|Q6MEK2_PARUW DNA repair protein radA - Protochlamydia amoebophila (strain UWE25)
>Q65PD8|Q65PD8_BACLD McsA - Bacillus licheniformis (strain DSM 13 / ATCC 14580)
>Q5Q9H7|Q5Q9H7_MOUSE Polymerase kappa isoform 2 - Mus musculus (Mouse)
>Q91FT0|Q91FT0_IRV6 242L - Chilo iridescent virus (CIV) (Insect iridescent virus type 6)
>Q0E564|Q0E564_9VIRU 13 kDa GIY-YIG-like endonuclease - Spodoptera frugiperda ascovirus 1a
>Q60GM0|Q60GM0_CHICK Fanconi anemia complementation group C - Gallus gallus (Chicken)
>Q4T7D6|Q4T7D6_TETNG Chromosome undetermined SCAF8128, whole genome shotgun sequence. - Tetraodon nigroviridis (Green puffer)
>Q74N88|Q74N88_NANEQ NEQ126a - Nanoarchaeum equitans
>Q5V5J9|Q5V5J9_HALMA RecA/helicase-like - Haloarcula marismortui (Halobacterium marismortui)
>Q6CHE5|Q6CHE5_YARLI Yarrowia lipolytica chromosome A of strain CLIB122 of Yarrowia lipolytica - Yarrowia lipolytica (Candida lipolytica)
>Q0CXS9|Q0CXS9_ASPTN Predicted protein - Aspergillus terreus (strain NIH 2624)
>Q7SE56|Q7SE56_NEUCR Predicted protein - Neurospora crassa
>Q36109|Q36109_TRIPI Mitochondrial DNA encoding NADH dehydrogenase subunit 1, tRNA-Ala, and tRNA-Phe - Trimorphomyces papilionaceus
>A0DN89|A0DN89_PARTE Chromosome undetermined scaffold_57, whole genome shotgun sequence - Paramecium tetraurelia
>Q7QID8|Q7QID8_ANOGA AGAP006797-PA - Anopheles gambiae str. PEST
>Q5CKW9|Q5CKW9_CRYHO CG7825-PA - Cryptosporidium hominis
>Q7Q6B2|Q7Q6B2_ANOGA AGAP005939-PA - Anopheles gambiae str. PEST
>Q9VNX1|Q9VNX1_DROME CG7143-PA - Drosophila melanogaster (Fruit fly)
>Q9U9Q1|Q9U9Q1_DROME CG6258-PA - Drosophila melanogaster (Fruit fly)
>Q23GB1|Q23GB1_TETTH Hydrolase, NUDIX family protein - Tetrahymena thermophila SB210
>Q23JB6|Q23JB6_TETTH UvrD/REP helicase family protein - Tetrahymena thermophila SB210
>O96533|O96533_DROME CG3945-PA, isoform A - Drosophila melanogaster (Fruit fly)
>Q4VE16|Q4VE16_BOVIN DNA polymerase iota - Bos taurus (Bovine)
>Q018Z5|Q018Z5_OSTTA ATP-dependent DNA helicase - Ostreococcus tauri
>O79867|O79867_9CHLO Intronic ORF6 - Chlorogonium elongatum
>Q6WS77|Q6WS77_9FILI Type II CPD DNA photolyase - Pityrogramma austroamericana
>Q941I6|Q941I6_ARATH DNA mismatch repair protein - Arabidopsis thaliana (Mouse-ear cress)
>Q00ZW2|Q00ZW2_OSTTA Mismatch repair ATPase MSH4 - Ostreococcus tauri
>Q1GY28|Q1GY28_METFK Uracil-DNA glycosylase - Methylobacillus flagellatus (strain KT / ATCC 51484 / DSM 6875)
>A0H8X4|A0H8X4_COMTE UvrD/REP helicase - Comamonas testosteroni KF-1
>Q03V16|Q03V16_LEUMM Superfamily I DNA and RNA helicase - Leuconostoc mesenteroides subsp. mesenteroides (strain ATCC 8293 / NCDO 523)
>Q1NDB7|Q1NDB7_9SPHN DNA mismatch repair protein MutS - Sphingomonas sp. SKA58
>Q2B4C2|Q2B4C2_9BACI YjcD - Bacillus sp. NRRL B-14911
>Q1B5X9|Q1B5X9_MYCSS DNA glycosylase - Mycobacterium sp. (strain MCS)
>Q1CYH4|Q1CYH4_MYXXD Base excision DNA repair protein, HhH-GPD family - Myxococcus xanthus (strain DK 1622)
>Q1GQY7|Q1GQY7_SPHAL Excinuclease ABC, C subunit-like protein - Sphingopyxis alaskensis (Sphingomonas alaskensis)
>Q1GX41|Q1GX41_SPHAL UvrD/REP helicase - Sphingopyxis alaskensis (Sphingomonas alaskensis)
>Q21U41|Q21U41_RHOFD Methylated-DNA--protein-cysteine methyltransferase precursor - Rhodoferax ferrireducens (strain DSM 15236 / ATCC BAA-621 / T118)
>Q2AGT7|Q2AGT7_9FIRM UMUC-like DNA-repair protein - Halothermothrix orenii H 168
>Q0AUE9|Q0AUE9_SYNWW DNA repair protein RadA - Syntrophomonas wolfei subsp. wolfei (strain Goettingen)
>Q0AWG3|Q0AWG3_SYNWW DNA repair protein RadC - Syntrophomonas wolfei subsp. wolfei (strain Goettingen)
>Q21L78|Q21L78_SACD2 Regulatory protein RecX - Saccharophagus degradans (strain 2-40 / ATCC 43961 / DSM 17024)
>Q41E44|Q41E44_9BACI DNA glycosylase - Exiguobacterium sibiricum 255-15
>A0GWC3|A0GWC3_9CHLR Holliday junction DNA helicase RuvA - Chloroflexus aggregans DSM 9485
>Q029M4|Q029M4_SOLUE Methylated-DNA--protein-cysteine methyltransferase - Solibacter usitatus (strain Ellin6076)
>Q12LP4|Q12LP4_SHEDO Exodeoxyribonuclease V, beta subunit precursor - Shewanella denitrificans (strain OS217 / ATCC BAA-1090 / DSM 15013)
>Q1AT11|Q1AT11_RUBXD DNA-(Apurinic or apyrimidinic site) lyase / Formamidopyrimidine-DNA glycosylase - Rubrobacter xylanophilus (strain DSM 9941 / NBR
>Q1QGU2|Q1QGU2_NITHX ATP dependent DNA ligase - Nitrobacter hamburgensis (strain X14 / DSM 10229)
>Q0LV83|Q0LV83_9CAUL Excinuclease ABC, C subunit-like - Caulobacter sp. K31
>Q1GZ40|Q1GZ40_METFK Mutator mutT protein - Methylobacillus flagellatus (strain KT / ATCC 51484 / DSM 6875)
>Q1VL74|Q1VL74_9FLAO Exodeoxyribonuclease III - Psychroflexus torquis ATCC 700755
>Q0M0K8|Q0M0K8_9CAUL SMC protein-like - Caulobacter sp. K31
>Q11UU1|Q11UU1_CYTH3 ATP-dependent DNA helicase II - Cytophaga hutchinsonii (strain ATCC 33406 / NCIMB 9469)
>Q1GTH5|Q1GTH5_SPHAL DNA repair protein RadC - Sphingopyxis alaskensis (Sphingomonas alaskensis)
>Q1R4C1|Q1R4C1_ECOUT DNA helicase II - Escherichia coli (strain UTI89 / UPEC)
>Q1RGX7|Q1RGX7_RICBR Endonuclease III - Rickettsia bellii (strain RML369-C)
>Q21DU5|Q21DU5_SACD2 Transcriptional regulator Ada / DNA-O6-methylguanine--protein-cysteine S-methyltransferase - Saccharophagus degradans (strain 2-4
>Q3CET0|Q3CET0_THEET Phosphoesterase PHP, N-terminal:PHP, C-terminal - Thermoanaerobacter ethanolicus ATCC 33223
>Q41F98|Q41F98_9BACI Methylated-DNA-[protein]-cysteine S-methyltransferase - Exiguobacterium sibiricum 255-15
>Q2W5K5|Q2W5K5_MAGMM Nucleotidyltransferase/DNA polymerase involved in DNA repair - Magnetospirillum magneticum (strain AMB-1 / ATCC 700264)
>Q9K734|Q9K734_BACHD Penicillin-binding protein - Bacillus halodurans
>Q3ZYY6|Q3ZYY6_DEHSC Methylated-DNA-protein-cysteine methyltransferase - Dehalococcoides sp. (strain CBDB1)
>Q5HSV0|Q5HSV0_CAMJR ATP-dependent DNA helicase, UvrD/REP family - Campylobacter jejuni (strain RM1221)
>Q83C98|Q83C98_COXBU UvrD/REP helicase family protein - Coxiella burnetii
>O83162|O83162_TREPA Exodeoxyribonuclease - Treponema pallidum
>Q7NMQ3|Q7NMQ3_GLOVI Glr0712 protein - Gloeobacter violaceus
>Q47IN6|Q47IN6_DECAR Methylated-DNA-(Protein)-cysteine S-methyltransferase - Dechloromonas aromatica (strain RCB)
>Q67NC3|Q67NC3_SYMTH DNA repair and genetic recombination protein - Symbiobacterium thermophilum
>Q7MXV3|Q7MXV3_PORGI Single-stranded-DNA-specific exonuclease RecJ - Porphyromonas gingivalis (Bacteroides gingivalis)
>Q5DY97|Q5DY97_VIBF1 DNA repair protein RadC - Vibrio fischeri (strain ATCC 700601 / ES114)
>Q5E4C9|Q5E4C9_VIBF1 Helicase IV - Vibrio fischeri (strain ATCC 700601 / ES114)
>Q5NLT7|Q5NLT7_ZYMMO Exonuclease III - Zymomonas mobilis
>Q83G75|Q83G75_TROWT Exodeoxyribonuclease III - Tropheryma whipplei (strain Twist) (Whipple's bacillus)
>Q5E4Y0|Q5E4Y0_VIBF1 Transporter - Vibrio fischeri (strain ATCC 700601 / ES114)
>Q2IP30|Q2IP30_ANADE ATP dependent DNA ligase - Anaeromyxobacter dehalogenans (strain 2CP-C)
>Q46YN7|Q46YN7_RALEJ Endodeoxyribonuclease RusA - Ralstonia eutropha (strain JMP134) (Alcaligenes eutrophus)
>Q4FRL3|Q4FRL3_PSYAR Uracil-DNA glycosylase - Psychrobacter arcticum
>Q5QUQ8|Q5QUQ8_IDILO ATP-dependent exoDNAse - Idiomarina loihiensis
>Q73P26|Q73P26_TREDE DNA repair protein RadC - Treponema denticola
>Q7UMZ3|Q7UMZ3_RHOBA DNA mismatch repair protein - Rhodopirellula baltica
>Q3BXX0|Q3BXX0_XANC5 DNA glycosylase - Xanthomonas campestris pv. vesicatoria (strain 85-10)
>Q4JX54|Q4JX54_CORJK DNA glycosylase - Corynebacterium jeikeium (strain K411)
>Q83D07|Q83D07_COXBU A/G-specific adenine glycosylase - Coxiella burnetii
>Q8RGX0|Q8RGX0_FUSNN DNA repair protein RadA - Fusobacterium nucleatum subsp. nucleatum
>Q8Y533|Q8Y533_LISMO Lmo2243 protein - Listeria monocytogenes
>Q92IS4|Q92IS4_RICCN Exodeoxyribonuclease III [EC:3.1.11.2] - Rickettsia conorii
>Q8JKS5|Q8JKS5_9VIRU DNA ligase III - Heliothis zea virus 1
>O39497|O39497_9ALPH Uracil-DNA glycosylase - Bovine herpesvirus type 1.1
>Q1PCA9|Q1PCA9_FHV1 Uracil-DNA glycosylase - Feline herpesvirus 1 (FeHV-1) (Feline viral rhinotracheitis virus)
>Q7ZYX5|Q7ZYX5_DANRE Cry4 protein - Danio rerio (Zebrafish) (Brachydanio rerio)
>Q8AXK9|Q8AXK9_DANRE Gbx2 - Danio rerio (Zebrafish) (Brachydanio rerio)
>Q5M7B6|Q5M7B6_XENLA LOC496251 protein - Xenopus laevis (African clawed frog)
>Q32NI3|Q32NI3_XENLA MGC131155 protein - Xenopus laevis (African clawed frog)
>Q0W514|Q0W514_UNCMA Predicted 6-O-methylguanine-DNA methyltransferase - Uncultured methanogenic archaeon RC-I
>Q5NVY5|Q5NVY5_9ARCH ATP-dependent DNA helicase - uncultured archaeon
>Q2FTH4|Q2FTH4_METHJ DNA ligase I, ATP-dependent - Methanospirillum hungatei (strain JF-1 / DSM 864)
>Q5UYK2|Q5UYK2_HALMA DNA repair and recombination protein RadA - Haloarcula marismortui (Halobacterium marismortui)
>Q8SRB8|Q8SRB8_ENCCU ENDONUCLEASE III - Encephalitozoon cuniculi
>Q6CTN4|Q6CTN4_KLULA Kluyveromyces lactis strain NRRL Y-1140 chromosome C of strain NRRL Y-1140 of Kluyveromyces lactis - Kluyveromyces lactis (Yeast)
>Q4WEB6|Q4WEB6_ASPFU ATP dependent DNA ligase domain protein - Aspergillus fumigatus (Sartorya fumigata)
>Q6CCR7|Q6CCR7_YARLI Yarrowia lipolytica chromosome C of strain CLIB122 of Yarrowia lipolytica - Yarrowia lipolytica (Candida lipolytica)
>Q6BL74|Q6BL74_DEBHA Debaryomyces hansenii chromosome F of strain CBS767 of Debaryomyces hansenii - Debaryomyces hansenii (Yeast) (Torulaspora hanseni
>Q2U2P1|Q2U2P1_ASPOR DNA polymerase IV - Aspergillus oryzae
>Q59FZ7|Q59FZ7_HUMAN DNA-repair protein complementing XP-G cells variant - Homo sapiens (Human)
>O15050|O15050_HUMAN KIAA0342 protein - Homo sapiens (Human)
>A0DL57|A0DL57_PARTE Chromosome undetermined scaffold_55, whole genome shotgun sequence - Paramecium tetraurelia
>Q7QCA1|Q7QCA1_ANOGA AGAP002522-PA - Anopheles gambiae str. PEST
>Q9VF02|Q9VF02_DROME CG4261-PA - Drosophila melanogaster (Fruit fly)
>Q9VWI1|Q9VWI1_DROME CG3291-PA - Drosophila melanogaster (Fruit fly)
>Q0PGJ8|Q0PGJ8_BOVIN AIBO80 - Bos taurus (Bovine)
>Q9BDT6|Q9BDT6_ELERU BRCA1 - Elephantulus rufescens (East African long-eared elephant shrew)
>Q19Z77|Q19Z77_9CAUD Gp9 - Mycobacterium phage Qyrzula
>Q76YC5|Q76YC5_9CAUD DenA endonuclease II - Aeromonas phage Aeh1
>Q4KPH4|Q4KPH4_9VIRU ORF 13 - Haloarcula phage SH1
>Q7Y5E6|Q7Y5E6_9CAUD GIY-YIG endonuclease - Aeromonas phage 25
>O22731|O22731_ARATH F11P17.13 protein - Arabidopsis thaliana (Mouse-ear cress)
>A0H446|A0H446_9CHLR Holliday junction resolvase YqgF - Chloroflexus aggregans DSM 9485
>Q1MS20|Q1MS20_LAWIP DNA repair proteins - Lawsonia intracellularis (strain PHE/MN1-00)
>A0M658|A0M658_GRAFK Transcription-repair coupling factor - Gramella forsetii (strain KT0803)
>Q21QH7|Q21QH7_RHOFD UvrD/REP helicase - Rhodoferax ferrireducens (strain DSM 15236 / ATCC BAA-621 / T118)
>Q41FD8|Q41FD8_9BACI UvrD/REP helicase:IMP dehydrogenase/GMP reductase - Exiguobacterium sibiricum 255-15
>Q03VU4|Q03VU4_LEUMM Nucleotidyltransferase/DNA polymerase for DNA repair - Leuconostoc mesenteroides subsp. mesenteroides (strain ATCC 8293 / NCDO 52
>Q15P12|Q15P12_PSEA6 Methylated-DNA--protein-cysteine methyltransferase - Pseudoalteromonas atlantica (strain T6c / BAA-1087)
>Q1EM30|Q1EM30_9BACT Crossover junction endodeoxyribonuclease - uncultured Thermotogales bacterium
>Q1YF33|Q1YF33_9RHIZ Endonuclease III - Aurantimonas sp. SI85-9A1
>Q2AHL4|Q2AHL4_9FIRM Endonuclease III/Nth - Halothermothrix orenii H 168
>Q4PJE0|Q4PJE0_9BACT Predicted deoxyribodipyrimidine photolyase - uncultured bacterium MedeBAC46A06
>A0L3W9|A0L3W9_MAGSM Methylated-DNA--protein-cysteine methyltransferase - Magnetococcus sp. (strain MC-1)
>Q0LUK3|Q0LUK3_9CAUL DNA repair protein RadC - Caulobacter sp. K31
>Q1ART4|Q1ART4_RUBXD DNA polymerase III, epsilon subunit - Rubrobacter xylanophilus (strain DSM 9941 / NBRC 16129)
>Q2AFH2|Q2AFH2_9FIRM DNA replication and repair protein recF - Halothermothrix orenii H 168
>Q3F0Y3|Q3F0Y3_BACTI ATP-dependent DNA helicase pcrA - Bacillus thuringiensis serovar israelensis ATCC 35646
>A0JV46|A0JV46_ARTS2 NUDIX hydrolase - Arthrobacter sp. (strain FB24)
>Q038W3|Q038W3_LACC3 Predicted EndoIII-related endonuclease - Lactobacillus casei (strain ATCC 334)
>Q1DAU6|Q1DAU6_MYXXD ATP-dependent DNA helicase, UvrD/REP family - Myxococcus xanthus (strain DK 1622)
>A0JV63|A0JV63_ARTS2 DNA-(Apurinic or apyrimidinic site) lyase / Formamidopyrimidine-DNA glycosylase - Arthrobacter sp. (strain FB24)
>Q084H9|Q084H9_SHEFN ATP dependent DNA ligase - Shewanella frigidimarina (strain NCIMB 400)
>Q12NL8|Q12NL8_SHEDO Transcription-repair coupling factor precursor - Shewanella denitrificans (strain OS217 / ATCC BAA-1090 / DSM 15013)
>Q19NE6|Q19NE6_ECOK1 UV protection and repair protein - Escherichia coli O1:K1 / APEC
>Q1YEJ9|Q1YEJ9_9RHIZ ATP dependent DNA ligase - Aurantimonas sp. SI85-9A1
>A0L7C0|A0L7C0_MAGSM UvrD/REP helicase - Magnetococcus sp. (strain MC-1)
>Q041K1|Q041K1_LACGA ATP-dependent DNA helicase PcrA - Lactobacillus gasseri (strain ATCC 33323 / DSM 20243)
>Q0LS66|Q0LS66_9CAUL Excinuclease ABC, C subunit-like - Caulobacter sp. K31
>Q191A9|Q191A9_DESHD Single-stranded-DNA-specific exonuclease RecJ - Desulfitobacterium hafniense (strain DCB-2)
>Q1YTX9|Q1YTX9_9GAMM O6-methylguanine-DNA methyltransferase - gamma proteobacterium HTCC2207
>Q2NAX1|Q2NAX1_ERYLH DNA polymerase III alpha chain - Erythrobacter litoralis (strain HTCC2594)
>Q7WRT2|Q7WRT2_ECOLX Transposase - Escherichia coli
>Q3J300|Q3J300_RHOS4 ATP-dependent DNA ligase - Rhodobacter sphaeroides (strain ATCC 17023 / 2.4.1 / NCIB 8253 / DSM 158)
>Q600N7|Q600N7_MYCH2 ATP-dependent DNA helicase - Mycoplasma hyopneumoniae (strain 232)
>Q65SB4|Q65SB4_MANSM RecJ protein - Mannheimia succiniciproducens (strain MBEL55E)
>Q8ESA5|Q8ESA5_OCEIH Methylated-DNA-protein-cysteine S-methyltransferase - Oceanobacillus iheyensis
>Q3A7R2|Q3A7R2_PELCD A/G-specific DNA-adenine glycosylase - Pelobacter carbinolicus (strain DSM 2380 / Gra Bd 1)
>Q3Z8Y4|Q3Z8Y4_DEHE1 DNA repair protein, RadC family - Dehalococcoides ethenogenes (strain 195)
>Q7VRE9|Q7VRE9_BLOFL Exonuclease V, beta chain - Blochmannia floridanus
>Q8EVZ0|Q8EVZ0_MYCPE Predicted excinuclease - Mycoplasma penetrans
>Q30YP7|Q30YP7_DESDG Endonuclease IV - Desulfovibrio desulfuricans (strain G20)
>Q3AWX9|Q3AWX9_SYNS9 Methylated-DNA-(Protein)-cysteine S-methyltransferase - Synechococcus sp. (strain CC9902)
>Q5WEU2|Q5WEU2_BACSK ATP-dependent exoDNAse beta subunit - Bacillus clausii (strain KSM-K16)
>Q6FCZ9|Q6FCZ9_ACIAD Deoxyribodipyrimidine photolyase - Acinetobacter sp. (strain ADP1)
>Q8A6J1|Q8A6J1_BACTN ATP-dependent DNA helicase replicase - Bacteroides thetaiotaomicron
>Q2IG79|Q2IG79_ANADE DNA repair protein RadC - Anaeromyxobacter dehalogenans (strain 2CP-C)
>Q2STJ5|Q2STJ5_BURTA ATP-dependent DNA helicase Rep - Burkholderia thailandensis (strain E264 / ATCC 700388 / DSM 13276 / CIP 106301)
>Q6AKG3|Q6AKG3_DESPS Related to exodeoxyribonuclease - Desulfotalea psychrophila
>Q8RC43|Q8RC43_THETN Superfamily I DNA and RNA helicases - Thermoanaerobacter tengcongensis
>Q30TG3|Q30TG3_THIDN UvrD/REP helicase - Thiomicrospira denitrificans (strain ATCC 33889 / DSM 1351)
>Q8D2I3|Q8D2I3_WIGBR XthA protein - Wigglesworthia glossinidia brevipalpis
>Q2GEH3|Q2GEH3_NEOSM DNA repair protein RadC - Neorickettsia sennetsu (strain Miyayama)
>Q4KJR0|Q4KJR0_PSEF5 ADA regulatory protein - Pseudomonas fluorescens (strain Pf-5 / ATCC BAA-477)
>Q67KM6|Q67KM6_SYMTH Endonuclease III - Symbiobacterium thermophilum
>Q6G587|Q6G587_BARHE ATP-dependent nuclease subunit A - Bartonella henselae (Rochalimaea henselae)
>Q7VG07|Q7VG07_HELHP Recombination protein RecR - Helicobacter hepaticus
>Q89MC7|Q89MC7_BRAJA Bll4266 protein - Bradyrhizobium japonicum
>Q8R6A6|Q8R6A6_FUSNN Single-stranded-DNA-specific exonuclease recJ - Fusobacterium nucleatum subsp. nucleatum
>Q2IEH9|Q2IEH9_ANADE UvrD/REP helicase - Anaeromyxobacter dehalogenans (strain 2CP-C)
>Q3B3L9|Q3B3L9_PELLD DNA-directed DNA polymerase - Pelodictyon luteolum (strain DSM 273) (Chlorobium luteolum (strain DSM 273))
>Q4A688|Q4A688_MYCS5 DNA polymerase IV - Mycoplasma synoviae (strain 53)
>Q7V9P0|Q7V9P0_PROMA A/G-specific DNA glycosylase - Prochlorococcus marinus
>Q834G5|Q834G5_ENTFA Single-stranded-DNA-specific exonuclease RecJ - Enterococcus faecalis (Streptococcus faecalis)
>Q8NLD9|Q8NLD9_CORGL Methylated DNA-protein cysteine methyltransferase - Corynebacterium glutamicum (Brevibacterium flavum)
>Q9EMH5|Q9EMH5_AMEPV Uracil-DNA glycosylase - Amsacta moorei entomopoxvirus (AmEPV)
>Q90Z51|Q90Z51_CHICK Breast and ovarian cancer susceptibility-like protein - Gallus gallus (Chicken)
>Q8JFP7|Q8JFP7_DANRE P2X purinoceptor - Danio rerio (Zebrafish) (Brachydanio rerio)
>Q4SAH5|Q4SAH5_TETNG Chromosome 5 SCAF14685, whole genome shotgun sequence. - Tetraodon nigroviridis (Green puffer)
>Q4AEJ2|Q4AEJ2_CHICK XPG - Gallus gallus (Chicken)
>Q18HT7|Q18HT7_HALWD DNA ligase - Haloquadratum walsbyi (strain DSM 16790)
>Q5JDP8|Q5JDP8_PYRKO ATPase, RecA superfamily - Pyrococcus kodakaraensis (Thermococcus kodakaraensis)
>Q8TZ69|Q8TZ69_METKA Superfamily I DNA/RNA helicase - Methanopyrus kandleri
>Q8PYK9|Q8PYK9_METMA Deoxyribodipyrimidine photolyase - Methanosarcina mazei (Methanosarcina frisia)
>Q6CU82|Q6CU82_KLULA Kluyveromyces lactis strain NRRL Y-1140 chromosome C of strain NRRL Y-1140 of Kluyveromyces lactis - Kluyveromyces lactis (Yeast)
>Q950M8|Q950M8_9FUNG Orf511 - Rhizophydium sp. 136
>Q6FLH1|Q6FLH1_CANGA Candida glabrata strain CBS138 chromosome L complete sequence - Candida glabrata (Yeast) (Torulopsis glabrata)
>Q35127|Q35127_NEUCR Cytochrome b - Neurospora crassa
>Q6BY02|Q6BY02_DEBHA Debaryomyces hansenii chromosome A of strain CBS767 of Debaryomyces hansenii - Debaryomyces hansenii (Yeast) (Torulaspora hanseni
>Q8SRN6|Q8SRN6_ENCCU CLASS II - Encephalitozoon cuniculi
>Q2UPT5|Q2UPT5_ASPOR RIB40 genomic DNA, SC005 - Aspergillus oryzae
>Q6CSJ7|Q6CSJ7_KLULA Kluyveromyces lactis strain NRRL Y-1140 chromosome D of strain NRRL Y-1140 of Kluyveromyces lactis - Kluyveromyces lactis (Yeast)
>Q9B6E2|Q9B6E2_YARLI Cytochrome c oxidase subunit I - Yarrowia lipolytica (Candida lipolytica)
>Q8SRL1|Q8SRL1_ENCCU BOS1-LIKE VESICULAR TRANSPORT PROTEIN - Encephalitozoon cuniculi
>Q5JVB0|Q5JVB0_HUMAN F-box protein, helicase, 18 - Homo sapiens (Human)
>Q95SC9|Q95SC9_DROME GM03260p - Drosophila melanogaster (Fruit fly)
>Q54UD1|Q54UD1_DICDI 5'3'-exonuclease N-and I-domain-containing protein - Dictyostelium discoideum (Slime mold)
>Q171F4|Q171F4_AEDAE Cell cycle checkpoint protein rad17 - Aedes aegypti (Yellowfever mosquito)
>Q17IT1|Q17IT1_AEDAE Terminal deoxycytidyl transferase rev1 - Aedes aegypti (Yellowfever mosquito)
>Q5TXB2|Q5TXB2_ANOGA AGAP002259-PA - Anopheles gambiae str. PEST
>A0EA99|A0EA99_PARTE Chromosome undetermined scaffold_86, whole genome shotgun sequence - Paramecium tetraurelia
>Q95YE6|Q95YE6_CAEEL Ligase protein 4 - Caenorhabditis elegans
>Q9I7M8|Q9I7M8_DROME CG18801-PA - Drosophila melanogaster (Fruit fly)
>Q23A78|Q23A78_TETTH UvrD/REP helicase family protein - Tetrahymena thermophila SB210
>Q7PQB9|Q7PQB9_ANOGA AGAP004491-PA - Anopheles gambiae str. PEST
>Q6V1L6|Q6V1L6_9TRYP DNA polymerase beta - Trypanosoma brucei
>Q6WI94|Q6WI94_BPKV4 DNA ligase - Bacteriophage KVP40
>Q8W711|Q8W711_9CAUD RP primase/helicase - Synechococcus phage P60
>Q9XIK1|Q9XIK1_ARATH T10O24.13 - Arabidopsis thaliana (Mouse-ear cress)
>Q2QTX4|Q2QTX4_ORYSJ Exodeoxyribonuclease III family protein, expressed - Oryza sativa subsp. japonica (Rice)
>Q5VRP2|Q5VRP2_ORYSJ Rad1-like protein - Oryza sativa subsp. japonica (Rice)
>A0GXL4|A0GXL4_9CHLR Excinuclease ABC, C subunit - Chloroflexus aggregans DSM 9485
>A0LUK5|A0LUK5_ACIC1 Holliday junction DNA helicase subunit RuvB - Acidothermus cellulolyticus (strain ATCC 43068 / 11B)
>Q03D71|Q03D71_PEDPA DNA helicase/exodeoxyribonuclease V, subunit A - Pediococcus pentosaceus (strain ATCC 25745 / 183-1w)
>Q096D0|Q096D0_STIAU ATP-dependent DNA helicase PcrA - Stigmatella aurantiaca DW4/3-1
>Q0VNI1|Q0VNI1_ALCBS Exodeoxyribonuclease V beta chain - Alcanivorax borkumensis (strain SK2 / ATCC 700651 / DSM 11573)
>Q15PT6|Q15PT6_PSEA6 Excinuclease ABC, C subunit-like - Pseudoalteromonas atlantica (strain T6c / BAA-1087)
>Q1QDV1|Q1QDV1_PSYCK DNA replication and repair protein RecO - Psychrobacter cryohalolentis (strain K5)
>Q3EUB3|Q3EUB3_BACTI Endo/excinuclease amino terminal domain - Bacillus thuringiensis serovar israelensis ATCC 35646
>Q4J2D0|Q4J2D0_AZOVI NAD-dependent DNA ligase - Azotobacter vinelandii AvOP
>A0JUY5|A0JUY5_ARTS2 Regulatory protein RecX - Arthrobacter sp. (strain FB24)
>Q11T17|Q11T17_CYTH3 Crossover junction endodeoxyribonuclease - Cytophaga hutchinsonii (strain ATCC 33406 / NCIMB 9469)
>Q21S65|Q21S65_RHOFD ATP-dependent DNA helicase RecG - Rhodoferax ferrireducens (strain DSM 15236 / ATCC BAA-621 / T118)
>Q2AFC8|Q2AFC8_9FIRM Recombination protein O, RecO - Halothermothrix orenii H 168
>Q4HPX1|Q4HPX1_CAMUP A/G-specific adenine glycosylase - Campylobacter upsaliensis RM3195
>Q0AMY8|Q0AMY8_MARMM Excinuclease ABC, C subunit domain protein - Maricaulis maris (strain MCS10)
>Q0YKT1|Q0YKT1_9DELT Excinuclease ABC, C subunit - Geobacter sp. FRC-32
>Q1LAB9|Q1LAB9_RALME Superfamily I DNA and RNA helicases-like protein - Ralstonia metallidurans (strain CH34 / ATCC 43123 / DSM 2839)
>Q1QAG3|Q1QAG3_PSYCK DNA-directed DNA polymerase - Psychrobacter cryohalolentis (strain K5)
>Q1QT56|Q1QT56_CHRSD Exonuclease RecJ - Chromohalobacter salexigens (strain DSM 3043 / ATCC BAA-138 / NCIMB 13768)
>A0LG06|A0LG06_SYNFM Endonuclease IV - Syntrophobacter fumaroxidans (strain DSM 10017 / MPOB)
>Q038P0|Q038P0_LACC3 Exonuclease RecJ - Lactobacillus casei (strain ATCC 334)
>Q0FV53|Q0FV53_9RHOB ATP-dependent DNA helicase, UvrD/Rep family protein - Roseovarius sp. HTCC2601
>Q0YUU8|Q0YUU8_9CHLB Excinuclease ABC, C subunit - Chlorobium ferrooxidans DSM 13031
>Q1D2J4|Q1D2J4_MYXXD Crossover junction endodeoxyribonuclease RuvC - Myxococcus xanthus (strain DK 1622)
>Q1YFI8|Q1YFI8_9RHIZ DNA replication and repair protein recF - Aurantimonas sp. SI85-9A1
[truncated: 12,367 more chars]
