# Supplementary material for: Identification of novel DNA repair proteins via primary sequence, secondary structure, and homology
Source: BMC Bioinformatics. 2009 Jan 20;10:25. doi: 10.1186/1471-2105-10-25 (PMC2660303; doi:10.1186/1471-2105-10-25)
Supplement: Additional File 7 — Identification and classification datasets. The PDB and UniProt identification datasets (protein identifiers), as well as the UniProt classification datasets, for each sequence similarity used in this report. [file 1471-2105-10-25-S7.zip › non_repair/gopdb/protlist_gopdb_nuclearnonrepair_0.txt]

>1A02:J|PDBID|CHAIN|SEQUENCE
>1A02:F|PDBID|CHAIN|SEQUENCE
>1A02:N|PDBID|CHAIN|SEQUENCE
>1A02:B|PDBID|CHAIN|SEQUENCE
>1A02:A|PDBID|CHAIN|SEQUENCE
>1A28:B|PDBID|CHAIN|SEQUENCE
>1A28:A|PDBID|CHAIN|SEQUENCE
>1A52:B|PDBID|CHAIN|SEQUENCE
>1A52:A|PDBID|CHAIN|SEQUENCE
>1A6Y:B|PDBID|CHAIN|SEQUENCE
>1A6Y:A|PDBID|CHAIN|SEQUENCE
>1A6Y:D|PDBID|CHAIN|SEQUENCE
>1A6Y:C|PDBID|CHAIN|SEQUENCE
>1AIS:B|PDBID|CHAIN|SEQUENCE
>1AIS:A|PDBID|CHAIN|SEQUENCE
>1AIS:E|PDBID|CHAIN|SEQUENCE
>1AIS:C|PDBID|CHAIN|SEQUENCE
>1AWC:B|PDBID|CHAIN|SEQUENCE
>1AWC:A|PDBID|CHAIN|SEQUENCE
>1AWC:E|PDBID|CHAIN|SEQUENCE
>1AWC:D|PDBID|CHAIN|SEQUENCE
>1B47:C|PDBID|CHAIN|SEQUENCE
>1B47:B|PDBID|CHAIN|SEQUENCE
>1B47:A|PDBID|CHAIN|SEQUENCE
>1B6W:A|PDBID|CHAIN|SEQUENCE
>1B72:B|PDBID|CHAIN|SEQUENCE
>1B72:A|PDBID|CHAIN|SEQUENCE
>1B72:E|PDBID|CHAIN|SEQUENCE
>1B72:D|PDBID|CHAIN|SEQUENCE
>1BF5:A|PDBID|CHAIN|SEQUENCE
>1BF5:C|PDBID|CHAIN|SEQUENCE
>1BF5:B|PDBID|CHAIN|SEQUENCE
>1C9B:R|PDBID|CHAIN|SEQUENCE
>1C9B:N|PDBID|CHAIN|SEQUENCE
>1C9B:J|PDBID|CHAIN|SEQUENCE
>1C9B:F|PDBID|CHAIN|SEQUENCE
>1C9B:B|PDBID|CHAIN|SEQUENCE
>1C9B:Q|PDBID|CHAIN|SEQUENCE
>1C9B:M|PDBID|CHAIN|SEQUENCE
>1C9B:I|PDBID|CHAIN|SEQUENCE
>1C9B:A|PDBID|CHAIN|SEQUENCE
>1C9B:E|PDBID|CHAIN|SEQUENCE
>1C9B:D|PDBID|CHAIN|SEQUENCE
>1C9B:H|PDBID|CHAIN|SEQUENCE
>1C9B:L|PDBID|CHAIN|SEQUENCE
>1C9B:P|PDBID|CHAIN|SEQUENCE
>1C9B:T|PDBID|CHAIN|SEQUENCE
>1C9B:C|PDBID|CHAIN|SEQUENCE
>1C9B:G|PDBID|CHAIN|SEQUENCE
>1C9B:K|PDBID|CHAIN|SEQUENCE
>1C9B:O|PDBID|CHAIN|SEQUENCE
>1C9B:S|PDBID|CHAIN|SEQUENCE
>1CIT:A|PDBID|CHAIN|SEQUENCE
>1CIT:C|PDBID|CHAIN|SEQUENCE
>1CIT:B|PDBID|CHAIN|SEQUENCE
>1CMW:A|PDBID|CHAIN|SEQUENCE
>1D3U:B|PDBID|CHAIN|SEQUENCE
>1D3U:A|PDBID|CHAIN|SEQUENCE
>1D3U:D|PDBID|CHAIN|SEQUENCE
>1D3U:C|PDBID|CHAIN|SEQUENCE
>1DB1:A|PDBID|CHAIN|SEQUENCE
>1DKF:B|PDBID|CHAIN|SEQUENCE
>1DKF:A|PDBID|CHAIN|SEQUENCE
>1DL5:A|PDBID|CHAIN|SEQUENCE
>1DL5:B|PDBID|CHAIN|SEQUENCE
>1DZF:A|PDBID|CHAIN|SEQUENCE
>1E3G:A|PDBID|CHAIN|SEQUENCE
>1E50:H|PDBID|CHAIN|SEQUENCE
>1E50:F|PDBID|CHAIN|SEQUENCE
>1E50:D|PDBID|CHAIN|SEQUENCE
>1E50:B|PDBID|CHAIN|SEQUENCE
>1E50:R|PDBID|CHAIN|SEQUENCE
>1E50:Q|PDBID|CHAIN|SEQUENCE
>1E50:G|PDBID|CHAIN|SEQUENCE
>1E50:E|PDBID|CHAIN|SEQUENCE
>1E50:C|PDBID|CHAIN|SEQUENCE
>1E50:A|PDBID|CHAIN|SEQUENCE
>1EAN:A|PDBID|CHAIN|SEQUENCE
>1EAO:B|PDBID|CHAIN|SEQUENCE
>1EAO:A|PDBID|CHAIN|SEQUENCE
>1EAQ:B|PDBID|CHAIN|SEQUENCE
>1EAQ:A|PDBID|CHAIN|SEQUENCE
>1EGW:D|PDBID|CHAIN|SEQUENCE
>1EGW:C|PDBID|CHAIN|SEQUENCE
>1EGW:B|PDBID|CHAIN|SEQUENCE
>1EGW:A|PDBID|CHAIN|SEQUENCE
>1EGW:H|PDBID|CHAIN|SEQUENCE
>1EGW:G|PDBID|CHAIN|SEQUENCE
>1EGW:F|PDBID|CHAIN|SEQUENCE
>1EGW:E|PDBID|CHAIN|SEQUENCE
>1ERR:B|PDBID|CHAIN|SEQUENCE
>1ERR:A|PDBID|CHAIN|SEQUENCE
>1EXA:A|PDBID|CHAIN|SEQUENCE
>1EXX:A|PDBID|CHAIN|SEQUENCE
>1F3U:H|PDBID|CHAIN|SEQUENCE
>1F3U:G|PDBID|CHAIN|SEQUENCE
>1F3U:F|PDBID|CHAIN|SEQUENCE
>1F3U:E|PDBID|CHAIN|SEQUENCE
>1F3U:D|PDBID|CHAIN|SEQUENCE
>1F3U:C|PDBID|CHAIN|SEQUENCE
>1F3U:B|PDBID|CHAIN|SEQUENCE
>1F3U:A|PDBID|CHAIN|SEQUENCE
>1F93:H|PDBID|CHAIN|SEQUENCE
>1F93:G|PDBID|CHAIN|SEQUENCE
>1F93:F|PDBID|CHAIN|SEQUENCE
>1F93:E|PDBID|CHAIN|SEQUENCE
>1F93:D|PDBID|CHAIN|SEQUENCE
>1F93:C|PDBID|CHAIN|SEQUENCE
>1F93:B|PDBID|CHAIN|SEQUENCE
>1F93:A|PDBID|CHAIN|SEQUENCE
>1FCX:A|PDBID|CHAIN|SEQUENCE
>1FCY:A|PDBID|CHAIN|SEQUENCE
>1FCZ:A|PDBID|CHAIN|SEQUENCE
>1FD0:A|PDBID|CHAIN|SEQUENCE
>1FGU:B|PDBID|CHAIN|SEQUENCE
>1FGU:A|PDBID|CHAIN|SEQUENCE
>1FJL:C|PDBID|CHAIN|SEQUENCE
>1FJL:B|PDBID|CHAIN|SEQUENCE
>1FJL:A|PDBID|CHAIN|SEQUENCE
>1FJL:F|PDBID|CHAIN|SEQUENCE
>1FJL:E|PDBID|CHAIN|SEQUENCE
>1FJL:D|PDBID|CHAIN|SEQUENCE
>1FM6:A|PDBID|CHAIN|SEQUENCE
>1FM6:D|PDBID|CHAIN|SEQUENCE
>1FM6:U|PDBID|CHAIN|SEQUENCE
>1FM6:X|PDBID|CHAIN|SEQUENCE
>1FM6:B|PDBID|CHAIN|SEQUENCE
>1FM6:V|PDBID|CHAIN|SEQUENCE
>1FM6:E|PDBID|CHAIN|SEQUENCE
>1FM6:Y|PDBID|CHAIN|SEQUENCE
>1FM9:E|PDBID|CHAIN|SEQUENCE
>1FM9:B|PDBID|CHAIN|SEQUENCE
>1FM9:D|PDBID|CHAIN|SEQUENCE
>1FM9:A|PDBID|CHAIN|SEQUENCE
>1FVV:D|PDBID|CHAIN|SEQUENCE
>1FVV:B|PDBID|CHAIN|SEQUENCE
>1FVV:C|PDBID|CHAIN|SEQUENCE
>1FVV:A|PDBID|CHAIN|SEQUENCE
>1FYK:A|PDBID|CHAIN|SEQUENCE
>1FYL:B|PDBID|CHAIN|SEQUENCE
>1FYL:A|PDBID|CHAIN|SEQUENCE
>1FYL:D|PDBID|CHAIN|SEQUENCE
>1FYL:C|PDBID|CHAIN|SEQUENCE
>1FYM:B|PDBID|CHAIN|SEQUENCE
>1FYM:A|PDBID|CHAIN|SEQUENCE
>1FYM:D|PDBID|CHAIN|SEQUENCE
>1FYM:C|PDBID|CHAIN|SEQUENCE
>1G1U:D|PDBID|CHAIN|SEQUENCE
>1G1U:C|PDBID|CHAIN|SEQUENCE
>1G1U:B|PDBID|CHAIN|SEQUENCE
>1G1U:A|PDBID|CHAIN|SEQUENCE
>1G2N:A|PDBID|CHAIN|SEQUENCE
>1G2Y:D|PDBID|CHAIN|SEQUENCE
>1G2Y:C|PDBID|CHAIN|SEQUENCE
>1G2Y:B|PDBID|CHAIN|SEQUENCE
>1G2Y:A|PDBID|CHAIN|SEQUENCE
>1G2Z:B|PDBID|CHAIN|SEQUENCE
>1G2Z:A|PDBID|CHAIN|SEQUENCE
>1G39:D|PDBID|CHAIN|SEQUENCE
>1G39:C|PDBID|CHAIN|SEQUENCE
>1G39:B|PDBID|CHAIN|SEQUENCE
>1G39:A|PDBID|CHAIN|SEQUENCE
>1G50:C|PDBID|CHAIN|SEQUENCE
>1G50:B|PDBID|CHAIN|SEQUENCE
>1G50:A|PDBID|CHAIN|SEQUENCE
>1G8A:A|PDBID|CHAIN|SEQUENCE
>1G8S:A|PDBID|CHAIN|SEQUENCE
>1GA5:A|PDBID|CHAIN|SEQUENCE
>1GA5:B|PDBID|CHAIN|SEQUENCE
>1GA5:E|PDBID|CHAIN|SEQUENCE
>1GA5:F|PDBID|CHAIN|SEQUENCE
>1GA5:D|PDBID|CHAIN|SEQUENCE
>1GA5:H|PDBID|CHAIN|SEQUENCE
>1GA5:C|PDBID|CHAIN|SEQUENCE
>1GA5:G|PDBID|CHAIN|SEQUENCE
>1GD2:J|PDBID|CHAIN|SEQUENCE
>1GD2:I|PDBID|CHAIN|SEQUENCE
>1GD2:H|PDBID|CHAIN|SEQUENCE
>1GD2:G|PDBID|CHAIN|SEQUENCE
>1GD2:F|PDBID|CHAIN|SEQUENCE
>1GD2:E|PDBID|CHAIN|SEQUENCE
>1GD2:D|PDBID|CHAIN|SEQUENCE
>1GD2:C|PDBID|CHAIN|SEQUENCE
>1GD2:B|PDBID|CHAIN|SEQUENCE
>1GD2:A|PDBID|CHAIN|SEQUENCE
>1GO3:N|PDBID|CHAIN|SEQUENCE
>1GO3:F|PDBID|CHAIN|SEQUENCE
>1GO3:M|PDBID|CHAIN|SEQUENCE
>1GO3:E|PDBID|CHAIN|SEQUENCE
>1GS0:B|PDBID|CHAIN|SEQUENCE
>1GS0:A|PDBID|CHAIN|SEQUENCE
>1GS4:A|PDBID|CHAIN|SEQUENCE
>1GT0:D|PDBID|CHAIN|SEQUENCE
>1GT0:C|PDBID|CHAIN|SEQUENCE
>1GT0:B|PDBID|CHAIN|SEQUENCE
>1GT0:A|PDBID|CHAIN|SEQUENCE
>1GTW:B|PDBID|CHAIN|SEQUENCE
>1GTW:A|PDBID|CHAIN|SEQUENCE
>1GTW:D|PDBID|CHAIN|SEQUENCE
>1GTW:C|PDBID|CHAIN|SEQUENCE
>1GU4:B|PDBID|CHAIN|SEQUENCE
>1GU4:A|PDBID|CHAIN|SEQUENCE
>1GU4:D|PDBID|CHAIN|SEQUENCE
>1GU4:C|PDBID|CHAIN|SEQUENCE
>1GU5:B|PDBID|CHAIN|SEQUENCE
>1GU5:A|PDBID|CHAIN|SEQUENCE
>1GU5:D|PDBID|CHAIN|SEQUENCE
>1GU5:C|PDBID|CHAIN|SEQUENCE
>1GVJ:B|PDBID|CHAIN|SEQUENCE
>1GVJ:A|PDBID|CHAIN|SEQUENCE
>1GWQ:B|PDBID|CHAIN|SEQUENCE
>1GWQ:A|PDBID|CHAIN|SEQUENCE
>1GWR:B|PDBID|CHAIN|SEQUENCE
>1GWR:A|PDBID|CHAIN|SEQUENCE
>1GWX:B|PDBID|CHAIN|SEQUENCE
>1GWX:A|PDBID|CHAIN|SEQUENCE
>1GXR:B|PDBID|CHAIN|SEQUENCE
>1GXR:A|PDBID|CHAIN|SEQUENCE
>1GY3:B|PDBID|CHAIN|SEQUENCE
>1GY3:D|PDBID|CHAIN|SEQUENCE
>1GY3:A|PDBID|CHAIN|SEQUENCE
>1GY3:C|PDBID|CHAIN|SEQUENCE
>1H1P:D|PDBID|CHAIN|SEQUENCE
>1H1P:B|PDBID|CHAIN|SEQUENCE
>1H1P:C|PDBID|CHAIN|SEQUENCE
>1H1P:A|PDBID|CHAIN|SEQUENCE
>1H1Q:D|PDBID|CHAIN|SEQUENCE
>1H1Q:B|PDBID|CHAIN|SEQUENCE
>1H1Q:C|PDBID|CHAIN|SEQUENCE
>1H1Q:A|PDBID|CHAIN|SEQUENCE
>1H1R:D|PDBID|CHAIN|SEQUENCE
>1H1R:B|PDBID|CHAIN|SEQUENCE
>1H1R:C|PDBID|CHAIN|SEQUENCE
>1H1R:A|PDBID|CHAIN|SEQUENCE
>1H1S:D|PDBID|CHAIN|SEQUENCE
>1H1S:B|PDBID|CHAIN|SEQUENCE
>1H1S:C|PDBID|CHAIN|SEQUENCE
>1H1S:A|PDBID|CHAIN|SEQUENCE
>1H24:D|PDBID|CHAIN|SEQUENCE
>1H24:B|PDBID|CHAIN|SEQUENCE
>1H24:C|PDBID|CHAIN|SEQUENCE
>1H24:A|PDBID|CHAIN|SEQUENCE
>1H25:E|PDBID|CHAIN|SEQUENCE
>1H25:D|PDBID|CHAIN|SEQUENCE
>1H25:B|PDBID|CHAIN|SEQUENCE
>1H25:C|PDBID|CHAIN|SEQUENCE
>1H25:A|PDBID|CHAIN|SEQUENCE
>1H26:E|PDBID|CHAIN|SEQUENCE
>1H26:D|PDBID|CHAIN|SEQUENCE
>1H26:B|PDBID|CHAIN|SEQUENCE
>1H26:C|PDBID|CHAIN|SEQUENCE
>1H26:A|PDBID|CHAIN|SEQUENCE
>1H27:E|PDBID|CHAIN|SEQUENCE
>1H27:D|PDBID|CHAIN|SEQUENCE
>1H27:B|PDBID|CHAIN|SEQUENCE
>1H27:C|PDBID|CHAIN|SEQUENCE
>1H27:A|PDBID|CHAIN|SEQUENCE
>1H28:F|PDBID|CHAIN|SEQUENCE
>1H28:E|PDBID|CHAIN|SEQUENCE
>1H28:D|PDBID|CHAIN|SEQUENCE
>1H28:B|PDBID|CHAIN|SEQUENCE
>1H28:C|PDBID|CHAIN|SEQUENCE
>1H28:A|PDBID|CHAIN|SEQUENCE
>1H88:C|PDBID|CHAIN|SEQUENCE
>1H88:B|PDBID|CHAIN|SEQUENCE
>1H88:A|PDBID|CHAIN|SEQUENCE
>1H88:E|PDBID|CHAIN|SEQUENCE
>1H88:D|PDBID|CHAIN|SEQUENCE
>1H89:C|PDBID|CHAIN|SEQUENCE
>1H89:B|PDBID|CHAIN|SEQUENCE
>1H89:A|PDBID|CHAIN|SEQUENCE
>1H89:E|PDBID|CHAIN|SEQUENCE
>1H89:D|PDBID|CHAIN|SEQUENCE
>1H8A:C|PDBID|CHAIN|SEQUENCE
>1H8A:B|PDBID|CHAIN|SEQUENCE
>1H8A:A|PDBID|CHAIN|SEQUENCE
>1H8A:E|PDBID|CHAIN|SEQUENCE
>1H8A:D|PDBID|CHAIN|SEQUENCE
>1H9D:D|PDBID|CHAIN|SEQUENCE
>1H9D:B|PDBID|CHAIN|SEQUENCE
>1H9D:C|PDBID|CHAIN|SEQUENCE
>1H9D:A|PDBID|CHAIN|SEQUENCE
>1HJ1:A|PDBID|CHAIN|SEQUENCE
>1HJB:F|PDBID|CHAIN|SEQUENCE
>1HJB:C|PDBID|CHAIN|SEQUENCE
>1HJB:E|PDBID|CHAIN|SEQUENCE
>1HJB:D|PDBID|CHAIN|SEQUENCE
>1HJB:B|PDBID|CHAIN|SEQUENCE
>1HJB:A|PDBID|CHAIN|SEQUENCE
>1HJB:J|PDBID|CHAIN|SEQUENCE
>1HJB:H|PDBID|CHAIN|SEQUENCE
>1HJB:I|PDBID|CHAIN|SEQUENCE
>1HJB:G|PDBID|CHAIN|SEQUENCE
>1HJC:D|PDBID|CHAIN|SEQUENCE
>1HJC:A|PDBID|CHAIN|SEQUENCE
>1HJC:F|PDBID|CHAIN|SEQUENCE
>1HJC:C|PDBID|CHAIN|SEQUENCE
>1HJC:E|PDBID|CHAIN|SEQUENCE
>1HJC:B|PDBID|CHAIN|SEQUENCE
>1HL6:D|PDBID|CHAIN|SEQUENCE
>1HL6:B|PDBID|CHAIN|SEQUENCE
>1HL6:C|PDBID|CHAIN|SEQUENCE
>1HL6:A|PDBID|CHAIN|SEQUENCE
>1HLV:A|PDBID|CHAIN|SEQUENCE
>1HLV:C|PDBID|CHAIN|SEQUENCE
>1HLV:B|PDBID|CHAIN|SEQUENCE
>1HLZ:B|PDBID|CHAIN|SEQUENCE
>1HLZ:A|PDBID|CHAIN|SEQUENCE
>1HLZ:D|PDBID|CHAIN|SEQUENCE
>1HLZ:C|PDBID|CHAIN|SEQUENCE
>1HQ3:H|PDBID|CHAIN|SEQUENCE
>1HQ3:D|PDBID|CHAIN|SEQUENCE
>1HQ3:G|PDBID|CHAIN|SEQUENCE
>1HQ3:C|PDBID|CHAIN|SEQUENCE
>1HQ3:F|PDBID|CHAIN|SEQUENCE
>1HQ3:B|PDBID|CHAIN|SEQUENCE
>1HQ3:E|PDBID|CHAIN|SEQUENCE
>1HQ3:A|PDBID|CHAIN|SEQUENCE
>1HU8:C|PDBID|CHAIN|SEQUENCE
>1HU8:B|PDBID|CHAIN|SEQUENCE
>1HU8:A|PDBID|CHAIN|SEQUENCE
>1IC8:B|PDBID|CHAIN|SEQUENCE
>1IC8:A|PDBID|CHAIN|SEQUENCE
>1IC8:F|PDBID|CHAIN|SEQUENCE
>1IC8:E|PDBID|CHAIN|SEQUENCE
>1ID3:H|PDBID|CHAIN|SEQUENCE
>1ID3:D|PDBID|CHAIN|SEQUENCE
>1ID3:G|PDBID|CHAIN|SEQUENCE
>1ID3:C|PDBID|CHAIN|SEQUENCE
>1ID3:F|PDBID|CHAIN|SEQUENCE
>1ID3:B|PDBID|CHAIN|SEQUENCE
>1ID3:E|PDBID|CHAIN|SEQUENCE
>1ID3:A|PDBID|CHAIN|SEQUENCE
>1ID3:J|PDBID|CHAIN|SEQUENCE
>1ID3:I|PDBID|CHAIN|SEQUENCE
>1IE8:A|PDBID|CHAIN|SEQUENCE
>1IE9:A|PDBID|CHAIN|SEQUENCE
>1IKN:D|PDBID|CHAIN|SEQUENCE
>1IKN:C|PDBID|CHAIN|SEQUENCE
>1IKN:A|PDBID|CHAIN|SEQUENCE
>1IMH:D|PDBID|CHAIN|SEQUENCE
>1IMH:C|PDBID|CHAIN|SEQUENCE
>1IMH:B|PDBID|CHAIN|SEQUENCE
>1IMH:A|PDBID|CHAIN|SEQUENCE
>1IO4:D|PDBID|CHAIN|SEQUENCE
>1IO4:C|PDBID|CHAIN|SEQUENCE
>1IO4:B|PDBID|CHAIN|SEQUENCE
>1IO4:A|PDBID|CHAIN|SEQUENCE
>1IO4:F|PDBID|CHAIN|SEQUENCE
>1IO4:E|PDBID|CHAIN|SEQUENCE
>1IQP:F|PDBID|CHAIN|SEQUENCE
>1IQP:E|PDBID|CHAIN|SEQUENCE
>1IQP:D|PDBID|CHAIN|SEQUENCE
>1IQP:C|PDBID|CHAIN|SEQUENCE
>1IQP:B|PDBID|CHAIN|SEQUENCE
>1IQP:A|PDBID|CHAIN|SEQUENCE
>1J22:A|PDBID|CHAIN|SEQUENCE
>1J23:A|PDBID|CHAIN|SEQUENCE
>1J24:A|PDBID|CHAIN|SEQUENCE
>1J25:A|PDBID|CHAIN|SEQUENCE
>1J2X:B|PDBID|CHAIN|SEQUENCE
>1J2X:A|PDBID|CHAIN|SEQUENCE
>1JB7:B|PDBID|CHAIN|SEQUENCE
>1JB7:A|PDBID|CHAIN|SEQUENCE
>1JB7:H|PDBID|CHAIN|SEQUENCE
>1JB7:G|PDBID|CHAIN|SEQUENCE
>1JB7:D|PDBID|CHAIN|SEQUENCE
>1JBG:A|PDBID|CHAIN|SEQUENCE
>1JFI:C|PDBID|CHAIN|SEQUENCE
>1JFI:B|PDBID|CHAIN|SEQUENCE
>1JFI:A|PDBID|CHAIN|SEQUENCE
>1JFI:E|PDBID|CHAIN|SEQUENCE
>1JFI:D|PDBID|CHAIN|SEQUENCE
>1JI7:C|PDBID|CHAIN|SEQUENCE
>1JI7:B|PDBID|CHAIN|SEQUENCE
>1JI7:A|PDBID|CHAIN|SEQUENCE
>1JMC:A|PDBID|CHAIN|SEQUENCE
>1JQJ:D|PDBID|CHAIN|SEQUENCE
>1JQJ:C|PDBID|CHAIN|SEQUENCE
>1JQJ:B|PDBID|CHAIN|SEQUENCE
>1JQJ:A|PDBID|CHAIN|SEQUENCE
>1JR3:E|PDBID|CHAIN|SEQUENCE
>1JR3:D|PDBID|CHAIN|SEQUENCE
>1JR3:C|PDBID|CHAIN|SEQUENCE
>1JR3:B|PDBID|CHAIN|SEQUENCE
>1JR3:A|PDBID|CHAIN|SEQUENCE
>1K2F:A|PDBID|CHAIN|SEQUENCE
>1K2F:B|PDBID|CHAIN|SEQUENCE
>1K4W:B|PDBID|CHAIN|SEQUENCE
>1K4W:A|PDBID|CHAIN|SEQUENCE
>1K78:F|PDBID|CHAIN|SEQUENCE
>1K78:B|PDBID|CHAIN|SEQUENCE
>1K78:I|PDBID|CHAIN|SEQUENCE
>1K78:E|PDBID|CHAIN|SEQUENCE
>1K78:A|PDBID|CHAIN|SEQUENCE
>1K78:H|PDBID|CHAIN|SEQUENCE
>1K78:D|PDBID|CHAIN|SEQUENCE
>1K78:G|PDBID|CHAIN|SEQUENCE
>1K78:C|PDBID|CHAIN|SEQUENCE
>1K79:D|PDBID|CHAIN|SEQUENCE
>1K79:A|PDBID|CHAIN|SEQUENCE
>1K79:F|PDBID|CHAIN|SEQUENCE
>1K79:C|PDBID|CHAIN|SEQUENCE
>1K79:E|PDBID|CHAIN|SEQUENCE
>1K79:B|PDBID|CHAIN|SEQUENCE
>1K7A:D|PDBID|CHAIN|SEQUENCE
>1K7A:A|PDBID|CHAIN|SEQUENCE
>1K7A:F|PDBID|CHAIN|SEQUENCE
>1K7A:C|PDBID|CHAIN|SEQUENCE
>1K7A:E|PDBID|CHAIN|SEQUENCE
>1K7A:B|PDBID|CHAIN|SEQUENCE
>1K83:A|PDBID|CHAIN|SEQUENCE
>1K83:B|PDBID|CHAIN|SEQUENCE
>1K83:C|PDBID|CHAIN|SEQUENCE
>1K83:E|PDBID|CHAIN|SEQUENCE
>1K83:F|PDBID|CHAIN|SEQUENCE
>1K83:H|PDBID|CHAIN|SEQUENCE
>1K83:I|PDBID|CHAIN|SEQUENCE
>1K83:J|PDBID|CHAIN|SEQUENCE
>1K83:K|PDBID|CHAIN|SEQUENCE
>1K83:L|PDBID|CHAIN|SEQUENCE
>1KB2:B|PDBID|CHAIN|SEQUENCE
>1KB2:A|PDBID|CHAIN|SEQUENCE
>1KB2:D|PDBID|CHAIN|SEQUENCE
>1KB2:C|PDBID|CHAIN|SEQUENCE
>1KB4:B|PDBID|CHAIN|SEQUENCE
>1KB4:A|PDBID|CHAIN|SEQUENCE
>1KB4:D|PDBID|CHAIN|SEQUENCE
>1KB4:C|PDBID|CHAIN|SEQUENCE
>1KB6:B|PDBID|CHAIN|SEQUENCE
>1KB6:A|PDBID|CHAIN|SEQUENCE
>1KB6:D|PDBID|CHAIN|SEQUENCE
>1KB6:C|PDBID|CHAIN|SEQUENCE
>1KIX:A|PDBID|CHAIN|SEQUENCE
>1KNA:P|PDBID|CHAIN|SEQUENCE
>1KNA:A|PDBID|CHAIN|SEQUENCE
>1KNE:P|PDBID|CHAIN|SEQUENCE
>1KNE:A|PDBID|CHAIN|SEQUENCE
>1KV6:D|PDBID|CHAIN|SEQUENCE
>1KV6:C|PDBID|CHAIN|SEQUENCE
>1KV6:B|PDBID|CHAIN|SEQUENCE
>1KV6:A|PDBID|CHAIN|SEQUENCE
>1L1O:F|PDBID|CHAIN|SEQUENCE
>1L1O:C|PDBID|CHAIN|SEQUENCE
>1L1O:E|PDBID|CHAIN|SEQUENCE
>1L1O:B|PDBID|CHAIN|SEQUENCE
>1L1O:D|PDBID|CHAIN|SEQUENCE
>1L1O:A|PDBID|CHAIN|SEQUENCE
>1L2I:D|PDBID|CHAIN|SEQUENCE
>1L2I:C|PDBID|CHAIN|SEQUENCE
>1L2I:B|PDBID|CHAIN|SEQUENCE
>1L2I:A|PDBID|CHAIN|SEQUENCE
>1L2J:B|PDBID|CHAIN|SEQUENCE
>1L2J:A|PDBID|CHAIN|SEQUENCE
>1LAT:B|PDBID|CHAIN|SEQUENCE
>1LAT:A|PDBID|CHAIN|SEQUENCE
>1LAT:D|PDBID|CHAIN|SEQUENCE
>1LAT:C|PDBID|CHAIN|SEQUENCE
>1LE8:B|PDBID|CHAIN|SEQUENCE
>1LE8:A|PDBID|CHAIN|SEQUENCE
>1LE8:D|PDBID|CHAIN|SEQUENCE
>1LE8:C|PDBID|CHAIN|SEQUENCE
>1LQB:D|PDBID|CHAIN|SEQUENCE
>1LQB:C|PDBID|CHAIN|SEQUENCE
>1LQB:B|PDBID|CHAIN|SEQUENCE
>1LQB:A|PDBID|CHAIN|SEQUENCE
>1M13:A|PDBID|CHAIN|SEQUENCE
>1M2Z:E|PDBID|CHAIN|SEQUENCE
>1M2Z:B|PDBID|CHAIN|SEQUENCE
>1M2Z:D|PDBID|CHAIN|SEQUENCE
>1M2Z:A|PDBID|CHAIN|SEQUENCE
>1M6U:B|PDBID|CHAIN|SEQUENCE
>1M6U:A|PDBID|CHAIN|SEQUENCE
>1M7U:B|PDBID|CHAIN|SEQUENCE
>1M7U:A|PDBID|CHAIN|SEQUENCE
>1MD0:B|PDBID|CHAIN|SEQUENCE
>1MD0:A|PDBID|CHAIN|SEQUENCE
>1MDM:B|PDBID|CHAIN|SEQUENCE
>1MDM:A|PDBID|CHAIN|SEQUENCE
>1MDM:D|PDBID|CHAIN|SEQUENCE
>1MDM:C|PDBID|CHAIN|SEQUENCE
>1MHN:A|PDBID|CHAIN|SEQUENCE
>1MIJ:A|PDBID|CHAIN|SEQUENCE
>1MLV:C|PDBID|CHAIN|SEQUENCE
>1MLV:B|PDBID|CHAIN|SEQUENCE
>1MLV:A|PDBID|CHAIN|SEQUENCE
>1MN4:A|PDBID|CHAIN|SEQUENCE
>1MNN:A|PDBID|CHAIN|SEQUENCE
>1MNN:C|PDBID|CHAIN|SEQUENCE
>1MNN:B|PDBID|CHAIN|SEQUENCE
>1MP9:B|PDBID|CHAIN|SEQUENCE
>1MP9:A|PDBID|CHAIN|SEQUENCE
>1MT6:A|PDBID|CHAIN|SEQUENCE
>1MUF:A|PDBID|CHAIN|SEQUENCE
>1MVH:A|PDBID|CHAIN|SEQUENCE
>1MVX:A|PDBID|CHAIN|SEQUENCE
>1N1J:B|PDBID|CHAIN|SEQUENCE
>1N1J:A|PDBID|CHAIN|SEQUENCE
>1N46:B|PDBID|CHAIN|SEQUENCE
>1N46:A|PDBID|CHAIN|SEQUENCE
>1N4H:B|PDBID|CHAIN|SEQUENCE
>1N4H:A|PDBID|CHAIN|SEQUENCE
>1N6A:A|PDBID|CHAIN|SEQUENCE
>1N6C:A|PDBID|CHAIN|SEQUENCE
>1N6J:G|PDBID|CHAIN|SEQUENCE
>1N6J:B|PDBID|CHAIN|SEQUENCE
>1N6J:A|PDBID|CHAIN|SEQUENCE
>1N6J:D|PDBID|CHAIN|SEQUENCE
>1N6J:C|PDBID|CHAIN|SEQUENCE
>1N83:A|PDBID|CHAIN|SEQUENCE
>1NAV:A|PDBID|CHAIN|SEQUENCE
>1NAX:A|PDBID|CHAIN|SEQUENCE
>1NDE:A|PDBID|CHAIN|SEQUENCE
>1NGM:N|PDBID|CHAIN|SEQUENCE
>1NGM:J|PDBID|CHAIN|SEQUENCE
>1NGM:B|PDBID|CHAIN|SEQUENCE
>1NGM:F|PDBID|CHAIN|SEQUENCE
>1NGM:M|PDBID|CHAIN|SEQUENCE
>1NGM:A|PDBID|CHAIN|SEQUENCE
>1NGM:E|PDBID|CHAIN|SEQUENCE
>1NGM:I|PDBID|CHAIN|SEQUENCE
>1NGM:D|PDBID|CHAIN|SEQUENCE
>1NGM:H|PDBID|CHAIN|SEQUENCE
>1NGM:L|PDBID|CHAIN|SEQUENCE
>1NGM:P|PDBID|CHAIN|SEQUENCE
>1NGM:C|PDBID|CHAIN|SEQUENCE
>1NGM:G|PDBID|CHAIN|SEQUENCE
>1NGM:K|PDBID|CHAIN|SEQUENCE
>1NGM:O|PDBID|CHAIN|SEQUENCE
>1NH2:D|PDBID|CHAIN|SEQUENCE
>1NH2:C|PDBID|CHAIN|SEQUENCE
>1NH2:B|PDBID|CHAIN|SEQUENCE
>1NH2:A|PDBID|CHAIN|SEQUENCE
>1NH2:F|PDBID|CHAIN|SEQUENCE
>1NH2:E|PDBID|CHAIN|SEQUENCE
>1NHZ:A|PDBID|CHAIN|SEQUENCE
>1NIK:A|PDBID|CHAIN|SEQUENCE
>1NIK:B|PDBID|CHAIN|SEQUENCE
>1NIK:C|PDBID|CHAIN|SEQUENCE
>1NIK:D|PDBID|CHAIN|SEQUENCE
>1NIK:E|PDBID|CHAIN|SEQUENCE
>1NIK:F|PDBID|CHAIN|SEQUENCE
>1NIK:G|PDBID|CHAIN|SEQUENCE
>1NIK:H|PDBID|CHAIN|SEQUENCE
>1NIK:I|PDBID|CHAIN|SEQUENCE
>1NIK:J|PDBID|CHAIN|SEQUENCE
>1NIK:K|PDBID|CHAIN|SEQUENCE
>1NIK:L|PDBID|CHAIN|SEQUENCE
>1NLQ:E|PDBID|CHAIN|SEQUENCE
>1NLQ:D|PDBID|CHAIN|SEQUENCE
>1NLQ:C|PDBID|CHAIN|SEQUENCE
>1NLQ:B|PDBID|CHAIN|SEQUENCE
>1NLQ:A|PDBID|CHAIN|SEQUENCE
>1NQ7:A|PDBID|CHAIN|SEQUENCE
>1NRL:D|PDBID|CHAIN|SEQUENCE
>1NRL:C|PDBID|CHAIN|SEQUENCE
>1NRL:B|PDBID|CHAIN|SEQUENCE
>1NRL:A|PDBID|CHAIN|SEQUENCE
>1NT2:B|PDBID|CHAIN|SEQUENCE
>1NT2:A|PDBID|CHAIN|SEQUENCE
>1NVP:D|PDBID|CHAIN|SEQUENCE
>1NVP:C|PDBID|CHAIN|SEQUENCE
>1NVP:B|PDBID|CHAIN|SEQUENCE
>1NVP:A|PDBID|CHAIN|SEQUENCE
>1NVP:F|PDBID|CHAIN|SEQUENCE
>1NVP:E|PDBID|CHAIN|SEQUENCE
>1NWQ:C|PDBID|CHAIN|SEQUENCE
>1NWQ:A|PDBID|CHAIN|SEQUENCE
>1NWQ:D|PDBID|CHAIN|SEQUENCE
>1NWQ:B|PDBID|CHAIN|SEQUENCE
>1OGU:D|PDBID|CHAIN|SEQUENCE
>1OGU:B|PDBID|CHAIN|SEQUENCE
>1OGU:C|PDBID|CHAIN|SEQUENCE
>1OGU:A|PDBID|CHAIN|SEQUENCE
>1OI1:A|PDBID|CHAIN|SEQUENCE
>1OI9:B|PDBID|CHAIN|SEQUENCE
>1OI9:D|PDBID|CHAIN|SEQUENCE
>1OI9:A|PDBID|CHAIN|SEQUENCE
>1OI9:C|PDBID|CHAIN|SEQUENCE
>1OIU:B|PDBID|CHAIN|SEQUENCE
>1OIU:D|PDBID|CHAIN|SEQUENCE
>1OIU:A|PDBID|CHAIN|SEQUENCE
>1OIU:C|PDBID|CHAIN|SEQUENCE
>1OIY:B|PDBID|CHAIN|SEQUENCE
>1OIY:D|PDBID|CHAIN|SEQUENCE
>1OIY:A|PDBID|CHAIN|SEQUENCE
>1OIY:C|PDBID|CHAIN|SEQUENCE
>1OKW:B|PDBID|CHAIN|SEQUENCE
>1OKW:D|PDBID|CHAIN|SEQUENCE
>1OKW:A|PDBID|CHAIN|SEQUENCE
>1OKW:C|PDBID|CHAIN|SEQUENCE
>1OL2:B|PDBID|CHAIN|SEQUENCE
>1OL2:D|PDBID|CHAIN|SEQUENCE
>1OL2:A|PDBID|CHAIN|SEQUENCE
>1OL2:C|PDBID|CHAIN|SEQUENCE
>1OO0:B|PDBID|CHAIN|SEQUENCE
>1OO0:A|PDBID|CHAIN|SEQUENCE
>1OQJ:B|PDBID|CHAIN|SEQUENCE
>1OQJ:A|PDBID|CHAIN|SEQUENCE
>1OSV:E|PDBID|CHAIN|SEQUENCE
>1OSV:D|PDBID|CHAIN|SEQUENCE
>1OSV:C|PDBID|CHAIN|SEQUENCE
>1OSV:B|PDBID|CHAIN|SEQUENCE
>1OSV:A|PDBID|CHAIN|SEQUENCE
>1OT7:E|PDBID|CHAIN|SEQUENCE
>1OT7:D|PDBID|CHAIN|SEQUENCE
>1OT7:C|PDBID|CHAIN|SEQUENCE
>1OT7:B|PDBID|CHAIN|SEQUENCE
>1OT7:A|PDBID|CHAIN|SEQUENCE
>1OTC:B|PDBID|CHAIN|SEQUENCE
>1OTC:A|PDBID|CHAIN|SEQUENCE
>1OTC:D|PDBID|CHAIN|SEQUENCE
>1OW1:A|PDBID|CHAIN|SEQUENCE
>1OWR:Q|PDBID|CHAIN|SEQUENCE
>1OWR:P|PDBID|CHAIN|SEQUENCE
>1OWR:N|PDBID|CHAIN|SEQUENCE
>1OWR:M|PDBID|CHAIN|SEQUENCE
>1OWR:H|PDBID|CHAIN|SEQUENCE
>1OWR:F|PDBID|CHAIN|SEQUENCE
>1OWR:D|PDBID|CHAIN|SEQUENCE
>1OWR:B|PDBID|CHAIN|SEQUENCE
>1OWR:G|PDBID|CHAIN|SEQUENCE
>1OWR:E|PDBID|CHAIN|SEQUENCE
>1OWR:C|PDBID|CHAIN|SEQUENCE
>1OWR:A|PDBID|CHAIN|SEQUENCE
>1OY3:D|PDBID|CHAIN|SEQUENCE
>1OY3:B|PDBID|CHAIN|SEQUENCE
>1OY3:C|PDBID|CHAIN|SEQUENCE
>1OYX:C|PDBID|CHAIN|SEQUENCE
>1OYX:B|PDBID|CHAIN|SEQUENCE
>1OYX:A|PDBID|CHAIN|SEQUENCE
>1OZ2:A|PDBID|CHAIN|SEQUENCE
>1OZ3:A|PDBID|CHAIN|SEQUENCE
>1OZ3:B|PDBID|CHAIN|SEQUENCE
>1OZ3:C|PDBID|CHAIN|SEQUENCE
>1OZV:C|PDBID|CHAIN|SEQUENCE
>1OZV:B|PDBID|CHAIN|SEQUENCE
>1OZV:A|PDBID|CHAIN|SEQUENCE
>1P0Y:C|PDBID|CHAIN|SEQUENCE
>1P0Y:B|PDBID|CHAIN|SEQUENCE
>1P0Y:A|PDBID|CHAIN|SEQUENCE
>1P27:D|PDBID|CHAIN|SEQUENCE
>1P27:B|PDBID|CHAIN|SEQUENCE
>1P27:C|PDBID|CHAIN|SEQUENCE
>1P27:A|PDBID|CHAIN|SEQUENCE
>1P5E:D|PDBID|CHAIN|SEQUENCE
>1P5E:B|PDBID|CHAIN|SEQUENCE
>1P5E:C|PDBID|CHAIN|SEQUENCE
>1P5E:A|PDBID|CHAIN|SEQUENCE
>1P7H:O|PDBID|CHAIN|SEQUENCE
>1P7H:N|PDBID|CHAIN|SEQUENCE
>1P7H:M|PDBID|CHAIN|SEQUENCE
>1P7H:L|PDBID|CHAIN|SEQUENCE
>1P7H:D|PDBID|CHAIN|SEQUENCE
>1P7H:B|PDBID|CHAIN|SEQUENCE
>1P7H:C|PDBID|CHAIN|SEQUENCE
>1P7H:A|PDBID|CHAIN|SEQUENCE
>1P7I:D|PDBID|CHAIN|SEQUENCE
>1P7I:C|PDBID|CHAIN|SEQUENCE
>1P7I:B|PDBID|CHAIN|SEQUENCE
>1P7I:A|PDBID|CHAIN|SEQUENCE
>1P7J:D|PDBID|CHAIN|SEQUENCE
>1P7J:C|PDBID|CHAIN|SEQUENCE
>1P7J:B|PDBID|CHAIN|SEQUENCE
>1P7J:A|PDBID|CHAIN|SEQUENCE
>1P93:H|PDBID|CHAIN|SEQUENCE
>1P93:G|PDBID|CHAIN|SEQUENCE
>1P93:F|PDBID|CHAIN|SEQUENCE
>1P93:E|PDBID|CHAIN|SEQUENCE
>1P93:D|PDBID|CHAIN|SEQUENCE
>1P93:C|PDBID|CHAIN|SEQUENCE
>1P93:B|PDBID|CHAIN|SEQUENCE
>1P93:A|PDBID|CHAIN|SEQUENCE
>1PA6:B|PDBID|CHAIN|SEQUENCE
>1PA6:A|PDBID|CHAIN|SEQUENCE
>1PA6:H|PDBID|CHAIN|SEQUENCE
>1PA6:G|PDBID|CHAIN|SEQUENCE
>1PA6:D|PDBID|CHAIN|SEQUENCE
>1PCG:B|PDBID|CHAIN|SEQUENCE
>1PCG:A|PDBID|CHAIN|SEQUENCE
>1PCZ:B|PDBID|CHAIN|SEQUENCE
>1PCZ:A|PDBID|CHAIN|SEQUENCE
>1PDQ:B|PDBID|CHAIN|SEQUENCE
>1PDQ:A|PDBID|CHAIN|SEQUENCE
>1PDU:B|PDBID|CHAIN|SEQUENCE
>1PDU:A|PDBID|CHAIN|SEQUENCE
>1PFB:B|PDBID|CHAIN|SEQUENCE
>1PFB:A|PDBID|CHAIN|SEQUENCE
>1PH2:B|PDBID|CHAIN|SEQUENCE
>1PH2:A|PDBID|CHAIN|SEQUENCE
>1PH2:H|PDBID|CHAIN|SEQUENCE
>1PH2:G|PDBID|CHAIN|SEQUENCE
>1PH3:B|PDBID|CHAIN|SEQUENCE
>1PH3:A|PDBID|CHAIN|SEQUENCE
>1PH3:D|PDBID|CHAIN|SEQUENCE
>1PH3:H|PDBID|CHAIN|SEQUENCE
>1PH3:G|PDBID|CHAIN|SEQUENCE
>1PH4:B|PDBID|CHAIN|SEQUENCE
>1PH4:A|PDBID|CHAIN|SEQUENCE
>1PH4:D|PDBID|CHAIN|SEQUENCE
>1PH4:H|PDBID|CHAIN|SEQUENCE
>1PH4:G|PDBID|CHAIN|SEQUENCE
>1PH5:B|PDBID|CHAIN|SEQUENCE
>1PH5:A|PDBID|CHAIN|SEQUENCE
>1PH5:D|PDBID|CHAIN|SEQUENCE
>1PH5:H|PDBID|CHAIN|SEQUENCE
>1PH5:G|PDBID|CHAIN|SEQUENCE
>1PH7:B|PDBID|CHAIN|SEQUENCE
>1PH7:A|PDBID|CHAIN|SEQUENCE
>1PH7:D|PDBID|CHAIN|SEQUENCE
>1PH7:H|PDBID|CHAIN|SEQUENCE
>1PH7:G|PDBID|CHAIN|SEQUENCE
>1PH8:B|PDBID|CHAIN|SEQUENCE
>1PH8:A|PDBID|CHAIN|SEQUENCE
>1PH8:D|PDBID|CHAIN|SEQUENCE
>1PH8:H|PDBID|CHAIN|SEQUENCE
>1PH8:G|PDBID|CHAIN|SEQUENCE
>1PH9:B|PDBID|CHAIN|SEQUENCE
>1PH9:A|PDBID|CHAIN|SEQUENCE
>1PH9:D|PDBID|CHAIN|SEQUENCE
>1PH9:H|PDBID|CHAIN|SEQUENCE
>1PH9:G|PDBID|CHAIN|SEQUENCE
>1PJM:B|PDBID|CHAIN|SEQUENCE
>1PJM:A|PDBID|CHAIN|SEQUENCE
>1PJN:B|PDBID|CHAIN|SEQUENCE
>1PJN:A|PDBID|CHAIN|SEQUENCE
>1PK5:B|PDBID|CHAIN|SEQUENCE
>1PK5:A|PDBID|CHAIN|SEQUENCE
>1PKD:D|PDBID|CHAIN|SEQUENCE
>1PKD:B|PDBID|CHAIN|SEQUENCE
>1PKD:C|PDBID|CHAIN|SEQUENCE
>1PKD:A|PDBID|CHAIN|SEQUENCE
>1PQ6:D|PDBID|CHAIN|SEQUENCE
>1PQ6:C|PDBID|CHAIN|SEQUENCE
>1PQ6:B|PDBID|CHAIN|SEQUENCE
>1PQ6:A|PDBID|CHAIN|SEQUENCE
>1PQ9:A|PDBID|CHAIN|SEQUENCE
>1PQ9:B|PDBID|CHAIN|SEQUENCE
>1PQ9:C|PDBID|CHAIN|SEQUENCE
>1PQ9:D|PDBID|CHAIN|SEQUENCE
>1PQC:D|PDBID|CHAIN|SEQUENCE
>1PQC:C|PDBID|CHAIN|SEQUENCE
>1PQC:B|PDBID|CHAIN|SEQUENCE
>1PQC:A|PDBID|CHAIN|SEQUENCE
>1PQV:A|PDBID|CHAIN|SEQUENCE
>1PQV:B|PDBID|CHAIN|SEQUENCE
>1PQV:C|PDBID|CHAIN|SEQUENCE
>1PQV:D|PDBID|CHAIN|SEQUENCE
>1PQV:E|PDBID|CHAIN|SEQUENCE
>1PQV:F|PDBID|CHAIN|SEQUENCE
>1PQV:G|PDBID|CHAIN|SEQUENCE
>1PQV:H|PDBID|CHAIN|SEQUENCE
>1PQV:I|PDBID|CHAIN|SEQUENCE
>1PQV:J|PDBID|CHAIN|SEQUENCE
>1PQV:K|PDBID|CHAIN|SEQUENCE
>1PQV:L|PDBID|CHAIN|SEQUENCE
>1PQV:S|PDBID|CHAIN|SEQUENCE
>1PRG:B|PDBID|CHAIN|SEQUENCE
>1PRG:A|PDBID|CHAIN|SEQUENCE
>1PRY:A|PDBID|CHAIN|SEQUENCE
>1PUF:B|PDBID|CHAIN|SEQUENCE
>1PUF:A|PDBID|CHAIN|SEQUENCE
>1PUF:E|PDBID|CHAIN|SEQUENCE
>1PUF:D|PDBID|CHAIN|SEQUENCE
>1PYI:B|PDBID|CHAIN|SEQUENCE
>1PYI:A|PDBID|CHAIN|SEQUENCE
>1PYI:E|PDBID|CHAIN|SEQUENCE
>1PYI:D|PDBID|CHAIN|SEQUENCE
>1PZL:B|PDBID|CHAIN|SEQUENCE
>1PZL:A|PDBID|CHAIN|SEQUENCE
>1PZU:M|PDBID|CHAIN|SEQUENCE
>1PZU:L|PDBID|CHAIN|SEQUENCE
>1PZU:I|PDBID|CHAIN|SEQUENCE
>1PZU:H|PDBID|CHAIN|SEQUENCE
>1PZU:D|PDBID|CHAIN|SEQUENCE
>1PZU:B|PDBID|CHAIN|SEQUENCE
>1PZU:W|PDBID|CHAIN|SEQUENCE
>1PZU:T|PDBID|CHAIN|SEQUENCE
>1PZU:Z|PDBID|CHAIN|SEQUENCE
>1PZU:V|PDBID|CHAIN|SEQUENCE
>1PZU:Y|PDBID|CHAIN|SEQUENCE
>1PZU:X|PDBID|CHAIN|SEQUENCE
>1PZW:A|PDBID|CHAIN|SEQUENCE
>1Q05:B|PDBID|CHAIN|SEQUENCE
>1Q05:A|PDBID|CHAIN|SEQUENCE
>1Q06:B|PDBID|CHAIN|SEQUENCE
>1Q06:A|PDBID|CHAIN|SEQUENCE
>1Q07:B|PDBID|CHAIN|SEQUENCE
>1Q07:A|PDBID|CHAIN|SEQUENCE
>1Q1S:C|PDBID|CHAIN|SEQUENCE
>1Q1S:B|PDBID|CHAIN|SEQUENCE
>1Q1S:A|PDBID|CHAIN|SEQUENCE
>1Q1T:C|PDBID|CHAIN|SEQUENCE
>1Q1T:B|PDBID|CHAIN|SEQUENCE
>1Q1T:A|PDBID|CHAIN|SEQUENCE
>1Q3L:P|PDBID|CHAIN|SEQUENCE
>1Q3L:A|PDBID|CHAIN|SEQUENCE
>1Q4X:A|PDBID|CHAIN|SEQUENCE
>1Q78:A|PDBID|CHAIN|SEQUENCE
>1Q79:A|PDBID|CHAIN|SEQUENCE
>1QHT:A|PDBID|CHAIN|SEQUENCE
>1QKM:A|PDBID|CHAIN|SEQUENCE
>1QKN:A|PDBID|CHAIN|SEQUENCE
>1QKT:A|PDBID|CHAIN|SEQUENCE
>1QKU:C|PDBID|CHAIN|SEQUENCE
>1QKU:B|PDBID|CHAIN|SEQUENCE
>1QKU:A|PDBID|CHAIN|SEQUENCE
>1QQC:A|PDBID|CHAIN|SEQUENCE
>1R0N:B|PDBID|CHAIN|SEQUENCE
>1R0N:A|PDBID|CHAIN|SEQUENCE
>1R0N:D|PDBID|CHAIN|SEQUENCE
>1R0N:C|PDBID|CHAIN|SEQUENCE
>1R0O:B|PDBID|CHAIN|SEQUENCE
>1R0O:A|PDBID|CHAIN|SEQUENCE
>1R0O:D|PDBID|CHAIN|SEQUENCE
>1R0O:C|PDBID|CHAIN|SEQUENCE
>1R1K:A|PDBID|CHAIN|SEQUENCE
>1R1K:D|PDBID|CHAIN|SEQUENCE
>1R20:D|PDBID|CHAIN|SEQUENCE
>1R20:A|PDBID|CHAIN|SEQUENCE
>1R4I:B|PDBID|CHAIN|SEQUENCE
>1R4I:A|PDBID|CHAIN|SEQUENCE
>1R4I:D|PDBID|CHAIN|SEQUENCE
>1R4I:C|PDBID|CHAIN|SEQUENCE
>1R4O:B|PDBID|CHAIN|SEQUENCE
>1R4O:A|PDBID|CHAIN|SEQUENCE
>1R4O:D|PDBID|CHAIN|SEQUENCE
>1R4O:C|PDBID|CHAIN|SEQUENCE
>1R5K:C|PDBID|CHAIN|SEQUENCE
>1R5K:B|PDBID|CHAIN|SEQUENCE
>1R5K:A|PDBID|CHAIN|SEQUENCE
>1R5U:A|PDBID|CHAIN|SEQUENCE
>1R5U:B|PDBID|CHAIN|SEQUENCE
>1R5U:C|PDBID|CHAIN|SEQUENCE
>1R5U:E|PDBID|CHAIN|SEQUENCE
>1R5U:F|PDBID|CHAIN|SEQUENCE
>1R5U:H|PDBID|CHAIN|SEQUENCE
>1R5U:I|PDBID|CHAIN|SEQUENCE
>1R5U:J|PDBID|CHAIN|SEQUENCE
>1R5U:K|PDBID|CHAIN|SEQUENCE
>1R5U:L|PDBID|CHAIN|SEQUENCE
>1R5U:M|PDBID|CHAIN|SEQUENCE
>1R6G:A|PDBID|CHAIN|SEQUENCE
>1R8D:B|PDBID|CHAIN|SEQUENCE
>1R8D:A|PDBID|CHAIN|SEQUENCE
>1R8D:D|PDBID|CHAIN|SEQUENCE
>1R8D:C|PDBID|CHAIN|SEQUENCE
>1R8E:A|PDBID|CHAIN|SEQUENCE
>1R8E:B|PDBID|CHAIN|SEQUENCE
>1R9S:T|PDBID|CHAIN|SEQUENCE
>1R9S:A|PDBID|CHAIN|SEQUENCE
>1R9S:B|PDBID|CHAIN|SEQUENCE
>1R9S:C|PDBID|CHAIN|SEQUENCE
>1R9S:E|PDBID|CHAIN|SEQUENCE
>1R9S:F|PDBID|CHAIN|SEQUENCE
>1R9S:H|PDBID|CHAIN|SEQUENCE
>1R9S:I|PDBID|CHAIN|SEQUENCE
>1R9S:J|PDBID|CHAIN|SEQUENCE
>1R9S:K|PDBID|CHAIN|SEQUENCE
>1R9S:L|PDBID|CHAIN|SEQUENCE
>1R9T:T|PDBID|CHAIN|SEQUENCE
>1R9T:N|PDBID|CHAIN|SEQUENCE
>1R9T:A|PDBID|CHAIN|SEQUENCE
>1R9T:B|PDBID|CHAIN|SEQUENCE
>1R9T:C|PDBID|CHAIN|SEQUENCE
>1R9T:E|PDBID|CHAIN|SEQUENCE
>1R9T:F|PDBID|CHAIN|SEQUENCE
>1R9T:H|PDBID|CHAIN|SEQUENCE
>1R9T:I|PDBID|CHAIN|SEQUENCE
>1R9T:J|PDBID|CHAIN|SEQUENCE
>1R9T:K|PDBID|CHAIN|SEQUENCE
>1R9T:L|PDBID|CHAIN|SEQUENCE
>1RAM:B|PDBID|CHAIN|SEQUENCE
>1RAM:A|PDBID|CHAIN|SEQUENCE
>1RAM:D|PDBID|CHAIN|SEQUENCE
>1RAM:C|PDBID|CHAIN|SEQUENCE
>1RJK:C|PDBID|CHAIN|SEQUENCE
>1RJK:A|PDBID|CHAIN|SEQUENCE
>1RK3:C|PDBID|CHAIN|SEQUENCE
>1RK3:A|PDBID|CHAIN|SEQUENCE
>1RK8:C|PDBID|CHAIN|SEQUENCE
>1RK8:B|PDBID|CHAIN|SEQUENCE
>1RK8:A|PDBID|CHAIN|SEQUENCE
>1RKG:C|PDBID|CHAIN|SEQUENCE
>1RKG:A|PDBID|CHAIN|SEQUENCE
>1RKH:C|PDBID|CHAIN|SEQUENCE
>1RKH:A|PDBID|CHAIN|SEQUENCE
>1RM1:C|PDBID|CHAIN|SEQUENCE
>1RM1:B|PDBID|CHAIN|SEQUENCE
>1RM1:A|PDBID|CHAIN|SEQUENCE
>1RM1:E|PDBID|CHAIN|SEQUENCE
>1RM1:D|PDBID|CHAIN|SEQUENCE
>1ROC:A|PDBID|CHAIN|SEQUENCE
>1S0X:A|PDBID|CHAIN|SEQUENCE
>1S0Z:A|PDBID|CHAIN|SEQUENCE
>1S19:A|PDBID|CHAIN|SEQUENCE
>1S32:H|PDBID|CHAIN|SEQUENCE
>1S32:G|PDBID|CHAIN|SEQUENCE
>1S32:F|PDBID|CHAIN|SEQUENCE
>1S32:E|PDBID|CHAIN|SEQUENCE
>1S32:D|PDBID|CHAIN|SEQUENCE
>1S32:C|PDBID|CHAIN|SEQUENCE
>1S32:B|PDBID|CHAIN|SEQUENCE
>1S32:A|PDBID|CHAIN|SEQUENCE
>1S32:J|PDBID|CHAIN|SEQUENCE
>1S32:I|PDBID|CHAIN|SEQUENCE
>1S95:B|PDBID|CHAIN|SEQUENCE
>1S95:A|PDBID|CHAIN|SEQUENCE
>1S9K:E|PDBID|CHAIN|SEQUENCE
>1S9K:D|PDBID|CHAIN|SEQUENCE
>1S9K:C|PDBID|CHAIN|SEQUENCE
>1S9K:B|PDBID|CHAIN|SEQUENCE
>1S9K:A|PDBID|CHAIN|SEQUENCE
>1S9P:D|PDBID|CHAIN|SEQUENCE
>1S9P:C|PDBID|CHAIN|SEQUENCE
>1S9P:B|PDBID|CHAIN|SEQUENCE
>1S9P:A|PDBID|CHAIN|SEQUENCE
>1S9Q:B|PDBID|CHAIN|SEQUENCE
>1S9Q:A|PDBID|CHAIN|SEQUENCE
>1SBX:A|PDBID|CHAIN|SEQUENCE
>1SFO:T|PDBID|CHAIN|SEQUENCE
>1SFO:A|PDBID|CHAIN|SEQUENCE
>1SFO:B|PDBID|CHAIN|SEQUENCE
>1SFO:C|PDBID|CHAIN|SEQUENCE
>1SFO:E|PDBID|CHAIN|SEQUENCE
>1SFO:F|PDBID|CHAIN|SEQUENCE
>1SFO:H|PDBID|CHAIN|SEQUENCE
>1SFO:I|PDBID|CHAIN|SEQUENCE
>1SFO:J|PDBID|CHAIN|SEQUENCE
>1SFO:K|PDBID|CHAIN|SEQUENCE
>1SFO:L|PDBID|CHAIN|SEQUENCE
>1SJ0:A|PDBID|CHAIN|SEQUENCE
>1SKX:A|PDBID|CHAIN|SEQUENCE
>1SQN:B|PDBID|CHAIN|SEQUENCE
>1SQN:A|PDBID|CHAIN|SEQUENCE
>1SR7:B|PDBID|CHAIN|SEQUENCE
>1SR7:A|PDBID|CHAIN|SEQUENCE
>1SV0:D|PDBID|CHAIN|SEQUENCE
>1SV0:C|PDBID|CHAIN|SEQUENCE
>1SV0:B|PDBID|CHAIN|SEQUENCE
>1SV0:A|PDBID|CHAIN|SEQUENCE
>1SV4:B|PDBID|CHAIN|SEQUENCE
>1SV4:A|PDBID|CHAIN|SEQUENCE
>1T2K:D|PDBID|CHAIN|SEQUENCE
>1T2K:C|PDBID|CHAIN|SEQUENCE
>1T2K:B|PDBID|CHAIN|SEQUENCE
>1T2K:A|PDBID|CHAIN|SEQUENCE
>1T2K:F|PDBID|CHAIN|SEQUENCE
>1T2K:E|PDBID|CHAIN|SEQUENCE
>1T4F:M|PDBID|CHAIN|SEQUENCE
>1T4W:A|PDBID|CHAIN|SEQUENCE
>1T5Z:B|PDBID|CHAIN|SEQUENCE
>1T5Z:A|PDBID|CHAIN|SEQUENCE
>1T63:B|PDBID|CHAIN|SEQUENCE
>1T63:A|PDBID|CHAIN|SEQUENCE
>1T64:A|PDBID|CHAIN|SEQUENCE
>1T64:B|PDBID|CHAIN|SEQUENCE
>1T65:B|PDBID|CHAIN|SEQUENCE
>1T65:A|PDBID|CHAIN|SEQUENCE
>1T67:A|PDBID|CHAIN|SEQUENCE
>1T69:A|PDBID|CHAIN|SEQUENCE
>1T73:B|PDBID|CHAIN|SEQUENCE
>1T73:A|PDBID|CHAIN|SEQUENCE
>1T74:B|PDBID|CHAIN|SEQUENCE
>1T74:A|PDBID|CHAIN|SEQUENCE
>1T76:B|PDBID|CHAIN|SEQUENCE
>1T76:A|PDBID|CHAIN|SEQUENCE
>1T79:B|PDBID|CHAIN|SEQUENCE
>1T79:A|PDBID|CHAIN|SEQUENCE
>1T7F:B|PDBID|CHAIN|SEQUENCE
>1T7F:A|PDBID|CHAIN|SEQUENCE
>1T7M:B|PDBID|CHAIN|SEQUENCE
>1T7M:A|PDBID|CHAIN|SEQUENCE
>1T7R:B|PDBID|CHAIN|SEQUENCE
>1T7R:A|PDBID|CHAIN|SEQUENCE
>1T7T:A|PDBID|CHAIN|SEQUENCE
>1TAU:A|PDBID|CHAIN|SEQUENCE
>1TC3:C|PDBID|CHAIN|SEQUENCE
>1TC3:B|PDBID|CHAIN|SEQUENCE
>1TC3:A|PDBID|CHAIN|SEQUENCE
>1TFC:D|PDBID|CHAIN|SEQUENCE
>1TFC:C|PDBID|CHAIN|SEQUENCE
>1TFC:B|PDBID|CHAIN|SEQUENCE
>1TFC:A|PDBID|CHAIN|SEQUENCE
>1TQE:Y|PDBID|CHAIN|SEQUENCE
>1TQE:X|PDBID|CHAIN|SEQUENCE
>1TQE:S|PDBID|CHAIN|SEQUENCE
>1TQE:R|PDBID|CHAIN|SEQUENCE
>1TQE:Q|PDBID|CHAIN|SEQUENCE
>1TQE:P|PDBID|CHAIN|SEQUENCE
>1TQE:F|PDBID|CHAIN|SEQUENCE
>1TQE:D|PDBID|CHAIN|SEQUENCE
>1TQE:E|PDBID|CHAIN|SEQUENCE
>1TQE:C|PDBID|CHAIN|SEQUENCE
>1TTU:A|PDBID|CHAIN|SEQUENCE
>1TTU:C|PDBID|CHAIN|SEQUENCE
>1TTU:B|PDBID|CHAIN|SEQUENCE
>1TWA:A|PDBID|CHAIN|SEQUENCE
>1TWA:B|PDBID|CHAIN|SEQUENCE
>1TWA:C|PDBID|CHAIN|SEQUENCE
>1TWA:E|PDBID|CHAIN|SEQUENCE
>1TWA:F|PDBID|CHAIN|SEQUENCE
>1TWA:H|PDBID|CHAIN|SEQUENCE
>1TWA:I|PDBID|CHAIN|SEQUENCE
>1TWA:J|PDBID|CHAIN|SEQUENCE
>1TWA:K|PDBID|CHAIN|SEQUENCE
>1TWA:L|PDBID|CHAIN|SEQUENCE
>1TWC:A|PDBID|CHAIN|SEQUENCE
>1TWC:B|PDBID|CHAIN|SEQUENCE
>1TWC:C|PDBID|CHAIN|SEQUENCE
>1TWC:E|PDBID|CHAIN|SEQUENCE
>1TWC:F|PDBID|CHAIN|SEQUENCE
>1TWC:H|PDBID|CHAIN|SEQUENCE
>1TWC:I|PDBID|CHAIN|SEQUENCE
>1TWC:J|PDBID|CHAIN|SEQUENCE
>1TWC:K|PDBID|CHAIN|SEQUENCE
>1TWC:L|PDBID|CHAIN|SEQUENCE
>1TWF:A|PDBID|CHAIN|SEQUENCE
>1TWF:B|PDBID|CHAIN|SEQUENCE
>1TWF:C|PDBID|CHAIN|SEQUENCE
>1TWF:E|PDBID|CHAIN|SEQUENCE
>1TWF:F|PDBID|CHAIN|SEQUENCE
>1TWF:H|PDBID|CHAIN|SEQUENCE
>1TWF:I|PDBID|CHAIN|SEQUENCE
>1TWF:J|PDBID|CHAIN|SEQUENCE
>1TWF:K|PDBID|CHAIN|SEQUENCE
>1TWF:L|PDBID|CHAIN|SEQUENCE
>1TWG:A|PDBID|CHAIN|SEQUENCE
>1TWG:B|PDBID|CHAIN|SEQUENCE
>1TWG:C|PDBID|CHAIN|SEQUENCE
>1TWG:E|PDBID|CHAIN|SEQUENCE
>1TWG:F|PDBID|CHAIN|SEQUENCE
>1TWG:H|PDBID|CHAIN|SEQUENCE
>1TWG:I|PDBID|CHAIN|SEQUENCE
>1TWG:J|PDBID|CHAIN|SEQUENCE
>1TWG:K|PDBID|CHAIN|SEQUENCE
>1TWG:L|PDBID|CHAIN|SEQUENCE
>1TWH:A|PDBID|CHAIN|SEQUENCE
>1TWH:B|PDBID|CHAIN|SEQUENCE
>1TWH:C|PDBID|CHAIN|SEQUENCE
>1TWH:E|PDBID|CHAIN|SEQUENCE
>1TWH:F|PDBID|CHAIN|SEQUENCE
>1TWH:H|PDBID|CHAIN|SEQUENCE
>1TWH:I|PDBID|CHAIN|SEQUENCE
>1TWH:J|PDBID|CHAIN|SEQUENCE
>1TWH:K|PDBID|CHAIN|SEQUENCE
>1TWH:L|PDBID|CHAIN|SEQUENCE
>1TXI:A|PDBID|CHAIN|SEQUENCE
>1TZY:H|PDBID|CHAIN|SEQUENCE
>1TZY:D|PDBID|CHAIN|SEQUENCE
>1TZY:G|PDBID|CHAIN|SEQUENCE
>1TZY:C|PDBID|CHAIN|SEQUENCE
>1TZY:F|PDBID|CHAIN|SEQUENCE
>1TZY:B|PDBID|CHAIN|SEQUENCE
>1TZY:E|PDBID|CHAIN|SEQUENCE
>1TZY:A|PDBID|CHAIN|SEQUENCE
>1U36:A|PDBID|CHAIN|SEQUENCE
>1U3J:A|PDBID|CHAIN|SEQUENCE
>1U3Y:A|PDBID|CHAIN|SEQUENCE
>1U3Z:A|PDBID|CHAIN|SEQUENCE
>1U41:D|PDBID|CHAIN|SEQUENCE
>1U41:C|PDBID|CHAIN|SEQUENCE
>1U41:B|PDBID|CHAIN|SEQUENCE
>1U41:A|PDBID|CHAIN|SEQUENCE
>1U42:A|PDBID|CHAIN|SEQUENCE
>1U78:A|PDBID|CHAIN|SEQUENCE
>1U78:C|PDBID|CHAIN|SEQUENCE
>1U78:B|PDBID|CHAIN|SEQUENCE
>1UK0:B|PDBID|CHAIN|SEQUENCE
>1UK0:A|PDBID|CHAIN|SEQUENCE
>1UK1:B|PDBID|CHAIN|SEQUENCE
>1UK1:A|PDBID|CHAIN|SEQUENCE
>1UNT:B|PDBID|CHAIN|SEQUENCE
>1UNT:A|PDBID|CHAIN|SEQUENCE
>1UNU:B|PDBID|CHAIN|SEQUENCE
>1UNU:A|PDBID|CHAIN|SEQUENCE
>1UNV:B|PDBID|CHAIN|SEQUENCE
>1UNV:A|PDBID|CHAIN|SEQUENCE
>1UNW:B|PDBID|CHAIN|SEQUENCE
>1UNW:A|PDBID|CHAIN|SEQUENCE
>1UNX:B|PDBID|CHAIN|SEQUENCE
>1UNX:A|PDBID|CHAIN|SEQUENCE
>1UNY:B|PDBID|CHAIN|SEQUENCE
>1UNY:A|PDBID|CHAIN|SEQUENCE
>1UNZ:B|PDBID|CHAIN|SEQUENCE
>1UNZ:A|PDBID|CHAIN|SEQUENCE
>1UO0:B|PDBID|CHAIN|SEQUENCE
>1UO0:A|PDBID|CHAIN|SEQUENCE
>1UO1:B|PDBID|CHAIN|SEQUENCE
>1UO1:A|PDBID|CHAIN|SEQUENCE
>1UO2:B|PDBID|CHAIN|SEQUENCE
>1UO2:A|PDBID|CHAIN|SEQUENCE
>1UO3:B|PDBID|CHAIN|SEQUENCE
>1UO3:A|PDBID|CHAIN|SEQUENCE
>1UO5:B|PDBID|CHAIN|SEQUENCE
>1UO5:A|PDBID|CHAIN|SEQUENCE
>1UOC:B|PDBID|CHAIN|SEQUENCE
>1UOC:A|PDBID|CHAIN|SEQUENCE
>1UOL:B|PDBID|CHAIN|SEQUENCE
>1UOL:A|PDBID|CHAIN|SEQUENCE
>1UOM:A|PDBID|CHAIN|SEQUENCE
>1URC:B|PDBID|CHAIN|SEQUENCE
>1URC:D|PDBID|CHAIN|SEQUENCE
>1URC:A|PDBID|CHAIN|SEQUENCE
>1URC:C|PDBID|CHAIN|SEQUENCE
>1UT5:B|PDBID|CHAIN|SEQUENCE
>1UT5:A|PDBID|CHAIN|SEQUENCE
>1UT8:B|PDBID|CHAIN|SEQUENCE
>1UT8:A|PDBID|CHAIN|SEQUENCE
>1UUR:A|PDBID|CHAIN|SEQUENCE
>1UUS:A|PDBID|CHAIN|SEQUENCE
>1V5W:B|PDBID|CHAIN|SEQUENCE
>1V5W:A|PDBID|CHAIN|SEQUENCE
>1VJB:B|PDBID|CHAIN|SEQUENCE
>1VJB:A|PDBID|CHAIN|SEQUENCE
>1VKG:B|PDBID|CHAIN|SEQUENCE
>1VKG:A|PDBID|CHAIN|SEQUENCE
>1VYW:D|PDBID|CHAIN|SEQUENCE
>1VYW:B|PDBID|CHAIN|SEQUENCE
>1VYW:C|PDBID|CHAIN|SEQUENCE
>1VYW:A|PDBID|CHAIN|SEQUENCE
>1W22:B|PDBID|CHAIN|SEQUENCE
>1W22:A|PDBID|CHAIN|SEQUENCE
>1W5G:B|PDBID|CHAIN|SEQUENCE
>1W5G:A|PDBID|CHAIN|SEQUENCE
>1W5H:B|PDBID|CHAIN|SEQUENCE
>1W5H:A|PDBID|CHAIN|SEQUENCE
>1W5I:B|PDBID|CHAIN|SEQUENCE
>1W5I:A|PDBID|CHAIN|SEQUENCE
>1W5J:D|PDBID|CHAIN|SEQUENCE
>1W5J:C|PDBID|CHAIN|SEQUENCE
>1W5J:B|PDBID|CHAIN|SEQUENCE
>1W5J:A|PDBID|CHAIN|SEQUENCE
>1W5K:D|PDBID|CHAIN|SEQUENCE
>1W5K:C|PDBID|CHAIN|SEQUENCE
>1W5K:B|PDBID|CHAIN|SEQUENCE
>1W5K:A|PDBID|CHAIN|SEQUENCE
>1W5L:B|PDBID|CHAIN|SEQUENCE
>1W5L:A|PDBID|CHAIN|SEQUENCE
>1WA5:C|PDBID|CHAIN|SEQUENCE
>1WA5:B|PDBID|CHAIN|SEQUENCE
>1WA5:A|PDBID|CHAIN|SEQUENCE
>1WNS:A|PDBID|CHAIN|SEQUENCE
>1WOK:D|PDBID|CHAIN|SEQUENCE
>1WOK:C|PDBID|CHAIN|SEQUENCE
>1WOK:B|PDBID|CHAIN|SEQUENCE
>1WOK:A|PDBID|CHAIN|SEQUENCE
>1XAP:A|PDBID|CHAIN|SEQUENCE
>1XB7:P|PDBID|CHAIN|SEQUENCE
>1XB7:A|PDBID|CHAIN|SEQUENCE
>1XB9:J|PDBID|CHAIN|SEQUENCE
>1XB9:I|PDBID|CHAIN|SEQUENCE
>1XB9:H|PDBID|CHAIN|SEQUENCE
>1XB9:G|PDBID|CHAIN|SEQUENCE
>1XB9:F|PDBID|CHAIN|SEQUENCE
>1XB9:E|PDBID|CHAIN|SEQUENCE
>1XB9:D|PDBID|CHAIN|SEQUENCE
>1XB9:C|PDBID|CHAIN|SEQUENCE
>1XB9:B|PDBID|CHAIN|SEQUENCE
>1XB9:A|PDBID|CHAIN|SEQUENCE
>1XDK:C|PDBID|CHAIN|SEQUENCE
>1XDK:D|PDBID|CHAIN|SEQUENCE
>1XDK:G|PDBID|CHAIN|SEQUENCE
>1XDK:H|PDBID|CHAIN|SEQUENCE
>1XDK:B|PDBID|CHAIN|SEQUENCE
>1XDK:F|PDBID|CHAIN|SEQUENCE
>1XDK:A|PDBID|CHAIN|SEQUENCE
>1XDK:E|PDBID|CHAIN|SEQUENCE
>1XE0:J|PDBID|CHAIN|SEQUENCE
>1XE0:I|PDBID|CHAIN|SEQUENCE
>1XE0:H|PDBID|CHAIN|SEQUENCE
>1XE0:G|PDBID|CHAIN|SEQUENCE
>1XE0:F|PDBID|CHAIN|SEQUENCE
>1XE0:E|PDBID|CHAIN|SEQUENCE
>1XE0:D|PDBID|CHAIN|SEQUENCE
>1XE0:C|PDBID|CHAIN|SEQUENCE
>1XE0:B|PDBID|CHAIN|SEQUENCE
>1XE0:A|PDBID|CHAIN|SEQUENCE
>1XJ7:A|PDBID|CHAIN|SEQUENCE
>1XLS:M|PDBID|CHAIN|SEQUENCE
>1XLS:L|PDBID|CHAIN|SEQUENCE
>1XLS:K|PDBID|CHAIN|SEQUENCE
>1XLS:J|PDBID|CHAIN|SEQUENCE
>1XLS:I|PDBID|CHAIN|SEQUENCE
>1XLS:N|PDBID|CHAIN|SEQUENCE
>1XLS:O|PDBID|CHAIN|SEQUENCE
>1XLS:P|PDBID|CHAIN|SEQUENCE
>1XLS:H|PDBID|CHAIN|SEQUENCE
>1XLS:G|PDBID|CHAIN|SEQUENCE
>1XLS:F|PDBID|CHAIN|SEQUENCE
>1XLS:E|PDBID|CHAIN|SEQUENCE
>1XLS:D|PDBID|CHAIN|SEQUENCE
>1XLS:C|PDBID|CHAIN|SEQUENCE
>1XLS:B|PDBID|CHAIN|SEQUENCE
>1XLS:A|PDBID|CHAIN|SEQUENCE
>1XNN:A|PDBID|CHAIN|SEQUENCE
>1XNX:B|PDBID|CHAIN|SEQUENCE
>1XNX:A|PDBID|CHAIN|SEQUENCE
>1XOW:B|PDBID|CHAIN|SEQUENCE
>1XOW:A|PDBID|CHAIN|SEQUENCE
>1XP1:A|PDBID|CHAIN|SEQUENCE
>1XP6:A|PDBID|CHAIN|SEQUENCE
>1XP9:A|PDBID|CHAIN|SEQUENCE
>1XPC:A|PDBID|CHAIN|SEQUENCE
>1XQ3:A|PDBID|CHAIN|SEQUENCE
>1XQC:D|PDBID|CHAIN|SEQUENCE
>1XQC:C|PDBID|CHAIN|SEQUENCE
>1XQC:B|PDBID|CHAIN|SEQUENCE
>1XQC:A|PDBID|CHAIN|SEQUENCE
>1XQH:E|PDBID|CHAIN|SEQUENCE
>1XQH:A|PDBID|CHAIN|SEQUENCE
>1XV9:H|PDBID|CHAIN|SEQUENCE
>1XV9:G|PDBID|CHAIN|SEQUENCE
>1XV9:F|PDBID|CHAIN|SEQUENCE
>1XV9:E|PDBID|CHAIN|SEQUENCE
>1XV9:D|PDBID|CHAIN|SEQUENCE
>1XV9:B|PDBID|CHAIN|SEQUENCE
>1XV9:C|PDBID|CHAIN|SEQUENCE
>1XV9:A|PDBID|CHAIN|SEQUENCE
>1XVP:H|PDBID|CHAIN|SEQUENCE
>1XVP:G|PDBID|CHAIN|SEQUENCE
>1XVP:F|PDBID|CHAIN|SEQUENCE
>1XVP:E|PDBID|CHAIN|SEQUENCE
>1XVP:D|PDBID|CHAIN|SEQUENCE
>1XVP:B|PDBID|CHAIN|SEQUENCE
>1XVP:C|PDBID|CHAIN|SEQUENCE
>1XVP:A|PDBID|CHAIN|SEQUENCE
>1XXH:E|PDBID|CHAIN|SEQUENCE
>1XXH:J|PDBID|CHAIN|SEQUENCE
>1XXH:B|PDBID|CHAIN|SEQUENCE
>1XXH:C|PDBID|CHAIN|SEQUENCE
>1XXH:D|PDBID|CHAIN|SEQUENCE
>1XXH:G|PDBID|CHAIN|SEQUENCE
>1XXH:H|PDBID|CHAIN|SEQUENCE
>1XXH:I|PDBID|CHAIN|SEQUENCE
>1XXH:A|PDBID|CHAIN|SEQUENCE
>1XXH:F|PDBID|CHAIN|SEQUENCE
>1XXI:E|PDBID|CHAIN|SEQUENCE
>1XXI:J|PDBID|CHAIN|SEQUENCE
>1XXI:B|PDBID|CHAIN|SEQUENCE
>1XXI:C|PDBID|CHAIN|SEQUENCE
>1XXI:D|PDBID|CHAIN|SEQUENCE
>1XXI:G|PDBID|CHAIN|SEQUENCE
>1XXI:H|PDBID|CHAIN|SEQUENCE
>1XXI:I|PDBID|CHAIN|SEQUENCE
>1XXI:A|PDBID|CHAIN|SEQUENCE
>1XXI:F|PDBID|CHAIN|SEQUENCE
>1XZX:X|PDBID|CHAIN|SEQUENCE
>1Y0X:X|PDBID|CHAIN|SEQUENCE
>1Y1V:A|PDBID|CHAIN|SEQUENCE
>1Y1V:B|PDBID|CHAIN|SEQUENCE
>1Y1V:C|PDBID|CHAIN|SEQUENCE
>1Y1V:D|PDBID|CHAIN|SEQUENCE
>1Y1V:E|PDBID|CHAIN|SEQUENCE
>1Y1V:F|PDBID|CHAIN|SEQUENCE
>1Y1V:G|PDBID|CHAIN|SEQUENCE
>1Y1V:H|PDBID|CHAIN|SEQUENCE
>1Y1V:I|PDBID|CHAIN|SEQUENCE
>1Y1V:J|PDBID|CHAIN|SEQUENCE
>1Y1V:K|PDBID|CHAIN|SEQUENCE
>1Y1V:L|PDBID|CHAIN|SEQUENCE
>1Y1V:S|PDBID|CHAIN|SEQUENCE
>1Y1W:L|PDBID|CHAIN|SEQUENCE
>1Y1W:K|PDBID|CHAIN|SEQUENCE
>1Y1W:T|PDBID|CHAIN|SEQUENCE
>1Y1W:A|PDBID|CHAIN|SEQUENCE
>1Y1W:B|PDBID|CHAIN|SEQUENCE
>1Y1W:C|PDBID|CHAIN|SEQUENCE
>1Y1W:D|PDBID|CHAIN|SEQUENCE
>1Y1W:E|PDBID|CHAIN|SEQUENCE
>1Y1W:F|PDBID|CHAIN|SEQUENCE
>1Y1W:G|PDBID|CHAIN|SEQUENCE
>1Y1W:H|PDBID|CHAIN|SEQUENCE
>1Y1W:I|PDBID|CHAIN|SEQUENCE
>1Y1W:J|PDBID|CHAIN|SEQUENCE
>1Y1Y:S|PDBID|CHAIN|SEQUENCE
>1Y1Y:L|PDBID|CHAIN|SEQUENCE
>1Y1Y:A|PDBID|CHAIN|SEQUENCE
>1Y1Y:B|PDBID|CHAIN|SEQUENCE
>1Y1Y:C|PDBID|CHAIN|SEQUENCE
>1Y1Y:D|PDBID|CHAIN|SEQUENCE
>1Y1Y:E|PDBID|CHAIN|SEQUENCE
>1Y1Y:F|PDBID|CHAIN|SEQUENCE
>1Y1Y:G|PDBID|CHAIN|SEQUENCE
>1Y1Y:H|PDBID|CHAIN|SEQUENCE
>1Y1Y:I|PDBID|CHAIN|SEQUENCE
>1Y1Y:J|PDBID|CHAIN|SEQUENCE
>1Y1Y:K|PDBID|CHAIN|SEQUENCE
>1Y2A:C|PDBID|CHAIN|SEQUENCE
>1Y77:J|PDBID|CHAIN|SEQUENCE
>1Y77:I|PDBID|CHAIN|SEQUENCE
>1Y77:H|PDBID|CHAIN|SEQUENCE
>1Y77:G|PDBID|CHAIN|SEQUENCE
>1Y77:F|PDBID|CHAIN|SEQUENCE
>1Y77:E|PDBID|CHAIN|SEQUENCE
>1Y77:D|PDBID|CHAIN|SEQUENCE
>1Y77:C|PDBID|CHAIN|SEQUENCE
>1Y77:B|PDBID|CHAIN|SEQUENCE
>1Y77:A|PDBID|CHAIN|SEQUENCE
>1Y77:T|PDBID|CHAIN|SEQUENCE
>1Y77:K|PDBID|CHAIN|SEQUENCE
>1Y77:L|PDBID|CHAIN|SEQUENCE
>1YIM:A|PDBID|CHAIN|SEQUENCE
>1YIN:A|PDBID|CHAIN|SEQUENCE
>1YNW:B|PDBID|CHAIN|SEQUENCE
>1YNW:A|PDBID|CHAIN|SEQUENCE
>1YNW:D|PDBID|CHAIN|SEQUENCE
>1YNW:C|PDBID|CHAIN|SEQUENCE
>1YOK:C|PDBID|CHAIN|SEQUENCE
>1YOK:B|PDBID|CHAIN|SEQUENCE
>1YOK:A|PDBID|CHAIN|SEQUENCE
>1YUC:D|PDBID|CHAIN|SEQUENCE
>1YUC:C|PDBID|CHAIN|SEQUENCE
>1YUC:B|PDBID|CHAIN|SEQUENCE
>1YUC:A|PDBID|CHAIN|SEQUENCE
>1YVH:B|PDBID|CHAIN|SEQUENCE
>1YVH:A|PDBID|CHAIN|SEQUENCE
>1Z95:A|PDBID|CHAIN|SEQUENCE
>1ZDU:Q|PDBID|CHAIN|SEQUENCE
>1ZDU:P|PDBID|CHAIN|SEQUENCE
>1ZDU:A|PDBID|CHAIN|SEQUENCE
>1ZGY:B|PDBID|CHAIN|SEQUENCE
>1ZGY:A|PDBID|CHAIN|SEQUENCE
>1ZH7:D|PDBID|CHAIN|SEQUENCE
>1ZH7:C|PDBID|CHAIN|SEQUENCE
>1ZH7:B|PDBID|CHAIN|SEQUENCE
>1ZH7:A|PDBID|CHAIN|SEQUENCE
>1ZLA:K|PDBID|CHAIN|SEQUENCE
>1ZLA:H|PDBID|CHAIN|SEQUENCE
>1ZLA:G|PDBID|CHAIN|SEQUENCE
>1ZLA:F|PDBID|CHAIN|SEQUENCE
>1ZLA:E|PDBID|CHAIN|SEQUENCE
>1ZLA:D|PDBID|CHAIN|SEQUENCE
>1ZLA:C|PDBID|CHAIN|SEQUENCE
>1ZLA:B|PDBID|CHAIN|SEQUENCE
>1ZLA:A|PDBID|CHAIN|SEQUENCE
>1ZLA:J|PDBID|CHAIN|SEQUENCE
>1ZLA:I|PDBID|CHAIN|SEQUENCE
>1ZME:D|PDBID|CHAIN|SEQUENCE
>1ZME:C|PDBID|CHAIN|SEQUENCE
>1ZME:B|PDBID|CHAIN|SEQUENCE
>1ZME:A|PDBID|CHAIN|SEQUENCE
>2AA2:A|PDBID|CHAIN|SEQUENCE
>2AO6:B|PDBID|CHAIN|SEQUENCE
>2AO6:A|PDBID|CHAIN|SEQUENCE
>2AWH:B|PDBID|CHAIN|SEQUENCE
>2AWH:A|PDBID|CHAIN|SEQUENCE
>2AX6:A|PDBID|CHAIN|SEQUENCE
>2AX7:A|PDBID|CHAIN|SEQUENCE
>2AX8:A|PDBID|CHAIN|SEQUENCE
>2AX9:A|PDBID|CHAIN|SEQUENCE
>2AXA:A|PDBID|CHAIN|SEQUENCE
>2AYR:A|PDBID|CHAIN|SEQUENCE
>2B50:B|PDBID|CHAIN|SEQUENCE
>2B50:A|PDBID|CHAIN|SEQUENCE
>2B63:R|PDBID|CHAIN|SEQUENCE
>2B63:A|PDBID|CHAIN|SEQUENCE
>2B63:B|PDBID|CHAIN|SEQUENCE
>2B63:C|PDBID|CHAIN|SEQUENCE
>2B63:D|PDBID|CHAIN|SEQUENCE
>2B63:E|PDBID|CHAIN|SEQUENCE
>2B63:F|PDBID|CHAIN|SEQUENCE
>2B63:G|PDBID|CHAIN|SEQUENCE
>2B63:H|PDBID|CHAIN|SEQUENCE
>2B63:I|PDBID|CHAIN|SEQUENCE
>2B63:J|PDBID|CHAIN|SEQUENCE
>2B63:K|PDBID|CHAIN|SEQUENCE
>2B63:L|PDBID|CHAIN|SEQUENCE
>2BAW:B|PDBID|CHAIN|SEQUENCE
>2BAW:A|PDBID|CHAIN|SEQUENCE
>2BIM:B|PDBID|CHAIN|SEQUENCE
>2BIM:A|PDBID|CHAIN|SEQUENCE
>2BIN:A|PDBID|CHAIN|SEQUENCE
>2BIO:A|PDBID|CHAIN|SEQUENCE
>2BIP:A|PDBID|CHAIN|SEQUENCE
>2BIQ:A|PDBID|CHAIN|SEQUENCE
>2BIV:A|PDBID|CHAIN|SEQUENCE
>2BIV:B|PDBID|CHAIN|SEQUENCE
>2BIV:C|PDBID|CHAIN|SEQUENCE
>2BJ4:D|PDBID|CHAIN|SEQUENCE
>2BJ4:C|PDBID|CHAIN|SEQUENCE
>2BJ4:B|PDBID|CHAIN|SEQUENCE
>2BJ4:A|PDBID|CHAIN|SEQUENCE
>2BKZ:D|PDBID|CHAIN|SEQUENCE
>2BKZ:B|PDBID|CHAIN|SEQUENCE
>2BKZ:C|PDBID|CHAIN|SEQUENCE
>2BKZ:A|PDBID|CHAIN|SEQUENCE
>2BPM:D|PDBID|CHAIN|SEQUENCE
>2BPM:C|PDBID|CHAIN|SEQUENCE
>2BPM:B|PDBID|CHAIN|SEQUENCE
>2BPM:A|PDBID|CHAIN|SEQUENCE
>2C4G:D|PDBID|CHAIN|SEQUENCE
>2C4G:B|PDBID|CHAIN|SEQUENCE
>2C4G:C|PDBID|CHAIN|SEQUENCE
>2C4G:A|PDBID|CHAIN|SEQUENCE
>2C6T:D|PDBID|CHAIN|SEQUENCE
>2C6T:B|PDBID|CHAIN|SEQUENCE
>2C6T:C|PDBID|CHAIN|SEQUENCE
>2C6T:A|PDBID|CHAIN|SEQUENCE
>2CBL:B|PDBID|CHAIN|SEQUENCE
>2CBL:A|PDBID|CHAIN|SEQUENCE
>2CV5:D|PDBID|CHAIN|SEQUENCE
>2CV5:H|PDBID|CHAIN|SEQUENCE
>2CV5:C|PDBID|CHAIN|SEQUENCE
>2CV5:G|PDBID|CHAIN|SEQUENCE
>2CV5:B|PDBID|CHAIN|SEQUENCE
>2CV5:F|PDBID|CHAIN|SEQUENCE
>2CV5:A|PDBID|CHAIN|SEQUENCE
>2CV5:E|PDBID|CHAIN|SEQUENCE
>2CV5:I|PDBID|CHAIN|SEQUENCE
>2CV5:J|PDBID|CHAIN|SEQUENCE
>2F4B:B|PDBID|CHAIN|SEQUENCE
>2F4B:A|PDBID|CHAIN|SEQUENCE
>2GWX:B|PDBID|CHAIN|SEQUENCE
>2GWX:A|PDBID|CHAIN|SEQUENCE
>2IRF:A|PDBID|CHAIN|SEQUENCE
>2IRF:B|PDBID|CHAIN|SEQUENCE
>2IRF:C|PDBID|CHAIN|SEQUENCE
>2IRF:D|PDBID|CHAIN|SEQUENCE
>2IRF:E|PDBID|CHAIN|SEQUENCE
>2IRF:F|PDBID|CHAIN|SEQUENCE
>2IRF:G|PDBID|CHAIN|SEQUENCE
>2IRF:H|PDBID|CHAIN|SEQUENCE
>2IRF:I|PDBID|CHAIN|SEQUENCE
>2IRF:J|PDBID|CHAIN|SEQUENCE
>2IRF:K|PDBID|CHAIN|SEQUENCE
>2IRF:L|PDBID|CHAIN|SEQUENCE
>2RAM:B|PDBID|CHAIN|SEQUENCE
>2RAM:A|PDBID|CHAIN|SEQUENCE
>2RAM:D|PDBID|CHAIN|SEQUENCE
>2RAM:C|PDBID|CHAIN|SEQUENCE
>3GWX:B|PDBID|CHAIN|SEQUENCE
>3GWX:A|PDBID|CHAIN|SEQUENCE
>3HTS:B|PDBID|CHAIN|SEQUENCE
>3HTS:A|PDBID|CHAIN|SEQUENCE
>3PRG:A|PDBID|CHAIN|SEQUENCE
>4PRG:D|PDBID|CHAIN|SEQUENCE
>4PRG:C|PDBID|CHAIN|SEQUENCE
>4PRG:B|PDBID|CHAIN|SEQUENCE
>4PRG:A|PDBID|CHAIN|SEQUENCE
>6PAX:A|PDBID|CHAIN|SEQUENCE
>6PAX:C|PDBID|CHAIN|SEQUENCE
>6PAX:B|PDBID|CHAIN|SEQUENCE
