# Supplementary material for: Identification of novel DNA repair proteins via primary sequence, secondary structure, and homology
Source: BMC Bioinformatics. 2009 Jan 20;10:25. doi: 10.1186/1471-2105-10-25 (PMC2660303; doi:10.1186/1471-2105-10-25)
Supplement: Additional File 7 — Identification and classification datasets. The PDB and UniProt identification datasets (protein identifiers), as well as the UniProt classification datasets, for each sequence similarity used in this report. [file 1471-2105-10-25-S7.zip › non_repair/gopdb/protlist_gopdb_nuclearnonrepair_50.txt]

>1A02:F|PDBID|CHAIN|SEQUENCE
>1A02:N|PDBID|CHAIN|SEQUENCE
>1A6Y:B|PDBID|CHAIN|SEQUENCE
>1AWC:B|PDBID|CHAIN|SEQUENCE
>1AWC:E|PDBID|CHAIN|SEQUENCE
>1AWC:D|PDBID|CHAIN|SEQUENCE
>1B6W:A|PDBID|CHAIN|SEQUENCE
>1B72:B|PDBID|CHAIN|SEQUENCE
>1B72:A|PDBID|CHAIN|SEQUENCE
>1BF5:A|PDBID|CHAIN|SEQUENCE
>1C9B:Q|PDBID|CHAIN|SEQUENCE
>1CMW:A|PDBID|CHAIN|SEQUENCE
>1D3U:B|PDBID|CHAIN|SEQUENCE
>1DL5:A|PDBID|CHAIN|SEQUENCE
>1DZF:A|PDBID|CHAIN|SEQUENCE
>1EAN:A|PDBID|CHAIN|SEQUENCE
>1EGW:H|PDBID|CHAIN|SEQUENCE
>1F3U:H|PDBID|CHAIN|SEQUENCE
>1F3U:G|PDBID|CHAIN|SEQUENCE
>1F93:H|PDBID|CHAIN|SEQUENCE
>1F93:D|PDBID|CHAIN|SEQUENCE
>1FGU:B|PDBID|CHAIN|SEQUENCE
>1FJL:C|PDBID|CHAIN|SEQUENCE
>1FM6:A|PDBID|CHAIN|SEQUENCE
>1FM6:B|PDBID|CHAIN|SEQUENCE
>1G2N:A|PDBID|CHAIN|SEQUENCE
>1G8S:A|PDBID|CHAIN|SEQUENCE
>1GD2:J|PDBID|CHAIN|SEQUENCE
>1GD2:D|PDBID|CHAIN|SEQUENCE
>1GO3:N|PDBID|CHAIN|SEQUENCE
>1GO3:M|PDBID|CHAIN|SEQUENCE
>1GS0:B|PDBID|CHAIN|SEQUENCE
>1GT0:D|PDBID|CHAIN|SEQUENCE
>1GT0:C|PDBID|CHAIN|SEQUENCE
>1GU5:C|PDBID|CHAIN|SEQUENCE
>1GXR:B|PDBID|CHAIN|SEQUENCE
>1H26:E|PDBID|CHAIN|SEQUENCE
>1H27:E|PDBID|CHAIN|SEQUENCE
>1H28:F|PDBID|CHAIN|SEQUENCE
>1H88:C|PDBID|CHAIN|SEQUENCE
>1HJB:E|PDBID|CHAIN|SEQUENCE
>1HL6:D|PDBID|CHAIN|SEQUENCE
>1HL6:C|PDBID|CHAIN|SEQUENCE
>1HLV:A|PDBID|CHAIN|SEQUENCE
>1HLV:B|PDBID|CHAIN|SEQUENCE
>1HQ3:H|PDBID|CHAIN|SEQUENCE
>1HQ3:G|PDBID|CHAIN|SEQUENCE
>1IC8:B|PDBID|CHAIN|SEQUENCE
>1IC8:F|PDBID|CHAIN|SEQUENCE
>1ID3:H|PDBID|CHAIN|SEQUENCE
>1ID3:G|PDBID|CHAIN|SEQUENCE
>1ID3:J|PDBID|CHAIN|SEQUENCE
>1IKN:D|PDBID|CHAIN|SEQUENCE
>1IKN:C|PDBID|CHAIN|SEQUENCE
>1IKN:A|PDBID|CHAIN|SEQUENCE
>1IMH:D|PDBID|CHAIN|SEQUENCE
>1IO4:D|PDBID|CHAIN|SEQUENCE
>1IQP:F|PDBID|CHAIN|SEQUENCE
>1J22:A|PDBID|CHAIN|SEQUENCE
>1J2X:B|PDBID|CHAIN|SEQUENCE
>1J2X:A|PDBID|CHAIN|SEQUENCE
>1JB7:B|PDBID|CHAIN|SEQUENCE
>1JB7:A|PDBID|CHAIN|SEQUENCE
>1JBG:A|PDBID|CHAIN|SEQUENCE
>1JFI:B|PDBID|CHAIN|SEQUENCE
>1JFI:A|PDBID|CHAIN|SEQUENCE
>1JI7:C|PDBID|CHAIN|SEQUENCE
>1JQJ:D|PDBID|CHAIN|SEQUENCE
>1JQJ:B|PDBID|CHAIN|SEQUENCE
>1JR3:E|PDBID|CHAIN|SEQUENCE
>1JR3:C|PDBID|CHAIN|SEQUENCE
>1K2F:A|PDBID|CHAIN|SEQUENCE
>1K78:I|PDBID|CHAIN|SEQUENCE
>1K83:A|PDBID|CHAIN|SEQUENCE
>1K83:B|PDBID|CHAIN|SEQUENCE
>1K83:C|PDBID|CHAIN|SEQUENCE
>1K83:F|PDBID|CHAIN|SEQUENCE
>1K83:H|PDBID|CHAIN|SEQUENCE
>1K83:I|PDBID|CHAIN|SEQUENCE
>1K83:J|PDBID|CHAIN|SEQUENCE
>1K83:K|PDBID|CHAIN|SEQUENCE
>1K83:L|PDBID|CHAIN|SEQUENCE
>1KB2:B|PDBID|CHAIN|SEQUENCE
>1L1O:F|PDBID|CHAIN|SEQUENCE
>1L1O:E|PDBID|CHAIN|SEQUENCE
>1L1O:D|PDBID|CHAIN|SEQUENCE
>1L2J:B|PDBID|CHAIN|SEQUENCE
>1LE8:B|PDBID|CHAIN|SEQUENCE
>1LE8:A|PDBID|CHAIN|SEQUENCE
>1LQB:D|PDBID|CHAIN|SEQUENCE
>1LQB:C|PDBID|CHAIN|SEQUENCE
>1LQB:B|PDBID|CHAIN|SEQUENCE
>1LQB:A|PDBID|CHAIN|SEQUENCE
>1M13:A|PDBID|CHAIN|SEQUENCE
>1MDM:B|PDBID|CHAIN|SEQUENCE
>1MHN:A|PDBID|CHAIN|SEQUENCE
>1MIJ:A|PDBID|CHAIN|SEQUENCE
>1MLV:C|PDBID|CHAIN|SEQUENCE
>1MNN:A|PDBID|CHAIN|SEQUENCE
>1MP9:B|PDBID|CHAIN|SEQUENCE
>1MVH:A|PDBID|CHAIN|SEQUENCE
>1N1J:B|PDBID|CHAIN|SEQUENCE
>1N1J:A|PDBID|CHAIN|SEQUENCE
>1N6C:A|PDBID|CHAIN|SEQUENCE
>1N6J:G|PDBID|CHAIN|SEQUENCE
>1N6J:B|PDBID|CHAIN|SEQUENCE
>1N83:A|PDBID|CHAIN|SEQUENCE
>1NGM:N|PDBID|CHAIN|SEQUENCE
>1NHZ:A|PDBID|CHAIN|SEQUENCE
>1NIK:G|PDBID|CHAIN|SEQUENCE
>1NLQ:E|PDBID|CHAIN|SEQUENCE
>1NT2:B|PDBID|CHAIN|SEQUENCE
>1NT2:A|PDBID|CHAIN|SEQUENCE
>1NVP:D|PDBID|CHAIN|SEQUENCE
>1NVP:C|PDBID|CHAIN|SEQUENCE
>1NVP:B|PDBID|CHAIN|SEQUENCE
>1OQJ:B|PDBID|CHAIN|SEQUENCE
>1OSV:B|PDBID|CHAIN|SEQUENCE
>1OW1:A|PDBID|CHAIN|SEQUENCE
>1OY3:D|PDBID|CHAIN|SEQUENCE
>1OYX:C|PDBID|CHAIN|SEQUENCE
>1P7I:D|PDBID|CHAIN|SEQUENCE
>1PCZ:B|PDBID|CHAIN|SEQUENCE
>1PDQ:A|PDBID|CHAIN|SEQUENCE
>1PDU:B|PDBID|CHAIN|SEQUENCE
>1PJM:A|PDBID|CHAIN|SEQUENCE
>1PJN:A|PDBID|CHAIN|SEQUENCE
>1PQ6:D|PDBID|CHAIN|SEQUENCE
>1PQV:D|PDBID|CHAIN|SEQUENCE
>1PQV:G|PDBID|CHAIN|SEQUENCE
>1PQV:S|PDBID|CHAIN|SEQUENCE
>1PUF:A|PDBID|CHAIN|SEQUENCE
>1PUF:E|PDBID|CHAIN|SEQUENCE
>1PYI:B|PDBID|CHAIN|SEQUENCE
>1PZL:A|PDBID|CHAIN|SEQUENCE
>1PZW:A|PDBID|CHAIN|SEQUENCE
>1Q05:B|PDBID|CHAIN|SEQUENCE
>1Q1S:C|PDBID|CHAIN|SEQUENCE
>1Q1T:B|PDBID|CHAIN|SEQUENCE
>1Q78:A|PDBID|CHAIN|SEQUENCE
>1QHT:A|PDBID|CHAIN|SEQUENCE
>1R0N:B|PDBID|CHAIN|SEQUENCE
>1R0N:D|PDBID|CHAIN|SEQUENCE
>1R1K:D|PDBID|CHAIN|SEQUENCE
>1R4I:B|PDBID|CHAIN|SEQUENCE
>1R8D:C|PDBID|CHAIN|SEQUENCE
>1R8E:A|PDBID|CHAIN|SEQUENCE
>1R9T:T|PDBID|CHAIN|SEQUENCE
>1RJK:A|PDBID|CHAIN|SEQUENCE
>1RK8:C|PDBID|CHAIN|SEQUENCE
>1RM1:C|PDBID|CHAIN|SEQUENCE
>1RM1:B|PDBID|CHAIN|SEQUENCE
>1RM1:A|PDBID|CHAIN|SEQUENCE
>1ROC:A|PDBID|CHAIN|SEQUENCE
>1S95:B|PDBID|CHAIN|SEQUENCE
>1S9Q:B|PDBID|CHAIN|SEQUENCE
>1SBX:A|PDBID|CHAIN|SEQUENCE
>1SV0:D|PDBID|CHAIN|SEQUENCE
>1SV0:B|PDBID|CHAIN|SEQUENCE
>1T2K:D|PDBID|CHAIN|SEQUENCE
>1T2K:C|PDBID|CHAIN|SEQUENCE
>1T2K:B|PDBID|CHAIN|SEQUENCE
>1T4F:M|PDBID|CHAIN|SEQUENCE
>1T4W:A|PDBID|CHAIN|SEQUENCE
>1T5Z:B|PDBID|CHAIN|SEQUENCE
>1T64:A|PDBID|CHAIN|SEQUENCE
>1T73:B|PDBID|CHAIN|SEQUENCE
>1T73:A|PDBID|CHAIN|SEQUENCE
>1T74:B|PDBID|CHAIN|SEQUENCE
>1T76:B|PDBID|CHAIN|SEQUENCE
>1T79:B|PDBID|CHAIN|SEQUENCE
>1T7F:B|PDBID|CHAIN|SEQUENCE
>1T7M:B|PDBID|CHAIN|SEQUENCE
>1T7R:B|PDBID|CHAIN|SEQUENCE
>1TQE:Y|PDBID|CHAIN|SEQUENCE
>1TTU:A|PDBID|CHAIN|SEQUENCE
>1U78:A|PDBID|CHAIN|SEQUENCE
>1U78:C|PDBID|CHAIN|SEQUENCE
>1UK0:B|PDBID|CHAIN|SEQUENCE
>1UOC:B|PDBID|CHAIN|SEQUENCE
>1UOL:B|PDBID|CHAIN|SEQUENCE
>1UT5:B|PDBID|CHAIN|SEQUENCE
>1UUR:A|PDBID|CHAIN|SEQUENCE
>1V5W:B|PDBID|CHAIN|SEQUENCE
>1VYW:D|PDBID|CHAIN|SEQUENCE
>1VYW:C|PDBID|CHAIN|SEQUENCE
>1W5J:D|PDBID|CHAIN|SEQUENCE
>1WA5:C|PDBID|CHAIN|SEQUENCE
>1WA5:B|PDBID|CHAIN|SEQUENCE
>1WA5:A|PDBID|CHAIN|SEQUENCE
>1XB7:P|PDBID|CHAIN|SEQUENCE
>1XB9:J|PDBID|CHAIN|SEQUENCE
>1XDK:C|PDBID|CHAIN|SEQUENCE
>1XDK:B|PDBID|CHAIN|SEQUENCE
>1XNX:B|PDBID|CHAIN|SEQUENCE
>1XOW:B|PDBID|CHAIN|SEQUENCE
>1XZX:X|PDBID|CHAIN|SEQUENCE
>1Y1W:T|PDBID|CHAIN|SEQUENCE
>1YNW:B|PDBID|CHAIN|SEQUENCE
>1YOK:A|PDBID|CHAIN|SEQUENCE
>1YUC:D|PDBID|CHAIN|SEQUENCE
>1YVH:B|PDBID|CHAIN|SEQUENCE
>1YVH:A|PDBID|CHAIN|SEQUENCE
>1ZGY:B|PDBID|CHAIN|SEQUENCE
>1ZH7:D|PDBID|CHAIN|SEQUENCE
>1ZLA:K|PDBID|CHAIN|SEQUENCE
>1ZME:D|PDBID|CHAIN|SEQUENCE
>2AO6:B|PDBID|CHAIN|SEQUENCE
>2B63:R|PDBID|CHAIN|SEQUENCE
>2BIV:A|PDBID|CHAIN|SEQUENCE
>2BJ4:D|PDBID|CHAIN|SEQUENCE
>2CBL:B|PDBID|CHAIN|SEQUENCE
>2IRF:G|PDBID|CHAIN|SEQUENCE
>3HTS:B|PDBID|CHAIN|SEQUENCE
>3PRG:A|PDBID|CHAIN|SEQUENCE
