# Supplementary material for: Identification of novel DNA repair proteins via primary sequence, secondary structure, and homology
Source: BMC Bioinformatics. 2009 Jan 20;10:25. doi: 10.1186/1471-2105-10-25 (PMC2660303; doi:10.1186/1471-2105-10-25)
Supplement: Additional File 7 — Identification and classification datasets. The PDB and UniProt identification datasets (protein identifiers), as well as the UniProt classification datasets, for each sequence similarity used in this report. [file 1471-2105-10-25-S7.zip › non_repair/gouniprot/protlist_gouniprot_nuclearnonrepair_90.txt]

>Q81842|AANT_HDVP1 Large delta antigen - Hepatitis delta virus (isolate Peru-1) (HDV)
>Q9QYL7|ABT1_MOUSE Activator of basal transcription 1 - Mus musculus (Mouse)
>O96019|ACL6A_HUMAN Actin-like protein 6A - Homo sapiens (Human)
>Q94BT6|ADO1_ARATH Adagio protein 1 - Arabidopsis thaliana (Mouse-ear cress)
>Q38836|AGL11_ARATH Agamous-like MADS-box protein AGL11 - Arabidopsis thaliana (Mouse-ear cress)
>Q40872|AG_PANGI Floral homeotic protein AGAMOUS - Panax ginseng (Korean ginseng)
>P41772|AMT1_CANGA Metal-activated transcriptional activator protein AMT1 - Candida glabrata (Yeast) (Torulopsis glabrata)
>Q8WN64|ANGI_PAPHA Angiogenin precursor - Papio hamadryas (Hamadryas baboon)
>Q3ZBX7|ANKR1_BOVIN Ankyrin repeat domain-containing protein 1 - Bos taurus (Bovine)
>O13939|AP3B_SCHPO AP-3 complex subunit beta - Schizosaccharomyces pombe (Fission yeast)
>P22108|APA2_YEAST 5',5'''-P-1,P-4-tetraphosphate phosphorylase 2 - Saccharomyces cerevisiae (Baker's yeast)
>Q09790|APS1_SCHPO Diphosphoinositol polyphosphate phosphohydrolase aps1 - Schizosaccharomyces pombe (Fission yeast)
>O13412|AREA_ASPNG Nitrogen regulatory protein areA - Aspergillus niger
>Q2QQX6|ARFX_ORYSJ Auxin response factor 24 - Oryza sativa subsp. japonica (Rice)
>Q9FGT7|ARR18_ARATH Two-component response regulator ARR18 - Arabidopsis thaliana (Mouse-ear cress)
>Q99ME6|AT1B4_MOUSE X/potassium-transporting ATPase subunit beta-m - Mus musculus (Mouse)
>O36019|ATG13_SCHPO Autophagy protein 13 - Schizosaccharomyces pombe (Fission yeast)
>O74971|ATG5_SCHPO Autophagy protein 5 - Schizosaccharomyces pombe (Fission yeast)
>Q8VZJ1|ATXR5_ARATH Histone-lysine N-methyltransferase ATXR5 - Arabidopsis thaliana (Mouse-ear cress)
>O24541|AX22C_PHAAU Auxin-induced protein 22C - Phaseolus aureus (Mung bean) (Vigna radiata)
>P15308|B4_XENLA B4 protein - Xenopus laevis (African clawed frog)
>Q66KV4|BAFB_XENLA Barrier-to-autointegration factor B - Xenopus laevis (African clawed frog)
>Q9QZH2|BARD1_RAT BRCA1-associated RING domain protein 1 - Rattus norvegicus (Rat)
>Q9UIF9|BAZ2A_HUMAN Bromodomain adjacent to zinc finger domain protein 2A - Homo sapiens (Human)
>Q12186|BBP_YEAST Branchpoint-bridging protein - Saccharomyces cerevisiae (Baker's yeast)
>Q9NYF8|BCLF1_HUMAN Bcl-2-associated transcription factor 1 - Homo sapiens (Human)
>O74907|BCP1_SCHPO Protein bcp1 - Schizosaccharomyces pombe (Fission yeast)
>Q00994|BEX3_HUMAN Protein BEX3 - Homo sapiens (Human)
>Q1PFD1|BLH11_ARATH BEL1-like homeodomain protein 11 - Arabidopsis thaliana (Mouse-ear cress)
>Q9I8T7|BMAL1_CHICK Aryl hydrocarbon receptor nuclear translocator-like protein 1 - Gallus gallus (Chicken)
>Q9VVR2|BORA_DROME Protein aurora borealis - Drosophila melanogaster (Fruit fly)
>Q5TJG6|BRD2_CANFA Bromodomain-containing protein 2 - Canis familiaris (Dog)
>Q6DJ13|CCD16_XENTR Coiled-coil domain-containing protein 16 - Xenopus tropicalis (Western clawed frog) (Silurana tropicalis)
>Q6YXH8|CCD41_ORYSJ Cyclin-D4-1 - Oryza sativa subsp. japonica (Rice)
>Q9Z1X0|CCL27_MOUSE C-C motif chemokine 27 precursor - Mus musculus (Mouse)
>P51986|CCNA_CHLVR G2/mitotic-specific cyclin-A - Chlorohydra viridissima (Hydra) (Hydra viridis)
>Q9DGA3|CCNB2_ORYCU G2/mitotic-specific cyclin-B2 - Oryzias curvinotus (Hynann ricefish)
>P24863|CCNC_HUMAN Cyclin-C - Homo sapiens (Human)
>P39949|CCNE1_RAT G1/S-specific cyclin-E1 - Rattus norvegicus (Rat)
>Q8IV13|CCNJL_HUMAN Cyclin-J-like protein - Homo sapiens (Human)
>Q8BGU5|CCNY_MOUSE Cyclin-Y - Mus musculus (Mouse)
>Q8QZZ9|CD2A2_RAT Cyclin-dependent kinase inhibitor 2A, isoform 2 - Rattus norvegicus (Rat)
>O13842|CDA1_SCHPO Chitin deacetylase 1 - Schizosaccharomyces pombe (Fission yeast)
>Q00684|CDC14_YEAST Tyrosine-protein phosphatase CDC14 - Saccharomyces cerevisiae (Baker's yeast)
>Q99JP4|CDC26_MOUSE Anaphase-promoting complex subunit CDC26 - Mus musculus (Mouse)
>O94740|CDC37_SCHPO Hsp90 co-chaperone Cdc37 - Schizosaccharomyces pombe (Fission yeast)
>P51953|CDK7_CARAU Cell division protein kinase 7 - Carassius auratus (Goldfish)
>P38936|CDN1A_HUMAN Cyclin-dependent kinase inhibitor 1 - Homo sapiens (Human)
>P85001|CE290_DANRE Centrosomal protein of 290 kDa - Danio rerio (Zebrafish) (Brachydanio rerio)
>Q6PZD9|CEBPE_MOUSE CCAAT/enhancer-binding protein epsilon - Mus musculus (Mouse)
>Q4P652|CEF1_USTMA Pre-mRNA-splicing factor CEF1 - Ustilago maydis (Smut fungus)
>Q8VHH5|CENG3_MOUSE Centaurin-gamma-3 - Mus musculus (Mouse)
>Q02224|CENPE_HUMAN Centromeric protein E - Homo sapiens (Human)
>Q32LL9|CENPN_BOVIN Centromere protein N - Bos taurus (Bovine)
>Q3TJM4|CENPT_MOUSE Centromere protein T - Mus musculus (Mouse)
>O13297|CET1_YEAST mRNA-capping enzyme subunit beta - Saccharomyces cerevisiae (Baker's yeast)
>Q6CTT2|CFT1_KLULA Protein CFT1 - Kluyveromyces lactis (Yeast) (Candida sphaerica)
>P0C198|CHK1_USTMA Serine/threonine-protein kinase CHK1 - Ustilago maydis (Smut fungus)
>Q69VG1|CIGR1_ORYSJ Chitin-inducible gibberellin-responsive protein 1 - Oryza sativa subsp. japonica (Rice)
>Q9BDI3|CITE1_BOVIN Cbp/p300-interacting transactivator 1 - Bos taurus (Bovine)
>Q9H5F2|CK001_HUMAN Uncharacterized protein C11orf1 - Homo sapiens (Human)
>Q9H1B7|CN004_HUMAN RING finger protein C14orf4 - Homo sapiens (Human)
>Q9Y224|CN166_HUMAN Protein C14orf166 - Homo sapiens (Human)
>Q9LUA9|COL10_ARATH Zinc finger protein CONSTANS-LIKE 10 - Arabidopsis thaliana (Mouse-ear cress)
>Q9BV90|CP033_HUMAN U11/U12 small nuclear ribonucleoprotein 25 kDa protein - Homo sapiens (Human)
>Q01617|CPO_DROME Protein couch potato - Drosophila melanogaster (Fruit fly)
>P53968|CRZ1_YEAST Transcriptional regulator CRZ1 - Saccharomyces cerevisiae (Baker's yeast)
>O94665|CSA1_SCHPO COP9 signalosome-associated protein 1 - Schizosaccharomyces pombe (Fission yeast)
>P68352|CSN1_BRAOL COP9 signalosome complex subunit 1 - Brassica oleracea (Wild cabbage)
>Q9UNS2|CSN3_HUMAN COP9 signalosome complex subunit 3 - Homo sapiens (Human)
>Q6FT36|CSN5_CANGA COP9 signalosome complex subunit 5 - Candida glabrata (Yeast) (Torulopsis glabrata)
>Q9CZ04|CSN7A_MOUSE COP9 signalosome complex subunit 7a - Mus musculus (Mouse)
>P46962|CTK2_YEAST CTD kinase subunit beta - Saccharomyces cerevisiae (Baker's yeast)
>Q5AP89|CWC21_CANAL Pre-mRNA-splicing factor CWC21 - Candida albicans (Yeast)
>Q5ACW2|CWC24_CANAL Pre-mRNA-splicing factor CWC24 - Candida albicans (Yeast)
>Q6BU18|CWC26_DEBHA Pre-mRNA-splicing factor CWC26 - Debaryomyces hansenii (Yeast) (Torulaspora hansenii)
>Q4PA86|CWC2_USTMA Pre-mRNA-splicing factor CWC2 - Ustilago maydis (Smut fungus)
>Q50HP4|DAD4_SCHPO DASH complex subunit dad4 - Schizosaccharomyces pombe (Fission yeast)
>Q6CIR0|DBP10_KLULA ATP-dependent RNA helicase DBP10 - Kluyveromyces lactis (Yeast) (Candida sphaerica)
>Q6BY27|DBP2_DEBHA ATP-dependent RNA helicase DBP2 - Debaryomyces hansenii (Yeast) (Torulaspora hansenii)
>Q5KHB7|DBP3_CRYNE ATP-dependent RNA helicase DBP3 - Cryptococcus neoformans (Filobasidiella neoformans)
>Q6BXG0|DBP4_DEBHA ATP-dependent RNA helicase DBP4 - Debaryomyces hansenii (Yeast) (Torulaspora hansenii)
>Q1EB85|DBP5_COCIM ATP-dependent RNA helicase DBP5 - Coccidioides immitis
>Q6CDN5|DBP6_YARLI ATP-dependent RNA helicase DBP6 - Yarrowia lipolytica (Candida lipolytica)
>Q6C835|DBP7_YARLI ATP-dependent RNA helicase DBP7 - Yarrowia lipolytica (Candida lipolytica)
>Q6C799|DBP8_YARLI ATP-dependent RNA helicase DBP8 - Yarrowia lipolytica (Candida lipolytica)
>Q6BZR4|DBP9_YARLI ATP-dependent RNA helicase DBP9 - Yarrowia lipolytica (Candida lipolytica)
>Q9PTU0|DBX1B_DANRE Homeobox protein DBX1-B - Danio rerio (Zebrafish) (Brachydanio rerio)
>Q75BK1|DCP2_ASHGO mRNA-decapping enzyme subunit 2 - Ashbya gossypii (Yeast) (Eremothecium gossypii)
>Q9Z2K0|DEDD_RAT Death effector domain-containing protein - Rattus norvegicus (Rat)
>P98149|DIF_DROME Dorsal-related immunity factor Dif - Drosophila melanogaster (Fruit fly)
>Q9P1A6|DLGP2_HUMAN Disks large-associated protein 2 - Homo sapiens (Human)
>P50575|DLX5_RAT Homeobox protein DLX-5 - Rattus norvegicus (Rat)
>Q5VZB9|DMRTA_HUMAN Doublesex- and mab-3-related transcription factor A1 - Homo sapiens (Human)
>P83758|DMT3A_DANRE Doublesex- and mab-3-related transcription factor 3a - Danio rerio (Zebrafish) (Brachydanio rerio)
>P24910|DNBI_SHV21 Major DNA-binding protein - Saimiriine herpesvirus 2 (strain 11) (SaHV-2) (Herpesvirus saimiri)
>Q27746|DNMT1_PARLI DNA - Paracentrotus lividus (Common sea urchin)
>Q9M1E6|DOF32_ARATH Dof zinc finger protein DOF3.2 - Arabidopsis thaliana (Mouse-ear cress)
>Q9UKG1|DP13A_HUMAN DCC-interacting protein 13-alpha - Homo sapiens (Human)
>O94263|DPB2_SCHPO DNA polymerase epsilon subunit B - Schizosaccharomyces pombe (Fission yeast)
>Q4WPU8|DPH3_ASPFU Diphthamide biosynthesis protein 3 - Aspergillus fumigatus (Sartorya fumigata)
>Q9UUG3|DPH4_SCHPO Diphthamide biosynthesis protein 4 - Schizosaccharomyces pombe (Fission yeast)
>Q9LRE5|DPOD2_ORYSJ DNA polymerase delta small subunit - Oryza sativa subsp. japonica (Rice)
>O59610|DPOL_PYRHO DNA polymerase - Pyrococcus horikoshii
>P53255|DRN1_YEAST CWF19-like protein DRN1 - Saccharomyces cerevisiae (Baker's yeast)
>Q14209|E2F2_HUMAN Transcription factor E2F2 - Homo sapiens (Human)
>P03204|EBNA6_EBV Epstein-Barr nuclear antigen 6 - Epstein-Barr virus (strain B95-8) (HHV-4) (Human herpesvirus 4)
>Q6FQ55|ECO1_CANGA N-acetyltransferase ECO1 - Candida glabrata (Yeast) (Torulopsis glabrata)
>Q9LY29|EF115_ARATH Ethylene-responsive transcription factor ERF115 - Arabidopsis thaliana (Mouse-ear cress)
>P29547|EF1G1_YEAST Elongation factor 1-gamma 1 - Saccharomyces cerevisiae (Baker's yeast)
>P01133|EGF_HUMAN Pro-epidermal growth factor precursor - Homo sapiens (Human)
>Q9WUF2|EGR4_MOUSE Early growth response protein 4 - Mus musculus (Mouse)
>Q9SLH0|EIL1_ARATH ETHYLENE-INSENSITIVE 3-like 1 protein - Arabidopsis thaliana (Mouse-ear cress)
>P15858|EMS_APIME Homeobox protein H40 - Apis mellifera (Honeybee)
>Q9LQ28|ERF22_ARATH Ethylene-responsive transcription factor ERF022 - Arabidopsis thaliana (Mouse-ear cress)
>Q9SIE4|ERF56_ARATH Ethylene-responsive transcription factor ERF056 - Arabidopsis thaliana (Mouse-ear cress)
>P93822|ERF97_ARATH Ethylene-responsive transcription factor 14 - Arabidopsis thaliana (Mouse-ear cress)
>P11474|ERR1_HUMAN Steroid hormone receptor ERR1 - Homo sapiens (Human)
>Q2UMQ5|ESA1_ASPOR Histone acetyltransferase ESA1 - Aspergillus oryzae
>Q9PVE2|ESR2_STUVU Estrogen receptor beta - Sturnus vulgaris (Starling)
>P41163|ETV2_MOUSE ETS translocation variant 2 - Mus musculus (Mouse)
>P06602|EVE_DROME Segmentation protein even-skipped - Drosophila melanogaster (Fruit fly)
>Q9NPD3|EXOS4_HUMAN Exosome complex exonuclease RRP41 - Homo sapiens (Human)
>Q14320|FA50A_HUMAN Protein FAM50A - Homo sapiens (Human)
>Q8C4V4|FBXL3_MOUSE F-box/LRR-repeat protein 3 - Mus musculus (Mouse)
>O43030|FES1_SCHPO Hsp70 nucleotide exchange factor fes1 - Schizosaccharomyces pombe (Fission yeast)
>P31371|FGF9_HUMAN Glia-activating factor precursor - Homo sapiens (Human)
>Q6AXT1|FHL5_RAT Four and a half LIM domains protein 5 - Rattus norvegicus (Rat)
>Q59VR3|FKBP3_CANAL FK506-binding protein 3 - Candida albicans (Yeast)
>Q13451|FKBP5_HUMAN FK506-binding protein 5 - Homo sapiens (Human)
>P53539|FOSB_HUMAN Protein fosB - Homo sapiens (Human)
>P11939|FOS_CHICK Proto-oncogene protein c-fos - Gallus gallus (Chicken)
>Q07342|FOXA2_DANRE Forkhead box protein A2 - Danio rerio (Zebrafish) (Brachydanio rerio)
>Q6F2E4|FOXD1_XENTR Forkhead box protein D1 - Xenopus tropicalis (Western clawed frog) (Silurana tropicalis)
>P55316|FOXG1_HUMAN Forkhead box protein G1 - Homo sapiens (Human)
>Q7ZX03|FOXK2_XENLA Forkhead box protein K2 - Xenopus laevis (African clawed frog)
>Q9DEN4|FXD3A_XENLA Forkhead box protein D3-A - Xenopus laevis (African clawed frog)
>Q6FUQ5|FYV7_CANGA Protein FYV7 - Candida glabrata (Yeast) (Torulopsis glabrata)
>Q9LIB5|GAT17_ARATH GATA transcription factor 17 - Arabidopsis thaliana (Mouse-ear cress)
>O49741|GATA2_ARATH GATA transcription factor 2 - Arabidopsis thaliana (Mouse-ear cress)
>Q01722|GCR2_YEAST Glycolytic genes transcriptional activator GCR2 - Saccharomyces cerevisiae (Baker's yeast)
>O75496|GEMI_HUMAN Geminin - Homo sapiens (Human)
>Q59U11|GRC3_CANAL Protein GRC3 - Candida albicans (Yeast)
>O59827|GST2_SCHPO Glutathione S-transferase 2 - Schizosaccharomyces pombe (Fission yeast)
>P15872|H13_WHEAT Histone H1.3 - Triticum aestivum (Wheat)
>P15867|H1C2_XENLA Histone H1C - Xenopus laevis (African clawed frog)
>P09987|H1_CHICK Histone H1 - Gallus gallus (Chicken)
>P35064|H2A1_TETTH Histone H2A.1 - Tetrahymena thermophila
>P06898|H2A2_XENLA Histone H2A type 2 - Xenopus laevis (African clawed frog)
>Q43214|H2A6_WHEAT Protein H2A.6 - Triticum aestivum (Wheat)
>Q5BJ65|H2AV_XENTR Histone H2AV - Xenopus tropicalis (Western clawed frog) (Silurana tropicalis)
>Q96A08|H2B1A_HUMAN Histone H2B type 1-A - Homo sapiens (Human)
>P54345|H2B2_CHLRE Histone H2B.2 - Chlamydomonas reinhardtii
>P02289|H2BE_STRPU Histone H2B, embryonic - Strongylocentrotus purpuratus (Purple sea urchin)
>Q5G577|H2B_MAGGR Histone H2B - Magnaporthe grisea (Rice blast fungus) (Pyricularia grisea)
>P06902|H3L_CAIMO Histone H3-like - Cairina moschata (Muscovy duck)
>Q711M0|H41_PENFN Histone H4.1 - Penicillium funiculosum
>Q8TFU8|HAC1_EMENI Transcriptional activator hacA - Emericella nidulans (Aspergillus nidulans)
>P36611|HAP3_SCHPO Transcriptional activator hap3 - Schizosaccharomyces pombe (Fission yeast)
>Q5KMN6|HAS1_CRYNE ATP-dependent RNA helicase HAS1 - Cryptococcus neoformans (Filobasidiella neoformans)
>Q05466|HAT4_ARATH Homeobox-leucine zipper protein HAT4 - Arabidopsis thaliana (Mouse-ear cress)
>Q91WA3|HDA11_MOUSE Histone deacetylase 11 - Mus musculus (Mouse)
>O09106|HDAC1_MOUSE Histone deacetylase 1 - Mus musculus (Mouse)
>P05373|HEM2_YEAST Delta-aminolevulinic acid dehydratase - Saccharomyces cerevisiae (Baker's yeast)
>Q02576|HEN1_MOUSE Helix-loop-helix protein 1 - Mus musculus (Mouse)
>O49403|HFA4A_ARATH Heat stress transcription factor A-4a - Arabidopsis thaliana (Mouse-ear cress)
>P60008|HILS1_HUMAN Spermatid-specific linker histone H1-like protein - Homo sapiens (Human)
>P20270|HM07_CAEEL Homeobox protein ceh-7 - Caenorhabditis elegans
>Q9NLC2|HM24_CAEEL Homeobox protein ceh-24 - Caenorhabditis elegans
>P02836|HMEN_DROME Segmentation polarity homeobox protein engrailed - Drosophila melanogaster (Fruit fly)
>P63158|HMGB1_MOUSE High mobility group protein B1 - Mus musculus (Mouse)
>P26585|HMGL_SOYBN HMG1/2-like protein - Glycine max (Soybean)
>P40625|HMG_TETPY High mobility group protein - Tetrahymena pyriformis
>Q91910|HNF1B_XENLA Hepatocyte nuclear factor 1-beta - Xenopus laevis (African clawed frog)
>O60812|HNRCL_HUMAN Heterogeneous nuclear ribonucleoprotein C-like 1 - Homo sapiens (Human)
>Q60668|HNRPD_MOUSE Heterogeneous nuclear ribonucleoprotein D0 - Mus musculus (Mouse)
>Q9BPY8|HOP_HUMAN Homeodomain-only protein - Homo sapiens (Human)
>Q99383|HRP1_YEAST Nuclear polyadenylated RNA-binding protein 4 - Saccharomyces cerevisiae (Baker's yeast)
>P41154|HSF_XENLA Heat shock factor protein - Xenopus laevis (African clawed frog)
>Q71V18|HSP1_ANTBE Sperm protamine-P1 - Antechinus bellus (Fawn marsupial mouse)
>Q1KL16|HXAAA_FUGRU Homeobox protein Hox-A10a - Fugu rubripes (Japanese pufferfish) (Takifugu rubripes)
>Q6IEI0|HXB2A_FUGRU Homeobox protein Hox-B2a - Fugu rubripes (Japanese pufferfish) (Takifugu rubripes)
>P02832|HXC6_XENLA Homeobox protein Hox-C6 - Xenopus laevis (African clawed frog)
>P31277|HXD11_HUMAN Homeobox protein Hox-D11 - Homo sapiens (Human)
>Q8RYC6|IAA32_ARATH Auxin-responsive protein IAA32 - Arabidopsis thaliana (Mouse-ear cress)
>P68102|IF2A_BOVIN Eukaryotic translation initiation factor 2 subunit 1 - Bos taurus (Bovine)
>Q9UKS7|IKZF2_HUMAN Zinc finger protein Helios - Homo sapiens (Human)
>Q5RFJ1|ILF2_PONPY Interleukin enhancer-binding factor 2 - Pongo pygmaeus (Orangutan)
>Q0V7M0|IMA7_BOVIN Importin subunit alpha-7 - Bos taurus (Bovine)
>Q1LXC9|INT3_DANRE Integrator complex subunit 3 - Danio rerio (Zebrafish) (Brachydanio rerio)
>Q80ZG2|IP3KC_RAT Inositol-trisphosphate 3-kinase C - Rattus norvegicus (Rat)
>P38803|IPI1_YEAST Pre-rRNA-processing protein IPI1 - Saccharomyces cerevisiae (Baker's yeast)
>Q9W2Q7|IPPK_DROME Inositol-pentakisphosphate 2-kinase - Drosophila melanogaster (Fruit fly)
>Q14653|IRF3_HUMAN Interferon regulatory factor 3 - Homo sapiens (Human)
>Q9ER75|IRX6_MOUSE Iroquois-class homeodomain protein IRX-6 - Mus musculus (Mouse)
>P61372|ISL1_MOUSE Insulin gene enhancer protein ISL-1 - Mus musculus (Mouse)
>Q59R35|ISY1_CANAL Pre-mRNA-splicing factor ISY1 - Candida albicans (Yeast)
>P38570|ITAE_HUMAN Integrin alpha-E precursor - Homo sapiens (Human)
>O13853|ITS3_SCHPO Phosphatidylinositol-4-phosphate 5-kinase its3 - Schizosaccharomyces pombe (Fission yeast)
>Q4WSM6|IWS1_ASPFU Transcription factor iws1 - Aspergillus fumigatus (Sartorya fumigata)
>Q6C423|JHD1_YARLI JmjC domain-containing histone demethylation protein 1 - Yarrowia lipolytica (Candida lipolytica)
>Q8BKS9|K0020_MOUSE Pumilio domain-containing protein KIAA0020 - Mus musculus (Mouse)
>Q8NCY6|K1826_HUMAN Coiled-coil domain-containing protein KIAA1826 - Homo sapiens (Human)
>Q8VCP8|KAD6_MOUSE Adenylate kinase isoenzyme 6 - Mus musculus (Mouse)
>P36600|KAPR_SCHPO cAMP-dependent protein kinase regulatory subunit - Schizosaccharomyces pombe (Fission yeast)
>Q8IU85|KCC1D_HUMAN Calcium/calmodulin-dependent protein kinase type 1D - Homo sapiens (Human)
>Q02241|KIF23_HUMAN Kinesin-like protein KIF23 - Homo sapiens (Human)
>Q8TD94|KLF14_HUMAN Krueppel-like factor 14 - Homo sapiens (Human)
>Q01713|KLF9_RAT Krueppel-like factor 9 - Rattus norvegicus (Rat)
>P24345|KN1_MAIZE Homeotic protein knotted-1 - Zea mays (Maize)
>Q8C3Y4|KNTC1_MOUSE Kinetochore-associated protein 1 - Mus musculus (Mouse)
>Q2MHH4|KU70_ASPOR Protein Ku70 - Aspergillus oryzae
>P16110|LEG3_MOUSE Galectin-3 - Mus musculus (Mouse)
>O04003|LG1_MAIZE Protein LIGULELESS 1 - Zea mays (Maize)
>Q9UPM6|LHX61_HUMAN LIM/homeobox protein Lhx6.1 - Homo sapiens (Human)
>Q9GNL2|LIN14_CAEBR Protein lin-14 - Caenorhabditis briggsae
>Q969L4|LSM10_HUMAN U7 snRNA-associated Sm-like protein LSm10 - Homo sapiens (Human)
>P24851|LT_POVBO Large T antigen - Bovine polyomavirus (BPyV)
>P35192|MAC1_YEAST Metal-binding activator 1 - Saccharomyces cerevisiae (Baker's yeast)
>Q6EP49|MAD27_ORYSJ MADS-box transcription factor 27 - Oryza sativa subsp. japonica (Rice)
>Q12176|MAK21_YEAST Ribosome biogenesis protein MAK21 - Saccharomyces cerevisiae (Baker's yeast)
>O74752|MAS5_SCHPO Mitochondrial protein import protein mas5 - Schizosaccharomyces pombe (Fission yeast)
>Q9UW23|MATA1_CANAL Mating-type-like protein A1 - Candida albicans (Yeast)
>Q9P267|MBD5_HUMAN Methyl-CpG-binding domain protein 5 - Homo sapiens (Human)
>Q6DIH3|MCM2_XENTR DNA replication licensing factor mcm2 - Xenopus tropicalis (Western clawed frog) (Silurana tropicalis)
>Q561P5|MCM5_XENTR DNA replication licensing factor mcm5 - Xenopus tropicalis (Western clawed frog) (Silurana tropicalis)
>Q9DCS3|MECR_MOUSE Trans-2-enoyl-CoA reductase, mitochondrial precursor - Mus musculus (Mouse)
>P68943|MED28_RAT Mediator of RNA polymerase II transcription subunit 28 - Rattus norvegicus (Rat)
>O75586|MED6_HUMAN Mediator of RNA polymerase II transcription subunit 6 - Homo sapiens (Human)
>Q9GYV9|MED7_DROME Mediator of RNA polymerase II transcription subunit 7 - Drosophila melanogaster (Fruit fly)
>P16523|MER1_YEAST Meiotic recombination 1 protein - Saccharomyces cerevisiae (Baker's yeast)
>O94423|MFR1_SCHPO Meiotic fizzy-related protein 1 - Schizosaccharomyces pombe (Fission yeast)
>Q6C5K2|MHR1_YARLI Mitochondrial homologous recombination protein 1 - Yarrowia lipolytica (Candida lipolytica)
>Q3UHF3|MIER3_MOUSE Mesoderm induction early response protein 3 - Mus musculus (Mouse)
>Q9UUB5|MIS13_SCHPO Kinetochore protein mis13 - Schizosaccharomyces pombe (Fission yeast)
>Q969V6|MKL1_HUMAN MKL/myocardin-like protein 1 - Homo sapiens (Human)
>Q2VPU4|MLXIP_MOUSE MLX-interacting protein - Mus musculus (Mouse)
>P53102|MND1_YEAST Meiotic nuclear division protein 1 - Saccharomyces cerevisiae (Baker's yeast)
>Q84MM9|MOC_ORYSJ Protein MONOCULM 1 - Oryza sativa subsp. japonica (Rice)
>Q06106|MRD1_YEAST Multiple RNA-binding domain-containing protein 1 - Saccharomyces cerevisiae (Baker's yeast)
>P33201|MRT4_YEAST mRNA turnover protein 4 - Saccharomyces cerevisiae (Baker's yeast)
>Q03357|MSXA_DANRE Homeobox protein MSH-A - Danio rerio (Zebrafish) (Brachydanio rerio)
>O43439|MTG8R_HUMAN Protein CBFA2T2 - Homo sapiens (Human)
>Q99JT9|MTND_MOUSE 1,2-dihydroxy-3-keto-5-methylthiopentene dioxygenase - Mus musculus (Mouse)
>Q96276|MYB23_ARATH Transcription factor MYB23 - Arabidopsis thaliana (Mouse-ear cress)
>Q7ZVS9|MYCB_DANRE Transcriptional regulator Myc-B - Danio rerio (Zebrafish) (Brachydanio rerio)
>Q258K2|MYH9_CANFA Myosin-9 - Canis familiaris (Dog)
>Q9USI6|MYO2_SCHPO Myosin type-2 heavy chain 1 - Schizosaccharomyces pombe (Fission yeast)
>P10085|MYOD1_MOUSE Myoblast determination protein 1 - Mus musculus (Mouse)
>Q92794|MYST3_HUMAN Histone acetyltransferase MYST3 - Homo sapiens (Human)
>Q5ASI4|NACB_EMENI Nascent polypeptide-associated complex subunit beta - Emericella nidulans (Aspergillus nidulans)
>Q80Z64|NANOG_MOUSE Homeobox protein NANOG - Mus musculus (Mouse)
>P26072|NCAP_I57A5 Nucleoprotein - Influenza A virus (strain A/Singapore/1/1957 H2N2)
>P04665|NCAP_INBLE Nucleoprotein - Influenza B virus (strain B/Lee/1940)
>Q09711|NCS1_SCHPO Neuronal calcium sensor 1 - Schizosaccharomyces pombe (Fission yeast)
>Q8VCB1|NDC1_MOUSE Nucleoporin NDC1 - Mus musculus (Mouse)
>Q8TD19|NEK9_HUMAN Serine/threonine-protein kinase Nek9 - Homo sapiens (Human)
>P30914|NEP_I49A0 Nuclear export protein - Influenza A virus (strain A/Chicken/Germany/n/1949 H10N7)
>Q5FW38|NFIL3_XENTR Nuclear factor interleukin-3-regulated protein - Xenopus tropicalis (Western clawed frog) (Silurana tropicalis)
>Q9SIT9|NFYB7_ARATH Nuclear transcription factor Y subunit B-7 - Arabidopsis thaliana (Mouse-ear cress)
>O16361|NH134_CAEEL Nuclear hormone receptor family member nhr-134 - Caenorhabditis elegans
>Q17370|NHR47_CAEEL Nuclear hormone receptor family member nhr-47 - Caenorhabditis elegans
>Q95X91|NHR96_CAEEL Nuclear hormone receptor family member nhr-96 - Caenorhabditis elegans
>Q5R8V9|NIPA_PONPY Nuclear-interacting partner of ALK - Pongo pygmaeus (Orangutan)
>Q0VD50|NMNA1_BOVIN Nicotinamide mononucleotide adenylyltransferase 1 - Bos taurus (Bovine)
>Q99ME9|NOG1_MOUSE Nucleolar GTP-binding protein 1 - Mus musculus (Mouse)
>Q3SZ63|NOL5A_BOVIN Nucleolar protein 5A - Bos taurus (Bovine)
>Q6FNL3|NOP10_CANGA H/ACA ribonucleoprotein complex subunit 3 - Candida glabrata (Yeast) (Torulopsis glabrata)
>Q4IQW0|NOP12_GIBZE Nucleolar protein 12 - Gibberella zeae (Fusarium graminearum)
>P61581|NP11_HUMAN HERV-K_22q11.21 provirus Np9 protein - Homo sapiens (Human)
>Q99742|NPAS1_HUMAN Neuronal PAS domain-containing protein 1 - Homo sapiens (Human)
>Q3UV55|NR1D1_MOUSE Nuclear receptor subfamily 1 group D member 1 - Mus musculus (Mouse)
>Q07917|NR4A2_RAT Nuclear receptor subfamily 4 group A member 2 - Rattus norvegicus (Rat)
>P83722|NU160_XENLA Nuclear pore complex protein Nup160 - Xenopus laevis (African clawed frog)
>Q76I90|NUF2_CHICK Kinetochore protein Nuf2 - Gallus gallus (Chicken)
>Q6P6X9|NUP53_DANRE Nucleoporin NUP53 - Danio rerio (Zebrafish) (Brachydanio rerio)
>Q9BXS6|NUSAP_HUMAN Nucleolar and spindle-associated protein 1 - Homo sapiens (Human)
>Q99JX7|NXF1_MOUSE Nuclear RNA export factor 1 - Mus musculus (Mouse)
>Q9Y794|ORC4_SCHPO Origin recognition complex subunit 4 - Schizosaccharomyces pombe (Fission yeast)
>P56672|OTP_DROME Homeobox protein orthopedia - Drosophila melanogaster (Fruit fly)
>O43422|P52K_HUMAN 52 kDa repressor of the inhibitor of the protein kinase - Homo sapiens (Human)
>Q28165|PABP2_BOVIN Polyadenylate-binding protein 2 - Bos taurus (Bovine)
>Q8J1U9|PACC_GIBFU pH-response transcription factor pacC/RIM101 - Gibberella fujikuroi (Bakanae and foot rot disease fungus) (Fusarium moniliforme)
>Q6CMN5|PAN2_KLULA PAB-dependent poly(A)-specific ribonuclease subunit PAN2 - Kluyveromyces lactis (Yeast) (Candida sphaerica)
>O57685|PAX2A_XENLA Paired box protein Pax-2-A - Xenopus laevis (African clawed frog)
>P41778|PBX1_MOUSE Pre-B-cell leukemia transcription factor 1 - Mus musculus (Mouse)
>P31008|PCNA_PLAFK Proliferating cell nuclear antigen - Plasmodium falciparum (isolate K1 / Thailand)
>Q9BY77|PDIP3_HUMAN Polymerase delta-interacting protein 3 - Homo sapiens (Human)
>P07663|PER_DROME Period circadian protein - Drosophila melanogaster (Fruit fly)
>Q6BVZ3|PFS2_DEBHA Polyadenylation factor subunit 2 - Debaryomyces hansenii (Yeast) (Torulaspora hansenii)
>P79208|PGH2_SHEEP Prostaglandin G/H synthase 2 precursor - Ovis aries (Sheep)
>Q64028|PHC1_MOUSE Polyhomeotic-like protein 1 - Mus musculus (Mouse)
>Q9D8M7|PHF10_MOUSE PHD finger protein 10 - Mus musculus (Mouse)
>P17157|PHO85_YEAST Cyclin-dependent protein kinase PHO85 - Saccharomyces cerevisiae (Baker's yeast)
>O42658|PHS_SCHPO Pterin-4-alpha-carbinolamine dehydratase - Schizosaccharomyces pombe (Fission yeast)
>Q9VKM1|PIWI_DROME Protein piwi - Drosophila melanogaster (Fruit fly)
>Q5YGP8|PLET1_ARATH AP2-like ethylene-responsive transcription factor PLETHORA 1 - Arabidopsis thaliana (Mouse-ear cress)
>Q5F414|PNO1_CHICK RNA-binding protein PNO1 - Gallus gallus (Chicken)
>P21952|PO3F1_MOUSE POU domain, class 3, transcription factor 1 - Mus musculus (Mouse)
>Q9DAC9|PO5F2_MOUSE POU domain, class 5, transcription factor 2 - Mus musculus (Mouse)
>O13795|POF8_SCHPO Protein pof8 - Schizosaccharomyces pombe (Fission yeast)
>Q80W00|PP1RA_MOUSE Serine/threonine-protein phosphatase 1 regulatory subunit 10 - Mus musculus (Mouse)
>P62715|PP2AB_MOUSE Serine/threonine-protein phosphatase 2A catalytic subunit beta isoform - Mus musculus (Mouse)
>Q6FR44|PP4R3_CANGA Serine/threonine-protein phosphatase 4 regulatory subunit 3 - Candida glabrata (Yeast) (Torulopsis glabrata)
>Q13427|PPIG_HUMAN Peptidyl-prolyl cis-trans isomerase G - Homo sapiens (Human)
>Q5AXT6|PPIL2_EMENI Peptidyl-prolyl cis-trans isomerase-like 2 - Emericella nidulans (Aspergillus nidulans)
>Q9NQX0|PRDM6_HUMAN PR domain zinc finger protein 6 - Homo sapiens (Human)
>Q00723|PRP38_YEAST Pre-mRNA-splicing factor 38 - Saccharomyces cerevisiae (Baker's yeast)
>Q5KDR4|PRP46_CRYNE Pre-mRNA-splicing factor PRP46 - Cryptococcus neoformans (Filobasidiella neoformans)
>Q4IP34|PRP5_GIBZE Pre-mRNA-processing ATP-dependent RNA helicase PRP5 - Gibberella zeae (Fusarium graminearum)
>O14283|PRR1_SCHPO Transcription factor prr1 - Schizosaccharomyces pombe (Fission yeast)
>P46471|PRS7_MOUSE 26S protease regulatory subunit 7 - Mus musculus (Mouse)
>P02324|PRTA_ACIST Protamine-A - Acipenser stellatus (Sevruga)
>O81148|PSA4_ARATH Proteasome subunit alpha type-4 - Arabidopsis thaliana (Mouse-ear cress)
>P34120|PSA7_DICDI Proteasome subunit alpha type-7 - Dictyostelium discoideum (Slime mold)
>Q5E9K0|PSB2_BOVIN Proteasome subunit beta type-2 - Bos taurus (Bovine)
>Q7ZT46|PSF2_XENLA DNA replication complex GINS protein PSF2 - Xenopus laevis (African clawed frog)
>P26599|PTBP1_HUMAN Polypyrimidine tract-binding protein 1 - Homo sapiens (Human)
>O36016|PTPA1_SCHPO Serine/threonine-protein phosphatase 2A activator 1 - Schizosaccharomyces pombe (Fission yeast)
>Q6PAC9|PURBA_XENLA Transcriptional activator protein Pur-beta-A - Xenopus laevis (African clawed frog)
>Q6CC39|PUS1_YARLI tRNA pseudouridine synthase 1 - Yarrowia lipolytica (Candida lipolytica)
>P25635|PWP2_YEAST Periodic tryptophan protein 2 - Saccharomyces cerevisiae (Baker's yeast)
>Q68EF0|RAB3I_MOUSE RAB3A-interacting protein - Mus musculus (Mouse)
>Q9CT10|RANB3_MOUSE Ran-binding protein 3 - Mus musculus (Mouse)
>P38545|RAN_PLAFA GTP-binding nuclear protein Ran - Plasmodium falciparum
>Q8H1E4|RAP24_ARATH Ethylene-responsive transcription factor RELATED TO APETALA2 4 - Arabidopsis thaliana (Mouse-ear cress)
>Q90271|RARAA_DANRE Retinoic acid receptor alpha-A - Danio rerio (Zebrafish) (Brachydanio rerio)
>P28699|RARG_XENLA Retinoic acid receptor gamma - Xenopus laevis (African clawed frog)
>Q92804|RBP56_HUMAN TATA-binding protein-associated factor 2N - Homo sapiens (Human)
>Q8VE37|RCC1_MOUSE Regulator of chromosome condensation - Mus musculus (Mouse)
>P0C074|RCP10_YEAST RDS3 complex subunit 10 - Saccharomyces cerevisiae (Baker's yeast)
>P61575|REC6_HUMAN HERV-K_8p23.1 provirus Rec protein - Homo sapiens (Human)
>Q75NR7|RECQ4_MOUSE ATP-dependent DNA helicase Q4 - Mus musculus (Mouse)
>Q01201|RELB_HUMAN Transcription factor RelB - Homo sapiens (Human)
>Q8R367|RERG_MOUSE Ras-related and estrogen-regulated growth inhibitor - Mus musculus (Mouse)
>P33460|REV_CAEVC Protein Rev - Caprine arthritis encephalitis virus (strain Cork) (CAEV-Co)
>P0C1L3|REV_HV1MV Protein Rev - Human immunodeficiency virus type 1 (isolate MVP5180 group O) (HIV-1)
>Q5FW17|RFA1_XENTR Replication protein A 70 kDa DNA-binding subunit - Xenopus tropicalis (Western clawed frog) (Silurana tropicalis)
>P48382|RFX5_HUMAN DNA-binding protein RFX5 - Homo sapiens (Human)
>Q9DC04|RGS3_MOUSE Regulator of G-protein signaling 3 - Mus musculus (Mouse)
>O94955|RHBT3_HUMAN Rho-related BTB domain-containing protein 3 - Homo sapiens (Human)
>P52651|RHOX5_MOUSE Homeobox protein Rhox5 - Mus musculus (Mouse)
>P40160|RIO2_YEAST Serine/threonine-protein kinase RIO2 - Saccharomyces cerevisiae (Baker's yeast)
>P09938|RIR2_YEAST Ribonucleoside-diphosphate reductase small chain 1 - Saccharomyces cerevisiae (Baker's yeast)
>Q13129|RLF_HUMAN Zinc finger protein Rlf - Homo sapiens (Human)
>Q6CNW3|RLP24_KLULA Ribosome biogenesis protein RLP24 - Kluyveromyces lactis (Yeast) (Candida sphaerica)
>Q12504|RMS1_YEAST SET domain-containing protein RMS1 - Saccharomyces cerevisiae (Baker's yeast)
>Q759Y6|RNA14_ASHGO mRNA 3'-end-processing protein RNA14 - Ashbya gossypii (Yeast) (Eremothecium gossypii)
>Q9UBS8|RNF14_HUMAN E3 ubiquitin-protein ligase RNF14 - Homo sapiens (Human)
>P25367|RNQ1_YEAST [PIN+] prion protein RNQ1 - Saccharomyces cerevisiae (Baker's yeast)
>Q9H814|RNUXA_HUMAN RNA U small nuclear RNA export adapter protein - Homo sapiens (Human)
>Q13151|ROA0_HUMAN Heterogeneous nuclear ribonucleoprotein A0 - Homo sapiens (Human)
>P70700|RPA2_MOUSE DNA-directed RNA polymerase I subunit RPA2 - Mus musculus (Mouse)
>Q6CA26|RPAB1_YARLI DNA-directed RNA polymerases I, II, and III subunit RPABC1 - Yarrowia lipolytica (Candida lipolytica)
>P62875|RPAB5_HUMAN DNA-directed RNA polymerases I, II, and III subunit RPABC5 - Homo sapiens (Human)
>P16370|RPB3_YEAST DNA-directed RNA polymerase II subunit RPB3 - Saccharomyces cerevisiae (Baker's yeast)
>Q04307|RPC10_YEAST DNA-directed RNA polymerase III subunit RPC10 - Saccharomyces cerevisiae (Baker's yeast)
>P59470|RPC2_MOUSE DNA-directed RNA polymerase III subunit RPC2 - Mus musculus (Mouse)
>O15318|RPC7_HUMAN DNA-directed RNA polymerase III subunit RPC7 - Homo sapiens (Human)
>O27125|RPOA1_METTH DNA-directed RNA polymerase subunit A' - Methanobacterium thermoautotrophicum
>Q73FA3|RPOC_BACC1 DNA-directed RNA polymerase subunit beta' - Bacillus cereus (strain ATCC 10987)
>Q8YHP7|RPOC_BRUME DNA-directed RNA polymerase subunit beta' - Brucella melitensis
>Q82Z41|RPOC_ENTFA DNA-directed RNA polymerase subunit beta' - Enterococcus faecalis (Streptococcus faecalis)
>Q88XZ2|RPOC_LACPL DNA-directed RNA polymerase subunit beta' - Lactobacillus plantarum
>Q2ST47|RPOC_MYCCT DNA-directed RNA polymerase subunit beta' - Mycoplasma capricolum subsp. capricolum (strain California kid / ATCC 27343 / NCTC 1015
>Q3J8Q8|RPOC_NITOC DNA-directed RNA polymerase subunit beta' - Nitrosococcus oceani (strain ATCC 19707 / NCIMB 11848)
>Q4K527|RPOC_PSEF5 DNA-directed RNA polymerase subunit beta' - Pseudomonas fluorescens (strain Pf-5 / ATCC BAA-477)
>Q57H68|RPOC_SALCH DNA-directed RNA polymerase subunit beta' - Salmonella choleraesuis
>Q8CQ83|RPOC_STAES DNA-directed RNA polymerase subunit beta' - Staphylococcus epidermidis (strain ATCC 12228)
>Q67JT4|RPOC_SYMTH DNA-directed RNA polymerase subunit beta' - Symbiobacterium thermophilum
>Q8KTH8|RPOC_XANOR DNA-directed RNA polymerase subunit beta' - Xanthomonas oryzae pv. oryzae
>Q5JJF4|RPOD_PYRKO DNA-directed RNA polymerase subunit D - Pyrococcus kodakaraensis (Thermococcus kodakaraensis)
>P78346|RPP30_HUMAN Ribonuclease P protein subunit p30 - Homo sapiens (Human)
>Q7TT45|RRAGD_MOUSE Ras-related GTP-binding protein D - Mus musculus (Mouse)
>Q9NYV6|RRN3_HUMAN RNA polymerase I-specific transcription initiation factor RRN3 - Homo sapiens (Human)
>P56182|RRP1_HUMAN RRP1-like protein - Homo sapiens (Human)
>Q4IFI0|RRP3_GIBZE ATP-dependent rRNA helicase RRP3 - Gibberella zeae (Fusarium graminearum)
>Q08285|RRP40_YEAST Exosome complex exonuclease RRP40 - Saccharomyces cerevisiae (Baker's yeast)
>O74322|RS12B_SCHPO 40S ribosomal protein S12-B - Schizosaccharomyces pombe (Fission yeast)
>Q05942|RSA3_YEAST Ribosome assembly protein 3 - Saccharomyces cerevisiae (Baker's yeast)
>Q6CAH5|RSE1_YARLI Pre-mRNA-splicing factor RSE1 - Yarrowia lipolytica (Candida lipolytica)
>O13601|RSP1_SCHPO DnaJ-related protein rsp1 - Schizosaccharomyces pombe (Fission yeast)
>P17133|RU17_DROME U1 small nuclear ribonucleoprotein 70 kDa - Drosophila melanogaster (Fruit fly)
>Q3ZBL0|RUXG_BOVIN Small nuclear ribonucleoprotein G - Bos taurus (Bovine)
>Q0VC20|RXRG_BOVIN Retinoic acid receptor RXR-gamma - Bos taurus (Bovine)
>Q6IQS6|SAE1_DANRE SUMO-activating enzyme subunit 1 - Danio rerio (Zebrafish) (Brachydanio rerio)
>Q62255|SALL3_MOUSE Sal-like protein 3 - Mus musculus (Mouse)
>Q9Y3Z3|SAMH1_HUMAN SAM domain and HD domain-containing protein 1 - Homo sapiens (Human)
>P40996|SCD2_SCHPO Protein scd2/ral3 - Schizosaccharomyces pombe (Fission yeast)
>Q8K136|SCNM1_MOUSE Sodium channel modifier 1 - Mus musculus (Mouse)
>Q10342|SDA1_SCHPO Protein sda1 - Schizosaccharomyces pombe (Fission yeast)
>P40505|SDS3_YEAST Transcriptional regulatory protein SDS3 - Saccharomyces cerevisiae (Baker's yeast)
>Q6BZX5|SEC13_YARLI Protein transport protein SEC13 - Yarrowia lipolytica (Candida lipolytica)
>Q8C2A2|SEN54_MOUSE tRNA-splicing endonuclease subunit Sen54 - Mus musculus (Mouse)
>P58005|SESN3_HUMAN Sestrin-3 - Homo sapiens (Human)
>Q757Y8|SET2_ASHGO Histone-lysine N-methyltransferase, H3 lysine-36 specific - Ashbya gossypii (Yeast) (Eremothecium gossypii)
>Q0C9E6|SET9_ASPTN Histone-lysine N-methyltransferase set9 - Aspergillus terreus (strain NIH 2624)
>Q15428|SF3A2_HUMAN Splicing factor 3A subunit 2 - Homo sapiens (Human)
>Q8BL97|SFRS7_MOUSE Splicing factor, arginine/serine-rich 7 - Mus musculus (Mouse)
>Q6CXI9|SGO1_KLULA Shugoshin - Kluyveromyces lactis (Yeast) (Candida sphaerica)
>Q6P549|SHIP2_MOUSE Phosphatidylinositol-3,4,5-trisphosphate 5-phosphatase 2 - Mus musculus (Mouse)
>O60902|SHOX2_HUMAN Short stature homeobox protein 2 - Homo sapiens (Human)
>Q09877|SIF3_SCHPO Sad1-interacting factor 3 - Schizosaccharomyces pombe (Fission yeast)
>Q62141|SIN3B_MOUSE Paired amphipathic helix protein Sin3b - Mus musculus (Mouse)
>Q6FWI7|SIR2_CANGA NAD-dependent histone deacetylase SIR2 - Candida glabrata (Yeast) (Torulopsis glabrata)
>Q4IQM6|SLD5_GIBZE DNA replication complex GINS protein SLD5 - Gibberella zeae (Fusarium graminearum)
>Q5R8K3|SLIRP_PONPY SRA stem-loop-interacting RNA-binding protein, mitochondrial precursor - Pongo pygmaeus (Orangutan)
>Q4W9V0|SLT11_ASPFU Pre-mRNA-splicing factor slt11 - Aspergillus fumigatus (Sartorya fumigata)
>O97593|SMC1A_BOVIN Structural maintenance of chromosomes protein 1A - Bos taurus (Bovine)
>P41004|SMC4_SCHPO Structural maintenance of chromosomes protein 4 - Schizosaccharomyces pombe (Fission yeast)
>O54941|SMCE1_MOUSE SWI/SNF-related matrix-associated actin-dependent regulator chromatin subfamily E member 1 - Mus musculus (Mouse)
>Q92925|SMRD2_HUMAN SWI/SNF-related matrix-associated actin-dependent regulator of chromatin subfamily D member 2 - Homo sapiens (Human)
>Q758S6|SN309_ASHGO Pre-mRNA-splicing factor SNT309 - Ashbya gossypii (Yeast) (Eremothecium gossypii)
>O94168|SNF1_CANTR Carbon catabolite-derepressing protein kinase - Candida tropicalis (Yeast)
>Q91731|SOX11_XENLA Transcription factor SOX-11 - Xenopus laevis (African clawed frog)
>Q6P0E1|SOX2_DANRE Transcription factor Sox-2 - Danio rerio (Zebrafish) (Brachydanio rerio)
>Q7YRJ7|SOX9_CANFA Transcription factor SOX-9 - Canis familiaris (Dog)
>Q750F8|SPB4_ASHGO ATP-dependent rRNA helicase SPB4 - Ashbya gossypii (Yeast) (Eremothecium gossypii)
>Q24JY3|SPC24_BOVIN Kinetochore protein Spc24 - Bos taurus (Bovine)
>Q10430|SPC25_SCHPO Kinetochore protein spc25 - Schizosaccharomyces pombe (Fission yeast)
>Q9WTP3|SPDEF_MOUSE SAM pointed domain-containing Ets transcription factor - Mus musculus (Mouse)
>Q4P9X4|SPP2_USTMA Pre-mRNA-splicing factor SPP2 - Ustilago maydis (Smut fungus)
>P06844|SPT3_YEAST Protein SPT3 - Saccharomyces cerevisiae (Baker's yeast)
>Q9V460|SPT5H_DROME Transcription elongation factor SPT5 - Drosophila melanogaster (Fruit fly)
>Q5KLR1|SPT6_CRYNE Transcription elongation factor SPT6 - Cryptococcus neoformans (Filobasidiella neoformans)
>P25648|SRB8_YEAST Mediator of RNA polymerase II transcription subunit 12 - Saccharomyces cerevisiae (Baker's yeast)
>Q9UUD1|SREBP_SCHPO Sterol regulatory element-binding protein 1 [Contains: Processed sterol regulatory element-binding protein 1] - Schizosaccharomyce
>O94547|SRK1_SCHPO Serine/threonine-protein kinase srk1 - Schizosaccharomyces pombe (Fission yeast)
>Q9UHB9|SRP68_HUMAN Signal recognition particle 68 kDa protein - Homo sapiens (Human)
>Q8BTI8|SRRM2_MOUSE Serine/arginine repetitive matrix protein 2 - Mus musculus (Mouse)
>Q864P7|SRY_GRAGR Sex-determining region Y protein - Grampus griseus (Risso's dolphin)
>Q16384|SSX1_HUMAN Protein SSX1 - Homo sapiens (Human)
>P38704|STP2_YEAST Zinc finger protein STP2 - Saccharomyces cerevisiae (Baker's yeast)
>P53101|STR3_YEAST Cystathionine beta-lyase - Saccharomyces cerevisiae (Baker's yeast)
>Q59WD5|STU1_CANAL Protein STU1 - Candida albicans (Yeast)
>Q38895|SUP_ARATH Transcriptional regulator SUPERMAN - Arabidopsis thaliana (Mouse-ear cress)
>P31376|SWC3_YEAST SWR1-complex protein 3 - Saccharomyces cerevisiae (Baker's yeast)
>Q06707|SWC7_YEAST SWR1-complex protein 7 - Saccharomyces cerevisiae (Baker's yeast)
>P40381|SWI6_SCHPO Chromatin-associated protein swi6 - Schizosaccharomyces pombe (Fission yeast)
>Q9CUU3|SYCP2_MOUSE Synaptonemal complex protein 2 - Mus musculus (Mouse)
>Q04048|SYF1_YEAST Pre-mRNA-splicing factor SYF1 - Saccharomyces cerevisiae (Baker's yeast)
>Q92797|SYMPK_HUMAN Symplekin - Homo sapiens (Human)
>O08950|T2AG_RAT Transcription initiation factor IIA gamma chain - Rattus norvegicus (Rat)
>P35269|T2FA_HUMAN Transcription initiation factor IIF subunit alpha - Homo sapiens (Human)
>Q9P7N4|TAD3_SCHPO tRNA-specific adenosine deaminase subunit tad3 - Schizosaccharomyces pombe (Fission yeast)
>Q5U1X0|TAF11_RAT Transcription initiation factor TFIID subunit 11 - Rattus norvegicus (Rat)
>P49847|TAF6_DROME Transcription initiation factor TFIID subunit 6 - Drosophila melanogaster (Fruit fly)
>Q62880|TAF9B_RAT Transcription initiation factor TFIID subunit 9B - Rattus norvegicus (Rat)
>O73823|TAL1_XENLA T-cell acute lymphocytic leukemia protein 1 - Xenopus laevis (African clawed frog)
>O16867|TAP_DROME Basic helix-loop-helix neural transcription factor TAP - Drosophila melanogaster (Fruit fly)
>P0C1J9|TAT_HV1MP Protein Tat - Human immunodeficiency virus type 1 (isolate MP255 group M subtype F2) (HIV-1)
>P05909|TAT_HV2NZ Protein Tat - Human immunodeficiency virus type 2 (isolate NIH-Z subtype A) (HIV-2)
>O17488|TBP_ARTSF TATA-box-binding protein - Artemia sanfranciscana (Brine shrimp) (Artemia franciscana)
>Q6L1R1|TBP_PICTO TATA-box-binding protein - Picrophilus torridus
>O43435|TBX1_HUMAN T-box transcription factor TBX1 - Homo sapiens (Human)
>Q9BRU2|TCAL7_HUMAN Transcription elongation factor A protein-like 7 - Homo sapiens (Human)
>Q2T9Q7|TCF23_BOVIN Transcription factor 23 - Bos taurus (Bovine)
>P50999|TCPD_SCHPO T-complex protein 1 subunit delta - Schizosaccharomyces pombe (Fission yeast)
>Q62296|TEAD4_MOUSE Transcriptional enhancer factor TEF-3 - Mus musculus (Mouse)
>Q5R886|TF2B_PONPY Transcription initiation factor IIB - Pongo pygmaeus (Orangutan)
>Q8WUA4|TF3C2_HUMAN General transcription factor 3C polypeptide 2 - Homo sapiens (Human)
>Q22703|TFDP1_CAEEL Transcription factor dpl-1 - Caenorhabditis elegans
>P01137|TGFB1_HUMAN Transforming growth factor beta-1 precursor - Homo sapiens (Human)
>Q9NVV9|THAP1_HUMAN THAP domain-containing protein 1 - Homo sapiens (Human)
>P18113|THB_RAT Thyroid hormone receptor beta - Rattus norvegicus (Rat)
>Q86V81|THOC4_HUMAN THO complex subunit 4 - Homo sapiens (Human)
>P16120|THRC_YEAST Threonine synthase - Saccharomyces cerevisiae (Baker's yeast)
>Q8BUZ3|TIGD4_MOUSE Tigger transposable element-derived protein 4 - Mus musculus (Mouse)
>Q9UKI8|TLK1_HUMAN Serine/threonine-protein kinase tousled-like 1 - Homo sapiens (Human)
>Q9DAV9|TM38B_MOUSE Trimeric intracellular cation channel type B - Mus musculus (Mouse)
>P07799|TOP1_SCHPO DNA topoisomerase 1 - Schizosaccharomyces pombe (Fission yeast)
>Q9V8P9|TOPRS_DROME E3 ubiquitin-protein ligase Topors - Drosophila melanogaster (Fruit fly)
>Q96LD4|TRI47_HUMAN Tripartite motif-containing protein 47 - Homo sapiens (Human)
>P41814|TRM6_YEAST tRNA - Saccharomyces cerevisiae (Baker's yeast)
>O60122|TRPD_SCHPO Anthranilate phosphoribosyltransferase - Schizosaccharomyces pombe (Fission yeast)
>Q23949|TRSF_DROHY Female-specific protein transformer - Drosophila hydei (Fruit fly)
>Q62348|TSN_MOUSE Translin - Mus musculus (Mouse)
>Q0P5N2|TSYL1_BOVIN Testis-specific Y-encoded-like protein 1 - Bos taurus (Bovine)
>Q09832|TYW2_SCHPO tRNA wybutosine-synthesizing protein 2 - Schizosaccharomyces pombe (Fission yeast)
>O00102|UBC7_SCHPO Ubiquitin-conjugating enzyme E2-18 kDa - Schizosaccharomyces pombe (Fission yeast)
>Q8WVY7|UBCP1_HUMAN Ubiquitin-like domain-containing CTD phosphatase 1 - Homo sapiens (Human)
>Q5ZKS8|UBIA1_CHICK UbiA prenyltransferase domain-containing protein 1 - Gallus gallus (Chicken)
>P34223|UBX1_YEAST UBX domain-containing protein 1 - Saccharomyces cerevisiae (Baker's yeast)
>Q10187|UCP6_SCHPO UBA domain-containing protein 6 - Schizosaccharomyces pombe (Fission yeast)
>P21373|UTR1_YEAST NAD(+) kinase - Saccharomyces cerevisiae (Baker's yeast)
>O14607|UTY_HUMAN Ubiquitously transcribed Y chromosome tetratricopeptide repeat protein - Homo sapiens (Human)
>Q06155|VAP1_STRPU Vesicle-associated protein - Strongylocentrotus purpuratus (Purple sea urchin)
>P03114|VE1_HPV16 Replication protein E1 - Human papillomavirus type 16
>P36728|VE1_HPV45 Replication protein E1 - Human papillomavirus type 45
>P50770|VE2_HPV24 Regulatory protein E2 - Human papillomavirus type 24
>Q80937|VE2_HPV55 Regulatory protein E2 - Human papillomavirus type 55
>Q8BDG7|VE6_BPV5 Protein E6 - Bovine papillomavirus type 5
>Q07856|VE6_HPV65 Protein E6 - Human papillomavirus type 65
>Q64259|VHL_RAT Von Hippel-Lindau disease tumor suppressor - Rattus norvegicus (Rat)
>P12908|VP2_POVMC Capsid protein VP2 - Murine polyomavirus (strain Crawford small-plaque) (MPyV)
>Q79668|VPR_HV1MV Protein Vpr - Human immunodeficiency virus type 1 (isolate MVP5180 group O) (HIV-1)
>P05958|VPR_SIVM1 Protein Vpr - Simian immunodeficiency virus (isolate Mm142-83) (SIV-mac) (Simian immunodeficiency virus rhesus monkey)
>Q5E9A6|VPS25_BOVIN Vacuolar protein-sorting-associated protein 25 - Bos taurus (Bovine)
>O13821|VPS27_SCHPO Vacuolar protein sorting-associated protein 27 - Schizosaccharomyces pombe (Fission yeast)
>Q91V10|VSX1_MOUSE Visual system homeobox 1 - Mus musculus (Mouse)
>Q12363|WTM1_YEAST Transcriptional modulator WTM1 - Saccharomyces cerevisiae (Baker's yeast)
>Q5ZLT0|XPO7_CHICK Exportin-7 - Gallus gallus (Chicken)
>Q2GNZ6|XRN2_CHAGB 5'-3' exoribonuclease 2 - Chaetomium globosum (Soil fungus)
>Q10058|YAM3_SCHPO Uncharacterized protein C1F5.03c - Schizosaccharomyces pombe (Fission yeast)
>Q10083|YAO4_SCHPO Uncharacterized protein C11D3.04c - Schizosaccharomyces pombe (Fission yeast)
>Q10112|YAQD_SCHPO Uncharacterized protein C18G6.13 - Schizosaccharomyces pombe (Fission yeast)
>Q10154|YAT9_SCHPO Uncharacterized protein C1D4.09c - Schizosaccharomyces pombe (Fission yeast)
>P38149|YB9X_YEAST WD repeat-containing protein YBR281C - Saccharomyces cerevisiae (Baker's yeast)
>O60071|YBB9_SCHPO Uncharacterized protein C13G1.09 - Schizosaccharomyces pombe (Fission yeast)
>P38201|YBC9_YEAST Uncharacterized protein YBL029W - Saccharomyces cerevisiae (Baker's yeast)
>Q07555|YD129_YEAST Uncharacterized protein YDL129W - Saccharomyces cerevisiae (Baker's yeast)
>P39991|YEC5_YEAST Uncharacterized protein YEL025C - Saccharomyces cerevisiae (Baker's yeast)
>O13855|YEX1_SCHPO Uncharacterized protein C1A6.01c - Schizosaccharomyces pombe (Fission yeast)
>P53210|YG1B_YEAST Uncharacterized protein YGR017W - Saccharomyces cerevisiae (Baker's yeast)
>P48234|YG3J_YEAST WD repeat-containing protein YGR145W - Saccharomyces cerevisiae (Baker's yeast)
>O94312|YH57_SCHPO PWWP domain-containing protein C215.07c - Schizosaccharomyces pombe (Fission yeast)
>Q9UUA8|YHAG_SCHPO Uncharacterized protein C409.16c - Schizosaccharomyces pombe (Fission yeast)
>Q9HDU4|YHEB_SCHPO Uncharacterized protein PB2B2.11 - Schizosaccharomyces pombe (Fission yeast)
>P42950|YJK3_YEAST Uncharacterized transcriptional regulatory protein YJL103C - Saccharomyces cerevisiae (Baker's yeast)
>Q9URT2|YJU3_SCHPO Uncharacterized protein P25A2.03 - Schizosaccharomyces pombe (Fission yeast)
>Q09512|YLN9_CAEEL SET and TTL domain-containing protein D2013.9 - Caenorhabditis elegans
>Q03631|YMH6_YEAST Uncharacterized transcriptional regulatory protein YML076C - Saccharomyces cerevisiae (Baker's yeast)
>Q2YDI3|YPEL2_BOVIN Protein yippee-like 2 - Bos taurus (Bovine)
>Q4PEJ3|YSH1_USTMA Endoribonuclease YSH1 - Ustilago maydis (Smut fungus)
>Q4P384|YTH1_USTMA mRNA 3'-end-processing protein YTH1 - Ustilago maydis (Smut fungus)
>Q96KM6|Z512B_HUMAN Zinc finger protein 512B - Homo sapiens (Human)
>Q5TC79|ZBT37_HUMAN Zinc finger and BTB domain-containing protein 37 - Homo sapiens (Human)
>Q9P1Z0|ZBTB4_HUMAN Zinc finger and BTB domain-containing protein 4 - Homo sapiens (Human)
>Q03172|ZEP1_MOUSE Zinc finger protein 40 - Mus musculus (Mouse)
>Q5NAV3|ZFNL3_ORYSJ Zinc finger CCCH domain-containing protein ZFN-like 3 - Oryza sativa subsp. japonica (Rice)
>Q8BLB0|ZFP3_MOUSE Zinc finger protein 3 - Mus musculus (Mouse)
>P18728|ZG53_XENLA Gastrula zinc finger protein XlCGF53.1 - Xenopus laevis (African clawed frog)
>Q8C0Q2|ZHX3_MOUSE Zinc fingers and homeoboxes protein 3 - Mus musculus (Mouse)
>Q9CQR5|ZMAT5_MOUSE Zinc finger matrin-type protein 5 - Mus musculus (Mouse)
>Q8IYN0|ZN100_HUMAN Zinc finger protein 100 - Homo sapiens (Human)
>Q9UQR1|ZN148_HUMAN Zinc finger protein 148 - Homo sapiens (Human)
>Q15776|ZN192_HUMAN Zinc finger protein 192 - Homo sapiens (Human)
>Q9UJW7|ZN229_HUMAN Zinc finger protein 229 - Homo sapiens (Human)
>Q14587|ZN268_HUMAN Zinc finger protein 268 - Homo sapiens (Human)
>Q9Y3M9|ZN337_HUMAN Zinc finger protein 337 - Homo sapiens (Human)
>Q96SR6|ZN382_HUMAN Zinc finger protein 382 - Homo sapiens (Human)
>Q5PPH4|ZN414_RAT Zinc finger protein 414 - Rattus norvegicus (Rat)
>Q8NDP4|ZN439_HUMAN Zinc finger protein 439 - Homo sapiens (Human)
>Q9H0D2|ZN541_HUMAN Zinc finger protein 541 - Homo sapiens (Human)
>Q8N9K5|ZN565_HUMAN Zinc finger protein 565 - Homo sapiens (Human)
>Q9DB38|ZN580_MOUSE Zinc finger protein 580 - Mus musculus (Mouse)
>Q8N823|ZN611_HUMAN Zinc finger protein 611 - Homo sapiens (Human)
>Q9UID6|ZN639_HUMAN Zinc finger protein 639 - Homo sapiens (Human)
>Q2TL60|ZN667_MOUSE Zinc finger protein 667 - Mus musculus (Mouse)
>Q99PJ7|ZN689_RAT Zinc finger protein 689 - Rattus norvegicus (Rat)
>Q8N859|ZN713_HUMAN Zinc finger protein 713 - Homo sapiens (Human)
>Q6PK81|ZN773_HUMAN Zinc finger protein 773 - Homo sapiens (Human)
>P17031|ZNF26_HUMAN Zinc finger protein 26 - Homo sapiens (Human)
>Q5RBX0|ZNF7_PONPY Zinc finger protein 7 - Pongo pygmaeus (Orangutan)
>P18746|ZO26_XENLA Oocyte zinc finger protein XlCOF26 - Xenopus laevis (African clawed frog)
>Q5YD48|A1CF_MOUSE APOBEC1 complementation factor - Mus musculus (Mouse)
>P62484|ABI2_MOUSE Abl interactor 2 - Mus musculus (Mouse)
>Q8N0Z2|ABRA_HUMAN Actin-binding Rho-activating protein - Homo sapiens (Human)
>Q5EE38|ACD_MOUSE Adrenocortical dysplasia protein - Mus musculus (Mouse)
>Q3V140|ACRBP_MOUSE Acrosin-binding protein precursor - Mus musculus (Mouse)
>Q8X1T6|ADA_EMENI Adenosine deaminase - Emericella nidulans (Aspergillus nidulans)
>P29385|AGL5_ARATH Agamous-like MADS-box protein AGL5 - Arabidopsis thaliana (Mouse-ear cress)
>Q924K1|AIPL1_MOUSE Aryl-hydrocarbon-interacting protein-like 1 - Mus musculus (Mouse)
>Q5VK71|AKAP8_CANFA A-kinase anchor protein 8 - Canis familiaris (Dog)
>Q9URY2|ALP7_SCHPO Microtubule protein alp7 - Schizosaccharomyces pombe (Fission yeast)
>Q91574|ALX1_XENLA ALX homeobox protein 1 - Xenopus laevis (African clawed frog)
>Q9Y0A7|AMOS_DROME Basic helix-loop-helix transcription factor amos - Drosophila melanogaster (Fruit fly)
>Q5RBV4|ANC13_PONPY Anaphase-promoting complex subunit 13 - Pongo pygmaeus (Orangutan)
>Q9NVM4|ANM7_HUMAN Protein arginine N-methyltransferase 7 - Homo sapiens (Human)
>P35631|AP1_ARATH Floral homeotic protein APETALA 1 - Arabidopsis thaliana (Mouse-ear cress)
>Q92754|AP2C_HUMAN Transcription factor AP-2 gamma - Homo sapiens (Human)
>P53886|APC1_YEAST Anaphase-promoting complex subunit 1 - Saccharomyces cerevisiae (Baker's yeast)
>P29673|APTE_DROME Protein apterous - Drosophila melanogaster (Fruit fly)
>Q08702|APTX_YEAST Aprataxin-like protein - Saccharomyces cerevisiae (Baker's yeast)
>Q6CWV0|APT_KLULA Adenine phosphoribosyltransferase - Kluyveromyces lactis (Yeast) (Candida sphaerica)
>Q0JKI9|ARFB_ORYSJ Auxin response factor 2 - Oryza sativa subsp. japonica (Rice)
>Q0JCZ4|ARFI_ORYSJ Auxin response factor 9 - Oryza sativa subsp. japonica (Rice)
>P29374|ARI4A_HUMAN AT-rich interactive domain-containing protein 4A - Homo sapiens (Human)
>P40617|ARL4A_HUMAN ADP-ribosylation factor-like protein 4A - Homo sapiens (Human)
>Q5AXH1|ARP6_EMENI Actin-like protein arp6 - Emericella nidulans (Aspergillus nidulans)
>Q9SB04|ARR5_ARATH Two-component response regulator ARR5 - Arabidopsis thaliana (Mouse-ear cress)
>Q9HEV5|ASD4_NEUCR GATA type zinc finger protein Asd4 - Neurospora crassa
>Q8LAT0|ATB20_ARATH Homeobox-leucine zipper protein ATHB-20 - Arabidopsis thaliana (Mouse-ear cress)
>P46667|ATHB5_ARATH Homeobox-leucine zipper protein ATHB-5 - Arabidopsis thaliana (Mouse-ear cress)
>P54252|ATX3_HUMAN Ataxin-3 - Homo sapiens (Human)
>Q9W6D8|BARX1_CHICK Homeobox protein BarH-like 1 - Gallus gallus (Chicken)
>Q8R1H8|BATF2_MOUSE Basic leucine zipper transcriptional factor ATF-like 2 - Mus musculus (Mouse)
>Q8L3U3|BBM1_BRANA Protein BABY BOOM 1 - Brassica napus (Rape)
>Q9JJR5|BCA3_MOUSE Proline-rich protein BCA3 - Mus musculus (Mouse)
>Q7S6P8|BFR2_NEUCR Protein bfr-2 - Neurospora crassa
>Q9C0J9|BHLH3_HUMAN Class B basic helix-loop-helix protein 3 - Homo sapiens (Human)
>P33144|BIMB_EMENI Separin - Emericella nidulans (Aspergillus nidulans)
>O15392|BIRC5_HUMAN Baculoviral IAP repeat-containing protein 5 - Homo sapiens (Human)
>Q7Z465|BNIPL_HUMAN Bcl-2/adenovirus E1B 19 kDa-interacting protein 2-like protein - Homo sapiens (Human)
>Q8R3B7|BRD8_MOUSE Bromodomain-containing protein 8 - Mus musculus (Mouse)
>Q5KBI0|BRE1_CRYNE E3 ubiquitin-protein ligase BRE1 - Cryptococcus neoformans (Filobasidiella neoformans)
>Q5R585|BTBDA_PONPY BTB/POZ domain-containing protein 10 - Pongo pygmaeus (Orangutan)
>Q6FX19|BUR2_CANGA Protein BUR2 - Candida glabrata (Yeast) (Torulopsis glabrata)
>P07245|C1TC_YEAST C-1-tetrahydrofolate synthase, cytoplasmic - Saccharomyces cerevisiae (Baker's yeast)
>Q6CPK5|CAPZB_KLULA F-actin-capping protein subunit beta - Kluyveromyces lactis (Yeast) (Candida sphaerica)
>P40969|CBF3B_YEAST Centromere DNA-binding protein complex CBF3 subunit B - Saccharomyces cerevisiae (Baker's yeast)
>Q6P1E7|CC111_MOUSE Coiled-coil domain-containing protein 111 - Mus musculus (Mouse)
>Q147G5|CCA22_ARATH Cyclin-A2-2 - Arabidopsis thaliana (Mouse-ear cress)
>P24860|CCNB1_MOUSE G2/mitotic-specific cyclin-B1 - Mus musculus (Mouse)
>P07818|CCNB_ARBPU G2/mitotic-specific cyclin-B - Arbacia punctulata (Punctuate sea urchin)
>P50755|CCND1_XENLA G1/S-specific cyclin-D1 - Xenopus laevis (African clawed frog)
>Q6GN15|CCNL1_XENLA Cyclin-L1 - Xenopus laevis (African clawed frog)
>P26309|CDC20_YEAST APC/C activator protein CDC20 - Saccharomyces cerevisiae (Baker's yeast)
>Q5XIT0|CDKL2_RAT Cyclin-dependent kinase-like 2 - Rattus norvegicus (Rat)
>Q10990|CDT2_SCHPO Cell division cycle protein cdt2 - Schizosaccharomyces pombe (Fission yeast)
>O14627|CDX4_HUMAN Homeobox protein CDX-4 - Homo sapiens (Human)
>O35216|CENPA_MOUSE Histone H3-like centromeric protein A - Mus musculus (Mouse)
>Q1T7C1|CENPK_CHICK Centromere protein K - Gallus gallus (Chicken)
>Q6IPU0|CENPP_HUMAN Centromere protein P - Homo sapiens (Human)
>P20385|CF2_DROME Chorion transcription factor Cf2, isoforms I/II - Drosophila melanogaster (Fruit fly)
>P24871|CG24_YEAST G2/mitotic-specific cyclin-4 - Saccharomyces cerevisiae (Baker's yeast)
>O74326|CID11_SCHPO Poly(A) RNA polymerase cid11 - Schizosaccharomyces pombe (Fission yeast)
>O93235|CIRBP_XENLA Cold-inducible RNA-binding protein - Xenopus laevis (African clawed frog)
>Q6CJK2|CLF1_KLULA Pre-mRNA-splicing factor CLF1 - Kluyveromyces lactis (Yeast) (Candida sphaerica)
>O35492|CLK3_MOUSE Dual specificity protein kinase CLK3 - Mus musculus (Mouse)
>O61735|CLOCK_DROME Circadian locomoter output cycles protein kaput - Drosophila melanogaster (Fruit fly)
>Q9ARI6|CMT2_MAIZE DNA - Zea mays (Maize)
>Q9JJN6|CNBP1_MOUSE Beta-catenin-interacting protein 1 - Mus musculus (Mouse)
>Q6DFV1|CNDG2_MOUSE Condensin-II complex subunit G2 - Mus musculus (Mouse)
>P54623|CNN_DROME Centrosomin - Drosophila melanogaster (Fruit fly)
>P45592|COF1_RAT Cofilin-1 - Rattus norvegicus (Rat)
>P79101|CPSF3_BOVIN Cleavage and polyadenylation specificity factor subunit 3 - Bos taurus (Bovine)
>Q91XE9|CR3L3_MOUSE cAMP-responsive element-binding protein 3-like protein 3 - Mus musculus (Mouse)
>O94131|CREA_GIBFU DNA-binding protein creA - Gibberella fujikuroi (Bakanae and foot rot disease fungus) (Fusarium moniliforme)
>P36615|CSK1_SCHPO Serine/threonine-protein kinase csk1 - Schizosaccharomyces pombe (Fission yeast)
>Q75CD6|CSN11_ASHGO COP9 signalosome complex subunit 11 - Ashbya gossypii (Yeast) (Eremothecium gossypii)
>Q6IQT4|CSN2_DANRE COP9 signalosome complex subunit 2 - Danio rerio (Zebrafish) (Brachydanio rerio)
>Q6P0H6|CSN4_DANRE COP9 signalosome complex subunit 4 - Danio rerio (Zebrafish) (Brachydanio rerio)
>Q7ZUZ0|CSN8_DANRE COP9 signalosome complex subunit 8 - Danio rerio (Zebrafish) (Brachydanio rerio)
>Q05048|CSTF1_HUMAN Cleavage stimulation factor 50 kDa subunit - Homo sapiens (Human)
>P56545|CTBP2_HUMAN C-terminal-binding protein 2 - Homo sapiens (Human)
>Q17391|CUL3_CAEEL Cullin-3 - Caenorhabditis elegans
>P41889|CUT9_SCHPO Anaphase-promoting complex subunit cut9 - Schizosaccharomyces pombe (Fission yeast)
>Q6FVL2|CWC15_CANGA Pre-mRNA-splicing factor CWC15 - Candida glabrata (Yeast) (Torulopsis glabrata)
>Q59XY0|CWC22_CANAL Pre-mRNA-splicing factor CWC22 - Candida albicans (Yeast)
>Q59LQ5|CWC25_CANAL Pre-mRNA-splicing factor CWC25 - Candida albicans (Yeast)
>Q5AUG9|CWC27_EMENI Peptidyl-prolyl isomerase cwc27 - Emericella nidulans (Aspergillus nidulans)
>P14832|CYPH_YEAST Peptidyl-prolyl cis-trans isomerase - Saccharomyces cerevisiae (Baker's yeast)
>Q59ZG8|DAD2_CANAL DASH complex subunit DAD2 - Candida albicans (Yeast)
>Q09555|DAF19_CAEEL RFX-like transcription factor daf-19 - Caenorhabditis elegans
>Q6CVK1|DAM1_KLULA DASH complex subunit DAM1 - Kluyveromyces lactis (Yeast) (Candida sphaerica)
>Q4PHU9|DBP2_USTMA ATP-dependent RNA helicase DBP2 - Ustilago maydis (Smut fungus)
>Q4PDT1|DBP3_USTMA ATP-dependent RNA helicase DBP3 - Ustilago maydis (Smut fungus)
>Q09747|DBP5_SCHPO ATP-dependent RNA helicase dbp5 - Schizosaccharomyces pombe (Fission yeast)
>Q2GZU7|DBP7_CHAGB ATP-dependent RNA helicase DBP7 - Chaetomium globosum (Soil fungus)
>Q1E0Z3|DBP8_COCIM ATP-dependent RNA helicase DBP8 - Coccidioides immitis
>Q1DWF4|DBP9_COCIM ATP-dependent RNA helicase DBP9 - Coccidioides immitis
>P16443|DBP_RAT D site-binding protein - Rattus norvegicus (Rat)
>Q8QG92|DCT1B_XENLA Dapper 1-B - Xenopus laevis (African clawed frog)
>Q8TDD1|DDX54_HUMAN ATP-dependent RNA helicase DDX54 - Homo sapiens (Human)
>P40764|DLX2_MOUSE Homeobox protein DLX-2 - Mus musculus (Mouse)
>Q5JSL3|DOC11_HUMAN Dedicator of cytokinesis protein 11 - Homo sapiens (Human)
>Q9LZ56|DOF51_ARATH Dof zinc finger protein DOF5.1 - Arabidopsis thaliana (Mouse-ear cress)
>Q6CNF8|DOM3Z_KLULA Protein RAI1 - Kluyveromyces lactis (Yeast) (Candida sphaerica)
>Q5K9E4|DOT1_CRYNE Histone-lysine N-methyltransferase, H3 lysine-79 specific - Cryptococcus neoformans (Filobasidiella neoformans)
>P87174|DPB4_SCHPO DNA polymerase epsilon subunit D - Schizosaccharomyces pombe (Fission yeast)
>Q7SC15|DPH3_NEUCR Diphthamide biosynthesis protein 3 - Neurospora crassa
>P38121|DPOA2_YEAST DNA polymerase subunit alpha B - Saccharomyces cerevisiae (Baker's yeast)
>P28859|DPOL_ICHV1 DNA polymerase - Ictalurid herpesvirus 1 (IcHV-1) (Channel catfish herpesvirus)
>P30317|DPOL_THELI DNA polymerase - Thermococcus litoralis
>Q6W0C5|DPPA3_HUMAN Developmental pluripotency-associated protein 3 - Homo sapiens (Human)
>Q9LQZ2|DRE2D_ARATH Dehydration-responsive element-binding protein 2D - Arabidopsis thaliana (Mouse-ear cress)
>Q05922|DUS2_MOUSE Dual specificity protein phosphatase 2 - Mus musculus (Mouse)
>Q8WXU2|DYXC1_HUMAN Dyslexia susceptibility 1 candidate gene 1 protein - Homo sapiens (Human)
>P13055|E75BB_DROME Ecdysone-induced protein 75B, isoform B - Drosophila melanogaster (Fruit fly)
>P49883|ECR_MANSE Ecdysone receptor - Manduca sexta (Tobacco hawkmoth) (Tobacco hornworm)
>Q3TGW2|EEPD1_MOUSE Endonuclease/exonuclease/phosphatase family domain-containing protein 1 - Mus musculus (Mouse)
>P36053|ELF1_YEAST Transcription elongation factor 1 - Saccharomyces cerevisiae (Baker's yeast)
>Q09413|ELOA1_CAEEL Transcription elongation factor B polypeptide 3 - Caenorhabditis elegans
>P38874|ELP5_YEAST Elongator complex protein 5 - Saccharomyces cerevisiae (Baker's yeast)
>O22174|ERF08_ARATH Ethylene-responsive transcription factor ERF008 - Arabidopsis thaliana (Mouse-ear cress)
>Q9ZWA2|ERF77_ARATH Ethylene-responsive transcription factor 10 - Arabidopsis thaliana (Mouse-ear cress)
>Q756K3|ESC2_ASHGO Protein ESC2 - Ashbya gossypii (Yeast) (Eremothecium gossypii)
>O13012|ESR2_ANGJA Estrogen receptor beta - Anguilla japonica (Japanese eel)
>P41156|ETS1_RAT Protein C-ets-1 - Rattus norvegicus (Rat)
>P97360|ETV6_MOUSE Transcription factor ETV6 - Mus musculus (Mouse)
>Q755W0|FAL1_ASHGO ATP-dependent RNA helicase FAL1 - Ashbya gossypii (Yeast) (Eremothecium gossypii)
>Q6FJ55|FIP1_CANGA Pre-mRNA polyadenylation factor FIP1 - Candida glabrata (Yeast) (Torulopsis glabrata)
>Q9TRY0|FKBP4_BOVIN FK506-binding protein 4 - Bos taurus (Bovine)
>O53133|FLPA_METMA Fibrillarin-like rRNA/tRNA 2'-O-methyltransferase - Methanosarcina mazei (Methanosarcina frisia)
>O13360|FLUF_NEUCR Conidial development protein fluffy - Neurospora crassa
>Q9USJ6|FMNR_SCHPO NAD(P)H-dependent FMN reductase C4B3.06c - Schizosaccharomyces pombe (Fission yeast)
>P35692|FMR1_PODAN Mat- sexual cell fertilization-promoting factor - Podospora anserina
>O00358|FOXE1_HUMAN Forkhead box protein E1 - Homo sapiens (Human)
>Q3I5G5|FOXI2_MOUSE Forkhead box protein I2 - Mus musculus (Mouse)
>O15353|FOXN1_HUMAN Forkhead box protein N1 - Homo sapiens (Human)
>Q498D1|FOXP1_RAT Forkhead box protein P1 - Rattus norvegicus (Rat)
>Q01115|FRQ_LEPAU Frequency clock protein - Leptosphaeria australiensis
>Q5NDM2|FXI2A_XENLA Forkhead box protein I2-A - Xenopus laevis (African clawed frog)
>Q06547|GABP2_HUMAN GA-binding protein beta chain - Homo sapiens (Human)
>Q8I7Q0|GAGO_DROME Retrovirus-related Gag polyprotein from transposon opus - Drosophila melanogaster (Fruit fly)
>Q9LQT8|GAI_ARATH DELLA protein GAI - Arabidopsis thaliana (Mouse-ear cress)
>P04386|GAL4_YEAST Regulatory protein GAL4 - Saccharomyces cerevisiae (Baker's yeast)
>P28007|GAR1_YEAST H/ACA ribonucleoprotein complex subunit 1 - Saccharomyces cerevisiae (Baker's yeast)
>Q8GXL7|GAT27_ARATH GATA transcription factor 27 - Arabidopsis thaliana (Mouse-ear cress)
>P23773|GATA3_XENLA GATA-binding factor 3 - Xenopus laevis (African clawed frog)
>P42777|GBF4_ARATH G-box-binding factor 4 - Arabidopsis thaliana (Mouse-ear cress)
>Q8WZM0|GCN5_YARLI Histone acetyltransferase GCN5 - Yarrowia lipolytica (Candida lipolytica)
>P14065|GCY_YEAST Protein GCY - Saccharomyces cerevisiae (Baker's yeast)
>P39572|GIANT_DROME Protein giant - Drosophila melanogaster (Fruit fly)
>Q12418|GIS3_YEAST Protein GIS3 - Saccharomyces cerevisiae (Baker's yeast)
>P15871|H11_WHEAT Histone H1.1 - Triticum aestivum (Wheat)
>P02256|H1_PARAN Histone H1, gonadal - Parechinus angulosus (Angulate sea urchin)
>P16865|H2A3_VOLCA Histone H2A-III - Volvox carteri
>P35063|H2AX_PICAB Histone H2AX - Picea abies (Norway spruce) (Picea excelsa)
>O60814|H2B1K_HUMAN Histone H2B type 1-K - Homo sapiens (Human)
>O23629|H2B6_ARATH Histone H2B.6 - Arabidopsis thaliana (Mouse-ear cress)
>P62790|H4_OXYNO Histone H4 - Oxytricha nova
>P46601|HAT2_ARATH Homeobox-leucine zipper protein HAT2 - Arabidopsis thaliana (Mouse-ear cress)
>Q9D1J3|HCC1_MOUSE Nuclear protein Hcc-1 - Mus musculus (Mouse)
>Q8SRR1|HD12_ENCCU Homeobox protein HD-12 - Encephalitozoon cuniculi
>P35429|HES2_RAT Transcription factor HES-2 - Rattus norvegicus (Rat)
>Q309Z6|HIF1A_EOSBA Hypoxia-inducible factor 1 alpha - Eospalax baileyi (Plateau zokor) (Myospalax baileyi)
>O88904|HIPK1_MOUSE Homeodomain-interacting protein kinase 1 - Mus musculus (Mouse)
>P41934|HM18_CAEEL Homeobox protein ceh-18 - Caenorhabditis elegans
>Q18273|HM43_CAEEL Homeobox protein ceh-43 - Caenorhabditis elegans
>Q05917|HME2_CHICK Homeobox protein engrailed-2 - Gallus gallus (Chicken)
>Q24537|HMG2_DROME High mobility group protein DSP1 - Drosophila melanogaster (Fruit fly)
>Q32L34|HMGB4_BOVIN High mobility group protein B4 - Bos taurus (Bovine)
>P09602|HMGN2_MOUSE Non-histone chromosomal protein HMG-17 - Mus musculus (Mouse)
>Q6PGH2|HN1L_MOUSE Hematological and neurological expressed 1-like protein - Mus musculus (Mouse)
>P70333|HNRH2_MOUSE Heterogeneous nuclear ribonucleoprotein H2 - Mus musculus (Mouse)
>P46605|HOX1A_MAIZE Homeobox protein HOX1A - Zea mays (Maize)
>Q99160|HOY1_YARLI Homeobox protein HOY1 - Yarrowia lipolytica (Candida lipolytica)
>Q9ULV5|HSF4_HUMAN Heat shock factor protein 4 - Homo sapiens (Human)
>P35303|HSP1_GORGO Sperm protamine-P1 - Gorilla gorilla gorilla (Lowland gorilla)
>Q8WNZ3|HSP1_NATST Sperm protamine-P1 - Natalus stramineus (Mexican funnel-eared bat)
>O18748|HSP1_PLATE Sperm protamine-P1 - Planigale tenuirostris (Flat-skulled marsupial mouse)
>P31504|HUNB_APIME Protein hunchback - Apis mellifera (Honeybee)
>Q90X25|HXA13_CHICK Homeobox protein Hox-A13 - Gallus gallus (Chicken)
>Q00056|HXA4_HUMAN Homeobox protein Hox-A4 - Homo sapiens (Human)
>P70321|HXB13_MOUSE Homeobox protein Hox-B13 - Mus musculus (Mouse)
>P14840|HXB4_CHICK Homeobox protein Hox-B4 - Gallus gallus (Chicken)
>Q1KKY1|HXB8A_FUGRU Homeobox protein Hox-B8a - Fugu rubripes (Japanese pufferfish) (Takifugu rubripes)
>P09017|HXC4_HUMAN Homeobox protein Hox-C4 - Homo sapiens (Human)
>Q1KKV1|HXCAA_FUGRU Homeobox protein Hox-C10a - Fugu rubripes (Japanese pufferfish) (Takifugu rubripes)
>P13544|HXD1_CHICK Homeobox protein Hox-D1 - Gallus gallus (Chicken)
>Q1KKS9|HXD9A_FUGRU Homeobox protein Hox-D9a - Fugu rubripes (Japanese pufferfish) (Takifugu rubripes)
>Q75GK1|IAA12_ORYSJ Auxin-responsive protein IAA12 - Oryza sativa subsp. japonica (Rice)
>Q652A1|IAA26_ORYSJ Auxin-responsive protein IAA26 - Oryza sativa subsp. japonica (Rice)
>Q0JKG7|IAA5_ORYSJ Auxin-responsive protein IAA5 - Oryza sativa subsp. japonica (Rice)
>Q5R719|ICLN_PONPY Methylosome subunit pICln - Pongo pygmaeus (Orangutan)
>Q3ZC46|ID2_BOVIN DNA-binding protein inhibitor ID-2 - Bos taurus (Bovine)
>Q12345|IES3_YEAST Ino eighty subunit 3 - Saccharomyces cerevisiae (Baker's yeast)
>Q16666|IF16_HUMAN Gamma-interferon-inducible protein Ifi-16 - Homo sapiens (Human)
>Q60680|IKKA_MOUSE Inhibitor of nuclear factor kappa-B kinase subunit alpha - Mus musculus (Mouse)
>O14063|IMA1_SCHPO Importin subunit alpha-1 - Schizosaccharomyces pombe (Fission yeast)
>O00410|IMB3_HUMAN Importin subunit beta-3 - Homo sapiens (Human)
>Q921Y2|IMP3_MOUSE U3 small nucleolar ribonucleoprotein protein IMP3 - Mus musculus (Mouse)
>Q5ZKY4|ING4_CHICK Inhibitor of growth protein 4 - Gallus gallus (Chicken)
>P26798|INO2_YEAST Protein INO2 - Saccharomyces cerevisiae (Baker's yeast)
>Q9UL03|INT6_HUMAN Integrator complex subunit 6 - Homo sapiens (Human)
>Q59S66|IPL1_CANAL Spindle assembly checkpoint kinase - Candida albicans (Yeast)
>O15397|IPO8_HUMAN Importin-8 - Homo sapiens (Human)
>Q90871|IRF8_CHICK Interferon regulatory factor 8 - Gallus gallus (Chicken)
>Q6C9I7|ISY1_YARLI Pre-mRNA-splicing factor ISY1 - Yarrowia lipolytica (Candida lipolytica)
>P29375|JAD1A_HUMAN Histone demethylase JARID1A - Homo sapiens (Human)
>Q8BW72|JHD3A_MOUSE JmjC domain-containing histone demethylation protein 3A - Mus musculus (Mouse)
>Q06214|JIP5_YEAST WD repeat-containing protein JIP5 - Saccharomyces cerevisiae (Baker's yeast)
>P52909|JUND_RAT Transcription factor jun-D - Rattus norvegicus (Rat)
>P17612|KAPCA_HUMAN cAMP-dependent protein kinase, alpha-catalytic subunit - Homo sapiens (Human)
>Q84JS6|KNAT6_ARATH Homeobox protein knotted-1-like 6 - Arabidopsis thaliana (Mouse-ear cress)
>Q283L0|KRP5_ORYSJ Cyclin-dependent kinase inhibitor 5 - Oryza sativa subsp. japonica (Rice)
>Q01871|KRUP_EUSPL Protein krueppel - Euscelis plebejus
>Q09260|LAG3_CAEEL Protein lag-3 - Caenorhabditis elegans
>O54974|LEG7_MOUSE Galectin-7 - Mus musculus (Mouse)
>Q6ZQ88|LSD1_MOUSE Lysine-specific histone demethylase 1 - Mus musculus (Mouse)
>O15116|LSM1_HUMAN U6 snRNA-associated Sm-like protein LSm1 - Homo sapiens (Human)
>Q06406|LSM6_YEAST U6 snRNA-associated Sm-like protein LSm6 - Saccharomyces cerevisiae (Baker's yeast)
>P67864|M1_I57A2 Matrix protein 1 - Influenza A virus (strain A/Leningrad/134/17/1957 H2N2)
>P37936|MAAY1_SCHCO Mating-type protein A-alpha Y1 - Schizophyllum commune (Bracket fungus)
>Q6BSY1|MAD1_DEBHA Spindle assembly checkpoint component MAD1 - Debaryomyces hansenii (Yeast) (Torulaspora hansenii)
>Q80US8|MAD3_MOUSE Max-interacting transcriptional repressor MAD3 - Mus musculus (Mouse)
>Q59ZH9|MAK5_CANAL ATP-dependent RNA helicase MAK5 - Candida albicans (Yeast)
>Q810W7|MAST1_RAT Microtubule-associated serine/threonine-protein kinase 1 - Rattus norvegicus (Rat)
>P19392|MATA_NEUCR Mating-type protein A-1 - Neurospora crassa
>Q9S7G7|MB3R1_ARATH Myb-related protein 3R-1 - Arabidopsis thaliana (Mouse-ear cress)
>O55236|MCE1_MOUSE mRNA-capping enzyme - Mus musculus (Mouse)
>Q61E36|MCES_CAEBR mRNA cap guanine-N7 methyltransferase - Caenorhabditis briggsae
>P25206|MCM3_MOUSE DNA replication licensing factor MCM3 - Mus musculus (Mouse)
>Q9DCX1|MD2BP_MOUSE MAD2L1-binding protein - Mus musculus (Mouse)
>P34764|MEC3_CAEBR Mechanosensory protein 3 - Caenorhabditis briggsae
>Q7S8C2|MED21_NEUCR Mediator of RNA polymerase II transcription subunit 21 - Neurospora crassa
>Q75EY3|MED6_ASHGO Mediator of RNA polymerase II transcription subunit 6 - Ashbya gossypii (Yeast) (Eremothecium gossypii)
>Q7PR68|MED7_ANOGA Mediator of RNA polymerase II transcription subunit 7 - Anopheles gambiae (African malaria mosquito)
>Q6CE96|MED7_YARLI Mediator of RNA polymerase II transcription subunit 7 - Yarrowia lipolytica (Candida lipolytica)
>P50221|MEOX1_HUMAN Homeobox protein MOX-1 - Homo sapiens (Human)
>P40457|MLP2_YEAST Protein MLP2 - Saccharomyces cerevisiae (Baker's yeast)
>Q9ERH6|MOAP1_MOUSE Modulator of apoptosis 1 - Mus musculus (Mouse)
>Q9C801|MOS2_ARATH Protein MOS2 - Arabidopsis thaliana (Mouse-ear cress)
>P91753|MP62_LYTPI Mitotic apparatus protein p62 - Lytechinus pictus (Painted sea urchin)
>P06652|MPIP_SCHPO M-phase inducer phosphatase - Schizosaccharomyces pombe (Fission yeast)
>P47069|MPS3_YEAST Spindle pole body assembly component MPS3 - Saccharomyces cerevisiae (Baker's yeast)
>Q9JLC3|MSRX_MOUSE Methionine-R-sulfoxide reductase - Mus musculus (Mouse)
>Q9UW19|MTAL1_CANAL Mating-type-like protein ALPHA1 - Candida albicans (Yeast)
>O74848|MU146_SCHPO Meiotically up-regulated gene 146 protein - Schizosaccharomyces pombe (Fission yeast)
>O14213|MU185_SCHPO Meiotically up-regulated gene 185 protein - Schizosaccharomyces pombe (Fission yeast)
>Q9P7N0|MUG11_SCHPO Meiotically up-regulated gene 11 protein - Schizosaccharomyces pombe (Fission yeast)
>O13712|MUG61_SCHPO Meiotically up-regulated gene 61 protein - Schizosaccharomyces pombe (Fission yeast)
>Q8IUG5|MY18B_HUMAN Myosin-XVIIIb - Homo sapiens (Human)
>Q9ZTC3|MYB90_ARATH Transcription factor MYB90 - Arabidopsis thaliana (Mouse-ear cress)
>Q08759|MYB_XENLA Myb protein - Xenopus laevis (African clawed frog)
>Q9PSJ0|MYCN_DANRE N-myc protein - Danio rerio (Zebrafish) (Brachydanio rerio)
>Q91154|MYF5_NOTVI Myogenic factor 5 - Notophthalmus viridescens (Eastern newt) (Triturus viridescens)
>P38996|NAB3_YEAST Nuclear polyadenylated RNA-binding protein 3 - Saccharomyces cerevisiae (Baker's yeast)
>Q84K00|NAC78_ARATH NAC domain-containing protein 78 - Arabidopsis thaliana (Mouse-ear cress)
>Q5K8B4|NACA_CRYNE Nascent polypeptide-associated complex subunit alpha - Cryptococcus neoformans (Filobasidiella neoformans)
>Q6C2F3|NACB_YARLI Nascent polypeptide-associated complex subunit beta - Yarrowia lipolytica (Candida lipolytica)
>O57539|NCOA3_XENLA Nuclear receptor coactivator 3 - Xenopus laevis (African clawed frog)
>P29595|NEDD8_MOUSE NEDD8 precursor - Mus musculus (Mouse)
>P36350|NEP_I02A0 Nuclear export protein - Influenza A virus (strain A/Chicken/Brescia/1902 H7N7)
>P33493|NEP_INCCA Nuclear export protein - Influenza C virus (strain C/California/1978)
>Q60591|NFAC2_MOUSE Nuclear factor of activated T-cells, cytoplasmic 2 - Mus musculus (Mouse)
>Q9LNP6|NFYA8_ARATH Nuclear transcription factor Y subunit A-8 - Arabidopsis thaliana (Mouse-ear cress)
>Q9SMP0|NFYC1_ARATH Nuclear transcription factor Y subunit C-1 - Arabidopsis thaliana (Mouse-ear cress)
>O18086|NH218_CAEEL Nuclear hormone receptor family member nhr-218 - Caenorhabditis elegans
>Q09528|NHR19_CAEEL Nuclear hormone receptor family member nhr-19 - Caenorhabditis elegans
>O02279|NHR62_CAEEL Nuclear hormone receptor family member nhr-62 - Caenorhabditis elegans
>Q06162|NKP2_YEAST Central kinetochore subunit NKP2 - Saccharomyces cerevisiae (Baker's yeast)
>O54949|NLK_MOUSE Serine/threonine kinase NLK - Mus musculus (Mouse)
>Q27415|NLP_DROME Nucleoplasmin-like protein - Drosophila melanogaster (Fruit fly)
>Q9C3Z4|NOG2_PNECA Nucleolar GTP-binding protein 2 - Pneumocystis carinii
>Q9UMY1|NOL7_HUMAN Nucleolar protein 7 - Homo sapiens (Human)
>Q9NPE3|NOLA3_HUMAN H/ACA ribonucleoprotein complex subunit 3 - Homo sapiens (Human)
>Q8R3N1|NOP14_MOUSE Nucleolar protein 14 - Mus musculus (Mouse)
>Q2TA40|NP1L4_BOVIN Nucleosome assembly protein 1-like 4 - Bos taurus (Bovine)
>Q80W85|NPM2_MOUSE Nucleoplasmin-2 - Mus musculus (Mouse)
>Q8VCQ3|NRBF2_MOUSE Nuclear receptor-binding factor 2 - Mus musculus (Mouse)
>Q9BQI9|NRIP2_HUMAN Nuclear receptor-interacting protein 2 - Homo sapiens (Human)
>P82970|NSBP1_HUMAN Nucleosome-binding protein 1 - Homo sapiens (Human)
>Q64311|NTAN1_MOUSE Protein N-terminal asparagine amidohydrolase - Mus musculus (Mouse)
>Q9UTH0|NU132_SCHPO Nucleoporin nup132 - Schizosaccharomyces pombe (Fission yeast)
>Q9USL4|NUP61_SCHPO Nucleoporin nup61 - Schizosaccharomyces pombe (Fission yeast)
>Q8CIC2|NUPL2_MOUSE Nucleoporin-like 2 - Mus musculus (Mouse)
>P23803|ODD_DROME Protein odd-skipped - Drosophila melanogaster (Fruit fly)
>Q645J3|OPRS1_TARGR Sigma 1-type opioid receptor - Taricha granulosa (Roughskin newt)
>Q38899|ORC2_ARATH Origin recognition complex subunit 2 - Arabidopsis thaliana (Mouse-ear cress)
>O74796|ORC6_SCHPO Origin recognition complex subunit 6 - Schizosaccharomyces pombe (Fission yeast)
>Q8BQN6|OZF_MOUSE Zinc finger protein OZF - Mus musculus (Mouse)
>Q29480|P53_EQUAS Cellular tumor antigen p53 - Equus asinus (Donkey)
>P31209|PABP_SCHPO Polyadenylate-binding protein, cytoplasmic and nuclear - Schizosaccharomyces pombe (Fission yeast)
>P33400|PACC_YEAST pH-response transcription factor pacC/RIM101 - Saccharomyces cerevisiae (Baker's yeast)
>P53632|PAP2_YEAST Poly(A) RNA polymerase protein 2 - Saccharomyces cerevisiae (Baker's yeast)
>Q9H0J9|PAR12_HUMAN Poly [ADP-ribose] polymerase 12 - Homo sapiens (Human)
>Q7ZU92|PARN_DANRE Poly(A)-specific ribonuclease PARN - Danio rerio (Zebrafish) (Brachydanio rerio)
>Q3T0C8|PDLI2_BOVIN PDZ and LIM domain protein 2 - Bos taurus (Bovine)
>Q24705|PDM2_DROVI POU domain protein 2 - Drosophila virilis (Fruit fly)
>O43189|PHF1_HUMAN PHD finger protein 1 - Homo sapiens (Human)
>Q00286|PIT1_MOUSE Pituitary-specific positive transcription factor 1 - Mus musculus (Mouse)
>Q99697|PITX2_HUMAN Pituitary homeobox 2 - Homo sapiens (Human)
>Q3ZBA3|PKHA2_BOVIN Pleckstrin homology domain-containing family A member 2 - Bos taurus (Bovine)
>Q13835|PKP1_HUMAN Plakophilin-1 - Homo sapiens (Human)
>Q6VBQ6|PNO1_ORYLA RNA-binding protein PNO1 - Oryzias latipes (Medaka fish) (Japanese ricefish)
>Q63647|PNRC1_RAT Proline-rich nuclear receptor coactivator 1 - Rattus norvegicus (Rat)
>P87060|POP1_SCHPO WD repeat-containing protein pop1 - Schizosaccharomyces pombe (Fission yeast)
>O18971|PPARG_BOVIN Peroxisome proliferator-activated receptor gamma - Bos taurus (Bovine)
>O74729|PPIH_SCHPO Peptidyl-prolyl cis-trans isomerase cyp3 - Schizosaccharomyces pombe (Fission yeast)
>Q9P7D2|PPME1_SCHPO Protein phosphatase methylesterase 1 - Schizosaccharomyces pombe (Fission yeast)
>Q9GZV8|PRD14_HUMAN PR domain zinc finger protein 14 - Homo sapiens (Human)
>Q9JK66|PRKN2_RAT E3 ubiquitin-protein ligase parkin - Rattus norvegicus (Rat)
>P35312|PRM2_ALOSE Protamine-2 - Alouatta seniculus (Red howler monkey)
>P62962|PROF1_MOUSE Profilin-1 - Mus musculus (Mouse)
>P43299|PROL_ARATH Protein PROLIFERA - Arabidopsis thaliana (Mouse-ear cress)
>Q92620|PRP16_HUMAN Pre-mRNA-splicing factor ATP-dependent RNA helicase PRP16 - Homo sapiens (Human)
>P49960|PRP24_YEAST U4/U6 snRNA-associated-splicing factor PRP24 - Saccharomyces cerevisiae (Baker's yeast)
>P53131|PRP43_YEAST Pre-mRNA-splicing factor ATP-dependent RNA helicase PRP43 - Saccharomyces cerevisiae (Baker's yeast)
>Q5NVD0|PRP4_PONPY U4/U6 small nuclear ribonucleoprotein Prp4 - Pongo pygmaeus (Orangutan)
>Q6CCZ1|PRP5_YARLI Pre-mRNA-processing ATP-dependent RNA helicase PRP5 - Yarrowia lipolytica (Candida lipolytica)
>Q3T030|PRS6B_BOVIN 26S protease regulatory subunit 6B - Bos taurus (Bovine)
>P69014|PRT1_ONCKE Protamine - Oncorhynchus keta (Chum salmon)
>P25327|PRTZ1_SAROR Protamine-Z1/Z2 - Sarda orientalis (Striped bonito)
>O81149|PSA5A_ARATH Proteasome subunit alpha type-5-A - Arabidopsis thaliana (Mouse-ear cress)
>Q27575|PSA73_DROME Proteasome subunit alpha type-7-1B - Drosophila melanogaster (Fruit fly)
>O64464|PSB1_ORYSJ Proteasome subunit beta type-1 - Oryza sativa subsp. japonica (Rice)
>Q9XI05|PSB3A_ARATH Proteasome subunit beta type-3-A - Arabidopsis thaliana (Mouse-ear cress)
>O57940|PSMR_PYRHO Proteasome-activating nucleotidase - Pyrococcus horikoshii
>Q5NVI6|PTTG_PONPY Pituitary tumor-transforming gene 1 protein-interacting protein precursor - Pongo pygmaeus (Orangutan)
>Q02787|PURA_SCHPO Adenylosuccinate synthetase - Schizosaccharomyces pombe (Fission yeast)
>O94331|PYRE_SCHPO Orotate phosphoribosyltransferase - Schizosaccharomyces pombe (Fission yeast)
>Q9Y2K5|R3HD2_HUMAN R3H domain-containing protein 2 - Homo sapiens (Human)
>P15919|RAG1_MOUSE V(D)J recombination-activating protein 1 - Mus musculus (Mouse)
>P38546|RAN1_SOLLC GTP-binding nuclear protein Ran1 - Solanum lycopersicum (Tomato) (Lycopersicon esculentum)
>P51126|RARA_XENLA Retinoic acid receptor alpha - Xenopus laevis (African clawed frog)
>Q9SJL7|RAX2_ARATH Protein REGULATOR OF AXILLARY MERISTEMS 2 - Arabidopsis thaliana (Mouse-ear cress)
>P48809|RB27C_DROME Heterogeneous nuclear ribonucleoprotein 27C - Drosophila melanogaster (Fruit fly)
>Q5R654|RBBP7_PONPY Histone-binding protein RBBP7 - Pongo pygmaeus (Orangutan)
>Q5RBM8|RBM12_PONPY RNA-binding protein 12 - Pongo pygmaeus (Orangutan)
>Q6IQ97|RBM4_DANRE RNA-binding protein 4 - Danio rerio (Zebrafish) (Brachydanio rerio)
>Q9H2T7|RBP17_HUMAN Ran-binding protein 17 - Homo sapiens (Human)
>Q9UBF6|RBX2_HUMAN RING-box protein 2 - Homo sapiens (Human)
>P40384|REC12_SCHPO Meiotic recombination protein rec12 - Schizosaccharomyces pombe (Fission yeast)
>P42073|REF2_YEAST RNA end formation protein 2 - Saccharomyces cerevisiae (Baker's yeast)
>Q1A263|REV_SIVMB Protein Rev - Simian immunodeficiency virus (isolate MB66) (SIV-cpz) (Chimpanzee immunodeficiency virus)
>Q757I9|REXO4_ASHGO RNA exonuclease 4 - Ashbya gossypii (Yeast) (Eremothecium gossypii)
>Q13156|RFA4_HUMAN Replication protein A 30 kDa subunit - Homo sapiens (Human)
>P53033|RFC2_CHICK Replication factor C subunit 2 - Gallus gallus (Chicken)
>Q03336|RGN_RAT Regucalcin - Rattus norvegicus (Rat)
>Q10133|RHO2_SCHPO GTP-binding protein rho2 precursor - Schizosaccharomyces pombe (Fission yeast)
>Q8NHV9|RHXF1_HUMAN Rhox homeobox family member 1 - Homo sapiens (Human)
>Q7SCW9|RMT2_NEUCR Arginine N-methyltransferase 2 - Neurospora crassa
>Q6C8L8|RNA14_YARLI mRNA 3'-end-processing protein RNA14 - Yarrowia lipolytica (Candida lipolytica)
>Q9QZS2|RNF4_MOUSE RING finger protein 4 - Mus musculus (Mouse)
>Q3ZBI3|RNH2B_BOVIN Ribonuclease H2 subunit B - Bos taurus (Bovine)
>O88569|ROA2_MOUSE Heterogeneous nuclear ribonucleoproteins A2/B1 - Mus musculus (Mouse)
>Q1E306|ROK1_COCIM ATP-dependent RNA helicase ROK1 - Coccidioides immitis
>P51448|RORA_MOUSE Nuclear receptor ROR-alpha - Mus musculus (Mouse)
>Q6MFY5|RPA12_RAT DNA-directed RNA polymerase I subunit RPA12 - Rattus norvegicus (Rat)
>P46669|RPA43_YEAST DNA-directed RNA polymerase I subunit RPA4 - Saccharomyces cerevisiae (Baker's yeast)
>P52434|RPAB3_HUMAN DNA-directed RNA polymerases I, II, and III subunit RPABC3 - Homo sapiens (Human)
>Q753Q4|RPB2_ASHGO DNA-directed RNA polymerase II subunit RPB2 - Ashbya gossypii (Yeast) (Eremothecium gossypii)
>P46279|RPB7_SOYBN DNA-directed RNA polymerase II subunit RPB7 - Glycine max (Soybean)
>Q6BI69|RPC1_DEBHA DNA-directed RNA polymerase III subunit RPC1 - Debaryomyces hansenii (Yeast) (Torulaspora hansenii)
>Q7T6X5|RPO1_MIMIV DNA-directed RNA polymerase subunit 1 - Acanthamoeba polyphaga mimivirus (APMV)
>Q6L3A6|RPOC1_SACHY DNA-directed RNA polymerase subunit beta' - Saccharum hybrid (Sugarcane)
>Q6FZM0|RPOC_BARQU DNA-directed RNA polymerase subunit beta' - Bartonella quintana (Rochalimaea quintana)
>Q11QA6|RPOC_CYTH3 DNA-directed RNA polymerase subunit beta' - Cytophaga hutchinsonii (strain ATCC 33406 / NCIMB 9469)
>P94892|RPOC_LEUMM DNA-directed RNA polymerase subunit beta' - Leuconostoc mesenteroides subsp. mesenteroides (strain ATCC 8293 / NCDO 523)
>O83270|RPOC_TREPA DNA-directed RNA polymerase subunit beta' - Treponema pallidum
>O95059|RPP14_HUMAN Ribonuclease P protein subunit p14 - Homo sapiens (Human)
>Q6MN40|RRMJ_BDEBA Ribosomal RNA large subunit methyltransferase J - Bdellovibrio bacteriovorus
>Q2UNB7|RRP3_ASPOR ATP-dependent rRNA helicase rrp3 - Aspergillus oryzae
>Q05636|RRP45_YEAST Exosome complex exonuclease RRP45 - Saccharomyces cerevisiae (Baker's yeast)
>Q08746|RRS1_YEAST Regulator of ribosome biosynthesis - Saccharomyces cerevisiae (Baker's yeast)
>P61247|RS3A_HUMAN 40S ribosomal protein S3a - Homo sapiens (Human)
>P38781|RSC30_YEAST Chromatin structure-remodeling complex protein RSC30 - Saccharomyces cerevisiae (Baker's yeast)
>Q9DBU6|RSRC1_MOUSE Arginine/serine-rich coiled-coil protein 1 - Mus musculus (Mouse)
>P53330|RT102_YEAST Regulator of Ty1 transposition protein 102 - Saccharomyces cerevisiae (Baker's yeast)
>Q4WV66|RU2A_ASPFU U2 small nuclear ribonucleoprotein A' - Aspergillus fumigatus (Sartorya fumigata)
>Q9XSB7|RUNX2_HORSE Runt-related transcription factor 2 - Equus caballus (Horse)
>Q9Y265|RUVB1_HUMAN RuvB-like 1 - Homo sapiens (Human)
>Q7ZUG0|RUXE_DANRE Small nuclear ribonucleoprotein E - Danio rerio (Zebrafish) (Brachydanio rerio)
>O42356|RX1_DANRE Retinal homeobox protein Rx1 - Danio rerio (Zebrafish) (Brachydanio rerio)
>O35602|RX_MOUSE Retinal homeobox protein Rx - Mus musculus (Mouse)
>Q6YNR6|S100B_RABIT Protein S100-B - Oryctolagus cuniculus (Rabbit)
>Q7XLX6|S1FA2_ORYSJ DNA-binding protein S1FA2 - Oryza sativa subsp. japonica (Rice)
>Q28GH3|SAE2_XENTR SUMO-activating enzyme subunit 2 - Xenopus tropicalis (Western clawed frog) (Silurana tropicalis)
>O88453|SAFB1_RAT Scaffold attachment factor B1 - Rattus norvegicus (Rat)
>P40963|SAS2_YEAST Histone acetyltransferase SAS2 - Saccharomyces cerevisiae (Baker's yeast)
>P59101|SCX_CHICK Basic helix-loop-helix transcription factor scleraxis - Gallus gallus (Chicken)
>Q9EQE1|SENP2_RAT Sentrin-specific protease 2 - Rattus norvegicus (Rat)
>Q4WNH8|SET1_ASPFU Histone-lysine N-methyltransferase, H3 lysine-4 specific - Aspergillus fumigatus (Sartorya fumigata)
>Q7RZU4|SET2_NEUCR Histone-lysine N-methyltransferase, H3 lysine-36 specific - Neurospora crassa
>O88974|SETB1_MOUSE Histone-lysine N-methyltransferase SETDB1 - Mus musculus (Mouse)
>Q9VFK6|SETD8_DROME Histone-lysine N-methyltransferase pr-set7 - Drosophila melanogaster (Fruit fly)
>Q921M3|SF3B3_MOUSE Splicing factor 3B subunit 3 - Mus musculus (Mouse)
>O74458|SFC4_SCHPO Transcription factor tau subunit sfc4 - Schizosaccharomyces pombe (Fission yeast)
>Q9H299|SH3L3_HUMAN SH3 domain-binding glutamic acid-rich-like protein 3 - Homo sapiens (Human)
>Q09898|SID2_SCHPO Serine/threonine-protein kinase sid2 - Schizosaccharomyces pombe (Fission yeast)
>Q96FS4|SIPA1_HUMAN Signal-induced proliferation-associated protein 1 - Homo sapiens (Human)
>Q04195|SIZ1_YEAST E3 SUMO-protein ligase SIZ1 - Saccharomyces cerevisiae (Baker's yeast)
>P78972|SLP1_SCHPO WD repeat-containing protein slp1 - Schizosaccharomyces pombe (Fission yeast)
>Q00772|SLT2_YEAST Mitogen-activated protein kinase SLT2/MPK1 - Saccharomyces cerevisiae (Baker's yeast)
>Q8BTK5|SMYD4_MOUSE SET and MYND domain-containing protein 4 - Mus musculus (Mouse)
>Q9D2C9|SNPC3_MOUSE snRNA-activating protein complex subunit 3 - Mus musculus (Mouse)
>Q9Z315|SNUT1_MOUSE U4/U6.U5 tri-snRNP-associated protein 1 - Mus musculus (Mouse)
>O94291|SNX3_SCHPO Sorting nexin-3 - Schizosaccharomyces pombe (Fission yeast)
>O60248|SOX15_HUMAN SOX-15 protein - Homo sapiens (Human)
>Q4WVH3|SPB1_ASPFU AdoMet-dependent rRNA methyltransferase spb1 - Aspergillus fumigatus (Sartorya fumigata)
>Q8SR49|SPB4_ENCCU ATP-dependent rRNA helicase SPB4 - Encephalitozoon cuniculi
>Q6P8A1|SPC24_XENTR Kinetochore protein spc24 - Xenopus tropicalis (Western clawed frog) (Silurana tropicalis)
>Q10585|SPD1_SCHPO S-phase delaying protein 1 - Schizosaccharomyces pombe (Fission yeast)
>Q0DAE8|SPL10_ORYSJ Squamosa promoter-binding-like protein 10 - Oryza sativa subsp. japonica (Rice)
>Q0E3F8|SPL5_ORYSJ Squamosa promoter-binding-like protein 5 - Oryza sativa subsp. japonica (Rice)
>Q5HZ97|SPT4H_XENLA Transcription elongation factor SPT4 - Xenopus laevis (African clawed frog)
>Q6CWW9|SPT5_KLULA Transcription elongation factor SPT5 - Kluyveromyces lactis (Yeast) (Candida sphaerica)
>Q864Q4|SRY_MESST Sex-determining region Y protein - Mesoplodon stejnegeri (Stejneger's beaked whale)
>O43805|SSNA1_HUMAN Sjoegren syndrome nuclear autoantigen 1 - Homo sapiens (Human)
>O74252|STE12_EMENI Transcription factor steA - Emericella nidulans (Aspergillus nidulans)
>Q95L87|STF1_MACEU Steroidogenic factor 1 - Macropus eugenii (Tammar wallaby)
>P02317|STP1_RAT Spermatid nuclear transition protein 1 - Rattus norvegicus (Rat)
>Q5RBJ6|STRAD_PONPY STE20-related adapter protein - Pongo pygmaeus (Orangutan)
>P38198|STU1_YEAST Protein STU1 - Saccharomyces cerevisiae (Baker's yeast)
>Q5BH63|SVF1_EMENI Survival factor 1 - Emericella nidulans (Aspergillus nidulans)
>Q5K8T2|SWR1_CRYNE Helicase SWR1 - Cryptococcus neoformans (Filobasidiella neoformans)
>Q6CPI4|SYF2_KLULA Pre-mRNA-splicing factor SYF2 - Kluyveromyces lactis (Yeast) (Candida sphaerica)
>P41896|T2FB_YEAST Transcription initiation factor IIF subunit beta - Saccharomyces cerevisiae (Baker's yeast)
>Q9SFD5|TAD2A_ARATH Transcriptional adapter ADA2a - Arabidopsis thaliana (Mouse-ear cress)
>Q921F2|TADBP_MOUSE TAR DNA-binding protein 43 - Mus musculus (Mouse)
>P11747|TAF13_YEAST Transcription initiation factor TFIID subunit 13 - Saccharomyces cerevisiae (Baker's yeast)
>Q5VWG9|TAF3_HUMAN Transcription initiation factor TFIID subunit 3 - Homo sapiens (Human)
>Q4R5A5|TAF7_MACFA Transcription initiation factor TFIID subunit 7 - Macaca fascicularis (Crab eating macaque) (Cynomolgus monkey)
>P04614|TAT_HV1A2 Protein Tat - Human immunodeficiency virus type 1 (isolate ARV2/SF2 group M subtype B) (HIV-1)
>Q9QSR0|TAT_HV1VI Protein Tat - Human immunodeficiency virus type 1 (isolate VI850 group M subtype F1) (HIV-1)
>Q1A264|TAT_SIVMB Protein Tat - Simian immunodeficiency virus (isolate MB66) (SIV-cpz) (Chimpanzee immunodeficiency virus)
>P20226|TBP_HUMAN TATA-box-binding protein - Homo sapiens (Human)
>Q9IBC8|TBX2A_XENLA T-box transcription factor TBX2-A - Xenopus laevis (African clawed frog)
>P70326|TBX5_MOUSE T-box transcription factor TBX5 - Mus musculus (Mouse)
>Q2KI09|TCEA3_BOVIN Transcription elongation factor A protein 3 - Bos taurus (Bovine)
>Q91VL8|TE2IP_MOUSE Telomeric repeat-binding factor 2-interacting protein 1 - Mus musculus (Mouse)
>Q06184|TEB_EUPCR Telomere-binding protein 51 kDa subunit - Euplotes crassus
>Q01853|TERA_MOUSE Transitional endoplasmic reticulum ATPase - Mus musculus (Mouse)
>O13339|TERT_SCHPO Telomerase reverse transcriptase - Schizosaccharomyces pombe (Fission yeast)
>P34694|TF3A_BUFAM Transcription factor IIIA - Bufo americanus (American toad)
>Q9HCS4|TF7L1_HUMAN Transcription factor 7-like 1 - Homo sapiens (Human)
>Q10481|TIM13_SCHPO Mitochondrial import inner membrane translocase subunit tim13 - Schizosaccharomyces pombe (Fission yeast)
>Q9P7K0|TIM9_SCHPO Mitochondrial import inner membrane translocase subunit tim9 - Schizosaccharomyces pombe (Fission yeast)
>Q9QYU7|TIP1_RAT TGF-beta-inducible nuclear protein 1 - Rattus norvegicus (Rat)
>P23950|TISB_MOUSE Butyrate response factor 1 - Mus musculus (Mouse)
>Q04726|TLE3_HUMAN Transducin-like enhancer protein 3 - Homo sapiens (Human)
>P18102|TLL_DROME Protein tailless - Drosophila melanogaster (Fruit fly)
>Q5RAR6|TOE1_PONPY Target of EGR1 protein 1 - Pongo pygmaeus (Orangutan)
>P12270|TPR_HUMAN Nucleoprotein TPR - Homo sapiens (Human)
>Q27896|TRF_DROME TBP-related factor - Drosophila melanogaster (Fruit fly)
>Q6AY46|TRM61_RAT tRNA - Rattus norvegicus (Rat)
>Q9UHF7|TRPS1_HUMAN Zinc finger transcription factor Trps1 - Homo sapiens (Human)
>Q8N831|TSYL6_HUMAN Testis-specific Y-encoded-like protein 6 - Homo sapiens (Human)
>P04177|TY3H_RAT Tyrosine 3-monooxygenase - Rattus norvegicus (Rat)
>Q9VKV8|U0468_DROME UPF0468 protein CG5343 - Drosophila melanogaster (Fruit fly)
>Q3T127|U2AF4_BOVIN Splicing factor U2AF 26 kDa subunit - Bos taurus (Bovine)
>Q969T4|UB2E3_HUMAN Ubiquitin-conjugating enzyme E2 E3 - Homo sapiens (Human)
>O09181|UBC9_MESAU SUMO-conjugating enzyme UBC9 - Mesocricetus auratus (Golden hamster)
>Q8R317|UBQL1_MOUSE Ubiquilin-1 - Mus musculus (Mouse)
>Q04511|UFO1_YEAST Ubiquitin ligase complex F-box protein UFO1 - Saccharomyces cerevisiae (Baker's yeast)
>P48412|UPF3_YEAST Nonsense-mediated mRNA decay protein 3 - Saccharomyces cerevisiae (Baker's yeast)
>P40349|URB1_USTMA Siderophore biosynthesis regulatory protein URBS1 - Ustilago maydis (Smut fungus)
>Q61069|USF1_MOUSE Upstream stimulatory factor 1 - Mus musculus (Mouse)
>O60055|UTP20_SCHPO U3 small nucleolar RNA-associated protein 20 - Schizosaccharomyces pombe (Fission yeast)
>Q9WTP9|VAX2_MOUSE Ventral anterior homeobox 2 - Mus musculus (Mouse)
>P81174|VE1_CCPV1 Replication protein E1 - Common chimpanzee papillomavirus type 1
>P50763|VE1_HPV28 Replication protein E1 - Human papillomavirus type 28
>Q80950|VE1_HPV61 Replication protein E1 - Human papillomavirus type 61
>P06422|VE2_HPV08 Regulatory protein E2 - Human papillomavirus type 8
>P50809|VE2_HPV36 Regulatory protein E2 - Human papillomavirus type 36
>P50773|VE2_HPV70 Regulatory protein E2 - Human papillomavirus type 70
>P28830|VE6_HPV14 Protein E6 - Human papillomavirus type 14
>P19709|VE6_HPV43 Protein E6 - Human papillomavirus type 43
>Q02270|VE6_PCPV1 Protein E6 - Pygmy chimpanzee papillomavirus type 1
>Q99990|VGLL1_HUMAN Transcription cofactor vestigial-like protein 1 - Homo sapiens (Human)
>P53076|VID30_YEAST Vacuolar import and degradation protein 30 - Saccharomyces cerevisiae (Baker's yeast)
>O41800|VPR_HV19N Protein Vpr - Human immunodeficiency virus type 1 (isolate 92NG083 group M subtype G) (HIV-1)
>O91082|VPR_HV1YF Protein Vpr - Human immunodeficiency virus type 1 (isolate YBF30 group N) (HIV-1)
>Q6RFH5|WDR74_HUMAN WD repeat-containing protein 74 - Homo sapiens (Human)
>P47817|WEE1A_XENLA Wee1-like protein kinase - Xenopus laevis (African clawed frog)
>Q9WUD6|WNT8B_MOUSE Protein Wnt-8b precursor - Mus musculus (Mouse)
>Q6X7K1|WOX2_ARATH WUSCHEL-related homeobox 2 - Arabidopsis thaliana (Mouse-ear cress)
>Q5R6K7|WRB_PONPY Tryptophan-rich protein - Pongo pygmaeus (Orangutan)
>Q23229|XOL1_CAEEL XO lethal protein 1 - Caenorhabditis elegans
>Q9PTU3|XPO2_PAGMA Exportin-2 - Pagrus major (Red sea bream) (Chrysophrys major)
>Q4P149|XRN2_USTMA 5'-3' exoribonuclease 2 - Ustilago maydis (Smut fungus)
>P14680|YAK1_YEAST Dual specificity protein kinase YAK1 - Saccharomyces cerevisiae (Baker's yeast)
>Q10145|YAS9_SCHPO Uncharacterized RNA-binding protein C3H8.09c - Schizosaccharomyces pombe (Fission yeast)
>O14338|YB33_SCHPO Uncharacterized serine-rich protein C2F12.03c - Schizosaccharomyces pombe (Fission yeast)
>Q09745|YB64_SCHPO Uncharacterized protein C12C2.04 - Schizosaccharomyces pombe (Fission yeast)
>O94645|YBV3_SCHPO Uncharacterized protein C21.03c - Schizosaccharomyces pombe (Fission yeast)
>Q92346|YDH1_SCHPO Uncharacterized protein C6G9.01c - Schizosaccharomyces pombe (Fission yeast)
>O95619|YETS4_HUMAN YEATS domain-containing protein 4 - Homo sapiens (Human)
>O13758|YF28_SCHPO Uncharacterized protein C17A2.08c - Schizosaccharomyces pombe (Fission yeast)
>P53227|YG1T_YEAST Uncharacterized protein YGR042W - Saccharomyces cerevisiae (Baker's yeast)
>O94560|YGD1_SCHPO Uncharacterized WD repeat-containing protein C1773.01 - Schizosaccharomyces pombe (Fission yeast)
>O13647|YGWB_SCHPO Uncharacterized protein C8D2.11 - Schizosaccharomyces pombe (Fission yeast)
>O60130|YH7G_SCHPO Uncharacterized transcriptional regulatory protein C16G5.16 - Schizosaccharomyces pombe (Fission yeast)
>Q9P6J4|YHD6_SCHPO Uncharacterized protein C1683.06c - Schizosaccharomyces pombe (Fission yeast)
>P40498|YIJ1_YEAST Uncharacterized protein YIL091C - Saccharomyces cerevisiae (Baker's yeast)
>O59811|YJVF_SCHPO Zinc finger protein C550.15c - Schizosaccharomyces pombe (Fission yeast)
>P36119|YK03_YEAST Uncharacterized protein YKR023W - Saccharomyces cerevisiae (Baker's yeast)
>P36144|YK40_YEAST Uncharacterized protein YKR060W - Saccharomyces cerevisiae (Baker's yeast)
>Q9UTK6|YKR3_SCHPO G-patch domain-containing protein C1486.03 - Schizosaccharomyces pombe (Fission yeast)
>Q9UTP4|YLL3_SCHPO Smr domain-containing protein C11H11.03c - Schizosaccharomyces pombe (Fission yeast)
>P49750|YLPM1_HUMAN YLP motif-containing protein 1 - Homo sapiens (Human)
>P46505|YLX9_CAEEL Uncharacterized protein F23F12.9 - Caenorhabditis elegans
>Q03219|YM44_YEAST Uncharacterized protein YMR178W - Saccharomyces cerevisiae (Baker's yeast)
>Q04847|YM8A_YEAST Uncharacterized protein YMR258C - Saccharomyces cerevisiae (Baker's yeast)
>Q03161|YMY9_YEAST UPF0010 protein YMR099C - Saccharomyces cerevisiae (Baker's yeast)
>P53718|YN85_YEAST Uncharacterized protein YNR009W - Saccharomyces cerevisiae (Baker's yeast)
>P53892|YNQ4_YEAST Uncharacterized protein YNL164C - Saccharomyces cerevisiae (Baker's yeast)
>Q08422|YO052_YEAST AN1-type zinc finger protein YOR052C - Saccharomyces cerevisiae (Baker's yeast)
>Q12049|YP045_YEAST Uncharacterized protein YPR045C - Saccharomyces cerevisiae (Baker's yeast)
>Q09475|YP93_CAEEL Uncharacterized helicase C28H8.3 - Caenorhabditis elegans
>P17610|YPT3_SCHPO GTP-binding protein ypt3 - Schizosaccharomyces pombe (Fission yeast)
>O74853|YQ93_SCHPO RING and PHD-finger domain-containing protein C18.03 - Schizosaccharomyces pombe (Fission yeast)
>Q12340|YRM1_YEAST Zinc finger transcription factor YRM1 - Saccharomyces cerevisiae (Baker's yeast)
>Q12172|YRR1_YEAST Zinc finger transcription factor YRR1 - Saccharomyces cerevisiae (Baker's yeast)
>Q12024|YTM1_YEAST Microtubule-associated protein YTM1 - Saccharomyces cerevisiae (Baker's yeast)
>Q8BZ89|Z322A_MOUSE Zinc finger protein 322A - Mus musculus (Mouse)
>Q96K62|ZBT45_HUMAN Zinc finger and BTB domain-containing protein 45 - Homo sapiens (Human)
>Q6DJI9|ZCRB1_XENLA Zinc finger CCHC-type and RNA-binding motif-containing protein 1 - Xenopus laevis (African clawed frog)
>Q24762|ZEST_DROVI Regulatory protein zeste - Drosophila virilis (Fruit fly)
>Q42430|ZFP1_WHEAT Zinc finger protein 1 - Triticum aestivum (Wheat)
>P16374|ZFP60_MOUSE Zinc finger protein 60 - Mus musculus (Mouse)
>Q61467|ZIC4_MOUSE Zinc finger protein ZIC 4 - Mus musculus (Mouse)
>Q5RAU9|ZN131_PONPY Zinc finger protein 131 - Pongo pygmaeus (Orangutan)
>Q13398|ZN211_HUMAN Zinc finger protein 211 - Homo sapiens (Human)
>Q5R8G9|ZN239_PONPY Zinc finger protein 239 - Pongo pygmaeus (Orangutan)
>Q95K52|ZN283_MACFA Zinc finger protein 283 - Macaca fascicularis (Crab eating macaque) (Cynomolgus monkey)
>Q9GZX5|ZN350_HUMAN Zinc finger protein 350 - Homo sapiens (Human)
>Q6DFC8|ZN395_XENLA Zinc finger protein 395 - Xenopus laevis (African clawed frog)
>Q9Y4E5|ZN451_HUMAN Zinc finger protein 451 - Homo sapiens (Human)
>Q6ZNH5|ZN497_HUMAN Zinc finger protein 497 - Homo sapiens (Human)
>Q8N782|ZN525_HUMAN Zinc finger protein 525 - Homo sapiens (Human)
>Q7Z398|ZN550_HUMAN Zinc finger protein 550 - Homo sapiens (Human)
>Q86YE8|ZN573_HUMAN Zinc finger protein 573 - Homo sapiens (Human)
>Q6ZSS3|ZN621_HUMAN Zinc finger protein 621 - Homo sapiens (Human)
>Q2M3X9|ZN674_HUMAN Zinc finger protein 674 - Homo sapiens (Human)
>Q9NV72|ZN701_HUMAN Zinc finger protein 701 - Homo sapiens (Human)
>P17021|ZNF17_HUMAN Zinc finger protein 17 - Homo sapiens (Human)
>P17036|ZNF3_HUMAN Zinc finger protein 3 - Homo sapiens (Human)
>Q05481|ZNF91_HUMAN Zinc finger protein 91 - Homo sapiens (Human)
>P18752|ZO72_XENLA Oocyte zinc finger protein XlCOF7.2 - Xenopus laevis (African clawed frog)
>O44219|ZW10_DROGR Centromere/kinetochore protein zw10 - Drosophila grimshawi (Fruit fly) (Idiomyia grimshawi)
>P38903|2A5D_YEAST Serine/threonine-protein phosphatase 2A 56 kDa regulatory subunit delta isoform - Saccharomyces cerevisiae (Baker's yeast)
>Q10428|2AD1_SCHPO Serine/threonine-protein phosphatase 2A 56 kDa regulatory subunit delta 1 isoform - Schizosaccharomyces pombe (Fission yeast)
>Q9E925|AANT_HDVTW Large delta antigen - Hepatitis delta virus (isolate TW2476) (HDV)
>P20945|ABAA_EMENI Regulatory protein abaA - Emericella nidulans (Aspergillus nidulans)
>Q694B8|ABC3G_LAGLA DNA dC->dU-editing enzyme APOBEC-3G - Lagothrix lagotricha (Common woolly monkey)
>Q9USY4|ABP2_SCHPO ARS-binding protein 2 - Schizosaccharomyces pombe (Fission yeast)
>O94805|ACL6B_HUMAN Actin-like protein 6B - Homo sapiens (Human)
>P78704|ACR2_NEUCR Acriflavine sensitivity control protein acr-2 - Neurospora crassa
>Q99541|ADFP_HUMAN Adipophilin - Homo sapiens (Human)
>P55197|AF10_HUMAN Protein AF-10 - Homo sapiens (Human)
>Q38838|AGL14_ARATH Agamous-like MADS-box protein AGL14 - Arabidopsis thaliana (Mouse-ear cress)
>Q43585|AG_TOBAC Floral homeotic protein AGAMOUS - Nicotiana tabacum (Common tobacco)
>P53178|ALG13_YEAST UDP-N-acetylglucosamine transferase subunit ALG13 - Saccharomyces cerevisiae (Baker's yeast)
>Q06157|AMDR_ASPOR Acetamidase regulatory protein - Aspergillus oryzae
>Q8HY67|AN32A_CANFA Acidic leucine-rich nuclear phosphoprotein 32 family member A - Canis familiaris (Dog)
>Q861Y1|ANGI_PYGAV Angiogenin precursor - Pygathrix avunculus (Tonkin snub-nosed monkey)
>Q9CR42|ANKR1_MOUSE Ankyrin repeat domain-containing protein 1 - Mus musculus (Mouse)
>Q6UB98|ANR12_HUMAN Ankyrin repeat domain-containing protein 12 - Homo sapiens (Human)
>O14727|APAF_HUMAN Apoptotic protease-activating factor 1 - Homo sapiens (Human)
>P78688|AREA_GIBFU Nitrogen regulatory protein areA - Gibberella fujikuroi (Bakanae and foot rot disease fungus) (Fusarium moniliforme)
>O76924|ARI2_DROME Protein ariadne-2 - Drosophila melanogaster (Fruit fly)
>P53946|ARP5_YEAST Actin-related protein 5 - Saccharomyces cerevisiae (Baker's yeast)
>Q05123|ARP9_YEAST Actin-like protein ARP9 - Saccharomyces cerevisiae (Baker's yeast)
>Q8VHS6|ASB15_MOUSE Ankyrin repeat and SOCS box protein 15 - Mus musculus (Mouse)
>P13825|ASP_PLAFS Aspartic acid-rich protein precursor - Plasmodium falciparum (isolate fcm17 / Senegal)
>O70191|ATF5_MOUSE Cyclic AMP-dependent transcription factor ATF-5 - Mus musculus (Mouse)
>P59054|AXUD1_MOUSE Axin-1 up-regulated gene 1 protein - Mus musculus (Mouse)
>Q9H503|BAFL_HUMAN Barrier-to-autointegration factor-like protein - Homo sapiens (Human)
>Q9BZE3|BARH1_HUMAN BarH-like 1 homeobox protein - Homo sapiens (Human)
>Q9UIF8|BAZ2B_HUMAN Bromodomain adjacent to zinc finger domain protein 2B - Homo sapiens (Human)
>Q9H6U6|BCAS3_HUMAN Breast carcinoma-amplified sequence 3 - Homo sapiens (Human)
>Q06338|BCP1_YEAST Protein BCP1 - Saccharomyces cerevisiae (Baker's yeast)
>Q9NWD9|BEX4_HUMAN Protein BEX4 - Homo sapiens (Human)
>Q75EZ2|BFR2_ASHGO Protein BFR2 - Ashbya gossypii (Yeast) (Eremothecium gossypii)
>Q9SW80|BLH2_ARATH BEL1-like homeodomain protein 2 - Arabidopsis thaliana (Mouse-ear cress)
>O60238|BNI3L_HUMAN BCL2/adenovirus E1B 19 kDa protein-interacting protein 3-like - Homo sapiens (Human)
>P53348|BTG1_BOVIN Protein BTG1 - Bos taurus (Bovine)
>Q04347|BUD22_YEAST Bud site selection protein 22 - Saccharomyces cerevisiae (Baker's yeast)
>Q9Y7W4|BUR1_CANAL Serine/threonine-protein kinase BUR1 - Candida albicans (Yeast)
>Q9Y6J0|CABIN_HUMAN Calcineurin-binding protein cabin-1 - Homo sapiens (Human)
>Q8TD86|CALL6_HUMAN Calmodulin-like protein 6 - Homo sapiens (Human)
>Q39081|CAL_ARATH Transcription factor CAULIFLOWER - Arabidopsis thaliana (Mouse-ear cress)
>P55215|CASP2_RAT Caspase-2 precursor - Rattus norvegicus (Rat)
>P55306|CATA_SCHPO Catalase - Schizosaccharomyces pombe (Fission yeast)
>Q91WT9|CBS_MOUSE Cystathionine beta-synthase - Mus musculus (Mouse)
>Q9FVX0|CCA12_ARATH Cyclin-A1-2 - Arabidopsis thaliana (Mouse-ear cress)
>P42753|CCD31_ARATH Cyclin-D3-1 - Arabidopsis thaliana (Mouse-ear cress)
>P04962|CCNA_SPISO G2/mitotic-specific cyclin-A - Spisula solidissima (Atlantic surf-clam)
>O96020|CCNE2_HUMAN G1/S-specific cyclin-E2 - Homo sapiens (Human)
>Q3TZI6|CCNJ_MOUSE Cyclin-J - Mus musculus (Mouse)
>Q8IZL9|CCRK_HUMAN Cell cycle-related kinase - Homo sapiens (Human)
>Q96GN5|CDA7L_HUMAN Cell division cycle-associated 7-like protein - Homo sapiens (Human)
>P14724|CDC26_YEAST Anaphase-promoting complex subunit CDC26 - Saccharomyces cerevisiae (Baker's yeast)
>Q12018|CDC53_YEAST Cell division control protein 53 - Saccharomyces cerevisiae (Baker's yeast)
>Q03147|CDK7_MOUSE Cell division protein kinase 7 - Mus musculus (Mouse)
>Q60439|CDN1B_CRIGR Cyclin-dependent kinase inhibitor 1B - Cricetulus griseus (Chinese hamster)
>Q9DEB6|CDX1_CHICK Homeobox protein CDX-1 - Gallus gallus (Chicken)
>Q3T0B9|CEBPG_BOVIN CCAAT/enhancer-binding protein gamma - Bos taurus (Bovine)
>Q90ZF9|CENPH_CHICK Centromere protein H - Gallus gallus (Chicken)
>Q9CZW2|CENPN_MOUSE Centromere protein N - Mus musculus (Mouse)
>Q2Z1W2|CENPU_CHICK Centromere protein U - Gallus gallus (Chicken)
>Q94126|CES2_CAEEL Cell death specification protein 2 - Caenorhabditis elegans
>Q0UUE2|CFT1_PHANO Protein CFT1 - Phaeosphaeria nodorum (Septoria nodorum)
>O14647|CHD2_HUMAN Chromodomain-helicase-DNA-binding protein 2 - Homo sapiens (Human)
>Q810L3|CHFR_MOUSE E3 ubiquitin-protein ligase CHFR - Mus musculus (Mouse)
>Q9U1Y5|CHK2_CAEEL Serine/threonine-protein kinase chk-2 - Caenorhabditis elegans
>Q01649|CIK1_YEAST Spindle pole body-associated protein CIK1 - Saccharomyces cerevisiae (Baker's yeast)
>Q8R2N2|CIR1A_MOUSE Cirhin - Mus musculus (Mouse)
>Q0VCT9|CITE2_BOVIN Cbp/p300-interacting transactivator 2 - Bos taurus (Bovine)
>P19538|CI_DROME Protein cubitus interruptus - Drosophila melanogaster (Fruit fly)
>Q9Z1Q5|CLIC1_MOUSE Chloride intracellular channel protein 1 - Mus musculus (Mouse)
>Q9Y6Z7|COL10_HUMAN Collectin-10 precursor - Homo sapiens (Human)
>Q8LG76|COL6_ARATH Zinc finger protein CONSTANS-LIKE 6 - Arabidopsis thaliana (Mouse-ear cress)
>P56721|COLL_DROME Transcription factor collier - Drosophila melanogaster (Fruit fly)
>P24468|COT2_HUMAN COUP transcription factor 2 - Homo sapiens (Human)
>Q9SUE3|CRF4_ARATH Ethylene-responsive transcription factor CYTOKININ RESPONSE FACTOR 4 - Arabidopsis thaliana (Mouse-ear cress)
>Q91YQ3|CSDC2_MOUSE Cold shock domain-containing protein C2 - Mus musculus (Mouse)
>P08181|CSK2A_DROME Casein kinase II subunit alpha - Drosophila melanogaster (Fruit fly)
>Q6BMQ3|CSN5_DEBHA COP9 signalosome complex subunit 5 - Debaryomyces hansenii (Yeast) (Torulaspora hansenii)
>P50461|CSRP3_HUMAN Cysteine and glycine-rich protein 3 - Homo sapiens (Human)
>P58465|CTDSL_MOUSE CTD small phosphatase-like protein - Mus musculus (Mouse)
>P47050|CUL8_YEAST Cullin-8 - Saccharomyces cerevisiae (Baker's yeast)
>Q6BWB8|CWC21_DEBHA Pre-mRNA-splicing factor CWC21 - Debaryomyces hansenii (Yeast) (Torulaspora hansenii)
>Q6BYU0|CWC24_DEBHA Pre-mRNA-splicing factor CWC24 - Debaryomyces hansenii (Yeast) (Torulaspora hansenii)
>Q52F10|CWC26_MAGGR Pre-mRNA-splicing factor CWC26 - Magnaporthe grisea (Rice blast fungus) (Pyricularia grisea)
>O94508|CWF11_SCHPO Cell cycle control protein cwf11 - Schizosaccharomyces pombe (Fission yeast)
>P28875|CZF1_CANAL Zinc finger protein 1 - Candida albicans (Yeast)
>O35613|DAXX_MOUSE Death domain-associated protein 6 - Mus musculus (Mouse)
>Q4IF76|DBP2_GIBZE ATP-dependent RNA helicase DBP2 - Gibberella zeae (Fusarium graminearum)
>Q4IJH1|DBP3_GIBZE ATP-dependent RNA helicase DBP3 - Gibberella zeae (Fusarium graminearum)
>Q4IAS1|DBP4_GIBZE ATP-dependent RNA helicase DBP4 - Gibberella zeae (Fusarium graminearum)
>Q5AVM1|DBP5_EMENI ATP-dependent RNA helicase dbp5 - Emericella nidulans (Aspergillus nidulans)
>O61305|DBP80_DROME DEAD-box helicase Dbp80 - Drosophila melanogaster (Fruit fly)
>P52950|DBX1_MOUSE Homeobox protein DBX1 - Mus musculus (Mouse)
>Q9CYC6|DCP2_MOUSE mRNA-decapping enzyme 2 - Mus musculus (Mouse)
>Q9BQ39|DDX50_HUMAN ATP-dependent RNA helicase DDX50 - Homo sapiens (Human)
>Q8WYQ5|DGCR8_HUMAN Protein DGCR8 - Homo sapiens (Human)
>Q03373|DIG2_YEAST Down-regulator of invasive growth 2 - Saccharomyces cerevisiae (Baker's yeast)
>P70397|DLX6_MOUSE Homeobox protein DLX-6 - Mus musculus (Mouse)
>P03265|DNB2_ADE05 Early E2A DNA-binding protein - Human adenovirus 5 (HAdV-5)
>Q9SVC5|DOF35_ARATH Dof zinc finger protein DOF3.5 - Arabidopsis thaliana (Mouse-ear cress)
>Q6FXJ8|DPB3_CANGA DNA polymerase epsilon subunit C - Candida glabrata (Yeast) (Torulopsis glabrata)
>O93610|DPOD2_XENLA DNA polymerase subunit delta-2 - Xenopus laevis (African clawed frog)
>Q4WXH8|DPOE_ASPFU DNA polymerase epsilon catalytic subunit A - Aspergillus fumigatus (Sartorya fumigata)
>P61876|DPOL_PYRWO DNA polymerase - Pyrococcus woesei
>P48510|DSK2_YEAST Ubiquitin domain-containing protein DSK2 - Saccharomyces cerevisiae (Baker's yeast)
>P38737|ECM29_YEAST Proteasome component ECM29 - Saccharomyces cerevisiae (Baker's yeast)
>Q6C668|ECO1_YARLI N-acetyltransferase ECO1 - Yarrowia lipolytica (Candida lipolytica)
>P69736|EDF1_RAT Endothelial differentiation-related factor 1 - Rattus norvegicus (Rat)
>Q9CA27|EF118_ARATH Ethylene-responsive transcription factor ERF118 - Arabidopsis thaliana (Mouse-ear cress)
>P62631|EF1A2_MOUSE Elongation factor 1-alpha 2 - Mus musculus (Mouse)
>P41158|ELK4_MOUSE ETS domain-containing protein Elk-4 - Mus musculus (Mouse)
>Q02908|ELP3_YEAST Elongator complex protein 3 - Saccharomyces cerevisiae (Baker's yeast)
>P18491|EMC_DROME Protein extra-macrochaetae - Drosophila melanogaster (Fruit fly)
>Q9FJ90|ERF25_ARATH Ethylene-responsive transcription factor ERF025 - Arabidopsis thaliana (Mouse-ear cress)
>P81270|ERG_MOUSE Transcriptional regulator ERG - Mus musculus (Mouse)
>Q5KM33|ESA1_CRYNE Histone acetyltransferase ESA1 - Cryptococcus neoformans (Filobasidiella neoformans)
>Q26458|ESC_DROVI Polycomb protein esc - Drosophila virilis (Fruit fly)
>Q03018|ESP1_YEAST Separin - Saccharomyces cerevisiae (Baker's yeast)
>O42132|ESR1_PAGMA Estrogen receptor - Pagrus major (Red sea bream) (Chrysophrys major)
>O95571|ETHE1_HUMAN ETHE1 protein, mitochondrial precursor - Homo sapiens (Human)
>P41162|ETV3_HUMAN ETS translocation variant 3 - Homo sapiens (Human)
>Q9CRA8|EXOS5_MOUSE Exosome complex exonuclease RRP46 - Mus musculus (Mouse)
>Q9WTJ8|FA50B_MOUSE Protein FAM50B - Mus musculus (Mouse)
>Q90Z80|FBX5A_XENLA F-box only protein 5-A - Xenopus laevis (African clawed frog)
>P61150|FGF12_RAT Fibroblast growth factor 12 - Rattus norvegicus (Rat)
>Q00688|FKBP3_HUMAN FK506-binding protein 3 - Homo sapiens (Human)
>O28192|FLPA_ARCFU Fibrillarin-like rRNA/tRNA 2'-O-methyltransferase - Archaeoglobus fulgidus
>Q971W2|FLPA_SULTO Fibrillarin-like rRNA/tRNA 2'-O-methyltransferase - Sulfolobus tokodaii
>Q05860|FMN1_MOUSE Formin-1 - Mus musculus (Mouse)
>Q8HZP6|FOS_FELCA Proto-oncogene protein c-fos - Felis silvestris catus (Cat)
>O42097|FOXA2_ORYLA Hepatocyte nuclear factor 3-beta - Oryzias latipes (Medaka fish) (Japanese ricefish)
>Q90WN4|FOXD2_XENLA Forkhead box protein D2 - Xenopus laevis (African clawed frog)
>O43524|FOXO3_HUMAN Forkhead box protein O3 - Homo sapiens (Human)
>Q6PIV2|FOXR1_HUMAN Forkhead box protein R1 - Homo sapiens (Human)
>P16892|FUS3_YEAST Mitogen-activated protein kinase FUS3 - Saccharomyces cerevisiae (Baker's yeast)
>Q9PT68|FXD5B_XENLA Forkhead box protein D5-B - Xenopus laevis (African clawed frog)
>Q6C4R3|FYV7_YARLI Protein FYV7 - Yarrowia lipolytica (Candida lipolytica)
>P23767|GAT1A_XENLA GATA-binding factor 1-A - Xenopus laevis (African clawed frog)
>P23769|GATA2_HUMAN Endothelial transcription factor GATA-2 - Homo sapiens (Human)
>P49115|GCR_CAVPO Glucocorticoid receptor - Cavia porcellus (Guinea pig)
>Q9NDH7|GLY2_CAEEL Alpha-1,6-mannosylglycoprotein 6-beta-N-acetylglucosaminyltransferase - Caenorhabditis elegans
>Q920G9|GMCL1_MOUSE Germ cell-less protein-like 1 - Mus musculus (Mouse)
>P21696|GPD1_SCHPO Glycerol-3-phosphate dehydrogenase [NAD+] 1 - Schizosaccharomyces pombe (Fission yeast)
>P11032|GRAA_MOUSE Granzyme A precursor - Mus musculus (Mouse)
>Q6BQV7|GRC3_DEBHA Protein GRC3 - Debaryomyces hansenii (Yeast) (Torulaspora hansenii)
>Q12068|GRE2_YEAST NADPH-dependent methylglyoxal reductase GRE2 - Saccharomyces cerevisiae (Baker's yeast)
>P43274|H14_MOUSE Histone H1.4 - Mus musculus (Mouse)
>P17268|H1_DROHY Histone H1 - Drosophila hydei (Fruit fly)
>P82897|H2A_OLILU Histone H2A - Olisthodiscus luteus (Heterosigma akashiwo)
>P81903|H2B1_ICTPU Histone H2B 1 - Ictalurus punctatus (Channel catfish)
>P07794|H2BL1_PSAMI Late histone H2B.2.1 - Psammechinus miliaris (Sand sea urchin)
>Q5RCC9|H33_PONPY Histone H3.3 - Pongo pygmaeus (Orangutan)
>P02301|H3L_MOUSE Histone H3-like - Mus musculus (Mouse)
>Q9FYH1|HAC2_ARATH Histone acetyltransferase HAC2 - Arabidopsis thaliana (Mouse-ear cress)
>Q90690|HAND2_CHICK Heart- and neural crest derivatives-expressed protein 2 - Gallus gallus (Chicken)
>P79007|HAP5_SCHPO Transcriptional activator hap5 - Schizosaccharomyces pombe (Fission yeast)
>Q4IEK8|HAS1_GIBZE ATP-dependent RNA helicase HAS1 - Gibberella zeae (Fusarium graminearum)
>Q8LPU4|HAT1_MAIZE Histone acetyltransferase type B catalytic subunit - Zea mays (Maize)
>P46603|HAT9_ARATH Homeobox-leucine zipper protein HAT9 - Arabidopsis thaliana (Mouse-ear cress)
>P56518|HDAC1_STRPU Histone deacetylase 1 - Strongylocentrotus purpuratus (Purple sea urchin)
>Q9BXL5|HEMGN_HUMAN Hemogen - Homo sapiens (Human)
>Q9UBX0|HESX1_HUMAN Homeobox expressed in ES cells 1 - Homo sapiens (Human)
>Q9LUH8|HFA6B_ARATH Heat stress transcription factor A-6b - Arabidopsis thaliana (Mouse-ear cress)
>Q90850|HIC1_CHICK Hypermethylated in cancer 1 protein - Gallus gallus (Chicken)
>O59836|HIM1_SCHPO Hsk1-interacting molecule 1 - Schizosaccharomyces pombe (Fission yeast)
>P32479|HIR1_YEAST Protein HIR1 - Saccharomyces cerevisiae (Baker's yeast)
>Q9BW71|HIRP3_HUMAN HIRA-interacting protein 3 - Homo sapiens (Human)
>Q10184|HIS4_SCHPO 1-(5-phosphoribosyl)-5-[(5-phosphoribosylamino)methylideneamino] imidazole-4-carboxamide isomerase - Schizosaccharomyces pombe (Fis
>O94303|HIS5_SCHPO Imidazole glycerol phosphate synthase hisHF - Schizosaccharomyces pombe (Fission yeast)
>P34555|HLH4_CAEEL Helix-loop-helix protein 4 - Caenorhabditis elegans
>P41935|HM10_CAEEL Homeobox protein ceh-10 - Caenorhabditis elegans
>Q22909|HM30_CAEEL Homeobox protein ceh-30 - Caenorhabditis elegans
>Q04896|HME1A_DANRE Homeobox protein engrailed-1a - Danio rerio (Zebrafish) (Brachydanio rerio)
>P31534|HMEN_LAMPL Homeobox protein engrailed-like - Lampetra planeri (Brook lamprey)
>P40673|HMGB2_BOVIN High mobility group protein B2 - Bos taurus (Bovine)
>P40621|HMGL_WHEAT HMG1/2-like protein - Triticum aestivum (Wheat)
>P22449|HNF4A_RAT Hepatocyte nuclear factor 4-alpha - Rattus norvegicus (Rat)
>P52597|HNRPF_HUMAN Heterogeneous nuclear ribonucleoprotein F - Homo sapiens (Human)
>Q04178|HPRT_YEAST Hypoxanthine-guanine phosphoribosyltransferase - Saccharomyces cerevisiae (Baker's yeast)
>O14139|HRP3_SCHPO Chromodomain helicase hrp3 - Schizosaccharomyces pombe (Fission yeast)
>Q00613|HSF1_HUMAN Heat shock factor protein 1 - Homo sapiens (Human)
>Q96JZ2|HSH2D_HUMAN Hematopoietic SH2 domain-containing protein - Homo sapiens (Human)
>P83211|HSP1_MURBR Sperm protamine P1 precursor - Murex brandaris (Purple dye murex)
>P68038|HSP1_SHEEP Sperm protamine-P1 - Ovis aries (Sheep)
>O96772|HSP70_ENCCU Mitochondrial-type heat shock protein 70 - Encephalitozoon cuniculi
>O46258|HUNB_DROSO Protein hunchback - Drosophila soonae (Fruit fly)
>Q1KL12|HXA3A_FUGRU Homeobox protein Hox-A3a - Fugu rubripes (Japanese pufferfish) (Takifugu rubripes)
>Q5YLH5|HXA6_CHICK Homeobox protein Hox-A6 - Gallus gallus (Chicken)
>Q9DDU0|HXABA_DANRE Homeobox protein Hox-A11a - Danio rerio (Zebrafish) (Brachydanio rerio)
>P31256|HXB6_XENLA Homeobox protein Hox-B6 - Xenopus laevis (African clawed frog)
>O43248|HXC11_HUMAN Homeobox protein Hox-C11 - Homo sapiens (Human)
>Q9YH13|HXC8_CHICK Homeobox protein Hox-C8 - Gallus gallus (Chicken)
>Q5EU40|HXD12_CARPS Homeobox protein Hox-D12 - Carollia perspicillata (Seba's short-tailed bat)
>Q38822|IAA3_ARATH Auxin-responsive protein IAA3 - Arabidopsis thaliana (Mouse-ear cress)
>Q9UKT9|IKZF3_HUMAN Zinc finger protein Aiolos - Homo sapiens (Human)
>Q71VM4|IMA1A_ORYSJ Importin subunit alpha-1a - Oryza sativa subsp. japonica (Rice)
>P01326|INS2_MOUSE Insulin-2 precursor [Contains: Insulin-2 B chain; Insulin-2 A chain] - Mus musculus (Mouse)
>Q5ZIH0|INT11_CHICK Integrator complex subunit 11 - Gallus gallus (Chicken)
>Q5RE70|INT3_PONPY Integrator complex subunit 3 - Pongo pygmaeus (Orangutan)
>Q5PXE9|IPPK_RAT Inositol-pentakisphosphate 2-kinase - Rattus norvegicus (Rat)
>Q15306|IRF4_HUMAN Interferon regulatory factor 4 - Homo sapiens (Human)
>Q6BU51|ISY1_DEBHA Pre-mRNA-splicing factor ISY1 - Debaryomyces hansenii (Yeast) (Torulaspora hansenii)
>Q5AAR0|IWS1_CANAL Transcription factor IWS1 - Candida albicans (Yeast)
>Q803A0|JADE1_DANRE Protein Jade-1 - Danio rerio (Zebrafish) (Brachydanio rerio)
>Q60976|JERKY_MOUSE Jerky protein - Mus musculus (Mouse)
>O65155|KELP_ARATH RNA polymerase II transcriptional coactivator KELP - Arabidopsis thaliana (Mouse-ear cress)
>Q9JLP1|KHDR3_RAT KH domain-containing, RNA-binding, signal transduction-associated protein 3 - Rattus norvegicus (Rat)
>Q9UIH9|KLF15_HUMAN Krueppel-like factor 15 - Homo sapiens (Human)
>P56668|KNX11_MAIZE Homeobox protein knotted-1-like 11 - Zea mays (Maize)
>Q9W7E8|KOZA_XENLA Homeobox protein koza - Xenopus laevis (African clawed frog)
>Q9Y664|KPTN_HUMAN Kaptin - Homo sapiens (Human)
>Q5F3L1|KS6A5_CHICK Ribosomal protein S6 kinase alpha-5 - Gallus gallus (Chicken)
>P38691|KSP1_YEAST Serine/threonine-protein kinase KSP1 - Saccharomyces cerevisiae (Baker's yeast)
>P42166|LAP2A_HUMAN Lamina-associated polypeptide 2 isoform alpha - Homo sapiens (Human)
>P84551|LBXCO_RAT Ladybird homeobox corepressor 1 - Rattus norvegicus (Rat)
>Q1EQW7|LDB2_XENLA LIM domain-binding protein 2 - Xenopus laevis (African clawed frog)
>Q68G74|LHX8_HUMAN LIM/homeobox protein Lhx8 - Homo sapiens (Human)
>Q8BUV6|LSM11_MOUSE U7 snRNA-associated Sm-like protein LSm11 - Mus musculus (Mouse)
>P40070|LSM4_YEAST U6 snRNA-associated Sm-like protein LSm4 - Saccharomyces cerevisiae (Baker's yeast)
>Q08288|LYAR_MOUSE Cell growth-regulating nucleolar protein - Mus musculus (Mouse)
>Q2QW53|MAD13_ORYSJ MADS-box transcription factor 13 - Oryza sativa subsp. japonica (Rice)
>Q9XFH3|MAD2_MAIZE Mitotic spindle checkpoint protein MAD2 - Zea mays (Maize)
>Q9P6J3|MALT_SCHPO Alpha-glucosidase - Schizosaccharomyces pombe (Fission yeast)
>O42781|MAPK2_PNECA Mitogen-activated protein kinase 2 - Pneumocystis carinii
>Q9HG12|MATA1_KLULA Mating-type protein A1 - Kluyveromyces lactis (Yeast) (Candida sphaerica)
>P52162|MAX_CHICK Protein max - Gallus gallus (Chicken)
>O74880|MCES_SCHPO mRNA cap guanine-N7 methyltransferase - Schizosaccharomyces pombe (Fission yeast)
>Q28CM3|MCM6M_XENTR Maternal DNA replication licensing factor mcm6 - Xenopus tropicalis (Western clawed frog) (Silurana tropicalis)
>Q71F56|MD13L_HUMAN Mediator of RNA polymerase II transcription subunit 13-like - Homo sapiens (Human)
>Q1DXC2|MED21_COCIM Mediator of RNA polymerase II transcription subunit 21 - Coccidioides immitis
>Q9HED8|MED6_NEUCR Mediator of RNA polymerase II transcription subunit 6 - Neurospora crassa
>Q6CP69|MED7_KLULA Mediator of RNA polymerase II transcription subunit 7 - Kluyveromyces lactis (Yeast) (Candida sphaerica)
>O13606|MEI4_SCHPO Meiosis-specific transcription factor mei4 - Schizosaccharomyces pombe (Fission yeast)
>P41005|MES1_SCHPO Protein mes1 - Schizosaccharomyces pombe (Fission yeast)
>P49028|MGN_DROME Protein mago nashi - Drosophila melanogaster (Fruit fly)
>O94643|MIS17_SCHPO Kinetochore protein mis17 - Schizosaccharomyces pombe (Fission yeast)
>P49186|MK09_RAT Mitogen-activated protein kinase 9 - Rattus norvegicus (Rat)
>P59759|MKL2_MOUSE MKL/myocardin-like protein 2 - Mus musculus (Mouse)
>Q9BYG8|MLZE_HUMAN Melanoma-derived leucine zipper-containing extranuclear factor - Homo sapiens (Human)
>Q8SPH9|MNDA_MACFA Myeloid cell nuclear differentiation antigen - Macaca fascicularis (Crab eating macaque) (Cynomolgus monkey)
>P50534|MSL2_DROME Protein male-specific lethal-2 - Drosophila melanogaster (Fruit fly)
>O02786|MSX1_BOVIN Homeobox protein MSX-1 - Bos taurus (Bovine)
>Q01704|MSXD_DANRE Homeobox protein MSH-D - Danio rerio (Zebrafish) (Brachydanio rerio)
>Q07243|MTF1_MOUSE Metal regulatory transcription factor 1 - Mus musculus (Mouse)
>Q06455|MTG8_HUMAN Protein CBFA2T1 - Homo sapiens (Human)
>P43641|MTMU_MYCSP Modification methylase MunI - Mycoplasma sp.
>Q3B8C8|MTND_XENLA 1,2-dihydroxy-3-keto-5-methylthiopentene dioxygenase - Xenopus laevis (African clawed frog)
>Q9UU84|MU170_SCHPO Meiotically up-regulated gene 170 protein - Schizosaccharomyces pombe (Fission yeast)
>P20025|MYB38_MAIZE Myb-related protein Zm38 - Zea mays (Maize)
>P15171|MYCB_XENLA Transcriptional regulator Myc-B - Xenopus laevis (African clawed frog)
>P01110|MYC_AVIMC Viral myc transforming protein - Avian myelocytomatosis virus MC29
>Q8WYB5|MYST4_HUMAN Histone acetyltransferase MYST4 - Homo sapiens (Human)
>Q84WP6|NAC43_ARATH NAC domain-containing protein 43 - Arabidopsis thaliana (Mouse-ear cress)
>P87147|NACA_SCHPO Nascent polypeptide-associated complex subunit alpha - Schizosaccharomyces pombe (Fission yeast)
>Q96P20|NALP3_HUMAN NACHT, LRR and PYD domains-containing protein 3 - Homo sapiens (Human)
>Q3UZ18|NARG2_MOUSE NMDA receptor-regulated protein 2 - Mus musculus (Mouse)
>Q6I7C0|NCAP_INCAA Nucleoprotein - Influenza C virus (strain C/Ann Arbor/1/1950)
>P40096|NCB1_YEAST Negative cofactor 2 complex subunit alpha - Saccharomyces cerevisiae (Baker's yeast)
>O13961|NDC1_SCHPO Nuclear envelope protein ndc1 - Schizosaccharomyces pombe (Fission yeast)
>P79765|NDF1_CHICK Neurogenic differentiation factor 1 - Gallus gallus (Chicken)
>O35942|NEK2_MOUSE Serine/threonine-protein kinase Nek2 - Mus musculus (Mouse)
>Q9Y6K9|NEMO_HUMAN NF-kappa-B essential modulator - Homo sapiens (Human)
>Q5EAD3|NFE2_BOVIN Transcription factor NF-E2 45 kDa subunit - Bos taurus (Bovine)
>Q67XJ2|NFYBA_ARATH Nuclear transcription factor Y subunit B-10 - Arabidopsis thaliana (Mouse-ear cress)
>O01929|NH153_CAEEL Nuclear hormone receptor family member nhr-153 - Caenorhabditis elegans
>O45436|NHR4_CAEEL Nuclear hormone receptor family member nhr-4 - Caenorhabditis elegans
>Q23489|NHR9_CAEEL Nuclear hormone receptor family member nhr-9 - Caenorhabditis elegans
>P11837|NIMA_EMENI G2-specific protein kinase nimA - Emericella nidulans (Aspergillus nidulans)
>Q91WE2|NIP30_MOUSE NEFA-interacting nuclear protein NIP30 - Mus musculus (Mouse)
>Q8N5F7|NKAP_HUMAN NF-kappa-B-activating protein - Homo sapiens (Human)
>O60393|NOBOX_HUMAN Homeobox protein NOBOX - Homo sapiens (Human)
>Q06512|NOC4_YEAST Nucleolar complex protein 4 - Saccharomyces cerevisiae (Baker's yeast)
>Q9U6A9|NOG1_TRYBB Nucleolar GTP-binding protein 1 - Trypanosoma brucei brucei
>Q9BSC4|NOL10_HUMAN Nucleolar protein 10 - Homo sapiens (Human)
>Q6XIP0|NOLA2_DROYA H/ACA ribonucleoprotein complex subunit 2-like protein - Drosophila yakuba (Fruit fly)
>O13741|NOP12_SCHPO Nucleolar protein 12 - Schizosaccharomyces pombe (Fission yeast)
>P25655|NOT1_YEAST General negative regulator of transcription subunit 1 - Saccharomyces cerevisiae (Baker's yeast)
>P55209|NP1L1_HUMAN Nucleosome assembly protein 1-like 1 - Homo sapiens (Human)
>Q99743|NPAS2_HUMAN Neuronal PAS domain-containing protein 2 - Homo sapiens (Human)
>P55094|NR2C2_RAT Nuclear receptor subfamily 2 group C member 2 - Rattus norvegicus (Rat)
>P51179|NR4A3_RAT Nuclear receptor subfamily 4 group A member 3 - Rattus norvegicus (Rat)
>Q02629|NU100_YEAST Nucleoporin NUP100/NSP100 - Saccharomyces cerevisiae (Baker's yeast)
>P78847|NU186_SCHPO Nucleoporin nup186 - Schizosaccharomyces pombe (Fission yeast)
>P80303|NUCB2_HUMAN Nucleobindin-2 precursor - Homo sapiens (Human)
>Q68FY1|NUP53_RAT Nucleoporin NUP53 - Rattus norvegicus (Rat)
>Q9XVS8|NXF2_CAEEL Nuclear RNA export factor 2 - Caenorhabditis elegans
>Q58DC8|ORC1_BOVIN Origin recognition complex subunit 1 - Bos taurus (Bovine)
>Q24169|ORC5_DROME Origin recognition complex subunit 5 - Drosophila melanogaster (Fruit fly)
>Q5XKR4|OTP_HUMAN Homeobox protein orthopedia - Homo sapiens (Human)
>P43558|OTU1_YEAST Ubiquitin thioesterase OTU1 - Saccharomyces cerevisiae (Baker's yeast)
>Q9W678|P53_BARBU Cellular tumor antigen p53 - Barbus barbus (Barbel)
>Q9TTA1|P53_TUPGB Cellular tumor antigen p53 - Tupaia glis belangeri (Common tree shrew)
>Q9DDY9|PAB2A_XENLA Polyadenylate-binding protein 2-A - Xenopus laevis (African clawed frog)
>Q52B93|PACC_MAGGR pH-response transcription factor pacC/RIM101 - Magnaporthe grisea (Rice blast fungus) (Pyricularia grisea)
>Q9Z183|PADI4_MOUSE Protein-arginine deiminase type-4 - Mus musculus (Mouse)
>Q9FK91|PARP3_ARATH Poly [ADP-ribose] polymerase 3 - Arabidopsis thaliana (Mouse-ear cress)
>P55166|PAX9_CHICK Paired box protein Pax-9 - Gallus gallus (Chicken)
>Q9GZY1|PBOV1_HUMAN Prostate and breast cancer overexpressed gene 1 protein - Homo sapiens (Human)
>P40426|PBX3_HUMAN Pre-B-cell leukemia transcription factor 3 - Homo sapiens (Human)
>P12383|PDR1_YEAST Transcription factor PDR1 - Saccharomyces cerevisiae (Baker's yeast)
>Q9PUQ1|PEA3_DANRE ETS domain-containing transcription factor PEA3 - Danio rerio (Zebrafish) (Brachydanio rerio)
>P91686|PER_DRONE Period circadian protein - Drosophila nebulosa (Fruit fly)
>P52553|PFD6_YEAST Prefoldin subunit 6 - Saccharomyces cerevisiae (Baker's yeast)
>Q6CP71|PFS2_KLULA Polyadenylation factor subunit 2 - Kluyveromyces lactis (Yeast) (Candida sphaerica)
>Q99623|PHB2_HUMAN Prohibitin-2 - Homo sapiens (Human)
>Q9QWH1|PHC2_MOUSE Polyhomeotic-like protein 2 - Mus musculus (Mouse)
>Q96QT6|PHF12_HUMAN PHD finger protein 12 - Homo sapiens (Human)
>Q1MTN3|PIC1_SCHPO Inner centromere protein-related protein pic1 - Schizosaccharomyces pombe (Fission yeast)
>Q8W2F3|PIF4_ARATH Phytochrome-interacting factor 4 - Arabidopsis thaliana (Mouse-ear cress)
>P34331|PLK1_CAEEL Serine/threonine-protein kinase plk-1 - Caenorhabditis elegans
>Q04383|PLM2_YEAST Transcription factor PLM2 - Saccharomyces cerevisiae (Baker's yeast)
>Q8NA58|PNDC1_HUMAN Poly(A)-specific ribonuclease PARN-like domain-containing protein 1 precursor - Homo sapiens (Human)
>Q6VEU3|PNO1_DANRE RNA-binding protein PNO1 - Danio rerio (Zebrafish) (Brachydanio rerio)
>P51023|PNT2_DROME ETS-like protein pointed, isoform P2 - Drosophila melanogaster (Fruit fly)
>P31360|PO3F2_MOUSE POU domain, class 3, transcription factor 2 - Mus musculus (Mouse)
>Q9BZV8|PO5L3_HUMAN POU domain, class 5, transcription factor 1-like protein 3 - Homo sapiens (Human)
>Q9P215|POGK_HUMAN Pogo transposable element with KRAB domain - Homo sapiens (Human)
>P23757|POXM_DROME Paired box pox-meso protein - Drosophila melanogaster (Fruit fly)
>Q74ZR2|PP4C_ASHGO Serine/threonine-protein phosphatase 4 catalytic subunit - Ashbya gossypii (Yeast) (Eremothecium gossypii)
>O35507|PPARA_CAVPO Peroxisome proliferator-activated receptor alpha - Cavia porcellus (Guinea pig)
>Q9XTA2|PPCE_BOVIN Prolyl endopeptidase - Bos taurus (Bovine)
>Q4WCM6|PPIH_ASPFU Peptidyl-prolyl cis-trans isomerase H - Aspergillus fumigatus (Sartorya fumigata)
>Q9D787|PPIL2_MOUSE Peptidyl-prolyl cis-trans isomerase-like 2 - Mus musculus (Mouse)
>O60828|PQBP1_HUMAN Polyglutamine-binding protein 1 - Homo sapiens (Human)
>Q8BZ97|PRDM8_MOUSE PR domain zinc finger protein 8 - Mus musculus (Mouse)
>Q9WUQ2|PREB_MOUSE Prolactin regulatory element-binding protein - Mus musculus (Mouse)
>P48786|PRH_PETCR Pathogenesis-related homeodomain protein - Petroselinum crispum (Parsley) (Petroselinum hortense)
>Q0UWC8|PRP28_PHANO Pre-mRNA-splicing ATP-dependent RNA helicase PRP28 - Phaeosphaeria nodorum (Septoria nodorum)
>Q6CKE8|PRP46_KLULA Pre-mRNA-splicing factor PRP46 - Kluyveromyces lactis (Yeast) (Candida sphaerica)
>Q922U1|PRPF3_MOUSE U4/U6 small nuclear ribonucleoprotein Prp3 - Mus musculus (Mouse)
>Q12310|PRR2_YEAST Serine/threonine-protein kinase PRR2 - Saccharomyces cerevisiae (Baker's yeast)
>P40301|PSA2_DROME Proteasome subunit alpha type-2 - Drosophila melanogaster (Fruit fly)
>P34119|PSA4_DICDI Proteasome subunit alpha type-4 - Dictyostelium discoideum (Slime mold)
>Q29384|PSB4_PIG Proteasome subunit beta type-4 precursor - Sus scrofa (Pig)
>Q9CZ15|PSF1_MOUSE DNA replication complex GINS protein PSF1 - Mus musculus (Mouse)
>Q8TX03|PSMR_METKA Proteasome-activating nucleotidase - Methanopyrus kandleri
>P29461|PTP2_YEAST Tyrosine-protein phosphatase 2 - Saccharomyces cerevisiae (Baker's yeast)
>Q9UUB4|PUR7_SCHPO Phosphoribosylaminoimidazole-succinocarboxamide synthase - Schizosaccharomyces pombe (Fission yeast)
>P53167|PUS2_YEAST tRNA pseudouridine synthase 2 - Saccharomyces cerevisiae (Baker's yeast)
>P79064|RAD31_SCHPO DNA damage tolerance protein rad31 - Schizosaccharomyces pombe (Fission yeast)
>Q96S59|RANB9_HUMAN Ran-binding protein 9 - Homo sapiens (Human)
>P62828|RAN_RAT GTP-binding nuclear protein Ran - Rattus norvegicus (Rat)
>P82280|RAP28_ARATH Ethylene-responsive transcription factor RELATED TO APETALA2 8 - Arabidopsis thaliana (Mouse-ear cress)
>Q02833|RASF7_HUMAN Ras association domain-containing protein 7 - Homo sapiens (Human)
>Q9ZWM9|RAV1_ARATH Ethylene-responsive transcription factor RELATED TO ABI3/VP1 1 - Arabidopsis thaliana (Mouse-ear cress)
>Q9C6P5|RAVL2_ARATH RAV1-like ethylene-responsive transcription factor At1g50680 - Arabidopsis thaliana (Mouse-ear cress)
>Q00312|RBF1_CANAL Transcription factor RBF1 - Candida albicans (Yeast)
>Q5ZM16|RBM22_CHICK Pre-mRNA-splicing factor RBM22 - Gallus gallus (Chicken)
>Q8VH51|RBM39_MOUSE RNA-binding protein 39 - Mus musculus (Mouse)
>Q940X7|RBX1A_ARATH RING-box protein 1a - Arabidopsis thaliana (Mouse-ear cress)
>P21827|RCC1_YEAST Regulator of chromosome condensation - Saccharomyces cerevisiae (Baker's yeast)
>O13862|RDP1_SCHPO Transcriptional activator protein rdp1 - Schizosaccharomyces pombe (Fission yeast)
>Q04864|REL_HUMAN C-Rel proto-oncogene protein - Homo sapiens (Human)
>Q13127|REST_HUMAN RE1-silencing transcription factor - Homo sapiens (Human)
>P20919|REV_EIAVY Protein Rev - Equine infectious anemia virus (strain Wyoming) (EIAV)
>P05870|REV_HV1RH Protein Rev - Human immunodeficiency virus type 1 (isolate RF/HAT3 group M subtype B) (HIV-1)
>Q76631|REV_HV2UC Protein Rev - Human immunodeficiency virus type 2 (isolate UC1 subtype B) (HIV-2)
>P53331|REXO1_YEAST RNA exonuclease 1 - Saccharomyces cerevisiae (Baker's yeast)
>P15927|RFA2_HUMAN Replication protein A 32 kDa subunit - Homo sapiens (Human)
>Q8X082|RFC5_NEUCR Replication factor C subunit 5 - Neurospora crassa
>Q8HWS3|RFXD1_HUMAN Regulatory factor X domain-containing protein 1 - Homo sapiens (Human)
>Q9C551|RH5_ARATH DEAD-box ATP-dependent RNA helicase 5 - Arabidopsis thaliana (Mouse-ear cress)
>P62745|RHOB_HUMAN Rho-related GTP-binding protein RhoB precursor - Homo sapiens (Human)
>Q2WG80|RIPP1_DANRE Protein ripply1 - Danio rerio (Zebrafish) (Brachydanio rerio)
>O94238|RL14_SCHPO 60S ribosomal protein L14 - Schizosaccharomyces pombe (Fission yeast)
>P57728|RL28B_SCHPO 60S ribosomal protein L28-B - Schizosaccharomyces pombe (Fission yeast)
>Q03195|RLI1_YEAST Translation initiation factor RLI1 - Saccharomyces cerevisiae (Baker's yeast)
>Q5AM44|RNA14_CANAL mRNA 3'-end-processing protein RNA14 - Candida albicans (Yeast)
>P07909|ROA1_DROME Heterogeneous nuclear ribonucleoprotein A1 - Drosophila melanogaster (Fruit fly)
>O54888|RPA2_RAT DNA-directed RNA polymerase I subunit RPA2 - Rattus norvegicus (Rat)
>P22139|RPAB5_YEAST DNA-directed RNA polymerases I, II, and III subunit RPABC5 - Saccharomyces cerevisiae (Baker's yeast)
>P04052|RPB1_DROME DNA-directed RNA polymerase II subunit RPB1 - Drosophila melanogaster (Fruit fly)
>Q9D7M8|RPB4_MOUSE DNA-directed RNA polymerase II subunit RPB4 - Mus musculus (Mouse)
>O14105|RPE_SCHPO Ribulose-phosphate 3-epimerase - Schizosaccharomyces pombe (Fission yeast)
>Q92565|RPGF5_HUMAN Rap guanine nucleotide exchange factor 5 - Homo sapiens (Human)
>Q02773|RPM2_YEAST Ribonuclease P protein component, mitochondrial precursor - Saccharomyces cerevisiae (Baker's yeast)
>Q8MA11|RPOC1_CHAGL DNA-directed RNA polymerase subunit beta' - Chaetosphaeridium globosum
>Q9MUS6|RPOC1_MESVI DNA-directed RNA polymerase subunit beta' - Mesostigma viride
>Q5L898|RPOC_BACFN DNA-directed RNA polymerase subunit beta' - Bacteroides fragilis (strain ATCC 25285 / NCTC 9343)
>P41185|RPOC_BUCAP DNA-directed RNA polymerase subunit beta' - Buchnera aphidicola subsp. Schizaphis graminum
>Q0RRS9|RPOC_FRAAA DNA-directed RNA polymerase subunit beta' - Frankia alni (strain ACN14a)
>Q38UQ3|RPOC_LACSS DNA-directed RNA polymerase subunit beta' - Lactobacillus sakei subsp. sakei (strain 23K)
>Q5ZZS2|RPOC_MYCH2 DNA-directed RNA polymerase subunit beta' - Mycoplasma hyopneumoniae (strain 232)
>Q3K3L1|RPOC_STRA1 DNA-directed RNA polymerase subunit beta' - Streptococcus agalactiae serotype Ia
>Q9KWU6|RPOC_THEAQ DNA-directed RNA polymerase subunit beta' - Thermus aquaticus
>P78345|RPP38_HUMAN Ribonuclease P protein subunit p38 - Homo sapiens (Human)
>P36070|RRN3_YEAST RNA polymerase I-specific transcription initiation factor RRN3 - Saccharomyces cerevisiae (Baker's yeast)
>Q9W261|RTF1_DROME RNA polymerase-associated protein Rtf1 - Drosophila melanogaster (Fruit fly)
>P09406|RU17_XENLA U1 small nuclear ribonucleoprotein 70 kDa - Xenopus laevis (African clawed frog)
>P39770|SALM_DROME Homeotic protein spalt-major - Drosophila melanogaster (Fruit fly)
>Q12765|SCRN1_HUMAN Secernin-1 - Homo sapiens (Human)
>Q6CL75|SEC31_KLULA Protein transport protein SEC31 - Kluyveromyces lactis (Yeast) (Candida sphaerica)
>Q02825|SEN54_YEAST tRNA-splicing endonuclease subunit SEN54 - Saccharomyces cerevisiae (Baker's yeast)
>Q18221|SET2_CAEEL Protein set-2 - Caenorhabditis elegans
>Q5AZY3|SET9_EMENI Histone-lysine N-methyltransferase set9 - Emericella nidulans (Aspergillus nidulans)
>Q8TBK2|SETD6_HUMAN SET domain-containing protein 6 - Homo sapiens (Human)
>Q9D554|SF3A3_MOUSE Splicing factor 3A subunit 3 - Mus musculus (Mouse)
>Q5ZML3|SFRS1_CHICK Splicing factor, arginine/serine-rich 1 - Gallus gallus (Chicken)
>Q9D0B0|SFRS9_MOUSE Splicing factor, arginine/serine-rich 9 - Mus musculus (Mouse)
>Q9P7A0|SGO1_SCHPO Shugoshin-1 - Schizosaccharomyces pombe (Fission yeast)
>O15266|SHOX_HUMAN Short stature homeobox protein - Homo sapiens (Human)
>Q03656|SKY1_YEAST Serine/threonine-protein kinase SKY1 - Saccharomyces cerevisiae (Baker's yeast)
>Q14493|SLBP_HUMAN Histone RNA hairpin-binding protein - Homo sapiens (Human)
>Q6CE80|SLD5_YARLI DNA replication complex GINS protein SLD5 - Yarrowia lipolytica (Candida lipolytica)
>Q5KND3|SLT11_CRYNE Pre-mRNA-splicing factor SLT11 - Cryptococcus neoformans (Filobasidiella neoformans)
>Q6BMK7|SLU7_DEBHA Pre-mRNA-splicing factor SLU7 - Debaryomyces hansenii (Yeast) (Torulaspora hansenii)
>Q9W6S8|SMN1_DANRE Survival motor neuron protein 1 - Danio rerio (Zebrafish) (Brachydanio rerio)
>Q6STE5|SMRD3_HUMAN SWI/SNF-related matrix-associated actin-dependent regulator of chromatin subfamily D member 3 - Homo sapiens (Human)
>Q9UTN6|SNF21_SCHPO SNF2 family ATP-dependent chromatin-remodeling factor snf21 - Schizosaccharomyces pombe (Fission yeast)
>Q96H20|SNF8_HUMAN Vacuolar-sorting protein SNF8 - Homo sapiens (Human)
>Q62189|SNRPA_MOUSE U1 small nuclear ribonucleoprotein A - Mus musculus (Mouse)
>Q12368|SNU23_YEAST 23 kDa U4/U6.U5 small nuclear ribonucleoprotein component - Saccharomyces cerevisiae (Baker's yeast)
>O74340|SOF1_SCHPO Protein sof1 - Schizosaccharomyces pombe (Fission yeast)
>Q6IUP1|SOLH1_MOUSE Spermatogenesis- and oogenesis-specific basic helix-loop-helix-containing protein 1 - Mus musculus (Mouse)
>P26675|SOS_DROME Protein son of sevenless - Drosophila melanogaster (Fruit fly)
>P40649|SOX12_XENLA SOX-12 protein - Xenopus laevis (African clawed frog)
>P54231|SOX2_SHEEP Transcription factor SOX-2 - Ovis aries (Sheep)
>Q503N2|SPC24_DANRE Kinetochore protein Spc24 - Danio rerio (Zebrafish) (Brachydanio rerio)
>Q12074|SPEE_YEAST Spermidine synthase - Saccharomyces cerevisiae (Baker's yeast)
>Q9NY87|SPNXC_HUMAN Sperm protein associated with the nucleus on the X chromosome C - Homo sapiens (Human)
>Q5R405|SPT5H_PONPY Transcription elongation factor SPT5 - Pongo pygmaeus (Orangutan)
>Q4HYQ4|SPT6_GIBZE Transcription elongation factor SPT6 - Gibberella zeae (Fusarium graminearum)
>P10080|SSBP1_YEAST Single-stranded nucleic acid-binding protein - Saccharomyces cerevisiae (Baker's yeast)
>Q9P7S3|SSR3_SCHPO SWI/SNF complex subunit ssr3 - Schizosaccharomyces pombe (Fission yeast)
>Q03497|STE20_YEAST Serine/threonine-protein kinase STE20 - Saccharomyces cerevisiae (Baker's yeast)
>P92189|STIL_DROME Protein stand still - Drosophila melanogaster (Fruit fly)
>Q7T0B0|STK40_XENLA Serine/threonine-protein kinase 40 - Xenopus laevis (African clawed frog)
>O97965|STP3_SHEEP Spermatid nuclear transition protein 3 - Ovis aries (Sheep)
>Q55WM6|STU1_CRYNE Protein STU1 - Cryptococcus neoformans (Filobasidiella neoformans)
>O94530|SUA5_SCHPO Protein sua5 - Schizosaccharomyces pombe (Fission yeast)
>Q07478|SUB2_YEAST ATP-dependent RNA helicase SUB2 - Saccharomyces cerevisiae (Baker's yeast)
>Q00737|SUDA_EMENI Chromosome segregation protein sudA - Emericella nidulans (Aspergillus nidulans)
>O43078|SUR2_SCHPO Protein sur2 - Schizosaccharomyces pombe (Fission yeast)
>O60137|SWD2_SCHPO Set1 complex component swd2 - Schizosaccharomyces pombe (Fission yeast)
>Q8IZU3|SYCP3_HUMAN Synaptonemal complex protein 3 - Homo sapiens (Human)
>O94416|T2FA_SCHPO Transcription initiation factor IIF subunit alpha - Schizosaccharomyces pombe (Fission yeast)
>O75410|TACC1_HUMAN Transforming acidic coiled-coil-containing protein 1 - Homo sapiens (Human)
>P49905|TAF12_DROME Transcription initiation factor TFIID subunit 12 - Drosophila melanogaster (Fruit fly)
>O14261|TAF1_SCHPO Taz1-interacting factor 1 - Schizosaccharomyces pombe (Fission yeast)
>Q63801|TAF6_RAT Transcription initiation factor TFIID subunit 6 - Rattus norvegicus (Rat)
>Q16594|TAF9_HUMAN Transcription initiation factor TFIID subunit 9 - Homo sapiens (Human)
>P19564|TAT_BIV29 Protein Tat - Bovine immunodeficiency virus (strain R29) (BIV) (Bovine immunodeficiency-like virus)
>P20893|TAT_HV1OY Protein Tat - Human immunodeficiency virus type 1 (isolate OYI group M subtype B) (HIV-1)
>P20880|TAT_HV2ST Protein Tat - Human immunodeficiency virus type 2 (isolate ST subtype A) (HIV-2)
>Q60949|TBCD1_MOUSE TBC1 domain family member 1 - Mus musculus (Mouse)
>P32085|TBP_CAEEL TATA-box-binding protein - Caenorhabditis elegans
>Q8ZVR0|TBP_PYRAE TATA-box-binding protein - Pyrobaculum aerophilum
>Q5PQK8|TBRG1_RAT Transforming growth factor beta regulator 1 - Rattus norvegicus (Rat)
>Q9CZY2|TCAL8_MOUSE Transcription elongation factor A protein-like 8 - Mus musculus (Mouse)
>Q9BQ70|TCF25_HUMAN Transcription factor 25 - Homo sapiens (Human)
>Q13428|TCOF_HUMAN Treacle protein - Homo sapiens (Human)
>P16458|TEBB_OXYNO Telomere-binding protein subunit beta - Oxytricha nova
>Q96S53|TESK2_HUMAN Dual specificity testis-specific protein kinase 2 - Homo sapiens (Human)
>Q8IUE1|TF2LX_HUMAN Homeobox protein TGIF2LX - Homo sapiens (Human)
>Q9UKN8|TF3C4_HUMAN General transcription factor 3C polypeptide 4 - Homo sapiens (Human)
>P33339|TFC4_YEAST Transcription factor tau 131 kDa subunit - Saccharomyces cerevisiae (Baker's yeast)
>Q14188|TFDP2_HUMAN Transcription factor Dp-2 - Homo sapiens (Human)
>Q39237|TGA1_ARATH Transcription factor TGA1 - Arabidopsis thaliana (Mouse-ear cress)
>P04143|THRSP_RAT Thyroid hormone-inducible hepatic protein - Rattus norvegicus (Rat)
>Q90679|THYN1_CHICK Thymocyte nuclear protein 1 - Gallus gallus (Chicken)
>P52912|TIA1_MOUSE Nucleolysin TIA-1 - Mus musculus (Mouse)
>Q64127|TIF1A_MOUSE Transcription intermediary factor 1-alpha - Mus musculus (Mouse)
>Q6NT04|TIGD7_HUMAN Tigger transposable element-derived protein 7 - Homo sapiens (Human)
>O55047|TLK2_MOUSE Serine/threonine-protein kinase tousled-like 2 - Mus musculus (Mouse)
>Q4R8W3|TNAP3_MACFA Tumor necrosis factor, alpha-induced protein 3 - Macaca fascicularis (Crab eating macaque) (Cynomolgus monkey)
>Q59H18|TNI3K_HUMAN Serine/threonine-protein kinase TNNI3K - Homo sapiens (Human)
>Q8BFY9|TNPO1_MOUSE Transportin-1 - Mus musculus (Mouse)
>O42130|TOP2A_CHICK DNA topoisomerase 2-alpha - Gallus gallus (Chicken)
>P41001|TOP2_PLAFK DNA topoisomerase 2 - Plasmodium falciparum (isolate K1 / Thailand)
>Q91836|TRBP_XENLA Double-stranded RNA-binding protein A - Xenopus laevis (African clawed frog)
>Q8C006|TRI35_MOUSE Tripartite motif-containing protein 35 - Mus musculus (Mouse)
>Q59Q39|TRM10_CANAL tRNA - Candida albicans (Yeast)
>Q755M8|TRM61_ASHGO tRNA - Ashbya gossypii (Yeast) (Eremothecium gossypii)
>Q03774|TRM82_YEAST tRNA - Saccharomyces cerevisiae (Baker's yeast)
>P07285|TRPD_YEAST Anthranilate phosphoribosyltransferase - Saccharomyces cerevisiae (Baker's yeast)
>Q24761|TRSF_DROVI Female-specific protein transformer - Drosophila virilis (Fruit fly)
>Q5R5G8|TSYL1_PONPY Testis-specific Y-encoded-like protein 1 - Pongo pygmaeus (Orangutan)
>Q8MIH8|TWST1_CEBCA Twist-related protein 1 - Cebus capucinus (White-faced sapajou)
>Q01081|U2AF1_HUMAN Splicing factor U2AF 35 kDa subunit - Homo sapiens (Human)
>Q5ZHZ0|UAP56_CHICK Spliceosome RNA helicase BAT1 - Gallus gallus (Chicken)
>P52490|UBC13_YEAST Ubiquitin-conjugating enzyme E2 13 - Saccharomyces cerevisiae (Baker's yeast)
>P39538|UBP12_YEAST Ubiquitin carboxyl-terminal hydrolase 12 - Saccharomyces cerevisiae (Baker's yeast)
>Q8IWV8|UBR2_HUMAN E3 ubiquitin-protein ligase UBR2 - Homo sapiens (Human)
>Q23064|UNC83_CAEEL Nuclear migration protein unc-83 - Caenorhabditis elegans
>O60179|UTP10_SCHPO U3 small nucleolar RNA-associated protein 10 - Schizosaccharomyces pombe (Fission yeast)
>Q02931|UTP17_YEAST NET1-associated nuclear protein 1 - Saccharomyces cerevisiae (Baker's yeast)
>O42392|VDR_CHICK Vitamin D3 receptor - Gallus gallus (Chicken)
>Q02048|VE1_HPV19 Replication protein E1 - Human papillomavirus type 19
>P36729|VE1_HPV49 Replication protein E1 - Human papillomavirus type 49
>Q8BDD6|VE2_BPV3 Regulatory protein E2 - Bovine papillomavirus type 3
>P36789|VE2_HPV27 Regulatory protein E2 - Human papillomavirus type 27
>P26546|VE2_HPV58 Regulatory protein E2 - Human papillomavirus type 58
>P36799|VE6_HPV03 Protein E6 - Human papillomavirus type 3
>P36810|VE6_HPV32 Protein E6 - Human papillomavirus type 32
>Q9JH51|VE6_HPV69 Protein E6 - Human papillomavirus type 69
>P11265|VPR_SIVML Protein Vpr - Simian immunodeficiency virus (isolate K78) (SIV-mac) (Simian immunodeficiency virus rhesus monkey)
>Q61048|WBP4_MOUSE WW domain-binding protein 4 - Mus musculus (Mouse)
>P61480|WDR12_RAT WD repeat-containing protein 12 - Rattus norvegicus (Rat)
>P33886|WIS1_SCHPO Protein kinase wis1 - Schizosaccharomyces pombe (Fission yeast)
>Q6X7J3|WOX11_ARATH WUSCHEL-related homeobox 11 - Arabidopsis thaliana (Mouse-ear cress)
>Q5QMM3|WOX8_ORYSJ WUSCHEL-related homeobox 8 - Oryza sativa subsp. japonica (Rice)
>Q9SHB5|WRK55_ARATH WRKY transcription factor 55 - Arabidopsis thaliana (Mouse-ear cress)
>Q14191|WRN_HUMAN Werner syndrome ATP-dependent helicase - Homo sapiens (Human)
>Q9TVM2|XPO1_DROME Exportin-1 - Drosophila melanogaster (Fruit fly)
>Q6BNU7|XRN2_DEBHA 5'-3' exoribonuclease 2 - Debaryomyces hansenii (Yeast) (Torulaspora hansenii)
>P57373|Y286_BUCAI UPF0063 protein BU286 - Buchnera aphidicola subsp. Acyrthosiphon pisum (Acyrthosiphon pisum symbiotic bacterium)
>Q9FMT4|Y5417_ARATH Uncharacterized protein At5g14170 - Arabidopsis thaliana (Mouse-ear cress)
>Q09797|YAA3_SCHPO Uncharacterized protein C22G7.03 - Schizosaccharomyces pombe (Fission yeast)
>Q10060|YAM5_SCHPO Uncharacterized protein C1F5.05c - Schizosaccharomyces pombe (Fission yeast)
>Q10135|YAR2_SCHPO Uncharacterized DNA-binding protein C23E2.02 - Schizosaccharomyces pombe (Fission yeast)
>O94306|YCGJ_SCHPO Uncharacterized protein C16C4.19 - Schizosaccharomyces pombe (Fission yeast)
>Q9Y7V1|YCHC_SCHPO Uncharacterized protein C645.12c - Schizosaccharomyces pombe (Fission yeast)
>Q10275|YD3B_SCHPO Uncharacterized protein C13G7.11 - Schizosaccharomyces pombe (Fission yeast)
>Q92361|YDHG_SCHPO Uncharacterized protein C6G9.16c - Schizosaccharomyces pombe (Fission yeast)
>O14205|YDQD_SCHPO Uncharacterized protein C5D6.13 - Schizosaccharomyces pombe (Fission yeast)
>P39961|YE14_YEAST Uncharacterized transcriptional regulatory protein YER184C - Saccharomyces cerevisiae (Baker's yeast)
>Q92363|YEJL_SCHPO Uncharacterized protein C31G5.21 - Schizosaccharomyces pombe (Fission yeast)
>P40022|YEM4_YEAST Uncharacterized protein YER034W - Saccharomyces cerevisiae (Baker's yeast)
>O14088|YER5_SCHPO Uncharacterized oxidoreductase C2F3.05c - Schizosaccharomyces pombe (Fission yeast)
>O14291|YF15_SCHPO Uncharacterized protein C9E9.05 - Schizosaccharomyces pombe (Fission yeast)
>Q9Y7K1|YGL4_SCHPO Uncharacterized protein C216.04c - Schizosaccharomyces pombe (Fission yeast)
>Q9P7W7|YGQ3_SCHPO Uncharacterized ARM-like repeat-containing protein C1703.03c - Schizosaccharomyces pombe (Fission yeast)
>O43018|YGV4_SCHPO Uncharacterized protein C354.04 - Schizosaccharomyces pombe (Fission yeast)
>Q9P6I6|YHG3_SCHPO Uncharacterized protein C1198.03c - Schizosaccharomyces pombe (Fission yeast)
>O94432|YHKF_SCHPO Uncharacterized RNA-binding protein C660.15 - Schizosaccharomyces pombe (Fission yeast)
>Q9USP9|YHP4_SCHPO Uncharacterized RNA-binding protein C902.04 - Schizosaccharomyces pombe (Fission yeast)
>Q9USL1|YJKA_SCHPO Uncharacterized WD repeat-containing protein C18B5.10c - Schizosaccharomyces pombe (Fission yeast)
>Q02209|YKZ1_YEAST Uncharacterized protein YKR011C - Saccharomyces cerevisiae (Baker's yeast)
>Q06152|YL271_YEAST Uncharacterized protein YLR271W - Saccharomyces cerevisiae (Baker's yeast)
>Q9P7H8|YLK1_SCHPO Uncharacterized protein C1782.01 - Schizosaccharomyces pombe (Fission yeast)
>Q9UT12|YLW2_SCHPO Uncharacterized protein P8A3.02c - Schizosaccharomyces pombe (Fission yeast)
>Q04371|YMR7_YEAST UPF0364 protein YMR027W - Saccharomyces cerevisiae (Baker's yeast)
>P53846|YN00_YEAST Uncharacterized protein YNL260C - Saccharomyces cerevisiae (Baker's yeast)
>Q9USS8|YNB2_SCHPO Uncharacterized protein C4.02c - Schizosaccharomyces pombe (Fission yeast)
>P53927|YNL0_YEAST Uncharacterized RNA-binding protein YNL110C - Saccharomyces cerevisiae (Baker's yeast)
>P53897|YNP7_YEAST Uncharacterized protein YNL157W - Saccharomyces cerevisiae (Baker's yeast)
>P53873|YNS7_YEAST Uncharacterized protein YNL187W - Saccharomyces cerevisiae (Baker's yeast)
>O15060|ZBT39_HUMAN Zinc finger and BTB domain-containing protein 39 - Homo sapiens (Human)
>P18726|ZG5A_XENLA Gastrula zinc finger protein XlCGF51.1A - Xenopus laevis (African clawed frog)
>Q15915|ZIC1_HUMAN Zinc finger protein ZIC 1 - Homo sapiens (Human)
>Q8NF64|ZMIZ2_HUMAN Zinc finger MIZ domain-containing protein 2 - Homo sapiens (Human)
>Q13106|ZN154_HUMAN Zinc finger protein 154 - Homo sapiens (Human)
>O15535|ZN193_HUMAN Zinc finger protein 193 - Homo sapiens (Human)
>Q5R5U3|ZN271_PONPY Zinc finger protein 271 - Pongo pygmaeus (Orangutan)
>Q5VUA4|ZN318_HUMAN Zinc finger protein 318 - Homo sapiens (Human)
>Q9BYN7|ZN341_HUMAN Zinc finger protein 341 - Homo sapiens (Human)
>Q8TAU3|ZN417_HUMAN Zinc finger protein 417 - Homo sapiens (Human)
>Q9H7R0|ZN442_HUMAN Zinc finger protein 442 - Homo sapiens (Human)
>Q8TF39|ZN483_HUMAN Zinc finger protein 483 - Homo sapiens (Human)
>Q96K75|ZN514_HUMAN Zinc finger protein 514 - Homo sapiens (Human)
>Q96ND8|ZN583_HUMAN Zinc finger protein 583 - Homo sapiens (Human)
>Q49AA0|ZN642_HUMAN Zinc finger protein 642 - Homo sapiens (Human)
>Q96K58|ZN668_HUMAN Zinc finger protein 668 - Homo sapiens (Human)
>Q3TDE8|ZN691_MOUSE Zinc finger protein 691 - Mus musculus (Mouse)
>Q8BI73|ZN775_MOUSE Zinc finger protein 775 - Mus musculus (Mouse)
>Q29RZ4|ZNF2_BOVIN Zinc finger protein 2 - Bos taurus (Bovine)
>Q95168|ZO2_CANFA Tight junction protein ZO-2 - Canis familiaris (Dog)
>P41932|14331_CAEEL 14-3-3-like protein 1 - Caenorhabditis elegans
>Q6CM42|ADA_KLULA Adenosine deaminase - Kluyveromyces lactis (Yeast) (Candida sphaerica)
>P18762|ADRB2_MOUSE Beta-2 adrenergic receptor - Mus musculus (Mouse)
>Q9D9V2|AFAF_MOUSE Acrosome formation-associated factor precursor - Mus musculus (Mouse)
>P35869|AHR_HUMAN Aryl hydrocarbon receptor precursor - Homo sapiens (Human)
>Q63014|AKAP8_RAT A-kinase anchor protein 8 - Rattus norvegicus (Rat)
>P38242|ALG14_YEAST UDP-N-acetylglucosamine transferase subunit ALG14 - Saccharomyces cerevisiae (Baker's yeast)
>Q6A1I3|AN32B_SHEEP Acidic leucine-rich nuclear phosphoprotein 32 family member B - Ovis aries (Sheep)
>P55345|ANM2_HUMAN Protein arginine N-methyltransferase 2 - Homo sapiens (Human)
>Q7Z6R9|AP2D_HUMAN Transcription factor AP-2 delta - Homo sapiens (Human)
>P47927|AP2_ARATH Floral homeotic protein APETALA 2 - Arabidopsis thaliana (Mouse-ear cress)
>Q874R3|APC2_SCHPO Anaphase-promoting complex subunit 2 - Schizosaccharomyces pombe (Fission yeast)
>Q9ZTX9|ARFD_ARATH Auxin response factor 4 - Arabidopsis thaliana (Mouse-ear cress)
>Q7XKK6|ARFJ_ORYSJ Auxin response factor 10 - Oryza sativa subsp. japonica (Rice)
>P56559|ARL4C_HUMAN ADP-ribosylation factor-like protein 4C - Homo sapiens (Human)
>O80365|ARR8_ARATH Two-component response regulator ARR8 - Arabidopsis thaliana (Mouse-ear cress)
>Q9VW15|ASH1_DROME Histone-lysine N-methyltransferase ash1 - Drosophila melanogaster (Fruit fly)
>Q8LFD3|ATB23_ARATH Homeobox-leucine zipper protein ATHB-23 - Arabidopsis thaliana (Mouse-ear cress)
>P78962|ATF21_SCHPO Transcription factor atf21 - Schizosaccharomyces pombe (Fission yeast)
>Q9HFR4|ATG2_PICPA Autophagy-related protein 2 - Pichia pastoris (Yeast)
>Q8GXM7|ATHBX_ARATH Homeobox-leucine zipper protein ATHB-X - Arabidopsis thaliana (Mouse-ear cress)
>P54259|ATN1_HUMAN Atrophin-1 - Homo sapiens (Human)
>Q99933|BAG1_HUMAN BAG family molecular chaperone regulator 1 - Homo sapiens (Human)
>Q9UMQ3|BARX2_HUMAN Homeobox protein BarH-like 2 - Homo sapiens (Human)
>Q6C9G2|BFR2_YARLI Protein BFR2 - Yarrowia lipolytica (Candida lipolytica)
>Q8NDY6|BHLH4_HUMAN Class B basic helix-loop-helix protein 4 - Homo sapiens (Human)
>P51559|BLI4_CAEEL Endoprotease bli-4 precursor - Caenorhabditis elegans
>Q9VQU9|BOWEL_DROME Protein bowel - Drosophila melanogaster (Fruit fly)
>Q4I7N9|BRE1_GIBZE E3 ubiquitin-protein ligase BRE1 - Gibberella zeae (Fusarium graminearum)
>Q5RB58|BUB3_PONPY Mitotic checkpoint protein BUB3 - Pongo pygmaeus (Orangutan)
>Q5XK84|CARM1_XENLA Histone-arginine methyltransferase CARM1 - Xenopus laevis (African clawed frog)
>P70403|CASP_MOUSE Protein CASP - Mus musculus (Mouse)
>O43101|CBF5_CANAL Centromere/microtubule-binding protein CBF5 - Candida albicans (Yeast)
>O48790|CCB14_ARATH Cyclin-B1-4 - Arabidopsis thaliana (Mouse-ear cress)
>Q9IBG1|CCNB1_ORYLA G2/mitotic-specific cyclin-B1 - Oryzias latipes (Medaka fish) (Japanese ricefish)
>P42524|CCNB_DICDI G2/mitotic-specific cyclin-B - Dictyostelium discoideum (Slime mold)
>P30279|CCND2_HUMAN G1/S-specific cyclin-D2 - Homo sapiens (Human)
>Q5I0H5|CCNL2_RAT Cyclin-L2 - Rattus norvegicus (Rat)
>P30285|CDK4_MOUSE Cell division protein kinase 4 - Mus musculus (Mouse)
>Q7ZX42|CDK9B_XENLA Cell division protein kinase 9-B - Xenopus laevis (African clawed frog)
>Q5XGL1|CENPK_XENLA Centromere protein K - Xenopus laevis (African clawed frog)
>Q7L2Z9|CENPQ_HUMAN Centromere protein Q - Homo sapiens (Human)
>P38907|CHL4_YEAST Central kinetochore subunit CHL4 - Saccharomyces cerevisiae (Baker's yeast)
>Q32PJ6|CIAO1_BOVIN Protein CIAO1 - Bos taurus (Bovine)
>Q9UTN3|CID14_SCHPO Poly(A) RNA polymerase cid14 - Schizosaccharomyces pombe (Fission yeast)
>Q9H0W9|CK054_HUMAN Ester hydrolase C11orf54 - Homo sapiens (Human)
>Q5K654|CLF1_PARBR Pre-mRNA-splicing factor CLF1 - Paracoccidioides brasiliensis
>O35493|CLK4_MOUSE Dual specificity protein kinase CLK4 - Mus musculus (Mouse)
>Q9FY74|CMTA1_ARATH Calmodulin-binding transcription activator 1 - Arabidopsis thaliana (Mouse-ear cress)
>Q148F1|COF2_BOVIN Cofilin-2 - Bos taurus (Bovine)
>O19137|CPSF4_BOVIN Cleavage and polyadenylation specificity factor subunit 4 - Bos taurus (Bovine)
>Q5UEM8|CR3L4_MACFA cAMP-responsive element-binding protein 3-like protein 4 - Macaca fascicularis (Crab eating macaque) (Cynomolgus monkey)
>Q8L925|CRC_ARATH Protein CRABS CLAW - Arabidopsis thaliana (Mouse-ear cress)
>O95232|CROP_HUMAN Cisplatin resistance-associated overexpressed protein - Homo sapiens (Human)
>P08182|CSK2B_DROME Casein kinase II subunit beta - Drosophila melanogaster (Fruit fly)
>P40512|CSN11_YEAST Cop9 signalosome complex subunit 11 - Saccharomyces cerevisiae (Baker's yeast)
>Q12468|CSN5_YEAST COP9 signalosome complex subunit 5 - Saccharomyces cerevisiae (Baker's yeast)
>Q9H112|CST11_HUMAN Cystatin-11 precursor - Homo sapiens (Human)
>Q9W758|CTBP2_XENLA C-terminal-binding protein 2 - Xenopus laevis (African clawed frog)
>Q9BL02|CUT_CAEEL Homeobox protein cut-like ceh-44 - Caenorhabditis elegans
>Q5BGP1|CWC22_EMENI Pre-mRNA-splicing factor cwc22 - Emericella nidulans (Aspergillus nidulans)
>Q6BNE1|CWC25_DEBHA Pre-mRNA-splicing factor CWC25 - Debaryomyces hansenii (Yeast) (Torulaspora hansenii)
>P0C1J2|CWC27_RHIOR Peptidyl-prolyl isomerase cwc27 - Rhizopus oryzae (Rhizopus delemar)
>Q84Y18|CXIP4_ARATH CAX-interacting protein 4 - Arabidopsis thaliana (Mouse-ear cress)
>P53267|DAM1_YEAST DASH complex subunit DAM1 - Saccharomyces cerevisiae (Baker's yeast)
>Q757U8|DBP10_ASHGO ATP-dependent RNA helicase DBP10 - Ashbya gossypii (Yeast) (Eremothecium gossypii)
>Q6CGD1|DBP4_YARLI ATP-dependent RNA helicase DBP4 - Yarrowia lipolytica (Candida lipolytica)
>Q6C3X7|DBP5_YARLI ATP-dependent RNA helicase DBP5 - Yarrowia lipolytica (Candida lipolytica)
>Q6BKH3|DBP7_DEBHA ATP-dependent RNA helicase DBP7 - Debaryomyces hansenii (Yeast) (Torulaspora hansenii)
>Q5B3H7|DBP8_EMENI ATP-dependent RNA helicase dbp8 - Emericella nidulans (Aspergillus nidulans)
>Q5AZA6|DBP9_EMENI ATP-dependent RNA helicase dbp9 - Emericella nidulans (Aspergillus nidulans)
>Q94K01|DBR1_ARATH Lariat debranching enzyme - Arabidopsis thaliana (Mouse-ear cress)
>P41894|DEI_DROME Helix-loop-helix protein delilah - Drosophila melanogaster (Fruit fly)
>Q09933|DIS1_SCHPO Phosphoprotein p93 - Schizosaccharomyces pombe (Fission yeast)
>Q90229|DLX3_AMBME Homeobox protein DLX-3 - Ambystoma mexicanum (Axolotl)
>O88509|DNM3B_MOUSE DNA - Mus musculus (Mouse)
>P68349|DOF12_ARATH Dof zinc finger protein DOF1.2 - Arabidopsis thaliana (Mouse-ear cress)
>Q8LDR0|DOF54_ARATH Dof zinc finger protein DOF5.4 - Arabidopsis thaliana (Mouse-ear cress)
>Q4IJP1|DOT1_GIBZE Histone-lysine N-methyltransferase, H3 lysine-79 specific - Gibberella zeae (Fusarium graminearum)
>Q4P8G2|DPH3_USTMA Diphthamide biosynthesis protein 3 - Ustilago maydis (Smut fungus)
>O74898|DPH5_SCHPO Diphthine synthase - Schizosaccharomyces pombe (Fission yeast)
>Q9LVN7|DPOD1_ARATH DNA polymerase delta catalytic subunit - Arabidopsis thaliana (Mouse-ear cress)
>Q9YUS2|DPOL_TUHV2 DNA polymerase - Tupaiid herpesvirus (strain 2) (TuHV-2) (Herpesvirus tupaia (strain 2))
>Q7L190|DPPA4_HUMAN Developmental pluripotency-associated protein 4 - Homo sapiens (Human)
>P61827|DRE2G_ARATH Dehydration-responsive element-binding protein 2G - Arabidopsis thaliana (Mouse-ear cress)
>Q99MU3|DSRAD_MOUSE Double-stranded RNA-specific adenosine deaminase - Mus musculus (Mouse)
>P53720|DUS2_YEAST tRNA-dihydrouridine synthase 2 - Saccharomyces cerevisiae (Baker's yeast)
>Q99956|DUS9_HUMAN Dual specificity protein phosphatase 9 - Homo sapiens (Human)
>P50239|E75_GALME Ecdysone-inducible protein E75 - Galleria mellonella (Wax moth)
>Q708Y0|EBF2_ARATH EIN3-binding F-box protein 2 - Arabidopsis thaliana (Mouse-ear cress)
>Q9CAD0|EGL1_ARATH Transcription factor EGL1 - Arabidopsis thaliana (Mouse-ear cress)
>Q05159|EGR2B_DANRE Early growth response protein 2b - Danio rerio (Zebrafish) (Brachydanio rerio)
>Q9NZN4|EHD2_HUMAN EH domain-containing protein 2 - Homo sapiens (Human)
>Q8CHW4|EI2BE_MOUSE Translation initiation factor eIF-2B subunit epsilon - Mus musculus (Mouse)
>Q6X7S9|EID2_MOUSE EP300-interacting inhibitor of differentiation 2 - Mus musculus (Mouse)
>O82804|ELF3_ARATH Protein EARLY FLOWERING 3 - Arabidopsis thaliana (Mouse-ear cress)
>Q8CB77|ELOA1_MOUSE Transcription elongation factor B polypeptide 3 - Mus musculus (Mouse)
>Q10655|ELT2_CAEEL Transcription factor elt-2 - Caenorhabditis elegans
>Q9SFE4|ERF12_ARATH Ethylene-responsive transcription factor ERF012 - Arabidopsis thaliana (Mouse-ear cress)
>Q8LBQ7|ERF34_ARATH Ethylene-responsive transcription factor ERF034 - Arabidopsis thaliana (Mouse-ear cress)
>Q9FE67|ERF80_ARATH Ethylene-responsive transcription factor 9 - Arabidopsis thaliana (Mouse-ear cress)
>Q9SAD4|ESR1_ARATH Ethylene-responsive transcription factor ENHANCER OF SHOOT REGENERATION 1 - Arabidopsis thaliana (Mouse-ear cress)
>Q95171|ESR2_CALJA Estrogen receptor beta - Callithrix jacchus (Common marmoset)
>Q10339|EXO70_SCHPO Exocyst complex component exo70 - Schizosaccharomyces pombe (Fission yeast)
>P42124|EZ_DROME Polycomb protein E(z) - Drosophila melanogaster (Fruit fly)
>Q5BAJ7|FIP1_EMENI Pre-mRNA polyadenylation factor fip1 - Emericella nidulans (Aspergillus nidulans)
>Q96SL8|FIZ1_HUMAN Flt3-interacting zinc finger protein 1 - Homo sapiens (Human)
>P0C1B0|FKBP4_EMENI FK506-binding protein 4 - Emericella nidulans (Aspergillus nidulans)
>P23915|FLO_ANTMA Floricaula protein - Antirrhinum majus (Garden snapdragon)
>A0B6X7|FLPA_METTP Fibrillarin-like rRNA/tRNA 2'-O-methyltransferase - Methanosaeta thermophila (strain DSM 6194 / PT) (Methanothrix thermophila (stra
>Q5VYV0|FOXB2_HUMAN Forkhead box protein B2 - Homo sapiens (Human)
>Q13461|FOXE3_HUMAN Forkhead box protein E3 - Homo sapiens (Human)
>Q66J77|FOXN2_XENLA Forkhead box protein N2 - Xenopus laevis (African clawed frog)
>Q9NU39|FX4L1_HUMAN Forkhead box protein D4-like 1 - Homo sapiens (Human)
>Q66IG8|FXJ12_XENTR Forkhead box protein J1.2 - Xenopus tropicalis (Western clawed frog) (Silurana tropicalis)
>Q06546|GABPA_HUMAN GA-binding protein alpha chain - Homo sapiens (Human)
>P40209|GAT2_YEAST Protein GAT2 - Saccharomyces cerevisiae (Baker's yeast)
>P43691|GATA4_CHICK Transcription factor GATA-4 - Gallus gallus (Chicken)
>Q4V8R7|GCNFB_DANRE Nuclear receptor subfamily 6 group A member 1-B - Danio rerio (Zebrafish) (Brachydanio rerio)
>Q95267|GCR_TUPGB Glucocorticoid receptor - Tupaia glis belangeri (Common tree shrew)
>Q6L545|GID1_ORYSJ Gibberellin receptor GID1 - Oryza sativa subsp. japonica (Rice)
>P13360|GLAS_DROME Protein glass - Drosophila melanogaster (Fruit fly)
>P08151|GLI1_HUMAN Zinc finger protein GLI1 - Homo sapiens (Human)
>Q69ZN6|GNPTA_MOUSE N-acetylglucosamine-1-phosphotransferase subunits alpha/beta precursor - Mus musculus (Mouse)
>P53544|GSC_DANRE Homeobox protein goosecoid - Danio rerio (Zebrafish) (Brachydanio rerio)
>Q9FT54|GTE6_ARATH Transcription factor GTE6 - Arabidopsis thaliana (Mouse-ear cress)
>P15796|H12_CAEEL Histone H1.2 - Caenorhabditis elegans
>P84553|H1A2_CHICK Histone H1.A2 - Gallus gallus (Chicken)
>Q07134|H1O_CHITH Histone H1, orphon - Chironomus thummi thummi (Midge)
>Q9XG56|H2A1_LILLO Histone H2A.1 - Lilium longiflorum (Trumpet lily)
>P27892|H2A2_LEIIN Histone H2A.2 - Leishmania infantum
>O75367|H2AY_HUMAN Core histone macro-H2A.1 - Homo sapiens (Human)
>Q9SI96|H2B3_ARATH Histone H2B.3 - Arabidopsis thaliana (Mouse-ear cress)
>Q41575|H2B6_WHEAT Histone H2B.6 - Triticum aestivum (Wheat)
>P81199|H35_STYLE Histone H3-5 - Stylonychia lemnae
>O43593|HAIR_HUMAN Protein hairless - Homo sapiens (Human)
>Q8TF76|HASP_HUMAN Serine/threonine-protein kinase haspin - Homo sapiens (Human)
>P23923|HBP1B_WHEAT Transcription factor HBP-1b(c38) - Triticum aestivum (Wheat)
>Q01238|HCC2_CRYCO Major basic nuclear protein 2 - Crypthecodinium cohnii (Dinoflagellate)
>Q8SR09|HD2_ENCCU Homeobox protein HD-2 - Encephalitozoon cuniculi
>Q06623|HDA3_YEAST HDA1 complex subunit 3 - Saccharomyces cerevisiae (Baker's yeast)
>Q23495|HEAT1_CAEEL Uncharacterized protein ZK430.1 - Caenorhabditis elegans
>Q04667|HES3_RAT Transcription factor HES-3 - Rattus norvegicus (Rat)
>P48782|HFO1_METFO Archaeal histone A1 - Methanobacterium formicicum
>Q02936|HH_DROME Protein hedgehog precursor [Contains: Protein hedgehog N-product - Drosophila melanogaster (Fruit fly)
>Q98SW2|HIF1A_ONCMY Hypoxia-inducible factor 1 alpha - Oncorhynchus mykiss (Rainbow trout) (Salmo gairdneri)
>Q9WUM7|HIPK2_MESAU Homeodomain-interacting protein kinase 2 - Mesocricetus auratus (Golden hamster)
>Q4WTC4|HIR1_ASPFU Protein hir1 - Aspergillus fumigatus (Sartorya fumigata)
>Q5ZKF4|HM20A_CHICK High mobility group protein 20A - Gallus gallus (Chicken)
>P15860|HM90_APIME Homeobox protein H90 - Apis mellifera (Honeybee)
>P09076|HME30_APIME Homeobox protein E30 - Apis mellifera (Honeybee)
>Q23794|HMGA1_CHITE High mobility group protein I - Chironomus tentans (Midge)
>P40626|HMGB_TETTH High mobility group protein B - Tetrahymena thermophila
>Q9UK76|HN1_HUMAN Hematological and neurological expressed 1 protein - Homo sapiens (Human)
>P31942|HNRH3_HUMAN Heterogeneous nuclear ribonucleoprotein H3 - Homo sapiens (Human)
>P49775|HNT2_YEAST Hit family protein 2 - Saccharomyces cerevisiae (Baker's yeast)
>P50476|HOX3_XENLA Homeobox protein XHOX-3 - Xenopus laevis (African clawed frog)
>P41153|HSF8_SOLPE Heat shock factor protein HSF8 - Solanum peruvianum (Peruvian tomato) (Lycopersicon peruvianum)
>Q8WNY9|HSP1_CHABE Sperm protamine-P1 - Chalinolobus beatrix (Beatrix's bat)
>P04553|HSP1_HUMAN Sperm protamine-P1 - Homo sapiens (Human)
>P35310|HSP1_PONPY Sperm protamine-P1 - Pongo pygmaeus (Orangutan)
>P19120|HSP7C_BOVIN Heat shock cognate 71 kDa protein - Bos taurus (Bovine)
>Q98SI1|HXA1A_DANRE Homeobox protein Hox-A1a - Danio rerio (Zebrafish) (Brachydanio rerio)
>P06798|HXA4_MOUSE Homeobox protein Hox-A4 - Mus musculus (Mouse)
>P09636|HXA7_SALSA Homeobox protein Hox-A7 - Salmo salar (Atlantic salmon)
>Q90423|HXB1B_DANRE Homeobox protein Hox-B1b - Danio rerio (Zebrafish) (Brachydanio rerio)
>P09070|HXB4_XENLA Homeobox protein Hox-B4 - Xenopus laevis (African clawed frog)
>P17481|HXB8_HUMAN Homeobox protein Hox-B8 - Homo sapiens (Human)
>P18865|HXC4_RAT Homeobox protein Hox-C4 - Rattus norvegicus (Rat)
>Q1KKV3|HXCCA_FUGRU Homeobox protein Hox-C12a - Fugu rubripes (Japanese pufferfish) (Takifugu rubripes)
>Q08820|HXD1_XENLA Homeobox protein Hox-D1 - Xenopus laevis (African clawed frog)
>Q9IA13|HXD9_HETFR Homeobox protein Hox-D9 - Heterodontus francisci (Horn shark)
>Q10D34|IAA13_ORYSJ Auxin-responsive protein IAA13 - Oryza sativa subsp. japonica (Rice)
>Q9XFM0|IAA28_ARATH Auxin-responsive protein IAA28 - Arabidopsis thaliana (Mouse-ear cress)
>Q38824|IAA6_ARATH Auxin-responsive protein IAA6 - Arabidopsis thaliana (Mouse-ear cress)
>P54106|ICLN_XENLA Methylosome subunit pICln - Xenopus laevis (African clawed frog)
>Q10132|IDI1_SCHPO Isopentenyl-diphosphate Delta-isomerase - Schizosaccharomyces pombe (Fission yeast)
>P32617|IES6_YEAST Ino eighty subunit 6 - Saccharomyces cerevisiae (Baker's yeast)
>O35368|IFI3_MOUSE Interferon-activable protein 203 - Mus musculus (Mouse)
>O04294|IMA2_ARATH Importin subunit alpha-2 - Arabidopsis thaliana (Mouse-ear cress)
>P32337|IMB3_YEAST Importin subunit beta-3 - Saccharomyces cerevisiae (Baker's yeast)
>P32899|IMP3_YEAST U3 small nucleolar ribonucleoprotein protein IMP3 - Saccharomyces cerevisiae (Baker's yeast)
>P53352|INCE_CHICK Inner centromere protein - Gallus gallus (Chicken)
>Q5ZL91|INT7_CHICK Integrator complex subunit 7 - Gallus gallus (Chicken)
>Q6CWQ4|IPL1_KLULA Spindle assembly checkpoint kinase - Kluyveromyces lactis (Yeast) (Candida sphaerica)
>Q91YE6|IPO9_MOUSE Importin-9 - Mus musculus (Mouse)
>Q00978|IRF9_HUMAN Interferon regulatory factor 9 - Homo sapiens (Human)
>Q6IQX0|JAD1B_DANRE Histone demethylase JARID1B - Danio rerio (Zebrafish) (Brachydanio rerio)
>O94953|JHD3B_HUMAN JmjC domain-containing histone demethylation protein 3B - Homo sapiens (Human)
>Q9AR07|JMT_ARATH Jasmonate O-methyltransferase - Arabidopsis thaliana (Mouse-ear cress)
>P18870|JUN_CHICK Transcription factor AP-1 - Gallus gallus (Chicken)
>P15454|KGUA_YEAST Guanylate kinase - Saccharomyces cerevisiae (Baker's yeast)
>Q94CL9|KRP7_ARATH Cyclin-dependent kinase inhibitor 7 - Arabidopsis thaliana (Mouse-ear cress)
>P23913|LBR_CHICK Lamin-B receptor - Gallus gallus (Chicken)
>Q9FUY2|LEUNG_ARATH Transcriptional corepressor LEUNIG - Arabidopsis thaliana (Mouse-ear cress)
>P36198|LHX2_RAT LIM/homeobox protein Lhx2 - Rattus norvegicus (Rat)
>O54785|LIMK2_MOUSE LIM domain kinase 2 - Mus musculus (Mouse)
>Q10574|LIN32_CAEEL Protein lin-32 - Caenorhabditis elegans
>P14731|LMNB1_CHICK Lamin-B1 - Gallus gallus (Chicken)
>O74499|LSM7_SCHPO U6 snRNA-associated Sm-like protein LSm7 - Schizosaccharomyces pombe (Fission yeast)
>P37937|MAAZ3_SCHCO Mating-type protein A-alpha Z3 - Schizophyllum commune (Bracket fungus)
>Q6CMM2|MAD1_KLULA Spindle assembly checkpoint component MAD1 - Kluyveromyces lactis (Yeast) (Candida sphaerica)
>Q0VH33|MAD3_XENLA Max-interacting transcriptional repressor MAD3 - Xenopus laevis (African clawed frog)
>Q5KC99|MAK5_CRYNE ATP-dependent RNA helicase MAK5 - Cryptococcus neoformans (Filobasidiella neoformans)
>P51950|MAT1_MARGL CDK-activating kinase assembly factor MAT1 - Marthasterias glacialis (Spiny starfish)
>P36981|MATB_NEUCR Mating- type protein a-1 - Neurospora crassa
>P10841|MATPC_SCHPO Mating-type P-specific polypeptide Pc - Schizosaccharomyces pombe (Fission yeast)
>P56671|MAZ_MOUSE Myc-associated zinc finger protein - Mus musculus (Mouse)
>Q6DRL5|MBB1A_DANRE Myb-binding protein 1A-like protein - Danio rerio (Zebrafish) (Brachydanio rerio)
>Q6C783|MCE1_YARLI mRNA-capping enzyme subunit alpha - Yarrowia lipolytica (Candida lipolytica)
>Q9VNG0|MED27_DROME Mediator of RNA polymerase II transcription subunit 27 - Drosophila melanogaster (Fruit fly)
>Q2U9E7|MED6_ASPOR Mediator of RNA polymerase II transcription subunit 6 - Aspergillus oryzae
>Q4WMG1|MED7_ASPFU Mediator of RNA polymerase II transcription subunit 7 - Aspergillus fumigatus (Sartorya fumigata)
>P79937|MEIS1_XENLA Homeobox protein Meis1 - Xenopus laevis (African clawed frog)
>Q9BYG3|MK67I_HUMAN MKI67 FHA domain-interacting nucleolar phosphoprotein - Homo sapiens (Human)
>Q5R6P2|MKX_PONPY Homeobox protein Mohawk - Pongo pygmaeus (Orangutan)
>Q9UBU8|MO4L1_HUMAN Mortality factor 4-like protein 1 - Homo sapiens (Human)
>P56422|MOAE_HELPY Molybdopterin-converting factor subunit 2 - Helicobacter pylori (Campylobacter pylori)
>Q9DAJ4|MORG1_MOUSE Mitogen-activated protein kinase organizer 1 - Mus musculus (Mouse)
>Q99547|MPH6_HUMAN M-phase phosphoprotein 6 - Homo sapiens (Human)
>Q39026|MPK6_ARATH Mitogen-activated protein kinase 6 - Arabidopsis thaliana (Mouse-ear cress)
>Q8C3P7|MTA70_MOUSE N6-adenosine-methyltransferase 70 kDa subunit - Mus musculus (Mouse)
>Q08398|MTAL1_KLULA Mating-type protein ALPHA1 - Kluyveromyces lactis (Yeast) (Candida sphaerica)
>Q4JL76|MYBA2_ORYSJ Myb-related protein MYBAS2 - Oryza sativa subsp. japonica (Rice)
>P03966|MYCN_MOUSE N-myc proto-oncogene protein - Mus musculus (Mouse)
>Q01795|MYF6_CHICK Myogenic factor 6 - Gallus gallus (Chicken)
>P17920|MYOG_CHICK Myogenin - Gallus gallus (Chicken)
>O75113|N4BP1_HUMAN NEDD4-binding protein 1 - Homo sapiens (Human)
>Q9C932|NAC19_ARATH NAC domain-containing protein 19 - Arabidopsis thaliana (Mouse-ear cress)
>P49321|NASP_HUMAN Nuclear autoantigenic sperm protein - Homo sapiens (Human)
>Q754W7|NCBP2_ASHGO Nuclear cap-binding protein subunit 2 - Ashbya gossypii (Yeast) (Eremothecium gossypii)
>Q91W39|NCOA5_MOUSE Nuclear receptor coactivator 5 - Mus musculus (Mouse)
>O64903|NDK2_ARATH Nucleoside diphosphate kinase II, chloroplast precursor - Arabidopsis thaliana (Mouse-ear cress)
>P15532|NDKA_MOUSE Nucleoside diphosphate kinase A - Mus musculus (Mouse)
>Q99608|NECD_HUMAN Necdin - Homo sapiens (Human)
>Q95ZE9|NELFE_DROVI Negative elongation factor E - Drosophila virilis (Fruit fly)
>O09130|NF2IP_MOUSE NFATC2-interacting protein - Mus musculus (Mouse)
>Q14934|NFAC4_HUMAN Nuclear factor of activated T-cells, cytoplasmic 4 - Homo sapiens (Human)
>Q9FMV5|NFYC4_ARATH Nuclear transcription factor Y subunit C-4 - Arabidopsis thaliana (Mouse-ear cress)
>Q09565|NHR20_CAEEL Nuclear hormone receptor family member nhr-20 - Caenorhabditis elegans
>Q9XVV3|NHR67_CAEEL Nuclear hormone receptor family member nhr-67 - Caenorhabditis elegans
>P19212|NIT2_NEUCR Nitrogen catabolic enzyme regulatory protein - Neurospora crassa
>O15226|NKRF_HUMAN NF-kappa-B-repressing factor - Homo sapiens (Human)
>Q9C056|NKX62_HUMAN Homeobox protein Nkx-6.2 - Homo sapiens (Human)
>P53742|NOG2_YEAST Nucleolar GTP-binding protein 2 - Saccharomyces cerevisiae (Baker's yeast)
>Q7ZWE7|NOL12_DANRE Nucleolar protein 12 - Danio rerio (Zebrafish) (Brachydanio rerio)
>Q3UHX0|NOL8_MOUSE Nucleolar protein 8 - Mus musculus (Mouse)
>Q99207|NOP14_YEAST Nucleolar complex protein 14 - Saccharomyces cerevisiae (Baker's yeast)
>Q5R5C5|NOX4_PONPY NADPH oxidase 4 - Pongo pygmaeus (Orangutan)
>Q5RC37|NPM3_PONPY Nucleoplasmin-3 - Pongo pygmaeus (Orangutan)
>Q9BG94|NR0B1_CALJA Nuclear receptor subfamily 0 group B member 1 - Callithrix jacchus (Common marmoset)
>O88491|NSD1_MOUSE Histone-lysine N-methyltransferase, H3 lysine-36 and H4 lysine-20 specific - Mus musculus (Mouse)
>O94668|NSE5_SCHPO Non-structural maintenance of chromosome element 5 - Schizosaccharomyces pombe (Fission yeast)
>Q8R0G9|NU133_MOUSE Nuclear pore complex protein Nup133 - Mus musculus (Mouse)
>Q9W0T1|NU301_DROME Nucleosome-remodeling factor subunit NURF301 - Drosophila melanogaster (Fruit fly)
>Q9QXX8|NUFP1_MOUSE Nuclear fragile X mental retardation-interacting protein 1 - Mus musculus (Mouse)
>Q8NFH4|NUP37_HUMAN Nucleoporin Nup37 - Homo sapiens (Human)
>Q5FVW4|NUPL2_XENTR Nucleoporin-like 2 - Xenopus tropicalis (Western clawed frog) (Silurana tropicalis)
>Q24432|OMB_DROME Optomotor-blind protein - Drosophila melanogaster (Fruit fly)
>Q66IM1|OPRS1_XENTR Sigma 1-type opioid receptor - Xenopus tropicalis (Western clawed frog) (Silurana tropicalis)
>Q13416|ORC2_HUMAN Origin recognition complex subunit 2 - Homo sapiens (Human)
>Q8R554|OTU7A_MOUSE OTU domain-containing protein 7A - Mus musculus (Mouse)
>Q28FN6|OTX2_XENTR Homeobox protein OTX2 - Xenopus tropicalis (Western clawed frog) (Silurana tropicalis)
>P50580|PA2G4_MOUSE Proliferation-associated protein 2G4 - Mus musculus (Mouse)
>P04147|PABP_YEAST Polyadenylate-binding protein, cytoplasmic and nuclear - Saccharomyces cerevisiae (Baker's yeast)
>Q5XL24|PACC_ASPGI pH-response transcription factor pacC/RIM101 - Aspergillus giganteus
>Q2EMV9|PAR14_MOUSE Poly [ADP-ribose] polymerase 14 - Mus musculus (Mouse)
>Q5RC51|PARN_PONPY Poly(A)-specific ribonuclease PARN - Pongo pygmaeus (Orangutan)
>Q7Z3E1|PARPT_HUMAN TCDD-inducible poly [ADP-ribose] polymerase - Homo sapiens (Human)
>O18381|PAX6_DROME Paired box protein Pax-6 - Drosophila melanogaster (Fruit fly)
>Q9W644|PCNA_ANGJA Proliferating cell nuclear antigen - Anguilla japonica (Japanese eel)
>P15873|PCNA_YEAST Proliferating cell nuclear antigen - Saccharomyces cerevisiae (Baker's yeast)
>Q92351|PCP1_SCHPO Spindle pole body protein pcp1 - Schizosaccharomyces pombe (Fission yeast)
>P32896|PDC2_YEAST Protein PDC2 - Saccharomyces cerevisiae (Baker's yeast)
>Q9WTY1|PDCD7_MOUSE Programmed cell death protein 7 - Mus musculus (Mouse)
>Q32PP3|PDK1L_DANRE Serine/threonine-protein kinase pdik1l - Danio rerio (Zebrafish) (Brachydanio rerio)
>O80805|PHE1_ARATH MADS-box transcription factor PHERES 1 - Arabidopsis thaliana (Mouse-ear cress)
>P50947|PHO23_YEAST Transcriptional regulatory protein PHO23 - Saccharomyces cerevisiae (Baker's yeast)
>O35690|PHX2B_MOUSE Paired mesoderm homeobox protein 2B - Mus musculus (Mouse)
>Q9QUR7|PIN1_MOUSE Peptidyl-prolyl cis-trans isomerase NIMA-interacting 1 - Mus musculus (Mouse)
>P79122|PININ_BOVIN Pinin - Bos taurus (Bovine)
>Q9PWR3|PITX2_XENLA Pituitary homeobox 2 - Xenopus laevis (African clawed frog)
>Q5EA99|PK1IP_BOVIN p21-activated protein kinase-interacting protein 1 - Bos taurus (Bovine)
>O14044|PNO1_SCHPO Pre-rRNA-processing protein pno1 - Schizosaccharomyces pombe (Fission yeast)
>Q9CR73|PNRC2_MOUSE Proline-rich nuclear receptor coactivator 2 - Mus musculus (Mouse)
>O60053|POF12_SCHPO F-box protein pof12 - Schizosaccharomyces pombe (Fission yeast)
>P39008|POP2_YEAST Protein POP2 - Saccharomyces cerevisiae (Baker's yeast)
>P36614|PPE1_SCHPO Serine/threonine-protein phosphatase ppe1 - Schizosaccharomyces pombe (Fission yeast)
>Q11004|PPID_SCHPO 40 kDa peptidyl-prolyl cis-trans isomerase - Schizosaccharomyces pombe (Fission yeast)
>Q9VPH2|PRI2_DROME DNA primase large subunit - Drosophila melanogaster (Fruit fly)
>Q71QF9|PRIC1_RAT Prickle-like protein 1 - Rattus norvegicus (Rat)
>Q9GKM0|PRM2_ERYPA Protamine-2 - Erythrocebus patas (Red guenon) (Cercopithecus patas)
>Q5AC37|PRP45_CANAL Pre-mRNA-processing protein 45 - Candida albicans (Yeast)
>Q754U8|PRP5_ASHGO Pre-mRNA-processing ATP-dependent RNA helicase PRP5 - Ashbya gossypii (Yeast) (Eremothecium gossypii)
>Q99PW4|PRPK_MOUSE TP53-regulating kinase - Mus musculus (Mouse)
>Q7Z7K6|PRR6_HUMAN Proline-rich protein 6 - Homo sapiens (Human)
>P83264|PRT1_SCOSC Sperm protamine alpha isoform 1 - Scomber scombrus (Atlantic mackerel)
>P30258|PRTZ3_SCYCA Protamine Z3 - Scyliorhinus canicula (Spotted dogfish) (Spotted catshark)
>Q09838|PRZ1_SCHPO Transcriptional regulator prz1 - Schizosaccharomyces pombe (Fission yeast)
>Q6FS76|PSF2_CANGA DNA replication complex GINS protein PSF2 - Candida glabrata (Yeast) (Torulopsis glabrata)
>Q8MJG1|PSIP1_BOVIN PC4 and SFRS1-interacting protein - Bos taurus (Bovine)
>Q975U2|PSMR_SULTO Proteasome-activating nucleotidase - Sulfolobus tokodaii
>P58073|PTHR_BOVIN Parathyroid hormone-related protein precursor - Bos taurus (Bovine)
>Q9SSA8|RA212_ARATH Ethylene-responsive transcription factor RELATED TO APETALA2 12 - Arabidopsis thaliana (Mouse-ear cress)
>Q867B5|RAG1_PIG V(D)J recombination-activating protein 1 - Sus scrofa (Pig)
>P10826|RARB_HUMAN Retinoic acid receptor beta - Homo sapiens (Human)
>Q96IS3|RAX2_HUMAN Retina and anterior neural fold homeobox protein 2 - Homo sapiens (Human)
>Q09094|REC15_SCHPO Meiotic recombination protein rec15 - Schizosaccharomyces pombe (Fission yeast)
>P12485|REV_HV1BN Protein Rev - Human immunodeficiency virus type 1 (isolate BRVA group M subtype B) (HIV-1)
>O91084|REV_HV1YF Protein Rev - Human immunodeficiency virus type 1 (isolate YBF30 group N) (HIV-1)
>P12486|REV_SIVS4 Protein Rev - Simian immunodeficiency virus (isolate F236/smH4) (SIV-sm) (Simian immunodeficiency virus sooty mangabey monkey)
>Q6FQA0|REXO4_CANGA RNA exonuclease 4 - Candida glabrata (Yeast) (Torulopsis glabrata)
>Q9H0H5|RGAP1_HUMAN Rac GTPase-activating protein 1 - Homo sapiens (Human)
>Q8GXW1|RGL2_ARATH DELLA protein RGL2 - Arabidopsis thaliana (Mouse-ear cress)
>Q9CQJ4|RING2_MOUSE E3 ubiquitin-protein ligase RING2 - Mus musculus (Mouse)
>O14388|RL27A_SCHPO 60S ribosomal protein L27-A - Schizosaccharomyces pombe (Fission yeast)
>Q03305|RMT2_YEAST Arginine N-methyltransferase 2 - Saccharomyces cerevisiae (Baker's yeast)
>Q5XI96|RNH2B_RAT Ribonuclease H2 subunit B - Rattus norvegicus (Rat)
>Q5BET6|ROK1_EMENI ATP-dependent RNA helicase rok1 - Emericella nidulans (Aspergillus nidulans)
>P45446|RORB_RAT Nuclear receptor ROR-beta - Rattus norvegicus (Rat)
>Q9P7P1|RPA14_SCHPO DNA-directed RNA polymerase I subunit RPA14 - Schizosaccharomyces pombe (Fission yeast)
>O14086|RPA49_SCHPO DNA-directed RNA polymerase I subunit RPA49 - Schizosaccharomyces pombe (Fission yeast)
>P20436|RPAB3_YEAST DNA-directed RNA polymerases I, II, and III subunit RPABC3 - Saccharomyces cerevisiae (Baker's yeast)
>Q09177|RPAC2_SCHPO DNA-directed RNA polymerases I and III subunit RPAC2 - Schizosaccharomyces pombe (Fission yeast)
>P52435|RPB11_HUMAN DNA-directed RNA polymerase II subunit RPB11-a - Homo sapiens (Human)
>P08266|RPB2_DROME DNA-directed RNA polymerase II subunit RPB2 - Drosophila melanogaster (Fruit fly)
>Q32P73|RPB9_BOVIN DNA-directed RNA polymerase II subunit RPB9 - Bos taurus (Bovine)
>P25441|RPC4_YEAST DNA-directed RNA polymerase III subunit RPC4 - Saccharomyces cerevisiae (Baker's yeast)
>Q5R631|RPF1_PONPY Ribosome production factor 1 - Pongo pygmaeus (Orangutan)
>P38764|RPN1_YEAST 26S proteasome regulatory subunit RPN1 - Saccharomyces cerevisiae (Baker's yeast)
>P07392|RPO1_VACCV DNA-directed RNA polymerase 147 kDa polypeptide - Vaccinia virus (strain Western Reserve / WR) (VACV)
>P23580|RPOC1_EUGGR DNA-directed RNA polymerase subunit beta' - Euglena gracilis
>Q0P3M5|RPOC1_OSTTA DNA-directed RNA polymerase subunit beta' - Ostreococcus tauri
>P46819|RPOC1_SINAL DNA-directed RNA polymerase subunit beta' - Sinapis alba (White mustard) (Brassica hirta)
>A0LRL4|RPOC_ACIC1 DNA-directed RNA polymerase subunit beta' - Acidothermus cellulolyticus (strain ATCC 43068 / 11B)
>Q8G515|RPOC_BIFLO DNA-directed RNA polymerase subunit beta' - Bifidobacterium longum
>Q05FH9|RPOC_CARRP DNA-directed RNA polymerase subunit beta' - Carsonella ruddii (strain PV)
>Q3ZX00|RPOC_DEHSC DNA-directed RNA polymerase subunit beta' - Dehalococcoides sp. (strain CBDB1)
>P77879|RPOC_LISIN DNA-directed RNA polymerase subunit beta' - Listeria innocua
>Q3A6Q3|RPOC_PELCD DNA-directed RNA polymerase subunit beta' - Pelobacter carbinolicus (strain DSM 2380 / Gra Bd 1)
>Q9PQV5|RPOC_UREPA DNA-directed RNA polymerase subunit beta' - Ureaplasma parvum (Ureaplasma urealyticum biotype 1)
>P38786|RPP1_YEAST Ribonuclease P/MRP protein subunit RPP1 - Saccharomyces cerevisiae (Baker's yeast)
>Q5ACU6|RRP3_CANAL ATP-dependent rRNA helicase RRP3 - Candida albicans (Yeast)
>P62753|RS6_HUMAN 40S ribosomal protein S6 - Homo sapiens (Human)
>Q07979|RSC58_YEAST Chromatin structure-remodeling complex protein RSC58 - Saccharomyces cerevisiae (Baker's yeast)
>Q96T23|RSF1_HUMAN Remodeling and spacing factor 1 - Homo sapiens (Human)
>Q9TU67|RSMB_ERIEU Small nuclear ribonucleoprotein-associated protein B' - Erinaceus europaeus (Western European hedgehog)
>Q6FV04|RU2A_CANGA U2 small nuclear ribonucleoprotein A' - Candida glabrata (Yeast) (Torulopsis glabrata)
>Q9Z2J9|RUNX2_RAT Runt-related transcription factor 2 - Rattus norvegicus (Rat)
>Q9PVX0|RX2_CHICK Retinal homeobox protein Rx2 - Gallus gallus (Chicken)
>P06703|S10A6_HUMAN Protein S100-A6 - Homo sapiens (Human)
>P42552|S1FA_SPIOL DNA-binding protein S1FA - Spinacia oleracea (Spinach)
>P34218|SAS3_YEAST Histone acetyltransferase SAS3 - Saccharomyces cerevisiae (Baker's yeast)
>O94672|SC232_SCHPO Protein transport protein sec23-2 - Schizosaccharomyces pombe (Fission yeast)
>P09077|SCR_DROME Homeotic protein Sex combs reduced - Drosophila melanogaster (Fruit fly)
>Q9JI92|SDCB1_RAT Syntenin-1 - Rattus norvegicus (Rat)
>Q5B563|SEC13_EMENI Protein transport protein sec13 - Emericella nidulans (Aspergillus nidulans)
>Q96HI0|SENP5_HUMAN Sentrin-specific protease 5 - Homo sapiens (Human)
>Q5ABG1|SET1_CANAL Histone-lysine N-methyltransferase, H3 lysine-4 specific - Candida albicans (Yeast)
>Q6C5G5|SET2_YARLI Histone-lysine N-methyltransferase, H3 lysine-36 specific - Yarrowia lipolytica (Candida lipolytica)
>Q8C267|SETB2_MOUSE Histone-lysine N-methyltransferase SETDB2 - Mus musculus (Mouse)
>Q15427|SF3B4_HUMAN Splicing factor 3B subunit 4 - Homo sapiens (Human)
>Q12507|SFG1_YEAST Superficial pseudohyphal growth protein 1 - Saccharomyces cerevisiae (Baker's yeast)
>P32432|SFP1_YEAST Zinc finger protein SFP1 - Saccharomyces cerevisiae (Baker's yeast)
>Q6PDU1|SFRS2_RAT Splicing factor, arginine/serine-rich 2 - Rattus norvegicus (Rat)
>Q60665|SKIL_MOUSE Ski-like protein - Mus musculus (Mouse)
>P38989|SMC2_YEAST Structural maintenance of chromosomes protein 2 - Saccharomyces cerevisiae (Baker's yeast)
>Q6GMV2|SMYD5_HUMAN SET and MYND domain-containing protein 5 - Homo sapiens (Human)
>Q7KZF4|SND1_HUMAN Staphylococcal nuclease domain-containing protein 1 - Homo sapiens (Human)
>Q8BP86|SNPC4_MOUSE snRNA-activating protein complex subunit 4 - Mus musculus (Mouse)
>Q9H6I2|SOX17_HUMAN Transcription factor SOX-17 - Homo sapiens (Human)
>Q06831|SOX4_MOUSE Transcription factor SOX-4 - Mus musculus (Mouse)
>Q5KM86|SPB1_CRYNE AdoMet-dependent rRNA methyltransferase SPB1 - Cryptococcus neoformans (Filobasidiella neoformans)
>Q6CN92|SPB4_KLULA ATP-dependent rRNA helicase SPB4 - Kluyveromyces lactis (Yeast) (Candida sphaerica)
>Q750P7|SPC19_ASHGO DASH complex subunit SPC19 - Ashbya gossypii (Yeast) (Eremothecium gossypii)
>Q9S7P5|SPL12_ARATH Squamosa promoter-binding-like protein 12 - Arabidopsis thaliana (Mouse-ear cress)
>Q8S9G8|SPL7_ARATH Squamosa promoter-binding-like protein 7 - Arabidopsis thaliana (Mouse-ear cress)
>Q5AK73|SPT4_CANAL Transcription elongation factor SPT4 - Candida albicans (Yeast)
>Q4PIC4|SPT5_USTMA Transcription elongation factor SPT5 - Ustilago maydis (Smut fungus)
>Q62417|SRBS1_MOUSE Sorbin and SH3 domain-containing protein 1 - Mus musculus (Mouse)
>Q9JJG5|SRTD2_MOUSE SERTA domain-containing protein 2 - Mus musculus (Mouse)
>Q863C0|SRY_CERAL Sex-determining region Y protein - Cervus albirostris (Thorold's deer) (White-lipped deer)
>P52633|STAT6_MOUSE Signal transducer and transcription activator 6 - Mus musculus (Mouse)
>Q10136|STE7_SCHPO Protein ste7 - Schizosaccharomyces pombe (Fission yeast)
>Q60864|STIP1_MOUSE Stress-induced-phosphoprotein 1 - Mus musculus (Mouse)
>Q15208|STK38_HUMAN Serine/threonine-protein kinase 38 - Homo sapiens (Human)
>Q6PA14|STK4_XENLA Serine/threonine-protein kinase 4 - Xenopus laevis (African clawed frog)
>Q2H4D0|SUB2_CHAGB ATP-dependent RNA helicase SUB2 - Chaetomium globosum (Soil fungus)
>Q08876|SUHW_DROVI Protein suppressor of hairy wing - Drosophila virilis (Fruit fly)
>Q946J2|SUVR1_ARATH Histone-lysine N-methyltransferase SUVR1 - Arabidopsis thaliana (Mouse-ear cress)
>Q7RX39|SVF1_NEUCR Survival factor 1 - Neurospora crassa
>Q5A8H7|SWC5_CANAL SWR1-complex protein 5 - Candida albicans (Yeast)
>Q4IAK7|SWR1_GIBZE Helicase SWR1 - Gibberella zeae (Fusarium graminearum)
>Q9D5V6|SYAP1_MOUSE Synapse-associated protein 1 - Mus musculus (Mouse)
>Q7RZK5|SYF2_NEUCR Pre-mRNA-splicing factor syf-2 - Neurospora crassa
>P70062|T7L1A_XENLA Transcription factor 7-like 1-A - Xenopus laevis (African clawed frog)
>Q5U303|TAB2_RAT Mitogen-activated protein kinase kinase kinase 7-interacting protein 2 - Rattus norvegicus (Rat)
>Q503N9|TAD2B_DANRE Transcriptional adapter 2-beta - Danio rerio (Zebrafish) (Brachydanio rerio)
>Q8LRK9|TAF1A_ARATH Transcription initiation factor TFIID subunit 1-A - Arabidopsis thaliana (Mouse-ear cress)
>Q12297|TAF3_YEAST Transcription initiation factor TFIID subunit 3 - Saccharomyces cerevisiae (Baker's yeast)
>O13701|TAF7_SCHPO Transcription initiation factor TFIID subunit 7 - Schizosaccharomyces pombe (Fission yeast)
>Q9IDV5|TAT_HV1YB Protein Tat - Human immunodeficiency virus type 1 (isolate YBF106 group N) (HIV-1)
>P12513|TAT_SIVS4 Protein Tat - Simian immunodeficiency virus (isolate F236/smH4) (SIV-sm) (Simian immunodeficiency virus sooty mangabey monkey)
>Q810F8|TBX10_MOUSE T-box transcription factor TBX10 - Mus musculus (Mouse)
>Q863A2|TBX2_CANFA T-box transcription factor TBX2 - Canis familiaris (Dog)
>Q3SA47|TBX5_XENTR T-box transcription factor TBX5 - Xenopus tropicalis (Western clawed frog) (Silurana tropicalis)
>Q15170|TCAL1_HUMAN Transcription elongation factor A protein-like 1 - Homo sapiens (Human)
>P79782|TCF15_CHICK Transcription factor 15 - Gallus gallus (Chicken)
>P09838|TDT_MOUSE DNA nucleotidylexotransferase - Mus musculus (Mouse)
>Q9NHP7|TF2B_DROVI Transcription initiation factor IIB - Drosophila virilis (Fruit fly)
>P34695|TF3A_RANPI Transcription factor IIIA - Rana pipiens (Northern leopard frog)
>Q9NQB0|TF7L2_HUMAN Transcription factor 7-like 2 - Homo sapiens (Human)
>P19532|TFE3_HUMAN Transcription factor E3 - Homo sapiens (Human)
>P23949|TISD_MOUSE Butyrate response factor 2 - Mus musculus (Mouse)
>Q04727|TLE4_HUMAN Transducin-like enhancer protein 4 - Homo sapiens (Human)
>O93366|TLX1_CHICK T-cell leukemia homeobox protein 1 - Gallus gallus (Chicken)
>Q8BXJ2|TREF1_MOUSE Transcriptional-regulating factor 1 - Mus musculus (Mouse)
>Q99PQ2|TRI11_MOUSE Tripartite motif-containing protein 11 - Mus musculus (Mouse)
>Q5PQN5|TRI55_RAT Tripartite motif-containing protein 55 - Rattus norvegicus (Rat)
>Q969Q1|TRI63_HUMAN E3 ubiquitin-protein ligase TRIM63 - Homo sapiens (Human)
>P46959|TRM61_YEAST tRNA - Saccharomyces cerevisiae (Baker's yeast)
>P00931|TRP_YEAST Tryptophan synthase - Saccharomyces cerevisiae (Baker's yeast)
>P22265|TSH_DROME Protein teashirt - Drosophila melanogaster (Fruit fly)
>Q8RYD9|TT16_ARATH Protein TRANSPARENT TESTA 16 - Arabidopsis thaliana (Mouse-ear cress)
>Q9UUG8|TUP12_SCHPO Transcriptional repressor tup12 - Schizosaccharomyces pombe (Fission yeast)
>Q11094|TWIST_CAEEL Twist-related protein - Caenorhabditis elegans
>P97831|TWST2_RAT Twist-related protein 2 - Rattus norvegicus (Rat)
>Q9P7I8|U390_SCHPO UPF0390 protein C24B10.18 - Schizosaccharomyces pombe (Fission yeast)
>Q9GL21|UACA_CANFA Uveal autoantigen with coiled-coil domains and ankyrin repeats - Canis familiaris (Dog)
>O00103|UBC11_SCHPO Ubiquitin-conjugating enzyme E2-20 kDa - Schizosaccharomyces pombe (Fission yeast)
>O74810|UBC1_SCHPO Ubiquitin-conjugating enzyme E2 1 - Schizosaccharomyces pombe (Fission yeast)
>Q5ZM45|UBP48_CHICK Ubiquitin carboxyl-terminal hydrolase 48 - Gallus gallus (Chicken)
>P57075|UBS3A_HUMAN Ubiquitin associated and SH3 domain-containing protein A - Homo sapiens (Human)
>Q8TAS1|UHMK1_HUMAN Serine/threonine-protein kinase Kist - Homo sapiens (Human)
>Q28ZA9|UNPG_DROPS Homeobox protein unplugged - Drosophila pseudoobscura (Fruit fly)
>Q15853|USF2_HUMAN Upstream stimulatory factor 2 - Homo sapiens (Human)
>O94676|UTP22_SCHPO U3 small nucleolar RNA-associated protein 22 - Schizosaccharomyces pombe (Fission yeast)
>Q12238|UVI31_SCHPO UV-induced protein uvi31 - Schizosaccharomyces pombe (Fission yeast)
>P51894|VE1_CRPVW Replication protein E1 - Cottontail rabbit papillomavirus (strain Washington B) (CRPV) (Papillomavirus sylvilagi)
>Q05112|VE1_HPV30 Replication protein E1 - Human papillomavirus type 30
>Q80957|VE1_HPV66 Replication protein E1 - Human papillomavirus type 66
>P04015|VE2_HPV11 Regulatory protein E2 - Human papillomavirus type 11
>P24830|VE2_HPV39 Regulatory protein E2 - Human papillomavirus type 39
>Q02264|VE2_PCPV1 Regulatory protein E2 - Pygmy chimpanzee papillomavirus type 1
>P36805|VE6_HPV17 Protein E6 - Human papillomavirus type 17
>P22422|VE6_HPV47 Protein E6 - Human papillomavirus type 47
>Q8BGW8|VGLL2_MOUSE Transcription cofactor vestigial-like protein 2 - Mus musculus (Mouse)
>P13202|VIE1_HCMVA 55 kDa immediate-early protein 1 - Human cytomegalovirus (strain AD169) (HHV-5) (Human herpesvirus 5)
>P69725|VPR_HV1B1 Protein Vpr - Human immunodeficiency virus type 1 (isolate BH10 group M subtype B) (HIV-1)
>P24111|VPR_HV2CA Protein Vpr - Human immunodeficiency virus type 2 (isolate CAM2 subtype A) (HIV-2)
>O43709|WBS22_HUMAN Uncharacterized methyltransferase WBSCR22 - Homo sapiens (Human)
>Q8IWA0|WDR75_HUMAN WD repeat-containing protein 75 - Homo sapiens (Human)
>Q70UV1|WOX3A_MAIZE WUSCHEL-related homeobox 3A - Zea mays (Maize)
>Q5ZMR9|XPO4_CHICK Exportin-4 - Gallus gallus (Chicken)
>Q57638|Y174_METJA Uncharacterized protein MJ0174 - Methanococcus jannaschii
>Q09762|YA78_SCHPO Uncharacterized protein C24H6.08 - Schizosaccharomyces pombe (Fission yeast)
>Q09842|YAE1_SCHPO PWWP domain-containing protein C23D3.01 - Schizosaccharomyces pombe (Fission yeast)
>Q09922|YAKB_SCHPO Uncharacterized transcriptional regulatory protein C1F7.11c - Schizosaccharomyces pombe (Fission yeast)
>P87173|YB18_SCHPO Uncharacterized protein C3D6.08c - Schizosaccharomyces pombe (Fission yeast)
>O42896|YBQ3_SCHPO Uncharacterized oxidoreductase C115.03 - Schizosaccharomyces pombe (Fission yeast)
>O94533|YCA6_SCHPO Uncharacterized WD repeat-containing protein C895.06 - Schizosaccharomyces pombe (Fission yeast)
>O74447|YCG2_SCHPO Uncharacterized protein C16C4.02c - Schizosaccharomyces pombe (Fission yeast)
>O74840|YCY3_SCHPO Smr domain-containing protein C1235.03 - Schizosaccharomyces pombe (Fission yeast)
>Q10492|YDG2_SCHPO Uncharacterized protein C26F1.02 - Schizosaccharomyces pombe (Fission yeast)
>Q92347|YDH2_SCHPO Pumilio domain-containing protein C6G9.02c - Schizosaccharomyces pombe (Fission yeast)
>Q92342|YDI4_SCHPO Uncharacterized protein C1F8.04c - Schizosaccharomyces pombe (Fission yeast)
>P87137|YDM6_SCHPO Uncharacterized protein C57A7.06 - Schizosaccharomyces pombe (Fission yeast)
>O13762|YF2C_SCHPO Uncharacterized ATP-dependent helicase C17A2.12 - Schizosaccharomyces pombe (Fission yeast)
>P43582|YFB0_YEAST WW domain-containing protein YFL010C - Saccharomyces cerevisiae (Baker's yeast)
>P53332|YG5T_YEAST Uncharacterized protein YGR277C - Saccharomyces cerevisiae (Baker's yeast)
>O94565|YGD8_SCHPO Uncharacterized mannosyltransferase C1773.08c - Schizosaccharomyces pombe (Fission yeast)
>O94338|YHM5_SCHPO AN1-type zinc finger protein C1271.05c - Schizosaccharomyces pombe (Fission yeast)
>Q9HDX1|YKN4_SCHPO Uncharacterized transcriptional regulatory protein PB1A11.04c - Schizosaccharomyces pombe (Fission yeast)
>P35995|YKW2_YEAST Uncharacterized transcriptional regulatory protein YKL222C - Saccharomyces cerevisiae (Baker's yeast)
>Q06554|YL247_YEAST Uncharacterized ATP-dependent helicase YLR247C - Saccharomyces cerevisiae (Baker's yeast)
>P53914|YNN2_YEAST UPF0202 protein YNL132W - Saccharomyces cerevisiae (Baker's yeast)
>Q09602|YRM6_CAEEL Uncharacterized homeobox protein R06F6.6 - Caenorhabditis elegans
>Q758T3|YTH1_ASHGO mRNA 3'-end-processing protein YTH1 - Ashbya gossypii (Yeast) (Eremothecium gossypii)
>Q6AW86|Z324B_HUMAN Zinc finger protein 324B - Homo sapiens (Human)
>O75290|Z780A_HUMAN Zinc finger protein 780A - Homo sapiens (Human)
>Q9UFB7|ZBT47_HUMAN Zinc finger and BTB domain-containing protein 47 - Homo sapiens (Human)
>P54786|ZDS2_YEAST Protein ZDS2 - Saccharomyces cerevisiae (Baker's yeast)
>P37275|ZEB1_HUMAN Zinc finger E-box-binding homeobox 1 - Homo sapiens (Human)
>Q99KE8|ZFP64_MOUSE Zinc finger protein 64 - Mus musculus (Mouse)
>P18712|ZG16_XENLA Gastrula zinc finger protein XlCGF16.1 - Xenopus laevis (African clawed frog)
>Q91ZR3|ZHANG_MOUSE CREB/ATF bZIP transcription factor - Mus musculus (Mouse)
>Q3SY52|ZIK1_HUMAN Zinc finger protein interacting with ribonucleoprotein K - Homo sapiens (Human)
>Q3V0C1|ZMAT1_MOUSE Zinc finger matrin-type protein 1 - Mus musculus (Mouse)
>P52741|ZN134_HUMAN Zinc finger protein 134 - Homo sapiens (Human)
>Q9UJW8|ZN180_HUMAN Zinc finger protein 180 - Homo sapiens (Human)
>Q9UL59|ZN214_HUMAN Zinc finger protein 214 - Homo sapiens (Human)
>P15622|ZN250_HUMAN Zinc finger protein 250 - Homo sapiens (Human)
>Q9EQB9|ZN287_MOUSE Zinc finger protein 287 - Mus musculus (Mouse)
>Q6GQR8|ZN329_MOUSE Zinc finger protein 329 - Mus musculus (Mouse)
>Q96PM5|ZN363_HUMAN RING finger and CHY zinc finger domain-containing protein 1 - Homo sapiens (Human)
>Q8NF99|ZN397_HUMAN Zinc finger protein 397 - Homo sapiens (Human)
>Q8N9F8|ZN454_HUMAN Zinc finger protein 454 - Homo sapiens (Human)
>Q96CX3|ZN501_HUMAN Zinc finger protein 501 - Homo sapiens (Human)
>Q96MX3|ZN553_HUMAN Zinc finger protein 553 - Homo sapiens (Human)
>Q96LX8|ZN597_HUMAN Zinc finger protein 597 - Homo sapiens (Human)
>Q91VY9|ZN622_MOUSE Zinc finger protein 622 - Mus musculus (Mouse)
>Q86XU0|ZN677_HUMAN Zinc finger protein 677 - Homo sapiens (Human)
>Q642B9|ZNF18_RAT Zinc finger protein 18 - Rattus norvegicus (Rat)
>P15621|ZNF44_HUMAN Zinc finger protein 44 - Homo sapiens (Human)
>Q9BR11|ZSWM1_HUMAN Zinc finger SWIM domain-containing protein 1 - Homo sapiens (Human)
>P16376|7UP2_DROME Steroid receptor seven-up, isoform A - Drosophila melanogaster (Fruit fly)
>P25884|AANT_HDVS2 Large delta antigen - Hepatitis delta virus (isolate Japanese S-2) (HDV)
>Q9HC16|ABC3G_HUMAN DNA dC->dU-editing enzyme APOBEC-3G - Homo sapiens (Human)
>Q4KLM5|ABT1_RAT Activator of basal transcription 1 - Rattus norvegicus (Rat)
>Q9TUM6|ADFP_BOVIN Adipophilin - Bos taurus (Bovine)
>Q8W420|ADO2_ARATH Adagio protein 2 - Arabidopsis thaliana (Mouse-ear cress)
>O88573|AFF1_MOUSE AF4/FMR2 family member 1 - Mus musculus (Mouse)
>Q38837|AGL13_ARATH Agamous-like MADS-box protein AGL13 - Arabidopsis thaliana (Mouse-ear cress)
>Q9ULX6|AKP8L_HUMAN A-kinase anchor protein 8-like - Homo sapiens (Human)
>Q8INB9|AKT1_DROME RAC serine/threonine-protein kinase - Drosophila melanogaster (Fruit fly)
>Q4WK35|AMDR_ASPFU Acetamidase regulatory protein - Aspergillus fumigatus (Sartorya fumigata)
>Q8WN67|ANGI_PONPY Angiogenin precursor - Pongo pygmaeus (Orangutan)
>Q6UB99|ANR11_HUMAN Ankyrin repeat domain-containing protein 11 - Homo sapiens (Human)
>Q569N2|ANR37_MOUSE Ankyrin repeat domain-containing protein 37 - Mus musculus (Mouse)
>Q9N0N3|AP2A_SHEEP Transcription factor AP-2 alpha - Ovis aries (Sheep)
>Q09718|AP2M_SCHPO AP-2 complex subunit mu - Schizosaccharomyces pombe (Fission yeast)
>P53068|APC10_YEAST Anaphase-promoting complex subunit DOC1 - Saccharomyces cerevisiae (Baker's yeast)
>P40532|APQ12_YEAST Protein APQ12 - Saccharomyces cerevisiae (Baker's yeast)
>P17429|AREA_EMENI Nitrogen regulatory protein areA - Emericella nidulans (Aspergillus nidulans)
>Q9UTQ7|ARP9_SCHPO Actin-like protein arp9 - Schizosaccharomyces pombe (Fission yeast)
>Q92352|ARPC4_SCHPO Actin-related protein 2/3 complex subunit 4 - Schizosaccharomyces pombe (Fission yeast)
>Q940D0|ARR1_ARATH Two-component response regulator ARR1 - Arabidopsis thaliana (Mouse-ear cress)
>Q9VC45|ASP_DROME Protein abnormal spindle - Drosophila melanogaster (Fruit fly)
>Q9Z2A5|ATE1_MOUSE Arginyl-tRNA--protein transferase 1 - Mus musculus (Mouse)
>Q9Y2D1|ATF5_HUMAN Cyclic AMP-dependent transcription factor ATF-5 - Homo sapiens (Human)
>O24543|AX22E_PHAAU Auxin-induced protein 22E - Phaseolus aureus (Mung bean) (Vigna radiata)
>Q96S65|AXUD1_HUMAN Axin-1 up-regulated gene 1 protein - Homo sapiens (Human)
>P22020|B6_USTMA Mating-type locus allele B6 protein - Ustilago maydis (Smut fungus)
>Q9VLU0|BAFL_DROME BAF-like protein CG7380 - Drosophila melanogaster (Fruit fly)
>Q24255|BARH1_DROME Homeobox protein B-H1 - Drosophila melanogaster (Fruit fly)
>Q9DE13|BAZ2B_CHICK Bromodomain adjacent to zinc finger domain protein 2B - Gallus gallus (Chicken)
>Q6C7K5|BCP1_YARLI Protein BCP1 - Yarrowia lipolytica (Candida lipolytica)
>Q8TDC3|BRSK1_HUMAN BR serine/threonine-protein kinase 1 - Homo sapiens (Human)
>Q08492|BUD21_YEAST Bud site selection protein 21 - Saccharomyces cerevisiae (Baker's yeast)
>Q4WTN5|BUR1_ASPFU Serine/threonine-protein kinase bur1 - Aspergillus fumigatus (Sartorya fumigata)
>Q3SZZ0|BXDC2_BOVIN Brix domain-containing protein 2 - Bos taurus (Bovine)
>Q710D7|CABYR_VULVU Calcium-binding tyrosine phosphorylation-regulated protein - Vulpes vulpes (Red fox)
>Q8NG31|CASC5_HUMAN Protein CASC5 - Homo sapiens (Human)
>P55211|CASP9_HUMAN Caspase-9 precursor - Homo sapiens (Human)
>Q9JHW1|CBPD_RAT Carboxypeptidase D precursor - Rattus norvegicus (Rat)
>Q58H57|CBS_MACFA Cystathionine beta-synthase - Macaca fascicularis (Crab eating macaque) (Cynomolgus monkey)
>Q7F830|CCA11_ORYSJ Cyclin-A1-1 - Oryza sativa subsp. japonica (Rice)
>Q8CE13|CCD17_MOUSE Coiled-coil domain-containing protein 17 - Mus musculus (Mouse)
>Q0WQN9|CCD42_ARATH Cyclin-D4-2 - Arabidopsis thaliana (Mouse-ear cress)
>Q8HZ59|CCHCR_GORGO Coiled-coil alpha-helical rod protein 1 - Gorilla gorilla gorilla (Lowland gorilla)
>P24861|CCNA_PATVU G2/mitotic-specific cyclin-A - Patella vulgata (Common limpet)
>Q6SLL5|CDN1B_CANFA Cyclin-dependent kinase inhibitor 1B - Canis familiaris (Dog)
>Q6A078|CE290_MOUSE Centrosomal protein of 290 kDa - Mus musculus (Mouse)
>Q03654|CEF1_YEAST Pre-mRNA-splicing factor CEF1 - Saccharomyces cerevisiae (Baker's yeast)
>Q5U4T8|CENNB_XENLA Centromere protein N-B - Xenopus laevis (African clawed frog)
>Q3T0L1|CENPH_BOVIN Centromere protein H - Bos taurus (Bovine)
>Q96H22|CENPN_HUMAN Centromere protein N - Homo sapiens (Human)
>Q2KIW5|CENPU_BOVIN Centromere protein U - Bos taurus (Bovine)
>Q7SEY2|CFT1_NEUCR Protein cft-1 - Neurospora crassa
>P13365|CG13_YEAST G1/S-specific cyclin CLN3 - Saccharomyces cerevisiae (Baker's yeast)
>P32657|CHD1_YEAST Chromo domain-containing protein 1 - Saccharomyces cerevisiae (Baker's yeast)
>Q96EP1|CHFR_HUMAN E3 ubiquitin-protein ligase CHFR - Homo sapiens (Human)
>P38147|CHK1_YEAST Serine/threonine-protein kinase CHK1 - Saccharomyces cerevisiae (Baker's yeast)
>Q05583|CIA1_YEAST Cytosolic iron-sulfur protein assembly protein 1 - Saccharomyces cerevisiae (Baker's yeast)
>Q969X6|CIR1A_HUMAN Cirhin - Homo sapiens (Human)
>P97769|CITE1_MOUSE Cbp/p300-interacting transactivator 1 - Mus musculus (Mouse)
>Q9ULV3|CIZ1_HUMAN Cip1-interacting zinc finger protein - Homo sapiens (Human)
>P49858|CNI_DROME Protein cornichon - Drosophila melanogaster (Fruit fly)
>Q5BJ41|CNOT6_XENLA CCR4-NOT transcription complex subunit 6 - Xenopus laevis (African clawed frog)
>Q9FHH8|COL5_ARATH Zinc finger protein CONSTANS-LIKE 5 - Arabidopsis thaliana (Mouse-ear cress)
>P41046|CORTO_DROME Centrosomal and chromosomal factor - Drosophila melanogaster (Fruit fly)
>O94166|CREA_ASPAC DNA-binding protein creA - Aspergillus aculeatus
>Q9FK12|CRF3_ARATH Ethylene-responsive transcription factor CYTOKININ RESPONSE FACTOR 3 - Arabidopsis thaliana (Mouse-ear cress)
>Q9VVU5|CSN1_DROME COP9 signalosome complex subunit 1b - Drosophila melanogaster (Fruit fly)
>Q6PC30|CSN5_DANRE COP9 signalosome complex subunit 5 - Danio rerio (Zebrafish) (Brachydanio rerio)
>Q94AH6|CUL1_ARATH Cullin-1 - Arabidopsis thaliana (Mouse-ear cress)
>Q5KDV1|CWC21_CRYNE Pre-mRNA-splicing factor CWC21 - Cryptococcus neoformans (Filobasidiella neoformans)
>Q5KB05|CWC24_CRYNE Pre-mRNA-splicing factor CWC24 - Cryptococcus neoformans (Filobasidiella neoformans)
>Q6CJ08|CWC26_KLULA Pre-mRNA-splicing factor CWC26 - Kluyveromyces lactis (Yeast) (Candida sphaerica)
>Q12046|CWC2_YEAST Pre-mRNA-splicing factor CWC2 - Saccharomyces cerevisiae (Baker's yeast)
>Q9NI62|CYPE_DICDI Peptidyl-prolyl cis-trans isomerase cypE - Dictyostelium discoideum (Slime mold)
>P69851|DAD4_YEAST DASH complex subunit DAD4 - Saccharomyces cerevisiae (Baker's yeast)
>Q9UER7|DAXX_HUMAN Death domain-associated protein 6 - Homo sapiens (Human)
>Q8SRB2|DBP2_ENCCU ATP-dependent RNA helicase DBP2 - Encephalitozoon cuniculi
>Q5AWA6|DBP3_EMENI ATP-dependent RNA helicase dbp3 - Emericella nidulans (Aspergillus nidulans)
>Q8SR01|DBP4_ENCCU ATP-dependent RNA helicase DBP4 - Encephalitozoon cuniculi
>Q6BRE4|DBP5_DEBHA ATP-dependent RNA helicase DBP5 - Debaryomyces hansenii (Yeast) (Torulaspora hansenii)
>P53734|DBP6_YEAST ATP-dependent RNA helicase DBP6 - Saccharomyces cerevisiae (Baker's yeast)
>P36120|DBP7_YEAST ATP-dependent RNA helicase DBP7 - Saccharomyces cerevisiae (Baker's yeast)
>P38719|DBP8_YEAST ATP-dependent RNA helicase DBP8 - Saccharomyces cerevisiae (Baker's yeast)
>Q06218|DBP9_YEAST ATP-dependent RNA helicase DBP9 - Saccharomyces cerevisiae (Baker's yeast)
>Q8WZK4|DCN1_SCHPO Defective in cullin neddylation protein 1 - Schizosaccharomyces pombe (Fission yeast)
>Q62167|DDX3X_MOUSE ATP-dependent RNA helicase DDX3X - Mus musculus (Mouse)
>O70133|DHX9_MOUSE ATP-dependent RNA helicase A - Mus musculus (Mouse)
>Q03063|DIG1_YEAST Down-regulator of invasive growth 1 - Saccharomyces cerevisiae (Baker's yeast)
>P97837|DLGP2_RAT Disks large-associated protein 2 - Rattus norvegicus (Rat)
>P54655|DLL3_XENLA Homeobox protein DLL-3 - Xenopus laevis (African clawed frog)
>Q96MA1|DMRTB_HUMAN Doublesex- and mab-3-related transcription factor B1 - Homo sapiens (Human)
>P06500|DNB2_ADE04 Early E2A DNA-binding protein - Human adenovirus 4 (HAdV-4)
>P09246|DNBI_VZVD Major DNA-binding protein - Varicella-zoster virus (strain Dumas) (HHV-3) (Human herpesvirus 3)
>Q39088|DOF34_ARATH Dof zinc finger protein DOF3.4 - Arabidopsis thaliana (Mouse-ear cress)
>Q8NEU8|DP13B_HUMAN DCC-interacting protein 13-beta - Homo sapiens (Human)
>P24482|DPB2_YEAST DNA polymerase epsilon subunit B - Saccharomyces cerevisiae (Baker's yeast)
>Q6FXS6|DPH3_CANGA Diphthamide biosynthesis protein 3 - Candida glabrata (Yeast) (Torulopsis glabrata)
>P47138|DPH4_YEAST Diphthamide biosynthesis protein 4 - Saccharomyces cerevisiae (Baker's yeast)
>Q26263|DPN_DROME Protein deadpan - Drosophila melanogaster (Fruit fly)
>Q752B8|DPOE_ASHGO DNA polymerase epsilon catalytic subunit A - Ashbya gossypii (Yeast) (Eremothecium gossypii)
>Q51334|DPOL_PYRSD DNA polymerase - Pyrococcus sp. (strain GB-D)
>Q09903|DRS1_SCHPO ATP-dependent RNA helicase drs1 - Schizosaccharomyces pombe (Fission yeast)
>Q10169|DSK2_SCHPO Deubiquitination-protection protein dph1 - Schizosaccharomyces pombe (Fission yeast)
>P23023|DSX_DROME Protein doublesex - Drosophila melanogaster (Fruit fly)
>Q9Z188|DYR1B_MOUSE Dual specificity tyrosine-phosphorylation-regulated kinase 1B - Mus musculus (Mouse)
>O00716|E2F3_HUMAN Transcription factor E2F3 - Homo sapiens (Human)
>Q6CW60|ECO1_KLULA N-acetyltransferase ECO1 - Kluyveromyces lactis (Yeast) (Candida sphaerica)
>P40023|EDC2_YEAST Enhancer of mRNA-decapping protein 2 - Saccharomyces cerevisiae (Baker's yeast)
>Q9M9B2|EF117_ARATH Ethylene-responsive transcription factor ERF117 - Arabidopsis thaliana (Mouse-ear cress)
>O23116|EIL3_ARATH ETHYLENE-INSENSITIVE 3-like 3 protein - Arabidopsis thaliana (Mouse-ear cress)
>P28324|ELK4_HUMAN ETS domain-containing protein Elk-4 - Homo sapiens (Human)
>Q9SJR0|ERF24_ARATH Ethylene-responsive transcription factor ERF024 - Arabidopsis thaliana (Mouse-ear cress)
>Q9LM15|ERF58_ARATH Ethylene-responsive transcription factor ERF058 - Arabidopsis thaliana (Mouse-ear cress)
>Q8L9K1|ERF99_ARATH Ethylene-responsive transcription factor 13 - Arabidopsis thaliana (Mouse-ear cress)
>Q6FPH9|ESA1_CANGA Histone acetyltransferase ESA1 - Candida glabrata (Yeast) (Torulopsis glabrata)
>P50241|ESR1_ORYLA Estrogen receptor - Oryzias latipes (Medaka fish) (Japanese ricefish)
>P22696|ESS1_YEAST Peptidyl-prolyl cis-trans isomerase ESS1 - Saccharomyces cerevisiae (Baker's yeast)
>Q01844|EWS_HUMAN RNA-binding protein EWS - Homo sapiens (Human)
>Q9NQT4|EXOS5_HUMAN Exosome complex exonuclease RRP46 - Homo sapiens (Human)
>Q3T0N1|F125A_BOVIN Protein FAM125A - Bos taurus (Bovine)
>P23610|F8I2_HUMAN Factor VIII intron 22 protein - Homo sapiens (Human)
>Q9Y247|FA50B_HUMAN Protein FAM50B - Homo sapiens (Human)
>Q24957|FBRL_GIALA rRNA 2'-O-methyltransferase fibrillarin - Giardia lamblia (Giardia intestinalis)
>Q8TCJ0|FBX25_HUMAN F-box only protein 25 - Homo sapiens (Human)
>Q9UKA2|FBXL4_HUMAN F-box/LRR-repeat protein 4 - Homo sapiens (Human)
>Q6BSE7|FKBP3_DEBHA FK506-binding protein 3 - Debaryomyces hansenii (Yeast) (Torulaspora hansenii)
>Q9Y9U3|FLPA_AERPE Fibrillarin-like rRNA/tRNA 2'-O-methyltransferase - Aeropyrum pernix
>P58032|FLPA_SULSO Fibrillarin-like rRNA/tRNA 2'-O-methyltransferase - Sulfolobus solfataricus
>P79702|FOS_CYPCA Proto-oncogene protein c-fos - Cyprinus carpio (Common carp)
>P35583|FOXA2_MOUSE Hepatocyte nuclear factor 3-beta - Mus musculus (Mouse)
>Q64731|FOXL1_MOUSE Forkhead box protein L1 - Mus musculus (Mouse)
>Q9PRJ8|FXD5A_XENLA Forkhead box protein D5-A - Xenopus laevis (African clawed frog)
>Q6CRY6|FYV7_KLULA Protein FYV7 - Kluyveromyces lactis (Yeast) (Candida sphaerica)
>Q8LC79|GAT19_ARATH GATA transcription factor 19 - Arabidopsis thaliana (Mouse-ear cress)
>Q8WUU5|GATD1_HUMAN GATA zinc finger domain-containing protein 1 - Homo sapiens (Human)
>O14224|GDIR_SCHPO Rho GDP-dissociation inhibitor - Schizosaccharomyces pombe (Fission yeast)
>P25373|GLRX1_YEAST Glutaredoxin-1 - Saccharomyces cerevisiae (Baker's yeast)
>P12544|GRAA_HUMAN Granzyme A precursor - Homo sapiens (Human)
>Q5KI47|GRC3_CRYNE Protein GRC3 - Cryptococcus neoformans (Filobasidiella neoformans)
>Q810D6|GRWD1_MOUSE Glutamate-rich WD repeat-containing protein 1 - Mus musculus (Mouse)
>P08287|H11L_CHICK Histone H1.11L - Gallus gallus (Chicken)
>P54671|H1_DICDI Histone H1 - Dictyostelium discoideum (Slime mold)
>P06897|H2A1_XENLA Histone H2A type 1 - Xenopus laevis (African clawed frog)
>Q8CCK0|H2AW_MOUSE Core histone macro-H2A.2 - Mus musculus (Mouse)
>Q5K8Y2|H2AZ_CRYNE Histone H2A.Z - Cryptococcus neoformans (Filobasidiella neoformans)
>Q6BRG2|H2B1_DEBHA Histone H2B.1 - Debaryomyces hansenii (Yeast) (Torulaspora hansenii)
>Q6CMV8|H2B2_KLULA Histone H2B.2 - Kluyveromyces lactis (Yeast) (Candida sphaerica)
>P02286|H2B_ASTRU Histone H2B, gonadal - Asterias rubens (Common European starfish)
>P41546|HAC1_YEAST Transcriptional activator HAC1 - Saccharomyces cerevisiae (Baker's yeast)
>O73615|HAND1_XENLA Heart- and neural crest derivatives-expressed protein 1 - Xenopus laevis (African clawed frog)
>P14064|HAP4_YEAST Transcriptional activator HAP4 - Saccharomyces cerevisiae (Baker's yeast)
>Q5BBY1|HAS1_EMENI ATP-dependent RNA helicase has1 - Emericella nidulans (Aspergillus nidulans)
>Q00466|HAT7_ARATH Homeobox-leucine zipper protein HAT7 - Arabidopsis thaliana (Mouse-ear cress)
>Q32L62|HEMGN_BOVIN Hemogen - Bos taurus (Bovine)
>Q64221|HEN2_MOUSE Helix-loop-helix protein 2 - Mus musculus (Mouse)
>Q1PDN3|HFA6A_ARATH Heat stress transcription factor A-6a - Arabidopsis thaliana (Mouse-ear cress)
>P06180|HIBN_XENLA Histone-binding protein N1/N2 - Xenopus laevis (African clawed frog)
>Q6C553|HIR1_YARLI Protein HIR1 - Yarrowia lipolytica (Candida lipolytica)
>Q8QFR2|HIRA_XENLA Protein HIRA - Xenopus laevis (African clawed frog)
>P34474|HLH11_CAEEL Helix-loop-helix protein 11 - Caenorhabditis elegans
>P56407|HM09_CAEEL Homeobox protein ceh-9 - Caenorhabditis elegans
>Q9UGU5|HM2L1_HUMAN High mobility group protein 2-like 1 - Homo sapiens (Human)
>P23397|HMEN_HELTR Homeobox protein Ht-En - Helobdella triserialis (Leech)
>P40620|HMGL_VICFA HMG1/2-like protein - Vicia faba (Broad bean)
>Q00401|HMH2_DUGTI Homeobox protein DTH-2 - Dugesia tigrina (Planarian)
>O14979|HNRDL_HUMAN Heterogeneous nuclear ribonucleoprotein D-like - Homo sapiens (Human)
>P38529|HSF1_CHICK Heat shock factor protein 1 - Gallus gallus (Chicken)
>Q9GLQ6|HSP1_DENDO Sperm protamine-P1 - Dendrolagus dorianus (Doria's tree kangaroo) (Unicolored tree kangaroo)
>P02319|HSP1_MOUSE Sperm protamine-P1 - Mus musculus (Mouse)
>Q8AWZ2|HXA3A_DANRE Homeobox protein Hox-A3a - Danio rerio (Zebrafish) (Brachydanio rerio)
>Q1KKZ4|HXAAB_FUGRU Homeobox protein Hox-A10b - Fugu rubripes (Japanese pufferfish) (Takifugu rubripes)
>P0C1T1|HXB2_MOUSE Homeobox protein Hox-B2 - Mus musculus (Mouse)
>P09023|HXB6_MOUSE Homeobox protein Hox-B6 - Mus musculus (Mouse)
>O42503|HXC8A_FUGRU Homeobox protein Hox-C8a - Fugu rubripes (Japanese pufferfish) (Takifugu rubripes)
>P31263|HXD11_NOTVI Homeobox protein Hox-D11 - Notophthalmus viridescens (Eastern newt) (Triturus viridescens)
>Q9C5X0|IAA34_ARATH Auxin-responsive protein IAA34 - Arabidopsis thaliana (Mouse-ear cress)
>P11675|IE18_PRVIF Immediate-early protein IE180 - Pseudorabies virus (strain Indiana-Funkhauser / Becker) (PRV)
>Q75E14|IPI3_ASHGO Pre-rRNA-processing protein IPI3 - Ashbya gossypii (Yeast) (Eremothecium gossypii)
>Q764M6|IRF3_PIG Interferon regulatory factor 3 - Sus scrofa (Pig)
>P40565|IST3_YEAST U2 snRNP component IST3 - Saccharomyces cerevisiae (Baker's yeast)
>Q5KI78|ISY1_CRYNE Pre-mRNA-splicing factor ISY1 - Cryptococcus neoformans (Filobasidiella neoformans)
>P53125|ITC1_YEAST Imitation switch two complex protein 1 - Saccharomyces cerevisiae (Baker's yeast)
>Q19375|IWS1_CAEEL IWS1-like protein - Caenorhabditis elegans
>Q5ZIX8|JHD2A_CHICK JmjC domain-containing histone demethylation protein 2A - Gallus gallus (Chicken)
>P13468|K10_DROME DNA-binding protein K10 - Drosophila melanogaster (Fruit fly)
>Q80TG1|K1267_MOUSE Uncharacterized protein KIAA1267 - Mus musculus (Mouse)
>Q16566|KCC4_HUMAN Calcium/calmodulin-dependent protein kinase type IV - Homo sapiens (Human)
>Q9D5V2|KLH10_MOUSE Kelch-like protein 10 - Mus musculus (Mouse)
>Q92376|KLP1_SCHPO Kinesin-like protein 1 - Schizosaccharomyces pombe (Fission yeast)
>Q41330|KN1_SOLLC Homeotic protein knotted-1 - Solanum lycopersicum (Tomato) (Lycopersicon esculentum)
>P56667|KNX10_MAIZE Homeobox protein knotted-1-like 10 - Zea mays (Maize)
>P24583|KPC1_YEAST Protein kinase C-like 1 - Saccharomyces cerevisiae (Baker's yeast)
>P16054|KPCE_MOUSE Protein kinase C epsilon type - Mus musculus (Mouse)
>Q9Z2B9|KS6A4_MOUSE Ribosomal protein S6 kinase alpha-4 - Mus musculus (Mouse)
>O14328|KSP1_SCHPO Serine/threonine-protein kinase ksp1 - Schizosaccharomyces pombe (Fission yeast)
>Q2H0I3|KU70_CHAGB Protein Ku70 - Chaetomium globosum (Soil fungus)
>P08657|LAC9_KLULA Lactose regulatory protein LAC9 - Kluyveromyces lactis (Yeast) (Candida sphaerica)
>O55203|LDB2_MOUSE LIM domain-binding protein 2 - Mus musculus (Mouse)
>P08699|LEG3_RAT Galectin-3 - Rattus norvegicus (Rat)
>O88706|LHX6_MOUSE LIM/homeobox protein Lhx6 - Mus musculus (Mouse)
>P83369|LSM11_HUMAN U7 snRNA-associated Sm-like protein LSm11 - Homo sapiens (Human)
>P03072|LT_POVJC Large T antigen - JC polyomavirus (JCPyV)
>Q9NX58|LYAR_HUMAN Cell growth-regulating nucleolar protein - Homo sapiens (Human)
>Q4V7D3|MACOI_RAT Macoilin - Rattus norvegicus (Rat)
>Q9LU93|MAD2_ARATH Mitotic spindle checkpoint protein MAD2 - Arabidopsis thaliana (Mouse-ear cress)
>P38112|MAK5_YEAST ATP-dependent RNA helicase MAK5 - Saccharomyces cerevisiae (Baker's yeast)
>Q9WU40|MAN1_MOUSE Inner nuclear membrane protein Man1 - Mus musculus (Mouse)
>P49138|MAPK2_MOUSE MAP kinase-activated protein kinase 2 - Mus musculus (Mouse)
>Q708A1|MATA1_KLUDE Mating-type protein A1 - Kluyveromyces delphensis (Yeast)
>P10840|MATMC_SCHPO Mating-type M-specific polypeptide Mc - Schizosaccharomyces pombe (Fission yeast)
>Q8R003|MBNL3_MOUSE Muscleblind-like protein 3 - Mus musculus (Mouse)
>Q5U2U7|MCES_RAT mRNA cap guanine-N7 methyltransferase - Rattus norvegicus (Rat)
>Q07820|MCL1_HUMAN Induced myeloid leukemia cell differentiation protein Mcl-1 - Homo sapiens (Human)
>P87310|MED10_SCHPO Mediator of RNA polymerase II transcription subunit 10 - Schizosaccharomyces pombe (Fission yeast)
>P32569|MED17_YEAST Mediator of RNA polymerase II transcription subunit 17 - Saccharomyces cerevisiae (Baker's yeast)
>Q6FNK3|MED21_CANGA Mediator of RNA polymerase II transcription subunit 21 - Candida glabrata (Yeast) (Torulopsis glabrata)
>P40356|MED3_YEAST Mediator of RNA polymerase II transcription subunit 3 - Saccharomyces cerevisiae (Baker's yeast)
>O55087|MEF2B_MOUSE Myocyte-specific enhancer factor 2B - Mus musculus (Mouse)
>P35201|MIF2_YEAST Protein MIF2 - Saccharomyces cerevisiae (Baker's yeast)
>Q9C0W0|MIS15_SCHPO Kinetochore protein mis15 - Schizosaccharomyces pombe (Fission yeast)
>Q8K1K9|MIZF_MOUSE MBD2-interacting zinc finger protein - Mus musculus (Mouse)
>Q80Y86|MK15_MOUSE Mitogen-activated protein kinase 15 - Mus musculus (Mouse)
>Q9ULH7|MKL2_HUMAN MKL/myocardin-like protein 2 - Homo sapiens (Human)
>Q8LGD5|MKS1_ARATH Protein MKS1 - Arabidopsis thaliana (Mouse-ear cress)
>O08609|MLX_MOUSE Max-like protein X - Mus musculus (Mouse)
>P41218|MNDA_HUMAN Myeloid cell nuclear differentiation antigen - Homo sapiens (Human)
>Q80UN9|MOD5_MOUSE tRNA isopentenyltransferase, mitochondrial precursor - Mus musculus (Mouse)
>Q8AYC1|MRTFB_XENLA Myocardin-related transcription factor B - Xenopus laevis (African clawed frog)
>P40567|MSL1_YEAST U2 small nuclear ribonucleoprotein B'' - Saccharomyces cerevisiae (Baker's yeast)
>Q01703|MSXC_DANRE Homeobox protein MSH-C - Danio rerio (Zebrafish) (Brachydanio rerio)
>Q8K4B0|MTA1_MOUSE Metastasis-associated protein MTA1 - Mus musculus (Mouse)
>Q9IAB2|MTG8R_XENLA Protein CBFA2T2 - Xenopus laevis (African clawed frog)
>Q9Z2D1|MTMR2_MOUSE Myotubularin-related protein 2 - Mus musculus (Mouse)
>O94286|MTND_SCHPO 1,2-dihydroxy-3-keto-5-methylthiopentene dioxygenase - Schizosaccharomyces pombe (Fission yeast)
>P81395|MYB30_ANTMA Myb-related protein 330 - Antirrhinum majus (Garden snapdragon)
>P15063|MYCB_RAT Protein B-Myc - Rattus norvegicus (Rat)
>P49811|MYOD1_PIG Myoblast determination protein 1 - Sus scrofa (Pig)
>P28698|MZF1_HUMAN Myeloid zinc finger 1 - Homo sapiens (Human)
>P0C2C7|NACA_ASPTN Nascent polypeptide-associated complex subunit alpha - Aspergillus terreus (strain NIH 2624)
>Q6CR46|NACB_KLULA Nascent polypeptide-associated complex subunit beta - Kluyveromyces lactis (Yeast) (Candida sphaerica)
>Q3LTE0|NANOG_PANTR Homeobox protein NANOG - Pan troglodytes (Chimpanzee)
>Q9VJQ5|NC2B_DROME Negative cofactor 2-beta - Drosophila melanogaster (Fruit fly)
>Q9WU42|NCOR2_MOUSE Nuclear receptor corepressor 2 - Mus musculus (Mouse)
>P51955|NEK2_HUMAN Serine/threonine-protein kinase Nek2 - Homo sapiens (Human)
>Q00653|NFKB2_HUMAN Nuclear factor NF-kappa-B p100 subunit - Homo sapiens (Human)
>Q12986|NFX1_HUMAN Transcriptional repressor NF-X1 - Homo sapiens (Human)
>Q9SFD8|NFYB9_ARATH Nuclear transcription factor Y subunit B-9 - Arabidopsis thaliana (Mouse-ear cress)
>Q9JI78|NGLY1_MOUSE Peptide-N(4)-(N-acetyl-beta-glucosaminyl)asparagine amidase - Mus musculus (Mouse)
>O17573|NH150_CAEEL Nuclear hormone receptor family member nhr-150 - Caenorhabditis elegans
>O45666|NHR49_CAEEL Nuclear hormone receptor family member nhr-49 - Caenorhabditis elegans
>Q966I0|NHR98_CAEEL Nuclear hormone receptor family member nhr-98 - Caenorhabditis elegans
>P48479|NIM1_NEUCR G2-specific protein kinase nim-1 - Neurospora crassa
>Q5M8S7|NIPA_XENTR NIPA-like protein - Xenopus tropicalis (Western clawed frog) (Silurana tropicalis)
>Q9EPA7|NMNA1_MOUSE Nicotinamide mononucleotide adenylyltransferase 1 - Mus musculus (Mouse)
>Q08444|NOB1_YEAST 20S-pre-rRNA D-site endonuclease NOB1 - Saccharomyces cerevisiae (Baker's yeast)
>Q802W4|NOL10_DANRE Nucleolar protein 10 - Danio rerio (Zebrafish) (Brachydanio rerio)
>Q7S2L7|NOP12_NEUCR Nucleolar protein 12 - Neurospora crassa
>P87112|NOT1_SCHPO General negative regulator of transcription subunit 1 - Schizosaccharomyces pombe (Fission yeast)
>Q5ZQU2|NPAS2_CHICK Neuronal PAS domain-containing protein 2 - Gallus gallus (Chicken)
>Q14995|NR1D2_HUMAN Nuclear receptor subfamily 1 group D member 2 - Homo sapiens (Human)
>Q9P7M8|NU184_SCHPO Nucleoporin nup184 - Schizosaccharomyces pombe (Fission yeast)
>Q7ZW63|NUF2_DANRE Kinetochore protein Nuf2 - Danio rerio (Zebrafish) (Brachydanio rerio)
>O13310|ORB6_SCHPO Serine/threonine-protein kinase orb6 - Schizosaccharomyces pombe (Fission yeast)
>P54791|ORC4_YEAST Origin recognition complex subunit 4 - Saccharomyces cerevisiae (Baker's yeast)
>Q9W679|P53_TETMU Cellular tumor antigen p53 - Tetraodon miurus (Congo puffer)
>Q28ZX3|PABP2_DROPS Polyadenylate-binding protein 2 - Drosophila pseudoobscura (Fruit fly)
>P21187|PABP_DROME Polyadenylate-binding protein - Drosophila melanogaster (Fruit fly)
>Q6CQ07|PACC_KLULA pH-response transcription factor pacC/RIM101 - Kluyveromyces lactis (Yeast) (Candida sphaerica)
>Q9UM07|PADI4_HUMAN Protein-arginine deiminase type-4 - Homo sapiens (Human)
>Q9UU83|PAL1_SCHPO Protein pal1 - Schizosaccharomyces pombe (Fission yeast)
>P51004|PAPO1_XENLA Poly(A) polymerase alpha-A - Xenopus laevis (African clawed frog)
>Q9H300|PARL_HUMAN Presenilins-associated rhomboid-like protein, mitochondrial precursor - Homo sapiens (Human)
>Q02962|PAX2_HUMAN Paired box protein Pax-2 - Homo sapiens (Human)
>O24463|PBF_MAIZE Dof zinc finger protein PBF - Zea mays (Maize)
>O35984|PBX2_MOUSE Pre-B-cell leukemia transcription factor 2 - Mus musculus (Mouse)
>Q99NA9|PCGF6_MOUSE Polycomb group RING finger protein 6 - Mus musculus (Mouse)
>P46718|PDCD2_MOUSE Programmed cell death protein 2 - Mus musculus (Mouse)
>P52945|PDX1_HUMAN Pancreas/duodenum homeobox protein 1 - Homo sapiens (Human)
>Q04535|PER_DROMS Period circadian protein - Drosophila mediostriata (Fruit fly)
>P79741|PESC_DANRE Pescadillo - Danio rerio (Zebrafish) (Brachydanio rerio)
>Q4I7X1|PFS2_GIBZE Polyadenylation factor subunit 2 - Gibberella zeae (Fusarium graminearum)
>Q8IXK0|PHC2_HUMAN Polyhomeotic-like protein 2 - Homo sapiens (Human)
>Q8IWS0|PHF6_HUMAN PHD finger protein 6 - Homo sapiens (Human)
>O80536|PIF3_ARATH Phytochrome-interacting factor 3 - Arabidopsis thaliana (Mouse-ear cress)
>Q9YHZ5|PIM1_DANRE Serine/threonine-protein kinase Pim-1 - Danio rerio (Zebrafish) (Brachydanio rerio)
>P78854|PLB1_SCHPO Lysophospholipase 1 precursor - Schizosaccharomyces pombe (Fission yeast)
>O13898|PMT1_SCHPO Dolichyl-phosphate-mannose--protein mannosyltransferase 1 - Schizosaccharomyces pombe (Fission yeast)
>Q9W123|POF_DROME Protein painting of fourth - Drosophila melanogaster (Fruit fly)
>P23635|PP2A1_SCHPO Minor serine/threonine-protein phosphatase PP2A-1 catalytic subunit - Schizosaccharomyces pombe (Fission yeast)
>P40164|PP4R3_YEAST Serine/threonine-protein phosphatase 4 regulatory subunit 3 - Saccharomyces cerevisiae (Baker's yeast)
>Q95N78|PPARA_CANFA Peroxisome proliferator-activated receptor alpha - Canis familiaris (Dog)
>Q9NQV8|PRDM8_HUMAN PR domain zinc finger protein 8 - Homo sapiens (Human)
>Q9HCU5|PREB_HUMAN Prolactin regulatory element-binding protein - Homo sapiens (Human)
>P48785|PRH_ARATH Pathogenesis-related homeodomain protein - Arabidopsis thaliana (Mouse-ear cress)
>Q7SEL0|PRP28_NEUCR Pre-mRNA-splicing ATP-dependent RNA helicase prp-28 - Neurospora crassa
>Q5BE22|PRP46_EMENI Pre-mRNA-splicing factor prp46 - Emericella nidulans (Aspergillus nidulans)
>Q6CKI1|PRP5_KLULA Pre-mRNA-processing ATP-dependent RNA helicase PRP5 - Kluyveromyces lactis (Yeast) (Candida sphaerica)
>P53549|PRS10_YEAST 26S protease subunit RPT4 - Saccharomyces cerevisiae (Baker's yeast)
>P30259|PRTS4_SCYCA Protamine S4 - Scyliorhinus canicula (Spotted dogfish) (Spotted catshark)
>Q9N599|PSA4_CAEEL Proteasome subunit alpha type-4 - Caenorhabditis elegans
>P99026|PSB4_MOUSE Proteasome subunit beta type-4 precursor - Mus musculus (Mouse)
>P40359|PSF2_YEAST DNA replication complex GINS protein PSF2 - Saccharomyces cerevisiae (Baker's yeast)
>Q58576|PSMR_METJA Proteasome-activating nucleotidase - Methanococcus jannaschii
>Q29099|PTBP1_PIG Polypyrimidine tract-binding protein 1 - Sus scrofa (Pig)
>Q6CFX5|PTPA1_YARLI Serine/threonine-protein phosphatase 2A activator 1 - Yarrowia lipolytica (Candida lipolytica)
>Q6PHK6|PURB_DANRE Transcriptional activator protein Pur-beta - Danio rerio (Zebrafish) (Brachydanio rerio)
>O94295|PUS2_SCHPO tRNA pseudouridine synthase 2 - Schizosaccharomyces pombe (Fission yeast)
>P84557|RAN_POPEU GTP-binding nuclear protein Ran - Populus euphratica (Euphrates poplar)
>Q9SK03|RAP27_ARATH Ethylene-responsive transcription factor RELATED TO APETALA2 7 - Arabidopsis thaliana (Mouse-ear cress)
>Q5FBR4|RARA_CANFA Retinoic acid receptor alpha - Canis familiaris (Dog)
>P08647|RAS_SCHPO Ras-like protein 1 precursor - Schizosaccharomyces pombe (Fission yeast)
>Q9C6M5|RAVL1_ARATH RAV1-like ethylene-responsive transcription factor At1g25560 - Arabidopsis thaliana (Mouse-ear cress)
>P25183|RCC1_XENLA Regulator of chromosome condensation - Xenopus laevis (African clawed frog)
>P36625|REC7_SCHPO Meiotic recombination protein rec7 - Schizosaccharomyces pombe (Fission yeast)
>P16236|REL_CHICK C-Rel proto-oncogene protein - Gallus gallus (Chicken)
>Q2EI20|REST_DANRE RE1-silencing transcription factor - Danio rerio (Zebrafish) (Brachydanio rerio)
>P20887|REV_HV1OY Protein Rev - Human immunodeficiency virus type 1 (isolate OYI group M subtype B) (HIV-1)
>P20870|REV_HV2ST Protein Rev - Human immunodeficiency virus type 2 (isolate ST subtype A) (HIV-2)
>Q23697|RFA2_CRIFA Replication protein A 28 kDa subunit - Crithidia fasciculata
>Q8VCG9|RFXAP_MOUSE Regulatory factor X-associated protein - Mus musculus (Mouse)
>Q8H136|RH14_ARATH DEAD-box ATP-dependent RNA helicase 14 - Arabidopsis thaliana (Mouse-ear cress)
>Q63630|RHOX5_RAT Homeobox protein Rhox5 - Rattus norvegicus (Rat)
>Q2UKV8|RNA14_ASPOR mRNA 3'-end-processing protein rna14 - Aspergillus oryzae
>Q63068|RNUXA_RAT RNA U small nuclear RNA export adapter protein - Rattus norvegicus (Rat)
>Q22037|ROA1_CAEEL Heterogeneous nuclear ribonucleoprotein A1 - Caenorhabditis elegans
>Q5REE8|RPA2_PONPY DNA-directed RNA polymerase I subunit RPA2 - Pongo pygmaeus (Orangutan)
>O13877|RPAB5_SCHPO DNA-directed RNA polymerases I, II, and III subunit RPABC5 - Schizosaccharomyces pombe (Fission yeast)
>P35084|RPB1_DICDI DNA-directed RNA polymerase II subunit RPB1 - Dictyostelium discoideum (Slime mold)
>P22276|RPC2_YEAST DNA-directed RNA polymerase III subunit RPC2 - Saccharomyces cerevisiae (Baker's yeast)
>P17890|RPC7_YEAST DNA-directed RNA polymerase III subunit RPC7 - Saccharomyces cerevisiae (Baker's yeast)
>P41556|RPOA1_METVS DNA-directed RNA polymerase subunit A' - Methanococcus vannielii (strain SB / ATCC 35089 / DSM 1224)
>P06273|RPOC1_MARPO DNA-directed RNA polymerase subunit beta' - Marchantia polymorpha (Liverwort)
>Q0TMN9|RPOC_CLOP1 DNA-directed RNA polymerase subunit beta' - Clostridium perfringens (strain ATCC 13124 / NCTC 8237 / Type A)
>Q1WVA4|RPOC_LACS1 DNA-directed RNA polymerase subunit beta' - Lactobacillus salivarius subsp. salivarius (strain UCC118)
>P47582|RPOC_MYCGE DNA-directed RNA polymerase subunit beta' - Mycoplasma genitalium
>Q2S1Q6|RPOC_SALRD DNA-directed RNA polymerase subunit beta' - Salinibacter ruber (strain DSM 13855)
>A0LII5|RPOC_SYNFM DNA-directed RNA polymerase subunit beta' - Syntrophobacter fumaroxidans (strain DSM 10017 / MPOB)
>Q87A33|RPOC_XYLFT DNA-directed RNA polymerase subunit beta' - Xylella fastidiosa (strain Temecula1 / ATCC 700964)
>Q32LC1|RPP38_BOVIN Ribonuclease P protein subunit p38 - Bos taurus (Bovine)
>Q10110|RRN3_SCHPO RNA polymerase I-specific transcription initiation factor rrn3 - Schizosaccharomyces pombe (Fission yeast)
>P35178|RRP1_YEAST Ribosomal RNA-processing protein 1 - Saccharomyces cerevisiae (Baker's yeast)
>P46948|RRP41_YEAST Exosome complex exonuclease RRP41 - Saccharomyces cerevisiae (Baker's yeast)
>P07280|RS19A_YEAST 40S ribosomal protein S19-A - Saccharomyces cerevisiae (Baker's yeast)
>P92964|RSP31_ARATH Arginine/serine-rich-splicing factor RSP31 - Arabidopsis thaliana (Mouse-ear cress)
>Q9NZ71|RTEL1_HUMAN Regulator of telomere elongation helicase 1 - Homo sapiens (Human)
>Q62376|RU17_MOUSE U1 small nuclear ribonucleoprotein 70 kDa - Mus musculus (Mouse)
>O13900|SA114_SCHPO Pre-mRNA-splicing factor sap114 - Schizosaccharomyces pombe (Fission yeast)
>Q9R1T2|SAE1_MOUSE SUMO-activating enzyme subunit 1 - Mus musculus (Mouse)
>Q8BX22|SALL4_MOUSE Sal-like protein 4 - Mus musculus (Mouse)
>P28707|SBA1_YEAST Co-chaperone protein SBA1 - Saccharomyces cerevisiae (Baker's yeast)
>P53313|SDA1_YEAST Protein SDA1 - Saccharomyces cerevisiae (Baker's yeast)
>P34706|SDC3_CAEEL Zinc finger protein sdc-3 - Caenorhabditis elegans
>Q2UTN6|SET2_ASPOR Histone-lysine N-methyltransferase, H3 lysine-36 specific - Aspergillus oryzae
>Q1E9C0|SET9_COCIM Histone-lysine N-methyltransferase SET9 - Coccidioides immitis
>Q803K4|SETD6_DANRE SET domain-containing protein 6 - Danio rerio (Zebrafish) (Brachydanio rerio)
>Q8TF01|SFR18_HUMAN Splicing factor, arginine/serine-rich 18 - Homo sapiens (Human)
>Q872U8|SGO1_NEUCR Shugoshin - Neurospora crassa
>P35187|SGS1_YEAST ATP-dependent helicase SGS1 - Saccharomyces cerevisiae (Baker's yeast)
>P38634|SIC1_YEAST Protein SIC1 - Saccharomyces cerevisiae (Baker's yeast)
>P22579|SIN3_YEAST Transcriptional regulatory protein SIN3 - Saccharomyces cerevisiae (Baker's yeast)
>Q02225|SKI_XENLA Ski oncogene - Xenopus laevis (African clawed frog)
>Q9VAN6|SLBP_DROME Histone RNA hairpin-binding protein - Drosophila melanogaster (Fruit fly)
>Q9P7C8|SLD5_SCHPO DNA replication complex GINS protein sld5 - Schizosaccharomyces pombe (Fission yeast)
>P38283|SLI15_YEAST Inner centromere protein-related protein SLI15 - Saccharomyces cerevisiae (Baker's yeast)
>Q6FKZ2|SLT11_CANGA Pre-mRNA-splicing factor SLT11 - Candida glabrata (Yeast) (Torulopsis glabrata)
>Q8BJL0|SMAL1_MOUSE SWI/SNF-related matrix-associated actin-dependent regulator of chromatin subfamily A-like protein 1 - Mus musculus (Mouse)
>Q12267|SMC4_YEAST Structural maintenance of chromosomes protein 4 - Saccharomyces cerevisiae (Baker's yeast)
>Q3SZF8|SMD2_BOVIN Small nuclear ribonucleoprotein Sm D2 - Bos taurus (Bovine)
>Q12766|SMF_HUMAN Protein SMF - Homo sapiens (Human)
>Q06091|SN309_YEAST Pre-mRNA-splicing factor SNT309 - Saccharomyces cerevisiae (Baker's yeast)
>P06782|SNF1_YEAST Carbon catabolite-derepressing protein kinase - Saccharomyces cerevisiae (Baker's yeast)
>P39990|SNU13_YEAST 13 kDa ribonucleoprotein-associated protein - Saccharomyces cerevisiae (Baker's yeast)
>Q5JUK2|SOLH1_HUMAN Spermatogenesis- and oogenesis-specific basic helix-loop-helix-containing protein 1 - Homo sapiens (Human)
>Q04890|SOX12_MOUSE SOX-12 protein - Mus musculus (Mouse)
>Q8BMJ8|SP8_MOUSE Transcription factor Sp8 - Mus musculus (Mouse)
>Q4WYJ7|SPB4_ASPFU ATP-dependent rRNA helicase spb4 - Aspergillus fumigatus (Sartorya fumigata)
>Q6DF39|SPC25_XENTR Kinetochore protein Spc25 - Xenopus tropicalis (Western clawed frog) (Silurana tropicalis)
>Q9LGU7|SPL1_ORYSJ Squamosa promoter-binding-like protein 1 - Oryza sativa subsp. japonica (Rice)
>Q92398|SPM1_SCHPO Mitogen-activated protein kinase spm1 - Schizosaccharomyces pombe (Fission yeast)
>Q9NS25|SPNXB_HUMAN Sperm protein associated with the nucleus on the X chromosome B/F - Homo sapiens (Human)
>P38904|SPP41_YEAST Protein SPP41 - Saccharomyces cerevisiae (Baker's yeast)
>Q5B7Q7|SPT6_EMENI Transcription elongation factor spt6 - Emericella nidulans (Aspergillus nidulans)
>O94503|SRB11_SCHPO RNA polymerase II holoenzyme cyclin-like subunit - Schizosaccharomyces pombe (Fission yeast)
>P36389|SRY_HORSE Sex-determining region Y protein - Equus caballus (Horse)
>Q6TC31|SRY_PHOLR Sex-determining region Y protein - Phoca largha (Spotted seal)
>Q8BG48|ST17B_MOUSE Serine/threonine-protein kinase 17B - Mus musculus (Mouse)
>Q9NAD6|STAT1_CAEEL Signal transducer and activator of transcription 1 - Caenorhabditis elegans
>P40798|STC_DROME Protein shuttle craft - Drosophila melanogaster (Fruit fly)
>Q6C3D7|STE20_YARLI Serine/threonine-protein kinase STE20 - Yarrowia lipolytica (Candida lipolytica)
>Q96288|STO_ARATH Salt tolerance protein - Arabidopsis thaliana (Mouse-ear cress)
>Q7M2P1|STP3_PIG Spermatid nuclear transition protein 3 - Sus scrofa (Pig)
>Q1DS65|STU1_COCIM Protein STU1 - Coccidioides immitis
>Q9PT08|SUMO1_ONCMY Small ubiquitin-related modifier 1 precursor - Oncorhynchus mykiss (Rainbow trout) (Salmo gairdneri)
>P22293|SUS_DROME Protein suppressor of sable - Drosophila melanogaster (Fruit fly)
>P39706|SWD1_YEAST COMPASS component SWD1 - Saccharomyces cerevisiae (Baker's yeast)
>Q12379|SWM1_YEAST Anaphase-promoting complex subunit SWM1 - Saccharomyces cerevisiae (Baker's yeast)
>Q9DDD7|SX19B_DANRE Transcription factor Sox-19b - Danio rerio (Zebrafish) (Brachydanio rerio)
>Q3T0E2|SYCP3_BOVIN Synaptonemal complex protein 3 - Bos taurus (Bovine)
>Q4WPM6|SYF2_ASPFU Pre-mRNA-splicing factor syf2 - Aspergillus fumigatus (Sartorya fumigata)
>Q9W5B9|T2AH_DROME Transcription initiation factor IIA gamma-2 chain - Drosophila melanogaster (Fruit fly)
>Q75LL6|TADA2_ORYSJ Transcriptional adapter ADA2 - Oryza sativa subsp. japonica (Rice)
>Q3T174|TAF12_BOVIN Transcription initiation factor TFIID subunit 12 - Bos taurus (Bovine)
>Q67W65|TAF1_ORYSJ Transcription initiation factor TFIID subunit 1 - Oryza sativa subsp. japonica (Rice)
>Q27272|TAF9_DROME Transcription initiation factor TFIID subunit 9 - Drosophila melanogaster (Fruit fly)
>P18804|TAT_HV1ND Protein Tat - Human immunodeficiency virus type 1 (isolate NDK group M subtype D) (HIV-1)
>P12453|TAT_HV2SB Protein Tat - Human immunodeficiency virus type 2 (isolate SBLISY subtype A) (HIV-2)
>Q86TI0|TBCD1_HUMAN TBC1 domain family member 1 - Homo sapiens (Human)
>Q8PUZ4|TBP3_METMA TATA-box-binding protein 3 - Methanosarcina mazei (Methanosarcina frisia)
>Q2HJ52|TBP_BOVIN TATA-box-binding protein - Bos taurus (Bovine)
>Q9V024|TBP_PYRAB TATA-box-binding protein - Pyrococcus abyssi
>Q3SA49|TBX1_XENTR T-box transcription factor TBX1 - Xenopus tropicalis (Western clawed frog) (Silurana tropicalis)
>O15119|TBX3_HUMAN T-box transcription factor TBX3 - Homo sapiens (Human)
>Q8IYN2|TCAL8_HUMAN Transcription elongation factor A protein-like 8 - Homo sapiens (Human)
>Q9JLR5|TCF23_MOUSE Transcription factor 23 - Mus musculus (Mouse)
>P29550|TEBA_STYMY Telomere-binding protein subunit alpha - Stylonychia mytilis
>Q5RDK1|TEX10_PONPY Testis-expressed sequence 10 protein - Pongo pygmaeus (Orangutan)
>Q9Y5Q9|TF3C3_HUMAN General transcription factor 3C polypeptide 3 - Homo sapiens (Human)
>P34111|TFC3_YEAST Transcription factor tau 138 kDa subunit - Saccharomyces cerevisiae (Baker's yeast)
>Q08639|TFDP1_MOUSE Transcription factor Dp-1 - Mus musculus (Mouse)
>P14233|TGA1B_TOBAC TGACG-sequence-specific DNA-binding protein TGA-1B - Nicotiana tabacum (Common tobacco)
>Q17RP2|TIGD6_HUMAN Tigger transposable element-derived protein 6 - Homo sapiens (Human)
>Q86UE8|TLK2_HUMAN Serine/threonine-protein kinase tousled-like 2 - Homo sapiens (Human)
>Q01879|TOP2_PICGU DNA topoisomerase 2 - Pichia guilliermondii (Yeast) (Candida guilliermondii)
>Q80Z37|TOPRS_MOUSE E3 ubiquitin-protein ligase Topors - Mus musculus (Mouse)
>P97473|TRBP2_MOUSE TAR RNA-binding protein 2 - Mus musculus (Mouse)
>Q9UPQ4|TRI35_HUMAN Tripartite motif-containing protein 35 - Homo sapiens (Human)
>Q4WXA1|TRM10_ASPFU tRNA - Aspergillus fumigatus (Sartorya fumigata)
>P38793|TRM5_YEAST tRNA - Saccharomyces cerevisiae (Baker's yeast)
>O74863|TRM82_SCHPO tRNA - Schizosaccharomyces pombe (Fission yeast)
>Q24669|TRSF_DROSI Female-specific protein transformer - Drosophila simulans (Fruit fly)
>Q39238|TSL_ARATH Serine/threonine-protein kinase TOUSLED - Arabidopsis thaliana (Mouse-ear cress)
>O88852|TSYL1_MOUSE Testis-specific Y-encoded-like protein 1 - Mus musculus (Mouse)
>Q94535|U2AF1_DROME Splicing factor U2af 38 kDa subunit - Drosophila melanogaster (Fruit fly)
>O13685|UBC13_SCHPO Ubiquitin-conjugating enzyme E2 13 - Schizosaccharomyces pombe (Fission yeast)
>Q9Y5Z9|UBIA1_HUMAN UbiA prenyltransferase domain-containing protein 1 - Homo sapiens (Human)
>Q811S7|UBIP1_MOUSE Upstream-binding protein 1 - Mus musculus (Mouse)
>O77215|UNC4_DROME Homeobox protein unc-4 - Drosophila melanogaster (Fruit fly)
>O93528|VAX1A_XENLA Ventral anterior homeobox 1a - Xenopus laevis (African clawed frog)
>Q9H321|VCX3B_HUMAN Variable charge X-linked protein 3B - Homo sapiens (Human)
>P06789|VE1_HPV18 Replication protein E1 - Human papillomavirus type 18
>Q80922|VE1_HPV48 Replication protein E1 - Human papillomavirus type 48
>P11299|VE2_BPV2 Regulatory protein E2 - Bovine papillomavirus type 2
>P36788|VE2_HPV26 Regulatory protein E2 - Human papillomavirus type 26
>P22155|VE2_HPV57 Regulatory protein E2 - Human papillomavirus type 57
>P03127|VE6_CRPVK Protein E6 - Cottontail rabbit papillomavirus (strain Kansas) (CRPV) (Papillomavirus sylvilagi)
>P17386|VE6_HPV31 Protein E6 - Human papillomavirus type 31
>P54667|VE6_HPV68 Protein E6 - Human papillomavirus type 68
>Q06906|VP25_NPVOP Occlusion-derived virus envelope protein E25 - Orgyia pseudotsugata multicapsid polyhedrosis virus (OpMNPV)
>O75554|WBP4_HUMAN WW domain-binding protein 4 - Homo sapiens (Human)
>Q6Z3L4|WOX10_ORYSJ WUSCHEL-related homeobox 10 - Oryza sativa subsp. japonica (Rice)
>Q6X7J5|WOX8_ARATH WUSCHEL-related homeobox 8 - Arabidopsis thaliana (Mouse-ear cress)
>Q5KFG7|XRN2_CRYNE 5'-3' exoribonuclease 2 - Cryptococcus neoformans (Filobasidiella neoformans)
>O30107|Y130_ARCFU Uncharacterized protein AF_0130 - Archaeoglobus fulgidus
>Q57809|Y363_METJA Uncharacterized MCM-type protein MJ0363 - Methanococcus jannaschii
>Q09795|YAA1_SCHPO Uncharacterized peptidase C22G7.01c - Schizosaccharomyces pombe (Fission yeast)
>Q09867|YAG2_SCHPO Uncharacterized protein C12G12.02 - Schizosaccharomyces pombe (Fission yeast)
>O59669|YB85_SCHPO Uncharacterized zinc finger protein C29A3.05 - Schizosaccharomyces pombe (Fission yeast)
>P34219|YBF4_YEAST Myb domain-containing protein YBL054W - Saccharomyces cerevisiae (Baker's yeast)
>Q1MTS0|YBH9_SCHPO Uncharacterized protein C3B8.09 - Schizosaccharomyces pombe (Fission yeast)
>Q10200|YBY1_SCHPO Uncharacterized protein C11C11.01 - Schizosaccharomyces pombe (Fission yeast)
>P25637|YCU9_YEAST UPF0029 protein YCR059C - Saccharomyces cerevisiae (Baker's yeast)
>Q10446|YDED_SCHPO Uncharacterized protein C12B10.13 - Schizosaccharomyces pombe (Fission yeast)
>Q92360|YDHF_SCHPO Uncharacterized protein C6G9.15c - Schizosaccharomyces pombe (Fission yeast)
>O14219|YDTE_SCHPO Uncharacterized protein C6B12.14c - Schizosaccharomyces pombe (Fission yeast)
>O13982|YEC8_SCHPO Uncharacterized WD repeat-containing protein C25H1.08c - Schizosaccharomyces pombe (Fission yeast)
>O13827|YEEB_SCHPO Uncharacterized protein C19A8.11c - Schizosaccharomyces pombe (Fission yeast)
>P43610|YFK8_YEAST Uncharacterized ATP-dependent helicase YFR038W - Saccharomyces cerevisiae (Baker's yeast)
>P53246|YG2D_YEAST Uncharacterized protein YGR071C - Saccharomyces cerevisiae (Baker's yeast)
>P53145|YGJ9_YEAST Uncharacterized GTP-binding protein YGL099W - Saccharomyces cerevisiae (Baker's yeast)
>O94431|YHKC_SCHPO Uncharacterized aminotransferase C660.12c - Schizosaccharomyces pombe (Fission yeast)
>Q04116|YHP1_YEAST Homeobox protein YHP1 - Saccharomyces cerevisiae (Baker's yeast)
>P40522|YIF6_YEAST Uncharacterized protein YIL056W - Saccharomyces cerevisiae (Baker's yeast)
>O74443|YJED_SCHPO SWIRM domain-containing protein C1682.13 - Schizosaccharomyces pombe (Fission yeast)
>Q9USL2|YJK9_SCHPO Uncharacterized protein C18B5.09c - Schizosaccharomyces pombe (Fission yeast)
>Q96WU9|YJO6_SCHPO Uncharacterized protein PB16A4.06c - Schizosaccharomyces pombe (Fission yeast)
>P39529|YJU6_YEAST Uncharacterized transcriptional regulatory protein YJL206C - Saccharomyces cerevisiae (Baker's yeast)
>P36168|YK76_YEAST Uncharacterized protein YKR096W - Saccharomyces cerevisiae (Baker's yeast)
>Q9C0Z1|YKM1_SCHPO Uncharacterized transcriptional regulatory protein PB24D3.01 - Schizosaccharomyces pombe (Fission yeast)
>Q04545|YMI1_YEAST Zinc finger protein YML081W - Saccharomyces cerevisiae (Baker's yeast)
>P03192|YMR2_EBV Protein BMRF2 - Epstein-Barr virus (strain B95-8) (HHV-4) (Human herpesvirus 4)
>O60136|YNS5_SCHPO Uncharacterized WD repeat-containing protein C18H10.05 - Schizosaccharomyces pombe (Fission yeast)
>Q9USS4|YOA2_SCHPO Uncharacterized protein C557.02c - Schizosaccharomyces pombe (Fission yeast)
>Q12139|YP022_YEAST Zinc finger protein YPR022C - Saccharomyces cerevisiae (Baker's yeast)
>Q07688|YPD1_YEAST Phosphorelay intermediate protein YPD1 - Saccharomyces cerevisiae (Baker's yeast)
>Q9Y7P7|YQ63_SCHPO Uncharacterized protein C191.03c - Schizosaccharomyces pombe (Fission yeast)
>O94403|YQFB_SCHPO Uncharacterized RNA-binding protein C126.11c - Schizosaccharomyces pombe (Fission yeast)
>O60077|YQK3_SCHPO Uncharacterized protein C1494.03 - Schizosaccharomyces pombe (Fission yeast)
>Q9H869|YYAP1_HUMAN YY1-associated protein 1 - Homo sapiens (Human)
>Q5EXX3|ZBT38_RAT Zinc finger and BTB domain-containing protein 38 - Rattus norvegicus (Rat)
>Q7TQG0|ZBTB5_MOUSE Zinc finger and BTB domain-containing protein 5 - Mus musculus (Mouse)
>Q5RJC5|ZFNL5_ARATH Zinc finger CCCH domain-containing protein ZFN-like 5 - Arabidopsis thaliana (Mouse-ear cress)
>Q02526|ZFP41_MOUSE Zinc finger protein 41 - Mus musculus (Mouse)
>Q6PCR6|ZFR_DANRE Zinc finger RNA-binding protein - Danio rerio (Zebrafish) (Brachydanio rerio)
>P18730|ZG58_XENLA Gastrula zinc finger protein XlCGF58.1 - Xenopus laevis (African clawed frog)
>Q6P1E1|ZMIZ1_MOUSE Zinc finger MIZ domain-containing protein 1 - Mus musculus (Mouse)
>Q9UII5|ZN107_HUMAN Zinc finger protein 107 - Homo sapiens (Human)
>Q9UNY5|ZN232_HUMAN Zinc finger protein 232 - Homo sapiens (Human)
>P15620|ZN271_MOUSE Zinc finger protein 271 - Mus musculus (Mouse)
>Q96PQ6|ZN317_HUMAN Zinc finger protein 317 - Homo sapiens (Human)
>Q06732|ZN33B_HUMAN Zinc finger protein 33B - Homo sapiens (Human)
>Q4R6C2|ZN383_MACFA Zinc finger protein 383 - Macaca fascicularis (Crab eating macaque) (Cynomolgus monkey)
>Q9BWM5|ZN416_HUMAN Zinc finger protein 416 - Homo sapiens (Human)
>Q8N8Z8|ZN441_HUMAN Zinc finger protein 441 - Homo sapiens (Human)
>Q8WV37|ZN480_HUMAN Zinc finger protein 480 - Homo sapiens (Human)
>Q8N8E2|ZN513_HUMAN Zinc finger protein 513 - Homo sapiens (Human)
>Q5EBM4|ZN542_HUMAN Zinc finger protein 542 - Homo sapiens (Human)
>Q6J6I6|ZN566_PANTR Zinc finger protein 566 - Pan troglodytes (Chimpanzee)
>Q96NG8|ZN582_HUMAN Zinc finger protein 582 - Homo sapiens (Human)
>Q8N883|ZN614_HUMAN Zinc finger protein 614 - Homo sapiens (Human)
>Q5VV52|ZN691_HUMAN Zinc finger protein 691 - Homo sapiens (Human)
>Q8TF20|ZN721_HUMAN Zinc finger protein 721 - Homo sapiens (Human)
>Q96BV0|ZN775_HUMAN Zinc finger protein 775 - Homo sapiens (Human)
>P17037|ZNF29_HUMAN Zinc finger protein 29 - Homo sapiens (Human)
>Q5IRJ6|ZNT9_MOUSE Zinc transporter 9 - Mus musculus (Mouse)
>P18748|ZO29_XENLA Oocyte zinc finger protein XlCOF29 - Xenopus laevis (African clawed frog)
>Q07231|ZSC21_MOUSE Zinc finger and SCAN domain-containing protein 21 - Mus musculus (Mouse)
>O95229|ZWINT_HUMAN ZW10 interactor - Homo sapiens (Human)
>Q63003|5E5_RAT 5E5 antigen - Rattus norvegicus (Rat)
>Q91DH7|AANT_HDVV1 Large delta antigen - Hepatitis delta virus (isolate VnzD8624) (HDV)
>P38483|ABEC1_RAT C->U-editing enzyme APOBEC-1 - Rattus norvegicus (Rat)
>Q96IU4|ABHEB_HUMAN Abhydrolase domain-containing protein 14B - Homo sapiens (Human)
>P32494|ADA3_YEAST Transcriptional adapter 3 - Saccharomyces cerevisiae (Baker's yeast)
>Q4X1Q4|ADA_ASPFU Adenosine deaminase - Aspergillus fumigatus (Sartorya fumigata)
>Q2R2W1|ADO3_ORYSJ Adagio-like protein 3 - Oryza sativa subsp. japonica (Rice)
>P55198|AF17_HUMAN Protein AF-17 - Homo sapiens (Human)
>Q39295|AGL15_BRANA Agamous-like MADS-box protein AGL15 - Brassica napus (Rape)
>Q8CJF7|AHTF1_MOUSE AT-hook-containing transcription factor 1 - Mus musculus (Mouse)
>P55008|AIF1_HUMAN Allograft inflammatory factor 1 - Homo sapiens (Human)
>Q10235|ALP11_SCHPO Cell polarity protein alp11 - Schizosaccharomyces pombe (Fission yeast)
>Q9V895|AN32A_DROME Acidic leucine-rich nuclear phosphoprotein 32 family member A - Drosophila melanogaster (Fruit fly)
>Q9TU71|ANKR1_RABIT Ankyrin repeat domain-containing protein 1 - Oryctolagus cuniculus (Rabbit)
>Q9NQW6|ANLN_HUMAN Actin-binding protein anillin - Homo sapiens (Human)
>Q9EPV5|APAF_RAT Apoptotic protease-activating factor 1 - Rattus norvegicus (Rat)
>Q9CPX9|APC11_MOUSE Anaphase-promoting complex subunit 11 - Mus musculus (Mouse)
>P49776|APH1_SCHPO Bis(5'-nucleosyl)-tetraphosphatase [asymmetrical] - Schizosaccharomyces pombe (Fission yeast)
>O13508|AREA_PENRO Nitrogen regulatory protein areA - Penicillium roqueforti
>Q4W9M3|ARP6_ASPFU Actin-like protein arp6 - Aspergillus fumigatus (Sartorya fumigata)
>P13027|ARRS_MAIZE Anthocyanin regulatory R-S protein - Zea mays (Maize)
>P18850|ATF6A_HUMAN Cyclic AMP-dependent transcription factor ATF-6 alpha - Homo sapiens (Human)
>P13089|AUX28_SOYBN Auxin-induced protein AUX28 - Glycine max (Soybean)
>Q5HZM3|BAFL_XENLA Barrier-to-autointegration factor-like protein - Xenopus laevis (African clawed frog)
>Q5ACL9|BFR2_CANAL Protein BFR2 - Candida albicans (Yeast)
>Q9LXD8|BHL43_ARATH Basic helix-loop-helix protein 43 - Arabidopsis thaliana (Mouse-ear cress)
>O48814|BIK1_ARATH Serine/threonine-protein kinase BIK1 - Arabidopsis thaliana (Mouse-ear cress)
>Q94KL5|BLH4_ARATH BEL1-like homeodomain protein 4 - Arabidopsis thaliana (Mouse-ear cress)
>Q8K2F0|BRD3_MOUSE Bromodomain-containing protein 3 - Mus musculus (Mouse)
>Q8CJB9|BRE1B_RAT E3 ubiquitin-protein ligase BRE1B - Rattus norvegicus (Rat)
>P38770|BRL1_YEAST Nucleus export protein BRL1 - Saccharomyces cerevisiae (Baker's yeast)
>Q6BV06|BUR1_DEBHA Serine/threonine-protein kinase BUR1 - Debaryomyces hansenii (Yeast) (Torulaspora hansenii)
>Q8TDN4|CABL1_HUMAN CDK5 and ABL1 enzyme substrate 1 - Homo sapiens (Human)
>O00555|CAC1A_HUMAN Voltage-dependent P/Q-type calcium channel subunit alpha-1A - Homo sapiens (Human)
>P49258|CALL_DROME Calmodulin-related protein 97A - Drosophila melanogaster (Fruit fly)
>Q6FQL7|CAPZB_CANGA F-actin-capping protein subunit beta - Candida glabrata (Yeast) (Torulopsis glabrata)
>Q92793|CBP_HUMAN CREB-binding protein - Homo sapiens (Human)
>Q9FGQ7|CCD32_ARATH Cyclin-D3-2 - Arabidopsis thaliana (Mouse-ear cress)
>Q2KI22|CCND1_BOVIN G1/S-specific cyclin-D1 - Bos taurus (Bovine)
>Q91780|CCNE2_XENLA G1/S-specific cyclin-E2 - Xenopus laevis (African clawed frog)
>P21127|CD2L1_HUMAN PITSLRE serine/threonine-protein kinase CDC2L1 - Homo sapiens (Human)
>Q4G059|CDA7L_RAT Cell division cycle-associated 7-like protein - Rattus norvegicus (Rat)
>P36618|CDC16_SCHPO Cell division control protein 16 - Schizosaccharomyces pombe (Fission yeast)
>P38042|CDC27_YEAST Anaphase-promoting complex subunit CDC27 - Saccharomyces cerevisiae (Baker's yeast)
>Q2KJC1|CDC5L_BOVIN Cell division cycle 5-like protein - Bos taurus (Bovine)
>Q06549|CDD_YEAST Cytidine deaminase - Saccharomyces cerevisiae (Baker's yeast)
>P20911|CDK7_XENLA Cell division protein kinase 7 - Xenopus laevis (African clawed frog)
>Q00532|CDKL1_HUMAN Cyclin-dependent kinase-like 1 - Homo sapiens (Human)
>P18111|CDX1_MOUSE Homeobox protein CDX-1 - Mus musculus (Mouse)
>Q9QYM8|CENPH_MOUSE Centromere protein H - Mus musculus (Mouse)
>Q5XGF1|CENPN_XENTR Centromere protein N - Xenopus tropicalis (Western clawed frog) (Silurana tropicalis)
>Q8C4M7|CENPU_MOUSE Centromere protein U - Mus musculus (Mouse)
>Q6C740|CFT1_YARLI Protein CFT1 - Yarrowia lipolytica (Candida lipolytica)
>P47829|CG21_CANAL G2/mitotic-specific cyclin CYB1 - Candida albicans (Yeast)
>O16102|CHD3_DROME Chromodomain-helicase-DNA-binding protein 3 - Drosophila melanogaster (Fruit fly)
>Q9Z265|CHK2_MOUSE Serine/threonine-protein kinase Chk2 - Mus musculus (Mouse)
>P38779|CIC1_YEAST Proteasome-interacting protein CIC1 - Saccharomyces cerevisiae (Baker's yeast)
>Q9NQC8|CK060_HUMAN UPF0360 protein C11orf60 - Homo sapiens (Human)
>P08463|CKS1_SCHPO Cyclin-dependent kinases regulatory subunit - Schizosaccharomyces pombe (Fission yeast)
>Q750X3|CLF1_ASHGO Pre-mRNA-splicing factor CLF1 - Ashbya gossypii (Yeast) (Eremothecium gossypii)
>O13881|CLR2_SCHPO Cryptic loci regulator 2 - Schizosaccharomyces pombe (Fission yeast)
>P45695|COF1A_XENLA Cofilin-1-A - Xenopus laevis (African clawed frog)
>O22059|CPC_ARATH Transcription factor CAPRICE - Arabidopsis thaliana (Mouse-ear cress)
>Q9LKF9|CPSF2_ARATH Cleavage and polyadenylation specificity factor subunit 2 - Arabidopsis thaliana (Mouse-ear cress)
>Q6DDW4|CPSF6_XENLA Cleavage and polyadenylation specificity factor subunit 6 - Xenopus laevis (African clawed frog)
>Q9M374|CRF6_ARATH Ethylene-responsive transcription factor CYTOKININ RESPONSE FACTOR 6 - Arabidopsis thaliana (Mouse-ear cress)
>Q5BBF1|CSN5_EMENI COP9 signalosome complex subunit 5 - Emericella nidulans (Aspergillus nidulans)
>Q8BV13|CSN7B_MOUSE COP9 signalosome complex subunit 7b - Mus musculus (Mouse)
>Q99388|CSPRS_MOUSE Component of Sp100-rs - Mus musculus (Mouse)
>Q8WYA6|CTBL1_HUMAN Beta-catenin-like protein 1 - Homo sapiens (Human)
>Q9USQ1|CTF18_SCHPO Chromosome transmission fidelity protein 18 - Schizosaccharomyces pombe (Fission yeast)
>P18296|CUT1_SCHPO Separin - Schizosaccharomyces pombe (Fission yeast)
>Q6CVR3|CWC21_KLULA Pre-mRNA-splicing factor CWC21 - Kluyveromyces lactis (Yeast) (Candida sphaerica)
>Q6CSS6|CWC24_KLULA Pre-mRNA-splicing factor CWC24 - Kluyveromyces lactis (Yeast) (Candida sphaerica)
>O94417|CWC26_SCHPO Pre-mRNA-splicing factor cwc26 - Schizosaccharomyces pombe (Fission yeast)
>Q9P7C5|CWF16_SCHPO Cell cycle control protein cwf16 - Schizosaccharomyces pombe (Fission yeast)
>Q0UMB6|DBP10_PHANO ATP-dependent RNA helicase DBP10 - Phaeosphaeria nodorum (Septoria nodorum)
>Q6CJU1|DBP5_KLULA ATP-dependent RNA helicase DBP5 - Kluyveromyces lactis (Yeast) (Candida sphaerica)
>Q9I9H2|DBX1_XENLA Homeobox protein DBX1 - Xenopus laevis (African clawed frog)
>P53550|DCP2_YEAST mRNA-decapping enzyme subunit 2 - Saccharomyces cerevisiae (Baker's yeast)
>Q6DRI7|DDX51_DANRE ATP-dependent RNA helicase DDX51 - Danio rerio (Zebrafish) (Brachydanio rerio)
>Q75BD8|DIB1_ASHGO Spliceosomal protein DIB1 - Ashbya gossypii (Yeast) (Eremothecium gossypii)
>P53775|DLL4_XENLA Homeobox protein DLL-4 - Xenopus laevis (African clawed frog)
>Q98875|DLX1A_DANRE Homeobox protein Dlx1a - Danio rerio (Zebrafish) (Brachydanio rerio)
>Q566X8|DMX1B_DANRE Diencephalon/mesencephalon homeobox protein 1-B - Danio rerio (Zebrafish) (Brachydanio rerio)
>P04498|DNB2_ADE12 Early E2A DNA-binding protein - Human adenovirus 12 (HAdV-12)
>Q43385|DOF37_ARATH Dof zinc finger protein DOF3.7 - Arabidopsis thaliana (Mouse-ear cress)
>Q6FWY5|DOM3Z_CANGA Protein RAI1 - Candida glabrata (Yeast) (Torulopsis glabrata)
>Q8TEK3|DOT1L_HUMAN Histone-lysine N-methyltransferase, H3 lysine-79 specific - Homo sapiens (Human)
>O28484|DP2S_ARCFU DNA polymerase II small subunit - Archaeoglobus fulgidus
>Q6CLM5|DPB3_KLULA DNA polymerase epsilon subunit C - Kluyveromyces lactis (Yeast) (Candida sphaerica)
>P58267|DPF1_CHICK Zinc finger protein neuro-d4 - Gallus gallus (Chicken)
>Q6BTW5|DPH3_DEBHA Diphthamide biosynthesis protein 3 - Debaryomyces hansenii (Yeast) (Torulaspora hansenii)
>O60094|DPO5_SCHPO DNA polymerase V - Schizosaccharomyces pombe (Fission yeast)
>P84798|DPOD3_BOVIN DNA polymerase subunit delta-3 - Bos taurus (Bovine)
>Q5K9M7|DPOE_CRYNE DNA polymerase epsilon catalytic subunit A - Cryptococcus neoformans (Filobasidiella neoformans)
>Q9FHA3|DPOLA_ARATH DNA polymerase alpha catalytic subunit - Arabidopsis thaliana (Mouse-ear cress)
>O71121|DPOL_RHCM6 DNA polymerase - Rhesus cytomegalovirus (strain 68-1) (RhCMV)
>P93835|DRE1B_ARATH Dehydration-responsive element-binding protein 1B - Arabidopsis thaliana (Mouse-ear cress)
>Q5BIP9|DUS18_BOVIN Dual specificity protein phosphatase 18 - Bos taurus (Bovine)
>Q16690|DUS5_HUMAN Dual specificity protein phosphatase 5 - Homo sapiens (Human)
>Q15329|E2F5_HUMAN Transcription factor E2F5 - Homo sapiens (Human)
>Q96JC9|EAF1_HUMAN ELL-associated factor 1 - Homo sapiens (Human)
>Q5R9R1|EDRF1_PONPY Erythroid differentiation-related factor 1 - Pongo pygmaeus (Orangutan)
>Q9SK67|EF120_ARATH Ethylene-responsive transcription factor ERF120 - Arabidopsis thaliana (Mouse-ear cress)
>Q5THR3|EFCB6_HUMAN EF-hand calcium-binding domain-containing protein 6 - Homo sapiens (Human)
>P15370|EGON_DROME Protein embryonic gonad - Drosophila melanogaster (Fruit fly)
>O60185|EI2BL_SCHPO Translation initiation factor eIF-2B subunit alpha/beta/delta-like protein - Schizosaccharomyces pombe (Fission yeast)
>Q9SZA3|EIF3K_ARATH Eukaryotic translation initiation factor 3 subunit K - Arabidopsis thaliana (Mouse-ear cress)
>O00472|ELL2_HUMAN RNA polymerase II elongation factor ELL2 - Homo sapiens (Human)
>P27205|EM1_ENSMI Sperm protein EM1 - Ensis minor (Razor shell) (Minor jackknife clam)
>Q09472|EP300_HUMAN Histone acetyltransferase p300 - Homo sapiens (Human)
>P18074|ERCC2_HUMAN TFIIH basal transcription factor complex helicase subunit - Homo sapiens (Human)
>Q38Q39|ERF27_ARATH Ethylene-responsive transcription factor ERF027 - Arabidopsis thaliana (Mouse-ear cress)
>O65665|ERF60_ARATH Ethylene-responsive transcription factor ERF060 - Arabidopsis thaliana (Mouse-ear cress)
>Q4IEV4|ESA1_GIBZE Histone acetyltransferase ESA1 - Gibberella zeae (Fusarium graminearum)
>Q756J5|ESF1_ASHGO Pre-rRNA-processing protein ESF1 - Ashbya gossypii (Yeast) (Eremothecium gossypii)
>O14108|ETA2_SCHPO DNA-binding protein eta2 - Schizosaccharomyces pombe (Fission yeast)
>Q8S4P6|EZ1_MAIZE Polycomb protein EZ1 - Zea mays (Maize)
>Q96EY5|F125A_HUMAN Protein FAM125A - Homo sapiens (Human)
>Q6NSI3|FA53A_HUMAN Protein FAM53A - Homo sapiens (Human)
>P35550|FBRL_MOUSE rRNA 2'-O-methyltransferase fibrillarin - Mus musculus (Mouse)
>Q641X7|FBX25_RAT F-box only protein 25 - Rattus norvegicus (Rat)
>Q0V967|FBX5_DANRE F-box only protein 5 - Danio rerio (Zebrafish) (Brachydanio rerio)
>P70377|FGF13_MOUSE Fibroblast growth factor 13 - Mus musculus (Mouse)
>O43427|FIBP_HUMAN Acidic fibroblast growth factor intracellular-binding protein - Homo sapiens (Human)
>O42993|FKBP_SCHPO FK506-binding protein - Schizosaccharomyces pombe (Fission yeast)
>Q9HQG3|FLPA_HALSA Fibrillarin-like rRNA/tRNA 2'-O-methyltransferase - Halobacterium salinarium (Halobacterium halobium)
>Q979P2|FLPA_THEVO Fibrillarin-like rRNA/tRNA 2'-O-methyltransferase - Thermoplasma volcanium
>Q7T1R4|FOXA2_XENTR Forkhead box protein A2 - Xenopus tropicalis (Western clawed frog) (Silurana tropicalis)
>Q9UJU5|FOXD3_HUMAN Forkhead box protein D3 - Homo sapiens (Human)
>Q9I9E1|FOXH1_DANRE Forkhead box protein H1 - Danio rerio (Zebrafish) (Brachydanio rerio)
>P98177|FOXO4_HUMAN Forkhead box protein O4 - Homo sapiens (Human)
>Q6PJQ5|FOXR2_HUMAN Forkhead box protein R2 - Homo sapiens (Human)
>Q9W706|FXF1A_XENLA Forkhead box protein F1-A - Xenopus laevis (African clawed frog)
>O14976|GAK_HUMAN Cyclin G-associated kinase - Homo sapiens (Human)
>P43574|GAT1_YEAST Transcriptional regulatory protein GAT1 - Saccharomyces cerevisiae (Baker's yeast)
>Q10282|GBB_SCHPO Guanine nucleotide-binding protein subunit beta - Schizosaccharomyces pombe (Fission yeast)
>Q8BKT3|GCF_MOUSE GC-rich sequence DNA-binding factor - Mus musculus (Mouse)
>P03069|GCN4_YEAST General control protein GCN4 - Saccharomyces cerevisiae (Baker's yeast)
>Q99J23|GHDC_MOUSE GH3 domain-containing protein precursor - Mus musculus (Mouse)
>P27900|GL1_ARATH Trichome differentiation protein GL1 - Arabidopsis thaliana (Mouse-ear cress)
>Q03835|GLRX3_YEAST Monothiol glutaredoxin-3 - Saccharomyces cerevisiae (Baker's yeast)
>Q99N64|GMCLL_MOUSE Germ cell-less protein-like 1-like - Mus musculus (Mouse)
>Q04665|GPA2_SCHPO Guanine nucleotide-binding protein alpha-2 subunit - Schizosaccharomyces pombe (Fission yeast)
>P38143|GPX2_YEAST Glutathione peroxidase 2 - Saccharomyces cerevisiae (Baker's yeast)
>P10144|GRAB_HUMAN Granzyme B precursor - Homo sapiens (Human)
>Q4IR18|GRC3_GIBZE Protein GRC3 - Gibberella zeae (Fusarium graminearum)
>O01833|H15_CAEEL Histone H1.5 - Caenorhabditis elegans
>P02257|H1_ECHCR Histone H1, gonadal - Echinolampas crassa (Sea urchin)
>Q4IMD1|H2AZ_GIBZE Histone H2A.Z - Gibberella zeae (Fusarium graminearum)
>P09588|H2A_CAEEL Histone H2A - Caenorhabditis elegans
>Q27490|H33L1_CAEEL Histone H3.3-like type 1 - Caenorhabditis elegans
>P80553|H3_NARPS Histone H3 - Narcissus pseudonarcissus (Daffodil)
>Q9LE42|HAC5_ARATH Histone acetyltransferase HAC5 - Arabidopsis thaliana (Mouse-ear cress)
>P61296|HAND2_HUMAN Heart- and neural crest derivatives-expressed protein 2 - Homo sapiens (Human)
>Q6CXB7|HAS1_KLULA ATP-dependent RNA helicase HAS1 - Kluyveromyces lactis (Yeast) (Candida sphaerica)
>Q9FJT8|HATB_ARATH Histone acetyltransferase type B catalytic subunit - Arabidopsis thaliana (Mouse-ear cress)
>Q61191|HCFC1_MOUSE Host cell factor - Mus musculus (Mouse)
>O22446|HDA19_ARATH Histone deacetylase 19 - Arabidopsis thaliana (Mouse-ear cress)
>Q92769|HDAC2_HUMAN Histone deacetylase 2 - Homo sapiens (Human)
>Q9NRZ9|HELLS_HUMAN Lymphoid-specific helicase - Homo sapiens (Human)
>Q6AZ54|HEMGN_RAT Hemogen - Rattus norvegicus (Rat)
>Q8R409|HEXI1_MOUSE Protein HEXIM1 - Mus musculus (Mouse)
>Q9M1V5|HFA7B_ARATH Heat stress transcription factor A-7b - Arabidopsis thaliana (Mouse-ear cress)
>Q9R1Y5|HIC1_MOUSE Hypermethylated in cancer 1 protein - Mus musculus (Mouse)
>Q5AGM0|HIR2_CANAL Protein HIR2 - Candida albicans (Yeast)
>Q9HUB7|HIS3_PSEAE Phosphoribosyl-AMP cyclohydrolase - Pseudomonas aeruginosa
>P17488|HM13_CAEEL Homeobox protein ceh-13 - Caenorhabditis elegans
>Q23175|HM32_CAEEL Homeobox protein ceh-32 - Caenorhabditis elegans
>P31538|HME1B_XENLA Homeobox protein engrailed-1-B - Xenopus laevis (African clawed frog)
>P09532|HMEN_TRIGR Homeobox protein engrailed - Tripneustes gratilla (Hawaian sea urchin)
>P12274|HMGN1_CHICK Non-histone chromosomal protein HMG-14B - Gallus gallus (Chicken)
>P05527|HMIN_DROME Homeobox protein invected - Drosophila melanogaster (Fruit fly)
>Q9NP08|HMX1_HUMAN Homeobox protein HMX1 - Homo sapiens (Human)
>P79926|HNF4B_XENLA Hepatocyte nuclear factor 4-beta - Xenopus laevis (African clawed frog)
>P12258|HOBOT_DROME Transposable element Hobo transposase - Drosophila melanogaster (Fruit fly)
>Q12122|HOSM_YEAST Homocitrate synthase, mitochondrial precursor - Saccharomyces cerevisiae (Baker's yeast)
>P31539|HS104_YEAST Heat shock protein 104 - Saccharomyces cerevisiae (Baker's yeast)
>P22335|HSF24_SOLPE Heat shock factor protein HSF24 - Solanum peruvianum (Peruvian tomato) (Lycopersicon peruvianum)
>Q99181|HSH49_YEAST Protein HSH49 - Saccharomyces cerevisiae (Baker's yeast)
>P67837|HSP1_DIDMA Sperm protamine-P1 - Didelphis marsupialis virginiana (North American opossum)
>P83215|HSP3_OCTVU Sperm protamine P3 - Octopus vulgaris (Octopus)
>P13361|HUNB_DROVI Protein hunchback - Drosophila virilis (Fruit fly)
>Q9IA27|HXA10_HETFR Homeobox protein Hox-A10 - Heterodontus francisci (Horn shark)
>O93353|HXA3_CHICK Homeobox protein Hox-A3 - Gallus gallus (Chicken)
>P31267|HXA6_HUMAN Homeobox protein Hox-A6 - Homo sapiens (Human)
>Q9DDU2|HXABB_DANAE Homeobox protein Hox-A11b - Danio aequipinnatus (Giant danio) (Brachydanio aequipinnatus)
>Q1KKX7|HXB3A_FUGRU Homeobox protein Hox-B3a - Fugu rubripes (Japanese pufferfish) (Takifugu rubripes)
>Q91771|HXB7A_XENLA Homeobox protein Hox-B7-A - Xenopus laevis (African clawed frog)
>P31275|HXC12_HUMAN Homeobox protein Hox-C12 - Homo sapiens (Human)
>Q9IA16|HXD12_HETFR Homeobox protein Hox-D12 - Heterodontus francisci (Horn shark)
>P14159|HXD4_SHEEP Homeobox protein Hox-D4 - Ovis aries (Sheep)
>O24410|IAA20_ARATH Auxin-responsive protein IAA20 - Arabidopsis thaliana (Mouse-ear cress)
>P78954|IF4E1_SCHPO Eukaryotic translation initiation factor 4E-1 - Schizosaccharomyces pombe (Fission yeast)
>Q9H2S9|IKZF4_HUMAN Zinc finger protein Eos - Homo sapiens (Human)
>Q9Z1X4|ILF3_MOUSE Interleukin enhancer-binding factor 3 - Mus musculus (Mouse)
>Q96321|IMA1_ARATH Importin subunit alpha-1 - Arabidopsis thaliana (Mouse-ear cress)
>O22478|IMA_SOLLC Importin subunit alpha - Solanum lycopersicum (Tomato) (Lycopersicon esculentum)
>Q6FNJ1|IPI3_CANGA Pre-rRNA-processing protein IPI3 - Candida glabrata (Yeast) (Torulopsis glabrata)
>Q8K2V6|IPO11_MOUSE Importin-11 - Mus musculus (Mouse)
>Q58DJ0|IRF5_BOVIN Interferon regulatory factor 5 - Bos taurus (Bovine)
>Q5KJR1|IWS1_CRYNE Transcription factor IWS1 - Cryptococcus neoformans (Filobasidiella neoformans)
>P79703|JUNB_CYPCA Transcription factor jun-B - Cyprinus carpio (Common carp)
>Q09796|KA111_SCHPO Importin beta-like protein kap111 - Schizosaccharomyces pombe (Fission yeast)
>P07278|KAPR_YEAST cAMP-dependent protein kinase regulatory subunit - Saccharomyces cerevisiae (Baker's yeast)
>Q9BXK1|KLF16_HUMAN Krueppel-like factor 16 - Homo sapiens (Human)
>O04134|KNAP1_MALDO Homeobox protein knotted-1-like 1 - Malus domestica (Apple) (Malus sylvestris)
>Q8C050|KS6A5_MOUSE Ribosomal protein S6 kinase alpha-5 - Mus musculus (Mouse)
>O75449|KTNA1_HUMAN Katanin p60 ATPase-containing subunit A1 - Homo sapiens (Human)
>Q5KB66|KU70_CRYNE Protein Ku70 - Cryptococcus neoformans (Filobasidiella neoformans)
>P42167|LAP2B_HUMAN Lamina-associated polypeptide 2, isoforms beta/gamma - Homo sapiens (Human)
>P53411|LHX1_CHICK LIM/homeobox protein Lhx1 - Gallus gallus (Chicken)
>A0JNI8|LHX9_BOVIN LIM/homeobox protein Lhx9 - Bos taurus (Bovine)
>P38852|LIN1_YEAST Protein LIN1 - Saccharomyces cerevisiae (Baker's yeast)
>Q04650|LMX1A_MESAU LIM homeobox transcription factor 1 alpha - Mesocricetus auratus (Golden hamster)
>P42704|LPPRC_HUMAN Leucine-rich PPR motif-containing protein, mitochondrial precursor - Homo sapiens (Human)
>Q3UZ39|LRRF1_MOUSE Leucine-rich repeat flightless-interacting protein 1 - Mus musculus (Mouse)
>Q9Y4Y9|LSM5_HUMAN U6 snRNA-associated Sm-like protein LSm5 - Homo sapiens (Human)
>Q10CQ1|MAD14_ORYSJ MADS-box transcription factor 14 - Oryza sativa subsp. japonica (Rice)
>P40958|MAD2_YEAST Mitotic spindle checkpoint component MAD2 - Saccharomyces cerevisiae (Baker's yeast)
>Q03503|MAK3_YEAST N-terminal acetyltransferase C complex catalytic subunit MAK3 - Saccharomyces cerevisiae (Baker's yeast)
>Q3SYZ2|MAPK3_BOVIN MAP kinase-activated protein kinase 3 - Bos taurus (Bovine)
>O94160|MAT1_ALTAL Mating-type protein MAT-1 - Alternaria alternata (Alternaria rot fungus)
>Q707Y3|MATA1_YARLI Mating-type protein A1 - Yarrowia lipolytica (Candida lipolytica)
>P91664|MAX_DROME Protein max - Drosophila melanogaster (Fruit fly)
>Q6Z9U7|MCES1_ORYSJ mRNA cap guanine-N7 methyltransferase 1 - Oryza sativa subsp. japonica (Rice)
>O60318|MCM3A_HUMAN 80 kDa MCM3-associated protein - Homo sapiens (Human)
>Q7Q0Q1|MCM6_ANOGA DNA replication licensing factor Mcm6 - Anopheles gambiae (African malaria mosquito)
>O35618|MDM4_MOUSE Mdm4 protein - Mus musculus (Mouse)
>Q6BQ63|MED21_DEBHA Mediator of RNA polymerase II transcription subunit 21 - Debaryomyces hansenii (Yeast) (Torulaspora hansenii)
>Q10665|MES3_CAEEL Polycomb protein mes-3 - Caenorhabditis elegans
>O74777|MIS3_SCHPO Ribosomal RNA assembly protein mis3 - Schizosaccharomyces pombe (Fission yeast)
>P46196|MK01_BOVIN Mitogen-activated protein kinase 1 - Bos taurus (Bovine)
>O08789|MNT_MOUSE Max-binding protein MNT - Mus musculus (Mouse)
>Q96Q89|MPPH1_HUMAN M-phase phosphoprotein 1 - Homo sapiens (Human)
>P08169|MPRI_BOVIN Cation-independent mannose-6-phosphate receptor precursor - Bos taurus (Bovine)
>P40029|MSRA_YEAST Peptide methionine sulfoxide reductase - Saccharomyces cerevisiae (Baker's yeast)
>O13595|MTA1_SOREQ Mating type protein mtA-1 - Sordaria equina
>Q10258|MTHR1_SCHPO Methylenetetrahydrofolate reductase 1 - Schizosaccharomyces pombe (Fission yeast)
>Q03677|MTND_YEAST 1,2-dihydroxy-3-keto-5-methylthiopentene dioxygenase - Saccharomyces cerevisiae (Baker's yeast)
>Q96WW2|MUG93_SCHPO Meiotically up-regulated gene 93 protein - Schizosaccharomyces pombe (Fission yeast)
>P20027|MYB3_HORVU Myb-related protein Hv33 - Hordeum vulgare (Barley)
>Q9P2K5|MYEF2_HUMAN Myelin expression factor 2 - Homo sapiens (Human)
>Q8BRB7|MYST4_MOUSE Histone acetyltransferase MYST4 - Mus musculus (Mouse)
>Q4P341|NACA_USTMA Nascent polypeptide-associated complex subunit alpha - Ustilago maydis (Smut fungus)
>P43619|NADC_YEAST Nicotinate-nucleotide pyrophosphorylase [carboxylating] - Saccharomyces cerevisiae (Baker's yeast)
>Q80TN7|NAV3_MOUSE Neuron navigator 3 - Mus musculus (Mouse)
>Q92317|NCB2_YEAST Negative cofactor 2 complex subunit beta - Saccharomyces cerevisiae (Baker's yeast)
>P32500|NDC1_YEAST Nucleoporin NDC1 - Saccharomyces cerevisiae (Baker's yeast)
>Q4R4Q3|NDRG1_MACFA Protein NDRG1 - Macaca fascicularis (Crab eating macaque) (Cynomolgus monkey)
>Q6TMG5|NEMO_RAT NF-kappa-B essential modulator - Rattus norvegicus (Rat)
>O09118|NET1_MOUSE Netrin-1 precursor - Mus musculus (Mouse)
>A0JMY5|NFXL1_XENLA NF-X1-type zinc finger protein NFXL1 - Xenopus laevis (African clawed frog)
>O17657|NH164_CAEEL Nuclear hormone receptor family member nhr-164 - Caenorhabditis elegans
>O17928|NHR52_CAEEL Nuclear hormone receptor family member nhr-52 - Caenorhabditis elegans
>Q9JHL1|NHRF2_MOUSE Na(+)/H(+) exchange regulatory cofactor NHE-RF2 - Mus musculus (Mouse)
>P46970|NMD5_YEAST Nonsense-mediated mRNA decay protein 5 - Saccharomyces cerevisiae (Baker's yeast)
>Q96T66|NMNA3_HUMAN Nicotinamide mononucleotide adenylyltransferase 3 - Homo sapiens (Human)
>Q75DA4|NOG2_ASHGO Nucleolar GTP-binding protein 2 - Ashbya gossypii (Yeast) (Eremothecium gossypii)
>Q9CRB2|NOLA2_MOUSE H/ACA ribonucleoprotein complex subunit 2 - Mus musculus (Mouse)
>Q6CSZ0|NOP10_KLULA H/ACA ribonucleoprotein complex subunit 3 - Kluyveromyces lactis (Yeast) (Candida sphaerica)
>Q08208|NOP12_YEAST Nucleolar protein 12 - Saccharomyces cerevisiae (Baker's yeast)
>P06100|NOT2_YEAST General negative regulator of transcription subunit 2 - Saccharomyces cerevisiae (Baker's yeast)
>Q8IXF0|NPAS3_HUMAN Neuronal PAS domain-containing protein 3 - Homo sapiens (Human)
>P42857|NSG1_HUMAN Neuron-specific protein family member 1 - Homo sapiens (Human)
>Q8BH74|NU107_MOUSE Nuclear pore complex protein Nup107 - Mus musculus (Mouse)
>Q9Y5A7|NUB1_HUMAN NEDD8 ultimate buster 1 - Homo sapiens (Human)
>Q9JI85|NUCB2_RAT Nucleobindin-2 precursor - Rattus norvegicus (Rat)
>Q03790|NUP53_YEAST Nucleoporin NUP53 - Saccharomyces cerevisiae (Baker's yeast)
>Q9GZY0|NXF2_HUMAN Nuclear RNA export factor 2 - Homo sapiens (Human)
>Q58DH7|OPRS1_BOVIN Sigma 1-type opioid receptor - Bos taurus (Bovine)
>Q9JI69|ORC1_CRIGR Origin recognition complex subunit 1 - Cricetulus griseus (Chinese hamster)
>Q9WUV0|ORC5_MOUSE Origin recognition complex subunit 5 - Mus musculus (Mouse)
>Q90267|OTX1L_DANRE Homeobox protein Otx1l - Danio rerio (Zebrafish) (Brachydanio rerio)
>P67939|P53_BOVIN Cellular tumor antigen p53 - Bos taurus (Bovine)
>O57538|P53_XIPHE Cellular tumor antigen p53 - Xiphophorus helleri (Green swordtail)
>Q9XSK8|P73_CERAE Tumor protein p73 - Cercopithecus aethiops (Green monkey) (Grivet)
>O14327|PAB2_SCHPO Polyadenylate-binding protein 2 - Schizosaccharomyces pombe (Fission yeast)
>Q8J257|PACC_PARBR pH-response transcription factor pacC/RIM101 - Paracoccidioides brasiliensis
>Q6TGC4|PADI6_HUMAN Protein-arginine deiminase type-6 - Homo sapiens (Human)
>Q3B8P0|PARL_RAT Presenilins-associated rhomboid-like protein, mitochondrial precursor - Rattus norvegicus (Rat)
>P24610|PAX3_MOUSE Paired box protein Pax-3 - Mus musculus (Mouse)
>Q9BYU1|PBX4_HUMAN Pre-B-cell leukemia transcription factor 4 - Homo sapiens (Human)
>P38126|PCH2_YEAST Pachytene checkpoint protein 2 - Saccharomyces cerevisiae (Baker's yeast)
>Q00265|PCNA2_DAUCA Proliferating cell nuclear antigen large form - Daucus carota (Carrot)
>Q53EL6|PDCD4_HUMAN Programmed cell death protein 4 - Homo sapiens (Human)
>P41073|PEP_DROME Zinc finger protein on ecdysone puffs - Drosophila melanogaster (Fruit fly)
>Q25206|PER_DROPI Period circadian protein - Drosophila picticornis (Fruit fly) (Idiomyia picticornis)
>P61759|PFD3_MOUSE Prefoldin subunit 3 - Mus musculus (Mouse)
>Q9UTN4|PFS2_SCHPO Polyadenylation factor subunit 2 - Schizosaccharomyces pombe (Fission yeast)
>O60101|PGK_SCHPO Phosphoglycerate kinase - Schizosaccharomyces pombe (Fission yeast)
>Q9BWX1|PHF7_HUMAN PHD finger protein 7 - Homo sapiens (Human)
>P06803|PIM1_MOUSE Proto-oncogene serine/threonine-protein kinase Pim-1 - Mus musculus (Mouse)
>Q9UXX0|PIMT_PYRAB Protein-L-isoaspartate O-methyltransferase - Pyrococcus abyssi
>P48007|PIST_ARATH Floral homeotic protein PISTILLATA - Arabidopsis thaliana (Mouse-ear cress)
>P56673|PITX1_CHICK Pituitary homeobox 1 - Gallus gallus (Chicken)
>Q2HJ84|PKNX1_BOVIN Homeobox protein PKNOX1 - Bos taurus (Bovine)
>Q07832|PLK1_MOUSE Serine/threonine-protein kinase PLK1 - Mus musculus (Mouse)
>Q9C100|PMT2_SCHPO Dolichyl-phosphate-mannose--protein mannosyltransferase 2 - Schizosaccharomyces pombe (Fission yeast)
>Q8ND90|PNMA1_HUMAN Paraneoplastic antigen Ma1 - Homo sapiens (Human)
>Q9VR89|PNO1_DROME RNA-binding protein pno1 - Drosophila melanogaster (Fruit fly)
>P20264|PO3F3_HUMAN POU domain, class 3, transcription factor 3 - Homo sapiens (Human)
>Q14863|PO6F1_HUMAN POU domain, class 6, transcription factor 1 - Homo sapiens (Human)
>Q7Z3K3|POGZ_HUMAN Pogo transposable element with ZNF domain - Homo sapiens (Human)
>P62597|POTE1_CHICK Protection of telomeres protein 1 - Gallus gallus (Chicken)
>Q6FM81|PP4C_CANGA Serine/threonine-protein phosphatase 4 catalytic subunit - Candida glabrata (Yeast) (Torulopsis glabrata)
>P0C1J1|PPIL2_RHIOR Peptidyl-prolyl cis-trans isomerase-like 2 - Rhizopus oryzae (Rhizopus delemar)
>Q9UU87|PPK34_SCHPO Serine/threonine-protein kinase ppk34 - Schizosaccharomyces pombe (Fission yeast)
>Q09927|PPR1_SCHPO L-azetidine-2-carboxylic acid acetyltransferase - Schizosaccharomyces pombe (Fission yeast)
>Q9BYK8|PR285_HUMAN Peroxisomal proliferator-activated receptor A-interacting complex 285 kDa protein - Homo sapiens (Human)
>Q5E947|PRDX1_BOVIN Peroxiredoxin-1 - Bos taurus (Bovine)
>Q9NNZ6|PRM3_HUMAN Protamine-3 - Homo sapiens (Human)
>Q9P326|PRO1_NEUCR Transcriptional regulatory protein pro-1 - Neurospora crassa
>Q6C709|PRP46_YARLI Pre-mRNA-splicing factor PRP46 - Yarrowia lipolytica (Candida lipolytica)
>O88685|PRS6A_MOUSE 26S protease regulatory subunit 6A - Mus musculus (Mouse)
>Q623U2|PTDSR_CAEBR Protein psr-1 - Caenorhabditis briggsae
>Q9JM51|PTGES_MOUSE Prostaglandin E synthase - Mus musculus (Mouse)
>Q61152|PTN18_MOUSE Tyrosine-protein phosphatase non-receptor type 18 - Mus musculus (Mouse)
>Q9BZE2|PUS3_HUMAN tRNA pseudouridine synthase 3 - Homo sapiens (Human)
>Q9LS06|RAVL4_ARATH RAV1-like ethylene-responsive transcription factor AUXIN RESPONSE FACTOR 14 - Arabidopsis thaliana (Mouse-ear cress)
>Q7Z6E9|RBBP6_HUMAN Retinoblastoma-binding protein 6 - Homo sapiens (Human)
>Q9M2B0|RBX1B_ARATH RING-box protein 1b - Arabidopsis thaliana (Mouse-ear cress)
>Q9P258|RCC2_HUMAN Protein RCC2 - Homo sapiens (Human)
>Q91ZS8|RED1_MOUSE Double-stranded RNA-specific editase 1 - Mus musculus (Mouse)
>P15307|REL_MOUSE C-Rel proto-oncogene protein - Mus musculus (Mouse)
>O54963|REST_RAT RE1-silencing transcription factor - Rattus norvegicus (Rat)
>O70900|REV_HV190 Protein Rev - Human immunodeficiency virus type 1 (isolate 90CF056 group M subtype H) (HIV-1)
>Q9WC58|REV_HV1S2 Protein Rev - Human immunodeficiency virus type 1 (isolate SE9280 group M subtype J) (HIV-1)
>P16903|REV_OMVVS Protein Rev - Ovine maedi visna related virus (strain South Africa) (SA-OMVV) (Ovine lentivirus)
>Q4WYA1|REXO3_ASPFU RNA exonuclease 3 - Aspergillus fumigatus (Sartorya fumigata)
>P38251|RFC5_YEAST Replication factor C subunit 5 - Saccharomyces cerevisiae (Baker's yeast)
>O14593|RFXK_HUMAN DNA-binding protein RFXANK - Homo sapiens (Human)
>Q94A52|RH2_ARATH DEAD-box ATP-dependent RNA helicase 2 - Arabidopsis thaliana (Mouse-ear cress)
>P50861|RIB4_YEAST 6,7-dimethyl-8-ribityllumazine synthase - Saccharomyces cerevisiae (Baker's yeast)
>Q9VB08|RING1_DROME E3 ubiquitin-protein ligase RING1 - Drosophila melanogaster (Fruit fly)
>O76021|RL1D1_HUMAN Ribosomal L1 domain-containing protein 1 - Homo sapiens (Human)
>Q6CF69|RLP24_YARLI Ribosome biogenesis protein RLP24 - Yarrowia lipolytica (Candida lipolytica)
>Q4X1R1|RMT2_ASPFU Arginine N-methyltransferase 2 - Aspergillus fumigatus (Sartorya fumigata)
>Q5KM87|RNA14_CRYNE mRNA 3'-end-processing protein RNA14 - Cryptococcus neoformans (Filobasidiella neoformans)
>Q9NRR4|RNC_HUMAN Ribonuclease 3 - Homo sapiens (Human)
>Q28521|ROA1_MACMU Heterogeneous nuclear ribonucleoprotein A1 - Macaca mulatta (Rhesus macaque)
>P22138|RPA2_YEAST DNA-directed RNA polymerase I subunit RPA2 - Saccharomyces cerevisiae (Baker's yeast)
>Q24320|RPAB2_DROME DNA-directed RNA polymerases I, II, and III subunit RPABC2 - Drosophila melanogaster (Fruit fly)
>O15160|RPAC1_HUMAN DNA-directed RNA polymerases I and III subunit RPAC1 - Homo sapiens (Human)
>P28364|RPB1_EUPOC DNA-directed RNA polymerase II subunit RPB1 - Euplotes octocarinatus
>P20433|RPB4_YEAST DNA-directed RNA polymerase II subunit RPB4 - Saccharomyces cerevisiae (Baker's yeast)
>Q9D2C6|RPC8_MOUSE DNA-directed RNA polymerase III subunit RPC8 - Mus musculus (Mouse)
>P11512|RPOA1_SULAC DNA-directed RNA polymerase subunit A' - Sulfolobus acidocaldarius
>P56300|RPOC1_CHLVU DNA-directed RNA polymerase subunit beta' - Chlorella vulgaris (Green alga)
>Q9TL05|RPOC1_NEPOL DNA-directed RNA polymerase subunit beta' - Nephroselmis olivacea
>Q9Z9M1|RPOC_BACHD DNA-directed RNA polymerase subunit beta' - Bacillus halodurans
>Q058E6|RPOC_BUCCC DNA-directed RNA polymerase subunit beta' - Buchnera aphidicola subsp. Cinara cedri
>Q47UW0|RPOC_COLP3 DNA-directed RNA polymerase subunit beta' - Colwellia psychrerythraea (strain 34H / ATCC BAA-681) (Vibrio psychroerythus)
>Q2A1M8|RPOC_FRATH DNA-directed RNA polymerase subunit beta' - Francisella tularensis subsp. holarctica (strain LVS)
>Q5X865|RPOC_LEGPA DNA-directed RNA polymerase subunit beta' - Legionella pneumophila (strain Paris)
>Q2GCD8|RPOC_NOVAD DNA-directed RNA polymerase subunit beta' - Novosphingobium aromaticivorans (strain DSM 12444)
>P36252|RPOC_THEMA DNA-directed RNA polymerase subunit beta' - Thermotoga maritima
>Q5NPK4|RPOC_ZYMMO DNA-directed RNA polymerase subunit beta' - Zymomonas mobilis
>Q57648|RPOD_METJA DNA-directed RNA polymerase subunit D - Methanococcus jannaschii
>O75818|RPP40_HUMAN Ribonuclease P protein subunit p40 - Homo sapiens (Human)
>Q9P783|RRB1_SCHPO Ribosome assembly protein rrb1 - Schizosaccharomyces pombe (Fission yeast)
>Q02983|RRN5_YEAST RNA polymerase I-specific transcription initiation factor RRN5 - Saccharomyces cerevisiae (Baker's yeast)
>O14150|RS14_SCHPO 40S ribosomal protein S14 - Schizosaccharomyces pombe (Fission yeast)
>P0C016|RS27A_SCHPO 40S ribosomal protein S27a - Schizosaccharomyces pombe (Fission yeast)
>O94506|RSM1_SCHPO mRNA export factor rsm1 - Schizosaccharomyces pombe (Fission yeast)
>P92965|RSP40_ARATH Arginine/serine-rich-splicing factor RSP40 - Arabidopsis thaliana (Mouse-ear cress)
>Q86WX3|S19BP_HUMAN 40S ribosomal protein S19-binding protein 1 - Homo sapiens (Human)
>Q12334|SCM3_YEAST Protein SCM3 - Saccharomyces cerevisiae (Baker's yeast)
>P57772|SELB_HUMAN Selenocysteine-specific elongation factor - Homo sapiens (Human)
>Q5PQK1|SEP10_RAT Septin-10 - Rattus norvegicus (Rat)
>O15047|SET1A_HUMAN Histone-lysine N-methyltransferase SETD1A - Homo sapiens (Human)
>Q6FX50|SET2_CANGA Histone-lysine N-methyltransferase, H3 lysine-36 specific - Candida glabrata (Yeast) (Torulopsis glabrata)
>Q7SBJ9|SET9_NEUCR Histone-lysine N-methyltransferase set-9 - Neurospora crassa
>Q6INM2|SETD6_XENLA SET domain-containing protein 6 - Xenopus laevis (African clawed frog)
>Q9WVC6|SGK1_MOUSE Serine/threonine-protein kinase Sgk1 - Mus musculus (Mouse)
>O13734|SGO2_SCHPO Shugoshin-2 - Schizosaccharomyces pombe (Fission yeast)
>P06700|SIR2_YEAST NAD-dependent histone deacetylase SIR2 - Saccharomyces cerevisiae (Baker's yeast)
>Q5AX35|SLT11_EMENI Pre-mRNA-splicing factor slt11 - Emericella nidulans (Aspergillus nidulans)
>Q5B3U2|SLU7_EMENI Pre-mRNA-splicing factor slu7 - Emericella nidulans (Aspergillus nidulans)
>Q8NDV3|SMC1B_HUMAN Structural maintenance of chromosomes protein 1B - Homo sapiens (Human)
>O18870|SMN_BOVIN Survival motor neuron protein - Bos taurus (Bovine)
>P22082|SNF2_YEAST Transcription regulatory protein SNF2 - Saccharomyces cerevisiae (Baker's yeast)
>P45429|SNRPA_XENLA U1 small nuclear ribonucleoprotein A - Xenopus laevis (African clawed frog)
>O94538|SNU66_SCHPO U4/U6.U5 tri-snRNP-associated protein snu66 - Schizosaccharomyces pombe (Fission yeast)
>Q9D489|SOLH2_MOUSE Spermatogenesis- and oogenesis-specific basic helix-loop-helix-containing protein 2 - Mus musculus (Mouse)
>Q04891|SOX13_MOUSE SOX-13 protein - Mus musculus (Mouse)
>O94993|SOX30_HUMAN Transcription factor SOX-30 - Homo sapiens (Human)
>Q9YGL1|SPD1B_XENLA Speedy protein 1-B - Xenopus laevis (African clawed frog)
>Q90WG2|SPINW_CHICK Spindlin-W - Gallus gallus (Chicken)
>Q9S840|SPL2_ARATH Squamosa promoter-binding-like protein 2 - Arabidopsis thaliana (Mouse-ear cress)
>Q4WP96|SPT5_ASPFU Transcription elongation factor spt5 - Aspergillus fumigatus (Sartorya fumigata)
>Q8NIV6|SPT6_NEUCR Transcription elongation factor spt-6 - Neurospora crassa
>P36956|SRBP1_HUMAN Sterol regulatory element-binding protein 1 - Homo sapiens (Human)
>P61011|SRP54_HUMAN Signal recognition particle 54 kDa protein - Homo sapiens (Human)
>P36077|SRX1_YEAST Sulfiredoxin - Saccharomyces cerevisiae (Baker's yeast)
>Q27949|SRY_BISBO Sex-determining region Y protein - Bison bonasus (European bison)
>Q9CYZ8|SSBP2_MOUSE Single-stranded DNA-binding protein 2 - Mus musculus (Mouse)
>Q80TY4|ST18_MOUSE Suppression of tumorigenicity protein 18 - Mus musculus (Mouse)
>Q764M5|STAT1_PIG Signal transducer and activator of transcription 1 - Sus scrofa (Pig)
>Q08BR4|STB1B_DANRE Histone-lysine N-methyltransferase SETDB1-B - Danio rerio (Zebrafish) (Brachydanio rerio)
>Q5E9L6|STK4_BOVIN Serine/threonine-protein kinase 4 - Bos taurus (Bovine)
>Q5BEN5|STU1_EMENI Protein stu1 - Emericella nidulans (Aspergillus nidulans)
>P54000|SUB1_YEAST RNA polymerase II transcriptional coactivator SUB1 - Saccharomyces cerevisiae (Baker's yeast)
>Q6WNK7|SUS1_YEAST Protein SUS1 - Saccharomyces cerevisiae (Baker's yeast)
>O43017|SWD3_SCHPO Set1 complex component swd3 - Schizosaccharomyces pombe (Fission yeast)
>Q5F4B2|SWP70_CHICK Switch-associated protein 70 - Gallus gallus (Chicken)
>Q8N0S2|SYCE1_HUMAN Synaptonemal complex central element protein 1 - Homo sapiens (Human)
>Q6FPZ6|SYF2_CANGA Pre-mRNA-splicing factor SYF2 - Candida glabrata (Yeast) (Torulopsis glabrata)
>P41895|T2FA_YEAST Transcription initiation factor IIF subunit alpha - Saccharomyces cerevisiae (Baker's yeast)
>P46677|TAF1_YEAST Transcription initiation factor TFIID subunit 1 - Saccharomyces cerevisiae (Baker's yeast)
>P53040|TAF6_YEAST Transcription initiation factor TFIID subunit 6 - Saccharomyces cerevisiae (Baker's yeast)
>Q9H175|TAI12_HUMAN TGF-beta-induced apoptosis protein 12 - Homo sapiens (Human)
>Q9H2D6|TARA_HUMAN TRIO and F-actin-binding protein - Homo sapiens (Human)
>P20920|TAT_EIAVY Protein Tat - Equine infectious anemia virus (strain Wyoming) (EIAV)
>P19553|TAT_HV1S1 Protein Tat - Human immunodeficiency virus type 1 (isolate SF162 group M subtype B) (HIV-1)
>Q82854|TAT_JEMBR Protein Tat - Jembrana disease virus (JDV)
>P14079|TAX_HTL1C Protein Tax-1 - Human T-cell leukemia virus 1 (isolate Caribbea HS-35 subtype A) (HTLV-1)
>O74045|TBP_CENSY TATA-box-binding protein - Cenarchaeum symbiosum
>Q29RL9|TCEA1_BOVIN Transcription elongation factor A protein 1 - Bos taurus (Bovine)
>P36402|TCF7_HUMAN Transcription factor 7 - Homo sapiens (Human)
>O94501|TCPA_SCHPO T-complex protein 1 subunit alpha - Schizosaccharomyces pombe (Fission yeast)
>P53038|TEL2_YEAST Telomere length regulation protein TEL2 - Saccharomyces cerevisiae (Baker's yeast)
>Q27ID4|TERT_BOVIN Telomerase reverse transcriptase - Bos taurus (Bovine)
>Q9Y5Q8|TF3C5_HUMAN General transcription factor 3C polypeptide 5 - Homo sapiens (Human)
>Q75D20|TFB3_ASHGO RNA polymerase II transcription factor B subunit 3 - Ashbya gossypii (Yeast) (Eremothecium gossypii)
>Q06339|TFC6_YEAST Transcription factor tau 91 kDa subunit - Saccharomyces cerevisiae (Baker's yeast)
>Q5H9I0|TFDP3_HUMAN Transcription factor Dp family member 3 - Homo sapiens (Human)
>Q9W1F4|THOC5_DROME THO complex subunit 5 - Drosophila melanogaster (Fruit fly)
>Q9P016|THYN1_HUMAN Thymocyte nuclear protein 1 - Homo sapiens (Human)
>Q9Z1S4|TIAF1_MOUSE TGFB1-induced anti-apoptotic factor 1 - Mus musculus (Mouse)
>P12531|TOP2_TRYBB DNA topoisomerase 2 - Trypanosoma brucei brucei
>Q12272|TPT1_YEAST tRNA 2'-phosphotransferase - Saccharomyces cerevisiae (Baker's yeast)
>Q923T7|TRIM7_MOUSE Tripartite motif-containing protein 7 - Mus musculus (Mouse)
>Q5KJW1|TRM10_CRYNE tRNA - Cryptococcus neoformans (Filobasidiella neoformans)
>Q2U3W4|TRM61_ASPOR tRNA - Aspergillus oryzae
>P49957|TRM9_YEAST tRNA - Saccharomyces cerevisiae (Baker's yeast)
>Q9BE64|TSYL2_MACFA Testis-specific Y-encoded-like protein 2 - Macaca fascicularis (Crab eating macaque) (Cynomolgus monkey)
>P20065|TYB4_MOUSE Thymosin beta-4 - Mus musculus (Mouse)
>Q9Y3C1|U384_HUMAN UPF0384 protein CGI-117 - Homo sapiens (Human)
>Q28EX9|UBCP1_XENTR Ubiquitin-like domain-containing CTD phosphatase 1 - Xenopus tropicalis (Western clawed frog) (Silurana tropicalis)
>P54730|UBX4_YEAST UBX domain-containing protein 4 - Saccharomyces cerevisiae (Baker's yeast)
>P13528|UNC86_CAEEL Transcription factor unc-86 - Caenorhabditis elegans
>Q623D4|VAB15_CAEBR Homeobox protein vab-15 - Caenorhabditis briggsae
>Q801E0|VAX1_DANRE Ventral anterior homeobox 1 - Danio rerio (Zebrafish) (Brachydanio rerio)
>O14599|VCY2_HUMAN Testis-specific basic protein Y 2 - Homo sapiens (Human)
>P11473|VDR_HUMAN Vitamin D3 receptor - Homo sapiens (Human)
>P50758|VE1_HPV20 Replication protein E1 - Human papillomavirus type 20
>P36730|VE1_HPV52 Replication protein E1 - Human papillomavirus type 52
>Q8BDG4|VE2_BPV5 Regulatory protein E2 - Bovine papillomavirus type 5
>P50772|VE2_HPV29 Regulatory protein E2 - Human papillomavirus type 29
>Q80944|VE2_HPV60 Regulatory protein E2 - Human papillomavirus type 60
>P06930|VE6_HPV05 Protein E6 - Human papillomavirus type 5
>P36811|VE6_HPV34 Protein E6 - Human papillomavirus type 34
>P06462|VE6_HPV6B Protein E6 - Human papillomavirus type 6b
>P22808|VND_DROME Homeobox protein vnd - Drosophila melanogaster (Fruit fly)
>P54096|VP3_CAV82 Apoptin - Chicken anemia virus (isolate Japan 82-2) (CAV)
>P19555|VPR_HV1S3 Protein Vpr - Human immunodeficiency virus type 1 (isolate SF33 group M subtype B) (HIV-1)
>P19509|VPR_SIVSP Protein Vpr - Simian immunodeficiency virus (isolate PBj14/BCL-3) (SIV-sm) (Simian immunodeficiency virus sooty mangabey monkey)
>O59796|VPS3_SCHPO Vacuolar protein sorting-associated protein 3 - Schizosaccharomyces pombe (Fission yeast)
>Q91V09|WDR13_MOUSE WD repeat-containing protein 13 - Mus musculus (Mouse)
>Q8GY25|WOX12_ARATH WUSCHEL-related homeobox 12 - Arabidopsis thaliana (Mouse-ear cress)
>Q8W0F1|WOX9_ORYSJ WUSCHEL-related homeobox 9 - Oryza sativa subsp. japonica (Rice)
>Q6YBV1|WUS_ANTMA Protein WUSCHEL - Antirrhinum majus (Garden snapdragon)
>Q5BFH3|XRN2_EMENI 5'-3' exoribonuclease 2 - Emericella nidulans (Aspergillus nidulans)
>Q09800|YAA7_SCHPO Uncharacterized protein C22G7.07c - Schizosaccharomyces pombe (Fission yeast)
>Q7XIM7|YAB1_ORYSJ Protein YABBY 1 - Oryza sativa subsp. japonica (Rice)
>Q10062|YAM7_SCHPO Uncharacterized protein C1F5.07c - Schizosaccharomyces pombe (Fission yeast)
>P38140|YB89_YEAST Uncharacterized transcriptional regulatory protein YBR239C - Saccharomyces cerevisiae (Baker's yeast)
>O59719|YBHB_SCHPO Uncharacterized protein C3B8.11 - Schizosaccharomyces pombe (Fission yeast)
>P38253|YBU0_YEAST Uncharacterized protein YBR090C - Saccharomyces cerevisiae (Baker's yeast)
>Q10195|YBY6_SCHPO Uncharacterized protein C11C11.06c - Schizosaccharomyces pombe (Fission yeast)
>O14053|YC47_SCHPO Uncharacterized WD repeat-containing protein C1672.07 - Schizosaccharomyces pombe (Fission yeast)
>Q04408|YD514_YEAST Uncharacterized protein YDR514C - Saccharomyces cerevisiae (Baker's yeast)
>O14232|YDVG_SCHPO Uncharacterized helicase C6F12.16c - Schizosaccharomyces pombe (Fission yeast)
>O13799|YE02_SCHPO Uncharacterized helicase C17H9.02 - Schizosaccharomyces pombe (Fission yeast)
>O13964|YE44_SCHPO Uncharacterized protein C24C9.04 - Schizosaccharomyces pombe (Fission yeast)
>O13767|YE95_SCHPO Uncharacterized protein C17A5.05c - Schizosaccharomyces pombe (Fission yeast)
>O13957|YEHG_SCHPO Uncharacterized protein C23H4.16c - Schizosaccharomyces pombe (Fission yeast)
>P40063|YET4_YEAST Uncharacterized protein YER104W - Saccharomyces cerevisiae (Baker's yeast)
>Q9Y801|YFAS1_SCHPO FAS1 domain-containing protein mug57 precursor - Schizosaccharomyces pombe (Fission yeast)
>O13852|YFGD_SCHPO Uncharacterized protein C19G12.13c - Schizosaccharomyces pombe (Fission yeast)
>P53251|YG2I_YEAST Uncharacterized protein YGR081C - Saccharomyces cerevisiae (Baker's yeast)
>Q9USP7|YHP6_SCHPO Uncharacterized protein C902.06 - Schizosaccharomyces pombe (Fission yeast)
>Q9P347|YIP11_SCHPO Survival of motor neuron protein-interacting protein yip11 - Schizosaccharomyces pombe (Fission yeast)
>Q9P7T6|YIW4_SCHPO UPF0160 protein C694.04c - Schizosaccharomyces pombe (Fission yeast)
>P47031|YJI2_YEAST Uncharacterized protein YJL082W - Saccharomyces cerevisiae (Baker's yeast)
>O74415|YJL2_SCHPO Uncharacterized protein C14G10.02 - Schizosaccharomyces pombe (Fission yeast)
>Q9P4X2|YKV4_SCHPO Uncharacterized mannosyltransferase C959.04c - Schizosaccharomyces pombe (Fission yeast)
>Q05043|YMS0_YEAST Uncharacterized protein YMR030W - Saccharomyces cerevisiae (Baker's yeast)
>Q06595|YP196_YEAST Maltose fermentation regulatory protein YPR196W - Saccharomyces cerevisiae (Baker's yeast)
>Q9Y7Q3|YQ6A_SCHPO Uncharacterized protein C191.10 - Schizosaccharomyces pombe (Fission yeast)
>O60083|YQK9_SCHPO Uncharacterized protein C1494.09c - Schizosaccharomyces pombe (Fission yeast)
>P23607|ZFA_MOUSE Zinc finger autosomal protein - Mus musculus (Mouse)
>P10751|ZFP11_MOUSE Zinc finger protein 11 - Mus musculus (Mouse)
>Q5REX3|ZFR_PONPY Zinc finger RNA-binding protein - Pongo pygmaeus (Orangutan)
>P18731|ZG62_XENLA Gastrula zinc finger protein XlCGF62.1 - Xenopus laevis (African clawed frog)
>P58317|ZN121_HUMAN Zinc finger protein 121 - Homo sapiens (Human)
>P51786|ZN157_HUMAN Zinc finger protein 157 - Homo sapiens (Human)
>O14709|ZN197_HUMAN Zinc finger protein 197 - Homo sapiens (Human)
>Q96GC6|ZN274_HUMAN Zinc finger protein 274 - Homo sapiens (Human)
>Q9P2F9|ZN319_HUMAN Zinc finger protein 319 - Homo sapiens (Human)
>Q6P1L6|ZN343_HUMAN Zinc finger protein 343 - Homo sapiens (Human)
>Q96PM9|ZN385_HUMAN Zinc finger protein 385 - Homo sapiens (Human)
>Q96HQ0|ZN419_HUMAN Zinc finger protein 419 - Homo sapiens (Human)
>Q8N0Y2|ZN444_HUMAN Zinc finger protein 444 - Homo sapiens (Human)
>Q8NCK3|ZN485_HUMAN Zinc finger protein 485 - Homo sapiens (Human)
>Q7TSH3|ZN516_MOUSE Zinc finger protein 516 - Mus musculus (Mouse)
>Q8N141|ZN545_HUMAN Zinc finger protein 545 - Homo sapiens (Human)
>Q3ZCX4|ZN568_HUMAN Zinc finger protein 568 - Homo sapiens (Human)
>Q8IVC4|ZN584_HUMAN Zinc finger protein 584 - Homo sapiens (Human)
>Q8N8J6|ZN615_HUMAN Zinc finger protein 615 - Homo sapiens (Human)
>Q9H582|ZN644_HUMAN Zinc finger protein 644 - Homo sapiens (Human)
>Q9BU19|ZN692_HUMAN Zinc finger protein 692 - Homo sapiens (Human)
>Q6NZQ6|ZN740_MOUSE Zinc finger protein 740 - Mus musculus (Mouse)
>Q9ULD5|ZN777_HUMAN Zinc finger protein 777 - Homo sapiens (Human)
>P17014|ZNF12_HUMAN Zinc finger protein 12 - Homo sapiens (Human)
>Q8BIQ3|ZNF2_MOUSE Zinc finger protein 2 - Mus musculus (Mouse)
>Q9Z0U1|ZO2_MOUSE Tight junction protein ZO-2 - Mus musculus (Mouse)
>Q6Q7P4|41_CANFA Protein 4.1 - Canis familiaris (Dog)
>P40535|ACA2_YEAST ATF/CREB activator 2 - Saccharomyces cerevisiae (Baker's yeast)
>P15315|ACE1_YEAST Transcriptional activator protein ACE1 - Saccharomyces cerevisiae (Baker's yeast)
>P52910|ACS2_YEAST Acetyl-coenzyme A synthetase 2 - Saccharomyces cerevisiae (Baker's yeast)
>P07248|ADR1_YEAST Regulatory protein ADR1 - Saccharomyces cerevisiae (Baker's yeast)
>P63002|AES_MOUSE Amino-terminal enhancer of split - Mus musculus (Mouse)
>Q7T1K4|ANDR_RANCA Androgen receptor - Rana catesbeiana (Bull frog)
>Q6PAK3|ANM8_MOUSE Protein arginine N-methyltransferase 8 - Mus musculus (Mouse)
>P50995|ANX11_HUMAN Annexin A11 - Homo sapiens (Human)
>Q6P0E7|AP2E_DANRE Transcription factor AP-2 epsilon - Danio rerio (Zebrafish) (Brachydanio rerio)
>Q9LLA7|AP32_ASAEU MADS-box protein AeAP3-2 - Asarum europaeum (Asarabacca)
>P10505|APC3_SCHPO Anaphase-promoting complex subunit 3 - Schizosaccharomyces pombe (Fission yeast)
>Q9LKL2|APRR1_ARATH Two-component response regulator-like APRR1 - Arabidopsis thaliana (Mouse-ear cress)
>P93024|ARFE_ARATH Auxin response factor 5 - Arabidopsis thaliana (Mouse-ear cress)
>Q01K26|ARFK_ORYSI Auxin response factor 11 - Oryza sativa subsp. indica (Rice)
>Q653H7|ARFR_ORYSJ Auxin response factor 18 - Oryza sativa subsp. japonica (Rice)
>Q10066|ARGI2_SCHPO Arginase - Schizosaccharomyces pombe (Fission yeast)
>P05085|ARGR2_YEAST Arginine metabolism regulation protein II - Saccharomyces cerevisiae (Baker's yeast)
>Q04052|ARO80_YEAST Transcriptional activator ARO80 - Saccharomyces cerevisiae (Baker's yeast)
>O94241|ARP6_SCHPO Actin-like protein arp6 - Schizosaccharomyces pombe (Fission yeast)
>O14241|ARPC2_SCHPO Actin-related protein 2/3 complex subunit 2 - Schizosaccharomyces pombe (Fission yeast)
>Q9UBL3|ASH2L_HUMAN Set1/Ash2 histone methyltransferase complex subunit ASH2 - Homo sapiens (Human)
>P15336|ATF2_HUMAN Cyclic AMP-dependent transcription factor ATF-2 - Homo sapiens (Human)
>O94272|ATG8_SCHPO Autophagy-related protein 8 precursor - Schizosaccharomyces pombe (Fission yeast)
>O35625|AXN1_MOUSE Axin-1 - Mus musculus (Mouse)
>P22016|B2_USTMA Mating-type locus allele B2 protein - Ustilago maydis (Smut fungus)
>Q9N0M2|BARX2_SHEEP Homeobox protein BarH-like 2 - Ovis aries (Sheep)
>Q4WXV6|BBP_ASPFU Branchpoint-bridging protein - Aspergillus fumigatus (Sartorya fumigata)
>Q8CGN4|BCOR_MOUSE BCL-6 corepressor - Mus musculus (Mouse)
>Q71T09|BHLH5_CHICK Class B basic helix-loop-helix protein 5 - Gallus gallus (Chicken)
>P53771|BOX5_NOTVI Homeobox protein box-5 - Notophthalmus viridescens (Eastern newt) (Triturus viridescens)
>Q7S304|BRE1_NEUCR E3 ubiquitin-protein ligase bre-1 - Neurospora crassa
>P55201|BRPF1_HUMAN Peregrin - Homo sapiens (Human)
>O14981|BTAF1_HUMAN TATA-binding protein-associated factor 172 - Homo sapiens (Human)
>P26449|BUB3_YEAST Cell cycle arrest protein BUB3 - Saccharomyces cerevisiae (Baker's yeast)
>P39736|BX42_DROME Puff-specific protein Bx42 - Drosophila melanogaster (Fruit fly)
>Q9UU93|CANB_SCHPO Calcineurin subunit B - Schizosaccharomyces pombe (Fission yeast)
>O13473|CBF5_KLULA Centromere/microtubule-binding protein CBF5 - Kluyveromyces lactis (Yeast) (Candida sphaerica)
>Q0DH40|CCB15_ORYSJ Cyclin-B1-5 - Oryza sativa subsp. japonica (Rice)
>Q67V81|CCD11_ORYSJ Cyclin-D1-1 - Oryza sativa subsp. japonica (Rice)
>P34638|CCNA1_CAEEL G2/mitotic-specific cyclin-A1 - Caenorhabditis elegans
>P51988|CCNB_HYDAT G2/mitotic-specific cyclin-B - Hydra attenuata (Hydra) (Hydra vulgaris)
>Q10432|CCQ1_SCHPO Coiled-coil quantitatively-enriched protein 1 - Schizosaccharomyces pombe (Fission yeast)
>Q09170|CDS1_SCHPO Serine/threonine-protein kinase cds1 - Schizosaccharomyces pombe (Fission yeast)
>Q9Y232|CDYL1_HUMAN Chromodomain Y-like protein - Homo sapiens (Human)
>Q569M3|CENPA_XENLA Histone H3-like centromeric protein A - Xenopus laevis (African clawed frog)
>Q1T7C0|CENPL_CHICK Centromere protein L - Gallus gallus (Chicken)
>Q9CPQ5|CENPQ_MOUSE Centromere protein Q - Mus musculus (Mouse)
>Q4PB37|CLF1_USTMA Pre-mRNA-splicing factor CLF1 - Ustilago maydis (Smut fungus)
>Q91YB2|CLOCK_SPACA Circadian locomoter output cycles protein kaput - Spalax carmeli (Southern Israeli blind subterranean mole rat)
>Q6NPP4|CMTA2_ARATH Calmodulin-binding transcription activator 2 - Arabidopsis thaliana (Mouse-ear cress)
>Q9UH73|COE1_HUMAN Transcription factor COE1 - Homo sapiens (Human)
>P87090|CPC1_CRYPA Cross-pathway control protein 1 - Cryphonectria parasitica (Chesnut blight fungus) (Endothia parasitica)
>Q5UEM7|CR3L4_RAT cAMP-responsive element-binding protein 3-like protein 4 - Rattus norvegicus (Rat)
>Q01147|CREB1_MOUSE cAMP response element-binding protein - Mus musculus (Mouse)
>P02511|CRYAB_HUMAN Alpha-crystallin B chain - Homo sapiens (Human)
>P68356|CSN6A_BRAOL COP9 signalosome complex subunit 6a - Brassica oleracea (Wild cabbage)
>Q5RF54|CSN8_PONPY COP9 signalosome complex subunit 8 - Pongo pygmaeus (Orangutan)
>P41817|CUP9_YEAST Homeobox protein CUP9 - Saccharomyces cerevisiae (Baker's yeast)
>Q7RX84|CWC22_NEUCR Pre-mRNA-splicing factor cwc-22 - Neurospora crassa
>Q4IRI9|CWC25_GIBZE Pre-mRNA-splicing factor CWC25 - Gibberella zeae (Fusarium graminearum)
>Q6CGK4|CWC27_YARLI Peptidyl-prolyl isomerase CWC27 - Yarrowia lipolytica (Candida lipolytica)
>P00046|CYC_SCHPO Cytochrome c - Schizosaccharomyces pombe (Fission yeast)
>Q9UTG8|DAD2_SCHPO DASH complex subunit dad2 - Schizosaccharomyces pombe (Fission yeast)
>Q8NJM2|DBP10_ASPFU ATP-dependent RNA helicase dbp10 - Aspergillus fumigatus (Sartorya fumigata)
>P20448|DBP4_YEAST ATP-dependent RNA helicase DBP4 - Saccharomyces cerevisiae (Baker's yeast)
>P20449|DBP5_YEAST ATP-dependent RNA helicase DBP5 - Saccharomyces cerevisiae (Baker's yeast)
>Q4HZ68|DBP7_GIBZE ATP-dependent RNA helicase DBP7 - Gibberella zeae (Fusarium graminearum)
>Q6CXW0|DBP8_KLULA ATP-dependent RNA helicase DBP8 - Kluyveromyces lactis (Yeast) (Candida sphaerica)
>Q6CUI6|DBP9_KLULA ATP-dependent RNA helicase DBP9 - Kluyveromyces lactis (Yeast) (Candida sphaerica)
>Q966M6|DBR1_CAEEL Lariat debranching enzyme - Caenorhabditis elegans
>O49552|DDB1B_ARATH DNA damage-binding protein 1b - Arabidopsis thaliana (Mouse-ear cress)
>P39708|DHE5_YEAST NADP-specific glutamate dehydrogenase 2 - Saccharomyces cerevisiae (Baker's yeast)
>Q8X225|DIM5_NEUCR Histone-lysine N-methyltransferase, H3 lysine-9 specific dim-5 - Neurospora crassa
>Q64205|DLX3_MOUSE Homeobox protein DLX-3 - Mus musculus (Mouse)
>O49498|DML3_ARATH DEMETER-like protein 3 - Arabidopsis thaliana (Mouse-ear cress)
>Q6S6P0|DNBI_EHV1V Major DNA-binding protein - Equine herpesvirus 1 (strain V592) (EHV-1) (Equine abortion virus)
>Q9CWR8|DNM3L_MOUSE DNA - Mus musculus (Mouse)
>Q9FZA4|DOF14_ARATH Dof zinc finger protein DOF1.4 - Arabidopsis thaliana (Mouse-ear cress)
>Q9FM03|DOF56_ARATH Dof zinc finger protein DOF5.6 - Arabidopsis thaliana (Mouse-ear cress)
>Q4P1Q7|DOM3Z_USTMA Protein RAI1 - Ustilago maydis (Smut fungus)
>Q7SB74|DOT1_NEUCR Histone-lysine N-methyltransferase, H3 lysine-79 specific - Neurospora crassa
>O59832|DPEH2_SCHPO Uncharacterized dipeptidase C965.12 - Schizosaccharomyces pombe (Fission yeast)
>Q3E840|DPH3_YEAST Diphthamide biosynthesis protein 3 - Saccharomyces cerevisiae (Baker's yeast)
>Q14919|DRAP1_HUMAN Dr1-associated corepressor - Homo sapiens (Human)
>Q09685|DRE4_SCHPO DNA replication protein 4 - Schizosaccharomyces pombe (Fission yeast)
>Q6FW42|DRS1_CANGA ATP-dependent RNA helicase DRS1 - Candida glabrata (Yeast) (Torulopsis glabrata)
>O14274|DTD_SCHPO D-tyrosyl-tRNA(Tyr) deacylase - Schizosaccharomyces pombe (Fission yeast)
>O77245|E75_METEN Nuclear hormone receptor E75 - Metapenaeus ensis (Greasyback shrimp) (Sand shrimp)
>Q08CK1|ECSIT_DANRE Evolutionarily conserved signaling intermediate in Toll pathway, mitochondrial precursor - Danio rerio (Zebrafish) (Brachydanio re
>O80338|EF101_ARATH Ethylene-responsive transcription factor 2 - Arabidopsis thaliana (Mouse-ear cress)
>Q09228|EGL27_CAEEL Egg-laying defective protein 27 - Caenorhabditis elegans
>Q15717|ELAV1_HUMAN ELAV-like protein 1 - Homo sapiens (Human)
>P53861|ELOA1_YEAST Elongin-A - Saccharomyces cerevisiae (Baker's yeast)
>Q06287|EMG1_YEAST Essential for mitotic growth 1 - Saccharomyces cerevisiae (Baker's yeast)
>Q9LPE8|ERF14_ARATH Ethylene-responsive transcription factor ERF014 - Arabidopsis thaliana (Mouse-ear cress)
>P79063|ERF1_SCHPO Eukaryotic peptide chain release factor subunit 1 - Schizosaccharomyces pombe (Fission yeast)
>Q9LU18|ERF36_ARATH Ethylene-responsive transcription factor ERF036 - Arabidopsis thaliana (Mouse-ear cress)
>O80339|ERF82_ARATH Ethylene-responsive transcription factor 3 - Arabidopsis thaliana (Mouse-ear cress)
>P06212|ESR1_CHICK Estrogen receptor - Gallus gallus (Chicken)
>P15036|ETS2_HUMAN Protein C-ets-2 - Homo sapiens (Human)
>P97366|EVI5_MOUSE Ecotropic viral integration site 5 protein - Mus musculus (Mouse)
>Q750Q9|FET5_ASHGO Transcription factor FET5 - Ashbya gossypii (Yeast) (Eremothecium gossypii)
>P39521|FHL1_YEAST Pre-rRNA-processing protein FHL1 - Saccharomyces cerevisiae (Baker's yeast)
>Q6UN15|FIP1_HUMAN Pre-mRNA 3'-end-processing factor FIP1 - Homo sapiens (Human)
>Q02790|FKBP4_HUMAN FK506-binding protein 4 - Homo sapiens (Human)
>P35552|FLPA_METVS Fibrillarin-like rRNA/tRNA 2'-O-methyltransferase - Methanococcus vannielii (strain SB / ATCC 35089 / DSM 1224)
>P10158|FOSL1_RAT Fos-related antigen 1 - Rattus norvegicus (Rat)
>Q8JIT6|FOXB2_XENLA Forkhead box protein B2 - Xenopus laevis (African clawed frog)
>O00409|FOXN3_HUMAN Forkhead box protein N3 - Homo sapiens (Human)
>Q922K9|FRK_MOUSE Tyrosine-protein kinase FRK - Mus musculus (Mouse)
>P33244|FTZF1_DROME Nuclear hormone receptor FTZ-F1 - Drosophila melanogaster (Fruit fly)
>Q6VB84|FX4L3_HUMAN Forkhead box protein D4-like 3 - Homo sapiens (Human)
>Q708W1|FXJ1B_XENLA Forkhead box protein J1-B - Xenopus laevis (African clawed frog)
>P03373|GAG_AVIER Gag polyprotein [Contains: Core protein p19; Core protein p2A; Core protein p2B; Core protein p10; V-erbA oncogene] - Avian erythrob
>Q0JIC2|GAM1_ORYSJ Transcription factor GAMYB - Oryza sativa subsp. japonica (Rice)
>P40569|GAT4_YEAST Protein GAT4 - Saccharomyces cerevisiae (Baker's yeast)
>Q08369|GATA4_MOUSE Transcription factor GATA-4 - Mus musculus (Mouse)
>Q01820|GCL_DROME Protein germ cell-less - Drosophila melanogaster (Fruit fly)
>P57678|GEMI4_HUMAN Component of gems 4 - Homo sapiens (Human)
>Q7XAK4|GID2_ORYSJ F-box protein GID2 - Oryza sativa subsp. japonica (Rice)
>Q9P7K5|GIT1_SCHPO Adenylate cyclase activation protein git1 - Schizosaccharomyces pombe (Fission yeast)
>Q91690|GLI1_XENLA Zinc finger protein GLI1 - Xenopus laevis (African clawed frog)
>P32642|GLRX4_YEAST Monothiol glutaredoxin-4 - Saccharomyces cerevisiae (Baker's yeast)
>Q9Y692|GMEB1_HUMAN Glucocorticoid modulatory element-binding protein 1 - Homo sapiens (Human)
>O13738|GNA1_SCHPO Glucosamine 6-phosphate N-acetyltransferase - Schizosaccharomyces pombe (Fission yeast)
>Q6DRP2|GNL3_DANRE Guanine nucleotide-binding protein-like 3 - Danio rerio (Zebrafish) (Brachydanio rerio)
>Q9H116|GZF1_HUMAN GDNF-inducible zinc finger protein 1 - Homo sapiens (Human)
>P40264|H12_GLYBA Histone H1-II - Glyptotendipes barbipes
>P82898|H1A_OLILU Histone H1A - Olisthodiscus luteus (Heterosigma akashiwo)
>P19376|H1S_STRPU Histone H1, sperm - Strongylocentrotus purpuratus (Purple sea urchin)
>P37218|H1_SOLLC Histone H1 - Solanum lycopersicum (Tomato) (Lycopersicon esculentum)
>Q8SSG3|H2A_ENCCU Histone H2A - Encephalitozoon cuniculi
>P35066|H2A_TRYCR Histone H2A - Trypanosoma cruzi
>P02292|H2BS3_PARAN Histone H2B.3, sperm - Parechinus angulosus (Angulate sea urchin)
>P27795|H2B_TRYCR Histone H2B - Trypanosoma cruzi
>P81201|H37_STYLE Histone H3-7 - Stylonychia lemnae
>P40287|H4_ENTHI Histone H4 - Entamoeba histolytica
>P06513|H5_CAIMO Histone H5 - Cairina moschata (Muscovy duck)
>Q12753|HAA1_YEAST Transcriptional activator HAA1 - Saccharomyces cerevisiae (Baker's yeast)
>Q9Y8I2|HARB_PYRKO Archaeal histone B - Pyrococcus kodakaraensis (Thermococcus kodakaraensis)
>Q03532|HAS1_YEAST ATP-dependent RNA helicase HAS1 - Saccharomyces cerevisiae (Baker's yeast)
>P55813|HBX4_ECHGR Homeobox protein EgHBX4 - Echinococcus granulosus
>Q8STR8|HD4_ENCCU Homeobox protein HD-4 - Encephalitozoon cuniculi
>O17323|HDA4_CAEEL Histone deacetylase 4 - Caenorhabditis elegans
>O24591|HDT1_MAIZE Histone deacetylase HDT1 - Zea mays (Maize)
>Q9H583|HEAT1_HUMAN HEAT repeat-containing protein 1 - Homo sapiens (Human)
>Q2NL18|HEYL_BOVIN Hairy/enhancer-of-split related with YRPW motif-like protein - Bos taurus (Bovine)
>Q9I8A9|HIF1A_XENLA Hypoxia-inducible factor 1 alpha - Xenopus laevis (African clawed frog)
>Q0CQ54|HIR1_ASPTN Protein hir1 - Aspergillus terreus (strain NIH 2624)
>P17096|HMGA1_HUMAN High mobility group protein HMG-I/HMG-Y - Homo sapiens (Human)
>Q5ZIR5|HMGN3_CHICK High mobility group nucleosome-binding domain-containing protein 3 - Gallus gallus (Chicken)
>P06762|HMOX1_RAT Heme oxygenase 1 - Rattus norvegicus (Rat)
>Q8VDM6|HNRL1_MOUSE Heterogeneous nuclear ribonucleoprotein U-like protein 1 - Mus musculus (Mouse)
>P35993|HOX7P_XENLA Homeobox protein XHOX-7.1' - Xenopus laevis (African clawed frog)
>P09932|HO_YEAST Homothallic switching endonuclease - Saccharomyces cerevisiae (Baker's yeast)
>Q8GYY1|HSFA3_ARATH Heat stress transcription factor A-3 - Arabidopsis thaliana (Mouse-ear cress)
>Q7LZB2|HSP1_CHRPI Sperm protamine P1-type - Chrysemys picta bellii (Western painted turtle)
>P42143|HSP1_NOTTY Sperm protamine-P1 - Notoryctes typhlops (Marsupial mole)
>P42145|HSP1_PSECU Sperm protamine-P1 - Pseudochirops cupreus (Coppery ringtail)
>O46234|HUNB_DROAA Protein hunchback - Drosophila adunca (Fruit fly)
>Q01791|HUNB_TRICA Protein hunchback - Tribolium castaneum (Red flour beetle)
>Q9IA19|HXA1_HETFR Homeobox protein Hox-A1 - Heterodontus francisci (Horn shark)
>P09071|HXA7_XENLA Homeobox protein Hox-A7 - Xenopus laevis (African clawed frog)
>P31357|HXB1_AMBME Homeobox protein Hox-B1 - Ambystoma mexicanum (Axolotl)
>Q1KKX9|HXB5A_FUGRU Homeobox protein Hox-B5a - Fugu rubripes (Japanese pufferfish) (Takifugu rubripes)
>P09078|HXB8_PIG Homeobox protein Hox-B8 - Sus scrofa (Pig)
>Q1KKU7|HXC5A_FUGRU Homeobox protein Hox-C5a - Fugu rubripes (Japanese pufferfish) (Takifugu rubripes)
>Q6JIY5|HXCDA_DANRE Homeobox protein Hox-C13a - Danio rerio (Zebrafish) (Brachydanio rerio)
>Q1KKS7|HXD3A_FUGRU Homeobox protein Hox-D3a - Fugu rubripes (Japanese pufferfish) (Takifugu rubripes)
>P28357|HXD9_MOUSE Homeobox protein Hox-D9 - Mus musculus (Mouse)
>Q7Y1H8|IAA14_ORYSJ Auxin-responsive protein IAA14 - Oryza sativa subsp. japonica (Rice)
>Q93WC4|IAA29_ARATH Auxin-responsive protein IAA29 - Arabidopsis thaliana (Mouse-ear cress)
>P49680|IAA6_PEA Auxin-induced protein IAA6 - Pisum sativum (Garden pea)
>O00458|IFRD1_HUMAN Interferon-related developmental regulator 1 - Homo sapiens (Human)
>P25963|IKBA_HUMAN NF-kappa-B inhibitor alpha - Homo sapiens (Human)
>P52292|IMA2_HUMAN Importin subunit alpha-2 - Homo sapiens (Human)
>P40069|IMB4_YEAST Importin subunit beta-4 - Saccharomyces cerevisiae (Baker's yeast)
>Q0VD01|IMP4_BOVIN U3 small nucleolar ribonucleoprotein protein IMP4 - Bos taurus (Bovine)
>Q9NQS7|INCE_HUMAN Inner centromere protein - Homo sapiens (Human)
>Q12072|IOC2_YEAST ISWI one complex protein 2 - Saccharomyces cerevisiae (Baker's yeast)
>P38991|IPL1_YEAST Spindle assembly checkpoint kinase - Saccharomyces cerevisiae (Baker's yeast)
>Q3SZP0|IRF1_BOVIN Interferon regulatory factor 1 - Bos taurus (Bovine)
>P78414|IRX1_HUMAN Iroquois-class homeodomain protein IRX-1 - Homo sapiens (Human)
>Q9H1K1|ISCU_HUMAN Iron-sulfur cluster assembly enzyme ISCU, mitochondrial precursor - Homo sapiens (Human)
>Q06505|IWS1_YEAST Transcription factor IWS1 - Saccharomyces cerevisiae (Baker's yeast)
>Q80Y84|JAD1B_MOUSE Histone demethylase JARID1B - Mus musculus (Mouse)
>Q4WHB7|JHD1_ASPFU JmjC domain-containing histone demethylation protein 1 - Aspergillus fumigatus (Sartorya fumigata)
>Q9H3R0|JHD3C_HUMAN JmjC domain-containing histone demethylation protein 3C - Homo sapiens (Human)
>P46997|JJJ2_YEAST J protein type 2 - Saccharomyces cerevisiae (Baker's yeast)
>Q13887|KLF5_HUMAN Krueppel-like factor 5 - Homo sapiens (Human)
>Q43484|KNOX3_HORVU Homeobox protein KNOX3 - Hordeum vulgare (Barley)
>Q2MHH2|KU80_ASPOR Protein Ku80 - Aspergillus oryzae
>Q14739|LBR_HUMAN Lamin-B receptor - Homo sapiens (Human)
>P50107|LGUL_YEAST Lactoylglutathione lyase - Saccharomyces cerevisiae (Baker's yeast)
>Q90421|LHX3_DANRE LIM/homeobox protein Lhx3 - Danio rerio (Zebrafish) (Brachydanio rerio)
>P14733|LMNB1_MOUSE Lamin-B1 - Mus musculus (Mouse)
>O94408|LSM2_SCHPO U6 snRNA-associated Sm-like protein LSm2 - Schizosaccharomyces pombe (Fission yeast)
>Q3ZCE0|LSM8_BOVIN U6 snRNA-associated Sm-like protein LSm8 - Bos taurus (Bovine)
>Q8R4U7|LUZP1_MOUSE Leucine zipper protein 1 - Mus musculus (Mouse)
>P87169|MAD1_SCHPO Spindle assembly checkpoint component mad1 - Schizosaccharomyces pombe (Fission yeast)
>P47074|MAD3_YEAST Spindle assembly checkpoint component MAD3 - Saccharomyces cerevisiae (Baker's yeast)
>Q9SAR1|MADS8_ORYSJ MADS-box transcription factor 8 - Oryza sativa subsp. japonica (Rice)
>Q5BCI0|MAK5_EMENI ATP-dependent RNA helicase mak5 - Emericella nidulans (Aspergillus nidulans)
>P51951|MAT1_XENLA CDK-activating kinase assembly factor MAT1 - Xenopus laevis (African clawed frog)
>P10842|MATPI_SCHPO Mating-type P-specific polypeptide Pi - Schizosaccharomyces pombe (Fission yeast)
>Q7TPV4|MBB1A_MOUSE Myb-binding protein 1A - Mus musculus (Mouse)
>Q95YM8|MBLK1_APIME Mushroom body large-type Kenyon cell-specific protein 1 - Apis mellifera (Honeybee)
>Q7ZY18|MC6ZB_XENLA Zygotic DNA replication licensing factor mcm6-B - Xenopus laevis (African clawed frog)
>Q1MTD3|MCES_DANRE mRNA cap guanine-N7 methyltransferase - Danio rerio (Zebrafish) (Brachydanio rerio)
>Q26454|MCM4_DROME DNA replication licensing factor MCM4 - Drosophila melanogaster (Fruit fly)
>Q3ZBH9|MCM7_BOVIN DNA replication licensing factor MCM7 - Bos taurus (Bovine)
>Q03570|MED14_CAEEL Mediator of RNA polymerase II transcription subunit 14 - Caenorhabditis elegans
>Q924H2|MED15_MOUSE Mediator of RNA polymerase II transcription subunit 15 - Mus musculus (Mouse)
>Q6C5U8|MED21_YARLI Mediator of RNA polymerase II transcription subunit 21 - Yarrowia lipolytica (Candida lipolytica)
>Q9DB40|MED27_MOUSE Mediator of RNA polymerase II transcription subunit 27 - Mus musculus (Mouse)
>Q2UHU3|MED7_ASPOR Mediator of RNA polymerase II transcription subunit 7 - Aspergillus oryzae
>Q9NWA0|MED9_HUMAN Mediator of RNA polymerase II transcription subunit 9 - Homo sapiens (Human)
>P97367|MEIS2_MOUSE Homeobox protein Meis2 - Mus musculus (Mouse)
>P50222|MEOX2_HUMAN Homeobox protein MOX-2 - Homo sapiens (Human)
>Q8LFA9|METL2_ARATH Methyltransferase-like protein 2 - Arabidopsis thaliana (Mouse-ear cress)
>P53050|MGA1_YEAST Protein MGA1 - Saccharomyces cerevisiae (Baker's yeast)
>Q90336|MK14A_CYPCA Mitogen-activated protein kinase 14a - Cyprinus carpio (Common carp)
>Q5RJM0|MK67I_RAT MKI67 FHA domain-interacting nucleolar phosphoprotein - Rattus norvegicus (Rat)
>Q5NVP9|MO4L1_PONPY Mortality factor 4-like protein 1 - Pongo pygmaeus (Orangutan)
>P40484|MOB1_YEAST DBF2 kinase activator protein MOB1 - Saccharomyces cerevisiae (Baker's yeast)
>O22467|MSI1_ARATH WD-40 repeat-containing protein MSI1 - Arabidopsis thaliana (Mouse-ear cress)
>P01365|MTAL1_YEAST Mating-type protein ALPHA1 - Saccharomyces cerevisiae (Baker's yeast)
>Q5F3B1|MTG16_CHICK Protein CBFA2T3 - Gallus gallus (Chicken)
>P83733|MTRM_DROYA Protein matrimony - Drosophila yakuba (Fruit fly)
>Q10262|MU115_SCHPO Meiotically up-regulated gene 115 protein - Schizosaccharomyces pombe (Fission yeast)
>P10243|MYBA_HUMAN Myb-related protein A - Homo sapiens (Human)
>P26014|MYCN_SERCA N-myc proto-oncogene protein - Serinus canaria (Canary)
>Q6SYV5|MYF6_FUGRU Myogenic factor 6 - Fugu rubripes (Japanese pufferfish) (Takifugu rubripes)
>P15173|MYOG_HUMAN Myogenin - Homo sapiens (Human)
>Q8SWB5|NACA_ENCCU Nascent polypeptide-associated complex subunit alpha - Encephalitozoon cuniculi
>P38795|NADE_YEAST Glutamine-dependent NAD(+) synthetase - Saccharomyces cerevisiae (Baker's yeast)
>Q00539|NAM8_YEAST Protein NAM8 - Saccharomyces cerevisiae (Baker's yeast)
>P27123|NASP_RABIT Nuclear autoantigenic sperm protein - Oryctolagus cuniculus (Rabbit)
>Q6GQ80|NBP1A_XENLA Nuclear cap-binding protein subunit 1-A - Xenopus laevis (African clawed frog)
>P52298|NCBP2_HUMAN Nuclear cap-binding protein subunit 2 - Homo sapiens (Human)
>Q9HGQ2|NCL1_SCHPO tRNA - Schizosaccharomyces pombe (Fission yeast)
>Q9JL19|NCOA6_MOUSE Nuclear receptor coactivator 6 - Mus musculus (Mouse)
>Q95KV7|NDUAD_BOVIN NADH dehydrogenase [ubiquinone] 1 alpha subcomplex subunit 13 - Bos taurus (Bovine)
>O35274|NEB2_RAT Neurabin-2 - Rattus norvegicus (Rat)
>P97863|NFIB_MOUSE Nuclear factor 1 B-type - Mus musculus (Mouse)
>Q9FGP7|NFYC6_ARATH Nuclear transcription factor Y subunit C-6 - Arabidopsis thaliana (Mouse-ear cress)
>O17611|NH100_CAEEL Nuclear hormone receptor family member nhr-100 - Caenorhabditis elegans
>Q03435|NHP10_YEAST Non-histone protein 10 - Saccharomyces cerevisiae (Baker's yeast)
>P41828|NHR23_CAEEL Nuclear hormone receptor family member nhr-23 - Caenorhabditis elegans
>P41829|NHR6_CAEEL Nuclear hormone receptor family member nhr-6 - Caenorhabditis elegans
>Q3UHX8|NKX63_MOUSE Homeobox protein Nkx-6.3 - Mus musculus (Mouse)
>Q9H6W3|NO66_HUMAN Nucleolar protein 66 - Homo sapiens (Human)
>Q8BG17|NOL12_MOUSE Nucleolar protein 12 - Mus musculus (Mouse)
>Q9P7M5|NOP10_SCHPO H/ACA ribonucleoprotein complex subunit 3 - Schizosaccharomyces pombe (Fission yeast)
>P29476|NOS1_RAT Nitric oxide synthase, brain - Rattus norvegicus (Rat)
>O60287|NPA1P_HUMAN Nucleolar pre-ribosomal-associated protein 1 - Homo sapiens (Human)
>Q8SQ01|NR1I2_MACMU Nuclear receptor subfamily 1 group I member 2 - Macaca mulatta (Rhesus macaque)
>O56264|NS1_I97A1 Non-structural protein 1 - Influenza A virus (strain A/Hong Kong/156/1997 H5N1 genotype Gs/Gd)
>O13688|NSE6_SCHPO Non-structural maintenance of chromosome element 6 - Schizosaccharomyces pombe (Fission yeast)
>P49687|NU145_YEAST Nucleoporin NUP145 precursor - Saccharomyces cerevisiae (Baker's yeast)
>P15771|NUCL_CHICK Nucleolin - Gallus gallus (Chicken)
>Q9BQG2|NUD12_HUMAN Peroxisomal NADH pyrophosphatase NUDT12 - Homo sapiens (Human)
>Q7Z417|NUFP2_HUMAN Nuclear fragile X mental retardation-interacting protein 2 - Homo sapiens (Human)
>P52891|NUP84_YEAST Nucleoporin NUP84 - Saccharomyces cerevisiae (Baker's yeast)
>P52594|NUPL_HUMAN Nucleoporin-like protein RIP - Homo sapiens (Human)
>Q09142|ORC2_SCHPO Origin recognition complex subunit 2 - Schizosaccharomyces pombe (Fission yeast)
>Q8IN94|OSA_DROME Trithorax group protein osa - Drosophila melanogaster (Fruit fly)
>Q9HFB3|PACC_ASPOR pH-response transcription factor pacC/RIM101 - Aspergillus oryzae
>Q8NDF8|PAPD5_HUMAN PAP-associated domain-containing protein 5 - Homo sapiens (Human)
>Q8N5Y8|PAR16_HUMAN Poly [ADP-ribose] polymerase 16 - Homo sapiens (Human)
>O46043|PARG_DROME Poly(ADP-ribose) glycohydrolase - Drosophila melanogaster (Fruit fly)
>Q9ZP54|PARP1_ARATH Poly [ADP-ribose] polymerase 1 - Arabidopsis thaliana (Mouse-ear cress)
>P35875|PARP_DROME Poly [ADP-ribose] polymerase - Drosophila melanogaster (Fruit fly)
>O01377|PCNA_BOMMO Proliferating cell nuclear antigen - Bombyx mori (Silk moth)
>Q8QZR7|PDK1L_MOUSE Serine/threonine-protein kinase PDIK1L - Mus musculus (Mouse)
>Q8IZL8|PELP1_HUMAN Proline-, glutamic acid- and leucine-rich protein 1 - Homo sapiens (Human)
>Q17062|PER_ANTPE Period circadian protein - Antheraea pernyi (Chinese oak silk moth)
>Q03297|PER_DROWI Period circadian protein - Drosophila willistoni (Fruit fly)
>Q7XJK8|PHE2_ARATH MADS-box transcription factor PHERES 2 - Arabidopsis thaliana (Mouse-ear cress)
>P07269|PHO2_YEAST Regulatory protein PHO2 - Saccharomyces cerevisiae (Baker's yeast)
>O75925|PIAS1_HUMAN E3 SUMO-protein ligase PIAS1 - Homo sapiens (Human)
>Q8TT93|PIMT1_METAC Protein-L-isoaspartate O-methyltransferase 1 - Methanosarcina acetivorans
>P0C1J8|PIN1_RHIOR Peptidyl-prolyl cis-trans isomerase pin1 - Rhizopus oryzae (Rhizopus delemar)
>P52960|PIP2_YEAST Peroxisome proliferation transcriptional regulator - Saccharomyces cerevisiae (Baker's yeast)
>O35160|PITX3_MOUSE Pituitary homeobox 3 - Mus musculus (Mouse)
>Q6TNS2|PK1IP_DANRE p21-activated protein kinase-interacting protein 1-like - Danio rerio (Zebrafish) (Brachydanio rerio)
>Q9QY23|PKP3_MOUSE Plakophilin-3 - Mus musculus (Mouse)
>Q6DDB9|PNO1_XENTR RNA-binding protein PNO1 - Xenopus tropicalis (Western clawed frog) (Silurana tropicalis)
>P52168|PNR_DROME GATA-binding factor-A - Drosophila melanogaster (Fruit fly)
>Q63934|PO4F2_MOUSE POU domain, class 4, transcription factor 2 - Mus musculus (Mouse)
>Q10223|POF14_SCHPO F-box protein pof14 - Schizosaccharomyces pombe (Fission yeast)
>O74184|POP3_SCHPO WD repeat-containing protein pop3 - Schizosaccharomyces pombe (Fission yeast)
>P32838|PP2A4_YEAST Serine/threonine-protein phosphatase PP2A-like PPG1 - Saccharomyces cerevisiae (Baker's yeast)
>Q75D77|PP4R2_ASHGO Serine/threonine-protein phosphatase 4 regulatory subunit 2 - Ashbya gossypii (Yeast) (Eremothecium gossypii)
>P50897|PPT1_HUMAN Palmitoyl-protein thioesterase 1 precursor - Homo sapiens (Human)
>Q99K43|PRC1_MOUSE Protein regulator of cytokinesis 1 - Mus musculus (Mouse)
>P15342|PRM2_HORSE Sperm histone P2a - Equus caballus (Horse)
>O43071|PRP17_SCHPO Pre-mRNA-processing factor 17 - Schizosaccharomyces pombe (Fission yeast)
>Q5KCF5|PRP45_CRYNE Pre-mRNA-processing protein 45 - Cryptococcus neoformans (Filobasidiella neoformans)
>Q4WT99|PRP5_ASPFU Pre-mRNA-processing ATP-dependent RNA helicase prp5 - Aspergillus fumigatus (Sartorya fumigata)
>P19735|PRP6_YEAST Pre-mRNA-splicing factor 6 - Saccharomyces cerevisiae (Baker's yeast)
>P69011|PRTZ_CLUPA Protamine-Z - Clupea pallasii (Pacific herring)
>Q27563|PSA3_DICDI Proteasome subunit alpha type-3 - Dictyostelium discoideum (Slime mold)
>Q8LD27|PSB6_ARATH Proteasome subunit beta type-6 precursor - Arabidopsis thaliana (Mouse-ear cress)
>Q5KJY1|PSF2_CRYNE DNA replication complex GINS protein PSF2 - Cryptococcus neoformans (Filobasidiella neoformans)
>Q9XS65|PTGDS_CANFA Prostaglandin-H2 D-isomerase precursor - Canis familiaris (Dog)
>P17251|PTHR_CHICK Parathyroid hormone-related protein precursor - Gallus gallus (Chicken)
>P47116|PTK2_YEAST Serine/threonine-protein kinase PTK2/STK2 - Saccharomyces cerevisiae (Baker's yeast)
>Q12461|PTPA2_YEAST Serine/threonine-protein phosphatase 2A activator 2 - Saccharomyces cerevisiae (Baker's yeast)
>Q91829|RAG1_XENLA V(D)J recombination-activating protein 1 - Xenopus laevis (African clawed frog)
>O17915|RAN_CAEEL GTP-binding nuclear protein ran-1 - Caenorhabditis elegans
>O75884|RBBP9_HUMAN Retinoblastoma-binding protein 9 - Homo sapiens (Human)
>Q5EA36|RBM14_BOVIN RNA-binding protein 14 - Bos taurus (Bovine)
>Q1RMU5|RBM5_BOVIN RNA-binding protein 5 - Bos taurus (Bovine)
>P40379|REC16_SCHPO Transcriptional activator protein rec16 - Schizosaccharomyces pombe (Fission yeast)
>P05865|REV_HV1C4 Protein Rev - Human immunodeficiency virus type 1 (isolate CDC-451 group M subtype B) (HIV-1)
>P05867|REV_HV1Z3 Protein Rev - Human immunodeficiency virus type 1 (isolate Z3 group M subtype U) (HIV-1)
>Q8AIH7|REV_SIVTN Protein Rev - Simian immunodeficiency virus (isolate TAN1) (SIV-cpz) (Chimpanzee immunodeficiency virus)
>Q6BIK6|REXO4_DEBHA RNA exonuclease 4 - Debaryomyces hansenii (Yeast) (Torulaspora hansenii)
>P40348|RFC2_YEAST Replication factor C subunit 2 - Saccharomyces cerevisiae (Baker's yeast)
>Q9SLH3|RGA_ARATH DELLA protein RGA - Arabidopsis thaliana (Mouse-ear cress)
>P93008|RH21_ARATH DEAD-box ATP-dependent RNA helicase 21 - Arabidopsis thaliana (Mouse-ear cress)
>P11745|RNA1_YEAST Ran GTPase-activating protein 1 - Saccharomyces cerevisiae (Baker's yeast)
>Q5E9J6|RNF34_BOVIN E3 ubiquitin-protein ligase RNF34 - Bos taurus (Bovine)
>Q28GD9|RNH2B_XENTR Ribonuclease H2 subunit B - Xenopus tropicalis (Western clawed frog) (Silurana tropicalis)
>Q6URK4|ROA3_RAT Heterogeneous nuclear ribonucleoprotein A3 - Rattus norvegicus (Rat)
>Q6CSW1|ROK1_KLULA ATP-dependent RNA helicase ROK1 - Kluyveromyces lactis (Yeast) (Candida sphaerica)
>P51450|RORG_MOUSE Nuclear receptor ROR-gamma - Mus musculus (Mouse)
>P91875|RPA1_DROME DNA-directed RNA polymerase I subunit RPA1 - Drosophila melanogaster (Fruit fly)
>Q01080|RPA49_YEAST DNA-directed RNA polymerase I subunit RPA49 - Saccharomyces cerevisiae (Baker's yeast)
>P53803|RPAB4_HUMAN DNA-directed RNA polymerases I, II, and III subunit RPABC4 - Homo sapiens (Human)
>P28000|RPAC2_YEAST DNA-directed RNA polymerases I and III subunit RPAC2 - Saccharomyces cerevisiae (Baker's yeast)
>P30876|RPB2_HUMAN DNA-directed RNA polymerase II subunit RPB2 - Homo sapiens (Human)
>P36958|RPB9_DROME DNA-directed RNA polymerase II subunit RPB9 - Drosophila melanogaster (Fruit fly)
>O94666|RPC1_SCHPO DNA-directed RNA polymerase III subunit RPC1 - Schizosaccharomyces pombe (Fission yeast)
>Q8AVP1|RPF1_XENLA Ribosome production factor 1 - Xenopus laevis (African clawed frog)
>Q7NDF8|RPOC1_GLOVI DNA-directed RNA polymerase subunit gamma - Gloeobacter violaceus
>Q06FX0|RPOC1_PELHO DNA-directed RNA polymerase subunit beta' - Pelargonium hortorum (Common geranium)
>Q8UE09|RPOC_AGRT5 DNA-directed RNA polymerase subunit beta' - Agrobacterium tumefaciens (strain C58 / ATCC 33970)
>Q492C0|RPOC_BLOPB DNA-directed RNA polymerase subunit beta' - Blochmannia pennsylvanicus (strain BPEN)
>Q9RVW0|RPOC_DEIRA DNA-directed RNA polymerase subunit beta' - Deinococcus radiodurans
>Q9KV29|RPOC_VIBCH DNA-directed RNA polymerase subunit beta' - Vibrio cholerae
>Q5TM57|RPP21_MACMU Ribonuclease P protein subunit p21 - Macaca mulatta (Rhesus macaque)
>Q2H1Q8|RRP3_CHAGB ATP-dependent rRNA helicase RRP3 - Chaetomium globosum (Soil fungus)
>Q9P6N8|RRP3_SCHPO ATP-dependent rRNA helicase rrp3 - Schizosaccharomyces pombe (Fission yeast)
>Q753D4|RSE1_ASHGO Pre-mRNA-splicing factor RSE1 - Ashbya gossypii (Yeast) (Eremothecium gossypii)
>Q12330|RUXE_YEAST Small nuclear ribonucleoprotein E - Saccharomyces cerevisiae (Baker's yeast)
>Q9I9A2|RX2_ORYLA Retinal homeobox protein Rx2 - Oryzias latipes (Medaka fish) (Japanese ricefish)
>Q8N488|RYBP_HUMAN RING1 and YY1-binding protein - Homo sapiens (Human)
>Q96BU1|S1PBP_HUMAN S100P-binding protein - Homo sapiens (Human)
>O14102|SAP49_SCHPO Spliceosome-associated protein 49 - Schizosaccharomyces pombe (Fission yeast)
>Q60611|SATB1_MOUSE DNA-binding protein SATB1 - Mus musculus (Mouse)
>Q6CSZ5|SEC13_KLULA Protein transport protein SEC13 - Kluyveromyces lactis (Yeast) (Candida sphaerica)
>O94407|SEC65_SCHPO Signal recognition particle sec65 subunit - Schizosaccharomyces pombe (Fission yeast)
>Q6NXL6|SENP5_MOUSE Sentrin-specific protease 5 - Mus musculus (Mouse)
>P42208|SEPT2_MOUSE Septin-2 - Mus musculus (Mouse)
>Q2GWF3|SET1_CHAGB Histone-lysine N-methyltransferase, H3 lysine-4 specific - Chaetomium globosum (Soil fungus)
>Q10362|SET3_SCHPO SET domain-containing protein 3 - Schizosaccharomyces pombe (Fission yeast)
>Q9Y6X0|SETBP_HUMAN SET-binding protein - Homo sapiens (Human)
>Q64213|SF01_MOUSE Splicing factor 1 - Mus musculus (Mouse)
>P84103|SFRS3_HUMAN Splicing factor, arginine/serine-rich 3 - Homo sapiens (Human)
>Q06132|SGD1_YEAST Suppressor of glycerol defect protein 1 - Saccharomyces cerevisiae (Baker's yeast)
>Q9LFN7|SHN2_ARATH Ethylene-responsive transcription factor SHINE 2 - Arabidopsis thaliana (Mouse-ear cress)
>Q84K34|SIL10_ARATH E3 ubiquitin-protein ligase SINA-like 10 - Arabidopsis thaliana (Mouse-ear cress)
>Q02775|SLU7_YEAST Pre-mRNA-splicing factor SLU7 - Saccharomyces cerevisiae (Baker's yeast)
>O44437|SMD3_DROME Small nuclear ribonucleoprotein SM D3 - Drosophila melanogaster (Fruit fly)
>Q08143|SMR2_PODAN Sporulation minus regulator 2 - Podospora anserina
>Q6GPQ4|SMYD5_XENLA SET and MYND domain-containing protein 5 - Xenopus laevis (African clawed frog)
>O75971|SNPC5_HUMAN snRNA-activating protein complex subunit 5 - Homo sapiens (Human)
>Q6DH74|SNUT3_DANRE U4/U6.U5 tri-snRNP-associated protein 3 - Danio rerio (Zebrafish) (Brachydanio rerio)
>P35713|SOX18_HUMAN Transcription factor SOX-18 - Homo sapiens (Human)
>P35710|SOX5_MOUSE Transcription factor SOX-5 - Mus musculus (Mouse)
>P21788|SP15_HEMPU 15 kDa calcium-binding protein - Hemicentrotus pulcherrimus (Sea urchin)
>Q5BH88|SPB1_EMENI AdoMet-dependent rRNA methyltransferase spb1 - Emericella nidulans (Aspergillus nidulans)
>Q6FU86|SPC19_CANGA DASH complex subunit SPC19 - Candida glabrata (Yeast) (Torulopsis glabrata)
>Q3ZBK3|SPC25_BOVIN Kinetochore protein Spc25 - Bos taurus (Bovine)
>P36094|SPC42_YEAST Spindle pole body component SPC42 - Saccharomyces cerevisiae (Baker's yeast)
>Q5Z818|SPL12_ORYSJ Squamosa promoter-binding-like protein 12 - Oryza sativa subsp. japonica (Rice)
>Q7XT42|SPL7_ORYSJ Squamosa promoter-binding-like protein 7 - Oryza sativa subsp. japonica (Rice)
>Q9NZQ3|SPN90_HUMAN SH3 adapter protein SPIN90 - Homo sapiens (Human)
>Q5KB83|SPT4_CRYNE Transcription elongation factor SPT4 - Cryptococcus neoformans (Filobasidiella neoformans)
>P27692|SPT5_YEAST Transcription elongation factor SPT5 - Saccharomyces cerevisiae (Baker's yeast)
>Q90718|SRF_CHICK Serum response factor - Gallus gallus (Chicken)
>Q9ERC3|SRTD3_MOUSE SERTA domain-containing protein 3 - Mus musculus (Mouse)
>Q67EX6|SRY_MOSCH Sex-determining region Y protein - Moschus chrysogaster (Alpine musk deer)
>Q7QDU4|STAT_ANOGA Signal transducer and transcription activator - Anopheles gambiae (African malaria mosquito)
>Q09743|STE16_SCHPO Protein ste16 - Schizosaccharomyces pombe (Fission yeast)
>P26377|STP2_BOVIN Nuclear transition protein 2 - Bos taurus (Bovine)
>Q9Z1Z2|STRAP_MOUSE Serine-threonine kinase receptor-associated protein - Mus musculus (Mouse)
>Q5KNA3|SUB2_CRYNE ATP-dependent RNA helicase SUB2 - Cryptococcus neoformans (Filobasidiella neoformans)
>P25991|SUF_DROME Protein suppressor of forked - Drosophila melanogaster (Fruit fly)
>P46676|SUM1_YEAST Suppressor of mar1-1 protein - Saccharomyces cerevisiae (Baker's yeast)
>Q9SRV2|SUVR3_ARATH Histone-lysine N-methyltransferase SUVR3 - Arabidopsis thaliana (Mouse-ear cress)
>Q6CBN5|SVF1_YARLI Survival factor 1 - Yarrowia lipolytica (Candida lipolytica)
>Q6BWZ7|SWC5_DEBHA SWR1-complex protein 5 - Debaryomyces hansenii (Yeast) (Torulaspora hansenii)
>Q7S133|SWR1_NEUCR Helicase swr-1 - Neurospora crassa
>Q75EF0|SYF1_ASHGO Pre-mRNA-splicing factor SYF1 - Ashbya gossypii (Yeast) (Eremothecium gossypii)
>O59733|SYF2_SCHPO Pre-mRNA-splicing factor syf2 - Schizosaccharomyces pombe (Fission yeast)
>P37379|SYU_TORCA Synuclein - Torpedo californica (Pacific electric ray)
>P36100|T2EA_YEAST Transcription initiation factor IIE subunit alpha - Saccharomyces cerevisiae (Baker's yeast)
>Q86TJ2|TAD2B_HUMAN Transcriptional adapter 2-beta - Homo sapiens (Human)
>P97357|TAF1A_MOUSE TATA box-binding protein-associated factor RNA polymerase I subunit A - Mus musculus (Mouse)
>P47825|TAF4_DROME Transcription initiation factor TFIID subunit 4 - Drosophila melanogaster (Fruit fly)
>P12507|TAT_HV1BN Protein Tat - Human immunodeficiency virus type 1 (isolate BRVA group M subtype B) (HIV-1)
>P12506|TAT_HV1Z2 Protein Tat - Human immunodeficiency virus type 1 (isolate Z2/CDC-Z34 group M subtype D) (HIV-1)
>Q8AIH8|TAT_SIVTN Protein Tat - Simian immunodeficiency virus (isolate TAN1) (SIV-cpz) (Chimpanzee immunodeficiency virus)
>P53904|TBCB_YEAST Tubulin-specific chaperone B - Saccharomyces cerevisiae (Baker's yeast)
>Q5R7U8|TBPL1_PONPY TATA box-binding protein-like protein 1 - Pongo pygmaeus (Orangutan)
>Q57930|TBP_METJA TATA-box-binding protein - Methanococcus jannaschii
>P58178|TBP_SULSO TATA-box-binding protein - Sulfolobus solfataricus
>P90971|TBX12_CAEEL T-box protein 12 - Caenorhabditis elegans
>P79742|TBX6_DANRE T-box transcription factor TBX6 - Danio rerio (Zebrafish) (Brachydanio rerio)
>P42118|TDT_XENLA DNA nucleotidylexotransferase - Xenopus laevis (African clawed frog)
>P52654|TF2AA_DROME Transcription initiation factor IIA subunit 1 - Drosophila melanogaster (Fruit fly)
>P17842|TF3A_XENBO Transcription factor IIIA - Xenopus borealis (Kenyan clawed frog)
>P19484|TFEB_HUMAN Transcription factor EB - Homo sapiens (Human)
>P38141|THI2_YEAST Thiamine biosynthesis regulatory protein - Saccharomyces cerevisiae (Baker's yeast)
>Q8IFW4|THIOT_DROME Thioredoxin-T - Drosophila melanogaster (Fruit fly)
>Q9U3V5|TIPT_DROME Protein tiptop - Drosophila melanogaster (Fruit fly)
>Q07141|TLE4_RAT Transducin-like enhancer protein 4 - Rattus norvegicus (Rat)
>P43345|TLX1_MOUSE T-cell leukemia homeobox protein 1 - Mus musculus (Mouse)
>P32773|TOA1_YEAST Transcription initiation factor IIA large subunit - Saccharomyces cerevisiae (Baker's yeast)
>Q66JW3|TOX_MOUSE Thymus high mobility group box protein TOX - Mus musculus (Mouse)
>Q61382|TRAF4_MOUSE TNF receptor-associated factor 4 - Mus musculus (Mouse)
>Q62158|TRI27_MOUSE Zinc finger protein RFP - Mus musculus (Mouse)
>Q8WV44|TRI41_HUMAN Tripartite motif-containing protein 41 - Homo sapiens (Human)
>Q4WE58|TRM6_ASPFU tRNA - Aspergillus fumigatus (Sartorya fumigata)
>Q12816|TROP_HUMAN Trophinin - Homo sapiens (Human)
>P10627|TWIST_DROME Protein twist - Drosophila melanogaster (Fruit fly)
>Q9XIK4|U202A_ARATH UPF0202 protein At1g10490 - Arabidopsis thaliana (Mouse-ear cress)
>Q64707|U2AFL_MOUSE U2 small nuclear ribonucleoprotein auxiliary factor 35 kDa subunit-related protein 1 - Mus musculus (Mouse)
>Q8CGB3|UACA_MOUSE Uveal autoantigen with coiled-coil domains and ankyrin repeats - Mus musculus (Mouse)
>Q9CZY3|UB2V1_MOUSE Ubiquitin-conjugating enzyme E2 variant 1 - Mus musculus (Mouse)
>Q9NPG3|UBN1_HUMAN Ubinuclein - Homo sapiens (Human)
>Q3V0C5|UBP48_MOUSE Ubiquitin carboxyl-terminal hydrolase 48 - Mus musculus (Mouse)
>Q60MK8|UBP7_CAEBR Ubiquitin carboxyl-terminal hydrolase 7 - Caenorhabditis briggsae
>Q5U5Q9|UIMC1_MOUSE Ubiquitin interaction motif-containing protein 1 - Mus musculus (Mouse)
>Q12339|UTP23_YEAST rRNA-processing protein UTP23 - Saccharomyces cerevisiae (Baker's yeast)
>P36719|VE1_HPV03 Replication protein E1 - Human papillomavirus type 3
>P36724|VE1_HPV32 Replication protein E1 - Human papillomavirus type 32
>Q84293|VE1_HPV6A Replication protein E1 - Human papillomavirus type 6a
>Q02263|VE2_HPV13 Regulatory protein E2 - Human papillomavirus type 13
>P27552|VE2_HPV41 Regulatory protein E2 - Human papillomavirus type 41
>P36806|VE6_HPV19 Protein E6 - Human papillomavirus type 19
>P36813|VE6_HPV49 Protein E6 - Human papillomavirus type 49
>Q80V24|VGLL4_MOUSE Transcription cofactor vestigial-like protein 4 - Mus musculus (Mouse)
>P11210|VIE1_MCMVS Immediate-early protein 1 - Murine cytomegalovirus (strain Smith)
>P15837|VPR_HV2D2 Protein Vpr - Human immunodeficiency virus type 2 (isolate D205 subtype B) (HIV-2)
>Q80X41|VRK1_MOUSE Serine/threonine-protein kinase VRK1 - Mus musculus (Mouse)
>Q6P0D5|WBP11_DANRE WW domain-binding protein 11 - Danio rerio (Zebrafish) (Brachydanio rerio)
>P30291|WEE1_HUMAN Wee1-like protein kinase - Homo sapiens (Human)
>Q9SIB4|WOX3_ARATH WUSCHEL-related homeobox 3 - Arabidopsis thaliana (Mouse-ear cress)
>P08045|XFIN_XENLA Zinc finger protein Xfin - Xenopus laevis (African clawed frog)
>Q09819|YAC5_SCHPO Uncharacterized protein C16C9.05 - Schizosaccharomyces pombe (Fission yeast)
>P24813|YAP2_YEAST AP-1-like transcription activator YAP2 - Saccharomyces cerevisiae (Baker's yeast)
>O43013|YBOE_SCHPO Uncharacterized protein C2G2.14 - Schizosaccharomyces pombe (Fission yeast)
>O94670|YBWC_SCHPO Uncharacterized protein C651.12c - Schizosaccharomyces pombe (Fission yeast)
>Q9USM2|YCLF_SCHPO Uncharacterized protein C16A11.15c - Schizosaccharomyces pombe (Fission yeast)
>P25649|YCX2_YEAST Uncharacterized protein YCR082W - Saccharomyces cerevisiae (Baker's yeast)
>Q10352|YDAA_SCHPO Uncharacterized protein C1F12.10c - Schizosaccharomyces pombe (Fission yeast)
>O13746|YDRI_SCHPO Uncharacterized protein C16E8.18 - Schizosaccharomyces pombe (Fission yeast)
>O14074|YEA9_SCHPO Uncharacterized protein UNK4.09 - Schizosaccharomyces pombe (Fission yeast)
>O36030|YEKI_SCHPO Uncharacterized WD repeat-containing protein C4F10.18 - Schizosaccharomyces pombe (Fission yeast)
>P40041|YEP4_YEAST Uncharacterized protein YER064C - Saccharomyces cerevisiae (Baker's yeast)
>O13706|YEU7_SCHPO Uncharacterized protein C13F5.07c - Schizosaccharomyces pombe (Fission yeast)
>P43587|YFH3_YEAST Uncharacterized protein YFR003C - Saccharomyces cerevisiae (Baker's yeast)
>Q9UT17|YFYB_SCHPO Uncharacterized protein C9.11 - Schizosaccharomyces pombe (Fission yeast)
>O60184|YG49_SCHPO TPR repeat-containing protein C23E6.09 - Schizosaccharomyces pombe (Fission yeast)
>P53144|YGK1_YEAST HD domain-containing protein YGL101W - Saccharomyces cerevisiae (Baker's yeast)
>P40473|YI122_YEAST Uncharacterized protein YIL122W - Saccharomyces cerevisiae (Baker's yeast)
>Q9UT73|YIPH_SCHPO Uncharacterized WD repeat-containing protein C343.17c - Schizosaccharomyces pombe (Fission yeast)
>P47115|YJ26_YEAST Uncharacterized protein YJR056C - Saccharomyces cerevisiae (Baker's yeast)
>P36088|YKG9_YEAST UPF0067 protein YKL069W - Saccharomyces cerevisiae (Baker's yeast)
>Q9UUH5|YKI7_SCHPO Uncharacterized protein C630.07c - Schizosaccharomyces pombe (Fission yeast)
>P40214|YM22_YEAST Uncharacterized protein YMR144W - Saccharomyces cerevisiae (Baker's yeast)
>Q9USR6|YN13_SCHPO Uncharacterized acetyltransferase C577.03c - Schizosaccharomyces pombe (Fission yeast)
>P53972|YNC2_YEAST Uncharacterized protein YNL022C - Saccharomyces cerevisiae (Baker's yeast)
>P53962|YND5_YEAST Uncharacterized WD repeat-containing protein YNL035C - Saccharomyces cerevisiae (Baker's yeast)
>Q08457|YO060_YEAST Mitochondrial morphogenesis protein YOR060C - Saccharomyces cerevisiae (Baker's yeast)
>O74793|YOUB_SCHPO Uncharacterized protein C26H8.11c - Schizosaccharomyces pombe (Fission yeast)
>Q12159|YRA1_YEAST RNA annealing protein YRA1 - Saccharomyces cerevisiae (Baker's yeast)
>Q2URI6|YTH1_ASPOR mRNA 3'-end-processing protein yth1 - Aspergillus oryzae
>Q52KB5|ZBT24_DANRE Zinc finger and BTB domain-containing protein 24 - Danio rerio (Zebrafish) (Brachydanio rerio)
>Q08376|ZF161_MOUSE Zinc finger protein 161 - Mus musculus (Mouse)
>Q5R966|ZFN2A_PONPY AN1-type zinc finger protein 2A - Pongo pygmaeus (Orangutan)
>P10925|ZFY1_MOUSE Zinc finger Y-chromosomal protein 1 - Mus musculus (Mouse)
>P18714|ZG20_XENLA Gastrula zinc finger protein xFG20-1 - Xenopus laevis (African clawed frog)
>Q96NC0|ZMAT2_HUMAN Zinc finger matrin-type protein 2 - Homo sapiens (Human)
>P52742|ZN135_HUMAN Zinc finger protein 135 - Homo sapiens (Human)
>Q5RE50|ZN215_PONPY Zinc finger protein 215 - Pongo pygmaeus (Orangutan)
>Q9BRH9|ZN251_HUMAN Zinc finger protein 251 - Homo sapiens (Human)
>O60281|ZN292_HUMAN Zinc finger protein 292 - Homo sapiens (Human)
>Q494X3|ZN404_HUMAN Zinc finger protein 404 - Homo sapiens (Human)
>Q8TAF7|ZN461_HUMAN Zinc finger protein 461 - Homo sapiens (Human)
>Q8TBZ5|ZN502_HUMAN Zinc finger protein 502 - Homo sapiens (Human)
>Q3MIS6|ZN528_HUMAN Zinc finger protein 528 - Homo sapiens (Human)
>Q86TJ5|ZN554_HUMAN Zinc finger protein 554 - Homo sapiens (Human)
>O75123|ZN623_HUMAN Zinc finger protein 623 - Homo sapiens (Human)
>Q8N720|ZN655_HUMAN Zinc finger protein 655 - Homo sapiens (Human)
>Q8IYX0|ZN679_HUMAN Zinc finger protein 679 - Homo sapiens (Human)
>Q86XN6|ZN761_HUMAN Zinc finger protein 761 - Homo sapiens (Human)
>Q6PG37|ZN790_HUMAN Zinc finger protein 790 - Homo sapiens (Human)
>P17024|ZNF20_HUMAN Zinc finger protein 20 - Homo sapiens (Human)
>Q68EA5|ZNF57_HUMAN Zinc finger protein 57 - Homo sapiens (Human)
>O35986|ZRAB2_RAT Zinc finger Ran-binding domain-containing protein 2 - Rattus norvegicus (Rat)
>P22282|22P1_RAT Cystatin-related protein 1 precursor - Rattus norvegicus (Rat)
>Q38876|AGL8_ARATH Agamous-like MADS-box protein AGL8 - Arabidopsis thaliana (Mouse-ear cress)
>Q95LD9|AHR_DELLE Aryl hydrocarbon receptor precursor - Delphinapterus leucas (Beluga whale)
>O70137|ALX3_MOUSE Homeobox protein aristaless-like 3 - Mus musculus (Mouse)
>Q9EST6|AN32B_RAT Acidic leucine-rich nuclear phosphoprotein 32 family member B - Rattus norvegicus (Rat)
>P20072|ANXA7_BOVIN Annexin A7 - Bos taurus (Bovine)
>Q01663|AP1_SCHPO AP-1-like transcription factor - Schizosaccharomyces pombe (Fission yeast)
>P38281|APD1_YEAST Actin patches distal protein 1 - Saccharomyces cerevisiae (Baker's yeast)
>Q5JMM1|ARFC_ORYSJ Auxin response factor 3 - Oryza sativa subsp. japonica (Rice)
>Q6CJF4|ARP6_KLULA Actin-like protein ARP6 - Kluyveromyces lactis (Yeast) (Candida sphaerica)
>Q9ZWS7|ARR7_ARATH Two-component response regulator ARR7 - Arabidopsis thaliana (Mouse-ear cress)
>P50275|ASE1_YEAST Anaphase spindle elongation protein - Saccharomyces cerevisiae (Baker's yeast)
>Q6PIC6|AT1A3_MOUSE Sodium/potassium-transporting ATPase subunit alpha-3 - Mus musculus (Mouse)
>Q4PSR7|ATB22_ARATH Homeobox-leucine zipper protein ATHB-22 - Arabidopsis thaliana (Mouse-ear cress)
>P46897|ATHB7_ARATH Homeobox-leucine zipper protein ATHB-7 - Arabidopsis thaliana (Mouse-ear cress)
>Q9ER42|BARX1_MOUSE Homeobox protein BarH-like 1 - Mus musculus (Mouse)
>O35284|BATF_MOUSE Basic leucine zipper transcriptional factor ATF-like - Mus musculus (Mouse)
>Q6PQQ4|BBM_ARATH AP2-like ethylene-responsive transcription factor BABY BOOM - Arabidopsis thaliana (Mouse-ear cress)
>Q4P5V5|BFR2_USTMA Protein BFR2 - Ustilago maydis (Smut fungus)
>O35779|BHLH3_RAT Class B basic helix-loop-helix protein 3 - Rattus norvegicus (Rat)
>Q24207|BOULE_DROME Protein boule - Drosophila melanogaster (Fruit fly)
>P79777|BRAC_CHICK Brachyury protein - Gallus gallus (Chicken)
>Q9VRP9|BRE1_DROME E3 ubiquitin-protein ligase Bre1 - Drosophila melanogaster (Fruit fly)
>Q08235|BRX1_YEAST Ribosome biogenesis protein BRX1 - Saccharomyces cerevisiae (Baker's yeast)
>Q05949|BUR2_YEAST Protein BUR2 - Saccharomyces cerevisiae (Baker's yeast)
>P52193|CALR_BOVIN Calreticulin precursor - Bos taurus (Bovine)
>Q7SCP4|CAPZB_NEUCR F-actin-capping protein subunit beta - Neurospora crassa
>Q4AE70|CARM1_RAT Histone-arginine methyltransferase CARM1 - Rattus norvegicus (Rat)
>Q7M3M8|CAS_DROME Transcription factor castor - Drosophila melanogaster (Fruit fly)
>O43102|CBF5_ASPFU Centromere/microtubule-binding protein cbf5 - Aspergillus fumigatus (Sartorya fumigata)
>P34545|CBP1_CAEEL Protein cbp-1 - Caenorhabditis elegans
>Q9C968|CCA24_ARATH Cyclin-A2-4 - Arabidopsis thaliana (Mouse-ear cress)
>Q0JNK6|CCB13_ORYSJ Cyclin-B1-3 - Oryza sativa subsp. japonica (Rice)
>P42751|CCD11_ARATH Cyclin-D1-1 - Arabidopsis thaliana (Mouse-ear cress)
>P34800|CCN1_ANTMA G2/mitotic-specific cyclin-1 - Antirrhinum majus (Garden snapdragon)
>P51987|CCNB_CHLVR G2/mitotic-specific cyclin-B - Chlorohydra viridissima (Hydra) (Hydra viridis)
>P49706|CCND2_CHICK G1/S-specific cyclin-D2 - Gallus gallus (Chicken)
>P81193|CDX_LINSA Homeobox protein CDX - Lineus sanguineus (Ribbon worm)
>Q9ESN5|CENPK_MOUSE Centromere protein K - Mus musculus (Mouse)
>Q1T764|CENPQ_CHICK Centromere protein Q - Gallus gallus (Chicken)
>Q9D7S9|CHMP5_MOUSE Charged multivesicular body protein 5 - Mus musculus (Mouse)
>Q9UT49|CID13_SCHPO Poly(A) RNA polymerase cid13 - Schizosaccharomyces pombe (Fission yeast)
>Q7SGD2|CLF1_NEUCR Pre-mRNA-splicing factor clf-1 - Neurospora crassa
>Q6NX11|COF1_XENTR Cofilin-1 - Xenopus tropicalis (Western clawed frog) (Silurana tropicalis)
>O82256|COL13_ARATH Zinc finger protein CONSTANS-LIKE 13 - Arabidopsis thaliana (Mouse-ear cress)
>Q9SSE5|COL9_ARATH Zinc finger protein CONSTANS-LIKE 9 - Arabidopsis thaliana (Mouse-ear cress)
>Q8R1B5|CPLX3_MOUSE Complexin-3 precursor - Mus musculus (Mouse)
>Q12126|CRK1_SCHPO Serine/threonine-protein kinase crk1 - Schizosaccharomyces pombe (Fission yeast)
>Q04659|CSM3_YEAST Chromosome segregation in meiosis protein 3 - Saccharomyces cerevisiae (Baker's yeast)
>Q6CU48|CSN11_KLULA COP9 signalosome complex subunit 11 - Kluyveromyces lactis (Yeast) (Candida sphaerica)
>Q6C703|CSN5_YARLI COP9 signalosome complex subunit 5 - Yarrowia lipolytica (Candida lipolytica)
>Q9JLV5|CUL3_MOUSE Cullin-3 - Mus musculus (Mouse)
>Q6BP48|CWC15_DEBHA Pre-mRNA-splicing factor CWC15 - Debaryomyces hansenii (Yeast) (Torulaspora hansenii)
>Q6BU84|CWC22_DEBHA Pre-mRNA-splicing factor CWC22 - Debaryomyces hansenii (Yeast) (Torulaspora hansenii)
>Q5KIP8|CWC25_CRYNE Pre-mRNA-splicing factor CWC25 - Cryptococcus neoformans (Filobasidiella neoformans)
>Q7SBX8|CWC27_NEUCR Peptidyl-prolyl isomerase cwc-27 - Neurospora crassa
>O43402|CX4NB_HUMAN Neighbor of COX4 - Homo sapiens (Human)
>Q6BV14|DAD2_DEBHA DASH complex subunit DAD2 - Debaryomyces hansenii (Yeast) (Torulaspora hansenii)
>Q6C2T8|DAM1_YARLI DASH complex subunit DAM1 - Yarrowia lipolytica (Candida lipolytica)
>Q6C4D4|DBP2_YARLI ATP-dependent RNA helicase DBP2 - Yarrowia lipolytica (Candida lipolytica)
>Q6C9P3|DBP3_YARLI ATP-dependent RNA helicase DBP3 - Yarrowia lipolytica (Candida lipolytica)
>Q4P7Z8|DBP5_USTMA ATP-dependent RNA helicase DBP5 - Ustilago maydis (Smut fungus)
>Q5KAI2|DBP7_CRYNE ATP-dependent RNA helicase DBP7 - Cryptococcus neoformans (Filobasidiella neoformans)
>Q6BGU8|DBP8_DEBHA ATP-dependent RNA helicase DBP8 - Debaryomyces hansenii (Yeast) (Torulaspora hansenii)
>Q6BLM5|DBP9_DEBHA ATP-dependent RNA helicase DBP9 - Debaryomyces hansenii (Yeast) (Torulaspora hansenii)
>Q9UQW9|DCOR_SCHPO Ornithine decarboxylase - Schizosaccharomyces pombe (Fission yeast)
>O43012|DCTD_SCHPO Deoxycytidylate deaminase - Schizosaccharomyces pombe (Fission yeast)
>Q9USU2|DIM1_SCHPO Dimethyladenosine transferase - Schizosaccharomyces pombe (Fission yeast)
>Q12220|DIP2_YEAST DOM34-interacting protein 2 - Saccharomyces cerevisiae (Baker's yeast)
>O01352|DJ_DROME Sperm-specific protein Don juan - Drosophila melanogaster (Fruit fly)
>Q01702|DLX3B_DANRE Homeobox protein Dlx3b - Danio rerio (Zebrafish) (Brachydanio rerio)
>P03227|DNBI_EBV Major DNA-binding protein - Epstein-Barr virus (strain B95-8) (HHV-4) (Human herpesvirus 4)
>Q9UBC3|DNM3B_HUMAN DNA - Homo sapiens (Human)
>Q8L9V6|DOF11_ARATH Dof zinc finger protein DOF1.1 - Arabidopsis thaliana (Mouse-ear cress)
>Q84TE9|DOF53_ARATH Dof zinc finger protein DOF5.3 - Arabidopsis thaliana (Mouse-ear cress)
>Q9HE87|DOM3Z_NEUCR Protein rai-1 - Neurospora crassa
>Q5BH89|DOT1_EMENI Histone-lysine N-methyltransferase, H3 lysine-79 specific - Emericella nidulans (Aspergillus nidulans)
>Q04603|DPB4_YEAST DNA polymerase epsilon subunit D - Saccharomyces cerevisiae (Baker's yeast)
>Q9UT33|DPH3_SCHPO Diphthamide biosynthesis protein 3 - Schizosaccharomyces pombe (Fission yeast)
>P46588|DPOD_CANAL DNA polymerase delta catalytic subunit - Candida albicans (Yeast)
>Q58295|DPOL_METJA DNA polymerase - Methanococcus jannaschii
>Q6IMK0|DPPA3_RAT Developmental pluripotency-associated protein 3 - Rattus norvegicus (Rat)
>Q9SVX5|DRE2F_ARATH Dehydration-responsive element-binding protein 2F - Arabidopsis thaliana (Mouse-ear cress)
>P55265|DSRAD_HUMAN Double-stranded RNA-specific adenosine deaminase - Homo sapiens (Human)
>O09112|DUS8_MOUSE Dual specificity protein phosphatase 8 - Mus musculus (Mouse)
>P33316|DUT_HUMAN Deoxyuridine 5'-triphosphate nucleotidohydrolase, mitochondrial precursor - Homo sapiens (Human)
>Q27368|E2F_DROME Transcription factor E2f - Drosophila melanogaster (Fruit fly)
>Q9SKK0|EBF1_ARATH EIN3-binding F-box protein 1 - Arabidopsis thaliana (Mouse-ear cress)
>P35195|ECM15_YEAST UPF0045 protein ECM15 - Saccharomyces cerevisiae (Baker's yeast)
>Q03214|ECM5_YEAST Protein ECM5 - Saccharomyces cerevisiae (Baker's yeast)
>P43064|EFG1_CANAL Enhanced filamentous growth protein - Candida albicans (Yeast)
>Q13144|EI2BE_HUMAN Translation initiation factor eIF-2B subunit epsilon - Homo sapiens (Human)
>Q9JHC9|ELF2_MOUSE ETS-related transcription factor Elf-2 - Mus musculus (Mouse)
>Q14241|ELOA1_HUMAN Transcription elongation factor B polypeptide 3 - Homo sapiens (Human)
>P28515|ELT1_CAEEL Transcription factor elt-1 - Caenorhabditis elegans
>Q9SNE1|ERF11_ARATH Ethylene-responsive transcription factor ERF011 - Arabidopsis thaliana (Mouse-ear cress)
>Q9MAI5|ERF79_ARATH Ethylene-responsive transcription factor 8 - Arabidopsis thaliana (Mouse-ear cress)
>Q08119|ESC8_YEAST Protein ESC8 - Saccharomyces cerevisiae (Baker's yeast)
>Q9YHT3|ESR1_ANOCA Estrogen receptor - Anolis carolinensis (Green anole) (American chameleon)
>Q9XSB5|ESR2_BOVIN Estrogen receptor beta - Bos taurus (Bovine)
>Q91712|ETS2B_XENLA Protein c-ets-2-B - Xenopus laevis (African clawed frog)
>Q60584|FBXW2_MOUSE F-box/WD repeat-containing protein 2 - Mus musculus (Mouse)
>P97447|FHL1_MOUSE Four and a half LIM domains protein 1 - Mus musculus (Mouse)
>Q6BGR9|FIP1_DEBHA Pre-mRNA polyadenylation factor FIP1 - Debaryomyces hansenii (Yeast) (Torulaspora hansenii)
>Q5KIJ5|FKBP4_CRYNE FK506-binding protein 4 - Cryptococcus neoformans (Filobasidiella neoformans)
>O27283|FLPA_METTH Fibrillarin-like rRNA/tRNA 2'-O-methyltransferase - Methanobacterium thermoautotrophicum
>O93529|FOXB1_XENLA Forkhead box protein B1 - Xenopus laevis (African clawed frog)
>Q5J3Q5|FOXE1_XENLA Forkhead box protein E1 - Xenopus laevis (African clawed frog)
>Q28HT3|FOXI2_XENTR Forkhead box protein I2 - Xenopus tropicalis (Western clawed frog) (Silurana tropicalis)
>P32314|FOXN2_HUMAN Forkhead box protein N2 - Homo sapiens (Human)
>Q09033|FRQ_SORFI Frequency clock protein - Sordaria fimicola
>Q2LE08|FXP1B_DANRE Forkhead box protein P1-B - Danio rerio (Zebrafish) (Brachydanio rerio)
>P81069|GABP3_MOUSE GA-binding protein beta-2-1 chain - Mus musculus (Mouse)
>O16519|GAD1_CAEEL Gastrulation defective protein 1 - Caenorhabditis elegans
>Q7Y1B6|GAI_SOLLC DELLA protein GAI - Solanum lycopersicum (Tomato) (Lycopersicon esculentum)
>Q5PP38|GAT29_ARATH GATA transcription factor 29 - Arabidopsis thaliana (Mouse-ear cress)
>Q0Q0E4|GATA4_CANFA Transcription factor GATA-4 - Canis familiaris (Dog)
>Q91X44|GCKR_MOUSE Glucokinase regulatory protein - Mus musculus (Mouse)
>Q9PU65|GCNFA_DANRE Nuclear receptor subfamily 6 group A member 1-A - Danio rerio (Zebrafish) (Brachydanio rerio)
>P35547|GCR_SHEEP Glucocorticoid receptor - Ovis aries (Sheep)
>Q9FN69|GL3_ARATH Transcription factor GLABRA 3 - Arabidopsis thaliana (Mouse-ear cress)
>P55878|GLI1_CHICK Zinc finger protein GLI1 - Gallus gallus (Chicken)
>Q1WG82|GLP1_MOUSE GATA-like protein 1 - Mus musculus (Mouse)
>Q6AXW1|GLRX2_RAT Glutaredoxin-2, mitochondrial precursor - Rattus norvegicus (Rat)
>Q3T906|GNPTA_HUMAN N-acetylglucosamine-1-phosphotransferase subunits alpha/beta precursor - Homo sapiens (Human)
>Q9ZRT1|GR1_ARATH Protein gamma response 1 - Arabidopsis thaliana (Mouse-ear cress)
>P53545|GSC_CHICK Homeobox protein goosecoid - Gallus gallus (Chicken)
>P41921|GSHR_YEAST Glutathione reductase - Saccharomyces cerevisiae (Baker's yeast)
>P40956|GTS1_YEAST Protein GTS1 - Saccharomyces cerevisiae (Baker's yeast)
>P26569|H12_ARATH Histone H1.2 - Arabidopsis thaliana (Mouse-ear cress)
>P22975|H1L_SPISO Sperm-specific protein PL-I - Spisula solidissima (Atlantic surf-clam)
>P15868|H1_PSAMI Histone H1 - Psammechinus miliaris (Sand sea urchin)
>Q0UG93|H2AZ_PHANO Histone H2A.Z - Phaeosphaeria nodorum (Septoria nodorum)
>P30757|H2B_SIPNU Histone H2B - Sipunculus nudus (Marine worm)
>P81198|H34_STYLE Histone H3-4 - Stylonychia lemnae
>P29303|HAIR_DROVI Protein hairy - Drosophila virilis (Fruit fly)
>Q4P6N0|HAS1_USTMA ATP-dependent RNA helicase HAS1 - Ustilago maydis (Smut fungus)
>P23922|HBP1A_WHEAT Transcription factor HBP-1a - Triticum aestivum (Wheat)
>O13916|HCN1_SCHPO Anaphase-promoting complex subunit hcn1 - Schizosaccharomyces pombe (Fission yeast)
>Q8SUB7|HD1_ENCCU Homeobox protein HD-1 - Encephalitozoon cuniculi
>Q758V8|HDA3_ASHGO HDA1 complex subunit 3 - Ashbya gossypii (Yeast) (Eremothecium gossypii)
>Q9XSK7|HDGF_BOVIN Hepatoma-derived growth factor - Bos taurus (Bovine)
>Q9C8Z4|HEAT1_ARATH Uncharacterized protein At3g06530 - Arabidopsis thaliana (Mouse-ear cress)
>Q61657|HES3_MOUSE Transcription factor HES-3 - Mus musculus (Mouse)
>Q9I9L0|HEY2_DANRE Hairy/enhancer-of-split related with YRPW motif protein 2 - Danio rerio (Zebrafish) (Brachydanio rerio)
>Q61221|HIF1A_MOUSE Hypoxia-inducible factor 1 alpha - Mus musculus (Mouse)
>Q9H2X6|HIPK2_HUMAN Homeodomain-interacting protein kinase 2 - Homo sapiens (Human)
>P14837|HM8_XENLA Homeobox protein 8 - Xenopus laevis (African clawed frog)
>P09066|HME2_MOUSE Homeobox protein engrailed-2 - Mus musculus (Mouse)
>Q6P8W9|HMGB4_MOUSE High mobility group protein B4 - Mus musculus (Mouse)
>Q04344|HNT1_YEAST Hit family protein 1 - Saccharomyces cerevisiae (Baker's yeast)
>Q9HGK2|HOP2_SCHPO Homologous-pairing protein 2 - Schizosaccharomyces pombe (Fission yeast)
>P50901|HOX3_BRAFL Homeobox protein HOX3 - Branchiostoma floridae (Florida lancelet) (Amphioxus)
>P35304|HSP1_CAVPO Sperm protamine-P1 - Cavia porcellus (Guinea pig)
>P15341|HSP1_HORSE Sperm protamine-P1 - Equus caballus (Horse)
>P51514|HTF4_RAT Transcription factor 12 - Rattus norvegicus (Rat)
>O18326|HUNB_BOMMO Protein hunchback - Bombyx mori (Silk moth)
>P09634|HXA7_RAT Homeobox protein Hox-A7 - Rattus norvegicus (Rat)
>Q1KKX5|HXB1A_FUGRU Homeobox protein Hox-B1a - Fugu rubripes (Japanese pufferfish) (Takifugu rubripes)
>Q1KKV2|HXCBA_FUGRU Homeobox protein Hox-C11a - Fugu rubripes (Japanese pufferfish) (Takifugu rubripes)
>Q01822|HXD1_MOUSE Homeobox protein Hox-D1 - Mus musculus (Mouse)
>P0C129|IAA27_ORYSJ Auxin-responsive protein IAA27 - Oryza sativa subsp. japonica (Rice)
>Q04753|ICLN_RAT Methylosome subunit pICln - Rattus norvegicus (Rat)
>P40060|IES5_YEAST Ino eighty subunit 5 - Saccharomyces cerevisiae (Baker's yeast)
>Q28DZ1|IKKA_XENTR Inhibitor of nuclear factor kappa-B kinase subunit alpha - Xenopus tropicalis (Western clawed frog) (Silurana tropicalis)
>Q02821|IMA1_YEAST Importin subunit alpha - Saccharomyces cerevisiae (Baker's yeast)
>O74476|IMB3_SCHPO Importin subunit beta-3 - Schizosaccharomyces pombe (Fission yeast)
>P80217|IN35_HUMAN Interferon-induced 35 kDa protein - Homo sapiens (Human)
>P13902|INO4_YEAST Protein INO4 - Saccharomyces cerevisiae (Baker's yeast)
>Q8BWD2|IP6K3_MOUSE Inositol hexaphosphate kinase 3 - Mus musculus (Mouse)
>P53877|IPI3_YEAST Pre-rRNA-processing protein IPI3 - Saccharomyces cerevisiae (Baker's yeast)
>Q6BVA0|IPL1_DEBHA Spindle assembly checkpoint kinase - Debaryomyces hansenii (Yeast) (Torulaspora hansenii)
>Q9DF49|IRS2A_XENLA Insulin receptor substrate 2-A - Xenopus laevis (African clawed frog)
>Q4P7X6|IWS1_USTMA Transcription factor IWS1 - Ustilago maydis (Smut fungus)
>Q5F3R2|JAD1B_CHICK Histone demethylase JARID1B - Gallus gallus (Chicken)
>P25583|KAR4_YEAST Karyogamy protein KAR4 - Saccharomyces cerevisiae (Baker's yeast)
>Q67J15|KRP6_ORYSJ Cyclin-dependent kinase inhibitor 6 - Oryza sativa subsp. japonica (Rice)
>Q25515|KRUP_MANSE Protein krueppel - Manduca sexta (Tobacco hawkmoth) (Tobacco hornworm)
>Q6CCK2|KU70_YARLI Protein Ku70 - Yarrowia lipolytica (Candida lipolytica)
>P01637|KV5A5_MOUSE Ig kappa chain V-V region T1 precursor - Mus musculus (Mouse)
>Q9JJK2|LANC2_MOUSE LanC-like protein 2 - Mus musculus (Mouse)
>P05455|LA_HUMAN Lupus La protein - Homo sapiens (Human)
>P34683|LIN31_CAEEL Protein lin-31 - Caenorhabditis elegans
>P11048|LMNA_XENLA Lamin-A - Xenopus laevis (African clawed frog)
>Q8K3W2|LRC10_MOUSE Leucine-rich repeat-containing protein 10 - Mus musculus (Mouse)
>P47017|LSM1_YEAST Sm-like protein LSm1 - Saccharomyces cerevisiae (Baker's yeast)
>Q9CQQ8|LSM7_MOUSE U6 snRNA-associated Sm-like protein LSm7 - Mus musculus (Mouse)
>Q9NPA3|M1IP1_HUMAN Mid1-interacting protein 1 - Homo sapiens (Human)
>P37935|MAAY4_SCHCO Mating-type protein A-alpha Y4 - Schizophyllum commune (Bracket fungus)
>Q874L7|MAD1_KLUDE Spindle assembly checkpoint component MAD1 - Kluyveromyces delphensis (Yeast)
>O59767|MAD3_SCHPO Mitotic spindle checkpoint component mad3 - Schizosaccharomyces pombe (Fission yeast)
>Q6EU39|MADS6_ORYSJ MADS-box transcription factor 6 - Oryza sativa subsp. japonica (Rice)
>Q1E7Y4|MAK5_COCIM ATP-dependent RNA helicase MAK5 - Coccidioides immitis
>Q05512|MARK2_MOUSE Serine/threonine-protein kinase MARK2 - Mus musculus (Mouse)
>P40997|MCE1_SCHPO mRNA-capping enzyme subunit alpha - Schizosaccharomyces pombe (Fission yeast)
>P24279|MCM3_YEAST DNA replication licensing factor MCM3 - Saccharomyces cerevisiae (Baker's yeast)
>P53091|MCM6_YEAST DNA replication licensing factor MCM6 - Saccharomyces cerevisiae (Baker's yeast)
>Q09739|MCP7_SCHPO Meiotic coiled-coil protein 7 - Schizosaccharomyces pombe (Fission yeast)
>Q9BDJ7|MCR_SHEEP Mineralocorticoid receptor - Ovis aries (Sheep)
>Q9Z1B5|MD2L1_MOUSE Mitotic spindle assembly checkpoint protein MAD2A - Mus musculus (Mouse)
>P25046|MED19_YEAST Mediator of RNA polymerase II transcription subunit 19 - Saccharomyces cerevisiae (Baker's yeast)
>Q9NPJ6|MED4_HUMAN Mediator of RNA polymerase II transcription subunit 4 - Homo sapiens (Human)
>Q6FQJ5|MED9_CANGA Mediator of RNA polymerase II transcription subunit 9 - Candida glabrata (Yeast) (Torulopsis glabrata)
>P40573|MET28_YEAST Transcriptional activator of sulfur metabolism MET28 - Saccharomyces cerevisiae (Baker's yeast)
>Q8JIY8|MK67I_DANRE MKI67 FHA domain-interacting nucleolar phosphoprotein-like - Danio rerio (Zebrafish) (Brachydanio rerio)
>Q8BIA3|MKX_MOUSE Homeobox protein Mohawk - Mus musculus (Mouse)
>Q10738|MMP7_MOUSE Matrilysin precursor - Mus musculus (Mouse)
>Q80XX4|MSTN1_RAT Musculoskeletal embryonic nuclear protein 1 - Rattus norvegicus (Rat)
>Q874N0|MTAL1_KLUDE Mating-type protein ALPHA1 - Kluyveromyces delphensis (Yeast)
>O14131|MU191_SCHPO Meiotically up-regulated gene 191 protein - Schizosaccharomyces pombe (Fission yeast)
>P87054|MUG15_SCHPO Meiotically up-regulated gene 15 protein - Schizosaccharomyces pombe (Fission yeast)
>O88940|MUSC_MOUSE Musculin - Mus musculus (Mouse)
>Q53NK6|MYBA1_ORYSJ Myb-related protein MYBAS1 - Oryza sativa subsp. japonica (Rice)
>Q7YS80|MYF6_BOVIN Myogenic factor 6 - Bos taurus (Bovine)
>P70047|MYT1_XENLA Myelin transcription factor 1 - Xenopus laevis (African clawed frog)
>Q9ZNU2|NAC18_ARATH NAC domain-containing protein 18 - Arabidopsis thaliana (Mouse-ear cress)
>Q6BSN9|NACA_DEBHA Nascent polypeptide-associated complex subunit alpha - Debaryomyces hansenii (Yeast) (Torulaspora hansenii)
>Q2T9P4|NASP_BOVIN Nuclear autoantigenic sperm protein - Bos taurus (Bovine)
>P34160|NCBP1_YEAST Nuclear cap-binding protein complex subunit 1 - Saccharomyces cerevisiae (Baker's yeast)
>P97305|NFAC3_MOUSE Nuclear factor of activated T-cells, cytoplasmic 3 - Mus musculus (Mouse)
>Q8LFU0|NFYAA_ARATH Nuclear transcription factor Y subunit A-10 - Arabidopsis thaliana (Mouse-ear cress)
>Q9ZVL3|NFYC3_ARATH Nuclear transcription factor Y subunit C-3 - Arabidopsis thaliana (Mouse-ear cress)
>Q99KS2|NGRN_MOUSE Neugrin - Mus musculus (Mouse)
>Q25604|NHR1_ONCVO Nuclear hormone receptor-like 1 - Onchocerca volvulus
>O45907|NHR65_CAEEL Nuclear hormone receptor family member nhr-65 - Caenorhabditis elegans
>P47149|NNF1_YEAST Kinetochore-associated protein NNF1 - Saccharomyces cerevisiae (Baker's yeast)
>Q92791|NO55_HUMAN Nucleolar autoantigen No55 - Homo sapiens (Human)
>Q6C036|NOG2_YARLI Nucleolar GTP-binding protein 2 - Yarrowia lipolytica (Candida lipolytica)
>Q76FK4|NOL8_HUMAN Nucleolar protein 8 - Homo sapiens (Human)
>Q6JZK2|NOLA3_TRYCR H/ACA ribonucleoprotein complex subunit 3-like protein - Trypanosoma cruzi
>Q9CPP0|NPM3_MOUSE Nucleoplasmin-3 - Mus musculus (Mouse)
>Q60641|NR1H4_MOUSE Bile acid receptor - Mus musculus (Mouse)
>Q9Y5X4|NR2E3_HUMAN Photoreceptor-specific nuclear receptor - Homo sapiens (Human)
>Q96L73|NSD1_HUMAN Histone-lysine N-methyltransferase, H3 lysine-36 and H4 lysine-20 specific - Homo sapiens (Human)
>Q8WUM0|NU133_HUMAN Nuclear pore complex protein Nup133 - Homo sapiens (Human)
>Q6BER5|NU301_CAEEL Nucleosome-remodeling factor subunit NURF301-like - Caenorhabditis elegans
>Q9H1E3|NUCKS_HUMAN Nuclear ubiquitous casein and cyclin-dependent kinases substrate - Homo sapiens (Human)
>Q9UHK0|NUFP1_HUMAN Nuclear fragile X mental retardation-interacting protein 1 - Homo sapiens (Human)
>P32499|NUP2_YEAST Nucleoporin NUP2 - Saccharomyces cerevisiae (Baker's yeast)
>Q63850|NUP62_MOUSE Nuclear pore glycoprotein p62 - Mus musculus (Mouse)
>Q5XGN1|NUPL2_XENLA Nucleoporin-like 2 - Xenopus laevis (African clawed frog)
>Q24168|ORC2_DROME Origin recognition complex subunit 2 - Drosophila melanogaster (Fruit fly)
>Q4WY67|PACC_ASPFU pH-response transcription factor pacC/RIM101 - Aspergillus fumigatus (Sartorya fumigata)
>Q460N5|PAR14_HUMAN Poly [ADP-ribose] polymerase 14 - Homo sapiens (Human)
>Q8VDG3|PARN_MOUSE Poly(A)-specific ribonuclease PARN - Mus musculus (Mouse)
>P26630|PAX6_DANRE Paired box protein Pax[Zf-a] - Danio rerio (Zebrafish) (Brachydanio rerio)
>Q86U86|PB1_HUMAN Protein polybromo-1 - Homo sapiens (Human)
>P18248|PCNA_XENLA Proliferating cell nuclear antigen - Xenopus laevis (African clawed frog)
>Q8N8D1|PDCD7_HUMAN Programmed cell death protein 7 - Homo sapiens (Human)
>Q6NU98|PDK1B_XENLA Serine/threonine-protein kinase pdik1l-B - Xenopus laevis (African clawed frog)
>Q9BVI0|PHF20_HUMAN PHD finger protein 20 - Homo sapiens (Human)
>Q9CZL5|PHS2_MOUSE Pterin-4-alpha-carbinolamine dehydratase 2 - Mus musculus (Mouse)
>Q5ZIB8|PIRK5_CHICK Phosphoinositide 3-kinase regulatory subunit 5 - Gallus gallus (Chicken)
>Q9ERS5|PKHA2_MOUSE Pleckstrin homology domain-containing family A member 2 - Mus musculus (Mouse)
>Q99959|PKP2_HUMAN Plakophilin-2 - Homo sapiens (Human)
>Q9NPJ4|PNRC2_HUMAN Proline-rich nuclear receptor coactivator 2 - Homo sapiens (Human)
>O14170|POP2_SCHPO WD repeat-containing protein pop2 - Schizosaccharomyces pombe (Fission yeast)
>Q9HAZ2|PRD16_HUMAN PR domain zinc finger protein 16 - Homo sapiens (Human)
>P06601|PRD_DROME Segmentation protein paired - Drosophila melanogaster (Fruit fly)
>Q8VHJ7|PRGC2_MOUSE Peroxisome proliferator-activated receptor gamma coactivator 1-beta - Mus musculus (Mouse)
>Q28337|PRM2_CALJA Protamine-2 - Callithrix jacchus (Common marmoset)
>P15938|PRP16_YEAST Pre-mRNA-splicing factor ATP-dependent RNA helicase PRP16 - Saccharomyces cerevisiae (Baker's yeast)
>Q4WPE9|PRP28_ASPFU Pre-mRNA-splicing ATP-dependent RNA helicase prp28 - Aspergillus fumigatus (Sartorya fumigata)
>Q4WEH7|PRP45_ASPFU Pre-mRNA-processing protein 45 - Aspergillus fumigatus (Sartorya fumigata)
>P20053|PRP4_YEAST U4/U6 small nuclear ribonucleoprotein PRP4 - Saccharomyces cerevisiae (Baker's yeast)
>P21372|PRP5_YEAST Pre-mRNA-processing ATP-dependent RNA helicase PRP5 - Saccharomyces cerevisiae (Baker's yeast)
>Q96S44|PRPK_HUMAN TP53-regulating kinase - Homo sapiens (Human)
>P06841|PRTZ2_SCYCA Protamine Z2 - Scyliorhinus canicula (Spotted dogfish) (Spotted catshark)
>O14021|PRW1_SCHPO RbAp48-related WD40 repeat-containing protein prw1 - Schizosaccharomyces pombe (Fission yeast)
>Q27562|PSA1_DICDI Proteasome subunit alpha type-1 - Dictyostelium discoideum (Slime mold)
>O23715|PSA3_ARATH Proteasome subunit alpha type-3 - Arabidopsis thaliana (Mouse-ear cress)
>P30186|PSA7A_ARATH Proteasome subunit alpha type-7-A - Arabidopsis thaliana (Mouse-ear cress)
>P33672|PSB3_BOVIN Proteasome subunit beta type-3 - Bos taurus (Bovine)
>P30655|PSB5_SCHPO Proteasome subunit beta type-5 precursor - Schizosaccharomyces pombe (Fission yeast)
>Q59MA3|PSF2_CANAL DNA replication complex GINS protein PSF2 - Candida albicans (Yeast)
>Q12146|PSF3_YEAST DNA replication complex GINS protein PSF3 - Saccharomyces cerevisiae (Baker's yeast)
>Q980M1|PSMR_SULSO Proteasome-activating nucleotidase - Sulfolobus solfataricus
>Q9UTG2|PUB2_SCHPO E3 ubiquitin-protein ligase pub2 - Schizosaccharomyces pombe (Fission yeast)
>P11638|QA1F_NEUCR Quinic acid utilization activator - Neurospora crassa
>Q6J9S1|RA211_ARATH Ethylene-responsive transcription factor RELATED TO APETALA2 11 - Arabidopsis thaliana (Mouse-ear cress)
>Q9BXY0|RBM13_HUMAN MAK16-like protein RBM13 - Homo sapiens (Human)
>Q9BX46|RBM24_HUMAN RNA-binding protein 24 - Homo sapiens (Human)
>Q4R979|RBM4_MACFA RNA-binding protein 4 - Macaca fascicularis (Crab eating macaque) (Cynomolgus monkey)
>Q15414|RBY1A_HUMAN RNA-binding motif protein, Y chromosome, family 1 member A1 - Homo sapiens (Human)
>Q04779|RCO1_YEAST Transcriptional regulatory protein RCO1 - Saccharomyces cerevisiae (Baker's yeast)
>Q73371|REV_HV1B9 Protein Rev - Human immunodeficiency virus type 1 (strain 89.6 group M subtype B) (HIV-1)
>Q9IDV4|REV_HV1YB Protein Rev - Human immunodeficiency virus type 1 (isolate YBF106 group N) (HIV-1)
>P69734|REV_SIVML Protein Rev - Simian immunodeficiency virus (isolate K78) (SIV-mac) (Simian immunodeficiency virus rhesus monkey)
>Q5A3Q0|REXO4_CANAL RNA exonuclease 4 - Candida albicans (Yeast)
>P35250|RFC2_HUMAN Replication factor C subunit 2 - Homo sapiens (Human)
>O42867|RL23_SCHPO 60S ribosomal protein L23 - Schizosaccharomyces pombe (Fission yeast)
>Q6CBX2|RMT2_YARLI Arginine N-methyltransferase 2 - Yarrowia lipolytica (Candida lipolytica)
>P25299|RNA15_YEAST mRNA 3'-end-processing protein RNA15 - Saccharomyces cerevisiae (Baker's yeast)
>Q6BP45|ROK1_DEBHA ATP-dependent RNA helicase ROK1 - Debaryomyces hansenii (Yeast) (Torulaspora hansenii)
>P32529|RPA12_YEAST DNA-directed RNA polymerase I subunit RPA12 - Saccharomyces cerevisiae (Baker's yeast)
>Q8K202|RPA49_MOUSE DNA-directed RNA polymerase I subunit RPA49 - Mus musculus (Mouse)
>Q92399|RPAB3_SCHPO DNA-directed RNA polymerases I, II, and III subunit RPABC3 - Schizosaccharomyces pombe (Fission yeast)
>P97304|RPAC2_MOUSE DNA-directed RNA polymerases I and III subunit RPAC2 - Mus musculus (Mouse)
>Q9VJE4|RPB11_DROME DNA-directed RNA polymerase II subunit RPB11 - Drosophila melanogaster (Fruit fly)
>Q755B3|RPB9_ASHGO DNA-directed RNA polymerase II subunit RPB9 - Ashbya gossypii (Yeast) (Eremothecium gossypii)
>O14802|RPC1_HUMAN DNA-directed RNA polymerase III subunit RPC1 - Homo sapiens (Human)
>Q91WD1|RPC4_MOUSE DNA-directed RNA polymerase III subunit RPC4 - Mus musculus (Mouse)
>P87048|RPN1_SCHPO 26S proteasome regulatory subunit rpn1 - Schizosaccharomyces pombe (Fission yeast)
>Q3A9Q8|RPOC_CARHZ DNA-directed RNA polymerase subunit beta' - Carboxydothermus hydrogenoformans (strain Z-2901 / DSM 6008)
>Q2S906|RPOC_HAHCH DNA-directed RNA polymerase subunit beta' - Hahella chejuensis (strain KCTC 2396)
>Q03EB0|RPOC_PEDPA DNA-directed RNA polymerase subunit beta' - Pediococcus pentosaceus (strain ATCC 25745 / 183-1w)
>Q820D6|RPOC_TROWT DNA-directed RNA polymerase subunit beta' - Tropheryma whipplei (strain Twist) (Whipple's bacillus)
>Q58771|RRMJ_METJA Ribosomal RNA large subunit methyltransferase J - Methanococcus jannaschii
>Q138J5|RRMJ_RHOPS Ribosomal RNA large subunit methyltransferase J - Rhodopseudomonas palustris (strain BisB5)
>P53256|RRP46_YEAST Exosome complex exonuclease RRP46 - Saccharomyces cerevisiae (Baker's yeast)
>O42952|RS30_SCHPO 40S ribosomal protein S30 - Schizosaccharomyces pombe (Fission yeast)
>Q02206|RSC4_YEAST Chromatin structure-remodeling complex protein RSC4 - Saccharomyces cerevisiae (Baker's yeast)
>P38850|RT107_YEAST Regulator of Ty1 transposition protein 107 - Saccharomyces cerevisiae (Baker's yeast)
>Q5A449|RU2A_CANAL U2 small nuclear ribonucleoprotein A' - Candida albicans (Yeast)
>Q08775|RUNX2_MOUSE Runt-related transcription factor 2 - Mus musculus (Mouse)
>P42554|S1FA_MAIZE DNA-binding protein S1FA - Zea mays (Maize)
>Q14542|S29A2_HUMAN Equilibrative nucleoside transporter 2 - Homo sapiens (Human)
>Q80YR5|SAFB2_MOUSE Scaffold attachment factor B2 - Mus musculus (Mouse)
>Q38741|SBP1_ANTMA Squamosa promoter-binding protein 1 - Antirrhinum majus (Garden snapdragon)
>Q64124|SCX_MOUSE Basic helix-loop-helix transcription factor scleraxis - Mus musculus (Mouse)
>Q3ECY6|SDG41_ARATH Protein SET DOMAIN GROUP 41 - Arabidopsis thaliana (Mouse-ear cress)
>Q6BIR1|SEC13_DEBHA Protein transport protein SEC13 - Debaryomyces hansenii (Yeast) (Torulaspora hansenii)
>O94590|SEC1_SCHPO Protein transport protein sec1 - Schizosaccharomyces pombe (Fission yeast)
>O14266|SEC39_SCHPO Protein transport protein sec39 - Schizosaccharomyces pombe (Fission yeast)
>Q8NCE0|SEN2_HUMAN tRNA-splicing endonuclease subunit Sen2 - Homo sapiens (Human)
>Q4PBL3|SET2_USTMA Histone-lysine N-methyltransferase, H3 lysine-36 specific - Ustilago maydis (Smut fungus)
>Q96T68|SETB2_HUMAN Histone-lysine N-methyltransferase SETDB2 - Homo sapiens (Human)
>Q9NQR1|SETD8_HUMAN Histone-lysine N-methyltransferase SETD8 - Homo sapiens (Human)
>Q09442|SF3B4_CAEEL Splicing factor 3B subunit 4 - Caenorhabditis elegans
>Q9UTH8|SFP1_SCHPO Zinc finger protein sfp1 - Schizosaccharomyces pombe (Fission yeast)
>O60187|SID4_SCHPO Septation initiation protein sid4 - Schizosaccharomyces pombe (Fission yeast)
>P59941|SIRT6_MOUSE Mono-ADP-ribosyltransferase sirtuin-6 - Mus musculus (Mouse)
>P12757|SKIL_HUMAN Ski-like protein - Homo sapiens (Human)
>Q9Y7Y2|SLU7_SCHPO Pre-mRNA-splicing factor SLU7 - Schizosaccharomyces pombe (Fission yeast)
>P50533|SMC2_XENLA Structural maintenance of chromosomes protein 2 - Xenopus laevis (African clawed frog)
>P32566|SMI1_YEAST Cell wall assembly regulator SMI1 - Saccharomyces cerevisiae (Baker's yeast)
>Q5ZIZ2|SMYD5_CHICK SET and MYND domain-containing protein 5 - Gallus gallus (Chicken)
>Q5SXM2|SNPC4_HUMAN snRNA-activating protein complex subunit 4 - Homo sapiens (Human)
>P34619|SOR1_CAEEL Sop-2-related protein 1 - Caenorhabditis elegans
>Q06945|SOX4_HUMAN Transcription factor SOX-4 - Homo sapiens (Human)
>Q6FX63|SPB1_CANGA AdoMet-dependent rRNA methyltransferase SPB1 - Candida glabrata (Yeast) (Torulopsis glabrata)
>Q04477|SPC24_YEAST Kinetochore protein SPC24 - Saccharomyces cerevisiae (Baker's yeast)
>Q653Z5|SPL11_ORYSJ Squamosa promoter-binding-like protein 11 - Oryza sativa subsp. japonica (Rice)
>Q75LH6|SPL6_ORYSJ Squamosa promoter-binding-like protein 6 - Oryza sativa subsp. japonica (Rice)
>Q10411|SPO15_SCHPO Sporulation-specific protein 15 - Schizosaccharomyces pombe (Fission yeast)
>P35209|SPT21_YEAST Protein SPT21 - Saccharomyces cerevisiae (Baker's yeast)
>Q4WU00|SPT4_ASPFU Transcription elongation factor spt4 - Aspergillus fumigatus (Sartorya fumigata)
>O13936|SPT5_SCHPO Transcription elongation factor spt5 - Schizosaccharomyces pombe (Fission yeast)
>Q99MY0|SPZ1_MOUSE Spermatogenic leucine zipper protein 1 - Mus musculus (Mouse)
>Q9BX66|SRBS1_HUMAN Sorbin and SH3 domain-containing protein 1 - Homo sapiens (Human)
>Q14140|SRTD2_HUMAN SERTA domain-containing protein 2 - Homo sapiens (Human)
>Q03256|SRY_CAPHI Sex-determining region Y protein - Capra hircus (Goat)
>P42226|STAT6_HUMAN Signal transducer and activator of transcription 6 - Homo sapiens (Human)
>P13574|STE12_YEAST Protein STE12 - Saccharomyces cerevisiae (Baker's yeast)
>Q802A6|STK4_SQUAC Serine/threonine-protein kinase 3/4 - Squalus acanthias (Spiny dogfish)
>Q00947|STP1_YEAST Zinc finger protein STP1 - Saccharomyces cerevisiae (Baker's yeast)
>Q13033|STRN3_HUMAN Striatin-3 - Homo sapiens (Human)
>P36011|STUA_EMENI Cell pattern formation-associated protein stuA - Emericella nidulans (Aspergillus nidulans)
>P08970|SUHW_DROME Protein suppressor of hairy wing - Drosophila melanogaster (Fruit fly)
>Q6CQY2|SVF1_KLULA Survival factor 1 - Kluyveromyces lactis (Yeast) (Candida sphaerica)
>Q4WRE2|SWC5_ASPFU SWR1-complex protein 5 - Aspergillus fumigatus (Sartorya fumigata)
>Q5ARK3|SWR1_EMENI Helicase swr1 - Emericella nidulans (Aspergillus nidulans)
>Q96A49|SYAP1_HUMAN Synapse-associated protein 1 - Homo sapiens (Human)
>P36421|SYYC_YEAST Tyrosyl-tRNA synthetase, cytoplasmic - Saccharomyces cerevisiae (Baker's yeast)
>Q9D0D5|T2EA_MOUSE Transcription initiation factor IIE subunit alpha - Mus musculus (Mouse)
>Q9YHE8|T7L1A_DANRE Transcription factor 7-like 1-A - Danio rerio (Zebrafish) (Brachydanio rerio)
>Q9ATB4|TAD2B_ARATH Transcriptional adapter ADA2b - Arabidopsis thaliana (Mouse-ear cress)
>P35189|TAF14_YEAST Transcription initiation factor TFIID subunit 14 - Saccharomyces cerevisiae (Baker's yeast)
>Q5EAW9|TAF3_XENLA Transcription initiation factor TFIID subunit 3 - Xenopus laevis (African clawed frog)
>Q9W1A4|TAMO_DROME Protein tamozhennic - Drosophila melanogaster (Fruit fly)
>P50258|TBAD_PHYPO Tubulin alpha-1A chain - Physarum polycephalum (Slime mold)
>P91809|TBP_STRPU TATA-box-binding protein - Strongylocentrotus purpuratus (Purple sea urchin)
>O75333|TBX10_HUMAN T-box transcription factor TBX10 - Homo sapiens (Human)
>Q19691|TBX2_CAEEL T-box protein 2 - Caenorhabditis elegans
>P35072|TCB1_CAEBR Transposable element Tcb1 transposase - Caenorhabditis briggsae
>O02789|TDT_MONDO DNA nucleotidylexotransferase - Monodelphis domestica (Short-tailed gray opossum)
>Q94819|TE95_TETTH Telomerase component p95 - Tetrahymena thermophila
>Q10587|TEF_HUMAN Thyrotroph embryonic factor - Homo sapiens (Human)
>Q06163|TERT_YEAST Telomerase reverse transcriptase - Saccharomyces cerevisiae (Baker's yeast)
>P29052|TF2B_DROME Transcription initiation factor IIB - Drosophila melanogaster (Fruit fly)
>P79797|TF3A_ICTPU Transcription factor IIIA - Ictalurus punctatus (Channel catfish)
>P47974|TISD_HUMAN Butyrate response factor 2 - Homo sapiens (Human)
>Q9H2K2|TNKS2_HUMAN Tankyrase-2 - Homo sapiens (Human)
>Q9FH95|TOE3_ARATH AP2-like ethylene-responsive transcription factor TARGET OF EAT 3 - Arabidopsis thaliana (Mouse-ear cress)
>P34708|TRA1_CAEEL Sex-determining transformer protein 1 - Caenorhabditis elegans
>Q96F44|TRI11_HUMAN Tripartite motif-containing protein 11 - Homo sapiens (Human)
>Q9BYV6|TRI55_HUMAN Tripartite motif-containing protein 55 - Homo sapiens (Human)
>Q6C0P9|TRM61_YARLI tRNA - Yarrowia lipolytica (Candida lipolytica)
>Q90ZS6|TRPS1_XENLA Zinc finger transcription factor Trps1 - Xenopus laevis (African clawed frog)
>O13831|TRP_SCHPO Tryptophan synthase - Schizosaccharomyces pombe (Fission yeast)
>P17789|TTKB_DROME Protein tramtrack, beta isoform - Drosophila melanogaster (Fruit fly)
>Q09715|TUP11_SCHPO Transcriptional repressor tup11 - Schizosaccharomyces pombe (Fission yeast)
>O96642|TWIST_BRABE Twist-related protein - Branchiostoma belcheri (Amphioxus)
>Q8HYY4|UACA_BOVIN Uveal autoantigen with coiled-coil domains and ankyrin repeats protein - Bos taurus (Bovine)
>Q8TBC4|UBA3_HUMAN NEDD8-activating enzyme E1 catalytic subunit - Homo sapiens (Human)
>P46595|UBC4_SCHPO Ubiquitin-conjugating enzyme E2 4 - Schizosaccharomyces pombe (Fission yeast)
>Q80U95|UBE3C_MOUSE Ubiquitin-protein ligase E3C - Mus musculus (Mouse)
>P38237|UBP14_YEAST Ubiquitin carboxyl-terminal hydrolase 14 - Saccharomyces cerevisiae (Baker's yeast)
>Q9UTT1|UBP21_SCHPO Ubiquitin carboxyl-terminal hydrolase 21 - Schizosaccharomyces pombe (Fission yeast)
>Q92353|UBP6_SCHPO Ubiquitin carboxyl-terminal hydrolase 6 - Schizosaccharomyces pombe (Fission yeast)
>Q25451|UBX_MUSDO Homeotic protein ultrabithorax - Musca domestica (House fly)
>Q4V5A3|UNPG_DROME Homeobox protein unplugged - Drosophila melanogaster (Fruit fly)
>P87125|URED_SCHPO Uncharacterized urease accessory protein ureD-like - Schizosaccharomyces pombe (Fission yeast)
>Q07957|USF1_XENBO Upstream stimulatory factor 1 - Xenopus borealis (Kenyan clawed frog)
>Q06078|UTP21_YEAST U3 small nucleolar RNA-associated protein 21 - Saccharomyces cerevisiae (Baker's yeast)
>P03112|VE1_CRPVK Replication protein E1 - Cottontail rabbit papillomavirus (strain Kansas) (CRPV) (Papillomavirus sylvilagi)
>P25481|VE1_HPV2A Replication protein E1 - Human papillomavirus type 2a
>P36781|VE2_HPV10 Regulatory protein E2 - Human papillomavirus type 10
>Q80910|VE2_HPV38 Regulatory protein E2 - Human papillomavirus type 38
>P03126|VE6_HPV16 Protein E6 - Human papillomavirus type 16
>P21735|VE6_HPV45 Protein E6 - Human papillomavirus type 45
>Q8N8G2|VGLL2_HUMAN Transcription cofactor vestigial-like protein 2 - Homo sapiens (Human)
>Q9W1R5|VIR_DROME Protein virilizer - Drosophila melanogaster (Fruit fly)
>P18100|VPR_HV2BE Protein Vpr - Human immunodeficiency virus type 2 (isolate BEN subtype A) (HIV-2)
>Q9P7V6|VPS33_SCHPO Vacuolar protein sorting-associated protein 33 - Schizosaccharomyces pombe (Fission yeast)
>Q32PI1|VRK1_BOVIN Serine/threonine-protein kinase VRK1 - Bos taurus (Bovine)
>Q7ZVR1|WDR75_DANRE WD repeat-containing protein 75 - Danio rerio (Zebrafish) (Brachydanio rerio)
>Q66JT0|WEE1B_MOUSE Wee1-like protein kinase 1B - Mus musculus (Mouse)
>Q6X5Y6|WRI1_ARATH Ethylene-responsive transcription factor WRINKLED 1 - Arabidopsis thaliana (Mouse-ear cress)
>Q6GMY9|XPO2_XENLA Exportin-2 - Xenopus laevis (African clawed frog)
>Q02792|XRN2_YEAST 5'-3' exoribonuclease 2 - Saccharomyces cerevisiae (Baker's yeast)
>Q8GW46|YAB5_ARATH Axial regulator YABBY 5 - Arabidopsis thaliana (Mouse-ear cress)
>Q09817|YAC3_SCHPO Uncharacterized protein C16C9.03 - Schizosaccharomyces pombe (Fission yeast)
>Q09921|YAKA_SCHPO Uncharacterized protein C1F7.10 - Schizosaccharomyces pombe (Fission yeast)
>Q10183|YAW8_SCHPO Uncharacterized protein C3F10.08c - Schizosaccharomyces pombe (Fission yeast)
>Q3E7A4|YB059_YEAST Coiled-coil-helix-coiled-coil-helix domain-containing protein YBL059C-A - Saccharomyces cerevisiae (Baker's yeast)
>P38331|YB92_YEAST HD domain-containing protein YBR242W - Saccharomyces cerevisiae (Baker's yeast)
>P38222|YBO0_YEAST Uncharacterized protein YBR030W - Saccharomyces cerevisiae (Baker's yeast)
>O94725|YCFD_SCHPO UPF0364 protein C1393.13 - Schizosaccharomyces pombe (Fission yeast)
>O74871|YCW3_SCHPO Uncharacterized protein C31H12.03c - Schizosaccharomyces pombe (Fission yeast)
>Q10347|YDA5_SCHPO Uncharacterized protein C1F12.05 - Schizosaccharomyces pombe (Fission yeast)
>O13686|YDY5_SCHPO Uncharacterized RWD, RING finger and WD repeat-containing protein C11E3.05 - Schizosaccharomyces pombe (Fission yeast)
>O13803|YE06_SCHPO Uncharacterized protein C17H9.06c - Schizosaccharomyces pombe (Fission yeast)
>P40002|YEA7_YEAST Uncharacterized protein YEL007W - Saccharomyces cerevisiae (Baker's yeast)
>O14082|YEAH_SCHPO Uncharacterized protein UNK4.17 - Schizosaccharomyces pombe (Fission yeast)
>Q9UT21|YFY7_SCHPO Uncharacterized GTP-binding protein C9.07c - Schizosaccharomyces pombe (Fission yeast)
>P53155|YGI2_YEAST Uncharacterized protein YGL082W - Saccharomyces cerevisiae (Baker's yeast)
>O42953|YGM4_SCHPO HMG box-containing protein C19G7.04 - Schizosaccharomyces pombe (Fission yeast)
>P53082|YGX0_YEAST Uncharacterized bolA-like protein YGL220W - Saccharomyces cerevisiae (Baker's yeast)
>Q96VG0|YH7J_SCHPO Uncharacterized protein C16G5.19 - Schizosaccharomyces pombe (Fission yeast)
>P38732|YHD9_YEAST Uncharacterized protein YHL039W - Saccharomyces cerevisiae (Baker's yeast)
>O94336|YHM3_SCHPO Uncharacterized FCP1 homology domain-containing protein C1271.03c - Schizosaccharomyces pombe (Fission yeast)
>P40493|YIJ6_YEAST Uncharacterized protein YIL096C - Saccharomyces cerevisiae (Baker's yeast)
>Q9US01|YIRD_SCHPO Uncharacterized protein C664.13 - Schizosaccharomyces pombe (Fission yeast)
>O74915|YJ74_SCHPO Uncharacterized transcriptional regulatory protein C757.04 - Schizosaccharomyces pombe (Fission yeast)
>P36023|YK44_YEAST Uncharacterized transcriptional regulatory protein YKR064W - Saccharomyces cerevisiae (Baker's yeast)
>Q9HE01|YKP3_SCHPO Uncharacterized protein C589.03c - Schizosaccharomyces pombe (Fission yeast)
>Q9C1X5|YKW2_SCHPO Uncharacterized oxidoreductase P32A8.02 - Schizosaccharomyces pombe (Fission yeast)
>Q3E747|YL363_YEAST Uncharacterized protein YLR363W-A - Saccharomyces cerevisiae (Baker's yeast)
>Q9UT96|YL43_SCHPO Uncharacterized protein C323.03c - Schizosaccharomyces pombe (Fission yeast)
>P46581|YLB7_CAEEL Uncharacterized bHLH domain-containing protein C34E10.7 - Caenorhabditis elegans
>O13876|YPT4_SCHPO GTP-binding protein ypt4 - Schizosaccharomyces pombe (Fission yeast)
>O74867|YQ9H_SCHPO Uncharacterized protein C18.17c - Schizosaccharomyces pombe (Fission yeast)
>Q09415|YRM4_CAEEL MYND-type zinc finger protein R06F6.4 - Caenorhabditis elegans
>O75467|Z324A_HUMAN Zinc finger protein 324A - Homo sapiens (Human)
>Q6ZN79|Z705A_HUMAN Zinc finger protein 705A - Homo sapiens (Human)
>Q5TJE2|ZBT22_CANFA Zinc finger and BTB domain-containing protein 22 - Canis familiaris (Dog)
>Q8BID6|ZBT46_MOUSE Zinc finger and BTB domain-containing protein 46 - Mus musculus (Mouse)
>P50111|ZDS1_YEAST Protein ZDS1 - Saccharomyces cerevisiae (Baker's yeast)
>P36197|ZEB1_CHICK Zinc finger E-box-binding homeobox 1 - Gallus gallus (Chicken)
>Q8GXX7|ZFN1_ARATH Zinc finger CCCH domain-containing protein ZFN1 - Arabidopsis thaliana (Mouse-ear cress)
>P10077|ZFP27_MOUSE Zinc finger protein 27 - Mus musculus (Mouse)
>Q8C827|ZFP62_MOUSE Zinc finger protein 62 - Mus musculus (Mouse)
>Q5H9K5|ZMAT1_HUMAN Zinc finger matrin-type protein 1 - Homo sapiens (Human)
>P52736|ZN133_HUMAN Zinc finger protein 133 - Homo sapiens (Human)
>Q9HBT7|ZN287_HUMAN Zinc finger protein 287 - Homo sapiens (Human)
>Q86UD4|ZN329_HUMAN Zinc finger protein 329 - Homo sapiens (Human)
>Q1LZ87|ZN397_BOVIN Zinc finger protein 397 - Bos taurus (Bovine)
>Q8R1D1|ZN426_MOUSE Zinc finger protein 426 - Mus musculus (Mouse)
>Q6R2W3|ZN452_HUMAN Protein ZNF452 - Homo sapiens (Human)
>O60304|ZN500_HUMAN Zinc finger protein 500 - Homo sapiens (Human)
>Q9H707|ZN552_HUMAN Zinc finger protein 552 - Homo sapiens (Human)
>Q8TC21|ZN596_HUMAN Zinc finger protein 596 - Homo sapiens (Human)
>Q969S3|ZN622_HUMAN Zinc finger protein 622 - Homo sapiens (Human)
>Q6YND2|ZN653_MOUSE Zinc finger protein 653 - Mus musculus (Mouse)
>Q8N7Q3|ZN676_HUMAN Zinc finger protein 676 - Homo sapiens (Human)
>P17038|ZNF43_HUMAN Zinc finger protein 43 - Homo sapiens (Human)
>P35789|ZNF93_HUMAN Zinc finger protein 93 - Homo sapiens (Human)
>Q9BUG6|ZSCA5_HUMAN Zinc finger and SCAN domain-containing protein 5 - Homo sapiens (Human)
>O44218|ZW10_DROPS Centromere/kinetochore protein zw10 - Drosophila pseudoobscura (Fruit fly)
>Q60996|2A5G_MOUSE Serine/threonine-protein phosphatase 2A 56 kDa regulatory subunit gamma isoform - Mus musculus (Mouse)
>P37898|AAP1_YEAST Alanine/arginine aminopeptidase - Saccharomyces cerevisiae (Baker's yeast)
>Q9Y7S6|AATR3_SCHPO Aromatic amino acid aminotransferase C569.07 - Schizosaccharomyces pombe (Fission yeast)
>Q694C0|ABC3G_PONPY DNA dC->dU-editing enzyme APOBEC-3G - Pongo pygmaeus (Orangutan)
>Q8CBW3|ABI1_MOUSE Abl interactor 1 - Mus musculus (Mouse)
>P31787|ACBP_YEAST Acyl-CoA-binding protein - Saccharomyces cerevisiae (Baker's yeast)
>P87000|ACU15_NEUCR Transcriptional activator protein acu-15 - Neurospora crassa
>Q12433|AHC1_YEAST Protein AHC1 - Saccharomyces cerevisiae (Baker's yeast)
>P52923|AIF1_YEAST Apoptosis-inducing factor 1 - Saccharomyces cerevisiae (Baker's yeast)
>P00884|ALDOB_RAT Fructose-bisphosphate aldolase B - Rattus norvegicus (Rat)
>Q10303|ALP21_SCHPO Cell polarity protein alp21 - Schizosaccharomyces pombe (Fission yeast)
>Q15699|ALX1_HUMAN ALX homeobox protein 1 - Homo sapiens (Human)
>Q6PAF6|AN32A_XENLA Acidic leucine-rich nuclear phosphoprotein 32 family member A - Xenopus laevis (African clawed frog)
>P10275|ANDR_HUMAN Androgen receptor - Homo sapiens (Human)
>P21570|ANG1_MOUSE Angiogenin-1 precursor - Mus musculus (Mouse)
>Q9WV06|ANKR2_MOUSE Ankyrin repeat domain-containing protein 2 - Mus musculus (Mouse)
>Q9DBR4|APBB2_MOUSE Amyloid beta A4 precursor protein-binding family B member 2 - Mus musculus (Mouse)
>O74859|APTX_SCHPO Aprataxin-like protein - Schizosaccharomyces pombe (Fission yeast)
>Q9JM93|AR6P4_MOUSE ADP-ribosylation factor-like protein 6-interacting protein 4 - Mus musculus (Mouse)
>Q8L7G0|ARFA_ARATH Auxin response factor 1 - Arabidopsis thaliana (Mouse-ear cress)
>Q9FGV1|ARFH_ARATH Auxin response factor 8 - Arabidopsis thaliana (Mouse-ear cress)
>P37818|ARGI1_SCHPO Arginase - Schizosaccharomyces pombe (Fission yeast)
>Q9DG12|ARNT2_DANRE Aryl hydrocarbon receptor nuclear translocator 2 - Danio rerio (Zebrafish) (Brachydanio rerio)
>Q5KAQ4|ARP6_CRYNE Actin-like protein ARP6 - Cryptococcus neoformans (Filobasidiella neoformans)
>Q10316|ARPC5_SCHPO Actin-related protein 2/3 complex subunit 5 - Schizosaccharomyces pombe (Fission yeast)
>Q9ZWS9|ARR3_ARATH Two-component response regulator ARR3 - Arabidopsis thaliana (Mouse-ear cress)
>O00192|ARVC_HUMAN Armadillo repeat protein deleted in velo-cardio-facial syndrome - Homo sapiens (Human)
>Q96KQ4|ASPP1_HUMAN Apoptosis-stimulating of p53 protein 1 - Homo sapiens (Human)
>Q8LC03|ATB13_ARATH Homeobox-leucine zipper protein ATHB-13 - Arabidopsis thaliana (Mouse-ear cress)
>Q5RBU9|BAF_PONPY Barrier-to-autointegration factor - Pongo pygmaeus (Orangutan)
>P09081|BCD_DROME Homeotic protein bicoid - Drosophila melanogaster (Fruit fly)
>P53563|BCLX_RAT Apoptosis regulator Bcl-X - Rattus norvegicus (Rat)
>Q4I327|BFR2_GIBZE Protein BFR2 - Gibberella zeae (Fusarium graminearum)
>O14503|BHLH2_HUMAN Class B basic helix-loop-helix protein 2 - Homo sapiens (Human)
>Q9D1I2|BINCA_MOUSE Bcl10-interacting CARD protein - Mus musculus (Mouse)
>Q9LZM8|BLH9_ARATH BEL1-like homeodomain protein 9 - Arabidopsis thaliana (Mouse-ear cress)
>Q8WYA1|BMAL2_HUMAN Aryl hydrocarbon receptor nuclear translocator-like protein 2 - Homo sapiens (Human)
>Q8BHX3|BOREA_MOUSE Borealin - Mus musculus (Mouse)
>O01409|BRC2_HALRO T-box-containing protein 2 - Halocynthia roretzi (Sea squirt)
>O88665|BRD7_MOUSE Bromodomain-containing protein 7 - Mus musculus (Mouse)
>P34537|BRE1_CAEEL E3 ubiquitin-protein ligase bre-1 - Caenorhabditis elegans
>O94751|BUB1_SCHPO Checkpoint serine/threonine-protein kinase bub1 - Schizosaccharomyces pombe (Fission yeast)
>Q6C842|BUR1_YARLI Serine/threonine-protein kinase BUR1 - Yarrowia lipolytica (Candida lipolytica)
>P53615|CAN_YEAST Carbonic anhydrase - Saccharomyces cerevisiae (Baker's yeast)
>P34122|CAP2_DICDI cAMP-binding protein 2 - Dictyostelium discoideum (Slime mold)
>P54269|CAUP_DROME Homeobox protein caupolican - Drosophila melanogaster (Fruit fly)
>Q641K1|CBPC1_MOUSE Cytosolic carboxypeptidase 1 - Mus musculus (Mouse)
>P21269|CCA1_YEAST tRNA nucleotidyltransferase, mitochondrial precursor - Saccharomyces cerevisiae (Baker's yeast)
>P30183|CCB11_ARATH Cyclin-B1-1 - Arabidopsis thaliana (Mouse-ear cress)
>Q9SN11|CCD33_ARATH Cyclin-D3-3 - Arabidopsis thaliana (Mouse-ear cress)
>Q9I7I0|CCNB3_DROME G2/mitotic-specific cyclin-B3 - Drosophila melanogaster (Fruit fly)
>P25322|CCND1_MOUSE G1/S-specific cyclin-D1 - Mus musculus (Mouse)
>O15995|CCNE_HEMPU G1/S-specific cyclin-E - Hemicentrotus pulcherrimus (Sea urchin)
>Q52KE7|CCNL1_MOUSE Cyclin-L1 - Mus musculus (Mouse)
>P41892|CDC7_SCHPO Cell division control protein 7 - Schizosaccharomyces pombe (Fission yeast)
>Q9VT57|CDK8_DROME Cell division protein kinase 8 - Drosophila melanogaster (Fruit fly)
>Q9QUK0|CDKL2_MOUSE Cyclin-dependent kinase-like 2 - Mus musculus (Mouse)
>Q99626|CDX2_HUMAN Homeobox protein CDX-2 - Homo sapiens (Human)
>Q02638|CEBP_DROVI CCAAT/enhancer-binding protein - Drosophila virilis (Fruit fly)
>P49450|CENPA_HUMAN Histone H3-like centromeric protein A - Homo sapiens (Human)
>Q28HU3|CENPO_XENTR Centromere protein O - Xenopus tropicalis (Western clawed frog) (Silurana tropicalis)
>P24869|CG22_YEAST G2/mitotic-specific cyclin-2 - Saccharomyces cerevisiae (Baker's yeast)
>Q8TD26|CHD6_HUMAN Chromodomain-helicase-DNA-binding protein 6 - Homo sapiens (Human)
>P60824|CIRBP_MOUSE Cold-inducible RNA-binding protein - Mus musculus (Mouse)
>Q96S66|CLCC1_HUMAN Chloride channel CLIC-like protein 1 precursor - Homo sapiens (Human)
>O35491|CLK2_MOUSE Dual specificity protein kinase CLK2 - Mus musculus (Mouse)
>P42695|CNDD3_HUMAN Condensin-II complex subunit D3 - Homo sapiens (Human)
>O35218|CPSF2_MOUSE Cleavage and polyadenylation specificity factor subunit 2 - Mus musculus (Mouse)
>Q9U6B8|CRCM1_DROME Calcium release-activated calcium channel protein 1 - Drosophila melanogaster (Fruit fly)
>P32027|CROC_DROME Fork head domain-containing protein crocodile - Drosophila melanogaster (Fruit fly)
>Q6FVG5|CSN10_CANGA COP9 signalosome complex subunit 10 - Candida glabrata (Yeast) (Torulopsis glabrata)
>Q8W207|CSN2_ARATH COP9 signalosome complex subunit 2 - Arabidopsis thaliana (Mouse-ear cress)
>Q7RXX8|CSN5_NEUCR COP9 signalosome complex subunit 5 - Neurospora crassa
>Q9UUJ7|CSN7_SCHPO COP9 signalosome complex subunit 7 - Schizosaccharomyces pombe (Fission yeast)
>Q12734|CSR2_YEAST Transcription factor CSR2 - Saccharomyces cerevisiae (Baker's yeast)
>O14529|CUTL2_HUMAN Homeobox protein cut-like 2 - Homo sapiens (Human)
>Q03375|CWC21_YEAST Pre-mRNA-splicing factor CWC21 - Saccharomyces cerevisiae (Baker's yeast)
>P53769|CWC24_YEAST Pre-mRNA-splicing factor CWC24 - Saccharomyces cerevisiae (Baker's yeast)
>Q4WE62|CWC27_ASPFU Peptidyl-prolyl isomerase cwc27 - Aspergillus fumigatus (Sartorya fumigata)
>Q9USV3|CWF7_SCHPO Pre-mRNA-splicing factor cwf7 - Schizosaccharomyces pombe (Fission yeast)
>P18253|CYPH_SCHPO Peptidyl-prolyl cis-trans isomerase - Schizosaccharomyces pombe (Fission yeast)
>Q12248|DAD1_YEAST DASH complex subunit DAD1 - Saccharomyces cerevisiae (Baker's yeast)
>Q5APC8|DAM1_CANAL DASH complex subunit DAM1 - Candida albicans (Yeast)
>Q4P3W3|DBP10_USTMA ATP-dependent RNA helicase DBP10 - Ustilago maydis (Smut fungus)
>Q0UCB9|DBP5_PHANO ATP-dependent RNA helicase DBP5 - Phaeosphaeria nodorum (Septoria nodorum)
>Q09732|DCC1_SCHPO Sister chromatid cohesion protein dcc1 - Schizosaccharomyces pombe (Fission yeast)
>P14607|DDIT3_CRIGR DNA damage-inducible transcript 3 - Cricetulus griseus (Chinese hamster)
>Q6AZT6|DEPD7_XENLA DEP domain-containing protein 7 - Xenopus laevis (African clawed frog)
>Q9XF62|DIP13_CHLRE 13 kDa deflagellation-inducible protein - Chlamydomonas reinhardtii
>Q98876|DLX2B_DANRE Homeobox protein Dlx2b - Danio rerio (Zebrafish) (Brachydanio rerio)
>O42634|DMC1_SCHPO Meiotic recombination protein dmc1 - Schizosaccharomyces pombe (Fission yeast)
>Q64759|DNB2_ADEG1 Early E2A DNA-binding protein - Avian adenovirus gal1 (strain Phelps) (FAdV-1) (Fowl adenovirus 1)
>P49762|DOA_DROME Serine/threonine-protein kinase Doa - Drosophila melanogaster (Fruit fly)
>O49550|DOF45_ARATH Dof zinc finger protein DOF4.5 - Arabidopsis thaliana (Mouse-ear cress)
>Q5AYW6|DOM3Z_EMENI Protein rai1 - Emericella nidulans (Aspergillus nidulans)
>Q6FNM5|DOT1_CANGA Histone-lysine N-methyltransferase, H3 lysine-79 specific - Candida glabrata (Yeast) (Torulopsis glabrata)
>P81412|DP2S_PYRFU DNA polymerase II small subunit - Pyrococcus furiosus
>Q6FXD0|DPB4_CANGA DNA polymerase epsilon subunit D - Candida glabrata (Yeast) (Torulopsis glabrata)
>P58270|DPF3_CHICK Zinc finger protein DPF3 - Gallus gallus (Chicken)
>Q6CMG4|DPH3_KLULA Diphthamide biosynthesis protein 3 - Kluyveromyces lactis (Yeast) (Candida sphaerica)
>P33611|DPOA2_MOUSE DNA polymerase subunit alpha B - Mus musculus (Mouse)
>Q3T0X9|DPOD4_BOVIN DNA polymerase subunit delta-4 - Bos taurus (Bovine)
>Q4PFV5|DPOE_USTMA DNA polymerase epsilon catalytic subunit A - Ustilago maydis (Smut fungus)
>O48653|DPOLA_ORYSJ DNA polymerase alpha catalytic subunit - Oryza sativa subsp. japonica (Rice)
>P28858|DPOL_EHV1B DNA polymerase - Equine herpesvirus 1 (strain Ab4p) (EHV-1) (Equine abortion virus)
>Q9HH84|DPOL_THEG8 DNA polymerase - Thermococcus sp. (strain GE8)
>O82132|DRE2A_ARATH Dehydration-responsive element-binding protein 2A - Arabidopsis thaliana (Mouse-ear cress)
>Q75F95|DRS1_ASHGO ATP-dependent RNA helicase DRS1 - Ashbya gossypii (Yeast) (Eremothecium gossypii)
>O74372|DUO1_SCHPO DASH complex subunit duo1 - Schizosaccharomyces pombe (Fission yeast)
>O54917|E2F6_MOUSE Transcription factor E2F6 - Mus musculus (Mouse)
>P11536|E74EB_DROME Ecdysone-induced protein 74EF isoform B - Drosophila melanogaster (Fruit fly)
>Q96CJ1|EAF2_HUMAN ELL-associated factor 2 - Homo sapiens (Human)
>Q03466|EBS1_YEAST Protein EBS1 - Saccharomyces cerevisiae (Baker's yeast)
>Q04110|ECM11_YEAST Protein ECM11 - Saccharomyces cerevisiae (Baker's yeast)
>P34021|ECR_DROME Ecdysone receptor - Drosophila melanogaster (Fruit fly)
>P26632|EGR1_DANRE Early growth response protein 1 - Danio rerio (Zebrafish) (Brachydanio rerio)
>Q9Y6B2|EID1_HUMAN EP300-interacting inhibitor of differentiation 1 - Homo sapiens (Human)
>Q9UBQ5|EIF3K_HUMAN Eukaryotic translation initiation factor 3 subunit K - Homo sapiens (Human)
>P32519|ELF1_HUMAN ETS-related transcription factor Elf-1 - Homo sapiens (Human)
>P40370|ENO11_SCHPO Enolase 1-1 - Schizosaccharomyces pombe (Fission yeast)
>Q3TCT4|ENTP7_MOUSE Ectonucleoside triphosphate diphosphohydrolase 7 - Mus musculus (Mouse)
>Q9LW50|ERF2_NICSY Ethylene-responsive transcription factor 2 - Nicotiana sylvestris (Wood tobacco)
>O22259|ERF71_ARATH Ethylene-responsive transcription factor ERF071 - Arabidopsis thaliana (Mouse-ear cress)
>P62510|ERR3_RAT Estrogen-related receptor gamma - Rattus norvegicus (Rat)
>Q6C710|ESA1_YARLI Histone acetyltransferase ESA1 - Yarrowia lipolytica (Candida lipolytica)
>P60330|ESPL1_MOUSE Separin - Mus musculus (Mouse)
>P81559|ESR1_XENLA Estrogen receptor - Xenopus laevis (African clawed frog)
>Q9CXC9|ETV5_MOUSE ETS translocation variant 5 - Mus musculus (Mouse)
>P40427|EXD_DROME Homeobox protein extradenticle - Drosophila melanogaster (Fruit fly)
>Q6C347|FAL1_YARLI ATP-dependent RNA helicase FAL1 - Yarrowia lipolytica (Candida lipolytica)
>Q8IZT9|FAM9C_HUMAN Protein FAM9C - Homo sapiens (Human)
>Q27200|FBRL_TETTH rRNA 2'-O-methyltransferase fibrillarin - Tetrahymena thermophila
>O74842|FFT2_SCHPO Uncharacterized ATP-dependent helicase fft2 - Schizosaccharomyces pombe (Fission yeast)
>Q751K8|FIP1_ASHGO Pre-mRNA polyadenylation factor FIP1 - Ashbya gossypii (Yeast) (Eremothecium gossypii)
>Q29RS8|FLI1_BOVIN Friend leukemia integration 1 transcription factor - Bos taurus (Bovine)
>Q8TXU9|FLPA_METKA Fibrillarin-like rRNA/tRNA 2'-O-methyltransferase - Methanopyrus kandleri
>Q60688|FOXD4_MOUSE Forkhead box protein D4 - Mus musculus (Mouse)
>Q58NQ4|FOXP1_CHICK Forkhead box protein P1 - Gallus gallus (Chicken)
>Q9UTP3|FTA6_SCHPO Kinetochore protein fta6 - Schizosaccharomyces pombe (Fission yeast)
>Q28D67|FXI1C_XENTR Forkhead box protein I1c - Xenopus tropicalis (Western clawed frog) (Silurana tropicalis)
>Q8S4W7|GAI1_VITVI DELLA protein GAI1 - Vitis vinifera (Grape)
>Q6FSB0|GAR1_CANGA H/ACA ribonucleoprotein complex subunit 1 - Candida glabrata (Yeast) (Torulopsis glabrata)
>Q5HZ36|GAT24_ARATH GATA transcription factor 24 - Arabidopsis thaliana (Mouse-ear cress)
>Q91428|GATA3_DANRE Transcription factor GATA-3 - Danio rerio (Zebrafish) (Brachydanio rerio)
>Q6CXW4|GCN5_KLULA Histone acetyltransferase GCN5 - Kluyveromyces lactis (Yeast) (Candida sphaerica)
>P59667|GCR_RABIT Glucocorticoid receptor - Oryctolagus cuniculus (Rabbit)
>O59781|GEM1_SCHPO Mitochondrial Rho GTPase 1 - Schizosaccharomyces pombe (Fission yeast)
>Q07845|GRC3_YEAST Protein GRC3 - Saccharomyces cerevisiae (Baker's yeast)
>P38647|GRP75_MOUSE Stress-70 protein, mitochondrial precursor - Mus musculus (Mouse)
>P53546|GSCB_XENLA Homeobox protein goosecoid isoform B - Xenopus laevis (African clawed frog)
>Q02539|H11_HUMAN Histone H1.1 - Homo sapiens (Human)
>P40274|H162_TRYCR Histone H1.M6.2 - Trypanosoma cruzi
>P23444|H1_MAIZE Histone H1 - Zea mays (Maize)
>P16886|H2AL_STRPU Late histone H2A.L3 - Strongylocentrotus purpuratus (Purple sea urchin)
>P08994|H2B2_TETTH Histone H2B.2 - Tetrahymena thermophila
>P83837|H2B_CYPCA Histone H2B - Cyprinus carpio (Common carp)
>P83864|H3_PENVA Histone H3 - Penaeus vannamei (Penoeid shrimp) (European white shrimp)
>P61881|HARA_PYRAB Archaeal histone A - Pyrococcus abyssi
>Q7S2N9|HAS1_NEUCR ATP-dependent RNA helicase has-1 - Neurospora crassa
>P53834|HCH1_YEAST Hsp90 co-chaperone HCH1 - Saccharomyces cerevisiae (Baker's yeast)
>P25364|HCM1_YEAST Forkhead transcription factor HCM1 - Saccharomyces cerevisiae (Baker's yeast)
>P53973|HDA1_YEAST Histone deacetylase HDA1 - Saccharomyces cerevisiae (Baker's yeast)
>Q8AXV6|HEY1_DANRE Hairy/enhancer-of-split related with YRPW motif protein 1 - Danio rerio (Zebrafish) (Brachydanio rerio)
>Q9SCW4|HFB2A_ARATH Heat stress transcription factor B-2a - Arabidopsis thaliana (Mouse-ear cress)
>P49773|HINT1_HUMAN Histidine triad nucleotide-binding protein 1 - Homo sapiens (Human)
>Q9HN23|HIS3_HALSA Phosphoribosyl-AMP cyclohydrolase - Halobacterium salinarium (Halobacterium halobium)
>Q87UY9|HIS3_PSESM Phosphoribosyl-AMP cyclohydrolase - Pseudomonas syringae pv. tomato
>Q64709|HLF_RAT Hepatic leukemia factor - Rattus norvegicus (Rat)
>Q01622|HLOX2_HELRO Homeobox protein LOX2 - Helobdella robusta (Leech)
>P34326|HM16_CAEEL Homeobox protein engrailed-like ceh-16 - Caenorhabditis elegans
>Q19720|HM38_CAEEL Homeobox protein ceh-38 - Caenorhabditis elegans
>P52729|HME2A_XENLA Homeobox protein engrailed-2-A - Xenopus laevis (African clawed frog)
>P40622|HMG1A_CHITE Mobility group protein 1A - Chironomus tentans (Midge)
>P40618|HMGB3_CHICK High mobility group protein B3 - Gallus gallus (Chicken)
>Q03973|HMO1_YEAST High mobility group protein 1 - Saccharomyces cerevisiae (Baker's yeast)
>P42581|HMX3_MOUSE Homeobox protein HMX3 - Mus musculus (Mouse)
>O08755|HNF6_MOUSE Hepatocyte nuclear factor 6 - Mus musculus (Mouse)
>P41152|HSF30_SOLPE Heat shock factor protein HSF30 - Solanum peruvianum (Peruvian tomato) (Lycopersicon peruvianum)
>P42148|HSP1_PLAIN Sperm protamine-P1 - Planigale ingrami (Long-tailed planigale)
>P83217|HSP5_OCTVU Sperm protamine P5 - Octopus vulgaris (Octopus)
>P08107|HSP71_HUMAN Heat shock 70 kDa protein 1 - Homo sapiens (Human)
>Q25514|HUNB_MANSE Protein hunchback - Manduca sexta (Tobacco hawkmoth) (Tobacco hornworm)
>P31270|HXA11_HUMAN Homeobox protein Hox-A11 - Homo sapiens (Human)
>Q1KL13|HXA4A_FUGRU Homeobox protein Hox-A4a - Fugu rubripes (Japanese pufferfish) (Takifugu rubripes)
>P31268|HXA7_HUMAN Homeobox protein Hox-A7 - Homo sapiens (Human)
>P79724|HXADB_DANRE Homeobox protein Hox-A13b - Danio rerio (Zebrafish) (Brachydanio rerio)
>P22574|HXB4A_DANRE Homeobox protein Hox-B4a - Danio rerio (Zebrafish) (Brachydanio rerio)
>P28174|HXC3A_DANRE Homeobox protein Hox-C3a - Danio rerio (Zebrafish) (Brachydanio rerio)
>P09633|HXC9_MOUSE Homeobox protein Hox-C9 - Mus musculus (Mouse)
>Q9IA17|HXD13_HETFR Homeobox protein Hox-D13 - Heterodontus francisci (Horn shark)
>P23463|HXD8_MOUSE Homeobox protein Hox-D8 - Mus musculus (Mouse)
>Q38829|IAA11_ARATH Auxin-responsive protein IAA11 - Arabidopsis thaliana (Mouse-ear cress)
>Q6ZL57|IAA24_ORYSJ Auxin-responsive protein IAA24 - Oryza sativa subsp. japonica (Rice)
>P41134|ID1_HUMAN DNA-binding protein inhibitor ID-1 - Homo sapiens (Human)
>Q91VC3|IF4A3_MOUSE Eukaryotic initiation factor 4A-III - Mus musculus (Mouse)
>P56289|IF5A1_SCHPO Eukaryotic translation initiation factor 5A-1 - Schizosaccharomyces pombe (Fission yeast)
>P15091|II2A_MOUSE Interferon-activable protein 202a - Mus musculus (Mouse)
>Q5ZJB4|IKKA_CHICK Inhibitor of nuclear factor kappa-B kinase subunit alpha - Gallus gallus (Chicken)
>Q60960|IMA1_MOUSE Importin subunit alpha-1 - Mus musculus (Mouse)
>Q06142|IMB1_YEAST Importin subunit beta-1 - Saccharomyces cerevisiae (Baker's yeast)
>Q9UTB8|INI1_SCHPO Pre-mRNA-splicing factor ini1 - Schizosaccharomyces pombe (Fission yeast)
>Q6IQU7|INT12_DANRE Integrator complex subunit 12 - Danio rerio (Zebrafish) (Brachydanio rerio)
>Q2TAF4|INT6A_XENLA Integrator complex subunit 6-A - Xenopus laevis (African clawed frog)
>Q9UHH9|IP6K2_HUMAN Inositol hexakisphosphate kinase 2 - Homo sapiens (Human)
>Q8VI75|IPO4_MOUSE Importin-4 - Mus musculus (Mouse)
>P97431|IRF6_MOUSE Interferon regulatory factor 6 - Mus musculus (Mouse)
>Q9JL16|ISG20_MOUSE Interferon-stimulated gene 20 kDa protein - Mus musculus (Mouse)
>P53409|ISL3_ONCTS Insulin gene enhancer protein ISL-3 - Oncorhynchus tschawytscha (Chinook salmon) (King salmon)
>Q6CVL1|IWS1_KLULA Transcription factor IWS1 - Kluyveromyces lactis (Yeast) (Candida sphaerica)
>Q9U297|JHD2_CAEEL JmjC domain-containing histone demethylation protein 2 - Caenorhabditis elegans
>Q5ZMK5|JMJD6_CHICK Histone arginine demethylase JMJD6 - Gallus gallus (Chicken)
>P27921|JUND_CHICK Transcription factor jun-D - Gallus gallus (Chicken)
>P30085|KCY_HUMAN UMP-CMP kinase - Homo sapiens (Human)
>Q91784|KIF4_XENLA Chromosome-associated kinesin KIF4 - Xenopus laevis (African clawed frog)
>P46099|KLF1_MOUSE Krueppel-like factor 1 - Mus musculus (Mouse)
>P48000|KNAT3_ARATH Homeobox protein knotted-1-like 3 - Arabidopsis thaliana (Mouse-ear cress)
>Q91YA2|KPSH1_MOUSE Serine/threonine-protein kinase H1 - Mus musculus (Mouse)
>Q8GYJ3|KRP4_ARATH Cyclin-dependent kinase inhibitor 4 - Arabidopsis thaliana (Mouse-ear cress)
>P10105|LAB_DROME Homeotic protein labial - Drosophila melanogaster (Fruit fly)
>P10999|LAML3_XENLA Lamin-L(III) - Xenopus laevis (African clawed frog)
>Q7TPY9|LDOC1_MOUSE Protein LDOC1 - Mus musculus (Mouse)
>Q641X2|LEO1_RAT RNA polymerase-associated protein LEO1 - Rattus norvegicus (Rat)
>O22300|LET12_SOLLC Homeobox protein knotted-1-like LET12 - Solanum lycopersicum (Tomato) (Lycopersicon esculentum)
>Q6CVS3|LGE1_KLULA Transcriptional regulatory protein LGE1 - Kluyveromyces lactis (Yeast) (Candida sphaerica)
>P53668|LIMK1_MOUSE LIM domain kinase 1 - Mus musculus (Mouse)
>P13648|LMNA_CHICK Lamin-A - Gallus gallus (Chicken)
>P62312|LSM6_HUMAN U6 snRNA-associated Sm-like protein LSm6 - Homo sapiens (Human)
>P03070|LT_SV40 Large T antigen - Simian virus 40 (SV40)
>P27792|LYL1_MOUSE Protein lyl-1 - Mus musculus (Mouse)
>Q0D4T4|MAD18_ORYSJ MADS-box transcription factor 18 - Oryza sativa subsp. japonica (Rice)
>Q6Q9H6|MAD34_ORYSJ MADS-box transcription factor 34 - Oryza sativa subsp. japonica (Rice)
>Q07474|MADS2_PETHY Floral homeotic protein PMADS 2 - Petunia hybrida (Petunia)
>Q9UBF1|MAGC2_HUMAN Melanoma-associated antigen C2 - Homo sapiens (Human)
>P31397|MAP3_SCHPO Pheromone M-factor receptor - Schizosaccharomyces pombe (Fission yeast)
>O54992|MAPK5_MOUSE MAP kinase-activated protein kinase 5 - Mus musculus (Mouse)
>Q02990|MAT1_COCHE Mating-type protein MAT-1 - Cochliobolus heterostrophus (Drechslera maydis)
>Q07016|MAX_XENLA Protein max - Xenopus laevis (African clawed frog)
>Q8WWY6|MB3L1_HUMAN Methyl-CpG-binding domain protein 3-like 1 - Homo sapiens (Human)
>Q6BT58|MCE1_DEBHA mRNA-capping enzyme subunit alpha - Debaryomyces hansenii (Yeast) (Torulaspora hansenii)
>Q28FT4|MCES_XENTR mRNA cap guanine-N7 methyltransferase - Xenopus tropicalis (Western clawed frog) (Silurana tropicalis)
>Q9IAC6|MCR_ONCMY Mineralocorticoid receptor - Oncorhynchus mykiss (Rainbow trout) (Salmo gairdneri)
>Q7TN02|MED26_MOUSE Mediator of RNA polymerase II transcription subunit 26 - Mus musculus (Mouse)
>O60104|MED7_SCHPO Mediator of RNA polymerase II transcription subunit 7 - Schizosaccharomyces pombe (Fission yeast)
>Q61845|MEIG1_MOUSE Meiosis-expressed gene 1 protein - Mus musculus (Mouse)
>O60198|METK_SCHPO S-adenosylmethionine synthetase - Schizosaccharomyces pombe (Fission yeast)
>O13910|MPP10_SCHPO U3 small nucleolar ribonucleoprotein protein mpp10 - Schizosaccharomyces pombe (Fission yeast)
>P83501|MSTAB_DROME Protein msta, isoform B - Drosophila melanogaster (Fruit fly)
>Q9BTC8|MTA3_HUMAN Metastasis-associated protein MTA3 - Homo sapiens (Human)
>Q9Y483|MTF2_HUMAN Metal-response element-binding transcription factor 2 - Homo sapiens (Human)
>O13725|MU182_SCHPO Meiotically up-regulated gene 182 protein - Schizosaccharomyces pombe (Fission yeast)
>Q9UUH3|MUG58_SCHPO Uncharacterized kinase mug58 - Schizosaccharomyces pombe (Fission yeast)
>Q4JL84|MYB59_ARATH Transcription factor MYB59 - Arabidopsis thaliana (Mouse-ear cress)
>P04197|MYB_DROME Myb protein - Drosophila melanogaster (Fruit fly)
>Q05404|MYCLA_XENLA L-myc A protein - Xenopus laevis (African clawed frog)
>Q15742|NAB2_HUMAN NGFI-A-binding protein 2 - Homo sapiens (Human)
>Q7GCL7|NAC74_ORYSJ NAC domain-containing protein 74 - Oryza sativa subsp. japonica (Rice)
>Q2H4Z2|NACA_CHAGB Nascent polypeptide-associated complex subunit alpha - Chaetomium globosum (Soil fungus)
>Q92371|NACB_SCHPO Nascent polypeptide-associated complex subunit beta - Schizosaccharomyces pombe (Fission yeast)
>P52920|NBP35_YEAST Cytosolic Fe-S cluster assembling factor NBP35 - Saccharomyces cerevisiae (Baker's yeast)
>Q01552|NCAP_BDV Nucleoprotein - Borna disease virus (BDV)
>Q5ZJZ6|NCBP1_CHICK Nuclear cap-binding protein subunit 1 - Gallus gallus (Chicken)
>Q9Y6Q9|NCOA3_HUMAN Nuclear receptor coactivator 3 - Homo sapiens (Human)
>Q9W6C8|NDF2_DANRE Neurogenic differentiation factor 2 - Danio rerio (Zebrafish) (Brachydanio rerio)
>Q93725|NEDD8_CAEEL NEDD8 precursor - Caenorhabditis elegans
>P03511|NEP_INBLE Nuclear export protein - Influenza B virus (strain B/Lee/1940)
>Q8NFW8|NEUA_HUMAN N-acylneuraminate cytidylyltransferase - Homo sapiens (Human)
>O88942|NFAC1_MOUSE Nuclear factor of activated T-cells, cytoplasmic 1 - Mus musculus (Mouse)
>Q90932|NFIX_CHICK Nuclear factor 1 X-type - Gallus gallus (Chicken)
>Q9SYH4|NFYA5_ARATH Nuclear transcription factor Y subunit A-5 - Arabidopsis thaliana (Mouse-ear cress)
>P25210|NFYB_PETMA Nuclear transcription factor Y subunit beta - Petromyzon marinus (Sea lamprey)
>O17934|NH199_CAEEL Nuclear hormone receptor family member nhr-199 - Caenorhabditis elegans
>O02151|NHR14_CAEEL Nuclear hormone receptor family member nhr-14 - Caenorhabditis elegans
>Q9TXJ1|NHR59_CAEEL Nuclear hormone receptor family member nhr-59 - Caenorhabditis elegans
>Q9BSH3|NICN1_HUMAN Nicolin-1 - Homo sapiens (Human)
>P53204|NMA2_YEAST Nicotinamide-nucleotide adenylyltransferase 2 - Saccharomyces cerevisiae (Baker's yeast)
>Q6CSP9|NOG2_KLULA Nucleolar GTP-binding protein 2 - Kluyveromyces lactis (Yeast) (Candida sphaerica)
>Q4V9P9|NOL11_DANRE Nucleolar protein 11-like - Danio rerio (Zebrafish) (Brachydanio rerio)
>Q8R5K4|NOL6_MOUSE Nucleolar protein 6 - Mus musculus (Mouse)
>Q794H2|NP1L3_MOUSE Nucleosome assembly protein 1-like 3 - Mus musculus (Mouse)
>Q8CJH6|NPAS4_RAT Neuronal PAS domain-containing protein 4 - Rattus norvegicus (Rat)
>Q13133|NR1H3_HUMAN Oxysterols receptor LXR-alpha - Homo sapiens (Human)
>P38837|NSG1_YEAST Protein NSG1 - Saccharomyces cerevisiae (Baker's yeast)
>P35729|NU120_YEAST Nucleoporin NUP120 - Saccharomyces cerevisiae (Baker's yeast)
>P48837|NUP57_YEAST Nucleoporin NUP57 - Saccharomyces cerevisiae (Baker's yeast)
>Q5ZI22|NUPL2_CHICK Nucleoporin-like 2 - Gallus gallus (Chicken)
>O55242|OPRS1_MOUSE Sigma 1-type opioid receptor - Mus musculus (Mouse)
>Q9Z1N2|ORC1_MOUSE Origin recognition complex subunit 1 - Mus musculus (Mouse)
>Q9Y1B2|ORC6_DROME Origin recognition complex subunit 6 - Drosophila melanogaster (Fruit fly)
>Q9C1A4|PACC_TRIRU pH-response transcription factor pacC/RIM101 - Trichophyton rubrum
>P38351|PAF1_YEAST RNA polymerase-associated protein 1 - Saccharomyces cerevisiae (Baker's yeast)
>Q12033|PALA_YEAST pH-response regulator protein palA/RIM20 - Saccharomyces cerevisiae (Baker's yeast)
>Q53GL7|PAR10_HUMAN Poly [ADP-ribose] polymerase 10 - Homo sapiens (Human)
>Q6P6P7|PARP6_MOUSE Poly [ADP-ribose] polymerase 6 - Mus musculus (Mouse)
>Q02650|PAX5_MOUSE Paired box protein Pax-5 - Mus musculus (Mouse)
>P47242|PAX9_MOUSE Paired box protein Pax-9 - Mus musculus (Mouse)
>O19048|PCBP1_RABIT Poly(rC)-binding protein 1 - Oryctolagus cuniculus (Rabbit)
>P26017|PC_DROME Polycomb group protein Pc - Drosophila melanogaster (Fruit fly)
>P31368|PDM1_DROME Protein nubbin - Drosophila melanogaster (Fruit fly)
>Q9HFF5|PDS5_SCHPO Sister chromatid cohesion protein pds5 - Schizosaccharomyces pombe (Fission yeast)
>Q9GZU2|PEG3_HUMAN Paternally-expressed gene 3 protein - Homo sapiens (Human)
>Q9W751|PITX1_XENLA Pituitary homeobox 1 - Xenopus laevis (African clawed frog)
>Q68FU1|PKHF1_RAT Pleckstrin homology domain-containing family F member 1 - Rattus norvegicus (Rat)
>P40977|PLC1_SCHPO 1-phosphatidylinositol-4,5-bisphosphate phosphodiesterase 1 - Schizosaccharomyces pombe (Fission yeast)
>Q9CPV5|PMF1_MOUSE Polyamine-modulated factor 1 - Mus musculus (Mouse)
>P36623|PMGY_SCHPO Phosphoglycerate mutase - Schizosaccharomyces pombe (Fission yeast)
>Q4PMC9|PNO1_IXOSC RNA-binding protein pno1 - Ixodes scapularis (Black-legged tick) (Deer tick)
>Q812B1|PO3F4_MESAU POU domain, class 3, transcription factor 4 - Mesocricetus auratus (Golden hamster)
>P13681|PP11_SCHPO Serine/threonine-protein phosphatase PP1-1 - Schizosaccharomyces pombe (Fission yeast)
>P11084|PP4C_RABIT Serine/threonine-protein phosphatase 4 catalytic subunit - Oryctolagus cuniculus (Rabbit)
>Q03181|PPARD_HUMAN Peroxisome proliferator-activated receptor delta - Homo sapiens (Human)
>Q8K2H1|PPHLN_MOUSE Periphilin-1 - Mus musculus (Mouse)
>Q9D868|PPIH_MOUSE Peptidyl-prolyl cis-trans isomerase H - Mus musculus (Mouse)
>O14047|PPK11_SCHPO Serine/threonine-protein kinase ppk11 - Schizosaccharomyces pombe (Fission yeast)
>Q8TCE9|PPL13_HUMAN Placental protein 13-like - Homo sapiens (Human)
>Q60676|PPP5_MOUSE Serine/threonine-protein phosphatase 5 - Mus musculus (Mouse)
>Q9NQV5|PRD11_HUMAN PR domain-containing protein 11 - Homo sapiens (Human)
>Q9UBK2|PRGC1_HUMAN Peroxisome proliferator-activated receptor gamma coactivator 1-alpha - Homo sapiens (Human)
>Q9P7C7|PRP11_SCHPO Pre-mRNA-processing ATP-dependent RNA helicase prp11 - Schizosaccharomyces pombe (Fission yeast)
>P32524|PRP21_YEAST Pre-mRNA-splicing factor PRP21 - Saccharomyces cerevisiae (Baker's yeast)
>Q5Z8Q9|PRP2A_ORYSJ Poly [ADP-ribose] polymerase 2-A - Oryza sativa subsp. japonica (Rice)
>O14176|PRP40_SCHPO Pre-mRNA-processing protein prp40 - Schizosaccharomyces pombe (Fission yeast)
>P34066|PSA1A_ARATH Proteasome subunit alpha type-1-A - Arabidopsis thaliana (Mouse-ear cress)
>P22769|PSA71_DROME Proteasome subunit alpha type-7-1 - Drosophila melanogaster (Fruit fly)
>Q75A06|PSF2_ASHGO DNA replication complex GINS protein PSF2 - Ashbya gossypii (Yeast) (Eremothecium gossypii)
>O04681|PTI5_SOLLC Pathogenesis-related genes transcriptional activator PTI5 - Solanum lycopersicum (Tomato) (Lycopersicon esculentum)
>Q90523|RAG1_GINCI V(D)J recombination-activating protein 1 - Ginglymostoma cirratum (Nurse shark)
>Q7TPD6|RAVR2_MOUSE Ribonucleoprotein PTB-binding 2 - Mus musculus (Mouse)
>Q15434|RBMS2_HUMAN RNA-binding motif, single-stranded-interacting protein 2 - Homo sapiens (Human)
>O08674|RBPJL_MOUSE Recombining binding protein suppressor of hairless-like protein - Mus musculus (Mouse)
>Q8QG64|RBX1_SALSA RING-box protein 1 - Salmo salar (Atlantic salmon)
>Q92368|RCD1_SCHPO Cell differentiation protein rcd1 - Schizosaccharomyces pombe (Fission yeast)
>P21538|REB1_YEAST DNA-binding protein REB1 - Saccharomyces cerevisiae (Baker's yeast)
>P97616|RED2_RAT Double-stranded RNA-specific editase B2 - Rattus norvegicus (Rat)
>P58268|REQU_CHICK Zinc finger protein ubi-d4 - Gallus gallus (Chicken)
>O41802|REV_HV19N Protein Rev - Human immunodeficiency virus type 1 (isolate 92NG083 group M subtype G) (HIV-1)
>P24739|REV_HV1U4 Protein Rev - Human immunodeficiency virus type 1 (isolate U455 group M subtype A) (HIV-1)
>P22379|REV_SIVGB Protein Rev - Simian immunodeficiency virus (isolate GB1) (SIV-mnd) (Simian immunodeficiency virus mandrill)
>Q9P7H2|REXO3_SCHPO RNA exonuclease 3 - Schizosaccharomyces pombe (Fission yeast)
>Q9CQ71|RFA3_MOUSE Replication protein A 14 kDa subunit - Mus musculus (Mouse)
>P35601|RFC1_MOUSE Replication factor C subunit 1 - Mus musculus (Mouse)
>Q62159|RHOC_MOUSE Rho-related GTP-binding protein RhoC precursor - Mus musculus (Mouse)
>P35979|RL12_MOUSE 60S ribosomal protein L12 - Mus musculus (Mouse)
>P02406|RL28_YEAST 60S ribosomal protein L28 - Saccharomyces cerevisiae (Baker's yeast)
>P32102|RLP7_KLULA Ribosome biogenesis protein RLP7 - Kluyveromyces lactis (Yeast) (Candida sphaerica)
>Q5B058|RMT2_EMENI Arginine N-methyltransferase 2 - Emericella nidulans (Aspergillus nidulans)
>Q7S1Y0|RNA14_NEUCR mRNA 3'-end-processing protein rna-14 - Neurospora crassa
>O60518|RNBP6_HUMAN Ran-binding protein 6 - Homo sapiens (Human)
>Q5U209|RNH2A_RAT Ribonuclease H2 subunit A - Rattus norvegicus (Rat)
>Q9Y7C4|ROK1_CANAL ATP-dependent RNA helicase CHR1 - Candida albicans (Yeast)
>Q5TM50|RPA12_MACMU DNA-directed RNA polymerase I subunit RPA12 - Macaca mulatta (Rhesus macaque)
>P36595|RPAB2_SCHPO DNA-directed RNA polymerases I, II, and III subunit RPABC2 - Schizosaccharomyces pombe (Fission yeast)
>Q7PVQ9|RPB11_ANOGA DNA-directed RNA polymerase II subunit RPB11 - Anopheles gambiae (African malaria mosquito)
>P36594|RPB1_SCHPO DNA-directed RNA polymerase II subunit RPB1 - Schizosaccharomyces pombe (Fission yeast)
>P62488|RPB7_MOUSE DNA-directed RNA polymerase II subunit RPB7 - Mus musculus (Mouse)
>P50524|RPN12_SCHPO 26S proteasome regulatory subunit rpn12 - Schizosaccharomyces pombe (Fission yeast)
>O19897|RPOC1_CYACA DNA-directed RNA polymerase subunit beta' - Cyanidium caldarium
>P49467|RPOC1_ODOSI DNA-directed RNA polymerase subunit beta' - Odontella sinensis (Marine centric diatom)
>Q4JT33|RPOC_CORJK DNA-directed RNA polymerase subunit beta' - Corynebacterium jeikeium (strain K411)
>Q5FTX8|RPOC_GLUOX DNA-directed RNA polymerase subunit beta' - Gluconobacter oxydans (Gluconobacter suboxydans)
>Q054E1|RPOC_LEPBL DNA-directed RNA polymerase subunit beta' - Leptospira borgpetersenii serovar Hardjo-bovis (strain L550)
>Q8EWX0|RPOC_MYCPE DNA-directed RNA polymerase subunit beta' - Mycoplasma penetrans
>Q04IK7|RPOC_STRP2 DNA-directed RNA polymerase subunit beta' - Streptococcus pneumoniae serotype 2 (strain D39 / NCTC 7466)
>Q3SLQ5|RPOC_THIDA DNA-directed RNA polymerase subunit beta' - Thiobacillus denitrificans (strain ATCC 25259)
>O26144|RPOD_METTH DNA-directed RNA polymerase subunit D - Methanobacterium thermoautotrophicum
>P40571|RPR2_YEAST Ribonuclease P protein subunit RPR2 - Saccharomyces cerevisiae (Baker's yeast)
>Q5ZKD5|RRP12_CHICK RRP12-like protein - Gallus gallus (Chicken)
>O74964|RSC1_SCHPO Chromatin structure-remodeling complex protein rsc1 - Schizosaccharomyces pombe (Fission yeast)
>P39940|RSP5_YEAST E3 ubiquitin-protein ligase RSP5 - Saccharomyces cerevisiae (Baker's yeast)
>P38165|RTG3_YEAST Retrograde regulation protein 3 - Saccharomyces cerevisiae (Baker's yeast)
>P40962|RTS2_YEAST Zinc finger protein RTS2 - Saccharomyces cerevisiae (Baker's yeast)
>Q01196|RUNX1_HUMAN Runt-related transcription factor 1 - Homo sapiens (Human)
>Q29AK9|RUVB1_DROPS RuvB-like helicase 1 - Drosophila pseudoobscura (Fruit fly)
>Q9W2Q1|RX_DROME Retinal homeobox protein Rx - Drosophila melanogaster (Fruit fly)
>P42551|S1FA1_ARATH DNA-binding protein S1FA1 - Arabidopsis thaliana (Mouse-ear cress)
>Q7SXG4|SAE2_DANRE SUMO-activating enzyme subunit 2 - Danio rerio (Zebrafish) (Brachydanio rerio)
>Q00416|SEN1_YEAST Helicase SEN1 - Saccharomyces cerevisiae (Baker's yeast)
>Q9HC62|SENP2_HUMAN Sentrin-specific protease 2 - Homo sapiens (Human)
>Q5ASA5|SET2_EMENI Histone-lysine N-methyltransferase, H3 lysine-36 specific - Emericella nidulans (Aspergillus nidulans)
>Q4QQN5|SETD7_XENTR Histone-lysine N-methyltransferase SETD7 - Xenopus tropicalis (Western clawed frog) (Silurana tropicalis)
>Q7TSY8|SGOL2_MOUSE Shugoshin-like 2 - Mus musculus (Mouse)
>Q9UJC5|SH3L2_HUMAN SH3 domain-binding glutamic acid-rich-like protein 2 - Homo sapiens (Human)
>Q1KKW7|SKAP1_FUGRU Src kinase-associated phosphoprotein 1 - Fugu rubripes (Japanese pufferfish) (Takifugu rubripes)
>Q39255|SKP1A_ARATH SKP1-like protein 1A - Arabidopsis thaliana (Mouse-ear cress)
>Q6C3L4|SLT11_YARLI Pre-mRNA-splicing factor SLT11 - Yarrowia lipolytica (Candida lipolytica)
>O57686|SMO1A_XENLA Small ubiquitin-related modifier 1-A precursor - Xenopus laevis (African clawed frog)
>Q9CWR2|SMYD3_MOUSE SET and MYND domain-containing protein 3 - Mus musculus (Mouse)
>Q5ZK40|SNF5_CHICK SWI/SNF-related matrix-associated actin-dependent regulator of chromatin subfamily B member 1 - Gallus gallus (Chicken)
>Q5E9M5|SNPC3_BOVIN snRNA-activating protein complex subunit 3 - Bos taurus (Bovine)
>P53127|SNT2_YEAST SANT domain-containing protein 2 - Saccharomyces cerevisiae (Baker's yeast)
>P61259|SOX14_MACFA Transcription factor SOX-14 - Macaca fascicularis (Crab eating macaque) (Cynomolgus monkey)
>P48433|SOX3_CHICK Transcription factor SOX-3 - Gallus gallus (Chicken)
>Q9HB58|SP110_HUMAN Sp110 nuclear body protein - Homo sapiens (Human)
>Q5KCY8|SPB4_CRYNE ATP-dependent rRNA helicase SPB4 - Cryptococcus neoformans (Filobasidiella neoformans)
>P36131|SPC34_YEAST DASH complex subunit SPC34 - Saccharomyces cerevisiae (Baker's yeast)
>Q9S7A9|SPL4_ARATH Squamosa promoter-binding-like protein 4 - Arabidopsis thaliana (Mouse-ear cress)
>Q68FP5|SPN1_RAT Snurportin-1 - Rattus norvegicus (Rat)
>Q10189|SPO12_SCHPO Mitosis-specific protein spo12 - Schizosaccharomyces pombe (Fission yeast)
>O74508|SPP1_SCHPO Set1 complex component spp1 - Schizosaccharomyces pombe (Fission yeast)
>Q6BZG0|SPT5_DEBHA Transcription elongation factor SPT5 - Debaryomyces hansenii (Yeast) (Torulaspora hansenii)
>P38915|SPT8_YEAST Transcription factor SPT8 - Saccharomyces cerevisiae (Baker's yeast)
>P32342|SRP21_YEAST Signal recognition particle subunit SRP21 - Saccharomyces cerevisiae (Baker's yeast)
>P36395|SRY_SMIMA Sex-determining region Y protein - Sminthopsis macroura (Stripe-faced dunnart)
>Q9BWG4|SSBP4_HUMAN Single-stranded DNA-binding protein 4 - Homo sapiens (Human)
>O94864|ST65G_HUMAN STAGA complex 65 subunit gamma - Homo sapiens (Human)
>P40763|STAT3_HUMAN Signal transducer and activator of transcription 3 - Homo sapiens (Human)
>Q870J1|STE11_PNECA HMG-box protein STE11 - Pneumocystis carinii
>Q9M6D9|STM_BRAOL Homeobox protein SHOOT MERISTEMLESS - Brassica oleracea (Wild cabbage)
>P09430|STP1_HUMAN Spermatid nuclear transition protein 1 - Homo sapiens (Human)
>O42874|STU1_SCHPO Protein peg1 - Schizosaccharomyces pombe (Fission yeast)
>Q5ABA2|SVF1_CANAL Survival factor 1 - Candida albicans (Yeast)
>Q4WAS9|SWR1_ASPFU Helicase swr1 - Aspergillus fumigatus (Sartorya fumigata)
>Q505B8|SYCE2_MOUSE Synaptonemal complex central element protein 2 - Mus musculus (Mouse)
>Q5BC69|SYF2_EMENI Pre-mRNA-splicing factor syf2 - Emericella nidulans (Aspergillus nidulans)
[truncated: 843,664 more chars]
