# Supplementary material for: Identification of novel DNA repair proteins via primary sequence, secondary structure, and homology
Source: BMC Bioinformatics. 2009 Jan 20;10:25. doi: 10.1186/1471-2105-10-25 (PMC2660303; doi:10.1186/1471-2105-10-25)
Supplement: Additional File 7 — Identification and classification datasets. The PDB and UniProt identification datasets (protein identifiers), as well as the UniProt classification datasets, for each sequence similarity used in this report. [file 1471-2105-10-25-S7.zip › non_repair/gouniprot/protlist_gouniprot_nuclearnonrepair_50.txt]

>Q81842|AANT_HDVP1 Large delta antigen - Hepatitis delta virus (isolate Peru-1) (HDV)
>O96019|ACL6A_HUMAN Actin-like protein 6A - Homo sapiens (Human)
>P41772|AMT1_CANGA Metal-activated transcriptional activator protein AMT1 - Candida glabrata (Yeast) (Torulopsis glabrata)
>Q3ZBX7|ANKR1_BOVIN Ankyrin repeat domain-containing protein 1 - Bos taurus (Bovine)
>O13939|AP3B_SCHPO AP-3 complex subunit beta - Schizosaccharomyces pombe (Fission yeast)
>P22108|APA2_YEAST 5',5'''-P-1,P-4-tetraphosphate phosphorylase 2 - Saccharomyces cerevisiae (Baker's yeast)
>Q09790|APS1_SCHPO Diphosphoinositol polyphosphate phosphohydrolase aps1 - Schizosaccharomyces pombe (Fission yeast)
>O13412|AREA_ASPNG Nitrogen regulatory protein areA - Aspergillus niger
>Q9FGT7|ARR18_ARATH Two-component response regulator ARR18 - Arabidopsis thaliana (Mouse-ear cress)
>O36019|ATG13_SCHPO Autophagy protein 13 - Schizosaccharomyces pombe (Fission yeast)
>O74971|ATG5_SCHPO Autophagy protein 5 - Schizosaccharomyces pombe (Fission yeast)
>Q8VZJ1|ATXR5_ARATH Histone-lysine N-methyltransferase ATXR5 - Arabidopsis thaliana (Mouse-ear cress)
>P15308|B4_XENLA B4 protein - Xenopus laevis (African clawed frog)
>Q9UIF9|BAZ2A_HUMAN Bromodomain adjacent to zinc finger domain protein 2A - Homo sapiens (Human)
>Q12186|BBP_YEAST Branchpoint-bridging protein - Saccharomyces cerevisiae (Baker's yeast)
>Q9NYF8|BCLF1_HUMAN Bcl-2-associated transcription factor 1 - Homo sapiens (Human)
>O74907|BCP1_SCHPO Protein bcp1 - Schizosaccharomyces pombe (Fission yeast)
>Q1PFD1|BLH11_ARATH BEL1-like homeodomain protein 11 - Arabidopsis thaliana (Mouse-ear cress)
>Q9I8T7|BMAL1_CHICK Aryl hydrocarbon receptor nuclear translocator-like protein 1 - Gallus gallus (Chicken)
>Q5TJG6|BRD2_CANFA Bromodomain-containing protein 2 - Canis familiaris (Dog)
>Q6YXH8|CCD41_ORYSJ Cyclin-D4-1 - Oryza sativa subsp. japonica (Rice)
>Q9Z1X0|CCL27_MOUSE C-C motif chemokine 27 precursor - Mus musculus (Mouse)
>P51986|CCNA_CHLVR G2/mitotic-specific cyclin-A - Chlorohydra viridissima (Hydra) (Hydra viridis)
>P24863|CCNC_HUMAN Cyclin-C - Homo sapiens (Human)
>P39949|CCNE1_RAT G1/S-specific cyclin-E1 - Rattus norvegicus (Rat)
>Q8IV13|CCNJL_HUMAN Cyclin-J-like protein - Homo sapiens (Human)
>Q8BGU5|CCNY_MOUSE Cyclin-Y - Mus musculus (Mouse)
>O13842|CDA1_SCHPO Chitin deacetylase 1 - Schizosaccharomyces pombe (Fission yeast)
>Q00684|CDC14_YEAST Tyrosine-protein phosphatase CDC14 - Saccharomyces cerevisiae (Baker's yeast)
>O94740|CDC37_SCHPO Hsp90 co-chaperone Cdc37 - Schizosaccharomyces pombe (Fission yeast)
>P38936|CDN1A_HUMAN Cyclin-dependent kinase inhibitor 1 - Homo sapiens (Human)
>Q6PZD9|CEBPE_MOUSE CCAAT/enhancer-binding protein epsilon - Mus musculus (Mouse)
>Q4P652|CEF1_USTMA Pre-mRNA-splicing factor CEF1 - Ustilago maydis (Smut fungus)
>Q8VHH5|CENG3_MOUSE Centaurin-gamma-3 - Mus musculus (Mouse)
>Q02224|CENPE_HUMAN Centromeric protein E - Homo sapiens (Human)
>P0C198|CHK1_USTMA Serine/threonine-protein kinase CHK1 - Ustilago maydis (Smut fungus)
>Q69VG1|CIGR1_ORYSJ Chitin-inducible gibberellin-responsive protein 1 - Oryza sativa subsp. japonica (Rice)
>Q9H5F2|CK001_HUMAN Uncharacterized protein C11orf1 - Homo sapiens (Human)
>Q9H1B7|CN004_HUMAN RING finger protein C14orf4 - Homo sapiens (Human)
>Q9Y224|CN166_HUMAN Protein C14orf166 - Homo sapiens (Human)
>Q9LUA9|COL10_ARATH Zinc finger protein CONSTANS-LIKE 10 - Arabidopsis thaliana (Mouse-ear cress)
>Q9BV90|CP033_HUMAN U11/U12 small nuclear ribonucleoprotein 25 kDa protein - Homo sapiens (Human)
>Q01617|CPO_DROME Protein couch potato - Drosophila melanogaster (Fruit fly)
>P53968|CRZ1_YEAST Transcriptional regulator CRZ1 - Saccharomyces cerevisiae (Baker's yeast)
>O94665|CSA1_SCHPO COP9 signalosome-associated protein 1 - Schizosaccharomyces pombe (Fission yeast)
>Q6FT36|CSN5_CANGA COP9 signalosome complex subunit 5 - Candida glabrata (Yeast) (Torulopsis glabrata)
>Q9CZ04|CSN7A_MOUSE COP9 signalosome complex subunit 7a - Mus musculus (Mouse)
>P46962|CTK2_YEAST CTD kinase subunit beta - Saccharomyces cerevisiae (Baker's yeast)
>Q5AP89|CWC21_CANAL Pre-mRNA-splicing factor CWC21 - Candida albicans (Yeast)
>Q5ACW2|CWC24_CANAL Pre-mRNA-splicing factor CWC24 - Candida albicans (Yeast)
>Q6BU18|CWC26_DEBHA Pre-mRNA-splicing factor CWC26 - Debaryomyces hansenii (Yeast) (Torulaspora hansenii)
>Q4PA86|CWC2_USTMA Pre-mRNA-splicing factor CWC2 - Ustilago maydis (Smut fungus)
>Q50HP4|DAD4_SCHPO DASH complex subunit dad4 - Schizosaccharomyces pombe (Fission yeast)
>Q5KHB7|DBP3_CRYNE ATP-dependent RNA helicase DBP3 - Cryptococcus neoformans (Filobasidiella neoformans)
>Q1EB85|DBP5_COCIM ATP-dependent RNA helicase DBP5 - Coccidioides immitis
>Q6CDN5|DBP6_YARLI ATP-dependent RNA helicase DBP6 - Yarrowia lipolytica (Candida lipolytica)
>Q6C835|DBP7_YARLI ATP-dependent RNA helicase DBP7 - Yarrowia lipolytica (Candida lipolytica)
>Q6BZR4|DBP9_YARLI ATP-dependent RNA helicase DBP9 - Yarrowia lipolytica (Candida lipolytica)
>Q75BK1|DCP2_ASHGO mRNA-decapping enzyme subunit 2 - Ashbya gossypii (Yeast) (Eremothecium gossypii)
>Q9Z2K0|DEDD_RAT Death effector domain-containing protein - Rattus norvegicus (Rat)
>P98149|DIF_DROME Dorsal-related immunity factor Dif - Drosophila melanogaster (Fruit fly)
>P50575|DLX5_RAT Homeobox protein DLX-5 - Rattus norvegicus (Rat)
>Q5VZB9|DMRTA_HUMAN Doublesex- and mab-3-related transcription factor A1 - Homo sapiens (Human)
>P24910|DNBI_SHV21 Major DNA-binding protein - Saimiriine herpesvirus 2 (strain 11) (SaHV-2) (Herpesvirus saimiri)
>Q9UKG1|DP13A_HUMAN DCC-interacting protein 13-alpha - Homo sapiens (Human)
>O94263|DPB2_SCHPO DNA polymerase epsilon subunit B - Schizosaccharomyces pombe (Fission yeast)
>Q4WPU8|DPH3_ASPFU Diphthamide biosynthesis protein 3 - Aspergillus fumigatus (Sartorya fumigata)
>Q9UUG3|DPH4_SCHPO Diphthamide biosynthesis protein 4 - Schizosaccharomyces pombe (Fission yeast)
>O59610|DPOL_PYRHO DNA polymerase - Pyrococcus horikoshii
>P53255|DRN1_YEAST CWF19-like protein DRN1 - Saccharomyces cerevisiae (Baker's yeast)
>P03204|EBNA6_EBV Epstein-Barr nuclear antigen 6 - Epstein-Barr virus (strain B95-8) (HHV-4) (Human herpesvirus 4)
>Q6FQ55|ECO1_CANGA N-acetyltransferase ECO1 - Candida glabrata (Yeast) (Torulopsis glabrata)
>Q9LY29|EF115_ARATH Ethylene-responsive transcription factor ERF115 - Arabidopsis thaliana (Mouse-ear cress)
>P29547|EF1G1_YEAST Elongation factor 1-gamma 1 - Saccharomyces cerevisiae (Baker's yeast)
>P01133|EGF_HUMAN Pro-epidermal growth factor precursor - Homo sapiens (Human)
>Q9LQ28|ERF22_ARATH Ethylene-responsive transcription factor ERF022 - Arabidopsis thaliana (Mouse-ear cress)
>P11474|ERR1_HUMAN Steroid hormone receptor ERR1 - Homo sapiens (Human)
>Q2UMQ5|ESA1_ASPOR Histone acetyltransferase ESA1 - Aspergillus oryzae
>Q9PVE2|ESR2_STUVU Estrogen receptor beta - Sturnus vulgaris (Starling)
>P06602|EVE_DROME Segmentation protein even-skipped - Drosophila melanogaster (Fruit fly)
>Q9NPD3|EXOS4_HUMAN Exosome complex exonuclease RRP41 - Homo sapiens (Human)
>Q14320|FA50A_HUMAN Protein FAM50A - Homo sapiens (Human)
>Q8C4V4|FBXL3_MOUSE F-box/LRR-repeat protein 3 - Mus musculus (Mouse)
>O43030|FES1_SCHPO Hsp70 nucleotide exchange factor fes1 - Schizosaccharomyces pombe (Fission yeast)
>P31371|FGF9_HUMAN Glia-activating factor precursor - Homo sapiens (Human)
>Q6AXT1|FHL5_RAT Four and a half LIM domains protein 5 - Rattus norvegicus (Rat)
>P53539|FOSB_HUMAN Protein fosB - Homo sapiens (Human)
>P55316|FOXG1_HUMAN Forkhead box protein G1 - Homo sapiens (Human)
>Q6FUQ5|FYV7_CANGA Protein FYV7 - Candida glabrata (Yeast) (Torulopsis glabrata)
>Q9LIB5|GAT17_ARATH GATA transcription factor 17 - Arabidopsis thaliana (Mouse-ear cress)
>O49741|GATA2_ARATH GATA transcription factor 2 - Arabidopsis thaliana (Mouse-ear cress)
>Q01722|GCR2_YEAST Glycolytic genes transcriptional activator GCR2 - Saccharomyces cerevisiae (Baker's yeast)
>O75496|GEMI_HUMAN Geminin - Homo sapiens (Human)
>Q59U11|GRC3_CANAL Protein GRC3 - Candida albicans (Yeast)
>O59827|GST2_SCHPO Glutathione S-transferase 2 - Schizosaccharomyces pombe (Fission yeast)
>Q8TFU8|HAC1_EMENI Transcriptional activator hacA - Emericella nidulans (Aspergillus nidulans)
>Q05466|HAT4_ARATH Homeobox-leucine zipper protein HAT4 - Arabidopsis thaliana (Mouse-ear cress)
>Q91WA3|HDA11_MOUSE Histone deacetylase 11 - Mus musculus (Mouse)
>P05373|HEM2_YEAST Delta-aminolevulinic acid dehydratase - Saccharomyces cerevisiae (Baker's yeast)
>O49403|HFA4A_ARATH Heat stress transcription factor A-4a - Arabidopsis thaliana (Mouse-ear cress)
>P60008|HILS1_HUMAN Spermatid-specific linker histone H1-like protein - Homo sapiens (Human)
>P20270|HM07_CAEEL Homeobox protein ceh-7 - Caenorhabditis elegans
>Q9NLC2|HM24_CAEEL Homeobox protein ceh-24 - Caenorhabditis elegans
>P02836|HMEN_DROME Segmentation polarity homeobox protein engrailed - Drosophila melanogaster (Fruit fly)
>Q91910|HNF1B_XENLA Hepatocyte nuclear factor 1-beta - Xenopus laevis (African clawed frog)
>Q99383|HRP1_YEAST Nuclear polyadenylated RNA-binding protein 4 - Saccharomyces cerevisiae (Baker's yeast)
>Q6IEI0|HXB2A_FUGRU Homeobox protein Hox-B2a - Fugu rubripes (Japanese pufferfish) (Takifugu rubripes)
>P31277|HXD11_HUMAN Homeobox protein Hox-D11 - Homo sapiens (Human)
>Q8RYC6|IAA32_ARATH Auxin-responsive protein IAA32 - Arabidopsis thaliana (Mouse-ear cress)
>P68102|IF2A_BOVIN Eukaryotic translation initiation factor 2 subunit 1 - Bos taurus (Bovine)
>Q5RFJ1|ILF2_PONPY Interleukin enhancer-binding factor 2 - Pongo pygmaeus (Orangutan)
>P38803|IPI1_YEAST Pre-rRNA-processing protein IPI1 - Saccharomyces cerevisiae (Baker's yeast)
>Q9W2Q7|IPPK_DROME Inositol-pentakisphosphate 2-kinase - Drosophila melanogaster (Fruit fly)
>Q14653|IRF3_HUMAN Interferon regulatory factor 3 - Homo sapiens (Human)
>Q59R35|ISY1_CANAL Pre-mRNA-splicing factor ISY1 - Candida albicans (Yeast)
>P38570|ITAE_HUMAN Integrin alpha-E precursor - Homo sapiens (Human)
>O13853|ITS3_SCHPO Phosphatidylinositol-4-phosphate 5-kinase its3 - Schizosaccharomyces pombe (Fission yeast)
>Q4WSM6|IWS1_ASPFU Transcription factor iws1 - Aspergillus fumigatus (Sartorya fumigata)
>Q6C423|JHD1_YARLI JmjC domain-containing histone demethylation protein 1 - Yarrowia lipolytica (Candida lipolytica)
>Q8NCY6|K1826_HUMAN Coiled-coil domain-containing protein KIAA1826 - Homo sapiens (Human)
>Q8VCP8|KAD6_MOUSE Adenylate kinase isoenzyme 6 - Mus musculus (Mouse)
>P36600|KAPR_SCHPO cAMP-dependent protein kinase regulatory subunit - Schizosaccharomyces pombe (Fission yeast)
>Q8IU85|KCC1D_HUMAN Calcium/calmodulin-dependent protein kinase type 1D - Homo sapiens (Human)
>Q02241|KIF23_HUMAN Kinesin-like protein KIF23 - Homo sapiens (Human)
>Q8TD94|KLF14_HUMAN Krueppel-like factor 14 - Homo sapiens (Human)
>Q01713|KLF9_RAT Krueppel-like factor 9 - Rattus norvegicus (Rat)
>Q8C3Y4|KNTC1_MOUSE Kinetochore-associated protein 1 - Mus musculus (Mouse)
>Q2MHH4|KU70_ASPOR Protein Ku70 - Aspergillus oryzae
>Q9GNL2|LIN14_CAEBR Protein lin-14 - Caenorhabditis briggsae
>Q969L4|LSM10_HUMAN U7 snRNA-associated Sm-like protein LSm10 - Homo sapiens (Human)
>P24851|LT_POVBO Large T antigen - Bovine polyomavirus (BPyV)
>P35192|MAC1_YEAST Metal-binding activator 1 - Saccharomyces cerevisiae (Baker's yeast)
>Q12176|MAK21_YEAST Ribosome biogenesis protein MAK21 - Saccharomyces cerevisiae (Baker's yeast)
>O74752|MAS5_SCHPO Mitochondrial protein import protein mas5 - Schizosaccharomyces pombe (Fission yeast)
>Q9UW23|MATA1_CANAL Mating-type-like protein A1 - Candida albicans (Yeast)
>Q9P267|MBD5_HUMAN Methyl-CpG-binding domain protein 5 - Homo sapiens (Human)
>Q561P5|MCM5_XENTR DNA replication licensing factor mcm5 - Xenopus tropicalis (Western clawed frog) (Silurana tropicalis)
>Q9DCS3|MECR_MOUSE Trans-2-enoyl-CoA reductase, mitochondrial precursor - Mus musculus (Mouse)
>P68943|MED28_RAT Mediator of RNA polymerase II transcription subunit 28 - Rattus norvegicus (Rat)
>Q9GYV9|MED7_DROME Mediator of RNA polymerase II transcription subunit 7 - Drosophila melanogaster (Fruit fly)
>P16523|MER1_YEAST Meiotic recombination 1 protein - Saccharomyces cerevisiae (Baker's yeast)
>O94423|MFR1_SCHPO Meiotic fizzy-related protein 1 - Schizosaccharomyces pombe (Fission yeast)
>Q6C5K2|MHR1_YARLI Mitochondrial homologous recombination protein 1 - Yarrowia lipolytica (Candida lipolytica)
>Q3UHF3|MIER3_MOUSE Mesoderm induction early response protein 3 - Mus musculus (Mouse)
>Q9UUB5|MIS13_SCHPO Kinetochore protein mis13 - Schizosaccharomyces pombe (Fission yeast)
>Q969V6|MKL1_HUMAN MKL/myocardin-like protein 1 - Homo sapiens (Human)
>P53102|MND1_YEAST Meiotic nuclear division protein 1 - Saccharomyces cerevisiae (Baker's yeast)
>Q84MM9|MOC_ORYSJ Protein MONOCULM 1 - Oryza sativa subsp. japonica (Rice)
>Q06106|MRD1_YEAST Multiple RNA-binding domain-containing protein 1 - Saccharomyces cerevisiae (Baker's yeast)
>P33201|MRT4_YEAST mRNA turnover protein 4 - Saccharomyces cerevisiae (Baker's yeast)
>Q03357|MSXA_DANRE Homeobox protein MSH-A - Danio rerio (Zebrafish) (Brachydanio rerio)
>Q258K2|MYH9_CANFA Myosin-9 - Canis familiaris (Dog)
>Q9USI6|MYO2_SCHPO Myosin type-2 heavy chain 1 - Schizosaccharomyces pombe (Fission yeast)
>Q92794|MYST3_HUMAN Histone acetyltransferase MYST3 - Homo sapiens (Human)
>Q80Z64|NANOG_MOUSE Homeobox protein NANOG - Mus musculus (Mouse)
>P26072|NCAP_I57A5 Nucleoprotein - Influenza A virus (strain A/Singapore/1/1957 H2N2)
>P04665|NCAP_INBLE Nucleoprotein - Influenza B virus (strain B/Lee/1940)
>Q09711|NCS1_SCHPO Neuronal calcium sensor 1 - Schizosaccharomyces pombe (Fission yeast)
>Q8TD19|NEK9_HUMAN Serine/threonine-protein kinase Nek9 - Homo sapiens (Human)
>P30914|NEP_I49A0 Nuclear export protein - Influenza A virus (strain A/Chicken/Germany/n/1949 H10N7)
>Q5FW38|NFIL3_XENTR Nuclear factor interleukin-3-regulated protein - Xenopus tropicalis (Western clawed frog) (Silurana tropicalis)
>Q9SIT9|NFYB7_ARATH Nuclear transcription factor Y subunit B-7 - Arabidopsis thaliana (Mouse-ear cress)
>O16361|NH134_CAEEL Nuclear hormone receptor family member nhr-134 - Caenorhabditis elegans
>Q17370|NHR47_CAEEL Nuclear hormone receptor family member nhr-47 - Caenorhabditis elegans
>Q5R8V9|NIPA_PONPY Nuclear-interacting partner of ALK - Pongo pygmaeus (Orangutan)
>Q3SZ63|NOL5A_BOVIN Nucleolar protein 5A - Bos taurus (Bovine)
>Q4IQW0|NOP12_GIBZE Nucleolar protein 12 - Gibberella zeae (Fusarium graminearum)
>P61581|NP11_HUMAN HERV-K_22q11.21 provirus Np9 protein - Homo sapiens (Human)
>Q99742|NPAS1_HUMAN Neuronal PAS domain-containing protein 1 - Homo sapiens (Human)
>Q3UV55|NR1D1_MOUSE Nuclear receptor subfamily 1 group D member 1 - Mus musculus (Mouse)
>P83722|NU160_XENLA Nuclear pore complex protein Nup160 - Xenopus laevis (African clawed frog)
>Q76I90|NUF2_CHICK Kinetochore protein Nuf2 - Gallus gallus (Chicken)
>Q9BXS6|NUSAP_HUMAN Nucleolar and spindle-associated protein 1 - Homo sapiens (Human)
>Q9Y794|ORC4_SCHPO Origin recognition complex subunit 4 - Schizosaccharomyces pombe (Fission yeast)
>P56672|OTP_DROME Homeobox protein orthopedia - Drosophila melanogaster (Fruit fly)
>O43422|P52K_HUMAN 52 kDa repressor of the inhibitor of the protein kinase - Homo sapiens (Human)
>Q28165|PABP2_BOVIN Polyadenylate-binding protein 2 - Bos taurus (Bovine)
>Q6CMN5|PAN2_KLULA PAB-dependent poly(A)-specific ribonuclease subunit PAN2 - Kluyveromyces lactis (Yeast) (Candida sphaerica)
>O57685|PAX2A_XENLA Paired box protein Pax-2-A - Xenopus laevis (African clawed frog)
>P31008|PCNA_PLAFK Proliferating cell nuclear antigen - Plasmodium falciparum (isolate K1 / Thailand)
>Q9BY77|PDIP3_HUMAN Polymerase delta-interacting protein 3 - Homo sapiens (Human)
>P07663|PER_DROME Period circadian protein - Drosophila melanogaster (Fruit fly)
>Q64028|PHC1_MOUSE Polyhomeotic-like protein 1 - Mus musculus (Mouse)
>Q9D8M7|PHF10_MOUSE PHD finger protein 10 - Mus musculus (Mouse)
>O42658|PHS_SCHPO Pterin-4-alpha-carbinolamine dehydratase - Schizosaccharomyces pombe (Fission yeast)
>Q9VKM1|PIWI_DROME Protein piwi - Drosophila melanogaster (Fruit fly)
>Q5YGP8|PLET1_ARATH AP2-like ethylene-responsive transcription factor PLETHORA 1 - Arabidopsis thaliana (Mouse-ear cress)
>Q9DAC9|PO5F2_MOUSE POU domain, class 5, transcription factor 2 - Mus musculus (Mouse)
>O13795|POF8_SCHPO Protein pof8 - Schizosaccharomyces pombe (Fission yeast)
>Q13427|PPIG_HUMAN Peptidyl-prolyl cis-trans isomerase G - Homo sapiens (Human)
>Q5AXT6|PPIL2_EMENI Peptidyl-prolyl cis-trans isomerase-like 2 - Emericella nidulans (Aspergillus nidulans)
>Q9NQX0|PRDM6_HUMAN PR domain zinc finger protein 6 - Homo sapiens (Human)
>Q00723|PRP38_YEAST Pre-mRNA-splicing factor 38 - Saccharomyces cerevisiae (Baker's yeast)
>Q5KDR4|PRP46_CRYNE Pre-mRNA-splicing factor PRP46 - Cryptococcus neoformans (Filobasidiella neoformans)
>Q4IP34|PRP5_GIBZE Pre-mRNA-processing ATP-dependent RNA helicase PRP5 - Gibberella zeae (Fusarium graminearum)
>O14283|PRR1_SCHPO Transcription factor prr1 - Schizosaccharomyces pombe (Fission yeast)
>P46471|PRS7_MOUSE 26S protease regulatory subunit 7 - Mus musculus (Mouse)
>Q5E9K0|PSB2_BOVIN Proteasome subunit beta type-2 - Bos taurus (Bovine)
>Q7ZT46|PSF2_XENLA DNA replication complex GINS protein PSF2 - Xenopus laevis (African clawed frog)
>O36016|PTPA1_SCHPO Serine/threonine-protein phosphatase 2A activator 1 - Schizosaccharomyces pombe (Fission yeast)
>Q6CC39|PUS1_YARLI tRNA pseudouridine synthase 1 - Yarrowia lipolytica (Candida lipolytica)
>P25635|PWP2_YEAST Periodic tryptophan protein 2 - Saccharomyces cerevisiae (Baker's yeast)
>Q8H1E4|RAP24_ARATH Ethylene-responsive transcription factor RELATED TO APETALA2 4 - Arabidopsis thaliana (Mouse-ear cress)
>Q92804|RBP56_HUMAN TATA-binding protein-associated factor 2N - Homo sapiens (Human)
>P0C074|RCP10_YEAST RDS3 complex subunit 10 - Saccharomyces cerevisiae (Baker's yeast)
>P61575|REC6_HUMAN HERV-K_8p23.1 provirus Rec protein - Homo sapiens (Human)
>Q75NR7|RECQ4_MOUSE ATP-dependent DNA helicase Q4 - Mus musculus (Mouse)
>Q01201|RELB_HUMAN Transcription factor RelB - Homo sapiens (Human)
>Q8R367|RERG_MOUSE Ras-related and estrogen-regulated growth inhibitor - Mus musculus (Mouse)
>P33460|REV_CAEVC Protein Rev - Caprine arthritis encephalitis virus (strain Cork) (CAEV-Co)
>P48382|RFX5_HUMAN DNA-binding protein RFX5 - Homo sapiens (Human)
>Q9DC04|RGS3_MOUSE Regulator of G-protein signaling 3 - Mus musculus (Mouse)
>O94955|RHBT3_HUMAN Rho-related BTB domain-containing protein 3 - Homo sapiens (Human)
>P40160|RIO2_YEAST Serine/threonine-protein kinase RIO2 - Saccharomyces cerevisiae (Baker's yeast)
>P09938|RIR2_YEAST Ribonucleoside-diphosphate reductase small chain 1 - Saccharomyces cerevisiae (Baker's yeast)
>Q13129|RLF_HUMAN Zinc finger protein Rlf - Homo sapiens (Human)
>Q12504|RMS1_YEAST SET domain-containing protein RMS1 - Saccharomyces cerevisiae (Baker's yeast)
>Q759Y6|RNA14_ASHGO mRNA 3'-end-processing protein RNA14 - Ashbya gossypii (Yeast) (Eremothecium gossypii)
>Q9UBS8|RNF14_HUMAN E3 ubiquitin-protein ligase RNF14 - Homo sapiens (Human)
>P25367|RNQ1_YEAST [PIN+] prion protein RNQ1 - Saccharomyces cerevisiae (Baker's yeast)
>P16370|RPB3_YEAST DNA-directed RNA polymerase II subunit RPB3 - Saccharomyces cerevisiae (Baker's yeast)
>Q04307|RPC10_YEAST DNA-directed RNA polymerase III subunit RPC10 - Saccharomyces cerevisiae (Baker's yeast)
>O15318|RPC7_HUMAN DNA-directed RNA polymerase III subunit RPC7 - Homo sapiens (Human)
>Q2ST47|RPOC_MYCCT DNA-directed RNA polymerase subunit beta' - Mycoplasma capricolum subsp. capricolum (strain California kid / ATCC 27343 / NCTC 1015
>P78346|RPP30_HUMAN Ribonuclease P protein subunit p30 - Homo sapiens (Human)
>Q7TT45|RRAGD_MOUSE Ras-related GTP-binding protein D - Mus musculus (Mouse)
>Q9NYV6|RRN3_HUMAN RNA polymerase I-specific transcription initiation factor RRN3 - Homo sapiens (Human)
>P56182|RRP1_HUMAN RRP1-like protein - Homo sapiens (Human)
>Q08285|RRP40_YEAST Exosome complex exonuclease RRP40 - Saccharomyces cerevisiae (Baker's yeast)
>O74322|RS12B_SCHPO 40S ribosomal protein S12-B - Schizosaccharomyces pombe (Fission yeast)
>Q05942|RSA3_YEAST Ribosome assembly protein 3 - Saccharomyces cerevisiae (Baker's yeast)
>Q6CAH5|RSE1_YARLI Pre-mRNA-splicing factor RSE1 - Yarrowia lipolytica (Candida lipolytica)
>O13601|RSP1_SCHPO DnaJ-related protein rsp1 - Schizosaccharomyces pombe (Fission yeast)
>P17133|RU17_DROME U1 small nuclear ribonucleoprotein 70 kDa - Drosophila melanogaster (Fruit fly)
>Q62255|SALL3_MOUSE Sal-like protein 3 - Mus musculus (Mouse)
>Q9Y3Z3|SAMH1_HUMAN SAM domain and HD domain-containing protein 1 - Homo sapiens (Human)
>P40996|SCD2_SCHPO Protein scd2/ral3 - Schizosaccharomyces pombe (Fission yeast)
>Q10342|SDA1_SCHPO Protein sda1 - Schizosaccharomyces pombe (Fission yeast)
>P40505|SDS3_YEAST Transcriptional regulatory protein SDS3 - Saccharomyces cerevisiae (Baker's yeast)
>P58005|SESN3_HUMAN Sestrin-3 - Homo sapiens (Human)
>Q15428|SF3A2_HUMAN Splicing factor 3A subunit 2 - Homo sapiens (Human)
>Q8BL97|SFRS7_MOUSE Splicing factor, arginine/serine-rich 7 - Mus musculus (Mouse)
>Q6CXI9|SGO1_KLULA Shugoshin - Kluyveromyces lactis (Yeast) (Candida sphaerica)
>Q6P549|SHIP2_MOUSE Phosphatidylinositol-3,4,5-trisphosphate 5-phosphatase 2 - Mus musculus (Mouse)
>O60902|SHOX2_HUMAN Short stature homeobox protein 2 - Homo sapiens (Human)
>Q09877|SIF3_SCHPO Sad1-interacting factor 3 - Schizosaccharomyces pombe (Fission yeast)
>Q62141|SIN3B_MOUSE Paired amphipathic helix protein Sin3b - Mus musculus (Mouse)
>Q4IQM6|SLD5_GIBZE DNA replication complex GINS protein SLD5 - Gibberella zeae (Fusarium graminearum)
>P41004|SMC4_SCHPO Structural maintenance of chromosomes protein 4 - Schizosaccharomyces pombe (Fission yeast)
>O54941|SMCE1_MOUSE SWI/SNF-related matrix-associated actin-dependent regulator chromatin subfamily E member 1 - Mus musculus (Mouse)
>Q758S6|SN309_ASHGO Pre-mRNA-splicing factor SNT309 - Ashbya gossypii (Yeast) (Eremothecium gossypii)
>Q7YRJ7|SOX9_CANFA Transcription factor SOX-9 - Canis familiaris (Dog)
>Q750F8|SPB4_ASHGO ATP-dependent rRNA helicase SPB4 - Ashbya gossypii (Yeast) (Eremothecium gossypii)
>Q10430|SPC25_SCHPO Kinetochore protein spc25 - Schizosaccharomyces pombe (Fission yeast)
>Q4P9X4|SPP2_USTMA Pre-mRNA-splicing factor SPP2 - Ustilago maydis (Smut fungus)
>P06844|SPT3_YEAST Protein SPT3 - Saccharomyces cerevisiae (Baker's yeast)
>Q9V460|SPT5H_DROME Transcription elongation factor SPT5 - Drosophila melanogaster (Fruit fly)
>Q5KLR1|SPT6_CRYNE Transcription elongation factor SPT6 - Cryptococcus neoformans (Filobasidiella neoformans)
>P25648|SRB8_YEAST Mediator of RNA polymerase II transcription subunit 12 - Saccharomyces cerevisiae (Baker's yeast)
>Q9UUD1|SREBP_SCHPO Sterol regulatory element-binding protein 1 [Contains: Processed sterol regulatory element-binding protein 1] - Schizosaccharomyce
>O94547|SRK1_SCHPO Serine/threonine-protein kinase srk1 - Schizosaccharomyces pombe (Fission yeast)
>Q9UHB9|SRP68_HUMAN Signal recognition particle 68 kDa protein - Homo sapiens (Human)
>Q8BTI8|SRRM2_MOUSE Serine/arginine repetitive matrix protein 2 - Mus musculus (Mouse)
>Q864P7|SRY_GRAGR Sex-determining region Y protein - Grampus griseus (Risso's dolphin)
>Q16384|SSX1_HUMAN Protein SSX1 - Homo sapiens (Human)
>P38704|STP2_YEAST Zinc finger protein STP2 - Saccharomyces cerevisiae (Baker's yeast)
>P53101|STR3_YEAST Cystathionine beta-lyase - Saccharomyces cerevisiae (Baker's yeast)
>Q59WD5|STU1_CANAL Protein STU1 - Candida albicans (Yeast)
>Q38895|SUP_ARATH Transcriptional regulator SUPERMAN - Arabidopsis thaliana (Mouse-ear cress)
>P31376|SWC3_YEAST SWR1-complex protein 3 - Saccharomyces cerevisiae (Baker's yeast)
>Q06707|SWC7_YEAST SWR1-complex protein 7 - Saccharomyces cerevisiae (Baker's yeast)
>P40381|SWI6_SCHPO Chromatin-associated protein swi6 - Schizosaccharomyces pombe (Fission yeast)
>Q9CUU3|SYCP2_MOUSE Synaptonemal complex protein 2 - Mus musculus (Mouse)
>Q04048|SYF1_YEAST Pre-mRNA-splicing factor SYF1 - Saccharomyces cerevisiae (Baker's yeast)
>Q92797|SYMPK_HUMAN Symplekin - Homo sapiens (Human)
>Q9P7N4|TAD3_SCHPO tRNA-specific adenosine deaminase subunit tad3 - Schizosaccharomyces pombe (Fission yeast)
>Q5U1X0|TAF11_RAT Transcription initiation factor TFIID subunit 11 - Rattus norvegicus (Rat)
>P49847|TAF6_DROME Transcription initiation factor TFIID subunit 6 - Drosophila melanogaster (Fruit fly)
>O73823|TAL1_XENLA T-cell acute lymphocytic leukemia protein 1 - Xenopus laevis (African clawed frog)
>O16867|TAP_DROME Basic helix-loop-helix neural transcription factor TAP - Drosophila melanogaster (Fruit fly)
>Q9BRU2|TCAL7_HUMAN Transcription elongation factor A protein-like 7 - Homo sapiens (Human)
>Q2T9Q7|TCF23_BOVIN Transcription factor 23 - Bos taurus (Bovine)
>P50999|TCPD_SCHPO T-complex protein 1 subunit delta - Schizosaccharomyces pombe (Fission yeast)
>Q5R886|TF2B_PONPY Transcription initiation factor IIB - Pongo pygmaeus (Orangutan)
>Q8WUA4|TF3C2_HUMAN General transcription factor 3C polypeptide 2 - Homo sapiens (Human)
>Q22703|TFDP1_CAEEL Transcription factor dpl-1 - Caenorhabditis elegans
>P01137|TGFB1_HUMAN Transforming growth factor beta-1 precursor - Homo sapiens (Human)
>Q9NVV9|THAP1_HUMAN THAP domain-containing protein 1 - Homo sapiens (Human)
>Q86V81|THOC4_HUMAN THO complex subunit 4 - Homo sapiens (Human)
>P16120|THRC_YEAST Threonine synthase - Saccharomyces cerevisiae (Baker's yeast)
>Q8BUZ3|TIGD4_MOUSE Tigger transposable element-derived protein 4 - Mus musculus (Mouse)
>Q9DAV9|TM38B_MOUSE Trimeric intracellular cation channel type B - Mus musculus (Mouse)
>P07799|TOP1_SCHPO DNA topoisomerase 1 - Schizosaccharomyces pombe (Fission yeast)
>Q9V8P9|TOPRS_DROME E3 ubiquitin-protein ligase Topors - Drosophila melanogaster (Fruit fly)
>Q96LD4|TRI47_HUMAN Tripartite motif-containing protein 47 - Homo sapiens (Human)
>P41814|TRM6_YEAST tRNA - Saccharomyces cerevisiae (Baker's yeast)
>O60122|TRPD_SCHPO Anthranilate phosphoribosyltransferase - Schizosaccharomyces pombe (Fission yeast)
>Q23949|TRSF_DROHY Female-specific protein transformer - Drosophila hydei (Fruit fly)
>Q09832|TYW2_SCHPO tRNA wybutosine-synthesizing protein 2 - Schizosaccharomyces pombe (Fission yeast)
>O00102|UBC7_SCHPO Ubiquitin-conjugating enzyme E2-18 kDa - Schizosaccharomyces pombe (Fission yeast)
>Q8WVY7|UBCP1_HUMAN Ubiquitin-like domain-containing CTD phosphatase 1 - Homo sapiens (Human)
>P34223|UBX1_YEAST UBX domain-containing protein 1 - Saccharomyces cerevisiae (Baker's yeast)
>Q10187|UCP6_SCHPO UBA domain-containing protein 6 - Schizosaccharomyces pombe (Fission yeast)
>P21373|UTR1_YEAST NAD(+) kinase - Saccharomyces cerevisiae (Baker's yeast)
>Q06155|VAP1_STRPU Vesicle-associated protein - Strongylocentrotus purpuratus (Purple sea urchin)
>P50770|VE2_HPV24 Regulatory protein E2 - Human papillomavirus type 24
>Q8BDG7|VE6_BPV5 Protein E6 - Bovine papillomavirus type 5
>Q07856|VE6_HPV65 Protein E6 - Human papillomavirus type 65
>P12908|VP2_POVMC Capsid protein VP2 - Murine polyomavirus (strain Crawford small-plaque) (MPyV)
>Q79668|VPR_HV1MV Protein Vpr - Human immunodeficiency virus type 1 (isolate MVP5180 group O) (HIV-1)
>Q5E9A6|VPS25_BOVIN Vacuolar protein-sorting-associated protein 25 - Bos taurus (Bovine)
>O13821|VPS27_SCHPO Vacuolar protein sorting-associated protein 27 - Schizosaccharomyces pombe (Fission yeast)
>Q12363|WTM1_YEAST Transcriptional modulator WTM1 - Saccharomyces cerevisiae (Baker's yeast)
>Q10058|YAM3_SCHPO Uncharacterized protein C1F5.03c - Schizosaccharomyces pombe (Fission yeast)
>Q10083|YAO4_SCHPO Uncharacterized protein C11D3.04c - Schizosaccharomyces pombe (Fission yeast)
>Q10112|YAQD_SCHPO Uncharacterized protein C18G6.13 - Schizosaccharomyces pombe (Fission yeast)
>Q10154|YAT9_SCHPO Uncharacterized protein C1D4.09c - Schizosaccharomyces pombe (Fission yeast)
>P38149|YB9X_YEAST WD repeat-containing protein YBR281C - Saccharomyces cerevisiae (Baker's yeast)
>O60071|YBB9_SCHPO Uncharacterized protein C13G1.09 - Schizosaccharomyces pombe (Fission yeast)
>P38201|YBC9_YEAST Uncharacterized protein YBL029W - Saccharomyces cerevisiae (Baker's yeast)
>Q07555|YD129_YEAST Uncharacterized protein YDL129W - Saccharomyces cerevisiae (Baker's yeast)
>P39991|YEC5_YEAST Uncharacterized protein YEL025C - Saccharomyces cerevisiae (Baker's yeast)
>O13855|YEX1_SCHPO Uncharacterized protein C1A6.01c - Schizosaccharomyces pombe (Fission yeast)
>P53210|YG1B_YEAST Uncharacterized protein YGR017W - Saccharomyces cerevisiae (Baker's yeast)
>P48234|YG3J_YEAST WD repeat-containing protein YGR145W - Saccharomyces cerevisiae (Baker's yeast)
>O94312|YH57_SCHPO PWWP domain-containing protein C215.07c - Schizosaccharomyces pombe (Fission yeast)
>Q9UUA8|YHAG_SCHPO Uncharacterized protein C409.16c - Schizosaccharomyces pombe (Fission yeast)
>Q9HDU4|YHEB_SCHPO Uncharacterized protein PB2B2.11 - Schizosaccharomyces pombe (Fission yeast)
>P42950|YJK3_YEAST Uncharacterized transcriptional regulatory protein YJL103C - Saccharomyces cerevisiae (Baker's yeast)
>Q9URT2|YJU3_SCHPO Uncharacterized protein P25A2.03 - Schizosaccharomyces pombe (Fission yeast)
>Q09512|YLN9_CAEEL SET and TTL domain-containing protein D2013.9 - Caenorhabditis elegans
>Q03631|YMH6_YEAST Uncharacterized transcriptional regulatory protein YML076C - Saccharomyces cerevisiae (Baker's yeast)
>Q4PEJ3|YSH1_USTMA Endoribonuclease YSH1 - Ustilago maydis (Smut fungus)
>Q4P384|YTH1_USTMA mRNA 3'-end-processing protein YTH1 - Ustilago maydis (Smut fungus)
>Q96KM6|Z512B_HUMAN Zinc finger protein 512B - Homo sapiens (Human)
>Q5TC79|ZBT37_HUMAN Zinc finger and BTB domain-containing protein 37 - Homo sapiens (Human)
>Q9P1Z0|ZBTB4_HUMAN Zinc finger and BTB domain-containing protein 4 - Homo sapiens (Human)
>Q8BLB0|ZFP3_MOUSE Zinc finger protein 3 - Mus musculus (Mouse)
>Q9UQR1|ZN148_HUMAN Zinc finger protein 148 - Homo sapiens (Human)
>Q15776|ZN192_HUMAN Zinc finger protein 192 - Homo sapiens (Human)
>Q9UJW7|ZN229_HUMAN Zinc finger protein 229 - Homo sapiens (Human)
>Q14587|ZN268_HUMAN Zinc finger protein 268 - Homo sapiens (Human)
>Q9Y3M9|ZN337_HUMAN Zinc finger protein 337 - Homo sapiens (Human)
>Q9H0D2|ZN541_HUMAN Zinc finger protein 541 - Homo sapiens (Human)
>Q9DB38|ZN580_MOUSE Zinc finger protein 580 - Mus musculus (Mouse)
>Q9UID6|ZN639_HUMAN Zinc finger protein 639 - Homo sapiens (Human)
>Q99PJ7|ZN689_RAT Zinc finger protein 689 - Rattus norvegicus (Rat)
>Q8N859|ZN713_HUMAN Zinc finger protein 713 - Homo sapiens (Human)
>Q5RBX0|ZNF7_PONPY Zinc finger protein 7 - Pongo pygmaeus (Orangutan)
>Q5YD48|A1CF_MOUSE APOBEC1 complementation factor - Mus musculus (Mouse)
>Q8N0Z2|ABRA_HUMAN Actin-binding Rho-activating protein - Homo sapiens (Human)
>Q5EE38|ACD_MOUSE Adrenocortical dysplasia protein - Mus musculus (Mouse)
>Q3V140|ACRBP_MOUSE Acrosin-binding protein precursor - Mus musculus (Mouse)
>Q5VK71|AKAP8_CANFA A-kinase anchor protein 8 - Canis familiaris (Dog)
>Q9URY2|ALP7_SCHPO Microtubule protein alp7 - Schizosaccharomyces pombe (Fission yeast)
>Q91574|ALX1_XENLA ALX homeobox protein 1 - Xenopus laevis (African clawed frog)
>Q9Y0A7|AMOS_DROME Basic helix-loop-helix transcription factor amos - Drosophila melanogaster (Fruit fly)
>Q5RBV4|ANC13_PONPY Anaphase-promoting complex subunit 13 - Pongo pygmaeus (Orangutan)
>Q9NVM4|ANM7_HUMAN Protein arginine N-methyltransferase 7 - Homo sapiens (Human)
>P35631|AP1_ARATH Floral homeotic protein APETALA 1 - Arabidopsis thaliana (Mouse-ear cress)
>P53886|APC1_YEAST Anaphase-promoting complex subunit 1 - Saccharomyces cerevisiae (Baker's yeast)
>P29673|APTE_DROME Protein apterous - Drosophila melanogaster (Fruit fly)
>Q08702|APTX_YEAST Aprataxin-like protein - Saccharomyces cerevisiae (Baker's yeast)
>Q0JKI9|ARFB_ORYSJ Auxin response factor 2 - Oryza sativa subsp. japonica (Rice)
>P29374|ARI4A_HUMAN AT-rich interactive domain-containing protein 4A - Homo sapiens (Human)
>Q5AXH1|ARP6_EMENI Actin-like protein arp6 - Emericella nidulans (Aspergillus nidulans)
>Q9HEV5|ASD4_NEUCR GATA type zinc finger protein Asd4 - Neurospora crassa
>P46667|ATHB5_ARATH Homeobox-leucine zipper protein ATHB-5 - Arabidopsis thaliana (Mouse-ear cress)
>P54252|ATX3_HUMAN Ataxin-3 - Homo sapiens (Human)
>Q8R1H8|BATF2_MOUSE Basic leucine zipper transcriptional factor ATF-like 2 - Mus musculus (Mouse)
>Q9JJR5|BCA3_MOUSE Proline-rich protein BCA3 - Mus musculus (Mouse)
>Q7S6P8|BFR2_NEUCR Protein bfr-2 - Neurospora crassa
>Q9C0J9|BHLH3_HUMAN Class B basic helix-loop-helix protein 3 - Homo sapiens (Human)
>P33144|BIMB_EMENI Separin - Emericella nidulans (Aspergillus nidulans)
>O15392|BIRC5_HUMAN Baculoviral IAP repeat-containing protein 5 - Homo sapiens (Human)
>Q7Z465|BNIPL_HUMAN Bcl-2/adenovirus E1B 19 kDa-interacting protein 2-like protein - Homo sapiens (Human)
>Q5KBI0|BRE1_CRYNE E3 ubiquitin-protein ligase BRE1 - Cryptococcus neoformans (Filobasidiella neoformans)
>Q5R585|BTBDA_PONPY BTB/POZ domain-containing protein 10 - Pongo pygmaeus (Orangutan)
>P07245|C1TC_YEAST C-1-tetrahydrofolate synthase, cytoplasmic - Saccharomyces cerevisiae (Baker's yeast)
>Q6CPK5|CAPZB_KLULA F-actin-capping protein subunit beta - Kluyveromyces lactis (Yeast) (Candida sphaerica)
>P40969|CBF3B_YEAST Centromere DNA-binding protein complex CBF3 subunit B - Saccharomyces cerevisiae (Baker's yeast)
>Q6P1E7|CC111_MOUSE Coiled-coil domain-containing protein 111 - Mus musculus (Mouse)
>P07818|CCNB_ARBPU G2/mitotic-specific cyclin-B - Arbacia punctulata (Punctuate sea urchin)
>P26309|CDC20_YEAST APC/C activator protein CDC20 - Saccharomyces cerevisiae (Baker's yeast)
>Q10990|CDT2_SCHPO Cell division cycle protein cdt2 - Schizosaccharomyces pombe (Fission yeast)
>O14627|CDX4_HUMAN Homeobox protein CDX-4 - Homo sapiens (Human)
>Q6IPU0|CENPP_HUMAN Centromere protein P - Homo sapiens (Human)
>P24871|CG24_YEAST G2/mitotic-specific cyclin-4 - Saccharomyces cerevisiae (Baker's yeast)
>O74326|CID11_SCHPO Poly(A) RNA polymerase cid11 - Schizosaccharomyces pombe (Fission yeast)
>Q6CJK2|CLF1_KLULA Pre-mRNA-splicing factor CLF1 - Kluyveromyces lactis (Yeast) (Candida sphaerica)
>O35492|CLK3_MOUSE Dual specificity protein kinase CLK3 - Mus musculus (Mouse)
>O61735|CLOCK_DROME Circadian locomoter output cycles protein kaput - Drosophila melanogaster (Fruit fly)
>Q9ARI6|CMT2_MAIZE DNA - Zea mays (Maize)
>Q9JJN6|CNBP1_MOUSE Beta-catenin-interacting protein 1 - Mus musculus (Mouse)
>P54623|CNN_DROME Centrosomin - Drosophila melanogaster (Fruit fly)
>P79101|CPSF3_BOVIN Cleavage and polyadenylation specificity factor subunit 3 - Bos taurus (Bovine)
>Q91XE9|CR3L3_MOUSE cAMP-responsive element-binding protein 3-like protein 3 - Mus musculus (Mouse)
>P36615|CSK1_SCHPO Serine/threonine-protein kinase csk1 - Schizosaccharomyces pombe (Fission yeast)
>Q75CD6|CSN11_ASHGO COP9 signalosome complex subunit 11 - Ashbya gossypii (Yeast) (Eremothecium gossypii)
>Q05048|CSTF1_HUMAN Cleavage stimulation factor 50 kDa subunit - Homo sapiens (Human)
>Q17391|CUL3_CAEEL Cullin-3 - Caenorhabditis elegans
>P41889|CUT9_SCHPO Anaphase-promoting complex subunit cut9 - Schizosaccharomyces pombe (Fission yeast)
>Q6FVL2|CWC15_CANGA Pre-mRNA-splicing factor CWC15 - Candida glabrata (Yeast) (Torulopsis glabrata)
>Q59XY0|CWC22_CANAL Pre-mRNA-splicing factor CWC22 - Candida albicans (Yeast)
>Q59LQ5|CWC25_CANAL Pre-mRNA-splicing factor CWC25 - Candida albicans (Yeast)
>Q59ZG8|DAD2_CANAL DASH complex subunit DAD2 - Candida albicans (Yeast)
>Q09555|DAF19_CAEEL RFX-like transcription factor daf-19 - Caenorhabditis elegans
>Q6CVK1|DAM1_KLULA DASH complex subunit DAM1 - Kluyveromyces lactis (Yeast) (Candida sphaerica)
>Q4PDT1|DBP3_USTMA ATP-dependent RNA helicase DBP3 - Ustilago maydis (Smut fungus)
>P16443|DBP_RAT D site-binding protein - Rattus norvegicus (Rat)
>Q8QG92|DCT1B_XENLA Dapper 1-B - Xenopus laevis (African clawed frog)
>Q8TDD1|DDX54_HUMAN ATP-dependent RNA helicase DDX54 - Homo sapiens (Human)
>P40764|DLX2_MOUSE Homeobox protein DLX-2 - Mus musculus (Mouse)
>Q5JSL3|DOC11_HUMAN Dedicator of cytokinesis protein 11 - Homo sapiens (Human)
>Q9LZ56|DOF51_ARATH Dof zinc finger protein DOF5.1 - Arabidopsis thaliana (Mouse-ear cress)
>Q5K9E4|DOT1_CRYNE Histone-lysine N-methyltransferase, H3 lysine-79 specific - Cryptococcus neoformans (Filobasidiella neoformans)
>P87174|DPB4_SCHPO DNA polymerase epsilon subunit D - Schizosaccharomyces pombe (Fission yeast)
>P38121|DPOA2_YEAST DNA polymerase subunit alpha B - Saccharomyces cerevisiae (Baker's yeast)
>P28859|DPOL_ICHV1 DNA polymerase - Ictalurid herpesvirus 1 (IcHV-1) (Channel catfish herpesvirus)
>P30317|DPOL_THELI DNA polymerase - Thermococcus litoralis
>Q6W0C5|DPPA3_HUMAN Developmental pluripotency-associated protein 3 - Homo sapiens (Human)
>Q9LQZ2|DRE2D_ARATH Dehydration-responsive element-binding protein 2D - Arabidopsis thaliana (Mouse-ear cress)
>Q05922|DUS2_MOUSE Dual specificity protein phosphatase 2 - Mus musculus (Mouse)
>Q8WXU2|DYXC1_HUMAN Dyslexia susceptibility 1 candidate gene 1 protein - Homo sapiens (Human)
>P13055|E75BB_DROME Ecdysone-induced protein 75B, isoform B - Drosophila melanogaster (Fruit fly)
>Q3TGW2|EEPD1_MOUSE Endonuclease/exonuclease/phosphatase family domain-containing protein 1 - Mus musculus (Mouse)
>P36053|ELF1_YEAST Transcription elongation factor 1 - Saccharomyces cerevisiae (Baker's yeast)
>Q09413|ELOA1_CAEEL Transcription elongation factor B polypeptide 3 - Caenorhabditis elegans
>P38874|ELP5_YEAST Elongator complex protein 5 - Saccharomyces cerevisiae (Baker's yeast)
>Q9ZWA2|ERF77_ARATH Ethylene-responsive transcription factor 10 - Arabidopsis thaliana (Mouse-ear cress)
>Q756K3|ESC2_ASHGO Protein ESC2 - Ashbya gossypii (Yeast) (Eremothecium gossypii)
>P97360|ETV6_MOUSE Transcription factor ETV6 - Mus musculus (Mouse)
>Q6FJ55|FIP1_CANGA Pre-mRNA polyadenylation factor FIP1 - Candida glabrata (Yeast) (Torulopsis glabrata)
>Q9TRY0|FKBP4_BOVIN FK506-binding protein 4 - Bos taurus (Bovine)
>O53133|FLPA_METMA Fibrillarin-like rRNA/tRNA 2'-O-methyltransferase - Methanosarcina mazei (Methanosarcina frisia)
>O13360|FLUF_NEUCR Conidial development protein fluffy - Neurospora crassa
>Q9USJ6|FMNR_SCHPO NAD(P)H-dependent FMN reductase C4B3.06c - Schizosaccharomyces pombe (Fission yeast)
>P35692|FMR1_PODAN Mat- sexual cell fertilization-promoting factor - Podospora anserina
>O00358|FOXE1_HUMAN Forkhead box protein E1 - Homo sapiens (Human)
>Q3I5G5|FOXI2_MOUSE Forkhead box protein I2 - Mus musculus (Mouse)
>O15353|FOXN1_HUMAN Forkhead box protein N1 - Homo sapiens (Human)
>Q01115|FRQ_LEPAU Frequency clock protein - Leptosphaeria australiensis
>Q06547|GABP2_HUMAN GA-binding protein beta chain - Homo sapiens (Human)
>Q8I7Q0|GAGO_DROME Retrovirus-related Gag polyprotein from transposon opus - Drosophila melanogaster (Fruit fly)
>P04386|GAL4_YEAST Regulatory protein GAL4 - Saccharomyces cerevisiae (Baker's yeast)
>P42777|GBF4_ARATH G-box-binding factor 4 - Arabidopsis thaliana (Mouse-ear cress)
>P14065|GCY_YEAST Protein GCY - Saccharomyces cerevisiae (Baker's yeast)
>P39572|GIANT_DROME Protein giant - Drosophila melanogaster (Fruit fly)
>Q12418|GIS3_YEAST Protein GIS3 - Saccharomyces cerevisiae (Baker's yeast)
>P02256|H1_PARAN Histone H1, gonadal - Parechinus angulosus (Angulate sea urchin)
>Q9D1J3|HCC1_MOUSE Nuclear protein Hcc-1 - Mus musculus (Mouse)
>Q8SRR1|HD12_ENCCU Homeobox protein HD-12 - Encephalitozoon cuniculi
>O88904|HIPK1_MOUSE Homeodomain-interacting protein kinase 1 - Mus musculus (Mouse)
>P41934|HM18_CAEEL Homeobox protein ceh-18 - Caenorhabditis elegans
>Q18273|HM43_CAEEL Homeobox protein ceh-43 - Caenorhabditis elegans
>Q24537|HMG2_DROME High mobility group protein DSP1 - Drosophila melanogaster (Fruit fly)
>Q32L34|HMGB4_BOVIN High mobility group protein B4 - Bos taurus (Bovine)
>Q6PGH2|HN1L_MOUSE Hematological and neurological expressed 1-like protein - Mus musculus (Mouse)
>P70333|HNRH2_MOUSE Heterogeneous nuclear ribonucleoprotein H2 - Mus musculus (Mouse)
>P46605|HOX1A_MAIZE Homeobox protein HOX1A - Zea mays (Maize)
>Q99160|HOY1_YARLI Homeobox protein HOY1 - Yarrowia lipolytica (Candida lipolytica)
>Q9ULV5|HSF4_HUMAN Heat shock factor protein 4 - Homo sapiens (Human)
>Q00056|HXA4_HUMAN Homeobox protein Hox-A4 - Homo sapiens (Human)
>P70321|HXB13_MOUSE Homeobox protein Hox-B13 - Mus musculus (Mouse)
>Q1KKY1|HXB8A_FUGRU Homeobox protein Hox-B8a - Fugu rubripes (Japanese pufferfish) (Takifugu rubripes)
>Q1KKV1|HXCAA_FUGRU Homeobox protein Hox-C10a - Fugu rubripes (Japanese pufferfish) (Takifugu rubripes)
>Q1KKS9|HXD9A_FUGRU Homeobox protein Hox-D9a - Fugu rubripes (Japanese pufferfish) (Takifugu rubripes)
>Q75GK1|IAA12_ORYSJ Auxin-responsive protein IAA12 - Oryza sativa subsp. japonica (Rice)
>Q652A1|IAA26_ORYSJ Auxin-responsive protein IAA26 - Oryza sativa subsp. japonica (Rice)
>Q3ZC46|ID2_BOVIN DNA-binding protein inhibitor ID-2 - Bos taurus (Bovine)
>Q12345|IES3_YEAST Ino eighty subunit 3 - Saccharomyces cerevisiae (Baker's yeast)
>Q16666|IF16_HUMAN Gamma-interferon-inducible protein Ifi-16 - Homo sapiens (Human)
>O14063|IMA1_SCHPO Importin subunit alpha-1 - Schizosaccharomyces pombe (Fission yeast)
>Q921Y2|IMP3_MOUSE U3 small nucleolar ribonucleoprotein protein IMP3 - Mus musculus (Mouse)
>Q5ZKY4|ING4_CHICK Inhibitor of growth protein 4 - Gallus gallus (Chicken)
>P26798|INO2_YEAST Protein INO2 - Saccharomyces cerevisiae (Baker's yeast)
>Q59S66|IPL1_CANAL Spindle assembly checkpoint kinase - Candida albicans (Yeast)
>Q6C9I7|ISY1_YARLI Pre-mRNA-splicing factor ISY1 - Yarrowia lipolytica (Candida lipolytica)
>P29375|JAD1A_HUMAN Histone demethylase JARID1A - Homo sapiens (Human)
>Q8BW72|JHD3A_MOUSE JmjC domain-containing histone demethylation protein 3A - Mus musculus (Mouse)
>Q06214|JIP5_YEAST WD repeat-containing protein JIP5 - Saccharomyces cerevisiae (Baker's yeast)
>P17612|KAPCA_HUMAN cAMP-dependent protein kinase, alpha-catalytic subunit - Homo sapiens (Human)
>Q84JS6|KNAT6_ARATH Homeobox protein knotted-1-like 6 - Arabidopsis thaliana (Mouse-ear cress)
>Q283L0|KRP5_ORYSJ Cyclin-dependent kinase inhibitor 5 - Oryza sativa subsp. japonica (Rice)
>Q09260|LAG3_CAEEL Protein lag-3 - Caenorhabditis elegans
>O54974|LEG7_MOUSE Galectin-7 - Mus musculus (Mouse)
>Q6ZQ88|LSD1_MOUSE Lysine-specific histone demethylase 1 - Mus musculus (Mouse)
>O15116|LSM1_HUMAN U6 snRNA-associated Sm-like protein LSm1 - Homo sapiens (Human)
>Q06406|LSM6_YEAST U6 snRNA-associated Sm-like protein LSm6 - Saccharomyces cerevisiae (Baker's yeast)
>P67864|M1_I57A2 Matrix protein 1 - Influenza A virus (strain A/Leningrad/134/17/1957 H2N2)
>Q6BSY1|MAD1_DEBHA Spindle assembly checkpoint component MAD1 - Debaryomyces hansenii (Yeast) (Torulaspora hansenii)
>Q80US8|MAD3_MOUSE Max-interacting transcriptional repressor MAD3 - Mus musculus (Mouse)
>Q810W7|MAST1_RAT Microtubule-associated serine/threonine-protein kinase 1 - Rattus norvegicus (Rat)
>Q9S7G7|MB3R1_ARATH Myb-related protein 3R-1 - Arabidopsis thaliana (Mouse-ear cress)
>O55236|MCE1_MOUSE mRNA-capping enzyme - Mus musculus (Mouse)
>P25206|MCM3_MOUSE DNA replication licensing factor MCM3 - Mus musculus (Mouse)
>Q9DCX1|MD2BP_MOUSE MAD2L1-binding protein - Mus musculus (Mouse)
>Q7S8C2|MED21_NEUCR Mediator of RNA polymerase II transcription subunit 21 - Neurospora crassa
>Q75EY3|MED6_ASHGO Mediator of RNA polymerase II transcription subunit 6 - Ashbya gossypii (Yeast) (Eremothecium gossypii)
>Q6CE96|MED7_YARLI Mediator of RNA polymerase II transcription subunit 7 - Yarrowia lipolytica (Candida lipolytica)
>P50221|MEOX1_HUMAN Homeobox protein MOX-1 - Homo sapiens (Human)
>P40457|MLP2_YEAST Protein MLP2 - Saccharomyces cerevisiae (Baker's yeast)
>Q9C801|MOS2_ARATH Protein MOS2 - Arabidopsis thaliana (Mouse-ear cress)
>P91753|MP62_LYTPI Mitotic apparatus protein p62 - Lytechinus pictus (Painted sea urchin)
>P06652|MPIP_SCHPO M-phase inducer phosphatase - Schizosaccharomyces pombe (Fission yeast)
>P47069|MPS3_YEAST Spindle pole body assembly component MPS3 - Saccharomyces cerevisiae (Baker's yeast)
>Q9JLC3|MSRX_MOUSE Methionine-R-sulfoxide reductase - Mus musculus (Mouse)
>Q9UW19|MTAL1_CANAL Mating-type-like protein ALPHA1 - Candida albicans (Yeast)
>O74848|MU146_SCHPO Meiotically up-regulated gene 146 protein - Schizosaccharomyces pombe (Fission yeast)
>O14213|MU185_SCHPO Meiotically up-regulated gene 185 protein - Schizosaccharomyces pombe (Fission yeast)
>Q9P7N0|MUG11_SCHPO Meiotically up-regulated gene 11 protein - Schizosaccharomyces pombe (Fission yeast)
>O13712|MUG61_SCHPO Meiotically up-regulated gene 61 protein - Schizosaccharomyces pombe (Fission yeast)
>Q8IUG5|MY18B_HUMAN Myosin-XVIIIb - Homo sapiens (Human)
>Q9ZTC3|MYB90_ARATH Transcription factor MYB90 - Arabidopsis thaliana (Mouse-ear cress)
>P38996|NAB3_YEAST Nuclear polyadenylated RNA-binding protein 3 - Saccharomyces cerevisiae (Baker's yeast)
>Q84K00|NAC78_ARATH NAC domain-containing protein 78 - Arabidopsis thaliana (Mouse-ear cress)
>Q5K8B4|NACA_CRYNE Nascent polypeptide-associated complex subunit alpha - Cryptococcus neoformans (Filobasidiella neoformans)
>Q6C2F3|NACB_YARLI Nascent polypeptide-associated complex subunit beta - Yarrowia lipolytica (Candida lipolytica)
>P33493|NEP_INCCA Nuclear export protein - Influenza C virus (strain C/California/1978)
>Q60591|NFAC2_MOUSE Nuclear factor of activated T-cells, cytoplasmic 2 - Mus musculus (Mouse)
>O18086|NH218_CAEEL Nuclear hormone receptor family member nhr-218 - Caenorhabditis elegans
>Q09528|NHR19_CAEEL Nuclear hormone receptor family member nhr-19 - Caenorhabditis elegans
>O02279|NHR62_CAEEL Nuclear hormone receptor family member nhr-62 - Caenorhabditis elegans
>Q06162|NKP2_YEAST Central kinetochore subunit NKP2 - Saccharomyces cerevisiae (Baker's yeast)
>O54949|NLK_MOUSE Serine/threonine kinase NLK - Mus musculus (Mouse)
>Q27415|NLP_DROME Nucleoplasmin-like protein - Drosophila melanogaster (Fruit fly)
>Q9C3Z4|NOG2_PNECA Nucleolar GTP-binding protein 2 - Pneumocystis carinii
>Q9UMY1|NOL7_HUMAN Nucleolar protein 7 - Homo sapiens (Human)
>Q9NPE3|NOLA3_HUMAN H/ACA ribonucleoprotein complex subunit 3 - Homo sapiens (Human)
>Q8R3N1|NOP14_MOUSE Nucleolar protein 14 - Mus musculus (Mouse)
>Q8VCQ3|NRBF2_MOUSE Nuclear receptor-binding factor 2 - Mus musculus (Mouse)
>Q64311|NTAN1_MOUSE Protein N-terminal asparagine amidohydrolase - Mus musculus (Mouse)
>Q9UTH0|NU132_SCHPO Nucleoporin nup132 - Schizosaccharomyces pombe (Fission yeast)
>Q9USL4|NUP61_SCHPO Nucleoporin nup61 - Schizosaccharomyces pombe (Fission yeast)
>P23803|ODD_DROME Protein odd-skipped - Drosophila melanogaster (Fruit fly)
>Q645J3|OPRS1_TARGR Sigma 1-type opioid receptor - Taricha granulosa (Roughskin newt)
>Q38899|ORC2_ARATH Origin recognition complex subunit 2 - Arabidopsis thaliana (Mouse-ear cress)
>O74796|ORC6_SCHPO Origin recognition complex subunit 6 - Schizosaccharomyces pombe (Fission yeast)
>P31209|PABP_SCHPO Polyadenylate-binding protein, cytoplasmic and nuclear - Schizosaccharomyces pombe (Fission yeast)
>P33400|PACC_YEAST pH-response transcription factor pacC/RIM101 - Saccharomyces cerevisiae (Baker's yeast)
>P53632|PAP2_YEAST Poly(A) RNA polymerase protein 2 - Saccharomyces cerevisiae (Baker's yeast)
>Q7ZU92|PARN_DANRE Poly(A)-specific ribonuclease PARN - Danio rerio (Zebrafish) (Brachydanio rerio)
>O43189|PHF1_HUMAN PHD finger protein 1 - Homo sapiens (Human)
>Q3ZBA3|PKHA2_BOVIN Pleckstrin homology domain-containing family A member 2 - Bos taurus (Bovine)
>Q13835|PKP1_HUMAN Plakophilin-1 - Homo sapiens (Human)
>P87060|POP1_SCHPO WD repeat-containing protein pop1 - Schizosaccharomyces pombe (Fission yeast)
>O18971|PPARG_BOVIN Peroxisome proliferator-activated receptor gamma - Bos taurus (Bovine)
>Q9P7D2|PPME1_SCHPO Protein phosphatase methylesterase 1 - Schizosaccharomyces pombe (Fission yeast)
>Q9GZV8|PRD14_HUMAN PR domain zinc finger protein 14 - Homo sapiens (Human)
>Q9JK66|PRKN2_RAT E3 ubiquitin-protein ligase parkin - Rattus norvegicus (Rat)
>P62962|PROF1_MOUSE Profilin-1 - Mus musculus (Mouse)
>Q92620|PRP16_HUMAN Pre-mRNA-splicing factor ATP-dependent RNA helicase PRP16 - Homo sapiens (Human)
>P49960|PRP24_YEAST U4/U6 snRNA-associated-splicing factor PRP24 - Saccharomyces cerevisiae (Baker's yeast)
>P53131|PRP43_YEAST Pre-mRNA-splicing factor ATP-dependent RNA helicase PRP43 - Saccharomyces cerevisiae (Baker's yeast)
>Q5NVD0|PRP4_PONPY U4/U6 small nuclear ribonucleoprotein Prp4 - Pongo pygmaeus (Orangutan)
>Q6CCZ1|PRP5_YARLI Pre-mRNA-processing ATP-dependent RNA helicase PRP5 - Yarrowia lipolytica (Candida lipolytica)
>Q3T030|PRS6B_BOVIN 26S protease regulatory subunit 6B - Bos taurus (Bovine)
>Q27575|PSA73_DROME Proteasome subunit alpha type-7-1B - Drosophila melanogaster (Fruit fly)
>Q5NVI6|PTTG_PONPY Pituitary tumor-transforming gene 1 protein-interacting protein precursor - Pongo pygmaeus (Orangutan)
>Q02787|PURA_SCHPO Adenylosuccinate synthetase - Schizosaccharomyces pombe (Fission yeast)
>O94331|PYRE_SCHPO Orotate phosphoribosyltransferase - Schizosaccharomyces pombe (Fission yeast)
>Q9SJL7|RAX2_ARATH Protein REGULATOR OF AXILLARY MERISTEMS 2 - Arabidopsis thaliana (Mouse-ear cress)
>P48809|RB27C_DROME Heterogeneous nuclear ribonucleoprotein 27C - Drosophila melanogaster (Fruit fly)
>Q5R654|RBBP7_PONPY Histone-binding protein RBBP7 - Pongo pygmaeus (Orangutan)
>Q6IQ97|RBM4_DANRE RNA-binding protein 4 - Danio rerio (Zebrafish) (Brachydanio rerio)
>Q9UBF6|RBX2_HUMAN RING-box protein 2 - Homo sapiens (Human)
>P40384|REC12_SCHPO Meiotic recombination protein rec12 - Schizosaccharomyces pombe (Fission yeast)
>P42073|REF2_YEAST RNA end formation protein 2 - Saccharomyces cerevisiae (Baker's yeast)
>Q13156|RFA4_HUMAN Replication protein A 30 kDa subunit - Homo sapiens (Human)
>P53033|RFC2_CHICK Replication factor C subunit 2 - Gallus gallus (Chicken)
>Q03336|RGN_RAT Regucalcin - Rattus norvegicus (Rat)
>Q10133|RHO2_SCHPO GTP-binding protein rho2 precursor - Schizosaccharomyces pombe (Fission yeast)
>Q8NHV9|RHXF1_HUMAN Rhox homeobox family member 1 - Homo sapiens (Human)
>Q7SCW9|RMT2_NEUCR Arginine N-methyltransferase 2 - Neurospora crassa
>Q6C8L8|RNA14_YARLI mRNA 3'-end-processing protein RNA14 - Yarrowia lipolytica (Candida lipolytica)
>Q9QZS2|RNF4_MOUSE RING finger protein 4 - Mus musculus (Mouse)
>P46669|RPA43_YEAST DNA-directed RNA polymerase I subunit RPA4 - Saccharomyces cerevisiae (Baker's yeast)
>P52434|RPAB3_HUMAN DNA-directed RNA polymerases I, II, and III subunit RPABC3 - Homo sapiens (Human)
>P46279|RPB7_SOYBN DNA-directed RNA polymerase II subunit RPB7 - Glycine max (Soybean)
>Q7T6X5|RPO1_MIMIV DNA-directed RNA polymerase subunit 1 - Acanthamoeba polyphaga mimivirus (APMV)
>O95059|RPP14_HUMAN Ribonuclease P protein subunit p14 - Homo sapiens (Human)
>Q6MN40|RRMJ_BDEBA Ribosomal RNA large subunit methyltransferase J - Bdellovibrio bacteriovorus
>Q05636|RRP45_YEAST Exosome complex exonuclease RRP45 - Saccharomyces cerevisiae (Baker's yeast)
>Q08746|RRS1_YEAST Regulator of ribosome biosynthesis - Saccharomyces cerevisiae (Baker's yeast)
>P61247|RS3A_HUMAN 40S ribosomal protein S3a - Homo sapiens (Human)
>P38781|RSC30_YEAST Chromatin structure-remodeling complex protein RSC30 - Saccharomyces cerevisiae (Baker's yeast)
>Q9DBU6|RSRC1_MOUSE Arginine/serine-rich coiled-coil protein 1 - Mus musculus (Mouse)
>P53330|RT102_YEAST Regulator of Ty1 transposition protein 102 - Saccharomyces cerevisiae (Baker's yeast)
>Q4WV66|RU2A_ASPFU U2 small nuclear ribonucleoprotein A' - Aspergillus fumigatus (Sartorya fumigata)
>Q9Y265|RUVB1_HUMAN RuvB-like 1 - Homo sapiens (Human)
>Q7ZUG0|RUXE_DANRE Small nuclear ribonucleoprotein E - Danio rerio (Zebrafish) (Brachydanio rerio)
>Q7XLX6|S1FA2_ORYSJ DNA-binding protein S1FA2 - Oryza sativa subsp. japonica (Rice)
>Q28GH3|SAE2_XENTR SUMO-activating enzyme subunit 2 - Xenopus tropicalis (Western clawed frog) (Silurana tropicalis)
>O88453|SAFB1_RAT Scaffold attachment factor B1 - Rattus norvegicus (Rat)
>P40963|SAS2_YEAST Histone acetyltransferase SAS2 - Saccharomyces cerevisiae (Baker's yeast)
>Q4WNH8|SET1_ASPFU Histone-lysine N-methyltransferase, H3 lysine-4 specific - Aspergillus fumigatus (Sartorya fumigata)
>O88974|SETB1_MOUSE Histone-lysine N-methyltransferase SETDB1 - Mus musculus (Mouse)
>Q9VFK6|SETD8_DROME Histone-lysine N-methyltransferase pr-set7 - Drosophila melanogaster (Fruit fly)
>Q921M3|SF3B3_MOUSE Splicing factor 3B subunit 3 - Mus musculus (Mouse)
>O74458|SFC4_SCHPO Transcription factor tau subunit sfc4 - Schizosaccharomyces pombe (Fission yeast)
>Q9H299|SH3L3_HUMAN SH3 domain-binding glutamic acid-rich-like protein 3 - Homo sapiens (Human)
>Q09898|SID2_SCHPO Serine/threonine-protein kinase sid2 - Schizosaccharomyces pombe (Fission yeast)
>Q96FS4|SIPA1_HUMAN Signal-induced proliferation-associated protein 1 - Homo sapiens (Human)
>Q04195|SIZ1_YEAST E3 SUMO-protein ligase SIZ1 - Saccharomyces cerevisiae (Baker's yeast)
>P78972|SLP1_SCHPO WD repeat-containing protein slp1 - Schizosaccharomyces pombe (Fission yeast)
>Q00772|SLT2_YEAST Mitogen-activated protein kinase SLT2/MPK1 - Saccharomyces cerevisiae (Baker's yeast)
>Q9Z315|SNUT1_MOUSE U4/U6.U5 tri-snRNP-associated protein 1 - Mus musculus (Mouse)
>O94291|SNX3_SCHPO Sorting nexin-3 - Schizosaccharomyces pombe (Fission yeast)
>O60248|SOX15_HUMAN SOX-15 protein - Homo sapiens (Human)
>Q8SR49|SPB4_ENCCU ATP-dependent rRNA helicase SPB4 - Encephalitozoon cuniculi
>Q6P8A1|SPC24_XENTR Kinetochore protein spc24 - Xenopus tropicalis (Western clawed frog) (Silurana tropicalis)
>Q10585|SPD1_SCHPO S-phase delaying protein 1 - Schizosaccharomyces pombe (Fission yeast)
>Q0DAE8|SPL10_ORYSJ Squamosa promoter-binding-like protein 10 - Oryza sativa subsp. japonica (Rice)
>Q0E3F8|SPL5_ORYSJ Squamosa promoter-binding-like protein 5 - Oryza sativa subsp. japonica (Rice)
>O43805|SSNA1_HUMAN Sjoegren syndrome nuclear autoantigen 1 - Homo sapiens (Human)
>O74252|STE12_EMENI Transcription factor steA - Emericella nidulans (Aspergillus nidulans)
>P02317|STP1_RAT Spermatid nuclear transition protein 1 - Rattus norvegicus (Rat)
>Q5RBJ6|STRAD_PONPY STE20-related adapter protein - Pongo pygmaeus (Orangutan)
>P38198|STU1_YEAST Protein STU1 - Saccharomyces cerevisiae (Baker's yeast)
>Q5BH63|SVF1_EMENI Survival factor 1 - Emericella nidulans (Aspergillus nidulans)
>Q5K8T2|SWR1_CRYNE Helicase SWR1 - Cryptococcus neoformans (Filobasidiella neoformans)
>Q6CPI4|SYF2_KLULA Pre-mRNA-splicing factor SYF2 - Kluyveromyces lactis (Yeast) (Candida sphaerica)
>P41896|T2FB_YEAST Transcription initiation factor IIF subunit beta - Saccharomyces cerevisiae (Baker's yeast)
>Q921F2|TADBP_MOUSE TAR DNA-binding protein 43 - Mus musculus (Mouse)
>P11747|TAF13_YEAST Transcription initiation factor TFIID subunit 13 - Saccharomyces cerevisiae (Baker's yeast)
>Q4R5A5|TAF7_MACFA Transcription initiation factor TFIID subunit 7 - Macaca fascicularis (Crab eating macaque) (Cynomolgus monkey)
>Q2KI09|TCEA3_BOVIN Transcription elongation factor A protein 3 - Bos taurus (Bovine)
>Q06184|TEB_EUPCR Telomere-binding protein 51 kDa subunit - Euplotes crassus
>O13339|TERT_SCHPO Telomerase reverse transcriptase - Schizosaccharomyces pombe (Fission yeast)
>Q9HCS4|TF7L1_HUMAN Transcription factor 7-like 1 - Homo sapiens (Human)
>Q10481|TIM13_SCHPO Mitochondrial import inner membrane translocase subunit tim13 - Schizosaccharomyces pombe (Fission yeast)
>Q9P7K0|TIM9_SCHPO Mitochondrial import inner membrane translocase subunit tim9 - Schizosaccharomyces pombe (Fission yeast)
>P23950|TISB_MOUSE Butyrate response factor 1 - Mus musculus (Mouse)
>P18102|TLL_DROME Protein tailless - Drosophila melanogaster (Fruit fly)
>P12270|TPR_HUMAN Nucleoprotein TPR - Homo sapiens (Human)
>Q27896|TRF_DROME TBP-related factor - Drosophila melanogaster (Fruit fly)
>Q6AY46|TRM61_RAT tRNA - Rattus norvegicus (Rat)
>Q9UHF7|TRPS1_HUMAN Zinc finger transcription factor Trps1 - Homo sapiens (Human)
>Q9VKV8|U0468_DROME UPF0468 protein CG5343 - Drosophila melanogaster (Fruit fly)
>Q969T4|UB2E3_HUMAN Ubiquitin-conjugating enzyme E2 E3 - Homo sapiens (Human)
>O09181|UBC9_MESAU SUMO-conjugating enzyme UBC9 - Mesocricetus auratus (Golden hamster)
>Q04511|UFO1_YEAST Ubiquitin ligase complex F-box protein UFO1 - Saccharomyces cerevisiae (Baker's yeast)
>P48412|UPF3_YEAST Nonsense-mediated mRNA decay protein 3 - Saccharomyces cerevisiae (Baker's yeast)
>P40349|URB1_USTMA Siderophore biosynthesis regulatory protein URBS1 - Ustilago maydis (Smut fungus)
>O60055|UTP20_SCHPO U3 small nucleolar RNA-associated protein 20 - Schizosaccharomyces pombe (Fission yeast)
>P28830|VE6_HPV14 Protein E6 - Human papillomavirus type 14
>P19709|VE6_HPV43 Protein E6 - Human papillomavirus type 43
>Q99990|VGLL1_HUMAN Transcription cofactor vestigial-like protein 1 - Homo sapiens (Human)
>P53076|VID30_YEAST Vacuolar import and degradation protein 30 - Saccharomyces cerevisiae (Baker's yeast)
>Q6RFH5|WDR74_HUMAN WD repeat-containing protein 74 - Homo sapiens (Human)
>Q9WUD6|WNT8B_MOUSE Protein Wnt-8b precursor - Mus musculus (Mouse)
>Q6X7K1|WOX2_ARATH WUSCHEL-related homeobox 2 - Arabidopsis thaliana (Mouse-ear cress)
>Q5R6K7|WRB_PONPY Tryptophan-rich protein - Pongo pygmaeus (Orangutan)
>Q23229|XOL1_CAEEL XO lethal protein 1 - Caenorhabditis elegans
>Q9PTU3|XPO2_PAGMA Exportin-2 - Pagrus major (Red sea bream) (Chrysophrys major)
>Q4P149|XRN2_USTMA 5'-3' exoribonuclease 2 - Ustilago maydis (Smut fungus)
>P14680|YAK1_YEAST Dual specificity protein kinase YAK1 - Saccharomyces cerevisiae (Baker's yeast)
>Q10145|YAS9_SCHPO Uncharacterized RNA-binding protein C3H8.09c - Schizosaccharomyces pombe (Fission yeast)
>O14338|YB33_SCHPO Uncharacterized serine-rich protein C2F12.03c - Schizosaccharomyces pombe (Fission yeast)
>O94645|YBV3_SCHPO Uncharacterized protein C21.03c - Schizosaccharomyces pombe (Fission yeast)
>Q92346|YDH1_SCHPO Uncharacterized protein C6G9.01c - Schizosaccharomyces pombe (Fission yeast)
>O95619|YETS4_HUMAN YEATS domain-containing protein 4 - Homo sapiens (Human)
>O13758|YF28_SCHPO Uncharacterized protein C17A2.08c - Schizosaccharomyces pombe (Fission yeast)
>P53227|YG1T_YEAST Uncharacterized protein YGR042W - Saccharomyces cerevisiae (Baker's yeast)
>O94560|YGD1_SCHPO Uncharacterized WD repeat-containing protein C1773.01 - Schizosaccharomyces pombe (Fission yeast)
>O13647|YGWB_SCHPO Uncharacterized protein C8D2.11 - Schizosaccharomyces pombe (Fission yeast)
>O60130|YH7G_SCHPO Uncharacterized transcriptional regulatory protein C16G5.16 - Schizosaccharomyces pombe (Fission yeast)
>Q9P6J4|YHD6_SCHPO Uncharacterized protein C1683.06c - Schizosaccharomyces pombe (Fission yeast)
>P40498|YIJ1_YEAST Uncharacterized protein YIL091C - Saccharomyces cerevisiae (Baker's yeast)
>O59811|YJVF_SCHPO Zinc finger protein C550.15c - Schizosaccharomyces pombe (Fission yeast)
>P36119|YK03_YEAST Uncharacterized protein YKR023W - Saccharomyces cerevisiae (Baker's yeast)
>P36144|YK40_YEAST Uncharacterized protein YKR060W - Saccharomyces cerevisiae (Baker's yeast)
>Q9UTK6|YKR3_SCHPO G-patch domain-containing protein C1486.03 - Schizosaccharomyces pombe (Fission yeast)
>Q9UTP4|YLL3_SCHPO Smr domain-containing protein C11H11.03c - Schizosaccharomyces pombe (Fission yeast)
>P49750|YLPM1_HUMAN YLP motif-containing protein 1 - Homo sapiens (Human)
>P46505|YLX9_CAEEL Uncharacterized protein F23F12.9 - Caenorhabditis elegans
>Q03219|YM44_YEAST Uncharacterized protein YMR178W - Saccharomyces cerevisiae (Baker's yeast)
>Q04847|YM8A_YEAST Uncharacterized protein YMR258C - Saccharomyces cerevisiae (Baker's yeast)
>Q03161|YMY9_YEAST UPF0010 protein YMR099C - Saccharomyces cerevisiae (Baker's yeast)
>P53718|YN85_YEAST Uncharacterized protein YNR009W - Saccharomyces cerevisiae (Baker's yeast)
>P53892|YNQ4_YEAST Uncharacterized protein YNL164C - Saccharomyces cerevisiae (Baker's yeast)
>Q08422|YO052_YEAST AN1-type zinc finger protein YOR052C - Saccharomyces cerevisiae (Baker's yeast)
>Q12049|YP045_YEAST Uncharacterized protein YPR045C - Saccharomyces cerevisiae (Baker's yeast)
>Q09475|YP93_CAEEL Uncharacterized helicase C28H8.3 - Caenorhabditis elegans
>P17610|YPT3_SCHPO GTP-binding protein ypt3 - Schizosaccharomyces pombe (Fission yeast)
>O74853|YQ93_SCHPO RING and PHD-finger domain-containing protein C18.03 - Schizosaccharomyces pombe (Fission yeast)
>Q12340|YRM1_YEAST Zinc finger transcription factor YRM1 - Saccharomyces cerevisiae (Baker's yeast)
>Q12172|YRR1_YEAST Zinc finger transcription factor YRR1 - Saccharomyces cerevisiae (Baker's yeast)
>Q12024|YTM1_YEAST Microtubule-associated protein YTM1 - Saccharomyces cerevisiae (Baker's yeast)
>Q8BZ89|Z322A_MOUSE Zinc finger protein 322A - Mus musculus (Mouse)
>Q96K62|ZBT45_HUMAN Zinc finger and BTB domain-containing protein 45 - Homo sapiens (Human)
>Q6DJI9|ZCRB1_XENLA Zinc finger CCHC-type and RNA-binding motif-containing protein 1 - Xenopus laevis (African clawed frog)
>Q24762|ZEST_DROVI Regulatory protein zeste - Drosophila virilis (Fruit fly)
>Q42430|ZFP1_WHEAT Zinc finger protein 1 - Triticum aestivum (Wheat)
>Q61467|ZIC4_MOUSE Zinc finger protein ZIC 4 - Mus musculus (Mouse)
>Q5R8G9|ZN239_PONPY Zinc finger protein 239 - Pongo pygmaeus (Orangutan)
>Q9GZX5|ZN350_HUMAN Zinc finger protein 350 - Homo sapiens (Human)
>Q9Y4E5|ZN451_HUMAN Zinc finger protein 451 - Homo sapiens (Human)
>Q6ZNH5|ZN497_HUMAN Zinc finger protein 497 - Homo sapiens (Human)
>Q8N782|ZN525_HUMAN Zinc finger protein 525 - Homo sapiens (Human)
>Q86YE8|ZN573_HUMAN Zinc finger protein 573 - Homo sapiens (Human)
>Q6ZSS3|ZN621_HUMAN Zinc finger protein 621 - Homo sapiens (Human)
>P17036|ZNF3_HUMAN Zinc finger protein 3 - Homo sapiens (Human)
>Q05481|ZNF91_HUMAN Zinc finger protein 91 - Homo sapiens (Human)
>P38903|2A5D_YEAST Serine/threonine-protein phosphatase 2A 56 kDa regulatory subunit delta isoform - Saccharomyces cerevisiae (Baker's yeast)
>Q10428|2AD1_SCHPO Serine/threonine-protein phosphatase 2A 56 kDa regulatory subunit delta 1 isoform - Schizosaccharomyces pombe (Fission yeast)
>P20945|ABAA_EMENI Regulatory protein abaA - Emericella nidulans (Aspergillus nidulans)
>Q9USY4|ABP2_SCHPO ARS-binding protein 2 - Schizosaccharomyces pombe (Fission yeast)
>P78704|ACR2_NEUCR Acriflavine sensitivity control protein acr-2 - Neurospora crassa
>Q38838|AGL14_ARATH Agamous-like MADS-box protein AGL14 - Arabidopsis thaliana (Mouse-ear cress)
>P53178|ALG13_YEAST UDP-N-acetylglucosamine transferase subunit ALG13 - Saccharomyces cerevisiae (Baker's yeast)
>Q06157|AMDR_ASPOR Acetamidase regulatory protein - Aspergillus oryzae
>Q6UB98|ANR12_HUMAN Ankyrin repeat domain-containing protein 12 - Homo sapiens (Human)
>O76924|ARI2_DROME Protein ariadne-2 - Drosophila melanogaster (Fruit fly)
>P53946|ARP5_YEAST Actin-related protein 5 - Saccharomyces cerevisiae (Baker's yeast)
>Q05123|ARP9_YEAST Actin-like protein ARP9 - Saccharomyces cerevisiae (Baker's yeast)
>Q8VHS6|ASB15_MOUSE Ankyrin repeat and SOCS box protein 15 - Mus musculus (Mouse)
>P13825|ASP_PLAFS Aspartic acid-rich protein precursor - Plasmodium falciparum (isolate fcm17 / Senegal)
>O70191|ATF5_MOUSE Cyclic AMP-dependent transcription factor ATF-5 - Mus musculus (Mouse)
>Q9H503|BAFL_HUMAN Barrier-to-autointegration factor-like protein - Homo sapiens (Human)
>Q9H6U6|BCAS3_HUMAN Breast carcinoma-amplified sequence 3 - Homo sapiens (Human)
>Q06338|BCP1_YEAST Protein BCP1 - Saccharomyces cerevisiae (Baker's yeast)
>Q9NWD9|BEX4_HUMAN Protein BEX4 - Homo sapiens (Human)
>Q9SW80|BLH2_ARATH BEL1-like homeodomain protein 2 - Arabidopsis thaliana (Mouse-ear cress)
>O60238|BNI3L_HUMAN BCL2/adenovirus E1B 19 kDa protein-interacting protein 3-like - Homo sapiens (Human)
>P53348|BTG1_BOVIN Protein BTG1 - Bos taurus (Bovine)
>Q04347|BUD22_YEAST Bud site selection protein 22 - Saccharomyces cerevisiae (Baker's yeast)
>Q9Y7W4|BUR1_CANAL Serine/threonine-protein kinase BUR1 - Candida albicans (Yeast)
>Q9Y6J0|CABIN_HUMAN Calcineurin-binding protein cabin-1 - Homo sapiens (Human)
>Q8TD86|CALL6_HUMAN Calmodulin-like protein 6 - Homo sapiens (Human)
>P55215|CASP2_RAT Caspase-2 precursor - Rattus norvegicus (Rat)
>P55306|CATA_SCHPO Catalase - Schizosaccharomyces pombe (Fission yeast)
>Q91WT9|CBS_MOUSE Cystathionine beta-synthase - Mus musculus (Mouse)
>Q9FVX0|CCA12_ARATH Cyclin-A1-2 - Arabidopsis thaliana (Mouse-ear cress)
>P42753|CCD31_ARATH Cyclin-D3-1 - Arabidopsis thaliana (Mouse-ear cress)
>O96020|CCNE2_HUMAN G1/S-specific cyclin-E2 - Homo sapiens (Human)
>Q8IZL9|CCRK_HUMAN Cell cycle-related kinase - Homo sapiens (Human)
>Q96GN5|CDA7L_HUMAN Cell division cycle-associated 7-like protein - Homo sapiens (Human)
>P14724|CDC26_YEAST Anaphase-promoting complex subunit CDC26 - Saccharomyces cerevisiae (Baker's yeast)
>Q12018|CDC53_YEAST Cell division control protein 53 - Saccharomyces cerevisiae (Baker's yeast)
>Q60439|CDN1B_CRIGR Cyclin-dependent kinase inhibitor 1B - Cricetulus griseus (Chinese hamster)
>Q3T0B9|CEBPG_BOVIN CCAAT/enhancer-binding protein gamma - Bos taurus (Bovine)
>Q90ZF9|CENPH_CHICK Centromere protein H - Gallus gallus (Chicken)
>Q2Z1W2|CENPU_CHICK Centromere protein U - Gallus gallus (Chicken)
>Q94126|CES2_CAEEL Cell death specification protein 2 - Caenorhabditis elegans
>Q0UUE2|CFT1_PHANO Protein CFT1 - Phaeosphaeria nodorum (Septoria nodorum)
>O14647|CHD2_HUMAN Chromodomain-helicase-DNA-binding protein 2 - Homo sapiens (Human)
>Q810L3|CHFR_MOUSE E3 ubiquitin-protein ligase CHFR - Mus musculus (Mouse)
>Q9U1Y5|CHK2_CAEEL Serine/threonine-protein kinase chk-2 - Caenorhabditis elegans
>Q01649|CIK1_YEAST Spindle pole body-associated protein CIK1 - Saccharomyces cerevisiae (Baker's yeast)
>Q8R2N2|CIR1A_MOUSE Cirhin - Mus musculus (Mouse)
>Q0VCT9|CITE2_BOVIN Cbp/p300-interacting transactivator 2 - Bos taurus (Bovine)
>P19538|CI_DROME Protein cubitus interruptus - Drosophila melanogaster (Fruit fly)
>Q9Y6Z7|COL10_HUMAN Collectin-10 precursor - Homo sapiens (Human)
>P56721|COLL_DROME Transcription factor collier - Drosophila melanogaster (Fruit fly)
>Q91YQ3|CSDC2_MOUSE Cold shock domain-containing protein C2 - Mus musculus (Mouse)
>Q6BMQ3|CSN5_DEBHA COP9 signalosome complex subunit 5 - Debaryomyces hansenii (Yeast) (Torulaspora hansenii)
>P50461|CSRP3_HUMAN Cysteine and glycine-rich protein 3 - Homo sapiens (Human)
>P58465|CTDSL_MOUSE CTD small phosphatase-like protein - Mus musculus (Mouse)
>P47050|CUL8_YEAST Cullin-8 - Saccharomyces cerevisiae (Baker's yeast)
>Q6BWB8|CWC21_DEBHA Pre-mRNA-splicing factor CWC21 - Debaryomyces hansenii (Yeast) (Torulaspora hansenii)
>Q6BYU0|CWC24_DEBHA Pre-mRNA-splicing factor CWC24 - Debaryomyces hansenii (Yeast) (Torulaspora hansenii)
>Q52F10|CWC26_MAGGR Pre-mRNA-splicing factor CWC26 - Magnaporthe grisea (Rice blast fungus) (Pyricularia grisea)
>O94508|CWF11_SCHPO Cell cycle control protein cwf11 - Schizosaccharomyces pombe (Fission yeast)
>P28875|CZF1_CANAL Zinc finger protein 1 - Candida albicans (Yeast)
>P52950|DBX1_MOUSE Homeobox protein DBX1 - Mus musculus (Mouse)
>Q9CYC6|DCP2_MOUSE mRNA-decapping enzyme 2 - Mus musculus (Mouse)
>Q8WYQ5|DGCR8_HUMAN Protein DGCR8 - Homo sapiens (Human)
>Q03373|DIG2_YEAST Down-regulator of invasive growth 2 - Saccharomyces cerevisiae (Baker's yeast)
>P03265|DNB2_ADE05 Early E2A DNA-binding protein - Human adenovirus 5 (HAdV-5)
>Q9SVC5|DOF35_ARATH Dof zinc finger protein DOF3.5 - Arabidopsis thaliana (Mouse-ear cress)
>Q6FXJ8|DPB3_CANGA DNA polymerase epsilon subunit C - Candida glabrata (Yeast) (Torulopsis glabrata)
>Q4WXH8|DPOE_ASPFU DNA polymerase epsilon catalytic subunit A - Aspergillus fumigatus (Sartorya fumigata)
>P48510|DSK2_YEAST Ubiquitin domain-containing protein DSK2 - Saccharomyces cerevisiae (Baker's yeast)
>P38737|ECM29_YEAST Proteasome component ECM29 - Saccharomyces cerevisiae (Baker's yeast)
>Q6C668|ECO1_YARLI N-acetyltransferase ECO1 - Yarrowia lipolytica (Candida lipolytica)
>P69736|EDF1_RAT Endothelial differentiation-related factor 1 - Rattus norvegicus (Rat)
>Q9CA27|EF118_ARATH Ethylene-responsive transcription factor ERF118 - Arabidopsis thaliana (Mouse-ear cress)
>P62631|EF1A2_MOUSE Elongation factor 1-alpha 2 - Mus musculus (Mouse)
>P18491|EMC_DROME Protein extra-macrochaetae - Drosophila melanogaster (Fruit fly)
>Q9FJ90|ERF25_ARATH Ethylene-responsive transcription factor ERF025 - Arabidopsis thaliana (Mouse-ear cress)
>P81270|ERG_MOUSE Transcriptional regulator ERG - Mus musculus (Mouse)
>Q03018|ESP1_YEAST Separin - Saccharomyces cerevisiae (Baker's yeast)
>O95571|ETHE1_HUMAN ETHE1 protein, mitochondrial precursor - Homo sapiens (Human)
>Q9CRA8|EXOS5_MOUSE Exosome complex exonuclease RRP46 - Mus musculus (Mouse)
>Q90Z80|FBX5A_XENLA F-box only protein 5-A - Xenopus laevis (African clawed frog)
>Q00688|FKBP3_HUMAN FK506-binding protein 3 - Homo sapiens (Human)
>O28192|FLPA_ARCFU Fibrillarin-like rRNA/tRNA 2'-O-methyltransferase - Archaeoglobus fulgidus
>Q971W2|FLPA_SULTO Fibrillarin-like rRNA/tRNA 2'-O-methyltransferase - Sulfolobus tokodaii
>Q05860|FMN1_MOUSE Formin-1 - Mus musculus (Mouse)
>Q8HZP6|FOS_FELCA Proto-oncogene protein c-fos - Felis silvestris catus (Cat)
>Q90WN4|FOXD2_XENLA Forkhead box protein D2 - Xenopus laevis (African clawed frog)
>O43524|FOXO3_HUMAN Forkhead box protein O3 - Homo sapiens (Human)
>Q9PT68|FXD5B_XENLA Forkhead box protein D5-B - Xenopus laevis (African clawed frog)
>Q6C4R3|FYV7_YARLI Protein FYV7 - Yarrowia lipolytica (Candida lipolytica)
>P23769|GATA2_HUMAN Endothelial transcription factor GATA-2 - Homo sapiens (Human)
>Q9NDH7|GLY2_CAEEL Alpha-1,6-mannosylglycoprotein 6-beta-N-acetylglucosaminyltransferase - Caenorhabditis elegans
>P21696|GPD1_SCHPO Glycerol-3-phosphate dehydrogenase [NAD+] 1 - Schizosaccharomyces pombe (Fission yeast)
>Q6BQV7|GRC3_DEBHA Protein GRC3 - Debaryomyces hansenii (Yeast) (Torulaspora hansenii)
>Q12068|GRE2_YEAST NADPH-dependent methylglyoxal reductase GRE2 - Saccharomyces cerevisiae (Baker's yeast)
>Q9FYH1|HAC2_ARATH Histone acetyltransferase HAC2 - Arabidopsis thaliana (Mouse-ear cress)
>P79007|HAP5_SCHPO Transcriptional activator hap5 - Schizosaccharomyces pombe (Fission yeast)
>Q8LPU4|HAT1_MAIZE Histone acetyltransferase type B catalytic subunit - Zea mays (Maize)
>P56518|HDAC1_STRPU Histone deacetylase 1 - Strongylocentrotus purpuratus (Purple sea urchin)
>Q9BXL5|HEMGN_HUMAN Hemogen - Homo sapiens (Human)
>Q9LUH8|HFA6B_ARATH Heat stress transcription factor A-6b - Arabidopsis thaliana (Mouse-ear cress)
>Q90850|HIC1_CHICK Hypermethylated in cancer 1 protein - Gallus gallus (Chicken)
>O59836|HIM1_SCHPO Hsk1-interacting molecule 1 - Schizosaccharomyces pombe (Fission yeast)
>P32479|HIR1_YEAST Protein HIR1 - Saccharomyces cerevisiae (Baker's yeast)
>Q9BW71|HIRP3_HUMAN HIRA-interacting protein 3 - Homo sapiens (Human)
>Q10184|HIS4_SCHPO 1-(5-phosphoribosyl)-5-[(5-phosphoribosylamino)methylideneamino] imidazole-4-carboxamide isomerase - Schizosaccharomyces pombe (Fis
>O94303|HIS5_SCHPO Imidazole glycerol phosphate synthase hisHF - Schizosaccharomyces pombe (Fission yeast)
>P34555|HLH4_CAEEL Helix-loop-helix protein 4 - Caenorhabditis elegans
>P41935|HM10_CAEEL Homeobox protein ceh-10 - Caenorhabditis elegans
>Q22909|HM30_CAEEL Homeobox protein ceh-30 - Caenorhabditis elegans
>Q04896|HME1A_DANRE Homeobox protein engrailed-1a - Danio rerio (Zebrafish) (Brachydanio rerio)
>P40621|HMGL_WHEAT HMG1/2-like protein - Triticum aestivum (Wheat)
>P22449|HNF4A_RAT Hepatocyte nuclear factor 4-alpha - Rattus norvegicus (Rat)
>Q04178|HPRT_YEAST Hypoxanthine-guanine phosphoribosyltransferase - Saccharomyces cerevisiae (Baker's yeast)
>O14139|HRP3_SCHPO Chromodomain helicase hrp3 - Schizosaccharomyces pombe (Fission yeast)
>Q00613|HSF1_HUMAN Heat shock factor protein 1 - Homo sapiens (Human)
>Q96JZ2|HSH2D_HUMAN Hematopoietic SH2 domain-containing protein - Homo sapiens (Human)
>P83211|HSP1_MURBR Sperm protamine P1 precursor - Murex brandaris (Purple dye murex)
>O46258|HUNB_DROSO Protein hunchback - Drosophila soonae (Fruit fly)
>Q1KL12|HXA3A_FUGRU Homeobox protein Hox-A3a - Fugu rubripes (Japanese pufferfish) (Takifugu rubripes)
>Q9DDU0|HXABA_DANRE Homeobox protein Hox-A11a - Danio rerio (Zebrafish) (Brachydanio rerio)
>Q9UKT9|IKZF3_HUMAN Zinc finger protein Aiolos - Homo sapiens (Human)
>P01326|INS2_MOUSE Insulin-2 precursor [Contains: Insulin-2 B chain; Insulin-2 A chain] - Mus musculus (Mouse)
>Q5ZIH0|INT11_CHICK Integrator complex subunit 11 - Gallus gallus (Chicken)
>Q5RE70|INT3_PONPY Integrator complex subunit 3 - Pongo pygmaeus (Orangutan)
>Q5PXE9|IPPK_RAT Inositol-pentakisphosphate 2-kinase - Rattus norvegicus (Rat)
>Q15306|IRF4_HUMAN Interferon regulatory factor 4 - Homo sapiens (Human)
>Q6BU51|ISY1_DEBHA Pre-mRNA-splicing factor ISY1 - Debaryomyces hansenii (Yeast) (Torulaspora hansenii)
>Q60976|JERKY_MOUSE Jerky protein - Mus musculus (Mouse)
>O65155|KELP_ARATH RNA polymerase II transcriptional coactivator KELP - Arabidopsis thaliana (Mouse-ear cress)
>Q9UIH9|KLF15_HUMAN Krueppel-like factor 15 - Homo sapiens (Human)
>Q9W7E8|KOZA_XENLA Homeobox protein koza - Xenopus laevis (African clawed frog)
>Q9Y664|KPTN_HUMAN Kaptin - Homo sapiens (Human)
>P38691|KSP1_YEAST Serine/threonine-protein kinase KSP1 - Saccharomyces cerevisiae (Baker's yeast)
>P42166|LAP2A_HUMAN Lamina-associated polypeptide 2 isoform alpha - Homo sapiens (Human)
>P84551|LBXCO_RAT Ladybird homeobox corepressor 1 - Rattus norvegicus (Rat)
>Q8BUV6|LSM11_MOUSE U7 snRNA-associated Sm-like protein LSm11 - Mus musculus (Mouse)
>P40070|LSM4_YEAST U6 snRNA-associated Sm-like protein LSm4 - Saccharomyces cerevisiae (Baker's yeast)
>Q08288|LYAR_MOUSE Cell growth-regulating nucleolar protein - Mus musculus (Mouse)
>Q2QW53|MAD13_ORYSJ MADS-box transcription factor 13 - Oryza sativa subsp. japonica (Rice)
>Q9P6J3|MALT_SCHPO Alpha-glucosidase - Schizosaccharomyces pombe (Fission yeast)
>Q9HG12|MATA1_KLULA Mating-type protein A1 - Kluyveromyces lactis (Yeast) (Candida sphaerica)
>O74880|MCES_SCHPO mRNA cap guanine-N7 methyltransferase - Schizosaccharomyces pombe (Fission yeast)
>Q71F56|MD13L_HUMAN Mediator of RNA polymerase II transcription subunit 13-like - Homo sapiens (Human)
>Q9HED8|MED6_NEUCR Mediator of RNA polymerase II transcription subunit 6 - Neurospora crassa
>Q6CP69|MED7_KLULA Mediator of RNA polymerase II transcription subunit 7 - Kluyveromyces lactis (Yeast) (Candida sphaerica)
>O13606|MEI4_SCHPO Meiosis-specific transcription factor mei4 - Schizosaccharomyces pombe (Fission yeast)
>P41005|MES1_SCHPO Protein mes1 - Schizosaccharomyces pombe (Fission yeast)
>P49028|MGN_DROME Protein mago nashi - Drosophila melanogaster (Fruit fly)
>O94643|MIS17_SCHPO Kinetochore protein mis17 - Schizosaccharomyces pombe (Fission yeast)
>Q9BYG8|MLZE_HUMAN Melanoma-derived leucine zipper-containing extranuclear factor - Homo sapiens (Human)
>P50534|MSL2_DROME Protein male-specific lethal-2 - Drosophila melanogaster (Fruit fly)
>O02786|MSX1_BOVIN Homeobox protein MSX-1 - Bos taurus (Bovine)
>Q07243|MTF1_MOUSE Metal regulatory transcription factor 1 - Mus musculus (Mouse)
>P43641|MTMU_MYCSP Modification methylase MunI - Mycoplasma sp.
>Q9UU84|MU170_SCHPO Meiotically up-regulated gene 170 protein - Schizosaccharomyces pombe (Fission yeast)
>P20025|MYB38_MAIZE Myb-related protein Zm38 - Zea mays (Maize)
>Q8WYB5|MYST4_HUMAN Histone acetyltransferase MYST4 - Homo sapiens (Human)
>Q84WP6|NAC43_ARATH NAC domain-containing protein 43 - Arabidopsis thaliana (Mouse-ear cress)
>Q96P20|NALP3_HUMAN NACHT, LRR and PYD domains-containing protein 3 - Homo sapiens (Human)
>Q3UZ18|NARG2_MOUSE NMDA receptor-regulated protein 2 - Mus musculus (Mouse)
>Q6I7C0|NCAP_INCAA Nucleoprotein - Influenza C virus (strain C/Ann Arbor/1/1950)
>P40096|NCB1_YEAST Negative cofactor 2 complex subunit alpha - Saccharomyces cerevisiae (Baker's yeast)
>O13961|NDC1_SCHPO Nuclear envelope protein ndc1 - Schizosaccharomyces pombe (Fission yeast)
>Q9Y6K9|NEMO_HUMAN NF-kappa-B essential modulator - Homo sapiens (Human)
>Q5EAD3|NFE2_BOVIN Transcription factor NF-E2 45 kDa subunit - Bos taurus (Bovine)
>O01929|NH153_CAEEL Nuclear hormone receptor family member nhr-153 - Caenorhabditis elegans
>O45436|NHR4_CAEEL Nuclear hormone receptor family member nhr-4 - Caenorhabditis elegans
>Q23489|NHR9_CAEEL Nuclear hormone receptor family member nhr-9 - Caenorhabditis elegans
>P11837|NIMA_EMENI G2-specific protein kinase nimA - Emericella nidulans (Aspergillus nidulans)
>Q91WE2|NIP30_MOUSE NEFA-interacting nuclear protein NIP30 - Mus musculus (Mouse)
>Q8N5F7|NKAP_HUMAN NF-kappa-B-activating protein - Homo sapiens (Human)
>O60393|NOBOX_HUMAN Homeobox protein NOBOX - Homo sapiens (Human)
>Q06512|NOC4_YEAST Nucleolar complex protein 4 - Saccharomyces cerevisiae (Baker's yeast)
>Q9U6A9|NOG1_TRYBB Nucleolar GTP-binding protein 1 - Trypanosoma brucei brucei
>Q6XIP0|NOLA2_DROYA H/ACA ribonucleoprotein complex subunit 2-like protein - Drosophila yakuba (Fruit fly)
>O13741|NOP12_SCHPO Nucleolar protein 12 - Schizosaccharomyces pombe (Fission yeast)
>P25655|NOT1_YEAST General negative regulator of transcription subunit 1 - Saccharomyces cerevisiae (Baker's yeast)
>P55209|NP1L1_HUMAN Nucleosome assembly protein 1-like 1 - Homo sapiens (Human)
>Q99743|NPAS2_HUMAN Neuronal PAS domain-containing protein 2 - Homo sapiens (Human)
>P51179|NR4A3_RAT Nuclear receptor subfamily 4 group A member 3 - Rattus norvegicus (Rat)
>Q02629|NU100_YEAST Nucleoporin NUP100/NSP100 - Saccharomyces cerevisiae (Baker's yeast)
>P78847|NU186_SCHPO Nucleoporin nup186 - Schizosaccharomyces pombe (Fission yeast)
>P80303|NUCB2_HUMAN Nucleobindin-2 precursor - Homo sapiens (Human)
>Q9XVS8|NXF2_CAEEL Nuclear RNA export factor 2 - Caenorhabditis elegans
>Q58DC8|ORC1_BOVIN Origin recognition complex subunit 1 - Bos taurus (Bovine)
>Q24169|ORC5_DROME Origin recognition complex subunit 5 - Drosophila melanogaster (Fruit fly)
>Q5XKR4|OTP_HUMAN Homeobox protein orthopedia - Homo sapiens (Human)
>P43558|OTU1_YEAST Ubiquitin thioesterase OTU1 - Saccharomyces cerevisiae (Baker's yeast)
>Q9Z183|PADI4_MOUSE Protein-arginine deiminase type-4 - Mus musculus (Mouse)
>Q9GZY1|PBOV1_HUMAN Prostate and breast cancer overexpressed gene 1 protein - Homo sapiens (Human)
>P40426|PBX3_HUMAN Pre-B-cell leukemia transcription factor 3 - Homo sapiens (Human)
>P12383|PDR1_YEAST Transcription factor PDR1 - Saccharomyces cerevisiae (Baker's yeast)
>P52553|PFD6_YEAST Prefoldin subunit 6 - Saccharomyces cerevisiae (Baker's yeast)
>Q99623|PHB2_HUMAN Prohibitin-2 - Homo sapiens (Human)
>Q96QT6|PHF12_HUMAN PHD finger protein 12 - Homo sapiens (Human)
>Q1MTN3|PIC1_SCHPO Inner centromere protein-related protein pic1 - Schizosaccharomyces pombe (Fission yeast)
>Q8W2F3|PIF4_ARATH Phytochrome-interacting factor 4 - Arabidopsis thaliana (Mouse-ear cress)
>P34331|PLK1_CAEEL Serine/threonine-protein kinase plk-1 - Caenorhabditis elegans
>Q04383|PLM2_YEAST Transcription factor PLM2 - Saccharomyces cerevisiae (Baker's yeast)
>Q8NA58|PNDC1_HUMAN Poly(A)-specific ribonuclease PARN-like domain-containing protein 1 precursor - Homo sapiens (Human)
>P51023|PNT2_DROME ETS-like protein pointed, isoform P2 - Drosophila melanogaster (Fruit fly)
>P31360|PO3F2_MOUSE POU domain, class 3, transcription factor 2 - Mus musculus (Mouse)
>Q9P215|POGK_HUMAN Pogo transposable element with KRAB domain - Homo sapiens (Human)
>P23757|POXM_DROME Paired box pox-meso protein - Drosophila melanogaster (Fruit fly)
>Q9XTA2|PPCE_BOVIN Prolyl endopeptidase - Bos taurus (Bovine)
>Q9D787|PPIL2_MOUSE Peptidyl-prolyl cis-trans isomerase-like 2 - Mus musculus (Mouse)
>O60828|PQBP1_HUMAN Polyglutamine-binding protein 1 - Homo sapiens (Human)
>Q9WUQ2|PREB_MOUSE Prolactin regulatory element-binding protein - Mus musculus (Mouse)
>P48786|PRH_PETCR Pathogenesis-related homeodomain protein - Petroselinum crispum (Parsley) (Petroselinum hortense)
>Q922U1|PRPF3_MOUSE U4/U6 small nuclear ribonucleoprotein Prp3 - Mus musculus (Mouse)
>Q12310|PRR2_YEAST Serine/threonine-protein kinase PRR2 - Saccharomyces cerevisiae (Baker's yeast)
>Q9CZ15|PSF1_MOUSE DNA replication complex GINS protein PSF1 - Mus musculus (Mouse)
>Q8TX03|PSMR_METKA Proteasome-activating nucleotidase - Methanopyrus kandleri
>P29461|PTP2_YEAST Tyrosine-protein phosphatase 2 - Saccharomyces cerevisiae (Baker's yeast)
>P53167|PUS2_YEAST tRNA pseudouridine synthase 2 - Saccharomyces cerevisiae (Baker's yeast)
>P79064|RAD31_SCHPO DNA damage tolerance protein rad31 - Schizosaccharomyces pombe (Fission yeast)
>Q96S59|RANB9_HUMAN Ran-binding protein 9 - Homo sapiens (Human)
>Q02833|RASF7_HUMAN Ras association domain-containing protein 7 - Homo sapiens (Human)
>Q00312|RBF1_CANAL Transcription factor RBF1 - Candida albicans (Yeast)
>Q8VH51|RBM39_MOUSE RNA-binding protein 39 - Mus musculus (Mouse)
>P21827|RCC1_YEAST Regulator of chromosome condensation - Saccharomyces cerevisiae (Baker's yeast)
>O13862|RDP1_SCHPO Transcriptional activator protein rdp1 - Schizosaccharomyces pombe (Fission yeast)
>Q04864|REL_HUMAN C-Rel proto-oncogene protein - Homo sapiens (Human)
>Q13127|REST_HUMAN RE1-silencing transcription factor - Homo sapiens (Human)
>P20919|REV_EIAVY Protein Rev - Equine infectious anemia virus (strain Wyoming) (EIAV)
>P53331|REXO1_YEAST RNA exonuclease 1 - Saccharomyces cerevisiae (Baker's yeast)
>P15927|RFA2_HUMAN Replication protein A 32 kDa subunit - Homo sapiens (Human)
>Q8HWS3|RFXD1_HUMAN Regulatory factor X domain-containing protein 1 - Homo sapiens (Human)
>Q9C551|RH5_ARATH DEAD-box ATP-dependent RNA helicase 5 - Arabidopsis thaliana (Mouse-ear cress)
>Q2WG80|RIPP1_DANRE Protein ripply1 - Danio rerio (Zebrafish) (Brachydanio rerio)
>O94238|RL14_SCHPO 60S ribosomal protein L14 - Schizosaccharomyces pombe (Fission yeast)
>Q03195|RLI1_YEAST Translation initiation factor RLI1 - Saccharomyces cerevisiae (Baker's yeast)
>Q5AM44|RNA14_CANAL mRNA 3'-end-processing protein RNA14 - Candida albicans (Yeast)
>Q9D7M8|RPB4_MOUSE DNA-directed RNA polymerase II subunit RPB4 - Mus musculus (Mouse)
>O14105|RPE_SCHPO Ribulose-phosphate 3-epimerase - Schizosaccharomyces pombe (Fission yeast)
>Q02773|RPM2_YEAST Ribonuclease P protein component, mitochondrial precursor - Saccharomyces cerevisiae (Baker's yeast)
>Q9MUS6|RPOC1_MESVI DNA-directed RNA polymerase subunit beta' - Mesostigma viride
>P78345|RPP38_HUMAN Ribonuclease P protein subunit p38 - Homo sapiens (Human)
>P36070|RRN3_YEAST RNA polymerase I-specific transcription initiation factor RRN3 - Saccharomyces cerevisiae (Baker's yeast)
>Q9W261|RTF1_DROME RNA polymerase-associated protein Rtf1 - Drosophila melanogaster (Fruit fly)
>P09406|RU17_XENLA U1 small nuclear ribonucleoprotein 70 kDa - Xenopus laevis (African clawed frog)
>P39770|SALM_DROME Homeotic protein spalt-major - Drosophila melanogaster (Fruit fly)
>Q12765|SCRN1_HUMAN Secernin-1 - Homo sapiens (Human)
>Q02825|SEN54_YEAST tRNA-splicing endonuclease subunit SEN54 - Saccharomyces cerevisiae (Baker's yeast)
>Q18221|SET2_CAEEL Protein set-2 - Caenorhabditis elegans
>Q5AZY3|SET9_EMENI Histone-lysine N-methyltransferase set9 - Emericella nidulans (Aspergillus nidulans)
>Q8TBK2|SETD6_HUMAN SET domain-containing protein 6 - Homo sapiens (Human)
>Q9D554|SF3A3_MOUSE Splicing factor 3A subunit 3 - Mus musculus (Mouse)
>Q9D0B0|SFRS9_MOUSE Splicing factor, arginine/serine-rich 9 - Mus musculus (Mouse)
>Q9P7A0|SGO1_SCHPO Shugoshin-1 - Schizosaccharomyces pombe (Fission yeast)
>Q03656|SKY1_YEAST Serine/threonine-protein kinase SKY1 - Saccharomyces cerevisiae (Baker's yeast)
>Q6CE80|SLD5_YARLI DNA replication complex GINS protein SLD5 - Yarrowia lipolytica (Candida lipolytica)
>Q5KND3|SLT11_CRYNE Pre-mRNA-splicing factor SLT11 - Cryptococcus neoformans (Filobasidiella neoformans)
>Q6BMK7|SLU7_DEBHA Pre-mRNA-splicing factor SLU7 - Debaryomyces hansenii (Yeast) (Torulaspora hansenii)
>Q6STE5|SMRD3_HUMAN SWI/SNF-related matrix-associated actin-dependent regulator of chromatin subfamily D member 3 - Homo sapiens (Human)
>Q96H20|SNF8_HUMAN Vacuolar-sorting protein SNF8 - Homo sapiens (Human)
>Q62189|SNRPA_MOUSE U1 small nuclear ribonucleoprotein A - Mus musculus (Mouse)
>Q12368|SNU23_YEAST 23 kDa U4/U6.U5 small nuclear ribonucleoprotein component - Saccharomyces cerevisiae (Baker's yeast)
>O74340|SOF1_SCHPO Protein sof1 - Schizosaccharomyces pombe (Fission yeast)
>Q6IUP1|SOLH1_MOUSE Spermatogenesis- and oogenesis-specific basic helix-loop-helix-containing protein 1 - Mus musculus (Mouse)
>P26675|SOS_DROME Protein son of sevenless - Drosophila melanogaster (Fruit fly)
>P54231|SOX2_SHEEP Transcription factor SOX-2 - Ovis aries (Sheep)
>Q503N2|SPC24_DANRE Kinetochore protein Spc24 - Danio rerio (Zebrafish) (Brachydanio rerio)
>P10080|SSBP1_YEAST Single-stranded nucleic acid-binding protein - Saccharomyces cerevisiae (Baker's yeast)
>Q9P7S3|SSR3_SCHPO SWI/SNF complex subunit ssr3 - Schizosaccharomyces pombe (Fission yeast)
>Q03497|STE20_YEAST Serine/threonine-protein kinase STE20 - Saccharomyces cerevisiae (Baker's yeast)
>P92189|STIL_DROME Protein stand still - Drosophila melanogaster (Fruit fly)
>Q7T0B0|STK40_XENLA Serine/threonine-protein kinase 40 - Xenopus laevis (African clawed frog)
>O97965|STP3_SHEEP Spermatid nuclear transition protein 3 - Ovis aries (Sheep)
>Q55WM6|STU1_CRYNE Protein STU1 - Cryptococcus neoformans (Filobasidiella neoformans)
>O94530|SUA5_SCHPO Protein sua5 - Schizosaccharomyces pombe (Fission yeast)
>Q00737|SUDA_EMENI Chromosome segregation protein sudA - Emericella nidulans (Aspergillus nidulans)
>O43078|SUR2_SCHPO Protein sur2 - Schizosaccharomyces pombe (Fission yeast)
>O60137|SWD2_SCHPO Set1 complex component swd2 - Schizosaccharomyces pombe (Fission yeast)
>O94416|T2FA_SCHPO Transcription initiation factor IIF subunit alpha - Schizosaccharomyces pombe (Fission yeast)
>O75410|TACC1_HUMAN Transforming acidic coiled-coil-containing protein 1 - Homo sapiens (Human)
>P49905|TAF12_DROME Transcription initiation factor TFIID subunit 12 - Drosophila melanogaster (Fruit fly)
>O14261|TAF1_SCHPO Taz1-interacting factor 1 - Schizosaccharomyces pombe (Fission yeast)
>Q63801|TAF6_RAT Transcription initiation factor TFIID subunit 6 - Rattus norvegicus (Rat)
>Q16594|TAF9_HUMAN Transcription initiation factor TFIID subunit 9 - Homo sapiens (Human)
>P19564|TAT_BIV29 Protein Tat - Bovine immunodeficiency virus (strain R29) (BIV) (Bovine immunodeficiency-like virus)
>Q60949|TBCD1_MOUSE TBC1 domain family member 1 - Mus musculus (Mouse)
>P32085|TBP_CAEEL TATA-box-binding protein - Caenorhabditis elegans
>Q8ZVR0|TBP_PYRAE TATA-box-binding protein - Pyrobaculum aerophilum
>Q9CZY2|TCAL8_MOUSE Transcription elongation factor A protein-like 8 - Mus musculus (Mouse)
>Q9BQ70|TCF25_HUMAN Transcription factor 25 - Homo sapiens (Human)
>Q13428|TCOF_HUMAN Treacle protein - Homo sapiens (Human)
>Q96S53|TESK2_HUMAN Dual specificity testis-specific protein kinase 2 - Homo sapiens (Human)
>Q9UKN8|TF3C4_HUMAN General transcription factor 3C polypeptide 4 - Homo sapiens (Human)
>P33339|TFC4_YEAST Transcription factor tau 131 kDa subunit - Saccharomyces cerevisiae (Baker's yeast)
>Q14188|TFDP2_HUMAN Transcription factor Dp-2 - Homo sapiens (Human)
>P04143|THRSP_RAT Thyroid hormone-inducible hepatic protein - Rattus norvegicus (Rat)
>Q90679|THYN1_CHICK Thymocyte nuclear protein 1 - Gallus gallus (Chicken)
>Q64127|TIF1A_MOUSE Transcription intermediary factor 1-alpha - Mus musculus (Mouse)
>Q6NT04|TIGD7_HUMAN Tigger transposable element-derived protein 7 - Homo sapiens (Human)
>Q4R8W3|TNAP3_MACFA Tumor necrosis factor, alpha-induced protein 3 - Macaca fascicularis (Crab eating macaque) (Cynomolgus monkey)
>Q59H18|TNI3K_HUMAN Serine/threonine-protein kinase TNNI3K - Homo sapiens (Human)
>P41001|TOP2_PLAFK DNA topoisomerase 2 - Plasmodium falciparum (isolate K1 / Thailand)
>Q91836|TRBP_XENLA Double-stranded RNA-binding protein A - Xenopus laevis (African clawed frog)
>Q8C006|TRI35_MOUSE Tripartite motif-containing protein 35 - Mus musculus (Mouse)
>Q59Q39|TRM10_CANAL tRNA - Candida albicans (Yeast)
>Q03774|TRM82_YEAST tRNA - Saccharomyces cerevisiae (Baker's yeast)
>P07285|TRPD_YEAST Anthranilate phosphoribosyltransferase - Saccharomyces cerevisiae (Baker's yeast)
>Q5R5G8|TSYL1_PONPY Testis-specific Y-encoded-like protein 1 - Pongo pygmaeus (Orangutan)
>Q8MIH8|TWST1_CEBCA Twist-related protein 1 - Cebus capucinus (White-faced sapajou)
>P52490|UBC13_YEAST Ubiquitin-conjugating enzyme E2 13 - Saccharomyces cerevisiae (Baker's yeast)
>P39538|UBP12_YEAST Ubiquitin carboxyl-terminal hydrolase 12 - Saccharomyces cerevisiae (Baker's yeast)
>Q8IWV8|UBR2_HUMAN E3 ubiquitin-protein ligase UBR2 - Homo sapiens (Human)
>Q23064|UNC83_CAEEL Nuclear migration protein unc-83 - Caenorhabditis elegans
>O60179|UTP10_SCHPO U3 small nucleolar RNA-associated protein 10 - Schizosaccharomyces pombe (Fission yeast)
>Q02931|UTP17_YEAST NET1-associated nuclear protein 1 - Saccharomyces cerevisiae (Baker's yeast)
>O42392|VDR_CHICK Vitamin D3 receptor - Gallus gallus (Chicken)
>P36729|VE1_HPV49 Replication protein E1 - Human papillomavirus type 49
>P36799|VE6_HPV03 Protein E6 - Human papillomavirus type 3
>P11265|VPR_SIVML Protein Vpr - Simian immunodeficiency virus (isolate K78) (SIV-mac) (Simian immunodeficiency virus rhesus monkey)
>Q61048|WBP4_MOUSE WW domain-binding protein 4 - Mus musculus (Mouse)
>P61480|WDR12_RAT WD repeat-containing protein 12 - Rattus norvegicus (Rat)
>P33886|WIS1_SCHPO Protein kinase wis1 - Schizosaccharomyces pombe (Fission yeast)
>Q6X7J3|WOX11_ARATH WUSCHEL-related homeobox 11 - Arabidopsis thaliana (Mouse-ear cress)
>Q9SHB5|WRK55_ARATH WRKY transcription factor 55 - Arabidopsis thaliana (Mouse-ear cress)
>Q14191|WRN_HUMAN Werner syndrome ATP-dependent helicase - Homo sapiens (Human)
>Q9TVM2|XPO1_DROME Exportin-1 - Drosophila melanogaster (Fruit fly)
>Q6BNU7|XRN2_DEBHA 5'-3' exoribonuclease 2 - Debaryomyces hansenii (Yeast) (Torulaspora hansenii)
>P57373|Y286_BUCAI UPF0063 protein BU286 - Buchnera aphidicola subsp. Acyrthosiphon pisum (Acyrthosiphon pisum symbiotic bacterium)
>Q9FMT4|Y5417_ARATH Uncharacterized protein At5g14170 - Arabidopsis thaliana (Mouse-ear cress)
>Q09797|YAA3_SCHPO Uncharacterized protein C22G7.03 - Schizosaccharomyces pombe (Fission yeast)
>Q10060|YAM5_SCHPO Uncharacterized protein C1F5.05c - Schizosaccharomyces pombe (Fission yeast)
>Q10135|YAR2_SCHPO Uncharacterized DNA-binding protein C23E2.02 - Schizosaccharomyces pombe (Fission yeast)
>O94306|YCGJ_SCHPO Uncharacterized protein C16C4.19 - Schizosaccharomyces pombe (Fission yeast)
>Q9Y7V1|YCHC_SCHPO Uncharacterized protein C645.12c - Schizosaccharomyces pombe (Fission yeast)
>Q10275|YD3B_SCHPO Uncharacterized protein C13G7.11 - Schizosaccharomyces pombe (Fission yeast)
>Q92361|YDHG_SCHPO Uncharacterized protein C6G9.16c - Schizosaccharomyces pombe (Fission yeast)
>P39961|YE14_YEAST Uncharacterized transcriptional regulatory protein YER184C - Saccharomyces cerevisiae (Baker's yeast)
>Q92363|YEJL_SCHPO Uncharacterized protein C31G5.21 - Schizosaccharomyces pombe (Fission yeast)
>P40022|YEM4_YEAST Uncharacterized protein YER034W - Saccharomyces cerevisiae (Baker's yeast)
>O14088|YER5_SCHPO Uncharacterized oxidoreductase C2F3.05c - Schizosaccharomyces pombe (Fission yeast)
>O14291|YF15_SCHPO Uncharacterized protein C9E9.05 - Schizosaccharomyces pombe (Fission yeast)
>Q9Y7K1|YGL4_SCHPO Uncharacterized protein C216.04c - Schizosaccharomyces pombe (Fission yeast)
>Q9P7W7|YGQ3_SCHPO Uncharacterized ARM-like repeat-containing protein C1703.03c - Schizosaccharomyces pombe (Fission yeast)
>O43018|YGV4_SCHPO Uncharacterized protein C354.04 - Schizosaccharomyces pombe (Fission yeast)
>Q9P6I6|YHG3_SCHPO Uncharacterized protein C1198.03c - Schizosaccharomyces pombe (Fission yeast)
>O94432|YHKF_SCHPO Uncharacterized RNA-binding protein C660.15 - Schizosaccharomyces pombe (Fission yeast)
>Q9USP9|YHP4_SCHPO Uncharacterized RNA-binding protein C902.04 - Schizosaccharomyces pombe (Fission yeast)
>Q9USL1|YJKA_SCHPO Uncharacterized WD repeat-containing protein C18B5.10c - Schizosaccharomyces pombe (Fission yeast)
>Q02209|YKZ1_YEAST Uncharacterized protein YKR011C - Saccharomyces cerevisiae (Baker's yeast)
>Q06152|YL271_YEAST Uncharacterized protein YLR271W - Saccharomyces cerevisiae (Baker's yeast)
>Q9P7H8|YLK1_SCHPO Uncharacterized protein C1782.01 - Schizosaccharomyces pombe (Fission yeast)
>Q9UT12|YLW2_SCHPO Uncharacterized protein P8A3.02c - Schizosaccharomyces pombe (Fission yeast)
>Q04371|YMR7_YEAST UPF0364 protein YMR027W - Saccharomyces cerevisiae (Baker's yeast)
>P53846|YN00_YEAST Uncharacterized protein YNL260C - Saccharomyces cerevisiae (Baker's yeast)
>Q9USS8|YNB2_SCHPO Uncharacterized protein C4.02c - Schizosaccharomyces pombe (Fission yeast)
>P53927|YNL0_YEAST Uncharacterized RNA-binding protein YNL110C - Saccharomyces cerevisiae (Baker's yeast)
>P53897|YNP7_YEAST Uncharacterized protein YNL157W - Saccharomyces cerevisiae (Baker's yeast)
>P53873|YNS7_YEAST Uncharacterized protein YNL187W - Saccharomyces cerevisiae (Baker's yeast)
>O15060|ZBT39_HUMAN Zinc finger and BTB domain-containing protein 39 - Homo sapiens (Human)
>O15535|ZN193_HUMAN Zinc finger protein 193 - Homo sapiens (Human)
>Q5R5U3|ZN271_PONPY Zinc finger protein 271 - Pongo pygmaeus (Orangutan)
>Q5VUA4|ZN318_HUMAN Zinc finger protein 318 - Homo sapiens (Human)
>Q9BYN7|ZN341_HUMAN Zinc finger protein 341 - Homo sapiens (Human)
>Q8TF39|ZN483_HUMAN Zinc finger protein 483 - Homo sapiens (Human)
>Q96K75|ZN514_HUMAN Zinc finger protein 514 - Homo sapiens (Human)
>Q96ND8|ZN583_HUMAN Zinc finger protein 583 - Homo sapiens (Human)
>Q49AA0|ZN642_HUMAN Zinc finger protein 642 - Homo sapiens (Human)
>Q96K58|ZN668_HUMAN Zinc finger protein 668 - Homo sapiens (Human)
>Q8BI73|ZN775_MOUSE Zinc finger protein 775 - Mus musculus (Mouse)
>P18762|ADRB2_MOUSE Beta-2 adrenergic receptor - Mus musculus (Mouse)
>Q9D9V2|AFAF_MOUSE Acrosome formation-associated factor precursor - Mus musculus (Mouse)
>P38242|ALG14_YEAST UDP-N-acetylglucosamine transferase subunit ALG14 - Saccharomyces cerevisiae (Baker's yeast)
>P55345|ANM2_HUMAN Protein arginine N-methyltransferase 2 - Homo sapiens (Human)
>Q7Z6R9|AP2D_HUMAN Transcription factor AP-2 delta - Homo sapiens (Human)
>P47927|AP2_ARATH Floral homeotic protein APETALA 2 - Arabidopsis thaliana (Mouse-ear cress)
>Q874R3|APC2_SCHPO Anaphase-promoting complex subunit 2 - Schizosaccharomyces pombe (Fission yeast)
>Q9ZTX9|ARFD_ARATH Auxin response factor 4 - Arabidopsis thaliana (Mouse-ear cress)
>Q9VW15|ASH1_DROME Histone-lysine N-methyltransferase ash1 - Drosophila melanogaster (Fruit fly)
>P78962|ATF21_SCHPO Transcription factor atf21 - Schizosaccharomyces pombe (Fission yeast)
>Q9HFR4|ATG2_PICPA Autophagy-related protein 2 - Pichia pastoris (Yeast)
>P54259|ATN1_HUMAN Atrophin-1 - Homo sapiens (Human)
>Q9UMQ3|BARX2_HUMAN Homeobox protein BarH-like 2 - Homo sapiens (Human)
>Q6C9G2|BFR2_YARLI Protein BFR2 - Yarrowia lipolytica (Candida lipolytica)
>P51559|BLI4_CAEEL Endoprotease bli-4 precursor - Caenorhabditis elegans
>Q9VQU9|BOWEL_DROME Protein bowel - Drosophila melanogaster (Fruit fly)
>Q5RB58|BUB3_PONPY Mitotic checkpoint protein BUB3 - Pongo pygmaeus (Orangutan)
>P42524|CCNB_DICDI G2/mitotic-specific cyclin-B - Dictyostelium discoideum (Slime mold)
>P30285|CDK4_MOUSE Cell division protein kinase 4 - Mus musculus (Mouse)
>Q7ZX42|CDK9B_XENLA Cell division protein kinase 9-B - Xenopus laevis (African clawed frog)
>Q5XGL1|CENPK_XENLA Centromere protein K - Xenopus laevis (African clawed frog)
>P38907|CHL4_YEAST Central kinetochore subunit CHL4 - Saccharomyces cerevisiae (Baker's yeast)
>Q32PJ6|CIAO1_BOVIN Protein CIAO1 - Bos taurus (Bovine)
>Q9UTN3|CID14_SCHPO Poly(A) RNA polymerase cid14 - Schizosaccharomyces pombe (Fission yeast)
>Q9H0W9|CK054_HUMAN Ester hydrolase C11orf54 - Homo sapiens (Human)
>O19137|CPSF4_BOVIN Cleavage and polyadenylation specificity factor subunit 4 - Bos taurus (Bovine)
>Q5UEM8|CR3L4_MACFA cAMP-responsive element-binding protein 3-like protein 4 - Macaca fascicularis (Crab eating macaque) (Cynomolgus monkey)
>Q8L925|CRC_ARATH Protein CRABS CLAW - Arabidopsis thaliana (Mouse-ear cress)
>O95232|CROP_HUMAN Cisplatin resistance-associated overexpressed protein - Homo sapiens (Human)
>P08182|CSK2B_DROME Casein kinase II subunit beta - Drosophila melanogaster (Fruit fly)
>P40512|CSN11_YEAST Cop9 signalosome complex subunit 11 - Saccharomyces cerevisiae (Baker's yeast)
>Q12468|CSN5_YEAST COP9 signalosome complex subunit 5 - Saccharomyces cerevisiae (Baker's yeast)
>Q9H112|CST11_HUMAN Cystatin-11 precursor - Homo sapiens (Human)
>Q9BL02|CUT_CAEEL Homeobox protein cut-like ceh-44 - Caenorhabditis elegans
>Q6BNE1|CWC25_DEBHA Pre-mRNA-splicing factor CWC25 - Debaryomyces hansenii (Yeast) (Torulaspora hansenii)
>P0C1J2|CWC27_RHIOR Peptidyl-prolyl isomerase cwc27 - Rhizopus oryzae (Rhizopus delemar)
>Q84Y18|CXIP4_ARATH CAX-interacting protein 4 - Arabidopsis thaliana (Mouse-ear cress)
>P53267|DAM1_YEAST DASH complex subunit DAM1 - Saccharomyces cerevisiae (Baker's yeast)
>Q6BKH3|DBP7_DEBHA ATP-dependent RNA helicase DBP7 - Debaryomyces hansenii (Yeast) (Torulaspora hansenii)
>Q94K01|DBR1_ARATH Lariat debranching enzyme - Arabidopsis thaliana (Mouse-ear cress)
>P41894|DEI_DROME Helix-loop-helix protein delilah - Drosophila melanogaster (Fruit fly)
>Q09933|DIS1_SCHPO Phosphoprotein p93 - Schizosaccharomyces pombe (Fission yeast)
>O88509|DNM3B_MOUSE DNA - Mus musculus (Mouse)
>P68349|DOF12_ARATH Dof zinc finger protein DOF1.2 - Arabidopsis thaliana (Mouse-ear cress)
>Q8LDR0|DOF54_ARATH Dof zinc finger protein DOF5.4 - Arabidopsis thaliana (Mouse-ear cress)
>Q4P8G2|DPH3_USTMA Diphthamide biosynthesis protein 3 - Ustilago maydis (Smut fungus)
>O74898|DPH5_SCHPO Diphthine synthase - Schizosaccharomyces pombe (Fission yeast)
>Q9YUS2|DPOL_TUHV2 DNA polymerase - Tupaiid herpesvirus (strain 2) (TuHV-2) (Herpesvirus tupaia (strain 2))
>Q7L190|DPPA4_HUMAN Developmental pluripotency-associated protein 4 - Homo sapiens (Human)
>P61827|DRE2G_ARATH Dehydration-responsive element-binding protein 2G - Arabidopsis thaliana (Mouse-ear cress)
>P53720|DUS2_YEAST tRNA-dihydrouridine synthase 2 - Saccharomyces cerevisiae (Baker's yeast)
>Q99956|DUS9_HUMAN Dual specificity protein phosphatase 9 - Homo sapiens (Human)
>P50239|E75_GALME Ecdysone-inducible protein E75 - Galleria mellonella (Wax moth)
>Q9CAD0|EGL1_ARATH Transcription factor EGL1 - Arabidopsis thaliana (Mouse-ear cress)
>Q6X7S9|EID2_MOUSE EP300-interacting inhibitor of differentiation 2 - Mus musculus (Mouse)
>O82804|ELF3_ARATH Protein EARLY FLOWERING 3 - Arabidopsis thaliana (Mouse-ear cress)
>Q8CB77|ELOA1_MOUSE Transcription elongation factor B polypeptide 3 - Mus musculus (Mouse)
>Q10655|ELT2_CAEEL Transcription factor elt-2 - Caenorhabditis elegans
>Q8LBQ7|ERF34_ARATH Ethylene-responsive transcription factor ERF034 - Arabidopsis thaliana (Mouse-ear cress)
>Q9FE67|ERF80_ARATH Ethylene-responsive transcription factor 9 - Arabidopsis thaliana (Mouse-ear cress)
>Q9SAD4|ESR1_ARATH Ethylene-responsive transcription factor ENHANCER OF SHOOT REGENERATION 1 - Arabidopsis thaliana (Mouse-ear cress)
>Q10339|EXO70_SCHPO Exocyst complex component exo70 - Schizosaccharomyces pombe (Fission yeast)
>P42124|EZ_DROME Polycomb protein E(z) - Drosophila melanogaster (Fruit fly)
>Q5BAJ7|FIP1_EMENI Pre-mRNA polyadenylation factor fip1 - Emericella nidulans (Aspergillus nidulans)
>A0B6X7|FLPA_METTP Fibrillarin-like rRNA/tRNA 2'-O-methyltransferase - Methanosaeta thermophila (strain DSM 6194 / PT) (Methanothrix thermophila (stra
>Q5VYV0|FOXB2_HUMAN Forkhead box protein B2 - Homo sapiens (Human)
>Q13461|FOXE3_HUMAN Forkhead box protein E3 - Homo sapiens (Human)
>Q66J77|FOXN2_XENLA Forkhead box protein N2 - Xenopus laevis (African clawed frog)
>Q66IG8|FXJ12_XENTR Forkhead box protein J1.2 - Xenopus tropicalis (Western clawed frog) (Silurana tropicalis)
>Q06546|GABPA_HUMAN GA-binding protein alpha chain - Homo sapiens (Human)
>P40209|GAT2_YEAST Protein GAT2 - Saccharomyces cerevisiae (Baker's yeast)
>Q6L545|GID1_ORYSJ Gibberellin receptor GID1 - Oryza sativa subsp. japonica (Rice)
>P13360|GLAS_DROME Protein glass - Drosophila melanogaster (Fruit fly)
>P08151|GLI1_HUMAN Zinc finger protein GLI1 - Homo sapiens (Human)
>Q9FT54|GTE6_ARATH Transcription factor GTE6 - Arabidopsis thaliana (Mouse-ear cress)
>Q07134|H1O_CHITH Histone H1, orphon - Chironomus thummi thummi (Midge)
>O75367|H2AY_HUMAN Core histone macro-H2A.1 - Homo sapiens (Human)
>O43593|HAIR_HUMAN Protein hairless - Homo sapiens (Human)
>Q8TF76|HASP_HUMAN Serine/threonine-protein kinase haspin - Homo sapiens (Human)
>Q8SR09|HD2_ENCCU Homeobox protein HD-2 - Encephalitozoon cuniculi
>Q06623|HDA3_YEAST HDA1 complex subunit 3 - Saccharomyces cerevisiae (Baker's yeast)
>Q23495|HEAT1_CAEEL Uncharacterized protein ZK430.1 - Caenorhabditis elegans
>Q02936|HH_DROME Protein hedgehog precursor [Contains: Protein hedgehog N-product - Drosophila melanogaster (Fruit fly)
>Q98SW2|HIF1A_ONCMY Hypoxia-inducible factor 1 alpha - Oncorhynchus mykiss (Rainbow trout) (Salmo gairdneri)
>Q5ZKF4|HM20A_CHICK High mobility group protein 20A - Gallus gallus (Chicken)
>Q23794|HMGA1_CHITE High mobility group protein I - Chironomus tentans (Midge)
>P40626|HMGB_TETTH High mobility group protein B - Tetrahymena thermophila
>Q9UK76|HN1_HUMAN Hematological and neurological expressed 1 protein - Homo sapiens (Human)
>P49775|HNT2_YEAST Hit family protein 2 - Saccharomyces cerevisiae (Baker's yeast)
>P50476|HOX3_XENLA Homeobox protein XHOX-3 - Xenopus laevis (African clawed frog)
>P41153|HSF8_SOLPE Heat shock factor protein HSF8 - Solanum peruvianum (Peruvian tomato) (Lycopersicon peruvianum)
>Q90423|HXB1B_DANRE Homeobox protein Hox-B1b - Danio rerio (Zebrafish) (Brachydanio rerio)
>Q08820|HXD1_XENLA Homeobox protein Hox-D1 - Xenopus laevis (African clawed frog)
>Q9XFM0|IAA28_ARATH Auxin-responsive protein IAA28 - Arabidopsis thaliana (Mouse-ear cress)
>P54106|ICLN_XENLA Methylosome subunit pICln - Xenopus laevis (African clawed frog)
>Q10132|IDI1_SCHPO Isopentenyl-diphosphate Delta-isomerase - Schizosaccharomyces pombe (Fission yeast)
>P32617|IES6_YEAST Ino eighty subunit 6 - Saccharomyces cerevisiae (Baker's yeast)
>O35368|IFI3_MOUSE Interferon-activable protein 203 - Mus musculus (Mouse)
>P32337|IMB3_YEAST Importin subunit beta-3 - Saccharomyces cerevisiae (Baker's yeast)
>P53352|INCE_CHICK Inner centromere protein - Gallus gallus (Chicken)
>Q91YE6|IPO9_MOUSE Importin-9 - Mus musculus (Mouse)
>O94953|JHD3B_HUMAN JmjC domain-containing histone demethylation protein 3B - Homo sapiens (Human)
>P18870|JUN_CHICK Transcription factor AP-1 - Gallus gallus (Chicken)
>P15454|KGUA_YEAST Guanylate kinase - Saccharomyces cerevisiae (Baker's yeast)
>Q94CL9|KRP7_ARATH Cyclin-dependent kinase inhibitor 7 - Arabidopsis thaliana (Mouse-ear cress)
>P23913|LBR_CHICK Lamin-B receptor - Gallus gallus (Chicken)
>Q9FUY2|LEUNG_ARATH Transcriptional corepressor LEUNIG - Arabidopsis thaliana (Mouse-ear cress)
>P36198|LHX2_RAT LIM/homeobox protein Lhx2 - Rattus norvegicus (Rat)
>Q10574|LIN32_CAEEL Protein lin-32 - Caenorhabditis elegans
>O74499|LSM7_SCHPO U6 snRNA-associated Sm-like protein LSm7 - Schizosaccharomyces pombe (Fission yeast)
>P37937|MAAZ3_SCHCO Mating-type protein A-alpha Z3 - Schizophyllum commune (Bracket fungus)
>Q6CMM2|MAD1_KLULA Spindle assembly checkpoint component MAD1 - Kluyveromyces lactis (Yeast) (Candida sphaerica)
>Q5KC99|MAK5_CRYNE ATP-dependent RNA helicase MAK5 - Cryptococcus neoformans (Filobasidiella neoformans)
>P51950|MAT1_MARGL CDK-activating kinase assembly factor MAT1 - Marthasterias glacialis (Spiny starfish)
>P36981|MATB_NEUCR Mating- type protein a-1 - Neurospora crassa
>P10841|MATPC_SCHPO Mating-type P-specific polypeptide Pc - Schizosaccharomyces pombe (Fission yeast)
>P56671|MAZ_MOUSE Myc-associated zinc finger protein - Mus musculus (Mouse)
>Q6DRL5|MBB1A_DANRE Myb-binding protein 1A-like protein - Danio rerio (Zebrafish) (Brachydanio rerio)
>Q6C783|MCE1_YARLI mRNA-capping enzyme subunit alpha - Yarrowia lipolytica (Candida lipolytica)
>Q9VNG0|MED27_DROME Mediator of RNA polymerase II transcription subunit 27 - Drosophila melanogaster (Fruit fly)
>Q2U9E7|MED6_ASPOR Mediator of RNA polymerase II transcription subunit 6 - Aspergillus oryzae
>Q4WMG1|MED7_ASPFU Mediator of RNA polymerase II transcription subunit 7 - Aspergillus fumigatus (Sartorya fumigata)
>Q9UBU8|MO4L1_HUMAN Mortality factor 4-like protein 1 - Homo sapiens (Human)
>P56422|MOAE_HELPY Molybdopterin-converting factor subunit 2 - Helicobacter pylori (Campylobacter pylori)
>Q9DAJ4|MORG1_MOUSE Mitogen-activated protein kinase organizer 1 - Mus musculus (Mouse)
>Q39026|MPK6_ARATH Mitogen-activated protein kinase 6 - Arabidopsis thaliana (Mouse-ear cress)
>Q8C3P7|MTA70_MOUSE N6-adenosine-methyltransferase 70 kDa subunit - Mus musculus (Mouse)
>Q08398|MTAL1_KLULA Mating-type protein ALPHA1 - Kluyveromyces lactis (Yeast) (Candida sphaerica)
>Q01795|MYF6_CHICK Myogenic factor 6 - Gallus gallus (Chicken)
>O75113|N4BP1_HUMAN NEDD4-binding protein 1 - Homo sapiens (Human)
>Q9C932|NAC19_ARATH NAC domain-containing protein 19 - Arabidopsis thaliana (Mouse-ear cress)
>P49321|NASP_HUMAN Nuclear autoantigenic sperm protein - Homo sapiens (Human)
>Q754W7|NCBP2_ASHGO Nuclear cap-binding protein subunit 2 - Ashbya gossypii (Yeast) (Eremothecium gossypii)
>Q91W39|NCOA5_MOUSE Nuclear receptor coactivator 5 - Mus musculus (Mouse)
>O64903|NDK2_ARATH Nucleoside diphosphate kinase II, chloroplast precursor - Arabidopsis thaliana (Mouse-ear cress)
>Q95ZE9|NELFE_DROVI Negative elongation factor E - Drosophila virilis (Fruit fly)
>O09130|NF2IP_MOUSE NFATC2-interacting protein - Mus musculus (Mouse)
>Q14934|NFAC4_HUMAN Nuclear factor of activated T-cells, cytoplasmic 4 - Homo sapiens (Human)
>Q9FMV5|NFYC4_ARATH Nuclear transcription factor Y subunit C-4 - Arabidopsis thaliana (Mouse-ear cress)
>Q09565|NHR20_CAEEL Nuclear hormone receptor family member nhr-20 - Caenorhabditis elegans
>Q9XVV3|NHR67_CAEEL Nuclear hormone receptor family member nhr-67 - Caenorhabditis elegans
>P19212|NIT2_NEUCR Nitrogen catabolic enzyme regulatory protein - Neurospora crassa
>O15226|NKRF_HUMAN NF-kappa-B-repressing factor - Homo sapiens (Human)
>Q7ZWE7|NOL12_DANRE Nucleolar protein 12 - Danio rerio (Zebrafish) (Brachydanio rerio)
>Q99207|NOP14_YEAST Nucleolar complex protein 14 - Saccharomyces cerevisiae (Baker's yeast)
>Q5R5C5|NOX4_PONPY NADPH oxidase 4 - Pongo pygmaeus (Orangutan)
>Q5RC37|NPM3_PONPY Nucleoplasmin-3 - Pongo pygmaeus (Orangutan)
>O94668|NSE5_SCHPO Non-structural maintenance of chromosome element 5 - Schizosaccharomyces pombe (Fission yeast)
>Q9W0T1|NU301_DROME Nucleosome-remodeling factor subunit NURF301 - Drosophila melanogaster (Fruit fly)
>Q8NFH4|NUP37_HUMAN Nucleoporin Nup37 - Homo sapiens (Human)
>Q24432|OMB_DROME Optomotor-blind protein - Drosophila melanogaster (Fruit fly)
>Q13416|ORC2_HUMAN Origin recognition complex subunit 2 - Homo sapiens (Human)
>Q8R554|OTU7A_MOUSE OTU domain-containing protein 7A - Mus musculus (Mouse)
>Q28FN6|OTX2_XENTR Homeobox protein OTX2 - Xenopus tropicalis (Western clawed frog) (Silurana tropicalis)
>P50580|PA2G4_MOUSE Proliferation-associated protein 2G4 - Mus musculus (Mouse)
>P04147|PABP_YEAST Polyadenylate-binding protein, cytoplasmic and nuclear - Saccharomyces cerevisiae (Baker's yeast)
>Q5XL24|PACC_ASPGI pH-response transcription factor pacC/RIM101 - Aspergillus giganteus
>Q2EMV9|PAR14_MOUSE Poly [ADP-ribose] polymerase 14 - Mus musculus (Mouse)
>Q7Z3E1|PARPT_HUMAN TCDD-inducible poly [ADP-ribose] polymerase - Homo sapiens (Human)
>O18381|PAX6_DROME Paired box protein Pax-6 - Drosophila melanogaster (Fruit fly)
>P15873|PCNA_YEAST Proliferating cell nuclear antigen - Saccharomyces cerevisiae (Baker's yeast)
>Q92351|PCP1_SCHPO Spindle pole body protein pcp1 - Schizosaccharomyces pombe (Fission yeast)
>P32896|PDC2_YEAST Protein PDC2 - Saccharomyces cerevisiae (Baker's yeast)
>O80805|PHE1_ARATH MADS-box transcription factor PHERES 1 - Arabidopsis thaliana (Mouse-ear cress)
>P50947|PHO23_YEAST Transcriptional regulatory protein PHO23 - Saccharomyces cerevisiae (Baker's yeast)
>O35690|PHX2B_MOUSE Paired mesoderm homeobox protein 2B - Mus musculus (Mouse)
>Q5EA99|PK1IP_BOVIN p21-activated protein kinase-interacting protein 1 - Bos taurus (Bovine)
>O60053|POF12_SCHPO F-box protein pof12 - Schizosaccharomyces pombe (Fission yeast)
>P39008|POP2_YEAST Protein POP2 - Saccharomyces cerevisiae (Baker's yeast)
>Q11004|PPID_SCHPO 40 kDa peptidyl-prolyl cis-trans isomerase - Schizosaccharomyces pombe (Fission yeast)
>Q9VPH2|PRI2_DROME DNA primase large subunit - Drosophila melanogaster (Fruit fly)
>Q5AC37|PRP45_CANAL Pre-mRNA-processing protein 45 - Candida albicans (Yeast)
>Q754U8|PRP5_ASHGO Pre-mRNA-processing ATP-dependent RNA helicase PRP5 - Ashbya gossypii (Yeast) (Eremothecium gossypii)
>Q7Z7K6|PRR6_HUMAN Proline-rich protein 6 - Homo sapiens (Human)
>Q09838|PRZ1_SCHPO Transcriptional regulator prz1 - Schizosaccharomyces pombe (Fission yeast)
>Q6FS76|PSF2_CANGA DNA replication complex GINS protein PSF2 - Candida glabrata (Yeast) (Torulopsis glabrata)
>P58073|PTHR_BOVIN Parathyroid hormone-related protein precursor - Bos taurus (Bovine)
>Q09094|REC15_SCHPO Meiotic recombination protein rec15 - Schizosaccharomyces pombe (Fission yeast)
>Q9H0H5|RGAP1_HUMAN Rac GTPase-activating protein 1 - Homo sapiens (Human)
>O14388|RL27A_SCHPO 60S ribosomal protein L27-A - Schizosaccharomyces pombe (Fission yeast)
>Q5BET6|ROK1_EMENI ATP-dependent RNA helicase rok1 - Emericella nidulans (Aspergillus nidulans)
>Q9P7P1|RPA14_SCHPO DNA-directed RNA polymerase I subunit RPA14 - Schizosaccharomyces pombe (Fission yeast)
>O14086|RPA49_SCHPO DNA-directed RNA polymerase I subunit RPA49 - Schizosaccharomyces pombe (Fission yeast)
>P20436|RPAB3_YEAST DNA-directed RNA polymerases I, II, and III subunit RPABC3 - Saccharomyces cerevisiae (Baker's yeast)
>Q09177|RPAC2_SCHPO DNA-directed RNA polymerases I and III subunit RPAC2 - Schizosaccharomyces pombe (Fission yeast)
>P52435|RPB11_HUMAN DNA-directed RNA polymerase II subunit RPB11-a - Homo sapiens (Human)
>P25441|RPC4_YEAST DNA-directed RNA polymerase III subunit RPC4 - Saccharomyces cerevisiae (Baker's yeast)
>Q5R631|RPF1_PONPY Ribosome production factor 1 - Pongo pygmaeus (Orangutan)
>P38764|RPN1_YEAST 26S proteasome regulatory subunit RPN1 - Saccharomyces cerevisiae (Baker's yeast)
>P07392|RPO1_VACCV DNA-directed RNA polymerase 147 kDa polypeptide - Vaccinia virus (strain Western Reserve / WR) (VACV)
>P23580|RPOC1_EUGGR DNA-directed RNA polymerase subunit beta' - Euglena gracilis
>Q0P3M5|RPOC1_OSTTA DNA-directed RNA polymerase subunit beta' - Ostreococcus tauri
>Q8G515|RPOC_BIFLO DNA-directed RNA polymerase subunit beta' - Bifidobacterium longum
>Q05FH9|RPOC_CARRP DNA-directed RNA polymerase subunit beta' - Carsonella ruddii (strain PV)
>Q3ZX00|RPOC_DEHSC DNA-directed RNA polymerase subunit beta' - Dehalococcoides sp. (strain CBDB1)
>Q9PQV5|RPOC_UREPA DNA-directed RNA polymerase subunit beta' - Ureaplasma parvum (Ureaplasma urealyticum biotype 1)
>P38786|RPP1_YEAST Ribonuclease P/MRP protein subunit RPP1 - Saccharomyces cerevisiae (Baker's yeast)
>Q5ACU6|RRP3_CANAL ATP-dependent rRNA helicase RRP3 - Candida albicans (Yeast)
>Q07979|RSC58_YEAST Chromatin structure-remodeling complex protein RSC58 - Saccharomyces cerevisiae (Baker's yeast)
>Q96T23|RSF1_HUMAN Remodeling and spacing factor 1 - Homo sapiens (Human)
>Q9TU67|RSMB_ERIEU Small nuclear ribonucleoprotein-associated protein B' - Erinaceus europaeus (Western European hedgehog)
>Q6FV04|RU2A_CANGA U2 small nuclear ribonucleoprotein A' - Candida glabrata (Yeast) (Torulopsis glabrata)
>P34218|SAS3_YEAST Histone acetyltransferase SAS3 - Saccharomyces cerevisiae (Baker's yeast)
>O94672|SC232_SCHPO Protein transport protein sec23-2 - Schizosaccharomyces pombe (Fission yeast)
>P09077|SCR_DROME Homeotic protein Sex combs reduced - Drosophila melanogaster (Fruit fly)
>Q9JI92|SDCB1_RAT Syntenin-1 - Rattus norvegicus (Rat)
>Q5B563|SEC13_EMENI Protein transport protein sec13 - Emericella nidulans (Aspergillus nidulans)
>Q96HI0|SENP5_HUMAN Sentrin-specific protease 5 - Homo sapiens (Human)
>Q5ABG1|SET1_CANAL Histone-lysine N-methyltransferase, H3 lysine-4 specific - Candida albicans (Yeast)
>Q6C5G5|SET2_YARLI Histone-lysine N-methyltransferase, H3 lysine-36 specific - Yarrowia lipolytica (Candida lipolytica)
>Q15427|SF3B4_HUMAN Splicing factor 3B subunit 4 - Homo sapiens (Human)
>Q12507|SFG1_YEAST Superficial pseudohyphal growth protein 1 - Saccharomyces cerevisiae (Baker's yeast)
>P32432|SFP1_YEAST Zinc finger protein SFP1 - Saccharomyces cerevisiae (Baker's yeast)
>Q6PDU1|SFRS2_RAT Splicing factor, arginine/serine-rich 2 - Rattus norvegicus (Rat)
>P38989|SMC2_YEAST Structural maintenance of chromosomes protein 2 - Saccharomyces cerevisiae (Baker's yeast)
>Q7KZF4|SND1_HUMAN Staphylococcal nuclease domain-containing protein 1 - Homo sapiens (Human)
>Q8BP86|SNPC4_MOUSE snRNA-activating protein complex subunit 4 - Mus musculus (Mouse)
>Q06831|SOX4_MOUSE Transcription factor SOX-4 - Mus musculus (Mouse)
>Q5KM86|SPB1_CRYNE AdoMet-dependent rRNA methyltransferase SPB1 - Cryptococcus neoformans (Filobasidiella neoformans)
>Q750P7|SPC19_ASHGO DASH complex subunit SPC19 - Ashbya gossypii (Yeast) (Eremothecium gossypii)
>Q9S7P5|SPL12_ARATH Squamosa promoter-binding-like protein 12 - Arabidopsis thaliana (Mouse-ear cress)
>Q8S9G8|SPL7_ARATH Squamosa promoter-binding-like protein 7 - Arabidopsis thaliana (Mouse-ear cress)
>Q5AK73|SPT4_CANAL Transcription elongation factor SPT4 - Candida albicans (Yeast)
>Q4PIC4|SPT5_USTMA Transcription elongation factor SPT5 - Ustilago maydis (Smut fungus)
>Q62417|SRBS1_MOUSE Sorbin and SH3 domain-containing protein 1 - Mus musculus (Mouse)
>Q10136|STE7_SCHPO Protein ste7 - Schizosaccharomyces pombe (Fission yeast)
>Q60864|STIP1_MOUSE Stress-induced-phosphoprotein 1 - Mus musculus (Mouse)
>Q15208|STK38_HUMAN Serine/threonine-protein kinase 38 - Homo sapiens (Human)
>Q946J2|SUVR1_ARATH Histone-lysine N-methyltransferase SUVR1 - Arabidopsis thaliana (Mouse-ear cress)
>Q5A8H7|SWC5_CANAL SWR1-complex protein 5 - Candida albicans (Yeast)
>Q4IAK7|SWR1_GIBZE Helicase SWR1 - Gibberella zeae (Fusarium graminearum)
>Q9D5V6|SYAP1_MOUSE Synapse-associated protein 1 - Mus musculus (Mouse)
>Q7RZK5|SYF2_NEUCR Pre-mRNA-splicing factor syf-2 - Neurospora crassa
>Q5U303|TAB2_RAT Mitogen-activated protein kinase kinase kinase 7-interacting protein 2 - Rattus norvegicus (Rat)
>Q503N9|TAD2B_DANRE Transcriptional adapter 2-beta - Danio rerio (Zebrafish) (Brachydanio rerio)
>Q8LRK9|TAF1A_ARATH Transcription initiation factor TFIID subunit 1-A - Arabidopsis thaliana (Mouse-ear cress)
>Q12297|TAF3_YEAST Transcription initiation factor TFIID subunit 3 - Saccharomyces cerevisiae (Baker's yeast)
>O13701|TAF7_SCHPO Transcription initiation factor TFIID subunit 7 - Schizosaccharomyces pombe (Fission yeast)
>Q9IDV5|TAT_HV1YB Protein Tat - Human immunodeficiency virus type 1 (isolate YBF106 group N) (HIV-1)
>Q863A2|TBX2_CANFA T-box transcription factor TBX2 - Canis familiaris (Dog)
>P09838|TDT_MOUSE DNA nucleotidylexotransferase - Mus musculus (Mouse)
>Q9NQB0|TF7L2_HUMAN Transcription factor 7-like 2 - Homo sapiens (Human)
>P19532|TFE3_HUMAN Transcription factor E3 - Homo sapiens (Human)
>Q04727|TLE4_HUMAN Transducin-like enhancer protein 4 - Homo sapiens (Human)
>Q8BXJ2|TREF1_MOUSE Transcriptional-regulating factor 1 - Mus musculus (Mouse)
>P00931|TRP_YEAST Tryptophan synthase - Saccharomyces cerevisiae (Baker's yeast)
>P22265|TSH_DROME Protein teashirt - Drosophila melanogaster (Fruit fly)
>Q8RYD9|TT16_ARATH Protein TRANSPARENT TESTA 16 - Arabidopsis thaliana (Mouse-ear cress)
>Q9UUG8|TUP12_SCHPO Transcriptional repressor tup12 - Schizosaccharomyces pombe (Fission yeast)
>Q11094|TWIST_CAEEL Twist-related protein - Caenorhabditis elegans
>Q9P7I8|U390_SCHPO UPF0390 protein C24B10.18 - Schizosaccharomyces pombe (Fission yeast)
>O00103|UBC11_SCHPO Ubiquitin-conjugating enzyme E2-20 kDa - Schizosaccharomyces pombe (Fission yeast)
>O74810|UBC1_SCHPO Ubiquitin-conjugating enzyme E2 1 - Schizosaccharomyces pombe (Fission yeast)
>P57075|UBS3A_HUMAN Ubiquitin associated and SH3 domain-containing protein A - Homo sapiens (Human)
>Q8TAS1|UHMK1_HUMAN Serine/threonine-protein kinase Kist - Homo sapiens (Human)
>Q28ZA9|UNPG_DROPS Homeobox protein unplugged - Drosophila pseudoobscura (Fruit fly)
>Q15853|USF2_HUMAN Upstream stimulatory factor 2 - Homo sapiens (Human)
>O94676|UTP22_SCHPO U3 small nucleolar RNA-associated protein 22 - Schizosaccharomyces pombe (Fission yeast)
>Q12238|UVI31_SCHPO UV-induced protein uvi31 - Schizosaccharomyces pombe (Fission yeast)
>P24830|VE2_HPV39 Regulatory protein E2 - Human papillomavirus type 39
>Q8BGW8|VGLL2_MOUSE Transcription cofactor vestigial-like protein 2 - Mus musculus (Mouse)
>P13202|VIE1_HCMVA 55 kDa immediate-early protein 1 - Human cytomegalovirus (strain AD169) (HHV-5) (Human herpesvirus 5)
>O43709|WBS22_HUMAN Uncharacterized methyltransferase WBSCR22 - Homo sapiens (Human)
>Q5ZMR9|XPO4_CHICK Exportin-4 - Gallus gallus (Chicken)
>Q57638|Y174_METJA Uncharacterized protein MJ0174 - Methanococcus jannaschii
>Q09762|YA78_SCHPO Uncharacterized protein C24H6.08 - Schizosaccharomyces pombe (Fission yeast)
>Q09842|YAE1_SCHPO PWWP domain-containing protein C23D3.01 - Schizosaccharomyces pombe (Fission yeast)
>Q09922|YAKB_SCHPO Uncharacterized transcriptional regulatory protein C1F7.11c - Schizosaccharomyces pombe (Fission yeast)
>P87173|YB18_SCHPO Uncharacterized protein C3D6.08c - Schizosaccharomyces pombe (Fission yeast)
>O94533|YCA6_SCHPO Uncharacterized WD repeat-containing protein C895.06 - Schizosaccharomyces pombe (Fission yeast)
>O74447|YCG2_SCHPO Uncharacterized protein C16C4.02c - Schizosaccharomyces pombe (Fission yeast)
>O74840|YCY3_SCHPO Smr domain-containing protein C1235.03 - Schizosaccharomyces pombe (Fission yeast)
>Q10492|YDG2_SCHPO Uncharacterized protein C26F1.02 - Schizosaccharomyces pombe (Fission yeast)
>Q92347|YDH2_SCHPO Pumilio domain-containing protein C6G9.02c - Schizosaccharomyces pombe (Fission yeast)
>Q92342|YDI4_SCHPO Uncharacterized protein C1F8.04c - Schizosaccharomyces pombe (Fission yeast)
>P87137|YDM6_SCHPO Uncharacterized protein C57A7.06 - Schizosaccharomyces pombe (Fission yeast)
>O13762|YF2C_SCHPO Uncharacterized ATP-dependent helicase C17A2.12 - Schizosaccharomyces pombe (Fission yeast)
>P43582|YFB0_YEAST WW domain-containing protein YFL010C - Saccharomyces cerevisiae (Baker's yeast)
>P53332|YG5T_YEAST Uncharacterized protein YGR277C - Saccharomyces cerevisiae (Baker's yeast)
>O94565|YGD8_SCHPO Uncharacterized mannosyltransferase C1773.08c - Schizosaccharomyces pombe (Fission yeast)
>O94338|YHM5_SCHPO AN1-type zinc finger protein C1271.05c - Schizosaccharomyces pombe (Fission yeast)
>Q9HDX1|YKN4_SCHPO Uncharacterized transcriptional regulatory protein PB1A11.04c - Schizosaccharomyces pombe (Fission yeast)
>P35995|YKW2_YEAST Uncharacterized transcriptional regulatory protein YKL222C - Saccharomyces cerevisiae (Baker's yeast)
>Q06554|YL247_YEAST Uncharacterized ATP-dependent helicase YLR247C - Saccharomyces cerevisiae (Baker's yeast)
>P53914|YNN2_YEAST UPF0202 protein YNL132W - Saccharomyces cerevisiae (Baker's yeast)
>Q09602|YRM6_CAEEL Uncharacterized homeobox protein R06F6.6 - Caenorhabditis elegans
>P54786|ZDS2_YEAST Protein ZDS2 - Saccharomyces cerevisiae (Baker's yeast)
>P37275|ZEB1_HUMAN Zinc finger E-box-binding homeobox 1 - Homo sapiens (Human)
>Q91ZR3|ZHANG_MOUSE CREB/ATF bZIP transcription factor - Mus musculus (Mouse)
>Q3V0C1|ZMAT1_MOUSE Zinc finger matrin-type protein 1 - Mus musculus (Mouse)
>Q9UJW8|ZN180_HUMAN Zinc finger protein 180 - Homo sapiens (Human)
>Q9UL59|ZN214_HUMAN Zinc finger protein 214 - Homo sapiens (Human)
>P15622|ZN250_HUMAN Zinc finger protein 250 - Homo sapiens (Human)
>Q9EQB9|ZN287_MOUSE Zinc finger protein 287 - Mus musculus (Mouse)
>Q96PM5|ZN363_HUMAN RING finger and CHY zinc finger domain-containing protein 1 - Homo sapiens (Human)
>Q8NF99|ZN397_HUMAN Zinc finger protein 397 - Homo sapiens (Human)
>Q96MX3|ZN553_HUMAN Zinc finger protein 553 - Homo sapiens (Human)
>Q96LX8|ZN597_HUMAN Zinc finger protein 597 - Homo sapiens (Human)
>Q86XU0|ZN677_HUMAN Zinc finger protein 677 - Homo sapiens (Human)
>Q642B9|ZNF18_RAT Zinc finger protein 18 - Rattus norvegicus (Rat)
>Q9BR11|ZSWM1_HUMAN Zinc finger SWIM domain-containing protein 1 - Homo sapiens (Human)
>P16376|7UP2_DROME Steroid receptor seven-up, isoform A - Drosophila melanogaster (Fruit fly)
>Q9HC16|ABC3G_HUMAN DNA dC->dU-editing enzyme APOBEC-3G - Homo sapiens (Human)
>Q9TUM6|ADFP_BOVIN Adipophilin - Bos taurus (Bovine)
>O88573|AFF1_MOUSE AF4/FMR2 family member 1 - Mus musculus (Mouse)
>Q9ULX6|AKP8L_HUMAN A-kinase anchor protein 8-like - Homo sapiens (Human)
>Q8INB9|AKT1_DROME RAC serine/threonine-protein kinase - Drosophila melanogaster (Fruit fly)
>Q6UB99|ANR11_HUMAN Ankyrin repeat domain-containing protein 11 - Homo sapiens (Human)
>Q569N2|ANR37_MOUSE Ankyrin repeat domain-containing protein 37 - Mus musculus (Mouse)
>Q9N0N3|AP2A_SHEEP Transcription factor AP-2 alpha - Ovis aries (Sheep)
>Q09718|AP2M_SCHPO AP-2 complex subunit mu - Schizosaccharomyces pombe (Fission yeast)
>P53068|APC10_YEAST Anaphase-promoting complex subunit DOC1 - Saccharomyces cerevisiae (Baker's yeast)
>P40532|APQ12_YEAST Protein APQ12 - Saccharomyces cerevisiae (Baker's yeast)
>Q9UTQ7|ARP9_SCHPO Actin-like protein arp9 - Schizosaccharomyces pombe (Fission yeast)
>Q92352|ARPC4_SCHPO Actin-related protein 2/3 complex subunit 4 - Schizosaccharomyces pombe (Fission yeast)
>Q940D0|ARR1_ARATH Two-component response regulator ARR1 - Arabidopsis thaliana (Mouse-ear cress)
>Q9VC45|ASP_DROME Protein abnormal spindle - Drosophila melanogaster (Fruit fly)
>O24543|AX22E_PHAAU Auxin-induced protein 22E - Phaseolus aureus (Mung bean) (Vigna radiata)
>Q96S65|AXUD1_HUMAN Axin-1 up-regulated gene 1 protein - Homo sapiens (Human)
>P22020|B6_USTMA Mating-type locus allele B6 protein - Ustilago maydis (Smut fungus)
>Q9DE13|BAZ2B_CHICK Bromodomain adjacent to zinc finger domain protein 2B - Gallus gallus (Chicken)
>Q6C7K5|BCP1_YARLI Protein BCP1 - Yarrowia lipolytica (Candida lipolytica)
>Q8TDC3|BRSK1_HUMAN BR serine/threonine-protein kinase 1 - Homo sapiens (Human)
>Q08492|BUD21_YEAST Bud site selection protein 21 - Saccharomyces cerevisiae (Baker's yeast)
>Q4WTN5|BUR1_ASPFU Serine/threonine-protein kinase bur1 - Aspergillus fumigatus (Sartorya fumigata)
>Q3SZZ0|BXDC2_BOVIN Brix domain-containing protein 2 - Bos taurus (Bovine)
>Q710D7|CABYR_VULVU Calcium-binding tyrosine phosphorylation-regulated protein - Vulpes vulpes (Red fox)
>Q8NG31|CASC5_HUMAN Protein CASC5 - Homo sapiens (Human)
>P55211|CASP9_HUMAN Caspase-9 precursor - Homo sapiens (Human)
>Q9JHW1|CBPD_RAT Carboxypeptidase D precursor - Rattus norvegicus (Rat)
>Q7F830|CCA11_ORYSJ Cyclin-A1-1 - Oryza sativa subsp. japonica (Rice)
>Q8CE13|CCD17_MOUSE Coiled-coil domain-containing protein 17 - Mus musculus (Mouse)
>Q8HZ59|CCHCR_GORGO Coiled-coil alpha-helical rod protein 1 - Gorilla gorilla gorilla (Lowland gorilla)
>P24861|CCNA_PATVU G2/mitotic-specific cyclin-A - Patella vulgata (Common limpet)
>Q03654|CEF1_YEAST Pre-mRNA-splicing factor CEF1 - Saccharomyces cerevisiae (Baker's yeast)
>Q5U4T8|CENNB_XENLA Centromere protein N-B - Xenopus laevis (African clawed frog)
>Q7SEY2|CFT1_NEUCR Protein cft-1 - Neurospora crassa
>P13365|CG13_YEAST G1/S-specific cyclin CLN3 - Saccharomyces cerevisiae (Baker's yeast)
>P32657|CHD1_YEAST Chromo domain-containing protein 1 - Saccharomyces cerevisiae (Baker's yeast)
>P38147|CHK1_YEAST Serine/threonine-protein kinase CHK1 - Saccharomyces cerevisiae (Baker's yeast)
>Q05583|CIA1_YEAST Cytosolic iron-sulfur protein assembly protein 1 - Saccharomyces cerevisiae (Baker's yeast)
>P97769|CITE1_MOUSE Cbp/p300-interacting transactivator 1 - Mus musculus (Mouse)
>Q9ULV3|CIZ1_HUMAN Cip1-interacting zinc finger protein - Homo sapiens (Human)
>P49858|CNI_DROME Protein cornichon - Drosophila melanogaster (Fruit fly)
>Q5BJ41|CNOT6_XENLA CCR4-NOT transcription complex subunit 6 - Xenopus laevis (African clawed frog)
>Q9FHH8|COL5_ARATH Zinc finger protein CONSTANS-LIKE 5 - Arabidopsis thaliana (Mouse-ear cress)
>P41046|CORTO_DROME Centrosomal and chromosomal factor - Drosophila melanogaster (Fruit fly)
>Q9FK12|CRF3_ARATH Ethylene-responsive transcription factor CYTOKININ RESPONSE FACTOR 3 - Arabidopsis thaliana (Mouse-ear cress)
>Q9VVU5|CSN1_DROME COP9 signalosome complex subunit 1b - Drosophila melanogaster (Fruit fly)
>Q94AH6|CUL1_ARATH Cullin-1 - Arabidopsis thaliana (Mouse-ear cress)
>Q5KDV1|CWC21_CRYNE Pre-mRNA-splicing factor CWC21 - Cryptococcus neoformans (Filobasidiella neoformans)
>Q5KB05|CWC24_CRYNE Pre-mRNA-splicing factor CWC24 - Cryptococcus neoformans (Filobasidiella neoformans)
>Q6CJ08|CWC26_KLULA Pre-mRNA-splicing factor CWC26 - Kluyveromyces lactis (Yeast) (Candida sphaerica)
>Q12046|CWC2_YEAST Pre-mRNA-splicing factor CWC2 - Saccharomyces cerevisiae (Baker's yeast)
>Q9NI62|CYPE_DICDI Peptidyl-prolyl cis-trans isomerase cypE - Dictyostelium discoideum (Slime mold)
>Q9UER7|DAXX_HUMAN Death domain-associated protein 6 - Homo sapiens (Human)
>Q8SRB2|DBP2_ENCCU ATP-dependent RNA helicase DBP2 - Encephalitozoon cuniculi
>Q8SR01|DBP4_ENCCU ATP-dependent RNA helicase DBP4 - Encephalitozoon cuniculi
>P53734|DBP6_YEAST ATP-dependent RNA helicase DBP6 - Saccharomyces cerevisiae (Baker's yeast)
>P36120|DBP7_YEAST ATP-dependent RNA helicase DBP7 - Saccharomyces cerevisiae (Baker's yeast)
>Q8WZK4|DCN1_SCHPO Defective in cullin neddylation protein 1 - Schizosaccharomyces pombe (Fission yeast)
>Q62167|DDX3X_MOUSE ATP-dependent RNA helicase DDX3X - Mus musculus (Mouse)
>O70133|DHX9_MOUSE ATP-dependent RNA helicase A - Mus musculus (Mouse)
>Q03063|DIG1_YEAST Down-regulator of invasive growth 1 - Saccharomyces cerevisiae (Baker's yeast)
>P97837|DLGP2_RAT Disks large-associated protein 2 - Rattus norvegicus (Rat)
>Q96MA1|DMRTB_HUMAN Doublesex- and mab-3-related transcription factor B1 - Homo sapiens (Human)
>Q39088|DOF34_ARATH Dof zinc finger protein DOF3.4 - Arabidopsis thaliana (Mouse-ear cress)
>P24482|DPB2_YEAST DNA polymerase epsilon subunit B - Saccharomyces cerevisiae (Baker's yeast)
>Q26263|DPN_DROME Protein deadpan - Drosophila melanogaster (Fruit fly)
>Q09903|DRS1_SCHPO ATP-dependent RNA helicase drs1 - Schizosaccharomyces pombe (Fission yeast)
>Q10169|DSK2_SCHPO Deubiquitination-protection protein dph1 - Schizosaccharomyces pombe (Fission yeast)
>P23023|DSX_DROME Protein doublesex - Drosophila melanogaster (Fruit fly)
>O00716|E2F3_HUMAN Transcription factor E2F3 - Homo sapiens (Human)
>Q6CW60|ECO1_KLULA N-acetyltransferase ECO1 - Kluyveromyces lactis (Yeast) (Candida sphaerica)
>P40023|EDC2_YEAST Enhancer of mRNA-decapping protein 2 - Saccharomyces cerevisiae (Baker's yeast)
>Q9M9B2|EF117_ARATH Ethylene-responsive transcription factor ERF117 - Arabidopsis thaliana (Mouse-ear cress)
>O23116|EIL3_ARATH ETHYLENE-INSENSITIVE 3-like 3 protein - Arabidopsis thaliana (Mouse-ear cress)
>P28324|ELK4_HUMAN ETS domain-containing protein Elk-4 - Homo sapiens (Human)
>Q9SJR0|ERF24_ARATH Ethylene-responsive transcription factor ERF024 - Arabidopsis thaliana (Mouse-ear cress)
>Q8L9K1|ERF99_ARATH Ethylene-responsive transcription factor 13 - Arabidopsis thaliana (Mouse-ear cress)
>P22696|ESS1_YEAST Peptidyl-prolyl cis-trans isomerase ESS1 - Saccharomyces cerevisiae (Baker's yeast)
>Q01844|EWS_HUMAN RNA-binding protein EWS - Homo sapiens (Human)
>Q3T0N1|F125A_BOVIN Protein FAM125A - Bos taurus (Bovine)
>P23610|F8I2_HUMAN Factor VIII intron 22 protein - Homo sapiens (Human)
>Q8TCJ0|FBX25_HUMAN F-box only protein 25 - Homo sapiens (Human)
>Q9UKA2|FBXL4_HUMAN F-box/LRR-repeat protein 4 - Homo sapiens (Human)
>Q6BSE7|FKBP3_DEBHA FK506-binding protein 3 - Debaryomyces hansenii (Yeast) (Torulaspora hansenii)
>P79702|FOS_CYPCA Proto-oncogene protein c-fos - Cyprinus carpio (Common carp)
>Q6CRY6|FYV7_KLULA Protein FYV7 - Kluyveromyces lactis (Yeast) (Candida sphaerica)
>Q8LC79|GAT19_ARATH GATA transcription factor 19 - Arabidopsis thaliana (Mouse-ear cress)
>Q8WUU5|GATD1_HUMAN GATA zinc finger domain-containing protein 1 - Homo sapiens (Human)
>O14224|GDIR_SCHPO Rho GDP-dissociation inhibitor - Schizosaccharomyces pombe (Fission yeast)
>P25373|GLRX1_YEAST Glutaredoxin-1 - Saccharomyces cerevisiae (Baker's yeast)
>P12544|GRAA_HUMAN Granzyme A precursor - Homo sapiens (Human)
>Q5KI47|GRC3_CRYNE Protein GRC3 - Cryptococcus neoformans (Filobasidiella neoformans)
>Q810D6|GRWD1_MOUSE Glutamate-rich WD repeat-containing protein 1 - Mus musculus (Mouse)
>P54671|H1_DICDI Histone H1 - Dictyostelium discoideum (Slime mold)
>P41546|HAC1_YEAST Transcriptional activator HAC1 - Saccharomyces cerevisiae (Baker's yeast)
>P14064|HAP4_YEAST Transcriptional activator HAP4 - Saccharomyces cerevisiae (Baker's yeast)
>Q00466|HAT7_ARATH Homeobox-leucine zipper protein HAT7 - Arabidopsis thaliana (Mouse-ear cress)
>Q32L62|HEMGN_BOVIN Hemogen - Bos taurus (Bovine)
>Q64221|HEN2_MOUSE Helix-loop-helix protein 2 - Mus musculus (Mouse)
>Q1PDN3|HFA6A_ARATH Heat stress transcription factor A-6a - Arabidopsis thaliana (Mouse-ear cress)
>P06180|HIBN_XENLA Histone-binding protein N1/N2 - Xenopus laevis (African clawed frog)
>Q6C553|HIR1_YARLI Protein HIR1 - Yarrowia lipolytica (Candida lipolytica)
>P34474|HLH11_CAEEL Helix-loop-helix protein 11 - Caenorhabditis elegans
>P56407|HM09_CAEEL Homeobox protein ceh-9 - Caenorhabditis elegans
>Q9UGU5|HM2L1_HUMAN High mobility group protein 2-like 1 - Homo sapiens (Human)
>Q00401|HMH2_DUGTI Homeobox protein DTH-2 - Dugesia tigrina (Planarian)
>O14979|HNRDL_HUMAN Heterogeneous nuclear ribonucleoprotein D-like - Homo sapiens (Human)
>P0C1T1|HXB2_MOUSE Homeobox protein Hox-B2 - Mus musculus (Mouse)
>O42503|HXC8A_FUGRU Homeobox protein Hox-C8a - Fugu rubripes (Japanese pufferfish) (Takifugu rubripes)
>Q9C5X0|IAA34_ARATH Auxin-responsive protein IAA34 - Arabidopsis thaliana (Mouse-ear cress)
>P11675|IE18_PRVIF Immediate-early protein IE180 - Pseudorabies virus (strain Indiana-Funkhauser / Becker) (PRV)
>Q75E14|IPI3_ASHGO Pre-rRNA-processing protein IPI3 - Ashbya gossypii (Yeast) (Eremothecium gossypii)
>P40565|IST3_YEAST U2 snRNP component IST3 - Saccharomyces cerevisiae (Baker's yeast)
>Q5KI78|ISY1_CRYNE Pre-mRNA-splicing factor ISY1 - Cryptococcus neoformans (Filobasidiella neoformans)
>P53125|ITC1_YEAST Imitation switch two complex protein 1 - Saccharomyces cerevisiae (Baker's yeast)
>Q19375|IWS1_CAEEL IWS1-like protein - Caenorhabditis elegans
>P13468|K10_DROME DNA-binding protein K10 - Drosophila melanogaster (Fruit fly)
>Q80TG1|K1267_MOUSE Uncharacterized protein KIAA1267 - Mus musculus (Mouse)
>Q9D5V2|KLH10_MOUSE Kelch-like protein 10 - Mus musculus (Mouse)
>Q92376|KLP1_SCHPO Kinesin-like protein 1 - Schizosaccharomyces pombe (Fission yeast)
>P24583|KPC1_YEAST Protein kinase C-like 1 - Saccharomyces cerevisiae (Baker's yeast)
>P16054|KPCE_MOUSE Protein kinase C epsilon type - Mus musculus (Mouse)
>O14328|KSP1_SCHPO Serine/threonine-protein kinase ksp1 - Schizosaccharomyces pombe (Fission yeast)
>Q2H0I3|KU70_CHAGB Protein Ku70 - Chaetomium globosum (Soil fungus)
>P08657|LAC9_KLULA Lactose regulatory protein LAC9 - Kluyveromyces lactis (Yeast) (Candida sphaerica)
>Q4V7D3|MACOI_RAT Macoilin - Rattus norvegicus (Rat)
>Q9LU93|MAD2_ARATH Mitotic spindle checkpoint protein MAD2 - Arabidopsis thaliana (Mouse-ear cress)
>Q9WU40|MAN1_MOUSE Inner nuclear membrane protein Man1 - Mus musculus (Mouse)
>P49138|MAPK2_MOUSE MAP kinase-activated protein kinase 2 - Mus musculus (Mouse)
>Q708A1|MATA1_KLUDE Mating-type protein A1 - Kluyveromyces delphensis (Yeast)
>P10840|MATMC_SCHPO Mating-type M-specific polypeptide Mc - Schizosaccharomyces pombe (Fission yeast)
>Q07820|MCL1_HUMAN Induced myeloid leukemia cell differentiation protein Mcl-1 - Homo sapiens (Human)
>P87310|MED10_SCHPO Mediator of RNA polymerase II transcription subunit 10 - Schizosaccharomyces pombe (Fission yeast)
>P32569|MED17_YEAST Mediator of RNA polymerase II transcription subunit 17 - Saccharomyces cerevisiae (Baker's yeast)
>Q6FNK3|MED21_CANGA Mediator of RNA polymerase II transcription subunit 21 - Candida glabrata (Yeast) (Torulopsis glabrata)
>P40356|MED3_YEAST Mediator of RNA polymerase II transcription subunit 3 - Saccharomyces cerevisiae (Baker's yeast)
>O55087|MEF2B_MOUSE Myocyte-specific enhancer factor 2B - Mus musculus (Mouse)
>P35201|MIF2_YEAST Protein MIF2 - Saccharomyces cerevisiae (Baker's yeast)
>Q9C0W0|MIS15_SCHPO Kinetochore protein mis15 - Schizosaccharomyces pombe (Fission yeast)
>Q8K1K9|MIZF_MOUSE MBD2-interacting zinc finger protein - Mus musculus (Mouse)
>Q80Y86|MK15_MOUSE Mitogen-activated protein kinase 15 - Mus musculus (Mouse)
>Q9ULH7|MKL2_HUMAN MKL/myocardin-like protein 2 - Homo sapiens (Human)
>Q8LGD5|MKS1_ARATH Protein MKS1 - Arabidopsis thaliana (Mouse-ear cress)
>O08609|MLX_MOUSE Max-like protein X - Mus musculus (Mouse)
>Q80UN9|MOD5_MOUSE tRNA isopentenyltransferase, mitochondrial precursor - Mus musculus (Mouse)
>Q8AYC1|MRTFB_XENLA Myocardin-related transcription factor B - Xenopus laevis (African clawed frog)
>P40567|MSL1_YEAST U2 small nuclear ribonucleoprotein B'' - Saccharomyces cerevisiae (Baker's yeast)
>Q01703|MSXC_DANRE Homeobox protein MSH-C - Danio rerio (Zebrafish) (Brachydanio rerio)
>Q8K4B0|MTA1_MOUSE Metastasis-associated protein MTA1 - Mus musculus (Mouse)
>Q9Z2D1|MTMR2_MOUSE Myotubularin-related protein 2 - Mus musculus (Mouse)
>O94286|MTND_SCHPO 1,2-dihydroxy-3-keto-5-methylthiopentene dioxygenase - Schizosaccharomyces pombe (Fission yeast)
>P81395|MYB30_ANTMA Myb-related protein 330 - Antirrhinum majus (Garden snapdragon)
>P49811|MYOD1_PIG Myoblast determination protein 1 - Sus scrofa (Pig)
>P28698|MZF1_HUMAN Myeloid zinc finger 1 - Homo sapiens (Human)
>Q9VJQ5|NC2B_DROME Negative cofactor 2-beta - Drosophila melanogaster (Fruit fly)
>Q9WU42|NCOR2_MOUSE Nuclear receptor corepressor 2 - Mus musculus (Mouse)
>P51955|NEK2_HUMAN Serine/threonine-protein kinase Nek2 - Homo sapiens (Human)
>Q00653|NFKB2_HUMAN Nuclear factor NF-kappa-B p100 subunit - Homo sapiens (Human)
>Q12986|NFX1_HUMAN Transcriptional repressor NF-X1 - Homo sapiens (Human)
>Q9SFD8|NFYB9_ARATH Nuclear transcription factor Y subunit B-9 - Arabidopsis thaliana (Mouse-ear cress)
>Q9JI78|NGLY1_MOUSE Peptide-N(4)-(N-acetyl-beta-glucosaminyl)asparagine amidase - Mus musculus (Mouse)
>O17573|NH150_CAEEL Nuclear hormone receptor family member nhr-150 - Caenorhabditis elegans
>O45666|NHR49_CAEEL Nuclear hormone receptor family member nhr-49 - Caenorhabditis elegans
>Q966I0|NHR98_CAEEL Nuclear hormone receptor family member nhr-98 - Caenorhabditis elegans
>P48479|NIM1_NEUCR G2-specific protein kinase nim-1 - Neurospora crassa
>Q9EPA7|NMNA1_MOUSE Nicotinamide mononucleotide adenylyltransferase 1 - Mus musculus (Mouse)
>Q08444|NOB1_YEAST 20S-pre-rRNA D-site endonuclease NOB1 - Saccharomyces cerevisiae (Baker's yeast)
>Q802W4|NOL10_DANRE Nucleolar protein 10 - Danio rerio (Zebrafish) (Brachydanio rerio)
>Q7S2L7|NOP12_NEUCR Nucleolar protein 12 - Neurospora crassa
>P87112|NOT1_SCHPO General negative regulator of transcription subunit 1 - Schizosaccharomyces pombe (Fission yeast)
>Q9P7M8|NU184_SCHPO Nucleoporin nup184 - Schizosaccharomyces pombe (Fission yeast)
>Q7ZW63|NUF2_DANRE Kinetochore protein Nuf2 - Danio rerio (Zebrafish) (Brachydanio rerio)
>O13310|ORB6_SCHPO Serine/threonine-protein kinase orb6 - Schizosaccharomyces pombe (Fission yeast)
>P54791|ORC4_YEAST Origin recognition complex subunit 4 - Saccharomyces cerevisiae (Baker's yeast)
>P21187|PABP_DROME Polyadenylate-binding protein - Drosophila melanogaster (Fruit fly)
>Q6CQ07|PACC_KLULA pH-response transcription factor pacC/RIM101 - Kluyveromyces lactis (Yeast) (Candida sphaerica)
>Q9UU83|PAL1_SCHPO Protein pal1 - Schizosaccharomyces pombe (Fission yeast)
>Q9H300|PARL_HUMAN Presenilins-associated rhomboid-like protein, mitochondrial precursor - Homo sapiens (Human)
>Q02962|PAX2_HUMAN Paired box protein Pax-2 - Homo sapiens (Human)
>O24463|PBF_MAIZE Dof zinc finger protein PBF - Zea mays (Maize)
>Q99NA9|PCGF6_MOUSE Polycomb group RING finger protein 6 - Mus musculus (Mouse)
>P46718|PDCD2_MOUSE Programmed cell death protein 2 - Mus musculus (Mouse)
>P79741|PESC_DANRE Pescadillo - Danio rerio (Zebrafish) (Brachydanio rerio)
>Q8IXK0|PHC2_HUMAN Polyhomeotic-like protein 2 - Homo sapiens (Human)
>Q8IWS0|PHF6_HUMAN PHD finger protein 6 - Homo sapiens (Human)
>O80536|PIF3_ARATH Phytochrome-interacting factor 3 - Arabidopsis thaliana (Mouse-ear cress)
>Q9YHZ5|PIM1_DANRE Serine/threonine-protein kinase Pim-1 - Danio rerio (Zebrafish) (Brachydanio rerio)
>P78854|PLB1_SCHPO Lysophospholipase 1 precursor - Schizosaccharomyces pombe (Fission yeast)
>O13898|PMT1_SCHPO Dolichyl-phosphate-mannose--protein mannosyltransferase 1 - Schizosaccharomyces pombe (Fission yeast)
>Q9W123|POF_DROME Protein painting of fourth - Drosophila melanogaster (Fruit fly)
>P40164|PP4R3_YEAST Serine/threonine-protein phosphatase 4 regulatory subunit 3 - Saccharomyces cerevisiae (Baker's yeast)
>Q9NQV8|PRDM8_HUMAN PR domain zinc finger protein 8 - Homo sapiens (Human)
>P48785|PRH_ARATH Pathogenesis-related homeodomain protein - Arabidopsis thaliana (Mouse-ear cress)
>P53549|PRS10_YEAST 26S protease subunit RPT4 - Saccharomyces cerevisiae (Baker's yeast)
>P30259|PRTS4_SCYCA Protamine S4 - Scyliorhinus canicula (Spotted dogfish) (Spotted catshark)
>P99026|PSB4_MOUSE Proteasome subunit beta type-4 precursor - Mus musculus (Mouse)
>Q29099|PTBP1_PIG Polypyrimidine tract-binding protein 1 - Sus scrofa (Pig)
>Q6CFX5|PTPA1_YARLI Serine/threonine-protein phosphatase 2A activator 1 - Yarrowia lipolytica (Candida lipolytica)
>O94295|PUS2_SCHPO tRNA pseudouridine synthase 2 - Schizosaccharomyces pombe (Fission yeast)
>P84557|RAN_POPEU GTP-binding nuclear protein Ran - Populus euphratica (Euphrates poplar)
>Q9SK03|RAP27_ARATH Ethylene-responsive transcription factor RELATED TO APETALA2 7 - Arabidopsis thaliana (Mouse-ear cress)
>P08647|RAS_SCHPO Ras-like protein 1 precursor - Schizosaccharomyces pombe (Fission yeast)
>Q9C6M5|RAVL1_ARATH RAV1-like ethylene-responsive transcription factor At1g25560 - Arabidopsis thaliana (Mouse-ear cress)
>P25183|RCC1_XENLA Regulator of chromosome condensation - Xenopus laevis (African clawed frog)
>P36625|REC7_SCHPO Meiotic recombination protein rec7 - Schizosaccharomyces pombe (Fission yeast)
>P16236|REL_CHICK C-Rel proto-oncogene protein - Gallus gallus (Chicken)
>Q2EI20|REST_DANRE RE1-silencing transcription factor - Danio rerio (Zebrafish) (Brachydanio rerio)
>Q23697|RFA2_CRIFA Replication protein A 28 kDa subunit - Crithidia fasciculata
>Q8VCG9|RFXAP_MOUSE Regulatory factor X-associated protein - Mus musculus (Mouse)
>Q8H136|RH14_ARATH DEAD-box ATP-dependent RNA helicase 14 - Arabidopsis thaliana (Mouse-ear cress)
>Q63630|RHOX5_RAT Homeobox protein Rhox5 - Rattus norvegicus (Rat)
>Q22037|ROA1_CAEEL Heterogeneous nuclear ribonucleoprotein A1 - Caenorhabditis elegans
>Q5REE8|RPA2_PONPY DNA-directed RNA polymerase I subunit RPA2 - Pongo pygmaeus (Orangutan)
>P22276|RPC2_YEAST DNA-directed RNA polymerase III subunit RPC2 - Saccharomyces cerevisiae (Baker's yeast)
>P17890|RPC7_YEAST DNA-directed RNA polymerase III subunit RPC7 - Saccharomyces cerevisiae (Baker's yeast)
>P47582|RPOC_MYCGE DNA-directed RNA polymerase subunit beta' - Mycoplasma genitalium
>Q2S1Q6|RPOC_SALRD DNA-directed RNA polymerase subunit beta' - Salinibacter ruber (strain DSM 13855)
>Q10110|RRN3_SCHPO RNA polymerase I-specific transcription initiation factor rrn3 - Schizosaccharomyces pombe (Fission yeast)
>P35178|RRP1_YEAST Ribosomal RNA-processing protein 1 - Saccharomyces cerevisiae (Baker's yeast)
>P46948|RRP41_YEAST Exosome complex exonuclease RRP41 - Saccharomyces cerevisiae (Baker's yeast)
>P07280|RS19A_YEAST 40S ribosomal protein S19-A - Saccharomyces cerevisiae (Baker's yeast)
>Q9NZ71|RTEL1_HUMAN Regulator of telomere elongation helicase 1 - Homo sapiens (Human)
>O13900|SA114_SCHPO Pre-mRNA-splicing factor sap114 - Schizosaccharomyces pombe (Fission yeast)
>Q9R1T2|SAE1_MOUSE SUMO-activating enzyme subunit 1 - Mus musculus (Mouse)
>Q8BX22|SALL4_MOUSE Sal-like protein 4 - Mus musculus (Mouse)
>P28707|SBA1_YEAST Co-chaperone protein SBA1 - Saccharomyces cerevisiae (Baker's yeast)
>P53313|SDA1_YEAST Protein SDA1 - Saccharomyces cerevisiae (Baker's yeast)
>P34706|SDC3_CAEEL Zinc finger protein sdc-3 - Caenorhabditis elegans
>Q803K4|SETD6_DANRE SET domain-containing protein 6 - Danio rerio (Zebrafish) (Brachydanio rerio)
>Q8TF01|SFR18_HUMAN Splicing factor, arginine/serine-rich 18 - Homo sapiens (Human)
>Q872U8|SGO1_NEUCR Shugoshin - Neurospora crassa
>P35187|SGS1_YEAST ATP-dependent helicase SGS1 - Saccharomyces cerevisiae (Baker's yeast)
>P38634|SIC1_YEAST Protein SIC1 - Saccharomyces cerevisiae (Baker's yeast)
>P22579|SIN3_YEAST Transcriptional regulatory protein SIN3 - Saccharomyces cerevisiae (Baker's yeast)
>Q9VAN6|SLBP_DROME Histone RNA hairpin-binding protein - Drosophila melanogaster (Fruit fly)
>Q9P7C8|SLD5_SCHPO DNA replication complex GINS protein sld5 - Schizosaccharomyces pombe (Fission yeast)
>P38283|SLI15_YEAST Inner centromere protein-related protein SLI15 - Saccharomyces cerevisiae (Baker's yeast)
>Q6FKZ2|SLT11_CANGA Pre-mRNA-splicing factor SLT11 - Candida glabrata (Yeast) (Torulopsis glabrata)
>Q12267|SMC4_YEAST Structural maintenance of chromosomes protein 4 - Saccharomyces cerevisiae (Baker's yeast)
>Q3SZF8|SMD2_BOVIN Small nuclear ribonucleoprotein Sm D2 - Bos taurus (Bovine)
>Q12766|SMF_HUMAN Protein SMF - Homo sapiens (Human)
>Q06091|SN309_YEAST Pre-mRNA-splicing factor SNT309 - Saccharomyces cerevisiae (Baker's yeast)
>P06782|SNF1_YEAST Carbon catabolite-derepressing protein kinase - Saccharomyces cerevisiae (Baker's yeast)
>Q5JUK2|SOLH1_HUMAN Spermatogenesis- and oogenesis-specific basic helix-loop-helix-containing protein 1 - Homo sapiens (Human)
>Q04890|SOX12_MOUSE SOX-12 protein - Mus musculus (Mouse)
>Q8BMJ8|SP8_MOUSE Transcription factor Sp8 - Mus musculus (Mouse)
>Q6DF39|SPC25_XENTR Kinetochore protein Spc25 - Xenopus tropicalis (Western clawed frog) (Silurana tropicalis)
>Q9LGU7|SPL1_ORYSJ Squamosa promoter-binding-like protein 1 - Oryza sativa subsp. japonica (Rice)
>Q9NS25|SPNXB_HUMAN Sperm protein associated with the nucleus on the X chromosome B/F - Homo sapiens (Human)
>P38904|SPP41_YEAST Protein SPP41 - Saccharomyces cerevisiae (Baker's yeast)
>O94503|SRB11_SCHPO RNA polymerase II holoenzyme cyclin-like subunit - Schizosaccharomyces pombe (Fission yeast)
>P36389|SRY_HORSE Sex-determining region Y protein - Equus caballus (Horse)
>Q9NAD6|STAT1_CAEEL Signal transducer and activator of transcription 1 - Caenorhabditis elegans
>P40798|STC_DROME Protein shuttle craft - Drosophila melanogaster (Fruit fly)
>Q6C3D7|STE20_YARLI Serine/threonine-protein kinase STE20 - Yarrowia lipolytica (Candida lipolytica)
>Q96288|STO_ARATH Salt tolerance protein - Arabidopsis thaliana (Mouse-ear cress)
>Q7M2P1|STP3_PIG Spermatid nuclear transition protein 3 - Sus scrofa (Pig)
>Q1DS65|STU1_COCIM Protein STU1 - Coccidioides immitis
>P22293|SUS_DROME Protein suppressor of sable - Drosophila melanogaster (Fruit fly)
>P39706|SWD1_YEAST COMPASS component SWD1 - Saccharomyces cerevisiae (Baker's yeast)
>Q12379|SWM1_YEAST Anaphase-promoting complex subunit SWM1 - Saccharomyces cerevisiae (Baker's yeast)
>Q9DDD7|SX19B_DANRE Transcription factor Sox-19b - Danio rerio (Zebrafish) (Brachydanio rerio)
>Q9W5B9|T2AH_DROME Transcription initiation factor IIA gamma-2 chain - Drosophila melanogaster (Fruit fly)
>Q75LL6|TADA2_ORYSJ Transcriptional adapter ADA2 - Oryza sativa subsp. japonica (Rice)
>Q67W65|TAF1_ORYSJ Transcription initiation factor TFIID subunit 1 - Oryza sativa subsp. japonica (Rice)
>Q27272|TAF9_DROME Transcription initiation factor TFIID subunit 9 - Drosophila melanogaster (Fruit fly)
>Q86TI0|TBCD1_HUMAN TBC1 domain family member 1 - Homo sapiens (Human)
>Q9V024|TBP_PYRAB TATA-box-binding protein - Pyrococcus abyssi
>Q3SA49|TBX1_XENTR T-box transcription factor TBX1 - Xenopus tropicalis (Western clawed frog) (Silurana tropicalis)
>O15119|TBX3_HUMAN T-box transcription factor TBX3 - Homo sapiens (Human)
>P29550|TEBA_STYMY Telomere-binding protein subunit alpha - Stylonychia mytilis
>Q5RDK1|TEX10_PONPY Testis-expressed sequence 10 protein - Pongo pygmaeus (Orangutan)
>Q9Y5Q9|TF3C3_HUMAN General transcription factor 3C polypeptide 3 - Homo sapiens (Human)
>P34111|TFC3_YEAST Transcription factor tau 138 kDa subunit - Saccharomyces cerevisiae (Baker's yeast)
>P14233|TGA1B_TOBAC TGACG-sequence-specific DNA-binding protein TGA-1B - Nicotiana tabacum (Common tobacco)
>Q17RP2|TIGD6_HUMAN Tigger transposable element-derived protein 6 - Homo sapiens (Human)
>Q86UE8|TLK2_HUMAN Serine/threonine-protein kinase tousled-like 2 - Homo sapiens (Human)
>Q80Z37|TOPRS_MOUSE E3 ubiquitin-protein ligase Topors - Mus musculus (Mouse)
>P97473|TRBP2_MOUSE TAR RNA-binding protein 2 - Mus musculus (Mouse)
>P38793|TRM5_YEAST tRNA - Saccharomyces cerevisiae (Baker's yeast)
>O74863|TRM82_SCHPO tRNA - Schizosaccharomyces pombe (Fission yeast)
>Q24669|TRSF_DROSI Female-specific protein transformer - Drosophila simulans (Fruit fly)
>Q39238|TSL_ARATH Serine/threonine-protein kinase TOUSLED - Arabidopsis thaliana (Mouse-ear cress)
>Q94535|U2AF1_DROME Splicing factor U2af 38 kDa subunit - Drosophila melanogaster (Fruit fly)
>Q9Y5Z9|UBIA1_HUMAN UbiA prenyltransferase domain-containing protein 1 - Homo sapiens (Human)
>Q811S7|UBIP1_MOUSE Upstream-binding protein 1 - Mus musculus (Mouse)
>O77215|UNC4_DROME Homeobox protein unc-4 - Drosophila melanogaster (Fruit fly)
>Q9H321|VCX3B_HUMAN Variable charge X-linked protein 3B - Homo sapiens (Human)
>P06789|VE1_HPV18 Replication protein E1 - Human papillomavirus type 18
>P11299|VE2_BPV2 Regulatory protein E2 - Bovine papillomavirus type 2
>P36788|VE2_HPV26 Regulatory protein E2 - Human papillomavirus type 26
>P03127|VE6_CRPVK Protein E6 - Cottontail rabbit papillomavirus (strain Kansas) (CRPV) (Papillomavirus sylvilagi)
>P54667|VE6_HPV68 Protein E6 - Human papillomavirus type 68
>Q06906|VP25_NPVOP Occlusion-derived virus envelope protein E25 - Orgyia pseudotsugata multicapsid polyhedrosis virus (OpMNPV)
>Q6Z3L4|WOX10_ORYSJ WUSCHEL-related homeobox 10 - Oryza sativa subsp. japonica (Rice)
>Q6X7J5|WOX8_ARATH WUSCHEL-related homeobox 8 - Arabidopsis thaliana (Mouse-ear cress)
>Q5KFG7|XRN2_CRYNE 5'-3' exoribonuclease 2 - Cryptococcus neoformans (Filobasidiella neoformans)
>O30107|Y130_ARCFU Uncharacterized protein AF_0130 - Archaeoglobus fulgidus
>Q57809|Y363_METJA Uncharacterized MCM-type protein MJ0363 - Methanococcus jannaschii
>Q09795|YAA1_SCHPO Uncharacterized peptidase C22G7.01c - Schizosaccharomyces pombe (Fission yeast)
>Q09867|YAG2_SCHPO Uncharacterized protein C12G12.02 - Schizosaccharomyces pombe (Fission yeast)
>O59669|YB85_SCHPO Uncharacterized zinc finger protein C29A3.05 - Schizosaccharomyces pombe (Fission yeast)
>P34219|YBF4_YEAST Myb domain-containing protein YBL054W - Saccharomyces cerevisiae (Baker's yeast)
>Q1MTS0|YBH9_SCHPO Uncharacterized protein C3B8.09 - Schizosaccharomyces pombe (Fission yeast)
>Q10200|YBY1_SCHPO Uncharacterized protein C11C11.01 - Schizosaccharomyces pombe (Fission yeast)
>P25637|YCU9_YEAST UPF0029 protein YCR059C - Saccharomyces cerevisiae (Baker's yeast)
>Q10446|YDED_SCHPO Uncharacterized protein C12B10.13 - Schizosaccharomyces pombe (Fission yeast)
>Q92360|YDHF_SCHPO Uncharacterized protein C6G9.15c - Schizosaccharomyces pombe (Fission yeast)
>O14219|YDTE_SCHPO Uncharacterized protein C6B12.14c - Schizosaccharomyces pombe (Fission yeast)
>O13982|YEC8_SCHPO Uncharacterized WD repeat-containing protein C25H1.08c - Schizosaccharomyces pombe (Fission yeast)
>O13827|YEEB_SCHPO Uncharacterized protein C19A8.11c - Schizosaccharomyces pombe (Fission yeast)
>P43610|YFK8_YEAST Uncharacterized ATP-dependent helicase YFR038W - Saccharomyces cerevisiae (Baker's yeast)
>P53246|YG2D_YEAST Uncharacterized protein YGR071C - Saccharomyces cerevisiae (Baker's yeast)
>P53145|YGJ9_YEAST Uncharacterized GTP-binding protein YGL099W - Saccharomyces cerevisiae (Baker's yeast)
>O94431|YHKC_SCHPO Uncharacterized aminotransferase C660.12c - Schizosaccharomyces pombe (Fission yeast)
>Q04116|YHP1_YEAST Homeobox protein YHP1 - Saccharomyces cerevisiae (Baker's yeast)
>P40522|YIF6_YEAST Uncharacterized protein YIL056W - Saccharomyces cerevisiae (Baker's yeast)
>O74443|YJED_SCHPO SWIRM domain-containing protein C1682.13 - Schizosaccharomyces pombe (Fission yeast)
>Q9USL2|YJK9_SCHPO Uncharacterized protein C18B5.09c - Schizosaccharomyces pombe (Fission yeast)
>Q96WU9|YJO6_SCHPO Uncharacterized protein PB16A4.06c - Schizosaccharomyces pombe (Fission yeast)
>P39529|YJU6_YEAST Uncharacterized transcriptional regulatory protein YJL206C - Saccharomyces cerevisiae (Baker's yeast)
>P36168|YK76_YEAST Uncharacterized protein YKR096W - Saccharomyces cerevisiae (Baker's yeast)
>Q04545|YMI1_YEAST Zinc finger protein YML081W - Saccharomyces cerevisiae (Baker's yeast)
>P03192|YMR2_EBV Protein BMRF2 - Epstein-Barr virus (strain B95-8) (HHV-4) (Human herpesvirus 4)
>O60136|YNS5_SCHPO Uncharacterized WD repeat-containing protein C18H10.05 - Schizosaccharomyces pombe (Fission yeast)
>Q9USS4|YOA2_SCHPO Uncharacterized protein C557.02c - Schizosaccharomyces pombe (Fission yeast)
>Q12139|YP022_YEAST Zinc finger protein YPR022C - Saccharomyces cerevisiae (Baker's yeast)
>Q07688|YPD1_YEAST Phosphorelay intermediate protein YPD1 - Saccharomyces cerevisiae (Baker's yeast)
>Q9Y7P7|YQ63_SCHPO Uncharacterized protein C191.03c - Schizosaccharomyces pombe (Fission yeast)
>O94403|YQFB_SCHPO Uncharacterized RNA-binding protein C126.11c - Schizosaccharomyces pombe (Fission yeast)
>O60077|YQK3_SCHPO Uncharacterized protein C1494.03 - Schizosaccharomyces pombe (Fission yeast)
>Q9H869|YYAP1_HUMAN YY1-associated protein 1 - Homo sapiens (Human)
>Q5EXX3|ZBT38_RAT Zinc finger and BTB domain-containing protein 38 - Rattus norvegicus (Rat)
>Q7TQG0|ZBTB5_MOUSE Zinc finger and BTB domain-containing protein 5 - Mus musculus (Mouse)
>Q5RJC5|ZFNL5_ARATH Zinc finger CCCH domain-containing protein ZFN-like 5 - Arabidopsis thaliana (Mouse-ear cress)
>Q02526|ZFP41_MOUSE Zinc finger protein 41 - Mus musculus (Mouse)
>Q6PCR6|ZFR_DANRE Zinc finger RNA-binding protein - Danio rerio (Zebrafish) (Brachydanio rerio)
>Q6P1E1|ZMIZ1_MOUSE Zinc finger MIZ domain-containing protein 1 - Mus musculus (Mouse)
>Q9UNY5|ZN232_HUMAN Zinc finger protein 232 - Homo sapiens (Human)
>Q96PQ6|ZN317_HUMAN Zinc finger protein 317 - Homo sapiens (Human)
>Q06732|ZN33B_HUMAN Zinc finger protein 33B - Homo sapiens (Human)
>Q8N8Z8|ZN441_HUMAN Zinc finger protein 441 - Homo sapiens (Human)
>Q8N8E2|ZN513_HUMAN Zinc finger protein 513 - Homo sapiens (Human)
>Q96NG8|ZN582_HUMAN Zinc finger protein 582 - Homo sapiens (Human)
>Q8N883|ZN614_HUMAN Zinc finger protein 614 - Homo sapiens (Human)
>Q5VV52|ZN691_HUMAN Zinc finger protein 691 - Homo sapiens (Human)
>Q5IRJ6|ZNT9_MOUSE Zinc transporter 9 - Mus musculus (Mouse)
>P18748|ZO29_XENLA Oocyte zinc finger protein XlCOF29 - Xenopus laevis (African clawed frog)
>Q07231|ZSC21_MOUSE Zinc finger and SCAN domain-containing protein 21 - Mus musculus (Mouse)
>O95229|ZWINT_HUMAN ZW10 interactor - Homo sapiens (Human)
>Q63003|5E5_RAT 5E5 antigen - Rattus norvegicus (Rat)
>P38483|ABEC1_RAT C->U-editing enzyme APOBEC-1 - Rattus norvegicus (Rat)
>Q96IU4|ABHEB_HUMAN Abhydrolase domain-containing protein 14B - Homo sapiens (Human)
>P32494|ADA3_YEAST Transcriptional adapter 3 - Saccharomyces cerevisiae (Baker's yeast)
>Q2R2W1|ADO3_ORYSJ Adagio-like protein 3 - Oryza sativa subsp. japonica (Rice)
>P55198|AF17_HUMAN Protein AF-17 - Homo sapiens (Human)
>P55008|AIF1_HUMAN Allograft inflammatory factor 1 - Homo sapiens (Human)
>Q10235|ALP11_SCHPO Cell polarity protein alp11 - Schizosaccharomyces pombe (Fission yeast)
>Q9V895|AN32A_DROME Acidic leucine-rich nuclear phosphoprotein 32 family member A - Drosophila melanogaster (Fruit fly)
>Q9NQW6|ANLN_HUMAN Actin-binding protein anillin - Homo sapiens (Human)
>Q9EPV5|APAF_RAT Apoptotic protease-activating factor 1 - Rattus norvegicus (Rat)
>Q9CPX9|APC11_MOUSE Anaphase-promoting complex subunit 11 - Mus musculus (Mouse)
>P49776|APH1_SCHPO Bis(5'-nucleosyl)-tetraphosphatase [asymmetrical] - Schizosaccharomyces pombe (Fission yeast)
>P13027|ARRS_MAIZE Anthocyanin regulatory R-S protein - Zea mays (Maize)
>P18850|ATF6A_HUMAN Cyclic AMP-dependent transcription factor ATF-6 alpha - Homo sapiens (Human)
>Q5HZM3|BAFL_XENLA Barrier-to-autointegration factor-like protein - Xenopus laevis (African clawed frog)
>Q9LXD8|BHL43_ARATH Basic helix-loop-helix protein 43 - Arabidopsis thaliana (Mouse-ear cress)
>O48814|BIK1_ARATH Serine/threonine-protein kinase BIK1 - Arabidopsis thaliana (Mouse-ear cress)
>Q8K2F0|BRD3_MOUSE Bromodomain-containing protein 3 - Mus musculus (Mouse)
>Q8CJB9|BRE1B_RAT E3 ubiquitin-protein ligase BRE1B - Rattus norvegicus (Rat)
>P38770|BRL1_YEAST Nucleus export protein BRL1 - Saccharomyces cerevisiae (Baker's yeast)
>Q6BV06|BUR1_DEBHA Serine/threonine-protein kinase BUR1 - Debaryomyces hansenii (Yeast) (Torulaspora hansenii)
>Q8TDN4|CABL1_HUMAN CDK5 and ABL1 enzyme substrate 1 - Homo sapiens (Human)
>O00555|CAC1A_HUMAN Voltage-dependent P/Q-type calcium channel subunit alpha-1A - Homo sapiens (Human)
>Q92793|CBP_HUMAN CREB-binding protein - Homo sapiens (Human)
>Q9FGQ7|CCD32_ARATH Cyclin-D3-2 - Arabidopsis thaliana (Mouse-ear cress)
>Q2KI22|CCND1_BOVIN G1/S-specific cyclin-D1 - Bos taurus (Bovine)
>P21127|CD2L1_HUMAN PITSLRE serine/threonine-protein kinase CDC2L1 - Homo sapiens (Human)
>P36618|CDC16_SCHPO Cell division control protein 16 - Schizosaccharomyces pombe (Fission yeast)
>P38042|CDC27_YEAST Anaphase-promoting complex subunit CDC27 - Saccharomyces cerevisiae (Baker's yeast)
>Q2KJC1|CDC5L_BOVIN Cell division cycle 5-like protein - Bos taurus (Bovine)
>Q06549|CDD_YEAST Cytidine deaminase - Saccharomyces cerevisiae (Baker's yeast)
>P20911|CDK7_XENLA Cell division protein kinase 7 - Xenopus laevis (African clawed frog)
>Q00532|CDKL1_HUMAN Cyclin-dependent kinase-like 1 - Homo sapiens (Human)
>P18111|CDX1_MOUSE Homeobox protein CDX-1 - Mus musculus (Mouse)
>Q6C740|CFT1_YARLI Protein CFT1 - Yarrowia lipolytica (Candida lipolytica)
>P47829|CG21_CANAL G2/mitotic-specific cyclin CYB1 - Candida albicans (Yeast)
>O16102|CHD3_DROME Chromodomain-helicase-DNA-binding protein 3 - Drosophila melanogaster (Fruit fly)
>Q9Z265|CHK2_MOUSE Serine/threonine-protein kinase Chk2 - Mus musculus (Mouse)
>P38779|CIC1_YEAST Proteasome-interacting protein CIC1 - Saccharomyces cerevisiae (Baker's yeast)
>Q9NQC8|CK060_HUMAN UPF0360 protein C11orf60 - Homo sapiens (Human)
>O13881|CLR2_SCHPO Cryptic loci regulator 2 - Schizosaccharomyces pombe (Fission yeast)
>P45695|COF1A_XENLA Cofilin-1-A - Xenopus laevis (African clawed frog)
>Q9LKF9|CPSF2_ARATH Cleavage and polyadenylation specificity factor subunit 2 - Arabidopsis thaliana (Mouse-ear cress)
>Q9M374|CRF6_ARATH Ethylene-responsive transcription factor CYTOKININ RESPONSE FACTOR 6 - Arabidopsis thaliana (Mouse-ear cress)
>Q8WYA6|CTBL1_HUMAN Beta-catenin-like protein 1 - Homo sapiens (Human)
>Q9USQ1|CTF18_SCHPO Chromosome transmission fidelity protein 18 - Schizosaccharomyces pombe (Fission yeast)
>P18296|CUT1_SCHPO Separin - Schizosaccharomyces pombe (Fission yeast)
>Q6CVR3|CWC21_KLULA Pre-mRNA-splicing factor CWC21 - Kluyveromyces lactis (Yeast) (Candida sphaerica)
>Q6CSS6|CWC24_KLULA Pre-mRNA-splicing factor CWC24 - Kluyveromyces lactis (Yeast) (Candida sphaerica)
>O94417|CWC26_SCHPO Pre-mRNA-splicing factor cwc26 - Schizosaccharomyces pombe (Fission yeast)
>Q9P7C5|CWF16_SCHPO Cell cycle control protein cwf16 - Schizosaccharomyces pombe (Fission yeast)
>P53550|DCP2_YEAST mRNA-decapping enzyme subunit 2 - Saccharomyces cerevisiae (Baker's yeast)
>Q6DRI7|DDX51_DANRE ATP-dependent RNA helicase DDX51 - Danio rerio (Zebrafish) (Brachydanio rerio)
>Q75BD8|DIB1_ASHGO Spliceosomal protein DIB1 - Ashbya gossypii (Yeast) (Eremothecium gossypii)
>Q43385|DOF37_ARATH Dof zinc finger protein DOF3.7 - Arabidopsis thaliana (Mouse-ear cress)
>Q6FWY5|DOM3Z_CANGA Protein RAI1 - Candida glabrata (Yeast) (Torulopsis glabrata)
>Q8TEK3|DOT1L_HUMAN Histone-lysine N-methyltransferase, H3 lysine-79 specific - Homo sapiens (Human)
>O28484|DP2S_ARCFU DNA polymerase II small subunit - Archaeoglobus fulgidus
>Q6CLM5|DPB3_KLULA DNA polymerase epsilon subunit C - Kluyveromyces lactis (Yeast) (Candida sphaerica)
>O60094|DPO5_SCHPO DNA polymerase V - Schizosaccharomyces pombe (Fission yeast)
>P84798|DPOD3_BOVIN DNA polymerase subunit delta-3 - Bos taurus (Bovine)
>Q5K9M7|DPOE_CRYNE DNA polymerase epsilon catalytic subunit A - Cryptococcus neoformans (Filobasidiella neoformans)
>O71121|DPOL_RHCM6 DNA polymerase - Rhesus cytomegalovirus (strain 68-1) (RhCMV)
>Q16690|DUS5_HUMAN Dual specificity protein phosphatase 5 - Homo sapiens (Human)
>Q96JC9|EAF1_HUMAN ELL-associated factor 1 - Homo sapiens (Human)
>P15370|EGON_DROME Protein embryonic gonad - Drosophila melanogaster (Fruit fly)
>O60185|EI2BL_SCHPO Translation initiation factor eIF-2B subunit alpha/beta/delta-like protein - Schizosaccharomyces pombe (Fission yeast)
>Q9SZA3|EIF3K_ARATH Eukaryotic translation initiation factor 3 subunit K - Arabidopsis thaliana (Mouse-ear cress)
>O00472|ELL2_HUMAN RNA polymerase II elongation factor ELL2 - Homo sapiens (Human)
>P18074|ERCC2_HUMAN TFIIH basal transcription factor complex helicase subunit - Homo sapiens (Human)
>O65665|ERF60_ARATH Ethylene-responsive transcription factor ERF060 - Arabidopsis thaliana (Mouse-ear cress)
>O14108|ETA2_SCHPO DNA-binding protein eta2 - Schizosaccharomyces pombe (Fission yeast)
>Q8S4P6|EZ1_MAIZE Polycomb protein EZ1 - Zea mays (Maize)
>Q0V967|FBX5_DANRE F-box only protein 5 - Danio rerio (Zebrafish) (Brachydanio rerio)
>P70377|FGF13_MOUSE Fibroblast growth factor 13 - Mus musculus (Mouse)
>O43427|FIBP_HUMAN Acidic fibroblast growth factor intracellular-binding protein - Homo sapiens (Human)
>Q9HQG3|FLPA_HALSA Fibrillarin-like rRNA/tRNA 2'-O-methyltransferase - Halobacterium salinarium (Halobacterium halobium)
>Q9UJU5|FOXD3_HUMAN Forkhead box protein D3 - Homo sapiens (Human)
>Q9I9E1|FOXH1_DANRE Forkhead box protein H1 - Danio rerio (Zebrafish) (Brachydanio rerio)
>P98177|FOXO4_HUMAN Forkhead box protein O4 - Homo sapiens (Human)
>Q6PJQ5|FOXR2_HUMAN Forkhead box protein R2 - Homo sapiens (Human)
>Q9W706|FXF1A_XENLA Forkhead box protein F1-A - Xenopus laevis (African clawed frog)
>O14976|GAK_HUMAN Cyclin G-associated kinase - Homo sapiens (Human)
>P43574|GAT1_YEAST Transcriptional regulatory protein GAT1 - Saccharomyces cerevisiae (Baker's yeast)
>Q10282|GBB_SCHPO Guanine nucleotide-binding protein subunit beta - Schizosaccharomyces pombe (Fission yeast)
>P03069|GCN4_YEAST General control protein GCN4 - Saccharomyces cerevisiae (Baker's yeast)
>Q99J23|GHDC_MOUSE GH3 domain-containing protein precursor - Mus musculus (Mouse)
>P27900|GL1_ARATH Trichome differentiation protein GL1 - Arabidopsis thaliana (Mouse-ear cress)
>Q03835|GLRX3_YEAST Monothiol glutaredoxin-3 - Saccharomyces cerevisiae (Baker's yeast)
>Q99N64|GMCLL_MOUSE Germ cell-less protein-like 1-like - Mus musculus (Mouse)
>Q04665|GPA2_SCHPO Guanine nucleotide-binding protein alpha-2 subunit - Schizosaccharomyces pombe (Fission yeast)
>P38143|GPX2_YEAST Glutathione peroxidase 2 - Saccharomyces cerevisiae (Baker's yeast)
>P10144|GRAB_HUMAN Granzyme B precursor - Homo sapiens (Human)
>Q4IR18|GRC3_GIBZE Protein GRC3 - Gibberella zeae (Fusarium graminearum)
>Q9LE42|HAC5_ARATH Histone acetyltransferase HAC5 - Arabidopsis thaliana (Mouse-ear cress)
>Q9FJT8|HATB_ARATH Histone acetyltransferase type B catalytic subunit - Arabidopsis thaliana (Mouse-ear cress)
>Q9NRZ9|HELLS_HUMAN Lymphoid-specific helicase - Homo sapiens (Human)
>Q6AZ54|HEMGN_RAT Hemogen - Rattus norvegicus (Rat)
>Q9M1V5|HFA7B_ARATH Heat stress transcription factor A-7b - Arabidopsis thaliana (Mouse-ear cress)
>Q9R1Y5|HIC1_MOUSE Hypermethylated in cancer 1 protein - Mus musculus (Mouse)
>Q5AGM0|HIR2_CANAL Protein HIR2 - Candida albicans (Yeast)
>P17488|HM13_CAEEL Homeobox protein ceh-13 - Caenorhabditis elegans
>Q23175|HM32_CAEEL Homeobox protein ceh-32 - Caenorhabditis elegans
>P09532|HMEN_TRIGR Homeobox protein engrailed - Tripneustes gratilla (Hawaian sea urchin)
>P05527|HMIN_DROME Homeobox protein invected - Drosophila melanogaster (Fruit fly)
>Q9NP08|HMX1_HUMAN Homeobox protein HMX1 - Homo sapiens (Human)
>P12258|HOBOT_DROME Transposable element Hobo transposase - Drosophila melanogaster (Fruit fly)
>Q12122|HOSM_YEAST Homocitrate synthase, mitochondrial precursor - Saccharomyces cerevisiae (Baker's yeast)
>P31539|HS104_YEAST Heat shock protein 104 - Saccharomyces cerevisiae (Baker's yeast)
>P22335|HSF24_SOLPE Heat shock factor protein HSF24 - Solanum peruvianum (Peruvian tomato) (Lycopersicon peruvianum)
>Q99181|HSH49_YEAST Protein HSH49 - Saccharomyces cerevisiae (Baker's yeast)
>P13361|HUNB_DROVI Protein hunchback - Drosophila virilis (Fruit fly)
>Q1KKX7|HXB3A_FUGRU Homeobox protein Hox-B3a - Fugu rubripes (Japanese pufferfish) (Takifugu rubripes)
>Q9IA16|HXD12_HETFR Homeobox protein Hox-D12 - Heterodontus francisci (Horn shark)
>O24410|IAA20_ARATH Auxin-responsive protein IAA20 - Arabidopsis thaliana (Mouse-ear cress)
>P78954|IF4E1_SCHPO Eukaryotic translation initiation factor 4E-1 - Schizosaccharomyces pombe (Fission yeast)
>Q9H2S9|IKZF4_HUMAN Zinc finger protein Eos - Homo sapiens (Human)
>Q9Z1X4|ILF3_MOUSE Interleukin enhancer-binding factor 3 - Mus musculus (Mouse)
>Q6FNJ1|IPI3_CANGA Pre-rRNA-processing protein IPI3 - Candida glabrata (Yeast) (Torulopsis glabrata)
>Q8K2V6|IPO11_MOUSE Importin-11 - Mus musculus (Mouse)
>Q58DJ0|IRF5_BOVIN Interferon regulatory factor 5 - Bos taurus (Bovine)
>Q5KJR1|IWS1_CRYNE Transcription factor IWS1 - Cryptococcus neoformans (Filobasidiella neoformans)
>Q09796|KA111_SCHPO Importin beta-like protein kap111 - Schizosaccharomyces pombe (Fission yeast)
>P07278|KAPR_YEAST cAMP-dependent protein kinase regulatory subunit - Saccharomyces cerevisiae (Baker's yeast)
>Q9BXK1|KLF16_HUMAN Krueppel-like factor 16 - Homo sapiens (Human)
>O04134|KNAP1_MALDO Homeobox protein knotted-1-like 1 - Malus domestica (Apple) (Malus sylvestris)
>Q8C050|KS6A5_MOUSE Ribosomal protein S6 kinase alpha-5 - Mus musculus (Mouse)
>O75449|KTNA1_HUMAN Katanin p60 ATPase-containing subunit A1 - Homo sapiens (Human)
>Q5KB66|KU70_CRYNE Protein Ku70 - Cryptococcus neoformans (Filobasidiella neoformans)
>P42167|LAP2B_HUMAN Lamina-associated polypeptide 2, isoforms beta/gamma - Homo sapiens (Human)
>P53411|LHX1_CHICK LIM/homeobox protein Lhx1 - Gallus gallus (Chicken)
>P38852|LIN1_YEAST Protein LIN1 - Saccharomyces cerevisiae (Baker's yeast)
>Q04650|LMX1A_MESAU LIM homeobox transcription factor 1 alpha - Mesocricetus auratus (Golden hamster)
>P42704|LPPRC_HUMAN Leucine-rich PPR motif-containing protein, mitochondrial precursor - Homo sapiens (Human)
>Q9Y4Y9|LSM5_HUMAN U6 snRNA-associated Sm-like protein LSm5 - Homo sapiens (Human)
>P40958|MAD2_YEAST Mitotic spindle checkpoint component MAD2 - Saccharomyces cerevisiae (Baker's yeast)
>Q03503|MAK3_YEAST N-terminal acetyltransferase C complex catalytic subunit MAK3 - Saccharomyces cerevisiae (Baker's yeast)
>O94160|MAT1_ALTAL Mating-type protein MAT-1 - Alternaria alternata (Alternaria rot fungus)
>Q707Y3|MATA1_YARLI Mating-type protein A1 - Yarrowia lipolytica (Candida lipolytica)
>P91664|MAX_DROME Protein max - Drosophila melanogaster (Fruit fly)
>O60318|MCM3A_HUMAN 80 kDa MCM3-associated protein - Homo sapiens (Human)
>Q6BQ63|MED21_DEBHA Mediator of RNA polymerase II transcription subunit 21 - Debaryomyces hansenii (Yeast) (Torulaspora hansenii)
>Q10665|MES3_CAEEL Polycomb protein mes-3 - Caenorhabditis elegans
>O74777|MIS3_SCHPO Ribosomal RNA assembly protein mis3 - Schizosaccharomyces pombe (Fission yeast)
>O08789|MNT_MOUSE Max-binding protein MNT - Mus musculus (Mouse)
>Q96Q89|MPPH1_HUMAN M-phase phosphoprotein 1 - Homo sapiens (Human)
>P08169|MPRI_BOVIN Cation-independent mannose-6-phosphate receptor precursor - Bos taurus (Bovine)
>P40029|MSRA_YEAST Peptide methionine sulfoxide reductase - Saccharomyces cerevisiae (Baker's yeast)
>Q10258|MTHR1_SCHPO Methylenetetrahydrofolate reductase 1 - Schizosaccharomyces pombe (Fission yeast)
>Q03677|MTND_YEAST 1,2-dihydroxy-3-keto-5-methylthiopentene dioxygenase - Saccharomyces cerevisiae (Baker's yeast)
>Q96WW2|MUG93_SCHPO Meiotically up-regulated gene 93 protein - Schizosaccharomyces pombe (Fission yeast)
>P20027|MYB3_HORVU Myb-related protein Hv33 - Hordeum vulgare (Barley)
>Q9P2K5|MYEF2_HUMAN Myelin expression factor 2 - Homo sapiens (Human)
>Q4P341|NACA_USTMA Nascent polypeptide-associated complex subunit alpha - Ustilago maydis (Smut fungus)
>P43619|NADC_YEAST Nicotinate-nucleotide pyrophosphorylase [carboxylating] - Saccharomyces cerevisiae (Baker's yeast)
>Q80TN7|NAV3_MOUSE Neuron navigator 3 - Mus musculus (Mouse)
>Q92317|NCB2_YEAST Negative cofactor 2 complex subunit beta - Saccharomyces cerevisiae (Baker's yeast)
>P32500|NDC1_YEAST Nucleoporin NDC1 - Saccharomyces cerevisiae (Baker's yeast)
>Q4R4Q3|NDRG1_MACFA Protein NDRG1 - Macaca fascicularis (Crab eating macaque) (Cynomolgus monkey)
>O09118|NET1_MOUSE Netrin-1 precursor - Mus musculus (Mouse)
>A0JMY5|NFXL1_XENLA NF-X1-type zinc finger protein NFXL1 - Xenopus laevis (African clawed frog)
>O17657|NH164_CAEEL Nuclear hormone receptor family member nhr-164 - Caenorhabditis elegans
>O17928|NHR52_CAEEL Nuclear hormone receptor family member nhr-52 - Caenorhabditis elegans
>Q9JHL1|NHRF2_MOUSE Na(+)/H(+) exchange regulatory cofactor NHE-RF2 - Mus musculus (Mouse)
>P46970|NMD5_YEAST Nonsense-mediated mRNA decay protein 5 - Saccharomyces cerevisiae (Baker's yeast)
>Q96T66|NMNA3_HUMAN Nicotinamide mononucleotide adenylyltransferase 3 - Homo sapiens (Human)
>Q08208|NOP12_YEAST Nucleolar protein 12 - Saccharomyces cerevisiae (Baker's yeast)
>P06100|NOT2_YEAST General negative regulator of transcription subunit 2 - Saccharomyces cerevisiae (Baker's yeast)
>Q8IXF0|NPAS3_HUMAN Neuronal PAS domain-containing protein 3 - Homo sapiens (Human)
>P42857|NSG1_HUMAN Neuron-specific protein family member 1 - Homo sapiens (Human)
>Q8BH74|NU107_MOUSE Nuclear pore complex protein Nup107 - Mus musculus (Mouse)
>Q9Y5A7|NUB1_HUMAN NEDD8 ultimate buster 1 - Homo sapiens (Human)
>Q03790|NUP53_YEAST Nucleoporin NUP53 - Saccharomyces cerevisiae (Baker's yeast)
>Q9GZY0|NXF2_HUMAN Nuclear RNA export factor 2 - Homo sapiens (Human)
>Q9WUV0|ORC5_MOUSE Origin recognition complex subunit 5 - Mus musculus (Mouse)
>Q90267|OTX1L_DANRE Homeobox protein Otx1l - Danio rerio (Zebrafish) (Brachydanio rerio)
>O57538|P53_XIPHE Cellular tumor antigen p53 - Xiphophorus helleri (Green swordtail)
>O14327|PAB2_SCHPO Polyadenylate-binding protein 2 - Schizosaccharomyces pombe (Fission yeast)
>Q8J257|PACC_PARBR pH-response transcription factor pacC/RIM101 - Paracoccidioides brasiliensis
>Q6TGC4|PADI6_HUMAN Protein-arginine deiminase type-6 - Homo sapiens (Human)
>P38126|PCH2_YEAST Pachytene checkpoint protein 2 - Saccharomyces cerevisiae (Baker's yeast)
>Q00265|PCNA2_DAUCA Proliferating cell nuclear antigen large form - Daucus carota (Carrot)
>Q53EL6|PDCD4_HUMAN Programmed cell death protein 4 - Homo sapiens (Human)
>P41073|PEP_DROME Zinc finger protein on ecdysone puffs - Drosophila melanogaster (Fruit fly)
>P61759|PFD3_MOUSE Prefoldin subunit 3 - Mus musculus (Mouse)
>Q9UTN4|PFS2_SCHPO Polyadenylation factor subunit 2 - Schizosaccharomyces pombe (Fission yeast)
>O60101|PGK_SCHPO Phosphoglycerate kinase - Schizosaccharomyces pombe (Fission yeast)
>Q9BWX1|PHF7_HUMAN PHD finger protein 7 - Homo sapiens (Human)
>Q07832|PLK1_MOUSE Serine/threonine-protein kinase PLK1 - Mus musculus (Mouse)
>Q9C100|PMT2_SCHPO Dolichyl-phosphate-mannose--protein mannosyltransferase 2 - Schizosaccharomyces pombe (Fission yeast)
>Q8ND90|PNMA1_HUMAN Paraneoplastic antigen Ma1 - Homo sapiens (Human)
>P20264|PO3F3_HUMAN POU domain, class 3, transcription factor 3 - Homo sapiens (Human)
>Q7Z3K3|POGZ_HUMAN Pogo transposable element with ZNF domain - Homo sapiens (Human)
>P62597|POTE1_CHICK Protection of telomeres protein 1 - Gallus gallus (Chicken)
>P0C1J1|PPIL2_RHIOR Peptidyl-prolyl cis-trans isomerase-like 2 - Rhizopus oryzae (Rhizopus delemar)
>Q9UU87|PPK34_SCHPO Serine/threonine-protein kinase ppk34 - Schizosaccharomyces pombe (Fission yeast)
>Q09927|PPR1_SCHPO L-azetidine-2-carboxylic acid acetyltransferase - Schizosaccharomyces pombe (Fission yeast)
>Q9BYK8|PR285_HUMAN Peroxisomal proliferator-activated receptor A-interacting complex 285 kDa protein - Homo sapiens (Human)
>Q5E947|PRDX1_BOVIN Peroxiredoxin-1 - Bos taurus (Bovine)
>Q9P326|PRO1_NEUCR Transcriptional regulatory protein pro-1 - Neurospora crassa
>Q6C709|PRP46_YARLI Pre-mRNA-splicing factor PRP46 - Yarrowia lipolytica (Candida lipolytica)
>O88685|PRS6A_MOUSE 26S protease regulatory subunit 6A - Mus musculus (Mouse)
>Q9JM51|PTGES_MOUSE Prostaglandin E synthase - Mus musculus (Mouse)
>Q9BZE2|PUS3_HUMAN tRNA pseudouridine synthase 3 - Homo sapiens (Human)
>Q7Z6E9|RBBP6_HUMAN Retinoblastoma-binding protein 6 - Homo sapiens (Human)
>Q9P258|RCC2_HUMAN Protein RCC2 - Homo sapiens (Human)
>Q4WYA1|REXO3_ASPFU RNA exonuclease 3 - Aspergillus fumigatus (Sartorya fumigata)
>P38251|RFC5_YEAST Replication factor C subunit 5 - Saccharomyces cerevisiae (Baker's yeast)
>P50861|RIB4_YEAST 6,7-dimethyl-8-ribityllumazine synthase - Saccharomyces cerevisiae (Baker's yeast)
>Q9VB08|RING1_DROME E3 ubiquitin-protein ligase RING1 - Drosophila melanogaster (Fruit fly)
>O76021|RL1D1_HUMAN Ribosomal L1 domain-containing protein 1 - Homo sapiens (Human)
>Q5KM87|RNA14_CRYNE mRNA 3'-end-processing protein RNA14 - Cryptococcus neoformans (Filobasidiella neoformans)
>Q9NRR4|RNC_HUMAN Ribonuclease 3 - Homo sapiens (Human)
>P22138|RPA2_YEAST DNA-directed RNA polymerase I subunit RPA2 - Saccharomyces cerevisiae (Baker's yeast)
>Q24320|RPAB2_DROME DNA-directed RNA polymerases I, II, and III subunit RPABC2 - Drosophila melanogaster (Fruit fly)
>P28364|RPB1_EUPOC DNA-directed RNA polymerase II subunit RPB1 - Euplotes octocarinatus
>P20433|RPB4_YEAST DNA-directed RNA polymerase II subunit RPB4 - Saccharomyces cerevisiae (Baker's yeast)
>Q9D2C6|RPC8_MOUSE DNA-directed RNA polymerase III subunit RPC8 - Mus musculus (Mouse)
>P11512|RPOA1_SULAC DNA-directed RNA polymerase subunit A' - Sulfolobus acidocaldarius
>P56300|RPOC1_CHLVU DNA-directed RNA polymerase subunit beta' - Chlorella vulgaris (Green alga)
>Q9TL05|RPOC1_NEPOL DNA-directed RNA polymerase subunit beta' - Nephroselmis olivacea
>P36252|RPOC_THEMA DNA-directed RNA polymerase subunit beta' - Thermotoga maritima
>Q57648|RPOD_METJA DNA-directed RNA polymerase subunit D - Methanococcus jannaschii
>O75818|RPP40_HUMAN Ribonuclease P protein subunit p40 - Homo sapiens (Human)
>Q9P783|RRB1_SCHPO Ribosome assembly protein rrb1 - Schizosaccharomyces pombe (Fission yeast)
>Q02983|RRN5_YEAST RNA polymerase I-specific transcription initiation factor RRN5 - Saccharomyces cerevisiae (Baker's yeast)
>O14150|RS14_SCHPO 40S ribosomal protein S14 - Schizosaccharomyces pombe (Fission yeast)
>O94506|RSM1_SCHPO mRNA export factor rsm1 - Schizosaccharomyces pombe (Fission yeast)
>Q12334|SCM3_YEAST Protein SCM3 - Saccharomyces cerevisiae (Baker's yeast)
>P57772|SELB_HUMAN Selenocysteine-specific elongation factor - Homo sapiens (Human)
>O15047|SET1A_HUMAN Histone-lysine N-methyltransferase SETD1A - Homo sapiens (Human)
>Q7SBJ9|SET9_NEUCR Histone-lysine N-methyltransferase set-9 - Neurospora crassa
>Q9WVC6|SGK1_MOUSE Serine/threonine-protein kinase Sgk1 - Mus musculus (Mouse)
>O13734|SGO2_SCHPO Shugoshin-2 - Schizosaccharomyces pombe (Fission yeast)
>P06700|SIR2_YEAST NAD-dependent histone deacetylase SIR2 - Saccharomyces cerevisiae (Baker's yeast)
>Q5AX35|SLT11_EMENI Pre-mRNA-splicing factor slt11 - Emericella nidulans (Aspergillus nidulans)
>P22082|SNF2_YEAST Transcription regulatory protein SNF2 - Saccharomyces cerevisiae (Baker's yeast)
>O94538|SNU66_SCHPO U4/U6.U5 tri-snRNP-associated protein snu66 - Schizosaccharomyces pombe (Fission yeast)
>Q9D489|SOLH2_MOUSE Spermatogenesis- and oogenesis-specific basic helix-loop-helix-containing protein 2 - Mus musculus (Mouse)
>Q04891|SOX13_MOUSE SOX-13 protein - Mus musculus (Mouse)
>Q90WG2|SPINW_CHICK Spindlin-W - Gallus gallus (Chicken)
>Q9S840|SPL2_ARATH Squamosa promoter-binding-like protein 2 - Arabidopsis thaliana (Mouse-ear cress)
>Q4WP96|SPT5_ASPFU Transcription elongation factor spt5 - Aspergillus fumigatus (Sartorya fumigata)
>P61011|SRP54_HUMAN Signal recognition particle 54 kDa protein - Homo sapiens (Human)
>P36077|SRX1_YEAST Sulfiredoxin - Saccharomyces cerevisiae (Baker's yeast)
>Q08BR4|STB1B_DANRE Histone-lysine N-methyltransferase SETDB1-B - Danio rerio (Zebrafish) (Brachydanio rerio)
>Q5BEN5|STU1_EMENI Protein stu1 - Emericella nidulans (Aspergillus nidulans)
>P54000|SUB1_YEAST RNA polymerase II transcriptional coactivator SUB1 - Saccharomyces cerevisiae (Baker's yeast)
>Q6WNK7|SUS1_YEAST Protein SUS1 - Saccharomyces cerevisiae (Baker's yeast)
>O43017|SWD3_SCHPO Set1 complex component swd3 - Schizosaccharomyces pombe (Fission yeast)
>Q5F4B2|SWP70_CHICK Switch-associated protein 70 - Gallus gallus (Chicken)
>Q8N0S2|SYCE1_HUMAN Synaptonemal complex central element protein 1 - Homo sapiens (Human)
>Q6FPZ6|SYF2_CANGA Pre-mRNA-splicing factor SYF2 - Candida glabrata (Yeast) (Torulopsis glabrata)
>P41895|T2FA_YEAST Transcription initiation factor IIF subunit alpha - Saccharomyces cerevisiae (Baker's yeast)
>P46677|TAF1_YEAST Transcription initiation factor TFIID subunit 1 - Saccharomyces cerevisiae (Baker's yeast)
>P53040|TAF6_YEAST Transcription initiation factor TFIID subunit 6 - Saccharomyces cerevisiae (Baker's yeast)
>Q9H175|TAI12_HUMAN TGF-beta-induced apoptosis protein 12 - Homo sapiens (Human)
>Q9H2D6|TARA_HUMAN TRIO and F-actin-binding protein - Homo sapiens (Human)
>P20920|TAT_EIAVY Protein Tat - Equine infectious anemia virus (strain Wyoming) (EIAV)
>Q82854|TAT_JEMBR Protein Tat - Jembrana disease virus (JDV)
>P14079|TAX_HTL1C Protein Tax-1 - Human T-cell leukemia virus 1 (isolate Caribbea HS-35 subtype A) (HTLV-1)
>O74045|TBP_CENSY TATA-box-binding protein - Cenarchaeum symbiosum
>O94501|TCPA_SCHPO T-complex protein 1 subunit alpha - Schizosaccharomyces pombe (Fission yeast)
>P53038|TEL2_YEAST Telomere length regulation protein TEL2 - Saccharomyces cerevisiae (Baker's yeast)
>Q06339|TFC6_YEAST Transcription factor tau 91 kDa subunit - Saccharomyces cerevisiae (Baker's yeast)
>Q9W1F4|THOC5_DROME THO complex subunit 5 - Drosophila melanogaster (Fruit fly)
>Q9Z1S4|TIAF1_MOUSE TGFB1-induced anti-apoptotic factor 1 - Mus musculus (Mouse)
>Q12272|TPT1_YEAST tRNA 2'-phosphotransferase - Saccharomyces cerevisiae (Baker's yeast)
>Q5KJW1|TRM10_CRYNE tRNA - Cryptococcus neoformans (Filobasidiella neoformans)
>P49957|TRM9_YEAST tRNA - Saccharomyces cerevisiae (Baker's yeast)
>Q9BE64|TSYL2_MACFA Testis-specific Y-encoded-like protein 2 - Macaca fascicularis (Crab eating macaque) (Cynomolgus monkey)
>P20065|TYB4_MOUSE Thymosin beta-4 - Mus musculus (Mouse)
>Q9Y3C1|U384_HUMAN UPF0384 protein CGI-117 - Homo sapiens (Human)
>P54730|UBX4_YEAST UBX domain-containing protein 4 - Saccharomyces cerevisiae (Baker's yeast)
>P13528|UNC86_CAEEL Transcription factor unc-86 - Caenorhabditis elegans
>Q623D4|VAB15_CAEBR Homeobox protein vab-15 - Caenorhabditis briggsae
>O14599|VCY2_HUMAN Testis-specific basic protein Y 2 - Homo sapiens (Human)
>Q8BDG4|VE2_BPV5 Regulatory protein E2 - Bovine papillomavirus type 5
>P50772|VE2_HPV29 Regulatory protein E2 - Human papillomavirus type 29
>Q80944|VE2_HPV60 Regulatory protein E2 - Human papillomavirus type 60
>P22808|VND_DROME Homeobox protein vnd - Drosophila melanogaster (Fruit fly)
>P54096|VP3_CAV82 Apoptin - Chicken anemia virus (isolate Japan 82-2) (CAV)
>O59796|VPS3_SCHPO Vacuolar protein sorting-associated protein 3 - Schizosaccharomyces pombe (Fission yeast)
>Q91V09|WDR13_MOUSE WD repeat-containing protein 13 - Mus musculus (Mouse)
>Q8W0F1|WOX9_ORYSJ WUSCHEL-related homeobox 9 - Oryza sativa subsp. japonica (Rice)
>Q6YBV1|WUS_ANTMA Protein WUSCHEL - Antirrhinum majus (Garden snapdragon)
>Q09800|YAA7_SCHPO Uncharacterized protein C22G7.07c - Schizosaccharomyces pombe (Fission yeast)
>Q10062|YAM7_SCHPO Uncharacterized protein C1F5.07c - Schizosaccharomyces pombe (Fission yeast)
>P38140|YB89_YEAST Uncharacterized transcriptional regulatory protein YBR239C - Saccharomyces cerevisiae (Baker's yeast)
>O59719|YBHB_SCHPO Uncharacterized protein C3B8.11 - Schizosaccharomyces pombe (Fission yeast)
>P38253|YBU0_YEAST Uncharacterized protein YBR090C - Saccharomyces cerevisiae (Baker's yeast)
>Q10195|YBY6_SCHPO Uncharacterized protein C11C11.06c - Schizosaccharomyces pombe (Fission yeast)
>O14053|YC47_SCHPO Uncharacterized WD repeat-containing protein C1672.07 - Schizosaccharomyces pombe (Fission yeast)
>Q04408|YD514_YEAST Uncharacterized protein YDR514C - Saccharomyces cerevisiae (Baker's yeast)
>O14232|YDVG_SCHPO Uncharacterized helicase C6F12.16c - Schizosaccharomyces pombe (Fission yeast)
>O13799|YE02_SCHPO Uncharacterized helicase C17H9.02 - Schizosaccharomyces pombe (Fission yeast)
>O13964|YE44_SCHPO Uncharacterized protein C24C9.04 - Schizosaccharomyces pombe (Fission yeast)
>O13767|YE95_SCHPO Uncharacterized protein C17A5.05c - Schizosaccharomyces pombe (Fission yeast)
>O13957|YEHG_SCHPO Uncharacterized protein C23H4.16c - Schizosaccharomyces pombe (Fission yeast)
>P40063|YET4_YEAST Uncharacterized protein YER104W - Saccharomyces cerevisiae (Baker's yeast)
>Q9Y801|YFAS1_SCHPO FAS1 domain-containing protein mug57 precursor - Schizosaccharomyces pombe (Fission yeast)
>O13852|YFGD_SCHPO Uncharacterized protein C19G12.13c - Schizosaccharomyces pombe (Fission yeast)
>P53251|YG2I_YEAST Uncharacterized protein YGR081C - Saccharomyces cerevisiae (Baker's yeast)
>Q9USP7|YHP6_SCHPO Uncharacterized protein C902.06 - Schizosaccharomyces pombe (Fission yeast)
>Q9P347|YIP11_SCHPO Survival of motor neuron protein-interacting protein yip11 - Schizosaccharomyces pombe (Fission yeast)
>P47031|YJI2_YEAST Uncharacterized protein YJL082W - Saccharomyces cerevisiae (Baker's yeast)
>O74415|YJL2_SCHPO Uncharacterized protein C14G10.02 - Schizosaccharomyces pombe (Fission yeast)
>Q9P4X2|YKV4_SCHPO Uncharacterized mannosyltransferase C959.04c - Schizosaccharomyces pombe (Fission yeast)
>Q05043|YMS0_YEAST Uncharacterized protein YMR030W - Saccharomyces cerevisiae (Baker's yeast)
>Q9Y7Q3|YQ6A_SCHPO Uncharacterized protein C191.10 - Schizosaccharomyces pombe (Fission yeast)
>O60083|YQK9_SCHPO Uncharacterized protein C1494.09c - Schizosaccharomyces pombe (Fission yeast)
>P51786|ZN157_HUMAN Zinc finger protein 157 - Homo sapiens (Human)
>O14709|ZN197_HUMAN Zinc finger protein 197 - Homo sapiens (Human)
>Q96GC6|ZN274_HUMAN Zinc finger protein 274 - Homo sapiens (Human)
>Q9P2F9|ZN319_HUMAN Zinc finger protein 319 - Homo sapiens (Human)
>Q6P1L6|ZN343_HUMAN Zinc finger protein 343 - Homo sapiens (Human)
>Q96HQ0|ZN419_HUMAN Zinc finger protein 419 - Homo sapiens (Human)
>Q8N0Y2|ZN444_HUMAN Zinc finger protein 444 - Homo sapiens (Human)
>Q8NCK3|ZN485_HUMAN Zinc finger protein 485 - Homo sapiens (Human)
>Q8IVC4|ZN584_HUMAN Zinc finger protein 584 - Homo sapiens (Human)
>Q9H582|ZN644_HUMAN Zinc finger protein 644 - Homo sapiens (Human)
>Q9ULD5|ZN777_HUMAN Zinc finger protein 777 - Homo sapiens (Human)
>Q8BIQ3|ZNF2_MOUSE Zinc finger protein 2 - Mus musculus (Mouse)
>P40535|ACA2_YEAST ATF/CREB activator 2 - Saccharomyces cerevisiae (Baker's yeast)
>P15315|ACE1_YEAST Transcriptional activator protein ACE1 - Saccharomyces cerevisiae (Baker's yeast)
>P52910|ACS2_YEAST Acetyl-coenzyme A synthetase 2 - Saccharomyces cerevisiae (Baker's yeast)
>P07248|ADR1_YEAST Regulatory protein ADR1 - Saccharomyces cerevisiae (Baker's yeast)
>Q7T1K4|ANDR_RANCA Androgen receptor - Rana catesbeiana (Bull frog)
>Q6PAK3|ANM8_MOUSE Protein arginine N-methyltransferase 8 - Mus musculus (Mouse)
>P50995|ANX11_HUMAN Annexin A11 - Homo sapiens (Human)
>P10505|APC3_SCHPO Anaphase-promoting complex subunit 3 - Schizosaccharomyces pombe (Fission yeast)
>Q9LKL2|APRR1_ARATH Two-component response regulator-like APRR1 - Arabidopsis thaliana (Mouse-ear cress)
>P93024|ARFE_ARATH Auxin response factor 5 - Arabidopsis thaliana (Mouse-ear cress)
>Q01K26|ARFK_ORYSI Auxin response factor 11 - Oryza sativa subsp. indica (Rice)
>Q653H7|ARFR_ORYSJ Auxin response factor 18 - Oryza sativa subsp. japonica (Rice)
>Q10066|ARGI2_SCHPO Arginase - Schizosaccharomyces pombe (Fission yeast)
>P05085|ARGR2_YEAST Arginine metabolism regulation protein II - Saccharomyces cerevisiae (Baker's yeast)
>Q04052|ARO80_YEAST Transcriptional activator ARO80 - Saccharomyces cerevisiae (Baker's yeast)
>O94241|ARP6_SCHPO Actin-like protein arp6 - Schizosaccharomyces pombe (Fission yeast)
>O14241|ARPC2_SCHPO Actin-related protein 2/3 complex subunit 2 - Schizosaccharomyces pombe (Fission yeast)
>Q9UBL3|ASH2L_HUMAN Set1/Ash2 histone methyltransferase complex subunit ASH2 - Homo sapiens (Human)
>O94272|ATG8_SCHPO Autophagy-related protein 8 precursor - Schizosaccharomyces pombe (Fission yeast)
>O35625|AXN1_MOUSE Axin-1 - Mus musculus (Mouse)
>Q8CGN4|BCOR_MOUSE BCL-6 corepressor - Mus musculus (Mouse)
>P53771|BOX5_NOTVI Homeobox protein box-5 - Notophthalmus viridescens (Eastern newt) (Triturus viridescens)
>Q7S304|BRE1_NEUCR E3 ubiquitin-protein ligase bre-1 - Neurospora crassa
>P55201|BRPF1_HUMAN Peregrin - Homo sapiens (Human)
>O14981|BTAF1_HUMAN TATA-binding protein-associated factor 172 - Homo sapiens (Human)
>P26449|BUB3_YEAST Cell cycle arrest protein BUB3 - Saccharomyces cerevisiae (Baker's yeast)
>P39736|BX42_DROME Puff-specific protein Bx42 - Drosophila melanogaster (Fruit fly)
>Q9UU93|CANB_SCHPO Calcineurin subunit B - Schizosaccharomyces pombe (Fission yeast)
>Q0DH40|CCB15_ORYSJ Cyclin-B1-5 - Oryza sativa subsp. japonica (Rice)
>Q67V81|CCD11_ORYSJ Cyclin-D1-1 - Oryza sativa subsp. japonica (Rice)
>P34638|CCNA1_CAEEL G2/mitotic-specific cyclin-A1 - Caenorhabditis elegans
>Q10432|CCQ1_SCHPO Coiled-coil quantitatively-enriched protein 1 - Schizosaccharomyces pombe (Fission yeast)
>Q09170|CDS1_SCHPO Serine/threonine-protein kinase cds1 - Schizosaccharomyces pombe (Fission yeast)
>Q9Y232|CDYL1_HUMAN Chromodomain Y-like protein - Homo sapiens (Human)
>Q569M3|CENPA_XENLA Histone H3-like centromeric protein A - Xenopus laevis (African clawed frog)
>Q1T7C0|CENPL_CHICK Centromere protein L - Gallus gallus (Chicken)
>Q4PB37|CLF1_USTMA Pre-mRNA-splicing factor CLF1 - Ustilago maydis (Smut fungus)
>Q6NPP4|CMTA2_ARATH Calmodulin-binding transcription activator 2 - Arabidopsis thaliana (Mouse-ear cress)
>P87090|CPC1_CRYPA Cross-pathway control protein 1 - Cryphonectria parasitica (Chesnut blight fungus) (Endothia parasitica)
>P02511|CRYAB_HUMAN Alpha-crystallin B chain - Homo sapiens (Human)
>Q5RF54|CSN8_PONPY COP9 signalosome complex subunit 8 - Pongo pygmaeus (Orangutan)
>P41817|CUP9_YEAST Homeobox protein CUP9 - Saccharomyces cerevisiae (Baker's yeast)
>Q7RX84|CWC22_NEUCR Pre-mRNA-splicing factor cwc-22 - Neurospora crassa
>Q4IRI9|CWC25_GIBZE Pre-mRNA-splicing factor CWC25 - Gibberella zeae (Fusarium graminearum)
>Q6CGK4|CWC27_YARLI Peptidyl-prolyl isomerase CWC27 - Yarrowia lipolytica (Candida lipolytica)
>P00046|CYC_SCHPO Cytochrome c - Schizosaccharomyces pombe (Fission yeast)
>Q9UTG8|DAD2_SCHPO DASH complex subunit dad2 - Schizosaccharomyces pombe (Fission yeast)
>P20448|DBP4_YEAST ATP-dependent RNA helicase DBP4 - Saccharomyces cerevisiae (Baker's yeast)
>Q4HZ68|DBP7_GIBZE ATP-dependent RNA helicase DBP7 - Gibberella zeae (Fusarium graminearum)
>P39708|DHE5_YEAST NADP-specific glutamate dehydrogenase 2 - Saccharomyces cerevisiae (Baker's yeast)
>Q8X225|DIM5_NEUCR Histone-lysine N-methyltransferase, H3 lysine-9 specific dim-5 - Neurospora crassa
>Q64205|DLX3_MOUSE Homeobox protein DLX-3 - Mus musculus (Mouse)
>O49498|DML3_ARATH DEMETER-like protein 3 - Arabidopsis thaliana (Mouse-ear cress)
>Q6S6P0|DNBI_EHV1V Major DNA-binding protein - Equine herpesvirus 1 (strain V592) (EHV-1) (Equine abortion virus)
>Q9CWR8|DNM3L_MOUSE DNA - Mus musculus (Mouse)
>Q9FZA4|DOF14_ARATH Dof zinc finger protein DOF1.4 - Arabidopsis thaliana (Mouse-ear cress)
>Q9FM03|DOF56_ARATH Dof zinc finger protein DOF5.6 - Arabidopsis thaliana (Mouse-ear cress)
>Q4P1Q7|DOM3Z_USTMA Protein RAI1 - Ustilago maydis (Smut fungus)
>Q7SB74|DOT1_NEUCR Histone-lysine N-methyltransferase, H3 lysine-79 specific - Neurospora crassa
>O59832|DPEH2_SCHPO Uncharacterized dipeptidase C965.12 - Schizosaccharomyces pombe (Fission yeast)
>Q14919|DRAP1_HUMAN Dr1-associated corepressor - Homo sapiens (Human)
>Q09685|DRE4_SCHPO DNA replication protein 4 - Schizosaccharomyces pombe (Fission yeast)
>O14274|DTD_SCHPO D-tyrosyl-tRNA(Tyr) deacylase - Schizosaccharomyces pombe (Fission yeast)
>O77245|E75_METEN Nuclear hormone receptor E75 - Metapenaeus ensis (Greasyback shrimp) (Sand shrimp)
>Q08CK1|ECSIT_DANRE Evolutionarily conserved signaling intermediate in Toll pathway, mitochondrial precursor - Danio rerio (Zebrafish) (Brachydanio re
>Q09228|EGL27_CAEEL Egg-laying defective protein 27 - Caenorhabditis elegans
>Q15717|ELAV1_HUMAN ELAV-like protein 1 - Homo sapiens (Human)
>P53861|ELOA1_YEAST Elongin-A - Saccharomyces cerevisiae (Baker's yeast)
>Q9LPE8|ERF14_ARATH Ethylene-responsive transcription factor ERF014 - Arabidopsis thaliana (Mouse-ear cress)
>P79063|ERF1_SCHPO Eukaryotic peptide chain release factor subunit 1 - Schizosaccharomyces pombe (Fission yeast)
>Q9LU18|ERF36_ARATH Ethylene-responsive transcription factor ERF036 - Arabidopsis thaliana (Mouse-ear cress)
>P97366|EVI5_MOUSE Ecotropic viral integration site 5 protein - Mus musculus (Mouse)
>P39521|FHL1_YEAST Pre-rRNA-processing protein FHL1 - Saccharomyces cerevisiae (Baker's yeast)
>Q6UN15|FIP1_HUMAN Pre-mRNA 3'-end-processing factor FIP1 - Homo sapiens (Human)
>P10158|FOSL1_RAT Fos-related antigen 1 - Rattus norvegicus (Rat)
>O00409|FOXN3_HUMAN Forkhead box protein N3 - Homo sapiens (Human)
>Q922K9|FRK_MOUSE Tyrosine-protein kinase FRK - Mus musculus (Mouse)
>P33244|FTZF1_DROME Nuclear hormone receptor FTZ-F1 - Drosophila melanogaster (Fruit fly)
>Q708W1|FXJ1B_XENLA Forkhead box protein J1-B - Xenopus laevis (African clawed frog)
>P03373|GAG_AVIER Gag polyprotein [Contains: Core protein p19; Core protein p2A; Core protein p2B; Core protein p10; V-erbA oncogene] - Avian erythrob
>Q0JIC2|GAM1_ORYSJ Transcription factor GAMYB - Oryza sativa subsp. japonica (Rice)
>P40569|GAT4_YEAST Protein GAT4 - Saccharomyces cerevisiae (Baker's yeast)
>Q01820|GCL_DROME Protein germ cell-less - Drosophila melanogaster (Fruit fly)
>P57678|GEMI4_HUMAN Component of gems 4 - Homo sapiens (Human)
>Q7XAK4|GID2_ORYSJ F-box protein GID2 - Oryza sativa subsp. japonica (Rice)
>Q9P7K5|GIT1_SCHPO Adenylate cyclase activation protein git1 - Schizosaccharomyces pombe (Fission yeast)
>Q91690|GLI1_XENLA Zinc finger protein GLI1 - Xenopus laevis (African clawed frog)
>Q9Y692|GMEB1_HUMAN Glucocorticoid modulatory element-binding protein 1 - Homo sapiens (Human)
>O13738|GNA1_SCHPO Glucosamine 6-phosphate N-acetyltransferase - Schizosaccharomyces pombe (Fission yeast)
>Q6DRP2|GNL3_DANRE Guanine nucleotide-binding protein-like 3 - Danio rerio (Zebrafish) (Brachydanio rerio)
>Q9H116|GZF1_HUMAN GDNF-inducible zinc finger protein 1 - Homo sapiens (Human)
>P82898|H1A_OLILU Histone H1A - Olisthodiscus luteus (Heterosigma akashiwo)
>P37218|H1_SOLLC Histone H1 - Solanum lycopersicum (Tomato) (Lycopersicon esculentum)
>Q8SSG3|H2A_ENCCU Histone H2A - Encephalitozoon cuniculi
>P35066|H2A_TRYCR Histone H2A - Trypanosoma cruzi
>P27795|H2B_TRYCR Histone H2B - Trypanosoma cruzi
>P40287|H4_ENTHI Histone H4 - Entamoeba histolytica
>Q12753|HAA1_YEAST Transcriptional activator HAA1 - Saccharomyces cerevisiae (Baker's yeast)
>Q8STR8|HD4_ENCCU Homeobox protein HD-4 - Encephalitozoon cuniculi
>O24591|HDT1_MAIZE Histone deacetylase HDT1 - Zea mays (Maize)
>Q9H583|HEAT1_HUMAN HEAT repeat-containing protein 1 - Homo sapiens (Human)
>Q2NL18|HEYL_BOVIN Hairy/enhancer-of-split related with YRPW motif-like protein - Bos taurus (Bovine)
>Q9I8A9|HIF1A_XENLA Hypoxia-inducible factor 1 alpha - Xenopus laevis (African clawed frog)
>P17096|HMGA1_HUMAN High mobility group protein HMG-I/HMG-Y - Homo sapiens (Human)
>P06762|HMOX1_RAT Heme oxygenase 1 - Rattus norvegicus (Rat)
>Q8VDM6|HNRL1_MOUSE Heterogeneous nuclear ribonucleoprotein U-like protein 1 - Mus musculus (Mouse)
>P09932|HO_YEAST Homothallic switching endonuclease - Saccharomyces cerevisiae (Baker's yeast)
>Q8GYY1|HSFA3_ARATH Heat stress transcription factor A-3 - Arabidopsis thaliana (Mouse-ear cress)
>Q01791|HUNB_TRICA Protein hunchback - Tribolium castaneum (Red flour beetle)
>P31357|HXB1_AMBME Homeobox protein Hox-B1 - Ambystoma mexicanum (Axolotl)
>Q1KKX9|HXB5A_FUGRU Homeobox protein Hox-B5a - Fugu rubripes (Japanese pufferfish) (Takifugu rubripes)
>Q1KKU7|HXC5A_FUGRU Homeobox protein Hox-C5a - Fugu rubripes (Japanese pufferfish) (Takifugu rubripes)
>Q93WC4|IAA29_ARATH Auxin-responsive protein IAA29 - Arabidopsis thaliana (Mouse-ear cress)
>O00458|IFRD1_HUMAN Interferon-related developmental regulator 1 - Homo sapiens (Human)
>P52292|IMA2_HUMAN Importin subunit alpha-2 - Homo sapiens (Human)
>P40069|IMB4_YEAST Importin subunit beta-4 - Saccharomyces cerevisiae (Baker's yeast)
>Q0VD01|IMP4_BOVIN U3 small nucleolar ribonucleoprotein protein IMP4 - Bos taurus (Bovine)
>Q9NQS7|INCE_HUMAN Inner centromere protein - Homo sapiens (Human)
>Q12072|IOC2_YEAST ISWI one complex protein 2 - Saccharomyces cerevisiae (Baker's yeast)
>P38991|IPL1_YEAST Spindle assembly checkpoint kinase - Saccharomyces cerevisiae (Baker's yeast)
>P78414|IRX1_HUMAN Iroquois-class homeodomain protein IRX-1 - Homo sapiens (Human)
>Q9H1K1|ISCU_HUMAN Iron-sulfur cluster assembly enzyme ISCU, mitochondrial precursor - Homo sapiens (Human)
>Q06505|IWS1_YEAST Transcription factor IWS1 - Saccharomyces cerevisiae (Baker's yeast)
>Q80Y84|JAD1B_MOUSE Histone demethylase JARID1B - Mus musculus (Mouse)
>Q4WHB7|JHD1_ASPFU JmjC domain-containing histone demethylation protein 1 - Aspergillus fumigatus (Sartorya fumigata)
>Q9H3R0|JHD3C_HUMAN JmjC domain-containing histone demethylation protein 3C - Homo sapiens (Human)
>P46997|JJJ2_YEAST J protein type 2 - Saccharomyces cerevisiae (Baker's yeast)
>Q13887|KLF5_HUMAN Krueppel-like factor 5 - Homo sapiens (Human)
>P50107|LGUL_YEAST Lactoylglutathione lyase - Saccharomyces cerevisiae (Baker's yeast)
>O94408|LSM2_SCHPO U6 snRNA-associated Sm-like protein LSm2 - Schizosaccharomyces pombe (Fission yeast)
>Q3ZCE0|LSM8_BOVIN U6 snRNA-associated Sm-like protein LSm8 - Bos taurus (Bovine)
>P87169|MAD1_SCHPO Spindle assembly checkpoint component mad1 - Schizosaccharomyces pombe (Fission yeast)
>P47074|MAD3_YEAST Spindle assembly checkpoint component MAD3 - Saccharomyces cerevisiae (Baker's yeast)
>P10842|MATPI_SCHPO Mating-type P-specific polypeptide Pi - Schizosaccharomyces pombe (Fission yeast)
>Q7TPV4|MBB1A_MOUSE Myb-binding protein 1A - Mus musculus (Mouse)
>Q95YM8|MBLK1_APIME Mushroom body large-type Kenyon cell-specific protein 1 - Apis mellifera (Honeybee)
>Q7ZY18|MC6ZB_XENLA Zygotic DNA replication licensing factor mcm6-B - Xenopus laevis (African clawed frog)
>Q26454|MCM4_DROME DNA replication licensing factor MCM4 - Drosophila melanogaster (Fruit fly)
>Q3ZBH9|MCM7_BOVIN DNA replication licensing factor MCM7 - Bos taurus (Bovine)
>Q03570|MED14_CAEEL Mediator of RNA polymerase II transcription subunit 14 - Caenorhabditis elegans
>Q924H2|MED15_MOUSE Mediator of RNA polymerase II transcription subunit 15 - Mus musculus (Mouse)
>Q6C5U8|MED21_YARLI Mediator of RNA polymerase II transcription subunit 21 - Yarrowia lipolytica (Candida lipolytica)
>Q9DB40|MED27_MOUSE Mediator of RNA polymerase II transcription subunit 27 - Mus musculus (Mouse)
>Q9NWA0|MED9_HUMAN Mediator of RNA polymerase II transcription subunit 9 - Homo sapiens (Human)
>P97367|MEIS2_MOUSE Homeobox protein Meis2 - Mus musculus (Mouse)
>P50222|MEOX2_HUMAN Homeobox protein MOX-2 - Homo sapiens (Human)
>Q8LFA9|METL2_ARATH Methyltransferase-like protein 2 - Arabidopsis thaliana (Mouse-ear cress)
>P53050|MGA1_YEAST Protein MGA1 - Saccharomyces cerevisiae (Baker's yeast)
>P40484|MOB1_YEAST DBF2 kinase activator protein MOB1 - Saccharomyces cerevisiae (Baker's yeast)
>P01365|MTAL1_YEAST Mating-type protein ALPHA1 - Saccharomyces cerevisiae (Baker's yeast)
>P83733|MTRM_DROYA Protein matrimony - Drosophila yakuba (Fruit fly)
>Q10262|MU115_SCHPO Meiotically up-regulated gene 115 protein - Schizosaccharomyces pombe (Fission yeast)
>Q8SWB5|NACA_ENCCU Nascent polypeptide-associated complex subunit alpha - Encephalitozoon cuniculi
>P38795|NADE_YEAST Glutamine-dependent NAD(+) synthetase - Saccharomyces cerevisiae (Baker's yeast)
>Q00539|NAM8_YEAST Protein NAM8 - Saccharomyces cerevisiae (Baker's yeast)
>P52298|NCBP2_HUMAN Nuclear cap-binding protein subunit 2 - Homo sapiens (Human)
>Q9HGQ2|NCL1_SCHPO tRNA - Schizosaccharomyces pombe (Fission yeast)
>Q9JL19|NCOA6_MOUSE Nuclear receptor coactivator 6 - Mus musculus (Mouse)
>Q95KV7|NDUAD_BOVIN NADH dehydrogenase [ubiquinone] 1 alpha subcomplex subunit 13 - Bos taurus (Bovine)
>O35274|NEB2_RAT Neurabin-2 - Rattus norvegicus (Rat)
>P97863|NFIB_MOUSE Nuclear factor 1 B-type - Mus musculus (Mouse)
>Q9FGP7|NFYC6_ARATH Nuclear transcription factor Y subunit C-6 - Arabidopsis thaliana (Mouse-ear cress)
>O17611|NH100_CAEEL Nuclear hormone receptor family member nhr-100 - Caenorhabditis elegans
>Q03435|NHP10_YEAST Non-histone protein 10 - Saccharomyces cerevisiae (Baker's yeast)
>P41828|NHR23_CAEEL Nuclear hormone receptor family member nhr-23 - Caenorhabditis elegans
>P41829|NHR6_CAEEL Nuclear hormone receptor family member nhr-6 - Caenorhabditis elegans
>Q3UHX8|NKX63_MOUSE Homeobox protein Nkx-6.3 - Mus musculus (Mouse)
>Q9H6W3|NO66_HUMAN Nucleolar protein 66 - Homo sapiens (Human)
>P29476|NOS1_RAT Nitric oxide synthase, brain - Rattus norvegicus (Rat)
>O60287|NPA1P_HUMAN Nucleolar pre-ribosomal-associated protein 1 - Homo sapiens (Human)
>Q8SQ01|NR1I2_MACMU Nuclear receptor subfamily 1 group I member 2 - Macaca mulatta (Rhesus macaque)
>O13688|NSE6_SCHPO Non-structural maintenance of chromosome element 6 - Schizosaccharomyces pombe (Fission yeast)
>P49687|NU145_YEAST Nucleoporin NUP145 precursor - Saccharomyces cerevisiae (Baker's yeast)
>Q9BQG2|NUD12_HUMAN Peroxisomal NADH pyrophosphatase NUDT12 - Homo sapiens (Human)
>Q7Z417|NUFP2_HUMAN Nuclear fragile X mental retardation-interacting protein 2 - Homo sapiens (Human)
>P52891|NUP84_YEAST Nucleoporin NUP84 - Saccharomyces cerevisiae (Baker's yeast)
>P52594|NUPL_HUMAN Nucleoporin-like protein RIP - Homo sapiens (Human)
>Q09142|ORC2_SCHPO Origin recognition complex subunit 2 - Schizosaccharomyces pombe (Fission yeast)
>Q8IN94|OSA_DROME Trithorax group protein osa - Drosophila melanogaster (Fruit fly)
>Q8N5Y8|PAR16_HUMAN Poly [ADP-ribose] polymerase 16 - Homo sapiens (Human)
>O46043|PARG_DROME Poly(ADP-ribose) glycohydrolase - Drosophila melanogaster (Fruit fly)
>Q9ZP54|PARP1_ARATH Poly [ADP-ribose] polymerase 1 - Arabidopsis thaliana (Mouse-ear cress)
>Q8IZL8|PELP1_HUMAN Proline-, glutamic acid- and leucine-rich protein 1 - Homo sapiens (Human)
>Q17062|PER_ANTPE Period circadian protein - Antheraea pernyi (Chinese oak silk moth)
>Q03297|PER_DROWI Period circadian protein - Drosophila willistoni (Fruit fly)
>P07269|PHO2_YEAST Regulatory protein PHO2 - Saccharomyces cerevisiae (Baker's yeast)
>O75925|PIAS1_HUMAN E3 SUMO-protein ligase PIAS1 - Homo sapiens (Human)
>Q8TT93|PIMT1_METAC Protein-L-isoaspartate O-methyltransferase 1 - Methanosarcina acetivorans
>P52960|PIP2_YEAST Peroxisome proliferation transcriptional regulator - Saccharomyces cerevisiae (Baker's yeast)
>Q9QY23|PKP3_MOUSE Plakophilin-3 - Mus musculus (Mouse)
>P52168|PNR_DROME GATA-binding factor-A - Drosophila melanogaster (Fruit fly)
>Q63934|PO4F2_MOUSE POU domain, class 4, transcription factor 2 - Mus musculus (Mouse)
>Q10223|POF14_SCHPO F-box protein pof14 - Schizosaccharomyces pombe (Fission yeast)
>O74184|POP3_SCHPO WD repeat-containing protein pop3 - Schizosaccharomyces pombe (Fission yeast)
>P32838|PP2A4_YEAST Serine/threonine-protein phosphatase PP2A-like PPG1 - Saccharomyces cerevisiae (Baker's yeast)
>Q75D77|PP4R2_ASHGO Serine/threonine-protein phosphatase 4 regulatory subunit 2 - Ashbya gossypii (Yeast) (Eremothecium gossypii)
>P50897|PPT1_HUMAN Palmitoyl-protein thioesterase 1 precursor - Homo sapiens (Human)
>O43071|PRP17_SCHPO Pre-mRNA-processing factor 17 - Schizosaccharomyces pombe (Fission yeast)
>Q5KCF5|PRP45_CRYNE Pre-mRNA-processing protein 45 - Cryptococcus neoformans (Filobasidiella neoformans)
>P19735|PRP6_YEAST Pre-mRNA-splicing factor 6 - Saccharomyces cerevisiae (Baker's yeast)
>Q8LD27|PSB6_ARATH Proteasome subunit beta type-6 precursor - Arabidopsis thaliana (Mouse-ear cress)
>Q5KJY1|PSF2_CRYNE DNA replication complex GINS protein PSF2 - Cryptococcus neoformans (Filobasidiella neoformans)
>P47116|PTK2_YEAST Serine/threonine-protein kinase PTK2/STK2 - Saccharomyces cerevisiae (Baker's yeast)
>Q12461|PTPA2_YEAST Serine/threonine-protein phosphatase 2A activator 2 - Saccharomyces cerevisiae (Baker's yeast)
>O75884|RBBP9_HUMAN Retinoblastoma-binding protein 9 - Homo sapiens (Human)
>Q5EA36|RBM14_BOVIN RNA-binding protein 14 - Bos taurus (Bovine)
>Q1RMU5|RBM5_BOVIN RNA-binding protein 5 - Bos taurus (Bovine)
>P40379|REC16_SCHPO Transcriptional activator protein rec16 - Schizosaccharomyces pombe (Fission yeast)
>Q8AIH7|REV_SIVTN Protein Rev - Simian immunodeficiency virus (isolate TAN1) (SIV-cpz) (Chimpanzee immunodeficiency virus)
>P40348|RFC2_YEAST Replication factor C subunit 2 - Saccharomyces cerevisiae (Baker's yeast)
>P93008|RH21_ARATH DEAD-box ATP-dependent RNA helicase 21 - Arabidopsis thaliana (Mouse-ear cress)
>P11745|RNA1_YEAST Ran GTPase-activating protein 1 - Saccharomyces cerevisiae (Baker's yeast)
>Q6URK4|ROA3_RAT Heterogeneous nuclear ribonucleoprotein A3 - Rattus norvegicus (Rat)
>Q6CSW1|ROK1_KLULA ATP-dependent RNA helicase ROK1 - Kluyveromyces lactis (Yeast) (Candida sphaerica)
>P91875|RPA1_DROME DNA-directed RNA polymerase I subunit RPA1 - Drosophila melanogaster (Fruit fly)
>Q01080|RPA49_YEAST DNA-directed RNA polymerase I subunit RPA49 - Saccharomyces cerevisiae (Baker's yeast)
>P53803|RPAB4_HUMAN DNA-directed RNA polymerases I, II, and III subunit RPABC4 - Homo sapiens (Human)
>P28000|RPAC2_YEAST DNA-directed RNA polymerases I and III subunit RPAC2 - Saccharomyces cerevisiae (Baker's yeast)
>P36958|RPB9_DROME DNA-directed RNA polymerase II subunit RPB9 - Drosophila melanogaster (Fruit fly)
>O94666|RPC1_SCHPO DNA-directed RNA polymerase III subunit RPC1 - Schizosaccharomyces pombe (Fission yeast)
>Q06FX0|RPOC1_PELHO DNA-directed RNA polymerase subunit beta' - Pelargonium hortorum (Common geranium)
>Q9RVW0|RPOC_DEIRA DNA-directed RNA polymerase subunit beta' - Deinococcus radiodurans
>Q5TM57|RPP21_MACMU Ribonuclease P protein subunit p21 - Macaca mulatta (Rhesus macaque)
>Q753D4|RSE1_ASHGO Pre-mRNA-splicing factor RSE1 - Ashbya gossypii (Yeast) (Eremothecium gossypii)
>Q12330|RUXE_YEAST Small nuclear ribonucleoprotein E - Saccharomyces cerevisiae (Baker's yeast)
>Q8N488|RYBP_HUMAN RING1 and YY1-binding protein - Homo sapiens (Human)
>Q96BU1|S1PBP_HUMAN S100P-binding protein - Homo sapiens (Human)
>O14102|SAP49_SCHPO Spliceosome-associated protein 49 - Schizosaccharomyces pombe (Fission yeast)
>Q60611|SATB1_MOUSE DNA-binding protein SATB1 - Mus musculus (Mouse)
>O94407|SEC65_SCHPO Signal recognition particle sec65 subunit - Schizosaccharomyces pombe (Fission yeast)
>P42208|SEPT2_MOUSE Septin-2 - Mus musculus (Mouse)
>Q10362|SET3_SCHPO SET domain-containing protein 3 - Schizosaccharomyces pombe (Fission yeast)
>Q9Y6X0|SETBP_HUMAN SET-binding protein - Homo sapiens (Human)
>Q64213|SF01_MOUSE Splicing factor 1 - Mus musculus (Mouse)
>Q06132|SGD1_YEAST Suppressor of glycerol defect protein 1 - Saccharomyces cerevisiae (Baker's yeast)
>Q9LFN7|SHN2_ARATH Ethylene-responsive transcription factor SHINE 2 - Arabidopsis thaliana (Mouse-ear cress)
>Q84K34|SIL10_ARATH E3 ubiquitin-protein ligase SINA-like 10 - Arabidopsis thaliana (Mouse-ear cress)
>Q02775|SLU7_YEAST Pre-mRNA-splicing factor SLU7 - Saccharomyces cerevisiae (Baker's yeast)
>O44437|SMD3_DROME Small nuclear ribonucleoprotein SM D3 - Drosophila melanogaster (Fruit fly)
>Q08143|SMR2_PODAN Sporulation minus regulator 2 - Podospora anserina
>Q6GPQ4|SMYD5_XENLA SET and MYND domain-containing protein 5 - Xenopus laevis (African clawed frog)
>O75971|SNPC5_HUMAN snRNA-activating protein complex subunit 5 - Homo sapiens (Human)
>Q6DH74|SNUT3_DANRE U4/U6.U5 tri-snRNP-associated protein 3 - Danio rerio (Zebrafish) (Brachydanio rerio)
>P35713|SOX18_HUMAN Transcription factor SOX-18 - Homo sapiens (Human)
>P35710|SOX5_MOUSE Transcription factor SOX-5 - Mus musculus (Mouse)
>P21788|SP15_HEMPU 15 kDa calcium-binding protein - Hemicentrotus pulcherrimus (Sea urchin)
>Q6FU86|SPC19_CANGA DASH complex subunit SPC19 - Candida glabrata (Yeast) (Torulopsis glabrata)
>Q3ZBK3|SPC25_BOVIN Kinetochore protein Spc25 - Bos taurus (Bovine)
>P36094|SPC42_YEAST Spindle pole body component SPC42 - Saccharomyces cerevisiae (Baker's yeast)
>Q5Z818|SPL12_ORYSJ Squamosa promoter-binding-like protein 12 - Oryza sativa subsp. japonica (Rice)
>Q7XT42|SPL7_ORYSJ Squamosa promoter-binding-like protein 7 - Oryza sativa subsp. japonica (Rice)
>Q9NZQ3|SPN90_HUMAN SH3 adapter protein SPIN90 - Homo sapiens (Human)
>Q5KB83|SPT4_CRYNE Transcription elongation factor SPT4 - Cryptococcus neoformans (Filobasidiella neoformans)
>P27692|SPT5_YEAST Transcription elongation factor SPT5 - Saccharomyces cerevisiae (Baker's yeast)
>Q9ERC3|SRTD3_MOUSE SERTA domain-containing protein 3 - Mus musculus (Mouse)
>Q7QDU4|STAT_ANOGA Signal transducer and transcription activator - Anopheles gambiae (African malaria mosquito)
>Q09743|STE16_SCHPO Protein ste16 - Schizosaccharomyces pombe (Fission yeast)
>Q9Z1Z2|STRAP_MOUSE Serine-threonine kinase receptor-associated protein - Mus musculus (Mouse)
>P25991|SUF_DROME Protein suppressor of forked - Drosophila melanogaster (Fruit fly)
>P46676|SUM1_YEAST Suppressor of mar1-1 protein - Saccharomyces cerevisiae (Baker's yeast)
>Q9SRV2|SUVR3_ARATH Histone-lysine N-methyltransferase SUVR3 - Arabidopsis thaliana (Mouse-ear cress)
>Q6CBN5|SVF1_YARLI Survival factor 1 - Yarrowia lipolytica (Candida lipolytica)
>Q6BWZ7|SWC5_DEBHA SWR1-complex protein 5 - Debaryomyces hansenii (Yeast) (Torulaspora hansenii)
>Q7S133|SWR1_NEUCR Helicase swr-1 - Neurospora crassa
>Q75EF0|SYF1_ASHGO Pre-mRNA-splicing factor SYF1 - Ashbya gossypii (Yeast) (Eremothecium gossypii)
>O59733|SYF2_SCHPO Pre-mRNA-splicing factor syf2 - Schizosaccharomyces pombe (Fission yeast)
>P37379|SYU_TORCA Synuclein - Torpedo californica (Pacific electric ray)
>P36100|T2EA_YEAST Transcription initiation factor IIE subunit alpha - Saccharomyces cerevisiae (Baker's yeast)
>P97357|TAF1A_MOUSE TATA box-binding protein-associated factor RNA polymerase I subunit A - Mus musculus (Mouse)
>P47825|TAF4_DROME Transcription initiation factor TFIID subunit 4 - Drosophila melanogaster (Fruit fly)
>Q8AIH8|TAT_SIVTN Protein Tat - Simian immunodeficiency virus (isolate TAN1) (SIV-cpz) (Chimpanzee immunodeficiency virus)
>P53904|TBCB_YEAST Tubulin-specific chaperone B - Saccharomyces cerevisiae (Baker's yeast)
>Q5R7U8|TBPL1_PONPY TATA box-binding protein-like protein 1 - Pongo pygmaeus (Orangutan)
>P90971|TBX12_CAEEL T-box protein 12 - Caenorhabditis elegans
>P79742|TBX6_DANRE T-box transcription factor TBX6 - Danio rerio (Zebrafish) (Brachydanio rerio)
>P52654|TF2AA_DROME Transcription initiation factor IIA subunit 1 - Drosophila melanogaster (Fruit fly)
>P19484|TFEB_HUMAN Transcription factor EB - Homo sapiens (Human)
>P38141|THI2_YEAST Thiamine biosynthesis regulatory protein - Saccharomyces cerevisiae (Baker's yeast)
>Q8IFW4|THIOT_DROME Thioredoxin-T - Drosophila melanogaster (Fruit fly)
>Q9U3V5|TIPT_DROME Protein tiptop - Drosophila melanogaster (Fruit fly)
>P43345|TLX1_MOUSE T-cell leukemia homeobox protein 1 - Mus musculus (Mouse)
>P32773|TOA1_YEAST Transcription initiation factor IIA large subunit - Saccharomyces cerevisiae (Baker's yeast)
>Q66JW3|TOX_MOUSE Thymus high mobility group box protein TOX - Mus musculus (Mouse)
>Q61382|TRAF4_MOUSE TNF receptor-associated factor 4 - Mus musculus (Mouse)
>Q62158|TRI27_MOUSE Zinc finger protein RFP - Mus musculus (Mouse)
>Q8WV44|TRI41_HUMAN Tripartite motif-containing protein 41 - Homo sapiens (Human)
>Q12816|TROP_HUMAN Trophinin - Homo sapiens (Human)
>Q9XIK4|U202A_ARATH UPF0202 protein At1g10490 - Arabidopsis thaliana (Mouse-ear cress)
>Q9CZY3|UB2V1_MOUSE Ubiquitin-conjugating enzyme E2 variant 1 - Mus musculus (Mouse)
>Q9NPG3|UBN1_HUMAN Ubinuclein - Homo sapiens (Human)
>Q3V0C5|UBP48_MOUSE Ubiquitin carboxyl-terminal hydrolase 48 - Mus musculus (Mouse)
>Q5U5Q9|UIMC1_MOUSE Ubiquitin interaction motif-containing protein 1 - Mus musculus (Mouse)
>Q12339|UTP23_YEAST rRNA-processing protein UTP23 - Saccharomyces cerevisiae (Baker's yeast)
>P27552|VE2_HPV41 Regulatory protein E2 - Human papillomavirus type 41
>P11210|VIE1_MCMVS Immediate-early protein 1 - Murine cytomegalovirus (strain Smith)
>Q80X41|VRK1_MOUSE Serine/threonine-protein kinase VRK1 - Mus musculus (Mouse)
>P30291|WEE1_HUMAN Wee1-like protein kinase - Homo sapiens (Human)
>Q9SIB4|WOX3_ARATH WUSCHEL-related homeobox 3 - Arabidopsis thaliana (Mouse-ear cress)
>P08045|XFIN_XENLA Zinc finger protein Xfin - Xenopus laevis (African clawed frog)
>Q09819|YAC5_SCHPO Uncharacterized protein C16C9.05 - Schizosaccharomyces pombe (Fission yeast)
>P24813|YAP2_YEAST AP-1-like transcription activator YAP2 - Saccharomyces cerevisiae (Baker's yeast)
>O43013|YBOE_SCHPO Uncharacterized protein C2G2.14 - Schizosaccharomyces pombe (Fission yeast)
>O94670|YBWC_SCHPO Uncharacterized protein C651.12c - Schizosaccharomyces pombe (Fission yeast)
>Q9USM2|YCLF_SCHPO Uncharacterized protein C16A11.15c - Schizosaccharomyces pombe (Fission yeast)
>P25649|YCX2_YEAST Uncharacterized protein YCR082W - Saccharomyces cerevisiae (Baker's yeast)
>Q10352|YDAA_SCHPO Uncharacterized protein C1F12.10c - Schizosaccharomyces pombe (Fission yeast)
>O13746|YDRI_SCHPO Uncharacterized protein C16E8.18 - Schizosaccharomyces pombe (Fission yeast)
>O14074|YEA9_SCHPO Uncharacterized protein UNK4.09 - Schizosaccharomyces pombe (Fission yeast)
>O36030|YEKI_SCHPO Uncharacterized WD repeat-containing protein C4F10.18 - Schizosaccharomyces pombe (Fission yeast)
>P40041|YEP4_YEAST Uncharacterized protein YER064C - Saccharomyces cerevisiae (Baker's yeast)
>O13706|YEU7_SCHPO Uncharacterized protein C13F5.07c - Schizosaccharomyces pombe (Fission yeast)
>P43587|YFH3_YEAST Uncharacterized protein YFR003C - Saccharomyces cerevisiae (Baker's yeast)
>Q9UT17|YFYB_SCHPO Uncharacterized protein C9.11 - Schizosaccharomyces pombe (Fission yeast)
>O60184|YG49_SCHPO TPR repeat-containing protein C23E6.09 - Schizosaccharomyces pombe (Fission yeast)
>P40473|YI122_YEAST Uncharacterized protein YIL122W - Saccharomyces cerevisiae (Baker's yeast)
>Q9UT73|YIPH_SCHPO Uncharacterized WD repeat-containing protein C343.17c - Schizosaccharomyces pombe (Fission yeast)
>P47115|YJ26_YEAST Uncharacterized protein YJR056C - Saccharomyces cerevisiae (Baker's yeast)
>P36088|YKG9_YEAST UPF0067 protein YKL069W - Saccharomyces cerevisiae (Baker's yeast)
>Q9UUH5|YKI7_SCHPO Uncharacterized protein C630.07c - Schizosaccharomyces pombe (Fission yeast)
>P40214|YM22_YEAST Uncharacterized protein YMR144W - Saccharomyces cerevisiae (Baker's yeast)
>Q9USR6|YN13_SCHPO Uncharacterized acetyltransferase C577.03c - Schizosaccharomyces pombe (Fission yeast)
>P53972|YNC2_YEAST Uncharacterized protein YNL022C - Saccharomyces cerevisiae (Baker's yeast)
>P53962|YND5_YEAST Uncharacterized WD repeat-containing protein YNL035C - Saccharomyces cerevisiae (Baker's yeast)
>Q08457|YO060_YEAST Mitochondrial morphogenesis protein YOR060C - Saccharomyces cerevisiae (Baker's yeast)
>O74793|YOUB_SCHPO Uncharacterized protein C26H8.11c - Schizosaccharomyces pombe (Fission yeast)
>Q12159|YRA1_YEAST RNA annealing protein YRA1 - Saccharomyces cerevisiae (Baker's yeast)
>Q52KB5|ZBT24_DANRE Zinc finger and BTB domain-containing protein 24 - Danio rerio (Zebrafish) (Brachydanio rerio)
>Q08376|ZF161_MOUSE Zinc finger protein 161 - Mus musculus (Mouse)
>Q5R966|ZFN2A_PONPY AN1-type zinc finger protein 2A - Pongo pygmaeus (Orangutan)
>P18714|ZG20_XENLA Gastrula zinc finger protein xFG20-1 - Xenopus laevis (African clawed frog)
>Q96NC0|ZMAT2_HUMAN Zinc finger matrin-type protein 2 - Homo sapiens (Human)
>Q5RE50|ZN215_PONPY Zinc finger protein 215 - Pongo pygmaeus (Orangutan)
>Q9BRH9|ZN251_HUMAN Zinc finger protein 251 - Homo sapiens (Human)
>O60281|ZN292_HUMAN Zinc finger protein 292 - Homo sapiens (Human)
>Q494X3|ZN404_HUMAN Zinc finger protein 404 - Homo sapiens (Human)
>Q8TAF7|ZN461_HUMAN Zinc finger protein 461 - Homo sapiens (Human)
>Q8TBZ5|ZN502_HUMAN Zinc finger protein 502 - Homo sapiens (Human)
>Q3MIS6|ZN528_HUMAN Zinc finger protein 528 - Homo sapiens (Human)
>Q86TJ5|ZN554_HUMAN Zinc finger protein 554 - Homo sapiens (Human)
>O75123|ZN623_HUMAN Zinc finger protein 623 - Homo sapiens (Human)
>Q8N720|ZN655_HUMAN Zinc finger protein 655 - Homo sapiens (Human)
>Q86XN6|ZN761_HUMAN Zinc finger protein 761 - Homo sapiens (Human)
>Q6PG37|ZN790_HUMAN Zinc finger protein 790 - Homo sapiens (Human)
>O35986|ZRAB2_RAT Zinc finger Ran-binding domain-containing protein 2 - Rattus norvegicus (Rat)
>P22282|22P1_RAT Cystatin-related protein 1 precursor - Rattus norvegicus (Rat)
>O70137|ALX3_MOUSE Homeobox protein aristaless-like 3 - Mus musculus (Mouse)
>Q9EST6|AN32B_RAT Acidic leucine-rich nuclear phosphoprotein 32 family member B - Rattus norvegicus (Rat)
>Q01663|AP1_SCHPO AP-1-like transcription factor - Schizosaccharomyces pombe (Fission yeast)
>P38281|APD1_YEAST Actin patches distal protein 1 - Saccharomyces cerevisiae (Baker's yeast)
>Q5JMM1|ARFC_ORYSJ Auxin response factor 3 - Oryza sativa subsp. japonica (Rice)
>Q6CJF4|ARP6_KLULA Actin-like protein ARP6 - Kluyveromyces lactis (Yeast) (Candida sphaerica)
>P50275|ASE1_YEAST Anaphase spindle elongation protein - Saccharomyces cerevisiae (Baker's yeast)
>Q6PIC6|AT1A3_MOUSE Sodium/potassium-transporting ATPase subunit alpha-3 - Mus musculus (Mouse)
>Q4PSR7|ATB22_ARATH Homeobox-leucine zipper protein ATHB-22 - Arabidopsis thaliana (Mouse-ear cress)
>P46897|ATHB7_ARATH Homeobox-leucine zipper protein ATHB-7 - Arabidopsis thaliana (Mouse-ear cress)
>Q9ER42|BARX1_MOUSE Homeobox protein BarH-like 1 - Mus musculus (Mouse)
>O35284|BATF_MOUSE Basic leucine zipper transcriptional factor ATF-like - Mus musculus (Mouse)
>Q6PQQ4|BBM_ARATH AP2-like ethylene-responsive transcription factor BABY BOOM - Arabidopsis thaliana (Mouse-ear cress)
>Q4P5V5|BFR2_USTMA Protein BFR2 - Ustilago maydis (Smut fungus)
>Q24207|BOULE_DROME Protein boule - Drosophila melanogaster (Fruit fly)
>Q9VRP9|BRE1_DROME E3 ubiquitin-protein ligase Bre1 - Drosophila melanogaster (Fruit fly)
>Q08235|BRX1_YEAST Ribosome biogenesis protein BRX1 - Saccharomyces cerevisiae (Baker's yeast)
>Q05949|BUR2_YEAST Protein BUR2 - Saccharomyces cerevisiae (Baker's yeast)
>P52193|CALR_BOVIN Calreticulin precursor - Bos taurus (Bovine)
>Q7SCP4|CAPZB_NEUCR F-actin-capping protein subunit beta - Neurospora crassa
>Q4AE70|CARM1_RAT Histone-arginine methyltransferase CARM1 - Rattus norvegicus (Rat)
>Q7M3M8|CAS_DROME Transcription factor castor - Drosophila melanogaster (Fruit fly)
>P34545|CBP1_CAEEL Protein cbp-1 - Caenorhabditis elegans
>Q9C968|CCA24_ARATH Cyclin-A2-4 - Arabidopsis thaliana (Mouse-ear cress)
>Q0JNK6|CCB13_ORYSJ Cyclin-B1-3 - Oryza sativa subsp. japonica (Rice)
>P42751|CCD11_ARATH Cyclin-D1-1 - Arabidopsis thaliana (Mouse-ear cress)
>P34800|CCN1_ANTMA G2/mitotic-specific cyclin-1 - Antirrhinum majus (Garden snapdragon)
>P51987|CCNB_CHLVR G2/mitotic-specific cyclin-B - Chlorohydra viridissima (Hydra) (Hydra viridis)
>Q1T764|CENPQ_CHICK Centromere protein Q - Gallus gallus (Chicken)
>Q9D7S9|CHMP5_MOUSE Charged multivesicular body protein 5 - Mus musculus (Mouse)
>Q9UT49|CID13_SCHPO Poly(A) RNA polymerase cid13 - Schizosaccharomyces pombe (Fission yeast)
>O82256|COL13_ARATH Zinc finger protein CONSTANS-LIKE 13 - Arabidopsis thaliana (Mouse-ear cress)
>Q8R1B5|CPLX3_MOUSE Complexin-3 precursor - Mus musculus (Mouse)
>Q12126|CRK1_SCHPO Serine/threonine-protein kinase crk1 - Schizosaccharomyces pombe (Fission yeast)
>Q04659|CSM3_YEAST Chromosome segregation in meiosis protein 3 - Saccharomyces cerevisiae (Baker's yeast)
>Q6CU48|CSN11_KLULA COP9 signalosome complex subunit 11 - Kluyveromyces lactis (Yeast) (Candida sphaerica)
>Q6C703|CSN5_YARLI COP9 signalosome complex subunit 5 - Yarrowia lipolytica (Candida lipolytica)
>Q9JLV5|CUL3_MOUSE Cullin-3 - Mus musculus (Mouse)
>Q6BP48|CWC15_DEBHA Pre-mRNA-splicing factor CWC15 - Debaryomyces hansenii (Yeast) (Torulaspora hansenii)
>Q6BU84|CWC22_DEBHA Pre-mRNA-splicing factor CWC22 - Debaryomyces hansenii (Yeast) (Torulaspora hansenii)
>Q5KIP8|CWC25_CRYNE Pre-mRNA-splicing factor CWC25 - Cryptococcus neoformans (Filobasidiella neoformans)
>O43402|CX4NB_HUMAN Neighbor of COX4 - Homo sapiens (Human)
>Q6BV14|DAD2_DEBHA DASH complex subunit DAD2 - Debaryomyces hansenii (Yeast) (Torulaspora hansenii)
>Q6C2T8|DAM1_YARLI DASH complex subunit DAM1 - Yarrowia lipolytica (Candida lipolytica)
>Q5KAI2|DBP7_CRYNE ATP-dependent RNA helicase DBP7 - Cryptococcus neoformans (Filobasidiella neoformans)
>Q9UQW9|DCOR_SCHPO Ornithine decarboxylase - Schizosaccharomyces pombe (Fission yeast)
>O43012|DCTD_SCHPO Deoxycytidylate deaminase - Schizosaccharomyces pombe (Fission yeast)
>Q12220|DIP2_YEAST DOM34-interacting protein 2 - Saccharomyces cerevisiae (Baker's yeast)
>O01352|DJ_DROME Sperm-specific protein Don juan - Drosophila melanogaster (Fruit fly)
>P03227|DNBI_EBV Major DNA-binding protein - Epstein-Barr virus (strain B95-8) (HHV-4) (Human herpesvirus 4)
>Q84TE9|DOF53_ARATH Dof zinc finger protein DOF5.3 - Arabidopsis thaliana (Mouse-ear cress)
>Q9HE87|DOM3Z_NEUCR Protein rai-1 - Neurospora crassa
>Q04603|DPB4_YEAST DNA polymerase epsilon subunit D - Saccharomyces cerevisiae (Baker's yeast)
>Q58295|DPOL_METJA DNA polymerase - Methanococcus jannaschii
>Q6IMK0|DPPA3_RAT Developmental pluripotency-associated protein 3 - Rattus norvegicus (Rat)
>Q9SVX5|DRE2F_ARATH Dehydration-responsive element-binding protein 2F - Arabidopsis thaliana (Mouse-ear cress)
>P55265|DSRAD_HUMAN Double-stranded RNA-specific adenosine deaminase - Homo sapiens (Human)
>O09112|DUS8_MOUSE Dual specificity protein phosphatase 8 - Mus musculus (Mouse)
>P33316|DUT_HUMAN Deoxyuridine 5'-triphosphate nucleotidohydrolase, mitochondrial precursor - Homo sapiens (Human)
>Q27368|E2F_DROME Transcription factor E2f - Drosophila melanogaster (Fruit fly)
>Q9SKK0|EBF1_ARATH EIN3-binding F-box protein 1 - Arabidopsis thaliana (Mouse-ear cress)
>P35195|ECM15_YEAST UPF0045 protein ECM15 - Saccharomyces cerevisiae (Baker's yeast)
>Q03214|ECM5_YEAST Protein ECM5 - Saccharomyces cerevisiae (Baker's yeast)
>P43064|EFG1_CANAL Enhanced filamentous growth protein - Candida albicans (Yeast)
>Q13144|EI2BE_HUMAN Translation initiation factor eIF-2B subunit epsilon - Homo sapiens (Human)
>Q9JHC9|ELF2_MOUSE ETS-related transcription factor Elf-2 - Mus musculus (Mouse)
>P28515|ELT1_CAEEL Transcription factor elt-1 - Caenorhabditis elegans
>Q08119|ESC8_YEAST Protein ESC8 - Saccharomyces cerevisiae (Baker's yeast)
>Q60584|FBXW2_MOUSE F-box/WD repeat-containing protein 2 - Mus musculus (Mouse)
>Q6BGR9|FIP1_DEBHA Pre-mRNA polyadenylation factor FIP1 - Debaryomyces hansenii (Yeast) (Torulaspora hansenii)
>Q5KIJ5|FKBP4_CRYNE FK506-binding protein 4 - Cryptococcus neoformans (Filobasidiella neoformans)
>O27283|FLPA_METTH Fibrillarin-like rRNA/tRNA 2'-O-methyltransferase - Methanobacterium thermoautotrophicum
>Q5J3Q5|FOXE1_XENLA Forkhead box protein E1 - Xenopus laevis (African clawed frog)
>Q09033|FRQ_SORFI Frequency clock protein - Sordaria fimicola
>P81069|GABP3_MOUSE GA-binding protein beta-2-1 chain - Mus musculus (Mouse)
>O16519|GAD1_CAEEL Gastrulation defective protein 1 - Caenorhabditis elegans
>Q5PP38|GAT29_ARATH GATA transcription factor 29 - Arabidopsis thaliana (Mouse-ear cress)
>Q0Q0E4|GATA4_CANFA Transcription factor GATA-4 - Canis familiaris (Dog)
>Q9FN69|GL3_ARATH Transcription factor GLABRA 3 - Arabidopsis thaliana (Mouse-ear cress)
>Q1WG82|GLP1_MOUSE GATA-like protein 1 - Mus musculus (Mouse)
>Q3T906|GNPTA_HUMAN N-acetylglucosamine-1-phosphotransferase subunits alpha/beta precursor - Homo sapiens (Human)
>Q9ZRT1|GR1_ARATH Protein gamma response 1 - Arabidopsis thaliana (Mouse-ear cress)
>P41921|GSHR_YEAST Glutathione reductase - Saccharomyces cerevisiae (Baker's yeast)
>P40956|GTS1_YEAST Protein GTS1 - Saccharomyces cerevisiae (Baker's yeast)
>P22975|H1L_SPISO Sperm-specific protein PL-I - Spisula solidissima (Atlantic surf-clam)
>P29303|HAIR_DROVI Protein hairy - Drosophila virilis (Fruit fly)
>P23922|HBP1A_WHEAT Transcription factor HBP-1a - Triticum aestivum (Wheat)
>O13916|HCN1_SCHPO Anaphase-promoting complex subunit hcn1 - Schizosaccharomyces pombe (Fission yeast)
>Q8SUB7|HD1_ENCCU Homeobox protein HD-1 - Encephalitozoon cuniculi
>Q9XSK7|HDGF_BOVIN Hepatoma-derived growth factor - Bos taurus (Bovine)
>Q9C8Z4|HEAT1_ARATH Uncharacterized protein At3g06530 - Arabidopsis thaliana (Mouse-ear cress)
>Q9I9L0|HEY2_DANRE Hairy/enhancer-of-split related with YRPW motif protein 2 - Danio rerio (Zebrafish) (Brachydanio rerio)
>Q61221|HIF1A_MOUSE Hypoxia-inducible factor 1 alpha - Mus musculus (Mouse)
>Q04344|HNT1_YEAST Hit family protein 1 - Saccharomyces cerevisiae (Baker's yeast)
>Q9HGK2|HOP2_SCHPO Homologous-pairing protein 2 - Schizosaccharomyces pombe (Fission yeast)
>P50901|HOX3_BRAFL Homeobox protein HOX3 - Branchiostoma floridae (Florida lancelet) (Amphioxus)
>P51514|HTF4_RAT Transcription factor 12 - Rattus norvegicus (Rat)
>O18326|HUNB_BOMMO Protein hunchback - Bombyx mori (Silk moth)
>Q1KKX5|HXB1A_FUGRU Homeobox protein Hox-B1a - Fugu rubripes (Japanese pufferfish) (Takifugu rubripes)
>Q1KKV2|HXCBA_FUGRU Homeobox protein Hox-C11a - Fugu rubripes (Japanese pufferfish) (Takifugu rubripes)
>P0C129|IAA27_ORYSJ Auxin-responsive protein IAA27 - Oryza sativa subsp. japonica (Rice)
>P40060|IES5_YEAST Ino eighty subunit 5 - Saccharomyces cerevisiae (Baker's yeast)
>O74476|IMB3_SCHPO Importin subunit beta-3 - Schizosaccharomyces pombe (Fission yeast)
>P80217|IN35_HUMAN Interferon-induced 35 kDa protein - Homo sapiens (Human)
>P13902|INO4_YEAST Protein INO4 - Saccharomyces cerevisiae (Baker's yeast)
>Q8BWD2|IP6K3_MOUSE Inositol hexaphosphate kinase 3 - Mus musculus (Mouse)
>P53877|IPI3_YEAST Pre-rRNA-processing protein IPI3 - Saccharomyces cerevisiae (Baker's yeast)
>Q6BVA0|IPL1_DEBHA Spindle assembly checkpoint kinase - Debaryomyces hansenii (Yeast) (Torulaspora hansenii)
>Q9DF49|IRS2A_XENLA Insulin receptor substrate 2-A - Xenopus laevis (African clawed frog)
>Q4P7X6|IWS1_USTMA Transcription factor IWS1 - Ustilago maydis (Smut fungus)
>P25583|KAR4_YEAST Karyogamy protein KAR4 - Saccharomyces cerevisiae (Baker's yeast)
>Q67J15|KRP6_ORYSJ Cyclin-dependent kinase inhibitor 6 - Oryza sativa subsp. japonica (Rice)
>Q6CCK2|KU70_YARLI Protein Ku70 - Yarrowia lipolytica (Candida lipolytica)
>P01637|KV5A5_MOUSE Ig kappa chain V-V region T1 precursor - Mus musculus (Mouse)
>Q9JJK2|LANC2_MOUSE LanC-like protein 2 - Mus musculus (Mouse)
>P05455|LA_HUMAN Lupus La protein - Homo sapiens (Human)
>P34683|LIN31_CAEEL Protein lin-31 - Caenorhabditis elegans
>P11048|LMNA_XENLA Lamin-A - Xenopus laevis (African clawed frog)
>P47017|LSM1_YEAST Sm-like protein LSm1 - Saccharomyces cerevisiae (Baker's yeast)
>Q9NPA3|M1IP1_HUMAN Mid1-interacting protein 1 - Homo sapiens (Human)
>P37935|MAAY4_SCHCO Mating-type protein A-alpha Y4 - Schizophyllum commune (Bracket fungus)
>Q874L7|MAD1_KLUDE Spindle assembly checkpoint component MAD1 - Kluyveromyces delphensis (Yeast)
>O59767|MAD3_SCHPO Mitotic spindle checkpoint component mad3 - Schizosaccharomyces pombe (Fission yeast)
>Q1E7Y4|MAK5_COCIM ATP-dependent RNA helicase MAK5 - Coccidioides immitis
>Q05512|MARK2_MOUSE Serine/threonine-protein kinase MARK2 - Mus musculus (Mouse)
>P40997|MCE1_SCHPO mRNA-capping enzyme subunit alpha - Schizosaccharomyces pombe (Fission yeast)
>P24279|MCM3_YEAST DNA replication licensing factor MCM3 - Saccharomyces cerevisiae (Baker's yeast)
>P53091|MCM6_YEAST DNA replication licensing factor MCM6 - Saccharomyces cerevisiae (Baker's yeast)
>Q09739|MCP7_SCHPO Meiotic coiled-coil protein 7 - Schizosaccharomyces pombe (Fission yeast)
>Q9Z1B5|MD2L1_MOUSE Mitotic spindle assembly checkpoint protein MAD2A - Mus musculus (Mouse)
>P25046|MED19_YEAST Mediator of RNA polymerase II transcription subunit 19 - Saccharomyces cerevisiae (Baker's yeast)
>Q9NPJ6|MED4_HUMAN Mediator of RNA polymerase II transcription subunit 4 - Homo sapiens (Human)
>Q6FQJ5|MED9_CANGA Mediator of RNA polymerase II transcription subunit 9 - Candida glabrata (Yeast) (Torulopsis glabrata)
>P40573|MET28_YEAST Transcriptional activator of sulfur metabolism MET28 - Saccharomyces cerevisiae (Baker's yeast)
>Q8BIA3|MKX_MOUSE Homeobox protein Mohawk - Mus musculus (Mouse)
>Q10738|MMP7_MOUSE Matrilysin precursor - Mus musculus (Mouse)
>Q80XX4|MSTN1_RAT Musculoskeletal embryonic nuclear protein 1 - Rattus norvegicus (Rat)
>Q874N0|MTAL1_KLUDE Mating-type protein ALPHA1 - Kluyveromyces delphensis (Yeast)
>O14131|MU191_SCHPO Meiotically up-regulated gene 191 protein - Schizosaccharomyces pombe (Fission yeast)
>P87054|MUG15_SCHPO Meiotically up-regulated gene 15 protein - Schizosaccharomyces pombe (Fission yeast)
>Q9ZNU2|NAC18_ARATH NAC domain-containing protein 18 - Arabidopsis thaliana (Mouse-ear cress)
>Q6BSN9|NACA_DEBHA Nascent polypeptide-associated complex subunit alpha - Debaryomyces hansenii (Yeast) (Torulaspora hansenii)
>P34160|NCBP1_YEAST Nuclear cap-binding protein complex subunit 1 - Saccharomyces cerevisiae (Baker's yeast)
>P97305|NFAC3_MOUSE Nuclear factor of activated T-cells, cytoplasmic 3 - Mus musculus (Mouse)
>Q99KS2|NGRN_MOUSE Neugrin - Mus musculus (Mouse)
>Q25604|NHR1_ONCVO Nuclear hormone receptor-like 1 - Onchocerca volvulus
>O45907|NHR65_CAEEL Nuclear hormone receptor family member nhr-65 - Caenorhabditis elegans
>P47149|NNF1_YEAST Kinetochore-associated protein NNF1 - Saccharomyces cerevisiae (Baker's yeast)
>Q92791|NO55_HUMAN Nucleolar autoantigen No55 - Homo sapiens (Human)
>Q76FK4|NOL8_HUMAN Nucleolar protein 8 - Homo sapiens (Human)
>Q60641|NR1H4_MOUSE Bile acid receptor - Mus musculus (Mouse)
>Q9Y5X4|NR2E3_HUMAN Photoreceptor-specific nuclear receptor - Homo sapiens (Human)
>Q96L73|NSD1_HUMAN Histone-lysine N-methyltransferase, H3 lysine-36 and H4 lysine-20 specific - Homo sapiens (Human)
>Q8WUM0|NU133_HUMAN Nuclear pore complex protein Nup133 - Homo sapiens (Human)
>Q6BER5|NU301_CAEEL Nucleosome-remodeling factor subunit NURF301-like - Caenorhabditis elegans
>Q9H1E3|NUCKS_HUMAN Nuclear ubiquitous casein and cyclin-dependent kinases substrate - Homo sapiens (Human)
>Q9UHK0|NUFP1_HUMAN Nuclear fragile X mental retardation-interacting protein 1 - Homo sapiens (Human)
>P32499|NUP2_YEAST Nucleoporin NUP2 - Saccharomyces cerevisiae (Baker's yeast)
>Q63850|NUP62_MOUSE Nuclear pore glycoprotein p62 - Mus musculus (Mouse)
>Q5XGN1|NUPL2_XENLA Nucleoporin-like 2 - Xenopus laevis (African clawed frog)
>Q24168|ORC2_DROME Origin recognition complex subunit 2 - Drosophila melanogaster (Fruit fly)
>P26630|PAX6_DANRE Paired box protein Pax[Zf-a] - Danio rerio (Zebrafish) (Brachydanio rerio)
>Q86U86|PB1_HUMAN Protein polybromo-1 - Homo sapiens (Human)
>Q8N8D1|PDCD7_HUMAN Programmed cell death protein 7 - Homo sapiens (Human)
>Q9BVI0|PHF20_HUMAN PHD finger protein 20 - Homo sapiens (Human)
>Q5ZIB8|PIRK5_CHICK Phosphoinositide 3-kinase regulatory subunit 5 - Gallus gallus (Chicken)
>Q99959|PKP2_HUMAN Plakophilin-2 - Homo sapiens (Human)
>O14170|POP2_SCHPO WD repeat-containing protein pop2 - Schizosaccharomyces pombe (Fission yeast)
>Q9HAZ2|PRD16_HUMAN PR domain zinc finger protein 16 - Homo sapiens (Human)
>P06601|PRD_DROME Segmentation protein paired - Drosophila melanogaster (Fruit fly)
>P15938|PRP16_YEAST Pre-mRNA-splicing factor ATP-dependent RNA helicase PRP16 - Saccharomyces cerevisiae (Baker's yeast)
>P20053|PRP4_YEAST U4/U6 small nuclear ribonucleoprotein PRP4 - Saccharomyces cerevisiae (Baker's yeast)
>P21372|PRP5_YEAST Pre-mRNA-processing ATP-dependent RNA helicase PRP5 - Saccharomyces cerevisiae (Baker's yeast)
>Q96S44|PRPK_HUMAN TP53-regulating kinase - Homo sapiens (Human)
>P06841|PRTZ2_SCYCA Protamine Z2 - Scyliorhinus canicula (Spotted dogfish) (Spotted catshark)
>O14021|PRW1_SCHPO RbAp48-related WD40 repeat-containing protein prw1 - Schizosaccharomyces pombe (Fission yeast)
>P33672|PSB3_BOVIN Proteasome subunit beta type-3 - Bos taurus (Bovine)
>P30655|PSB5_SCHPO Proteasome subunit beta type-5 precursor - Schizosaccharomyces pombe (Fission yeast)
>Q12146|PSF3_YEAST DNA replication complex GINS protein PSF3 - Saccharomyces cerevisiae (Baker's yeast)
>Q9UTG2|PUB2_SCHPO E3 ubiquitin-protein ligase pub2 - Schizosaccharomyces pombe (Fission yeast)
>P11638|QA1F_NEUCR Quinic acid utilization activator - Neurospora crassa
>Q6J9S1|RA211_ARATH Ethylene-responsive transcription factor RELATED TO APETALA2 11 - Arabidopsis thaliana (Mouse-ear cress)
>Q9BX46|RBM24_HUMAN RNA-binding protein 24 - Homo sapiens (Human)
>Q4R979|RBM4_MACFA RNA-binding protein 4 - Macaca fascicularis (Crab eating macaque) (Cynomolgus monkey)
>Q15414|RBY1A_HUMAN RNA-binding motif protein, Y chromosome, family 1 member A1 - Homo sapiens (Human)
>Q04779|RCO1_YEAST Transcriptional regulatory protein RCO1 - Saccharomyces cerevisiae (Baker's yeast)
>Q5A3Q0|REXO4_CANAL RNA exonuclease 4 - Candida albicans (Yeast)
>Q6CBX2|RMT2_YARLI Arginine N-methyltransferase 2 - Yarrowia lipolytica (Candida lipolytica)
>P25299|RNA15_YEAST mRNA 3'-end-processing protein RNA15 - Saccharomyces cerevisiae (Baker's yeast)
>P32529|RPA12_YEAST DNA-directed RNA polymerase I subunit RPA12 - Saccharomyces cerevisiae (Baker's yeast)
>Q8K202|RPA49_MOUSE DNA-directed RNA polymerase I subunit RPA49 - Mus musculus (Mouse)
>Q92399|RPAB3_SCHPO DNA-directed RNA polymerases I, II, and III subunit RPABC3 - Schizosaccharomyces pombe (Fission yeast)
>P97304|RPAC2_MOUSE DNA-directed RNA polymerases I and III subunit RPAC2 - Mus musculus (Mouse)
>Q755B3|RPB9_ASHGO DNA-directed RNA polymerase II subunit RPB9 - Ashbya gossypii (Yeast) (Eremothecium gossypii)
>O14802|RPC1_HUMAN DNA-directed RNA polymerase III subunit RPC1 - Homo sapiens (Human)
>Q91WD1|RPC4_MOUSE DNA-directed RNA polymerase III subunit RPC4 - Mus musculus (Mouse)
>P87048|RPN1_SCHPO 26S proteasome regulatory subunit rpn1 - Schizosaccharomyces pombe (Fission yeast)
>Q58771|RRMJ_METJA Ribosomal RNA large subunit methyltransferase J - Methanococcus jannaschii
>Q138J5|RRMJ_RHOPS Ribosomal RNA large subunit methyltransferase J - Rhodopseudomonas palustris (strain BisB5)
>P53256|RRP46_YEAST Exosome complex exonuclease RRP46 - Saccharomyces cerevisiae (Baker's yeast)
>O42952|RS30_SCHPO 40S ribosomal protein S30 - Schizosaccharomyces pombe (Fission yeast)
>Q02206|RSC4_YEAST Chromatin structure-remodeling complex protein RSC4 - Saccharomyces cerevisiae (Baker's yeast)
>P38850|RT107_YEAST Regulator of Ty1 transposition protein 107 - Saccharomyces cerevisiae (Baker's yeast)
>Q5A449|RU2A_CANAL U2 small nuclear ribonucleoprotein A' - Candida albicans (Yeast)
>Q08775|RUNX2_MOUSE Runt-related transcription factor 2 - Mus musculus (Mouse)
>Q14542|S29A2_HUMAN Equilibrative nucleoside transporter 2 - Homo sapiens (Human)
>Q80YR5|SAFB2_MOUSE Scaffold attachment factor B2 - Mus musculus (Mouse)
>Q64124|SCX_MOUSE Basic helix-loop-helix transcription factor scleraxis - Mus musculus (Mouse)
>Q3ECY6|SDG41_ARATH Protein SET DOMAIN GROUP 41 - Arabidopsis thaliana (Mouse-ear cress)
>O94590|SEC1_SCHPO Protein transport protein sec1 - Schizosaccharomyces pombe (Fission yeast)
>O14266|SEC39_SCHPO Protein transport protein sec39 - Schizosaccharomyces pombe (Fission yeast)
>Q8NCE0|SEN2_HUMAN tRNA-splicing endonuclease subunit Sen2 - Homo sapiens (Human)
>Q4PBL3|SET2_USTMA Histone-lysine N-methyltransferase, H3 lysine-36 specific - Ustilago maydis (Smut fungus)
>Q96T68|SETB2_HUMAN Histone-lysine N-methyltransferase SETDB2 - Homo sapiens (Human)
>Q9NQR1|SETD8_HUMAN Histone-lysine N-methyltransferase SETD8 - Homo sapiens (Human)
>Q9UTH8|SFP1_SCHPO Zinc finger protein sfp1 - Schizosaccharomyces pombe (Fission yeast)
>O60187|SID4_SCHPO Septation initiation protein sid4 - Schizosaccharomyces pombe (Fission yeast)
>P12757|SKIL_HUMAN Ski-like protein - Homo sapiens (Human)
>Q9Y7Y2|SLU7_SCHPO Pre-mRNA-splicing factor SLU7 - Schizosaccharomyces pombe (Fission yeast)
>P50533|SMC2_XENLA Structural maintenance of chromosomes protein 2 - Xenopus laevis (African clawed frog)
>P32566|SMI1_YEAST Cell wall assembly regulator SMI1 - Saccharomyces cerevisiae (Baker's yeast)
>Q5SXM2|SNPC4_HUMAN snRNA-activating protein complex subunit 4 - Homo sapiens (Human)
>P34619|SOR1_CAEEL Sop-2-related protein 1 - Caenorhabditis elegans
>Q06945|SOX4_HUMAN Transcription factor SOX-4 - Homo sapiens (Human)
>Q04477|SPC24_YEAST Kinetochore protein SPC24 - Saccharomyces cerevisiae (Baker's yeast)
>Q653Z5|SPL11_ORYSJ Squamosa promoter-binding-like protein 11 - Oryza sativa subsp. japonica (Rice)
>Q75LH6|SPL6_ORYSJ Squamosa promoter-binding-like protein 6 - Oryza sativa subsp. japonica (Rice)
>Q10411|SPO15_SCHPO Sporulation-specific protein 15 - Schizosaccharomyces pombe (Fission yeast)
>P35209|SPT21_YEAST Protein SPT21 - Saccharomyces cerevisiae (Baker's yeast)
>Q4WU00|SPT4_ASPFU Transcription elongation factor spt4 - Aspergillus fumigatus (Sartorya fumigata)
>O13936|SPT5_SCHPO Transcription elongation factor spt5 - Schizosaccharomyces pombe (Fission yeast)
>Q99MY0|SPZ1_MOUSE Spermatogenic leucine zipper protein 1 - Mus musculus (Mouse)
>Q9BX66|SRBS1_HUMAN Sorbin and SH3 domain-containing protein 1 - Homo sapiens (Human)
>Q14140|SRTD2_HUMAN SERTA domain-containing protein 2 - Homo sapiens (Human)
>Q03256|SRY_CAPHI Sex-determining region Y protein - Capra hircus (Goat)
>P42226|STAT6_HUMAN Signal transducer and activator of transcription 6 - Homo sapiens (Human)
>P13574|STE12_YEAST Protein STE12 - Saccharomyces cerevisiae (Baker's yeast)
>Q00947|STP1_YEAST Zinc finger protein STP1 - Saccharomyces cerevisiae (Baker's yeast)
>Q13033|STRN3_HUMAN Striatin-3 - Homo sapiens (Human)
>P36011|STUA_EMENI Cell pattern formation-associated protein stuA - Emericella nidulans (Aspergillus nidulans)
>P08970|SUHW_DROME Protein suppressor of hairy wing - Drosophila melanogaster (Fruit fly)
>Q6CQY2|SVF1_KLULA Survival factor 1 - Kluyveromyces lactis (Yeast) (Candida sphaerica)
>Q4WRE2|SWC5_ASPFU SWR1-complex protein 5 - Aspergillus fumigatus (Sartorya fumigata)
>P36421|SYYC_YEAST Tyrosyl-tRNA synthetase, cytoplasmic - Saccharomyces cerevisiae (Baker's yeast)
>Q9D0D5|T2EA_MOUSE Transcription initiation factor IIE subunit alpha - Mus musculus (Mouse)
>Q9ATB4|TAD2B_ARATH Transcriptional adapter ADA2b - Arabidopsis thaliana (Mouse-ear cress)
>P35189|TAF14_YEAST Transcription initiation factor TFIID subunit 14 - Saccharomyces cerevisiae (Baker's yeast)
>Q9W1A4|TAMO_DROME Protein tamozhennic - Drosophila melanogaster (Fruit fly)
>P50258|TBAD_PHYPO Tubulin alpha-1A chain - Physarum polycephalum (Slime mold)
>Q19691|TBX2_CAEEL T-box protein 2 - Caenorhabditis elegans
>P35072|TCB1_CAEBR Transposable element Tcb1 transposase - Caenorhabditis briggsae
>Q94819|TE95_TETTH Telomerase component p95 - Tetrahymena thermophila
>Q10587|TEF_HUMAN Thyrotroph embryonic factor - Homo sapiens (Human)
>Q06163|TERT_YEAST Telomerase reverse transcriptase - Saccharomyces cerevisiae (Baker's yeast)
>P79797|TF3A_ICTPU Transcription factor IIIA - Ictalurus punctatus (Channel catfish)
>P47974|TISD_HUMAN Butyrate response factor 2 - Homo sapiens (Human)
>P34708|TRA1_CAEEL Sex-determining transformer protein 1 - Caenorhabditis elegans
>Q96F44|TRI11_HUMAN Tripartite motif-containing protein 11 - Homo sapiens (Human)
>Q9BYV6|TRI55_HUMAN Tripartite motif-containing protein 55 - Homo sapiens (Human)
>Q6C0P9|TRM61_YARLI tRNA - Yarrowia lipolytica (Candida lipolytica)
>P17789|TTKB_DROME Protein tramtrack, beta isoform - Drosophila melanogaster (Fruit fly)
>Q09715|TUP11_SCHPO Transcriptional repressor tup11 - Schizosaccharomyces pombe (Fission yeast)
>O96642|TWIST_BRABE Twist-related protein - Branchiostoma belcheri (Amphioxus)
>Q8TBC4|UBA3_HUMAN NEDD8-activating enzyme E1 catalytic subunit - Homo sapiens (Human)
>Q80U95|UBE3C_MOUSE Ubiquitin-protein ligase E3C - Mus musculus (Mouse)
>P38237|UBP14_YEAST Ubiquitin carboxyl-terminal hydrolase 14 - Saccharomyces cerevisiae (Baker's yeast)
>Q9UTT1|UBP21_SCHPO Ubiquitin carboxyl-terminal hydrolase 21 - Schizosaccharomyces pombe (Fission yeast)
>Q92353|UBP6_SCHPO Ubiquitin carboxyl-terminal hydrolase 6 - Schizosaccharomyces pombe (Fission yeast)
>P87125|URED_SCHPO Uncharacterized urease accessory protein ureD-like - Schizosaccharomyces pombe (Fission yeast)
>Q06078|UTP21_YEAST U3 small nucleolar RNA-associated protein 21 - Saccharomyces cerevisiae (Baker's yeast)
>P03112|VE1_CRPVK Replication protein E1 - Cottontail rabbit papillomavirus (strain Kansas) (CRPV) (Papillomavirus sylvilagi)
>Q80910|VE2_HPV38 Regulatory protein E2 - Human papillomavirus type 38
>Q9W1R5|VIR_DROME Protein virilizer - Drosophila melanogaster (Fruit fly)
>Q9P7V6|VPS33_SCHPO Vacuolar protein sorting-associated protein 33 - Schizosaccharomyces pombe (Fission yeast)
>Q7ZVR1|WDR75_DANRE WD repeat-containing protein 75 - Danio rerio (Zebrafish) (Brachydanio rerio)
>Q6X5Y6|WRI1_ARATH Ethylene-responsive transcription factor WRINKLED 1 - Arabidopsis thaliana (Mouse-ear cress)
>Q09921|YAKA_SCHPO Uncharacterized protein C1F7.10 - Schizosaccharomyces pombe (Fission yeast)
>Q10183|YAW8_SCHPO Uncharacterized protein C3F10.08c - Schizosaccharomyces pombe (Fission yeast)
>Q3E7A4|YB059_YEAST Coiled-coil-helix-coiled-coil-helix domain-containing protein YBL059C-A - Saccharomyces cerevisiae (Baker's yeast)
>P38331|YB92_YEAST HD domain-containing protein YBR242W - Saccharomyces cerevisiae (Baker's yeast)
>P38222|YBO0_YEAST Uncharacterized protein YBR030W - Saccharomyces cerevisiae (Baker's yeast)
>O94725|YCFD_SCHPO UPF0364 protein C1393.13 - Schizosaccharomyces pombe (Fission yeast)
>O74871|YCW3_SCHPO Uncharacterized protein C31H12.03c - Schizosaccharomyces pombe (Fission yeast)
>Q10347|YDA5_SCHPO Uncharacterized protein C1F12.05 - Schizosaccharomyces pombe (Fission yeast)
>O13686|YDY5_SCHPO Uncharacterized RWD, RING finger and WD repeat-containing protein C11E3.05 - Schizosaccharomyces pombe (Fission yeast)
>O13803|YE06_SCHPO Uncharacterized protein C17H9.06c - Schizosaccharomyces pombe (Fission yeast)
>P40002|YEA7_YEAST Uncharacterized protein YEL007W - Saccharomyces cerevisiae (Baker's yeast)
>O14082|YEAH_SCHPO Uncharacterized protein UNK4.17 - Schizosaccharomyces pombe (Fission yeast)
>Q9UT21|YFY7_SCHPO Uncharacterized GTP-binding protein C9.07c - Schizosaccharomyces pombe (Fission yeast)
>P53155|YGI2_YEAST Uncharacterized protein YGL082W - Saccharomyces cerevisiae (Baker's yeast)
>O42953|YGM4_SCHPO HMG box-containing protein C19G7.04 - Schizosaccharomyces pombe (Fission yeast)
>P53082|YGX0_YEAST Uncharacterized bolA-like protein YGL220W - Saccharomyces cerevisiae (Baker's yeast)
>Q96VG0|YH7J_SCHPO Uncharacterized protein C16G5.19 - Schizosaccharomyces pombe (Fission yeast)
>P38732|YHD9_YEAST Uncharacterized protein YHL039W - Saccharomyces cerevisiae (Baker's yeast)
>O94336|YHM3_SCHPO Uncharacterized FCP1 homology domain-containing protein C1271.03c - Schizosaccharomyces pombe (Fission yeast)
>P40493|YIJ6_YEAST Uncharacterized protein YIL096C - Saccharomyces cerevisiae (Baker's yeast)
>Q9US01|YIRD_SCHPO Uncharacterized protein C664.13 - Schizosaccharomyces pombe (Fission yeast)
>O74915|YJ74_SCHPO Uncharacterized transcriptional regulatory protein C757.04 - Schizosaccharomyces pombe (Fission yeast)
>P36023|YK44_YEAST Uncharacterized transcriptional regulatory protein YKR064W - Saccharomyces cerevisiae (Baker's yeast)
>Q9HE01|YKP3_SCHPO Uncharacterized protein C589.03c - Schizosaccharomyces pombe (Fission yeast)
>Q9C1X5|YKW2_SCHPO Uncharacterized oxidoreductase P32A8.02 - Schizosaccharomyces pombe (Fission yeast)
>Q3E747|YL363_YEAST Uncharacterized protein YLR363W-A - Saccharomyces cerevisiae (Baker's yeast)
>Q9UT96|YL43_SCHPO Uncharacterized protein C323.03c - Schizosaccharomyces pombe (Fission yeast)
>P46581|YLB7_CAEEL Uncharacterized bHLH domain-containing protein C34E10.7 - Caenorhabditis elegans
>O13876|YPT4_SCHPO GTP-binding protein ypt4 - Schizosaccharomyces pombe (Fission yeast)
>O74867|YQ9H_SCHPO Uncharacterized protein C18.17c - Schizosaccharomyces pombe (Fission yeast)
>Q09415|YRM4_CAEEL MYND-type zinc finger protein R06F6.4 - Caenorhabditis elegans
>O75467|Z324A_HUMAN Zinc finger protein 324A - Homo sapiens (Human)
>Q6ZN79|Z705A_HUMAN Zinc finger protein 705A - Homo sapiens (Human)
>Q5TJE2|ZBT22_CANFA Zinc finger and BTB domain-containing protein 22 - Canis familiaris (Dog)
>Q8BID6|ZBT46_MOUSE Zinc finger and BTB domain-containing protein 46 - Mus musculus (Mouse)
>P50111|ZDS1_YEAST Protein ZDS1 - Saccharomyces cerevisiae (Baker's yeast)
>P10077|ZFP27_MOUSE Zinc finger protein 27 - Mus musculus (Mouse)
>Q8C827|ZFP62_MOUSE Zinc finger protein 62 - Mus musculus (Mouse)
>Q5H9K5|ZMAT1_HUMAN Zinc finger matrin-type protein 1 - Homo sapiens (Human)
>P52736|ZN133_HUMAN Zinc finger protein 133 - Homo sapiens (Human)
>Q86UD4|ZN329_HUMAN Zinc finger protein 329 - Homo sapiens (Human)
>Q6R2W3|ZN452_HUMAN Protein ZNF452 - Homo sapiens (Human)
>O60304|ZN500_HUMAN Zinc finger protein 500 - Homo sapiens (Human)
>Q8TC21|ZN596_HUMAN Zinc finger protein 596 - Homo sapiens (Human)
>Q969S3|ZN622_HUMAN Zinc finger protein 622 - Homo sapiens (Human)
>Q6YND2|ZN653_MOUSE Zinc finger protein 653 - Mus musculus (Mouse)
>Q9BUG6|ZSCA5_HUMAN Zinc finger and SCAN domain-containing protein 5 - Homo sapiens (Human)
>P37898|AAP1_YEAST Alanine/arginine aminopeptidase - Saccharomyces cerevisiae (Baker's yeast)
>P31787|ACBP_YEAST Acyl-CoA-binding protein - Saccharomyces cerevisiae (Baker's yeast)
>P87000|ACU15_NEUCR Transcriptional activator protein acu-15 - Neurospora crassa
>Q12433|AHC1_YEAST Protein AHC1 - Saccharomyces cerevisiae (Baker's yeast)
>P52923|AIF1_YEAST Apoptosis-inducing factor 1 - Saccharomyces cerevisiae (Baker's yeast)
>P00884|ALDOB_RAT Fructose-bisphosphate aldolase B - Rattus norvegicus (Rat)
>Q10303|ALP21_SCHPO Cell polarity protein alp21 - Schizosaccharomyces pombe (Fission yeast)
>P10275|ANDR_HUMAN Androgen receptor - Homo sapiens (Human)
>Q9DBR4|APBB2_MOUSE Amyloid beta A4 precursor protein-binding family B member 2 - Mus musculus (Mouse)
>O74859|APTX_SCHPO Aprataxin-like protein - Schizosaccharomyces pombe (Fission yeast)
>Q9JM93|AR6P4_MOUSE ADP-ribosylation factor-like protein 6-interacting protein 4 - Mus musculus (Mouse)
>Q9DG12|ARNT2_DANRE Aryl hydrocarbon receptor nuclear translocator 2 - Danio rerio (Zebrafish) (Brachydanio rerio)
>Q5KAQ4|ARP6_CRYNE Actin-like protein ARP6 - Cryptococcus neoformans (Filobasidiella neoformans)
>Q10316|ARPC5_SCHPO Actin-related protein 2/3 complex subunit 5 - Schizosaccharomyces pombe (Fission yeast)
>O00192|ARVC_HUMAN Armadillo repeat protein deleted in velo-cardio-facial syndrome - Homo sapiens (Human)
>Q96KQ4|ASPP1_HUMAN Apoptosis-stimulating of p53 protein 1 - Homo sapiens (Human)
>Q8LC03|ATB13_ARATH Homeobox-leucine zipper protein ATHB-13 - Arabidopsis thaliana (Mouse-ear cress)
>P09081|BCD_DROME Homeotic protein bicoid - Drosophila melanogaster (Fruit fly)
>P53563|BCLX_RAT Apoptosis regulator Bcl-X - Rattus norvegicus (Rat)
>Q4I327|BFR2_GIBZE Protein BFR2 - Gibberella zeae (Fusarium graminearum)
>O14503|BHLH2_HUMAN Class B basic helix-loop-helix protein 2 - Homo sapiens (Human)
>Q9LZM8|BLH9_ARATH BEL1-like homeodomain protein 9 - Arabidopsis thaliana (Mouse-ear cress)
>Q8WYA1|BMAL2_HUMAN Aryl hydrocarbon receptor nuclear translocator-like protein 2 - Homo sapiens (Human)
>Q8BHX3|BOREA_MOUSE Borealin - Mus musculus (Mouse)
>O01409|BRC2_HALRO T-box-containing protein 2 - Halocynthia roretzi (Sea squirt)
>O88665|BRD7_MOUSE Bromodomain-containing protein 7 - Mus musculus (Mouse)
>P34537|BRE1_CAEEL E3 ubiquitin-protein ligase bre-1 - Caenorhabditis elegans
>O94751|BUB1_SCHPO Checkpoint serine/threonine-protein kinase bub1 - Schizosaccharomyces pombe (Fission yeast)
>Q6C842|BUR1_YARLI Serine/threonine-protein kinase BUR1 - Yarrowia lipolytica (Candida lipolytica)
>P53615|CAN_YEAST Carbonic anhydrase - Saccharomyces cerevisiae (Baker's yeast)
>P34122|CAP2_DICDI cAMP-binding protein 2 - Dictyostelium discoideum (Slime mold)
>P54269|CAUP_DROME Homeobox protein caupolican - Drosophila melanogaster (Fruit fly)
>Q641K1|CBPC1_MOUSE Cytosolic carboxypeptidase 1 - Mus musculus (Mouse)
>P21269|CCA1_YEAST tRNA nucleotidyltransferase, mitochondrial precursor - Saccharomyces cerevisiae (Baker's yeast)
>P30183|CCB11_ARATH Cyclin-B1-1 - Arabidopsis thaliana (Mouse-ear cress)
>Q9I7I0|CCNB3_DROME G2/mitotic-specific cyclin-B3 - Drosophila melanogaster (Fruit fly)
>O15995|CCNE_HEMPU G1/S-specific cyclin-E - Hemicentrotus pulcherrimus (Sea urchin)
>P41892|CDC7_SCHPO Cell division control protein 7 - Schizosaccharomyces pombe (Fission yeast)
>Q99626|CDX2_HUMAN Homeobox protein CDX-2 - Homo sapiens (Human)
>Q02638|CEBP_DROVI CCAAT/enhancer-binding protein - Drosophila virilis (Fruit fly)
>Q28HU3|CENPO_XENTR Centromere protein O - Xenopus tropicalis (Western clawed frog) (Silurana tropicalis)
>P24869|CG22_YEAST G2/mitotic-specific cyclin-2 - Saccharomyces cerevisiae (Baker's yeast)
>Q8TD26|CHD6_HUMAN Chromodomain-helicase-DNA-binding protein 6 - Homo sapiens (Human)
>P60824|CIRBP_MOUSE Cold-inducible RNA-binding protein - Mus musculus (Mouse)
>Q96S66|CLCC1_HUMAN Chloride channel CLIC-like protein 1 precursor - Homo sapiens (Human)
>O35218|CPSF2_MOUSE Cleavage and polyadenylation specificity factor subunit 2 - Mus musculus (Mouse)
>Q9U6B8|CRCM1_DROME Calcium release-activated calcium channel protein 1 - Drosophila melanogaster (Fruit fly)
>P32027|CROC_DROME Fork head domain-containing protein crocodile - Drosophila melanogaster (Fruit fly)
>Q6FVG5|CSN10_CANGA COP9 signalosome complex subunit 10 - Candida glabrata (Yeast) (Torulopsis glabrata)
>Q9UUJ7|CSN7_SCHPO COP9 signalosome complex subunit 7 - Schizosaccharomyces pombe (Fission yeast)
>Q12734|CSR2_YEAST Transcription factor CSR2 - Saccharomyces cerevisiae (Baker's yeast)
>Q03375|CWC21_YEAST Pre-mRNA-splicing factor CWC21 - Saccharomyces cerevisiae (Baker's yeast)
>P53769|CWC24_YEAST Pre-mRNA-splicing factor CWC24 - Saccharomyces cerevisiae (Baker's yeast)
>Q4WE62|CWC27_ASPFU Peptidyl-prolyl isomerase cwc27 - Aspergillus fumigatus (Sartorya fumigata)
>Q9USV3|CWF7_SCHPO Pre-mRNA-splicing factor cwf7 - Schizosaccharomyces pombe (Fission yeast)
>Q12248|DAD1_YEAST DASH complex subunit DAD1 - Saccharomyces cerevisiae (Baker's yeast)
>Q5APC8|DAM1_CANAL DASH complex subunit DAM1 - Candida albicans (Yeast)
>Q4P3W3|DBP10_USTMA ATP-dependent RNA helicase DBP10 - Ustilago maydis (Smut fungus)
>Q09732|DCC1_SCHPO Sister chromatid cohesion protein dcc1 - Schizosaccharomyces pombe (Fission yeast)
>Q6AZT6|DEPD7_XENLA DEP domain-containing protein 7 - Xenopus laevis (African clawed frog)
>Q64759|DNB2_ADEG1 Early E2A DNA-binding protein - Avian adenovirus gal1 (strain Phelps) (FAdV-1) (Fowl adenovirus 1)
>P49762|DOA_DROME Serine/threonine-protein kinase Doa - Drosophila melanogaster (Fruit fly)
>O49550|DOF45_ARATH Dof zinc finger protein DOF4.5 - Arabidopsis thaliana (Mouse-ear cress)
>Q6FNM5|DOT1_CANGA Histone-lysine N-methyltransferase, H3 lysine-79 specific - Candida glabrata (Yeast) (Torulopsis glabrata)
>P58270|DPF3_CHICK Zinc finger protein DPF3 - Gallus gallus (Chicken)
>P33611|DPOA2_MOUSE DNA polymerase subunit alpha B - Mus musculus (Mouse)
>Q3T0X9|DPOD4_BOVIN DNA polymerase subunit delta-4 - Bos taurus (Bovine)
>Q4PFV5|DPOE_USTMA DNA polymerase epsilon catalytic subunit A - Ustilago maydis (Smut fungus)
>O48653|DPOLA_ORYSJ DNA polymerase alpha catalytic subunit - Oryza sativa subsp. japonica (Rice)
>P28858|DPOL_EHV1B DNA polymerase - Equine herpesvirus 1 (strain Ab4p) (EHV-1) (Equine abortion virus)
>O82132|DRE2A_ARATH Dehydration-responsive element-binding protein 2A - Arabidopsis thaliana (Mouse-ear cress)
>O74372|DUO1_SCHPO DASH complex subunit duo1 - Schizosaccharomyces pombe (Fission yeast)
>P11536|E74EB_DROME Ecdysone-induced protein 74EF isoform B - Drosophila melanogaster (Fruit fly)
>Q03466|EBS1_YEAST Protein EBS1 - Saccharomyces cerevisiae (Baker's yeast)
>Q04110|ECM11_YEAST Protein ECM11 - Saccharomyces cerevisiae (Baker's yeast)
>P34021|ECR_DROME Ecdysone receptor - Drosophila melanogaster (Fruit fly)
>Q9Y6B2|EID1_HUMAN EP300-interacting inhibitor of differentiation 1 - Homo sapiens (Human)
>Q9UBQ5|EIF3K_HUMAN Eukaryotic translation initiation factor 3 subunit K - Homo sapiens (Human)
>P32519|ELF1_HUMAN ETS-related transcription factor Elf-1 - Homo sapiens (Human)
>P40370|ENO11_SCHPO Enolase 1-1 - Schizosaccharomyces pombe (Fission yeast)
>Q3TCT4|ENTP7_MOUSE Ectonucleoside triphosphate diphosphohydrolase 7 - Mus musculus (Mouse)
>O22259|ERF71_ARATH Ethylene-responsive transcription factor ERF071 - Arabidopsis thaliana (Mouse-ear cress)
>Q9CXC9|ETV5_MOUSE ETS translocation variant 5 - Mus musculus (Mouse)
>O74842|FFT2_SCHPO Uncharacterized ATP-dependent helicase fft2 - Schizosaccharomyces pombe (Fission yeast)
>Q751K8|FIP1_ASHGO Pre-mRNA polyadenylation factor FIP1 - Ashbya gossypii (Yeast) (Eremothecium gossypii)
>Q29RS8|FLI1_BOVIN Friend leukemia integration 1 transcription factor - Bos taurus (Bovine)
>Q60688|FOXD4_MOUSE Forkhead box protein D4 - Mus musculus (Mouse)
>Q9UTP3|FTA6_SCHPO Kinetochore protein fta6 - Schizosaccharomyces pombe (Fission yeast)
>Q8S4W7|GAI1_VITVI DELLA protein GAI1 - Vitis vinifera (Grape)
>Q5HZ36|GAT24_ARATH GATA transcription factor 24 - Arabidopsis thaliana (Mouse-ear cress)
>O59781|GEM1_SCHPO Mitochondrial Rho GTPase 1 - Schizosaccharomyces pombe (Fission yeast)
>Q07845|GRC3_YEAST Protein GRC3 - Saccharomyces cerevisiae (Baker's yeast)
>P38647|GRP75_MOUSE Stress-70 protein, mitochondrial precursor - Mus musculus (Mouse)
>P53834|HCH1_YEAST Hsp90 co-chaperone HCH1 - Saccharomyces cerevisiae (Baker's yeast)
>P25364|HCM1_YEAST Forkhead transcription factor HCM1 - Saccharomyces cerevisiae (Baker's yeast)
>P53973|HDA1_YEAST Histone deacetylase HDA1 - Saccharomyces cerevisiae (Baker's yeast)
>Q9SCW4|HFB2A_ARATH Heat stress transcription factor B-2a - Arabidopsis thaliana (Mouse-ear cress)
>P49773|HINT1_HUMAN Histidine triad nucleotide-binding protein 1 - Homo sapiens (Human)
>Q9HN23|HIS3_HALSA Phosphoribosyl-AMP cyclohydrolase - Halobacterium salinarium (Halobacterium halobium)
>Q01622|HLOX2_HELRO Homeobox protein LOX2 - Helobdella robusta (Leech)
>P34326|HM16_CAEEL Homeobox protein engrailed-like ceh-16 - Caenorhabditis elegans
>Q19720|HM38_CAEEL Homeobox protein ceh-38 - Caenorhabditis elegans
>P52729|HME2A_XENLA Homeobox protein engrailed-2-A - Xenopus laevis (African clawed frog)
>P40622|HMG1A_CHITE Mobility group protein 1A - Chironomus tentans (Midge)
>Q03973|HMO1_YEAST High mobility group protein 1 - Saccharomyces cerevisiae (Baker's yeast)
>P42581|HMX3_MOUSE Homeobox protein HMX3 - Mus musculus (Mouse)
>P41152|HSF30_SOLPE Heat shock factor protein HSF30 - Solanum peruvianum (Peruvian tomato) (Lycopersicon peruvianum)
>Q25514|HUNB_MANSE Protein hunchback - Manduca sexta (Tobacco hawkmoth) (Tobacco hornworm)
>Q1KL13|HXA4A_FUGRU Homeobox protein Hox-A4a - Fugu rubripes (Japanese pufferfish) (Takifugu rubripes)
>P28174|HXC3A_DANRE Homeobox protein Hox-C3a - Danio rerio (Zebrafish) (Brachydanio rerio)
>Q6ZL57|IAA24_ORYSJ Auxin-responsive protein IAA24 - Oryza sativa subsp. japonica (Rice)
>Q91VC3|IF4A3_MOUSE Eukaryotic initiation factor 4A-III - Mus musculus (Mouse)
>P56289|IF5A1_SCHPO Eukaryotic translation initiation factor 5A-1 - Schizosaccharomyces pombe (Fission yeast)
>P15091|II2A_MOUSE Interferon-activable protein 202a - Mus musculus (Mouse)
>Q5ZJB4|IKKA_CHICK Inhibitor of nuclear factor kappa-B kinase subunit alpha - Gallus gallus (Chicken)
>Q06142|IMB1_YEAST Importin subunit beta-1 - Saccharomyces cerevisiae (Baker's yeast)
>Q9UTB8|INI1_SCHPO Pre-mRNA-splicing factor ini1 - Schizosaccharomyces pombe (Fission yeast)
>Q6IQU7|INT12_DANRE Integrator complex subunit 12 - Danio rerio (Zebrafish) (Brachydanio rerio)
>Q8VI75|IPO4_MOUSE Importin-4 - Mus musculus (Mouse)
>Q9JL16|ISG20_MOUSE Interferon-stimulated gene 20 kDa protein - Mus musculus (Mouse)
>P53409|ISL3_ONCTS Insulin gene enhancer protein ISL-3 - Oncorhynchus tschawytscha (Chinook salmon) (King salmon)
>Q9U297|JHD2_CAEEL JmjC domain-containing histone demethylation protein 2 - Caenorhabditis elegans
>Q5ZMK5|JMJD6_CHICK Histone arginine demethylase JMJD6 - Gallus gallus (Chicken)
>P30085|KCY_HUMAN UMP-CMP kinase - Homo sapiens (Human)
>P48000|KNAT3_ARATH Homeobox protein knotted-1-like 3 - Arabidopsis thaliana (Mouse-ear cress)
>Q91YA2|KPSH1_MOUSE Serine/threonine-protein kinase H1 - Mus musculus (Mouse)
>Q8GYJ3|KRP4_ARATH Cyclin-dependent kinase inhibitor 4 - Arabidopsis thaliana (Mouse-ear cress)
>P10105|LAB_DROME Homeotic protein labial - Drosophila melanogaster (Fruit fly)
>Q7TPY9|LDOC1_MOUSE Protein LDOC1 - Mus musculus (Mouse)
>Q6CVS3|LGE1_KLULA Transcriptional regulatory protein LGE1 - Kluyveromyces lactis (Yeast) (Candida sphaerica)
>P62312|LSM6_HUMAN U6 snRNA-associated Sm-like protein LSm6 - Homo sapiens (Human)
>P03070|LT_SV40 Large T antigen - Simian virus 40 (SV40)
>P27792|LYL1_MOUSE Protein lyl-1 - Mus musculus (Mouse)
>Q9UBF1|MAGC2_HUMAN Melanoma-associated antigen C2 - Homo sapiens (Human)
>P31397|MAP3_SCHPO Pheromone M-factor receptor - Schizosaccharomyces pombe (Fission yeast)
>O54992|MAPK5_MOUSE MAP kinase-activated protein kinase 5 - Mus musculus (Mouse)
>Q8WWY6|MB3L1_HUMAN Methyl-CpG-binding domain protein 3-like 1 - Homo sapiens (Human)
>Q6BT58|MCE1_DEBHA mRNA-capping enzyme subunit alpha - Debaryomyces hansenii (Yeast) (Torulaspora hansenii)
>O60104|MED7_SCHPO Mediator of RNA polymerase II transcription subunit 7 - Schizosaccharomyces pombe (Fission yeast)
>Q61845|MEIG1_MOUSE Meiosis-expressed gene 1 protein - Mus musculus (Mouse)
>O60198|METK_SCHPO S-adenosylmethionine synthetase - Schizosaccharomyces pombe (Fission yeast)
>O13910|MPP10_SCHPO U3 small nucleolar ribonucleoprotein protein mpp10 - Schizosaccharomyces pombe (Fission yeast)
>Q9Y483|MTF2_HUMAN Metal-response element-binding transcription factor 2 - Homo sapiens (Human)
>O13725|MU182_SCHPO Meiotically up-regulated gene 182 protein - Schizosaccharomyces pombe (Fission yeast)
>Q9UUH3|MUG58_SCHPO Uncharacterized kinase mug58 - Schizosaccharomyces pombe (Fission yeast)
>P04197|MYB_DROME Myb protein - Drosophila melanogaster (Fruit fly)
>Q05404|MYCLA_XENLA L-myc A protein - Xenopus laevis (African clawed frog)
>Q15742|NAB2_HUMAN NGFI-A-binding protein 2 - Homo sapiens (Human)
>Q7GCL7|NAC74_ORYSJ NAC domain-containing protein 74 - Oryza sativa subsp. japonica (Rice)
>P52920|NBP35_YEAST Cytosolic Fe-S cluster assembling factor NBP35 - Saccharomyces cerevisiae (Baker's yeast)
>Q01552|NCAP_BDV Nucleoprotein - Borna disease virus (BDV)
>Q5ZJZ6|NCBP1_CHICK Nuclear cap-binding protein subunit 1 - Gallus gallus (Chicken)
>Q9Y6Q9|NCOA3_HUMAN Nuclear receptor coactivator 3 - Homo sapiens (Human)
>P03511|NEP_INBLE Nuclear export protein - Influenza B virus (strain B/Lee/1940)
>Q8NFW8|NEUA_HUMAN N-acylneuraminate cytidylyltransferase - Homo sapiens (Human)
>Q9SYH4|NFYA5_ARATH Nuclear transcription factor Y subunit A-5 - Arabidopsis thaliana (Mouse-ear cress)
>P25210|NFYB_PETMA Nuclear transcription factor Y subunit beta - Petromyzon marinus (Sea lamprey)
>O17934|NH199_CAEEL Nuclear hormone receptor family member nhr-199 - Caenorhabditis elegans
>O02151|NHR14_CAEEL Nuclear hormone receptor family member nhr-14 - Caenorhabditis elegans
>Q9TXJ1|NHR59_CAEEL Nuclear hormone receptor family member nhr-59 - Caenorhabditis elegans
>Q9BSH3|NICN1_HUMAN Nicolin-1 - Homo sapiens (Human)
>Q4V9P9|NOL11_DANRE Nucleolar protein 11-like - Danio rerio (Zebrafish) (Brachydanio rerio)
>Q8R5K4|NOL6_MOUSE Nucleolar protein 6 - Mus musculus (Mouse)
>Q794H2|NP1L3_MOUSE Nucleosome assembly protein 1-like 3 - Mus musculus (Mouse)
>Q8CJH6|NPAS4_RAT Neuronal PAS domain-containing protein 4 - Rattus norvegicus (Rat)
>Q13133|NR1H3_HUMAN Oxysterols receptor LXR-alpha - Homo sapiens (Human)
>P38837|NSG1_YEAST Protein NSG1 - Saccharomyces cerevisiae (Baker's yeast)
>P35729|NU120_YEAST Nucleoporin NUP120 - Saccharomyces cerevisiae (Baker's yeast)
>P48837|NUP57_YEAST Nucleoporin NUP57 - Saccharomyces cerevisiae (Baker's yeast)
>Q5ZI22|NUPL2_CHICK Nucleoporin-like 2 - Gallus gallus (Chicken)
>Q9Y1B2|ORC6_DROME Origin recognition complex subunit 6 - Drosophila melanogaster (Fruit fly)
>Q9C1A4|PACC_TRIRU pH-response transcription factor pacC/RIM101 - Trichophyton rubrum
>P38351|PAF1_YEAST RNA polymerase-associated protein 1 - Saccharomyces cerevisiae (Baker's yeast)
>Q12033|PALA_YEAST pH-response regulator protein palA/RIM20 - Saccharomyces cerevisiae (Baker's yeast)
>Q53GL7|PAR10_HUMAN Poly [ADP-ribose] polymerase 10 - Homo sapiens (Human)
>Q6P6P7|PARP6_MOUSE Poly [ADP-ribose] polymerase 6 - Mus musculus (Mouse)
>P26017|PC_DROME Polycomb group protein Pc - Drosophila melanogaster (Fruit fly)
>P31368|PDM1_DROME Protein nubbin - Drosophila melanogaster (Fruit fly)
>Q9HFF5|PDS5_SCHPO Sister chromatid cohesion protein pds5 - Schizosaccharomyces pombe (Fission yeast)
>Q9GZU2|PEG3_HUMAN Paternally-expressed gene 3 protein - Homo sapiens (Human)
>Q68FU1|PKHF1_RAT Pleckstrin homology domain-containing family F member 1 - Rattus norvegicus (Rat)
>P40977|PLC1_SCHPO 1-phosphatidylinositol-4,5-bisphosphate phosphodiesterase 1 - Schizosaccharomyces pombe (Fission yeast)
>P36623|PMGY_SCHPO Phosphoglycerate mutase - Schizosaccharomyces pombe (Fission yeast)
>Q9D868|PPIH_MOUSE Peptidyl-prolyl cis-trans isomerase H - Mus musculus (Mouse)
>O14047|PPK11_SCHPO Serine/threonine-protein kinase ppk11 - Schizosaccharomyces pombe (Fission yeast)
>Q8TCE9|PPL13_HUMAN Placental protein 13-like - Homo sapiens (Human)
>Q60676|PPP5_MOUSE Serine/threonine-protein phosphatase 5 - Mus musculus (Mouse)
>Q9NQV5|PRD11_HUMAN PR domain-containing protein 11 - Homo sapiens (Human)
>Q9UBK2|PRGC1_HUMAN Peroxisome proliferator-activated receptor gamma coactivator 1-alpha - Homo sapiens (Human)
>Q9P7C7|PRP11_SCHPO Pre-mRNA-processing ATP-dependent RNA helicase prp11 - Schizosaccharomyces pombe (Fission yeast)
>P32524|PRP21_YEAST Pre-mRNA-splicing factor PRP21 - Saccharomyces cerevisiae (Baker's yeast)
>Q5Z8Q9|PRP2A_ORYSJ Poly [ADP-ribose] polymerase 2-A - Oryza sativa subsp. japonica (Rice)
>O14176|PRP40_SCHPO Pre-mRNA-processing protein prp40 - Schizosaccharomyces pombe (Fission yeast)
>P34066|PSA1A_ARATH Proteasome subunit alpha type-1-A - Arabidopsis thaliana (Mouse-ear cress)
>O04681|PTI5_SOLLC Pathogenesis-related genes transcriptional activator PTI5 - Solanum lycopersicum (Tomato) (Lycopersicon esculentum)
>Q15434|RBMS2_HUMAN RNA-binding motif, single-stranded-interacting protein 2 - Homo sapiens (Human)
>P21538|REB1_YEAST DNA-binding protein REB1 - Saccharomyces cerevisiae (Baker's yeast)
>P97616|RED2_RAT Double-stranded RNA-specific editase B2 - Rattus norvegicus (Rat)
>P58268|REQU_CHICK Zinc finger protein ubi-d4 - Gallus gallus (Chicken)
>P22379|REV_SIVGB Protein Rev - Simian immunodeficiency virus (isolate GB1) (SIV-mnd) (Simian immunodeficiency virus mandrill)
>Q9P7H2|REXO3_SCHPO RNA exonuclease 3 - Schizosaccharomyces pombe (Fission yeast)
>Q9CQ71|RFA3_MOUSE Replication protein A 14 kDa subunit - Mus musculus (Mouse)
>P35979|RL12_MOUSE 60S ribosomal protein L12 - Mus musculus (Mouse)
>P02406|RL28_YEAST 60S ribosomal protein L28 - Saccharomyces cerevisiae (Baker's yeast)
>Q5B058|RMT2_EMENI Arginine N-methyltransferase 2 - Emericella nidulans (Aspergillus nidulans)
>Q7S1Y0|RNA14_NEUCR mRNA 3'-end-processing protein rna-14 - Neurospora crassa
>O60518|RNBP6_HUMAN Ran-binding protein 6 - Homo sapiens (Human)
>Q5U209|RNH2A_RAT Ribonuclease H2 subunit A - Rattus norvegicus (Rat)
>Q5TM50|RPA12_MACMU DNA-directed RNA polymerase I subunit RPA12 - Macaca mulatta (Rhesus macaque)
>P50524|RPN12_SCHPO 26S proteasome regulatory subunit rpn12 - Schizosaccharomyces pombe (Fission yeast)
>P49467|RPOC1_ODOSI DNA-directed RNA polymerase subunit beta' - Odontella sinensis (Marine centric diatom)
>Q5FTX8|RPOC_GLUOX DNA-directed RNA polymerase subunit beta' - Gluconobacter oxydans (Gluconobacter suboxydans)
>P40571|RPR2_YEAST Ribonuclease P protein subunit RPR2 - Saccharomyces cerevisiae (Baker's yeast)
>O74964|RSC1_SCHPO Chromatin structure-remodeling complex protein rsc1 - Schizosaccharomyces pombe (Fission yeast)
>P39940|RSP5_YEAST E3 ubiquitin-protein ligase RSP5 - Saccharomyces cerevisiae (Baker's yeast)
>P38165|RTG3_YEAST Retrograde regulation protein 3 - Saccharomyces cerevisiae (Baker's yeast)
>P40962|RTS2_YEAST Zinc finger protein RTS2 - Saccharomyces cerevisiae (Baker's yeast)
>Q9W2Q1|RX_DROME Retinal homeobox protein Rx - Drosophila melanogaster (Fruit fly)
>Q00416|SEN1_YEAST Helicase SEN1 - Saccharomyces cerevisiae (Baker's yeast)
>Q9HC62|SENP2_HUMAN Sentrin-specific protease 2 - Homo sapiens (Human)
>Q7TSY8|SGOL2_MOUSE Shugoshin-like 2 - Mus musculus (Mouse)
>Q1KKW7|SKAP1_FUGRU Src kinase-associated phosphoprotein 1 - Fugu rubripes (Japanese pufferfish) (Takifugu rubripes)
>Q6C3L4|SLT11_YARLI Pre-mRNA-splicing factor SLT11 - Yarrowia lipolytica (Candida lipolytica)
>O57686|SMO1A_XENLA Small ubiquitin-related modifier 1-A precursor - Xenopus laevis (African clawed frog)
>Q9CWR2|SMYD3_MOUSE SET and MYND domain-containing protein 3 - Mus musculus (Mouse)
>Q5ZK40|SNF5_CHICK SWI/SNF-related matrix-associated actin-dependent regulator of chromatin subfamily B member 1 - Gallus gallus (Chicken)
>Q5E9M5|SNPC3_BOVIN snRNA-activating protein complex subunit 3 - Bos taurus (Bovine)
>P53127|SNT2_YEAST SANT domain-containing protein 2 - Saccharomyces cerevisiae (Baker's yeast)
>P61259|SOX14_MACFA Transcription factor SOX-14 - Macaca fascicularis (Crab eating macaque) (Cynomolgus monkey)
>Q9HB58|SP110_HUMAN Sp110 nuclear body protein - Homo sapiens (Human)
>Q5KCY8|SPB4_CRYNE ATP-dependent rRNA helicase SPB4 - Cryptococcus neoformans (Filobasidiella neoformans)
>P36131|SPC34_YEAST DASH complex subunit SPC34 - Saccharomyces cerevisiae (Baker's yeast)
>Q10189|SPO12_SCHPO Mitosis-specific protein spo12 - Schizosaccharomyces pombe (Fission yeast)
>O74508|SPP1_SCHPO Set1 complex component spp1 - Schizosaccharomyces pombe (Fission yeast)
>Q6BZG0|SPT5_DEBHA Transcription elongation factor SPT5 - Debaryomyces hansenii (Yeast) (Torulaspora hansenii)
>P38915|SPT8_YEAST Transcription factor SPT8 - Saccharomyces cerevisiae (Baker's yeast)
>P32342|SRP21_YEAST Signal recognition particle subunit SRP21 - Saccharomyces cerevisiae (Baker's yeast)
>P36395|SRY_SMIMA Sex-determining region Y protein - Sminthopsis macroura (Stripe-faced dunnart)
>O94864|ST65G_HUMAN STAGA complex 65 subunit gamma - Homo sapiens (Human)
>P40763|STAT3_HUMAN Signal transducer and activator of transcription 3 - Homo sapiens (Human)
>Q870J1|STE11_PNECA HMG-box protein STE11 - Pneumocystis carinii
>Q9M6D9|STM_BRAOL Homeobox protein SHOOT MERISTEMLESS - Brassica oleracea (Wild cabbage)
>O42874|STU1_SCHPO Protein peg1 - Schizosaccharomyces pombe (Fission yeast)
>Q4WAS9|SWR1_ASPFU Helicase swr1 - Aspergillus fumigatus (Sartorya fumigata)
>O42849|SYFB_SCHPO Phenylalanyl-tRNA synthetase beta chain - Schizosaccharomyces pombe (Fission yeast)
>Q27I66|T22D1_BATSU TSC22 domain family protein 1 - Bathyergus suillus (Cape dune mole rat)
>P61216|TAF13_MOUSE Transcription initiation factor TFIID subunit 13 - Mus musculus (Mouse)
>P34257|TC3A_CAEEL Transposable element Tc3 transposase - Caenorhabditis elegans
>O94515|TCPZ_SCHPO T-complex protein 1 subunit zeta - Schizosaccharomyces pombe (Fission yeast)
>Q8LKW0|TERT_ORYSJ Telomerase reverse transcriptase - Oryza sativa subsp. japonica (Rice)
>P53851|TEX1_YEAST Protein TEX1 - Saccharomyces cerevisiae (Baker's yeast)
>Q8MIC2|TF2LX_PAPHA Homeobox protein TGIF2LX - Papio hamadryas (Hamadryas baboon)
>Q6C7D0|TFB3_YARLI RNA polymerase II transcription factor B subunit 3 - Yarrowia lipolytica (Candida lipolytica)
>Q8C0Y1|TGIF2_MOUSE Homeobox protein TGIF2 - Mus musculus (Mouse)
>P49021|TIM_DROME Protein timeless - Drosophila melanogaster (Fruit fly)
>Q3U4N7|TM149_MOUSE Transmembrane protein 149 precursor - Mus musculus (Mouse)
>P70567|TMOD1_RAT Tropomodulin-1 - Rattus norvegicus (Rat)
>Q9WUU8|TNIP1_MOUSE TNFAIP3-interacting protein 1 - Mus musculus (Mouse)
>Q17QN2|TOE1_BOVIN Target of EGR1 protein 1 - Bos taurus (Bovine)
>Q02208|TOF2_YEAST Topoisomerase 1-associated factor 2 - Saccharomyces cerevisiae (Baker's yeast)
>O42131|TOP2B_CHICK DNA topoisomerase 2-beta - Gallus gallus (Chicken)
>O14214|TRM10_SCHPO tRNA - Schizosaccharomyces pombe (Fission yeast)
>Q8TAP9|TTDN1_HUMAN TTD non-photosensitive 1 protein - Homo sapiens (Human)
>O75386|TULP3_HUMAN Tubby-related protein 3 - Homo sapiens (Human)
>O14907|TX1B3_HUMAN Tax1-binding protein 3 - Homo sapiens (Human)
>P07101|TY3H_HUMAN Tyrosine 3-monooxygenase - Homo sapiens (Human)
>P49427|UB2R1_HUMAN Ubiquitin-conjugating enzyme E2 R1 - Homo sapiens (Human)
>P52488|UBA2_YEAST Ubiquitin-activating enzyme E1-like - Saccharomyces cerevisiae (Baker's yeast)
>O08759|UBE3A_MOUSE Ubiquitin-protein ligase E3A - Mus musculus (Mouse)
>P83949|UBX_DROME Homeotic protein ultrabithorax - Drosophila melanogaster (Fruit fly)
>Q7TMI3|UHRF2_MOUSE E3 ubiquitin-protein ligase UHRF2 - Mus musculus (Mouse)
>Q23023|UNC51_CAEEL Serine/threonine-protein kinase unc-51 - Caenorhabditis elegans
>O67914|UPP_AQUAE Uracil phosphoribosyltransferase - Aquifex aeolicus
>Q9US42|URG3_SCHPO Protein urg3 - Schizosaccharomyces pombe (Fission yeast)
>P27515|URK1_YEAST Uridine kinase - Saccharomyces cerevisiae (Baker's yeast)
>P40554|URM1_YEAST Ubiquitin-related modifier 1 - Saccharomyces cerevisiae (Baker's yeast)
>P40362|UTP18_YEAST U3 small nucleolar RNA-associated protein 18 - Saccharomyces cerevisiae (Baker's yeast)
>P30735|VE6_MNPV Protein E6 - Mastomys natalensis papillomavirus (MnPV)
>O74429|VIP1_SCHPO Inositol hexakisphosphate and diphosphoinositol-pentakisphosphate kinase - Schizosaccharomyces pombe (Fission yeast)
>P53853|VPS75_YEAST Vacuolar protein sorting-associated protein 75 - Saccharomyces cerevisiae (Baker's yeast)
>Q64LD2|WDR25_HUMAN WD repeat-containing protein 25 - Homo sapiens (Human)
>Q6ZQL4|WDR43_MOUSE WD repeat-containing protein 43 - Mus musculus (Mouse)
>Q7XM13|WOX1A_ORYSJ WUSCHEL-related homeobox 1A - Oryza sativa subsp. japonica (Rice)
>Q8WZX5|XRN2_NEUCR 5'-3' exoribonuclease 2 - Neurospora crassa
>Q8T053|Y678_DROME Uncharacterized zinc finger protein CG2678 - Drosophila melanogaster (Fruit fly)
>Q10095|YAOG_SCHPO Uncharacterized protein C11D3.16c - Schizosaccharomyces pombe (Fission yeast)
>Q10140|YAS4_SCHPO Uncharacterized protein C3H8.04 - Schizosaccharomyces pombe (Fission yeast)
>P38114|YB00_YEAST Uncharacterized transcriptional regulatory protein YBR150C - Saccharomyces cerevisiae (Baker's yeast)
>P87318|YB2H_SCHPO Uncharacterized protein C31F10.17c - Schizosaccharomyces pombe (Fission yeast)
>Q9Y7N9|YCKC_SCHPO PX domain-containing protein C1450.12 - Schizosaccharomyces pombe (Fission yeast)
>Q9Y7S8|YCX5_SCHPO Uncharacterized protein C2H8.05c - Schizosaccharomyces pombe (Fission yeast)
>Q04431|YD532_YEAST Spindle pole body component YDR532C - Saccharomyces cerevisiae (Baker's yeast)
>Q10410|YD85_SCHPO Uncharacterized protein C1F3.05 - Schizosaccharomyces pombe (Fission yeast)
>Q10356|YDB3_SCHPO Uncharacterized protein C22E12.03c - Schizosaccharomyces pombe (Fission yeast)
>P87055|YDJ7_SCHPO Uncharacterized protein C57A10.07 - Schizosaccharomyces pombe (Fission yeast)
>O13801|YE04_SCHPO Uncharacterized RNA-binding protein C17H9.04c - Schizosaccharomyces pombe (Fission yeast)
>O14095|YERC_SCHPO Thioredoxin domain-containing protein C2F3.12c - Schizosaccharomyces pombe (Fission yeast)
>P53172|YGF6_YEAST Uncharacterized protein YGL056C - Saccharomyces cerevisiae (Baker's yeast)
>Q9P6J8|YHD2_SCHPO Uncharacterized deaminase C1683.02 - Schizosaccharomyces pombe (Fission yeast)
>Q9UTN0|YII3_SCHPO Uncharacterized transcriptional regulatory protein C139.03 - Schizosaccharomyces pombe (Fission yeast)
>Q9UUI2|YIYC_SCHPO Uncharacterized protein C22F8.12c - Schizosaccharomyces pombe (Fission yeast)
>Q9P6P7|YKCG_SCHPO Uncharacterized RNA-binding protein C644.16 - Schizosaccharomyces pombe (Fission yeast)
>P36069|YKM8_YEAST Uncharacterized protein YKL128C - Saccharomyces cerevisiae (Baker's yeast)
>Q9UTI1|YKZA_SCHPO Uncharacterized protein C15E1.10 - Schizosaccharomyces pombe (Fission yeast)
>P53866|YNW4_YEAST Uncharacterized protein YNL224C - Saccharomyces cerevisiae (Baker's yeast)
>Q12094|YO006_YEAST UPF0293 protein YOR006C - Saccharomyces cerevisiae (Baker's yeast)
>Q65Z93|YPEL4_MOUSE Protein yippee-like 4 - Mus musculus (Mouse)
>Q9UUN3|YQ86_SCHPO Uncharacterized protein C297.06c - Schizosaccharomyces pombe (Fission yeast)
>Q9HBT8|Z286A_HUMAN Zinc finger protein 286A - Homo sapiens (Human)
>P47043|ZAP1_YEAST Zinc-responsive transcriptional regulator ZAP1 - Saccharomyces cerevisiae (Baker's yeast)
>Q05516|ZBT16_HUMAN Zinc finger and BTB domain-containing protein 16 - Homo sapiens (Human)
>Q969J2|ZKSC4_HUMAN Zinc finger protein with KRAB and SCAN domains 4 - Homo sapiens (Human)
>P38621|ZN12_MICSA Zinc finger protein ZFMSA12A - Micropterus salmoides (Largemouth bass)
>Q15697|ZN174_HUMAN Zinc finger protein 174 - Homo sapiens (Human)
>O43670|ZN207_HUMAN Zinc finger protein 207 - Homo sapiens (Human)
>Q9JKY3|ZN238_RAT Zinc finger protein 238 - Rattus norvegicus (Rat)
>Q9Y2X9|ZN281_HUMAN Zinc finger protein 281 - Homo sapiens (Human)
>Q5ZJ02|ZN326_CHICK Zinc finger protein 326 - Gallus gallus (Chicken)
>Q5R4W8|ZN346_PONPY Zinc finger protein 346 - Pongo pygmaeus (Orangutan)
>Q5R741|ZN394_PONPY Zinc finger protein 394 - Pongo pygmaeus (Orangutan)
>Q6P9G9|ZN449_HUMAN Zinc finger protein 449 - Homo sapiens (Human)
>Q8NEK5|ZN548_HUMAN Zinc finger protein 548 - Homo sapiens (Human)
>Q8N2I2|ZN619_HUMAN Zinc finger protein 619 - Homo sapiens (Human)
>Q9BS31|ZN649_HUMAN Zinc finger protein 649 - Homo sapiens (Human)
>Q99LH4|ZN672_MOUSE Zinc finger protein 672 - Mus musculus (Mouse)
>Q569E7|ZN697_MOUSE Zinc finger protein 697 - Mus musculus (Mouse)
>Q8NCA9|ZN784_HUMAN Zinc finger protein 784 - Homo sapiens (Human)
>P17020|ZNF16_HUMAN Zinc finger protein 16 - Homo sapiens (Human)
>O13724|ZPR1_SCHPO Zinc finger protein zpr1 - Schizosaccharomyces pombe (Fission yeast)
>Q8BRK8|AAPK2_MOUSE 5'-AMP-activated protein kinase catalytic subunit alpha-2 - Mus musculus (Mouse)
>O42842|APT_SCHPO Adenine phosphoribosyltransferase - Schizosaccharomyces pombe (Fission yeast)
>Q10271|ARB2_SCHPO Argonaute-binding protein 2 - Schizosaccharomyces pombe (Fission yeast)
>Q9FX25|ARFM_ARATH Auxin response factor 13 - Arabidopsis thaliana (Mouse-ear cress)
>Q8CG72|ARHL2_MOUSE Poly(ADP-ribose) glycohydrolase ARH3 - Mus musculus (Mouse)
>Q68CP9|ARID2_HUMAN AT-rich interactive domain-containing protein 2 - Homo sapiens (Human)
>Q09767|ARL_SCHPO ADP-ribosylation factor-like protein alp41 - Schizosaccharomyces pombe (Fission yeast)
>Q9FXD6|ARR11_ARATH Two-component response regulator ARR11 - Arabidopsis thaliana (Mouse-ear cress)
>P35734|ASK1_YEAST DASH complex subunit ASK1 - Saccharomyces cerevisiae (Baker's yeast)
>P09774|AST3_DROME Achaete-scute complex protein T3 - Drosophila melanogaster (Fruit fly)
>Q2KII1|ATF3_BOVIN Cyclic AMP-dependent transcription factor ATF-3 - Bos taurus (Bovine)
>P54253|ATX1_HUMAN Ataxin-1 - Homo sapiens (Human)
>Q8NIW7|BBP_NEUCR Branchpoint-bridging protein - Neurospora crassa
>Q59PE7|BCP1_CANAL Protein BCP1 - Candida albicans (Yeast)
>P43583|BLM10_YEAST Proteasome activator BLM10 - Saccharomyces cerevisiae (Baker's yeast)
>P43132|BRE2_YEAST COMPASS component BRE2 - Saccharomyces cerevisiae (Baker's yeast)
>P32639|BRR2_YEAST Pre-mRNA-splicing helicase BRR2 - Saccharomyces cerevisiae (Baker's yeast)
>Q04787|BSH_DROME Brain-specific homeobox protein - Drosophila melanogaster (Fruit fly)
>O74778|BTB2_SCHPO BTB/POZ domain-containing protein 2 - Schizosaccharomyces pombe (Fission yeast)
>A0FKG7|CAN7_PIG Calpain-7 - Sus scrofa (Pig)
>O15234|CASC3_HUMAN Protein CASC3 - Homo sapiens (Human)
>P29332|CCNB2_CHICK G2/mitotic-specific cyclin-B2 - Gallus gallus (Chicken)
>Q8GY31|CDC25_ARATH Dual specificity phosphatase Cdc25 - Arabidopsis thaliana (Mouse-ear cress)
>Q9CPY3|CDCA5_MOUSE Sororin - Mus musculus (Mouse)
>Q96WV9|CDK9_SCHPO Serine/threonine-protein kinase cdk9 - Schizosaccharomyces pombe (Fission yeast)
>Q5K9L1|CEF1_CRYNE Pre-mRNA-splicing factor CEF1 - Cryptococcus neoformans (Filobasidiella neoformans)
>Q99490|CENG1_HUMAN Centaurin-gamma-1 - Homo sapiens (Human)
>Q28HN9|CENPL_XENTR Centromere protein L - Xenopus tropicalis (Western clawed frog) (Silurana tropicalis)
>Q6FUZ2|CET1_CANGA mRNA-capping enzyme subunit beta - Candida glabrata (Yeast) (Torulopsis glabrata)
>O02326|CFI1_CAEEL AT-rich interactive domain-containing protein cfi-1 - Caenorhabditis elegans
>Q8BHG9|CGBP1_MOUSE CGG triplet repeat-binding protein 1 - Mus musculus (Mouse)
>P36613|CGM2_SCHPO Cyclin mcs2 - Schizosaccharomyces pombe (Fission yeast)
>Q9N3Z3|CHK1_CAEEL Serine/threonine-protein kinase chk-1 - Caenorhabditis elegans
>Q921W0|CHM1A_MOUSE Charged multivesicular body protein 1a - Mus musculus (Mouse)
>P30373|CKR1_CHICK Zinc finger protein CKR1 - Gallus gallus (Chicken)
>Q42498|CMB2_DIACA MADS-box protein CMB2 - Dianthus caryophyllus (Carnation) (Clove pink)
>O23463|CMTA5_ARATH Calmodulin-binding transcription activator 5 - Arabidopsis thaliana (Mouse-ear cress)
>Q9NZN8|CNOT2_HUMAN CCR4-NOT transcription complex subunit 2 - Homo sapiens (Human)
>Q9LJD7|COP10_ARATH Constitutive photomorphogenesis protein 10 - Arabidopsis thaliana (Mouse-ear cress)
>Q7T3C6|CPSF5_DANRE Cleavage and polyadenylation specificity factor subunit 5 - Danio rerio (Zebrafish) (Brachydanio rerio)
>Q02930|CREB5_HUMAN cAMP response element-binding protein 5 - Homo sapiens (Human)
>P46108|CRK_HUMAN Proto-oncogene C-crk - Homo sapiens (Human)
>P25651|CSM1_YEAST Monopolin complex subunit CSM1 - Saccharomyces cerevisiae (Baker's yeast)
>Q6CPB1|CSN12_KLULA COP9 signalosome complex subunit 12 - Kluyveromyces lactis (Yeast) (Candida sphaerica)
>Q6FU69|CSN9_CANGA COP9 signalosome complex subunit 9 - Candida glabrata (Yeast) (Torulopsis glabrata)
>Q5RDW9|CSTF3_PONPY Cleavage stimulation factor 77 kDa subunit - Pongo pygmaeus (Orangutan)
>Q6P0N0|CV106_HUMAN Uncharacterized potential DNA-binding protein C14orf106 - Homo sapiens (Human)
>P78794|CWC15_SCHPO Pre-mRNA-splicing factor cwc15 - Schizosaccharomyces pombe (Fission yeast)
>Q752B6|CWC23_ASHGO Pre-mRNA-splicing factor CWC23 - Ashbya gossypii (Yeast) (Eremothecium gossypii)
>Q6C1V6|CWC25_YARLI Pre-mRNA-splicing factor CWC25 - Yarrowia lipolytica (Candida lipolytica)
>Q5KBF5|CWC2_CRYNE Pre-mRNA-splicing factor CWC2 - Cryptococcus neoformans (Filobasidiella neoformans)
>Q8I030|CYTB_PANTR Cystatin-B - Pan troglodytes (Chimpanzee)
>Q6BLH9|DAD3_DEBHA DASH complex subunit DAD3 - Debaryomyces hansenii (Yeast) (Torulaspora hansenii)
>Q6BPT8|DBP6_DEBHA ATP-dependent RNA helicase DBP6 - Debaryomyces hansenii (Yeast) (Torulaspora hansenii)
>Q0UHM7|DBP7_PHANO ATP-dependent RNA helicase DBP7 - Phaeosphaeria nodorum (Septoria nodorum)
>Q0UZ59|DBP9_PHANO ATP-dependent RNA helicase DBP9 - Phaeosphaeria nodorum (Septoria nodorum)
>P59464|DCD_BUCBP Deoxycytidine triphosphate deaminase - Buchnera aphidicola subsp. Baizongia pistaciae
>P27707|DCK_HUMAN Deoxycytidine kinase - Homo sapiens (Human)
>Q9VUQ8|DCN1L_DROME DCN1-like protein - Drosophila melanogaster (Fruit fly)
>Q3U1J4|DDB1_MOUSE DNA damage-binding protein 1 - Mus musculus (Mouse)
>P07548|DFD_DROME Homeotic protein deformed - Drosophila melanogaster (Fruit fly)
>P13663|DHAS_YEAST Aspartate-semialdehyde dehydrogenase - Saccharomyces cerevisiae (Baker's yeast)
>P37202|DIS3_SCHPO Mitotic control protein dis3 - Schizosaccharomyces pombe (Fission yeast)
>P78953|DMF1_SCHPO Division mal foutue 1 protein - Schizosaccharomyces pombe (Fission yeast)
>Q9URU2|DNA2_SCHPO DNA replication ATP-dependent helicase dna2 - Schizosaccharomyces pombe (Fission yeast)
>Q9SEZ3|DOF1A_ARATH Dof zinc finger protein DOF1.10 - Arabidopsis thaliana (Mouse-ear cress)
>P40059|DOT6_YEAST Disrupter of telomere silencing protein 6 - Saccharomyces cerevisiae (Baker's yeast)
>Q6BPC1|DPH4_DEBHA Diphthamide biosynthesis protein 4 - Debaryomyces hansenii (Yeast) (Torulaspora hansenii)
>Q5ZKQ6|DPOE2_CHICK DNA polymerase epsilon subunit 2 - Gallus gallus (Chicken)
>P48996|DPY27_CAEEL Chromosome condensation protein dpy-27 - Caenorhabditis elegans
>Q86UW9|DTX2_HUMAN Protein deltex-2 - Homo sapiens (Human)
>Q56P03|EAPP_HUMAN E2F-associated phosphoprotein - Homo sapiens (Human)
>P39715|ECM1_YEAST Protein ECM1 - Saccharomyces cerevisiae (Baker's yeast)
>Q9LY05|EF106_ARATH Ethylene-responsive transcription factor ERF106 - Arabidopsis thaliana (Mouse-ear cress)
>O70273|EHF_MOUSE ETS homologous factor - Mus musculus (Mouse)
>Q9UKW6|ELF5_HUMAN ETS-related transcription factor Elf-5 - Homo sapiens (Human)
>P62870|ELOB_RAT Transcription elongation factor B polypeptide 2 - Rattus norvegicus (Rat)
>P97481|EPAS1_MOUSE Endothelial PAS domain-containing protein 1 - Mus musculus (Mouse)
>O80542|ERF19_ARATH Ethylene-responsive transcription factor ERF019 - Arabidopsis thaliana (Mouse-ear cress)
>Q52QU1|ERF42_ARATH Ethylene-responsive transcription factor ERF042 - Arabidopsis thaliana (Mouse-ear cress)
>Q3E703|ERF88_ARATH Ethylene-responsive transcription factor ERF088 - Arabidopsis thaliana (Mouse-ear cress)
>P29776|ETS6_DROME DNA-binding protein D-ETS-6 - Drosophila melanogaster (Fruit fly)
>Q13868|EXOS2_HUMAN Exosome complex exonuclease RRP4 - Homo sapiens (Human)
>Q5NVP3|F107A_PONPY Protein FAM107A - Pongo pygmaeus (Orangutan)
>Q9FYF9|FB76_ARATH F-box protein At1g67340 - Arabidopsis thaliana (Mouse-ear cress)
>Q02360|FD2_DROME Fork head domain-containing protein FD2 - Drosophila melanogaster (Fruit fly)
>Q10134|FEP1_SCHPO Iron-sensing transcription factor 1 - Schizosaccharomyces pombe (Fission yeast)
>P0C1J6|FKBP4_RHIOR FK506-binding protein 4 - Rhizopus oryzae (Rhizopus delemar)
>P21525|FOSL_DROME Transcription factor kayak - Drosophila melanogaster (Fruit fly)
>Q12947|FOXF2_HUMAN Forkhead box protein F2 - Homo sapiens (Human)
>Q28EM1|FOXJ2_XENTR Forkhead box protein J2 - Xenopus tropicalis (Western clawed frog) (Silurana tropicalis)
>Q8IN81|FRU_DROME Sex determination protein fruitless - Drosophila melanogaster (Fruit fly)
>Q9SV30|GAT10_ARATH GATA transcription factor 10 - Arabidopsis thaliana (Mouse-ear cress)
>Q8LAU9|GATA1_ARATH GATA transcription factor 1 - Arabidopsis thaliana (Mouse-ear cress)
>O36032|GLRX1_SCHPO Glutaredoxin-1 - Schizosaccharomyces pombe (Fission yeast)
>Q9C469|GRT1_SCHPO Zinc finger protein grt1 - Schizosaccharomyces pombe (Fission yeast)
>P22844|H10B_XENLA Histone H1.0-B - Xenopus laevis (African clawed frog)
>Q8I7Z8|HAM_DROME Transcription factor hamlet - Drosophila melanogaster (Fruit fly)
>Q7SI91|HD9_ENCCU Homeobox protein HD-9 - Encephalitozoon cuniculi
>Q9LZR5|HDT3_ARATH Histone deacetylase HDT3 - Arabidopsis thaliana (Mouse-ear cress)
>Q9BYE0|HES7_HUMAN Transcription factor HES-7 - Homo sapiens (Human)
>Q9Y2N7|HIF3A_HUMAN Hypoxia-inducible factor 3 alpha - Homo sapiens (Human)
>Q9LXN4|HIRA_ARATH Protein HIRA - Arabidopsis thaliana (Mouse-ear cress)
>Q9Z104|HM20B_MOUSE SWI/SNF-related matrix-associated actin-dependent regulator of chromatin subfamily E member 1-related - Mus musculus (Mouse)
>Q6NT76|HMBX1_HUMAN Homeobox-containing protein 1 - Homo sapiens (Human)
>O94483|HOS3_SCHPO High osmolarity sensitivity protein 3 - Schizosaccharomyces pombe (Fission yeast)
>P38922|HRB1_YEAST Protein HRB1 - Saccharomyces cerevisiae (Baker's yeast)
>Q5RDI2|HSBP1_PONPY Heat shock factor-binding protein 1 - Pongo pygmaeus (Orangutan)
>O22230|HSFB3_ARATH Heat stress transcription factor B-3 - Arabidopsis thaliana (Mouse-ear cress)
>P15992|HSP26_YEAST Heat shock protein 26 - Saccharomyces cerevisiae (Baker's yeast)
>O46240|HUNB_DRODS Protein hunchback - Drosophila disjuncta (Fruit fly)
>Q38827|IAA9_ARATH Auxin-responsive protein IAA9 - Arabidopsis thaliana (Mouse-ear cress)
>P08392|ICP4_HHV11 Trans-acting transcriptional protein ICP4 - Human herpesvirus 1 (strain 17) (HHV-1) (Human herpes simplex virus 1)
>P41133|ID3_MOUSE DNA-binding protein inhibitor ID-3 - Mus musculus (Mouse)
>Q921C6|IFI75_MUSCR Interferon-induced protein 75 - Mus caroli (Wild mouse) (Ricefield mouse)
>Q60778|IKBB_MOUSE NF-kappa-B inhibitor beta - Mus musculus (Mouse)
>Q63ZV0|INSM1_MOUSE Insulinoma-associated protein 1 - Mus musculus (Mouse)
>Q2KJA6|INT9_BOVIN Integrator complex subunit 9 - Bos taurus (Bovine)
>Q6CNG8|IPK1_KLULA Inositol-pentakisphosphate 2-kinase - Kluyveromyces lactis (Yeast) (Candida sphaerica)
>P81067|IRX3_MOUSE Iroquois-class homeodomain protein IRX-3 - Mus musculus (Mouse)
>Q5HZN1|JD2AB_XENLA JmjC domain-containing histone demethylation protein 2A-B - Xenopus laevis (African clawed frog)
>Q55NZ6|JHD1_CRYNE JmjC domain-containing histone demethylation protein 1 - Cryptococcus neoformans (Filobasidiella neoformans)
>O94691|JMJ3_SCHPO Lid2 complex component jmj3 - Schizosaccharomyces pombe (Fission yeast)
>Q9FUY6|JOIN_SOLLC MADS-box protein JOINTLESS - Solanum lycopersicum (Tomato) (Lycopersicon esculentum)
>P33075|KAD1_SCHPO Adenylate kinase - Schizosaccharomyces pombe (Fission yeast)
>Q07666|KHDR1_HUMAN KH domain-containing, RNA-binding, signal transduction-associated protein 1 - Homo sapiens (Human)
>O75840|KLF7_HUMAN Krueppel-like factor 7 - Homo sapiens (Human)
>Q8BN59|LARP6_MOUSE La-related protein 6 - Mus musculus (Mouse)
>Q5ZJK5|LCORL_CHICK Ligand-dependent nuclear receptor corepressor-like protein - Gallus gallus (Chicken)
>Q6CQB7|LIC4_KLULA Protein ATC1/LIC4 - Kluyveromyces lactis (Yeast) (Candida sphaerica)
>P33418|LOS1_YEAST Protein LOS1 - Saccharomyces cerevisiae (Baker's yeast)
>P47093|LSM8_YEAST U6 snRNA-associated Sm-like protein LSm8 - Saccharomyces cerevisiae (Baker's yeast)
>Q2QQA3|MAD20_ORYSJ MADS-box transcription factor 20 - Oryza sativa subsp. japonica (Rice)
>Q69TG5|MAD55_ORYSJ MADS-box transcription factor 55 - Oryza sativa subsp. japonica (Rice)
>Q61827|MAFK_MOUSE Transcription factor MafK - Mus musculus (Mouse)
>P43364|MAGAB_HUMAN Melanoma-associated antigen 11 - Homo sapiens (Human)
>Q96MG7|MAGG1_HUMAN Melanoma-associated antigen G1 - Homo sapiens (Human)
>Q6T264|MAML1_MOUSE Mastermind-like protein 1 - Mus musculus (Mouse)
>Q9Z2E2|MBD1_MOUSE Methyl-CpG-binding domain protein 1 - Mus musculus (Mouse)
>Q08601|MCA1_YEAST Metacaspase-1 precursor - Saccharomyces cerevisiae (Baker's yeast)
>O43148|MCES_HUMAN mRNA cap guanine-N7 methyltransferase - Homo sapiens (Human)
>Q06675|MCM21_YEAST Central kinetochore subunit MCM21 - Saccharomyces cerevisiae (Baker's yeast)
>Q9UJA3|MCM8_HUMAN DNA replication licensing factor MCM8 - Homo sapiens (Human)
>Q00987|MDM2_HUMAN E3 ubiquitin-protein ligase Mdm2 - Homo sapiens (Human)
>Q9VP05|MED1_DROME Mediator of RNA polymerase II transcription subunit 1 - Drosophila melanogaster (Fruit fly)
>Q9VSF2|MED24_DROME Mediator of RNA polymerase II transcription subunit 24 - Drosophila melanogaster (Fruit fly)
>Q1E3Z7|MED6_COCIM Mediator of RNA polymerase II transcription subunit 6 - Coccidioides immitis
>Q5AEN6|MED7_CANAL Mediator of RNA polymerase II transcription subunit 7 - Candida albicans (Yeast)
>O00255|MEN1_HUMAN Menin - Homo sapiens (Human)
>O08574|MESP2_MOUSE Mesoderm posterior protein 2 - Mus musculus (Mouse)
>Q03081|MET31_YEAST Transcriptional regulator MET31 - Saccharomyces cerevisiae (Baker's yeast)
>P52288|MIG1_KLUMA Regulatory protein MIG1 - Kluyveromyces marxianus (Yeast) (Candida kefyr)
>Q09329|MLO2_SCHPO Protein mlo2 - Schizosaccharomyces pombe (Fission yeast)
>Q5KJL5|MRD1_CRYNE Multiple RNA-binding domain-containing protein 1 - Cryptococcus neoformans (Filobasidiella neoformans)
>Q707Y8|MTAL2_PICAN Mating-type protein ALPHA2 - Pichia angusta (Yeast) (Hansenula polymorpha)
>Q09888|MU160_SCHPO Meiotically up-regulated gene 160 protein - Schizosaccharomyces pombe (Fission yeast)
>P50541|MXI1_DANRE MAX-interacting protein 1 - Danio rerio (Zebrafish) (Brachydanio rerio)
>O22264|MYB12_ARATH Transcription factor MYB12 - Arabidopsis thaliana (Mouse-ear cress)
>P48972|MYBB_MOUSE Myb-related protein B - Mus musculus (Mouse)
>Q99MD8|MYNN_MOUSE Myoneurin - Mus musculus (Mouse)
>O60502|NCOAT_HUMAN Bifunctional protein NCOAT - Homo sapiens (Human)
>Q8NG66|NEK11_HUMAN Serine/threonine-protein kinase Nek11 - Homo sapiens (Human)
>P59895|NEK6_RAT Serine/threonine-protein kinase Nek6 - Rattus norvegicus (Rat)
>O16662|NH115_CAEEL Nuclear hormone receptor family member nhr-115 - Caenorhabditis elegans
>Q21006|NHR34_CAEEL Nuclear hormone receptor family member nhr-34 - Caenorhabditis elegans
>Q20765|NHR7_CAEEL Nuclear hormone receptor family member nhr-7 - Caenorhabditis elegans
>P70503|NR0B1_RAT Nuclear receptor subfamily 0 group B member 1 - Rattus norvegicus (Rat)
>P69277|NS1_I68A0 Non-structural protein 1 - Influenza A virus (strain A/Aichi/2/1968 H3N2)
>Q99P88|NU155_MOUSE Nuclear pore complex protein Nup155 - Mus musculus (Mouse)
>Q9W1X4|NU214_DROME Nuclear pore complex protein Nup214 - Drosophila melanogaster (Fruit fly)
>Q6GQ71|NUF2B_XENLA Kinetochore protein Nuf2-B - Xenopus laevis (African clawed frog)
>O42963|NUP44_SCHPO Nucleoporin nup44 - Schizosaccharomyces pombe (Fission yeast)
>Q8CEC0|NUP88_MOUSE Nuclear pore complex protein Nup88 - Mus musculus (Mouse)
>Q86Y26|NUT_HUMAN Protein NUT - Homo sapiens (Human)
>P53298|OKP1_YEAST Central kinetochore subunit OKP1 - Saccharomyces cerevisiae (Baker's yeast)
>P21957|OPI1_YEAST Transcriptional repressor OPI1 - Saccharomyces cerevisiae (Baker's yeast)
>Q9JK30|ORC3_MOUSE Origin recognition complex subunit 3 - Mus musculus (Mouse)
>O00750|P3C2B_HUMAN Phosphatidylinositol-4-phosphate 3-kinase C2 domain-containing beta polypeptide - Homo sapiens (Human)
>Q96X49|PACC_CEPAC pH-response transcription factor pacC/RIM101 - Cephalosporium acremonium (Acremonium chrysogenum)
>O74962|PANK_SCHPO Pantothenate kinase - Schizosaccharomyces pombe (Fission yeast)
>Q9EPC1|PARVA_MOUSE Alpha-parvin - Mus musculus (Mouse)
>Q96IZ0|PAWR_HUMAN PRKC apoptosis WT1 regulator protein - Homo sapiens (Human)
>Q06149|PDR8_YEAST Transcription factor PDR8 - Saccharomyces cerevisiae (Baker's yeast)
>O13782|PFTB_SCHPO Protein farnesyltransferase subunit beta - Schizosaccharomyces pombe (Fission yeast)
>Q03262|PGM3_YEAST Phosphoglucomutase YMR278W - Saccharomyces cerevisiae (Baker's yeast)
>P40025|PHM8_YEAST Phosphate metabolism protein 8 - Saccharomyces cerevisiae (Baker's yeast)
>Q9ERV7|PIDD_MOUSE Leucine-rich repeat and death domain-containing protein - Mus musculus (Mouse)
>P39104|PIK1_YEAST Phosphatidylinositol 4-kinase PIK1 - Saccharomyces cerevisiae (Baker's yeast)
>O43660|PLRG1_HUMAN Pleiotropic regulator 1 - Homo sapiens (Human)
>P09086|PO2F2_HUMAN POU domain, class 2, transcription factor 2 - Homo sapiens (Human)
>Q90270|PO5F1_DANRE POU domain, class 5, transcription factor 1 - Danio rerio (Zebrafish) (Brachydanio rerio)
>Q9DB28|POP5_MOUSE Ribonuclease P/MRP protein subunit POP5 - Mus musculus (Mouse)
>P79745|POU23_DANRE POU domain protein ZP-23 - Danio rerio (Zebrafish) (Brachydanio rerio)
>Q6CPD5|PP4R2_KLULA Serine/threonine-protein phosphatase 4 regulatory subunit 2 - Kluyveromyces lactis (Yeast) (Candida sphaerica)
>Q4IE79|PPIL4_GIBZE Peptidyl-prolyl cis-trans isomerase-like 4 - Gibberella zeae (Fusarium graminearum)
>O60145|PPK23_SCHPO Serine/threonine-protein kinase ppk23 - Schizosaccharomyces pombe (Fission yeast)
>Q9UTH3|PPK6_SCHPO Serine/threonine-protein kinase ppk6 - Schizosaccharomyces pombe (Fission yeast)
>Q13029|PRDM2_HUMAN PR domain zinc finger protein 2 - Homo sapiens (Human)
>P39825|PROF_SCHPO Profilin - Schizosaccharomyces pombe (Fission yeast)
>Q92786|PROX1_HUMAN Homeobox prospero-like protein PROX1 - Homo sapiens (Human)
>O94406|PRP18_SCHPO Pre-mRNA-splicing factor 18 - Schizosaccharomyces pombe (Fission yeast)
>Q1DMX8|PRP28_COCIM Pre-mRNA-splicing ATP-dependent RNA helicase PRP28 - Coccidioides immitis
>Q4PB95|PRP45_USTMA Pre-mRNA-processing protein 45 - Ustilago maydis (Smut fungus)
>P19736|PRP9_YEAST Pre-mRNA-splicing factor PRP9 - Saccharomyces cerevisiae (Baker's yeast)
>P14685|PSMD3_MOUSE 26S proteasome non-ATPase regulatory subunit 3 - Mus musculus (Mouse)
>Q7RTS3|PTF1A_HUMAN Pancreas transcription factor 1 subunit alpha - Homo sapiens (Human)
>Q6FRQ9|PTPA1_CANGA Serine/threonine-protein phosphatase 2A activator 1 - Candida glabrata (Yeast) (Torulopsis glabrata)
>O14001|PVG2_SCHPO Pyruvylated Gal-beta-1,3-epitope synthesis protein 2 - Schizosaccharomyces pombe (Fission yeast)
>Q6IRN2|QKIB_XENLA Protein quaking-B - Xenopus laevis (African clawed frog)
>Q91193|RAG2_ONCMY V(D)J recombination-activating protein 2 - Oncorhynchus mykiss (Rainbow trout) (Salmo gairdneri)
>Q24472|RBF_DROME Retinoblastoma family protein - Drosophila melanogaster (Fruit fly)
>Q9NW13|RBM28_HUMAN RNA-binding protein 28 - Homo sapiens (Human)
>Q924W9|RBTN1_MOUSE Rhombotin-1 - Mus musculus (Mouse)
>Q9Y2P8|RCL1_HUMAN RNA 3'-terminal phosphate cyclase-like protein - Homo sapiens (Human)
>Q9C115|REC25_SCHPO Meiotic recombination protein rec25 - Schizosaccharomyces pombe (Fission yeast)
>P12484|REV_HV1J3 Protein Rev - Human immunodeficiency virus type 1 (isolate JH32 group M subtype B) (HIV-1)
>P35957|REV_VILVK Protein Rev - Maedi visna virus (strain KV1772) (MVV) (Visna lentivirus)
>Q7S9B7|REXO4_NEUCR RNA exonuclease 4 - Neurospora crassa
>O14003|RFC3_SCHPO Replication factor C subunit 3 - Schizosaccharomyces pombe (Fission yeast)
>O43566|RGS14_HUMAN Regulator of G-protein signaling 14 - Homo sapiens (Human)
>O54829|RGS7_MOUSE Regulator of G-protein signaling 7 - Mus musculus (Mouse)
>Q93ZG7|RH38_ARATH DEAD-box ATP-dependent RNA helicase 38 - Arabidopsis thaliana (Mouse-ear cress)
>P53879|RHO5_YEAST GTP-binding protein RHO5 precursor - Saccharomyces cerevisiae (Baker's yeast)
>P38066|RIB1_YEAST GTP cyclohydrolase-2 - Saccharomyces cerevisiae (Baker's yeast)
>Q9CWY9|RIP_MOUSE RPA-interacting protein - Mus musculus (Mouse)
>Q10232|RL9A_SCHPO 60S ribosomal protein L9-A - Schizosaccharomyces pombe (Fission yeast)
>P32338|RME1_YEAST Zinc finger protein RME1 - Saccharomyces cerevisiae (Baker's yeast)
>O94941|RNF37_HUMAN RING finger protein 37 - Homo sapiens (Human)
>Q12338|RNH2C_YEAST Ribonuclease H2 subunit C - Saccharomyces cerevisiae (Baker's yeast)
>P80350|ROAB_ARTSA Heterogeneous nuclear ribonucleoprotein A/B - Artemia salina (Brine shrimp)
>P15398|RPA1_SCHPO DNA-directed RNA polymerase I subunit RPA1 - Schizosaccharomyces pombe (Fission yeast)
>P17546|RPB1A_TRYBB DNA-directed RNA polymerase II subunit RPB1-A - Trypanosoma brucei brucei
>P08518|RPB2_YEAST DNA-directed RNA polymerase II subunit RPB2 - Saccharomyces cerevisiae (Baker's yeast)
>Q9H1D9|RPC6_HUMAN DNA-directed RNA polymerase III subunit RPC6 - Homo sapiens (Human)
>P23250|RPI1_YEAST Negative RAS protein regulator protein - Saccharomyces cerevisiae (Baker's yeast)
>Q32RY3|RPOC1_STAPU DNA-directed RNA polymerase subunit beta' - Staurastrum punctulatum (Green alga)
>P39466|RPOE_SULAC DNA-directed RNA polymerase subunit E - Sulfolobus acidocaldarius
>Q10257|RRP8_SCHPO Ribosomal RNA-processing protein 8 - Schizosaccharomyces pombe (Fission yeast)
>P25443|RS2_YEAST 40S ribosomal protein S2 - Saccharomyces cerevisiae (Baker's yeast)
>Q74ZL7|RSA3_ASHGO Ribosome assembly protein 3 - Ashbya gossypii (Yeast) (Eremothecium gossypii)
>Q6BYK1|RSE1_DEBHA Pre-mRNA-splicing factor RSE1 - Debaryomyces hansenii (Yeast) (Torulaspora hansenii)
>Q9Z132|RSPO1_MOUSE R-spondin-1 precursor - Mus musculus (Mouse)
>Q02614|S30BP_MOUSE SAP30-binding protein - Mus musculus (Mouse)
>Q38740|SBP2_ANTMA Squamosa promoter-binding protein 2 - Antirrhinum majus (Garden snapdragon)
>Q9UN30|SCML1_HUMAN Sex comb on midleg-like protein 1 - Homo sapiens (Human)
>O74861|SDC1_SCHPO Set1 complex component sdc1 - Schizosaccharomyces pombe (Fission yeast)
>Q9HB31|SEBOX_HUMAN Homeobox protein SEBOX - Homo sapiens (Human)
>O74846|SEC6_SCHPO Exocyst complex component sec6 - Schizosaccharomyces pombe (Fission yeast)
>Q9BSV6|SEN34_HUMAN tRNA-splicing endonuclease subunit Sen34 - Homo sapiens (Human)
>Q4I5R3|SET1_GIBZE Histone-lysine N-methyltransferase, H3 lysine-4 specific - Gibberella zeae (Fusarium graminearum)
>Q12529|SET6_YEAST Potential protein lysine methyltransferase SET6 - Saccharomyces cerevisiae (Baker's yeast)
>Q9BYW2|SETD2_HUMAN Histone-lysine N-methyltransferase SETD2 - Homo sapiens (Human)
>Q8WXA9|SFR12_HUMAN Splicing factor, arginine/serine-rich 12 - Homo sapiens (Human)
>Q9FKD7|SINL7_ARATH E3 ubiquitin-protein ligase SINA-like 7 - Arabidopsis thaliana (Mouse-ear cress)
>O74453|SKB15_SCHPO Shk1 kinase-binding protein 15 - Schizosaccharomyces pombe (Fission yeast)
>P34252|SLD2_YEAST DNA replication regulator SLD2 - Saccharomyces cerevisiae (Baker's yeast)
>Q9UHJ3|SMBT1_HUMAN Scm-like with four MBT domains protein 1 - Homo sapiens (Human)
>Q54I18|SMEK_DICDI Suppressor of Mek1 - Dictyostelium discoideum (Slime mold)
>Q26601|SMOX2_SCHMA Homeobox protein engrailed-like SMOX-2 - Schistosoma mansoni (Blood fluke)
>P07632|SODC_RAT Superoxide dismutase [Cu-Zn] - Rattus norvegicus (Rat)
>P40317|SOK1_YEAST Protein SOK1 - Saccharomyces cerevisiae (Baker's yeast)
>Q9BT81|SOX7_HUMAN Transcription factor SOX-7 - Homo sapiens (Human)
>O70494|SP3_MOUSE Transcription factor Sp3 - Mus musculus (Mouse)
>Q4P6G5|SPB1_USTMA AdoMet-dependent rRNA methyltransferase SPB1 - Ustilago maydis (Smut fungus)
>O74764|SPB4_SCHPO ATP-dependent rRNA helicase spb4 - Schizosaccharomyces pombe (Fission yeast)
>Q03954|SPC19_YEAST DASH complex subunit SPC19 - Saccharomyces cerevisiae (Baker's yeast)
>P53540|SPC98_YEAST Spindle pole body component SPC98 - Saccharomyces cerevisiae (Baker's yeast)
>O74746|SPF31_SCHPO J domain-containing protein spf31 - Schizosaccharomyces pombe (Fission yeast)
>Q1RML4|SPIC_BOVIN Transcription factor Spi-C - Bos taurus (Bovine)
>Q6I576|SPL9_ORYSJ Squamosa promoter-binding-like protein 9 - Oryza sativa subsp. japonica (Rice)
>Q6FMB1|SPP2_CANGA Pre-mRNA-splicing factor SPP2 - Candida glabrata (Yeast) (Torulopsis glabrata)
>Q9P7K8|SPT4_SCHPO Transcription elongation factor spt4 - Schizosaccharomyces pombe (Fission yeast)
>Q7KZ85|SPT6H_HUMAN Transcription elongation factor SPT6 - Homo sapiens (Human)
>Q6FN53|STE20_CANGA Serine/threonine-protein kinase STE20 - Candida glabrata (Yeast) (Torulopsis glabrata)
>O74897|SWC5_SCHPO SWR1-complex protein 5 - Schizosaccharomyces pombe (Fission yeast)
>O14350|SWI3_SCHPO Swi1-interacting protein swi3 - Schizosaccharomyces pombe (Fission yeast)
>Q9LME2|SYCP1_ARATH Synaptonemal complex protein 1 - Arabidopsis thaliana (Mouse-ear cress)
>Q5BH69|SYF1_EMENI Pre-mRNA-splicing factor syf1 - Emericella nidulans (Aspergillus nidulans)
>Q12962|TAF10_HUMAN Transcription initiation factor TFIID subunit 10 - Homo sapiens (Human)
>P49846|TAF5_DROME Transcription initiation factor TFIID subunit 5 - Drosophila melanogaster (Fruit fly)
>Q9EPZ6|TBX18_MOUSE T-box transcription factor TBX18 - Mus musculus (Mouse)
>Q66JL1|TBX6_XENTR T-box transcription factor TBX6 - Xenopus tropicalis (Western clawed frog) (Silurana tropicalis)
>Q15562|TEAD2_HUMAN Transcriptional enhancer factor TEF-4 - Homo sapiens (Human)
>Q9UNN4|TF2AY_HUMAN TFIIA-alpha and beta-like factor - Homo sapiens (Human)
>P49373|TFS2_SCHPO Transcription elongation factor S-II - Schizosaccharomyces pombe (Fission yeast)
>Q9Y7T3|THG1_SCHPO tRNA(His) guanylyltransferase - Schizosaccharomyces pombe (Fission yeast)
>Q96FV9|THOC1_HUMAN THO complex subunit 1 - Homo sapiens (Human)
>Q08231|THP1_YEAST Nuclear mRNA export protein THP1 - Saccharomyces cerevisiae (Baker's yeast)
>Q14106|TOB2_HUMAN Protein Tob2 - Homo sapiens (Human)
>O14145|TPS2_SCHPO Trehalose-phosphatase - Schizosaccharomyces pombe (Fission yeast)
>Q7YS61|TRDMT_BOVIN tRNA - Bos taurus (Bovine)
>Q5KKT9|TRM6_CRYNE tRNA - Cryptococcus neoformans (Filobasidiella neoformans)
>Q9P7N9|TRS31_SCHPO Transport protein particle subunit trs31 - Schizosaccharomyces pombe (Fission yeast)
>Q9QZI7|TSAP1_RAT tRNA selenocysteine-associated protein 1 - Rattus norvegicus (Rat)
>Q9JHB5|TSNAX_RAT Translin-associated protein X - Rattus norvegicus (Rat)
>Q06672|TSR2_YEAST Pre-rRNA-processing protein TSR2 - Saccharomyces cerevisiae (Baker's yeast)
>Q9FJA2|TT2_ARATH Transcription factor TRANSPARENT TESTA 2 - Arabidopsis thaliana (Mouse-ear cress)
>P25980|UBF1B_XENLA Nucleolar transcription factor 1-B - Xenopus laevis (African clawed frog)
>Q9P275|UBP36_HUMAN Ubiquitin carboxyl-terminal hydrolase 36 - Homo sapiens (Human)
>Q6A4J8|UBP7_MOUSE Ubiquitin carboxyl-terminal hydrolase 7 - Mus musculus (Mouse)
>Q60HC8|UCHL1_MACFA Ubiquitin carboxyl-terminal hydrolase isozyme L1 - Macaca fascicularis (Crab eating macaque) (Cynomolgus monkey)
>P54860|UFD2_YEAST Ubiquitin conjugation factor E4 - Saccharomyces cerevisiae (Baker's yeast)
>O13769|ULP2_SCHPO Ubiquitin-like-specific protease 2 - Schizosaccharomyces pombe (Fission yeast)
>Q80923|VE2_HPV48 Regulatory protein E2 - Human papillomavirus type 48
>Q77Z83|VIE2_HHV6U Immediate-early protein 2 - Human herpesvirus 6A (strain Uganda-1102) (HHV-6 variant A) (Human B lymphotropic virus)
>Q9Z1A6|VIGLN_RAT Vigilin - Rattus norvegicus (Rat)
>P24849|VP2_POVBO Capsid protein VP2 - Bovine polyomavirus (BPyV)
>Q9Z1G4|VPP1_MOUSE Vacuolar proton translocating ATPase 116 kDa subunit a isoform 1 - Mus musculus (Mouse)
>Q7XTV3|WOX4_ORYSJ WUSCHEL-related homeobox 4 - Oryza sativa subsp. japonica (Rice)
>Q9SI37|WRKY1_ARATH WRKY transcription factor 1 - Arabidopsis thaliana (Mouse-ear cress)
>Q91WL8|WWOX_MOUSE WW domain-containing oxidoreductase - Mus musculus (Mouse)
>Q9FT92|Y5843_ARATH Uncharacterized protein At5g08430 - Arabidopsis thaliana (Mouse-ear cress)
>Q09849|YAE9_SCHPO Uncharacterized actin family protein C23D3.09 - Schizosaccharomyces pombe (Fission yeast)
>Q10076|YANB_SCHPO Zinc finger protein C3H1.11 - Schizosaccharomyces pombe (Fission yeast)
>Q08182|YAP7_YEAST AP-1-like transcription factor YAP7 - Saccharomyces cerevisiae (Baker's yeast)
>Q10214|YAY6_SCHPO Uncharacterized protein C4H3.06 - Schizosaccharomyces pombe (Fission yeast)
>P87150|YB09_SCHPO Uncharacterized protein C25H2.09 - Schizosaccharomyces pombe (Fission yeast)
>O14348|YB42_SCHPO Uncharacterized protein C30D10.02 - Schizosaccharomyces pombe (Fission yeast)
>O94490|YC79_SCHPO Uncharacterized transcriptional regulatory protein C417.09c - Schizosaccharomyces pombe (Fission yeast)
>O94720|YCF8_SCHPO GATA zinc finger domain-containing protein C1393.08 - Schizosaccharomyces pombe (Fission yeast)
>O59783|YCN6_SCHPO Uncharacterized protein C320.06 - Schizosaccharomyces pombe (Fission yeast)
>O14141|YEW3_SCHPO Protein C3G6.03c - Schizosaccharomyces pombe (Fission yeast)
>O42847|YFH9_SCHPO Uncharacterized RNA-binding protein C23A1.09 - Schizosaccharomyces pombe (Fission yeast)
>O94386|YGS9_SCHPO Uncharacterized protein C29A10.09c - Schizosaccharomyces pombe (Fission yeast)
>Q23223|YH2O_CAEEL Uncharacterized helicase W08D2.7 - Caenorhabditis elegans
>O74738|YH9D_SCHPO SET domain-containing protein C1709.13c - Schizosaccharomyces pombe (Fission yeast)
>P78833|YHZ8_SCHPO Uncharacterized protein C21B10.08c - Schizosaccharomyces pombe (Fission yeast)
>Q9UTM0|YIV2_SCHPO Zinc finger protein C144.02 - Schizosaccharomyces pombe (Fission yeast)
>P47044|YJF5_YEAST Uncharacterized protein YJL055W - Saccharomyces cerevisiae (Baker's yeast)
>Q9P7K2|YJN3_SCHPO Uncharacterized protein C24B10.03 - Schizosaccharomyces pombe (Fission yeast)
>P36157|YK57_YEAST Uncharacterized protein YKR077W - Saccharomyces cerevisiae (Baker's yeast)
>Q9P3U4|YKX2_SCHPO Uncharacterized RING finger protein C328.02 - Schizosaccharomyces pombe (Fission yeast)
>Q12244|YL054_YEAST Uncharacterized transcriptional regulatory protein YLL054C - Saccharomyces cerevisiae (Baker's yeast)
>Q03759|YMK8_YEAST Uncharacterized protein YML108W - Saccharomyces cerevisiae (Baker's yeast)
>Q3E7A8|YN162_YEAST Uncharacterized protein YNL162W-A - Saccharomyces cerevisiae (Baker's yeast)
>Q9C1X0|YN55_SCHPO Uncharacterized WD repeat-containing protein C713.05 - Schizosaccharomyces pombe (Fission yeast)
>O74350|YNOA_SCHPO Bromodomain-containing protein C21D10.10 - Schizosaccharomyces pombe (Fission yeast)
>Q9P779|YNYB_SCHPO Sorting nexin C1711.11 - Schizosaccharomyces pombe (Fission yeast)
>O74348|YO88_SCHPO Uncharacterized protein C21D10.08c - Schizosaccharomyces pombe (Fission yeast)
>Q9USY2|YOW4_SCHPO Uncharacterized RNA-binding protein C1861.04c - Schizosaccharomyces pombe (Fission yeast)
>Q02864|YP071_YEAST Uncharacterized protein YPL071C - Saccharomyces cerevisiae (Baker's yeast)
>Q06616|YP174_YEAST Nuclear envelope protein YPR174C - Saccharomyces cerevisiae (Baker's yeast)
>P18961|YPK2_YEAST Serine/threonine-protein kinase YPK2/YKR2 - Saccharomyces cerevisiae (Baker's yeast)
>Q5KCZ0|YSH1_CRYNE Endoribonuclease YSH1 - Cryptococcus neoformans (Filobasidiella neoformans)
>Q571J5|Z354C_MOUSE Zinc finger protein 354C - Mus musculus (Mouse)
>P24278|ZBT25_HUMAN Zinc finger and BTB domain-containing protein 25 - Homo sapiens (Human)
>Q9R0G7|ZEB2_MOUSE Zinc finger E-box-binding homeobox 2 - Mus musculus (Mouse)
>O48772|ZFN2_ARATH Zinc finger CCCH domain-containing protein ZFN2 - Arabidopsis thaliana (Mouse-ear cress)
>Q62511|ZFP91_MOUSE Zinc finger protein 91 - Mus musculus (Mouse)
>Q5RDJ2|ZMYM2_PONPY MYM-type zinc finger protein 2 - Pongo pygmaeus (Orangutan)
>Q99676|ZN184_HUMAN Zinc finger protein 184 - Homo sapiens (Human)
>Q9UPU6|ZN409_HUMAN Zinc finger protein 409 - Homo sapiens (Human)
>Q6PBT9|ZN533_DANRE Zinc finger protein 533 - Danio rerio (Zebrafish) (Brachydanio rerio)
>Q9BR84|ZN559_HUMAN Zinc finger protein 559 - Homo sapiens (Human)
>Q8WXB4|ZN606_HUMAN Zinc finger protein 606 - Homo sapiens (Human)
>Q5EBL2|ZN628_HUMAN Zinc finger protein 628 - Homo sapiens (Human)
>Q6ZS27|ZN662_HUMAN Zinc finger protein 662 - Homo sapiens (Human)
>Q5T5D7|ZN684_HUMAN Zinc finger protein 684 - Homo sapiens (Human)
>Q8R0T2|ZN768_MOUSE Zinc finger protein 768 - Mus musculus (Mouse)
>Q9ERU2|ZNF22_RAT Zinc finger protein 22 - Rattus norvegicus (Rat)
>Q9P2E3|ZNFX1_HUMAN NFX1-type zinc finger-containing protein 1 - Homo sapiens (Human)
>P14196|AAC2_DICDI AAC-rich mRNA clone AAC11 protein - Dictyostelium discoideum (Slime mold)
>Q9ULW3|ABT1_HUMAN Activator of basal transcription 1 - Homo sapiens (Human)
>Q02336|ADA2_YEAST Transcriptional adapter 2 - Saccharomyces cerevisiae (Baker's yeast)
>P55263|ADK_HUMAN Adenosine kinase - Homo sapiens (Human)
>Q09905|AP3S_SCHPO AP-3 complex subunit sigma - Schizosaccharomyces pombe (Fission yeast)
>O59790|ARK1_SCHPO Serine/threonine-protein kinase ark1 - Schizosaccharomyces pombe (Fission yeast)
>Q9UN42|AT1B4_HUMAN X/potassium-transporting ATPase subunit beta-m - Homo sapiens (Human)
>P18848|ATF4_HUMAN Cyclic AMP-dependent transcription factor ATF-4 - Homo sapiens (Human)
>P79081|ATS1_SCHPO N-acetyltransferase ats1 - Schizosaccharomyces pombe (Fission yeast)
>Q9FG08|ATXR4_ARATH Histone-lysine N-methyltransferase ATXR4 precursor - Arabidopsis thaliana (Mouse-ear cress)
>Q9W0K4|BAB2_DROME Protein bric-a-brac 2 - Drosophila melanogaster (Fruit fly)
>Q6C187|BBP_YARLI Branchpoint-bridging protein - Yarrowia lipolytica (Candida lipolytica)
>O75934|BCAS2_HUMAN Breast carcinoma-amplified sequence 2 - Homo sapiens (Human)
>Q7S8R3|BCP1_NEUCR Protein bcp-1 - Neurospora crassa
>Q9UT70|BET5_SCHPO Transport protein particle subunit bet5 - Schizosaccharomyces pombe (Fission yeast)
>Q9FXG8|BLH10_ARATH BEL1-like homeodomain protein 10 - Arabidopsis thaliana (Mouse-ear cress)
>Q8K3W0|BRE_MOUSE Protein BRE - Mus musculus (Mouse)
>Q9SJF0|BSL2_ARATH Serine/threonine-protein phosphatase BSL2 - Arabidopsis thaliana (Mouse-ear cress)
>P53727|BUD17_YEAST Bud site selection protein 17 - Saccharomyces cerevisiae (Baker's yeast)
>Q9JJ80|BXDC1_MOUSE Brix domain-containing protein 1 - Mus musculus (Mouse)
>P31384|CCR4_YEAST Glucose-repressible alcohol dehydrogenase transcriptional effector - Saccharomyces cerevisiae (Baker's yeast)
>Q64364|CD2A2_MOUSE Cyclin-dependent kinase inhibitor 2A, isoform 3 - Mus musculus (Mouse)
>P36589|CDC14_SCHPO Cell division control protein 14 - Schizosaccharomyces pombe (Fission yeast)
>P25694|CDC48_YEAST Cell division control protein 48 - Saccharomyces cerevisiae (Baker's yeast)
>P39964|CEF1_SCHPO Pre-mRNA-splicing factor cef1 - Schizosaccharomyces pombe (Fission yeast)
>Q3KQ10|CENPM_XENLA Centromere protein M - Xenopus laevis (African clawed frog)
>Q4R5U8|CENPT_MACFA Centromere protein T - Macaca fascicularis (Crab eating macaque) (Cynomolgus monkey)
>Q6C2H4|CET1_YARLI mRNA-capping enzyme subunit beta - Yarrowia lipolytica (Candida lipolytica)
>Q5BDG7|CFT1_EMENI Protein cft1 - Emericella nidulans (Aspergillus nidulans)
>P34208|CHK1_SCHPO Serine/threonine-protein kinase chk1 - Schizosaccharomyces pombe (Fission yeast)
>P28329|CLAT_HUMAN Choline O-acetyltransferase - Homo sapiens (Human)
>Q9YHY6|CND1_XENLA Condensin complex subunit 1 - Xenopus laevis (African clawed frog)
>Q9BQW3|COE4_HUMAN Transcription factor COE4 - Homo sapiens (Human)
>Q9SK53|COL3_ARATH Zinc finger protein CONSTANS-LIKE 3 - Arabidopsis thaliana (Mouse-ear cress)
>Q10569|CPSF1_BOVIN Cleavage and polyadenylation specificity factor subunit 1 - Bos taurus (Bovine)
>Q9SUQ2|CRF2_ARATH Ethylene-responsive transcription factor CYTOKININ RESPONSE FACTOR 2 - Arabidopsis thaliana (Mouse-ear cress)
>Q9JM47|CSEN_RAT Calsenilin - Rattus norvegicus (Rat)
>P45432|CSN1_ARATH COP9 signalosome complex subunit 1 - Arabidopsis thaliana (Mouse-ear cress)
>Q59PG6|CSN5_CANAL COP9 signalosome complex subunit 5 - Candida albicans (Yeast)
>O35927|CTND2_MOUSE Catenin delta-2 - Mus musculus (Mouse)
>O74485|CUE3_SCHPO CUE domain-containing protein 3 - Schizosaccharomyces pombe (Fission yeast)
>Q4WDD0|CWC21_ASPFU Pre-mRNA-splicing factor cwc21 - Aspergillus fumigatus (Sartorya fumigata)
>Q4WUA0|CWC24_ASPFU Pre-mRNA-splicing factor cwc24 - Aspergillus fumigatus (Sartorya fumigata)
>Q5KM20|CWC26_CRYNE Pre-mRNA-splicing factor CWC26 - Cryptococcus neoformans (Filobasidiella neoformans)
>P87126|CWC2_SCHPO Pre-mRNA-splicing factor cwc2 - Schizosaccharomyces pombe (Fission yeast)
>P21705|DAL82_YEAST Protein DAL82 - Saccharomyces cerevisiae (Baker's yeast)
>Q4HZ42|DBP10_GIBZE ATP-dependent RNA helicase DBP10 - Gibberella zeae (Fusarium graminearum)
>Q5KN79|DBP4_CRYNE ATP-dependent RNA helicase DBP4 - Cryptococcus neoformans (Filobasidiella neoformans)
>Q9Y7Q7|DENN_SCHPO DENN domain-containing protein C297.05 - Schizosaccharomyces pombe (Fission yeast)
>Q99N34|DFFB_RAT DNA fragmentation factor subunit beta - Rattus norvegicus (Rat)
>Q9BY27|DGC6L_HUMAN Protein DGCR6L - Homo sapiens (Human)
>Q21773|DHP1_CAEEL Dihydropyrimidinase 1 - Caenorhabditis elegans
>Q80WT2|DMRT3_MOUSE Doublesex and mab-3-related transcription factor 3 - Mus musculus (Mouse)
>P13215|DNBI_SCMVC Major DNA-binding protein - Simian cytomegalovirus (strain Colburn)
>Q94AR6|DOF31_ARATH Dof zinc finger protein DOF3.1 - Arabidopsis thaliana (Mouse-ear cress)
>P33309|DOM34_YEAST Protein DOM34 - Saccharomyces cerevisiae (Baker's yeast)
>Q7SEK8|DPH4_NEUCR Diphthamide biosynthesis protein 4 - Neurospora crassa
>O35654|DPOD2_MOUSE DNA polymerase subunit delta-2 - Mus musculus (Mouse)
>Q6NT99|DUS23_MOUSE Dual specificity protein phosphatase 23 - Mus musculus (Mouse)
>P03203|EBNA4_EBV Epstein-Barr nuclear antigen 4 - Epstein-Barr virus (strain B95-8) (HHV-4) (Human herpesvirus 4)
>Q05215|EGR4_HUMAN Early growth response protein 4 - Homo sapiens (Human)
>P16914|ELAV_DROME Protein elav - Drosophila melanogaster (Fruit fly)
>P41969|ELK1_MOUSE ETS domain-containing protein Elk-1 - Mus musculus (Mouse)
>Q03071|ELOC_YEAST Elongin-C - Saccharomyces cerevisiae (Baker's yeast)
>Q7X7L3|ELP3_ORYSJ Elongator complex protein 3 - Oryza sativa subsp. japonica (Rice)
>Q9C9I2|ERF21_ARATH Ethylene-responsive transcription factor ERF021 - Arabidopsis thaliana (Mouse-ear cress)
>Q9SKW5|ERF55_ARATH Ethylene-responsive transcription factor ERF055 - Arabidopsis thaliana (Mouse-ear cress)
>P70459|ERF_MOUSE ETS domain-containing transcription factor ERF - Mus musculus (Mouse)
>Q01071|ESMD_DROME Enhancer of split mdelta protein - Drosophila melanogaster (Fruit fly)
>P16058|ESR1_ONCMY Estrogen receptor - Oncorhynchus mykiss (Rainbow trout) (Salmo gairdneri)
>O00321|ETV2_HUMAN ETS translocation variant 2 - Homo sapiens (Human)
>Q12035|FCF2_YEAST rRNA-processing protein FCF2 - Saccharomyces cerevisiae (Baker's yeast)
>Q8CCH7|FOG2_MOUSE Zinc finger protein ZFPM2 - Mus musculus (Mouse)
>Q9PSY4|FOXD1_XENLA Forkhead box protein D1 - Xenopus laevis (African clawed frog)
>Q9FDW0|FRIGI_ARATH Protein FRIGIDA - Arabidopsis thaliana (Mouse-ear cress)
>Q8LG10|GAT16_ARATH GATA transcription factor 16 - Arabidopsis thaliana (Mouse-ear cress)
>P43429|GATA1_RAT Erythroid transcription factor - Rattus norvegicus (Rat)
>P52167|GATB_BOMMO Transcription factor BCFI - Bombyx mori (Silk moth)
>P07261|GCR1_YEAST Glycolytic genes transcriptional activator GCR1 - Saccharomyces cerevisiae (Baker's yeast)
>Q07120|GFI1_RAT Zinc finger protein Gfi-1 - Rattus norvegicus (Rat)
>O94711|GYP2_SCHPO GTPase-activating protein gyp2 - Schizosaccharomyces pombe (Fission yeast)
>P40268|H1C2_TRYCR Histone H1.C2 - Trypanosoma cruzi
>Q6FJX6|H1_CANGA Histone H1 - Candida glabrata (Yeast) (Torulopsis glabrata)
>P40914|HAP3_KLULA Transcriptional activator HAP3 - Kluyveromyces lactis (Yeast) (Candida sphaerica)
>Q9XYD3|HBL1_CAEEL Hunchback-like protein - Caenorhabditis elegans
>P34440|HCP3L_CAEEL Histone H3-like centromeric protein cpar-1 - Caenorhabditis elegans
>Q32SG6|HIRA_MAIZE Protein HIRA - Zea mays (Maize)
>Q3B281|HIS3_PELLD Phosphoribosyl-AMP cyclohydrolase - Pelodictyon luteolum (strain DSM 273) (Chlorobium luteolum (strain DSM 273))
>P20268|HM06_CAEEL Homeobox protein ceh-6 - Caenorhabditis elegans
>P27609|HMEN_BOMMO Segmentation polarity homeobox protein engrailed - Bombyx mori (Silk moth)
>Q00839|HNRPU_HUMAN Heterogeneous nuclear ribonucleoprotein U - Homo sapiens (Human)
>P32485|HOG1_YEAST Mitogen-activated protein kinase HOG1 - Saccharomyces cerevisiae (Baker's yeast)
>Q8AYB8|HOP_DANRE Homeodomain-only protein - Danio rerio (Zebrafish) (Brachydanio rerio)
>P39979|HPA3_YEAST N-acetyltransferase HPA3 - Saccharomyces cerevisiae (Baker's yeast)
>Q02953|HSF_SCHPO Heat shock factor protein - Schizosaccharomyces pombe (Fission yeast)
>Q9Z2G9|HTAI2_MOUSE Oxidoreductase HTATIP2 - Mus musculus (Mouse)
>Q1KKX1|HXB6B_FUGRU Homeobox protein Hox-B6b - Fugu rubripes (Japanese pufferfish) (Takifugu rubripes)
>Q6AXU3|I20L2_RAT Interferon-stimulated 20 kDa exonuclease-like 2 - Rattus norvegicus (Rat)
>O88995|IKBL_MOUSE NF-kappa-B inhibitor-like protein 1 - Mus musculus (Mouse)
>O13089|IKZF1_ONCMY DNA-binding protein Ikaros - Oncorhynchus mykiss (Rainbow trout) (Salmo gairdneri)
>Q90643|IRF3_CHICK Interferon regulatory factor 3 - Gallus gallus (Chicken)
>P78412|IRX6_HUMAN Iroquois-class homeodomain protein IRX-6 - Homo sapiens (Human)
>Q23541|JAD1_CAEEL Histone demethylase rbr-2 - Caenorhabditis elegans
>P40358|JEM1_YEAST DnaJ-like chaperone JEM1 precursor - Saccharomyces cerevisiae (Baker's yeast)
>Q4P5U1|JHD1_USTMA JmjC domain-containing histone demethylation protein 1 - Ustilago maydis (Smut fungus)
>Q15397|K0020_HUMAN Pumilio domain-containing protein KIAA0020 - Homo sapiens (Human)
>P59281|K1688_MOUSE Uncharacterized protein KIAA1688 - Mus musculus (Mouse)
>P97756|KKCC1_RAT Calcium/calmodulin-dependent protein kinase kinase 1 - Rattus norvegicus (Rat)
>O43087|KMS2_SCHPO Karyogamy meiotic segregation protein 2 - Schizosaccharomyces pombe (Fission yeast)
>Q28G87|LARP7_XENTR La-related protein 7 - Xenopus tropicalis (Western clawed frog) (Silurana tropicalis)
>Q00958|LFY_ARATH Protein LEAFY - Arabidopsis thaliana (Mouse-ear cress)
>Q11107|LIN13_CAEEL Zinc finger protein lin-13 - Caenorhabditis elegans
>Q0J8G8|MAD26_ORYSJ MADS-box transcription factor 26 - Oryza sativa subsp. japonica (Rice)
>Q6RHR9|MAGI1_MOUSE Membrane-associated guanylate kinase, WW and PDZ domain-containing protein 1 - Mus musculus (Mouse)
>Q8C052|MAP1S_MOUSE Microtubule-associated protein 1S - Mus musculus (Mouse)
>Q1LWL8|MCL1B_DANRE Protein L-Myc-1b - Danio rerio (Zebrafish) (Brachydanio rerio)
>P41389|MCM5_SCHPO DNA replication licensing factor mcm5 - Schizosaccharomyces pombe (Fission yeast)
>Q93074|MED12_HUMAN Mediator of RNA polymerase II transcription subunit 12 - Homo sapiens (Human)
>Q9Y2X0|MED16_HUMAN Mediator of RNA polymerase II transcription subunit 16 - Homo sapiens (Human)
>P32585|MED18_YEAST Mediator of RNA polymerase II transcription subunit 18 - Saccharomyces cerevisiae (Baker's yeast)
>Q8VYB1|MED31_ARATH Mediator of RNA polymerase II transcription subunit 31 - Arabidopsis thaliana (Mouse-ear cress)
>Q8SWN5|MED6_ENCCU Mediator of RNA polymerase II transcription subunit 6 - Encephalitozoon cuniculi
>Q6BKZ4|MED7_DEBHA Mediator of RNA polymerase II transcription subunit 7 - Debaryomyces hansenii (Yeast) (Torulaspora hansenii)
>P34808|MEI1_CAEEL Meiotic spindle formation protein mei-1 - Caenorhabditis elegans
>Q21502|MEP1_CAEEL MOG interacting and ectopic P-granules protein 1 - Caenorhabditis elegans
>Q6CTS4|MHR1_KLULA Mitochondrial homologous recombination protein 1 - Kluyveromyces lactis (Yeast) (Candida sphaerica)
>Q9Y738|MIS12_SCHPO Centromere protein mis12 - Schizosaccharomyces pombe (Fission yeast)
>Q9UUG5|MLR1_SCHPO Myosin regulatory light chain 1 - Schizosaccharomyces pombe (Fission yeast)
>Q9HAP2|MLXIP_HUMAN MLX-interacting protein - Homo sapiens (Human)
>P54785|MOT3_YEAST Transcriptional activator/repressor MOT3 - Saccharomyces cerevisiae (Baker's yeast)
>P35728|MPE1_YEAST Protein MPE1 - Saccharomyces cerevisiae (Baker's yeast)
>Q9P786|MTD1_SCHPO Methylenetetrahydrofolate dehydrogenase [NAD+] - Schizosaccharomyces pombe (Fission yeast)
>O94664|MU166_SCHPO Meiotically up-regulated gene 166 protein - Schizosaccharomyces pombe (Fission yeast)
>Q5R7A8|MYCBP_PONPY C-Myc-binding protein - Pongo pygmaeus (Orangutan)
>Q8QG78|NCOR1_XENLA Nuclear receptor corepressor 1 - Xenopus laevis (African clawed frog)
>Q9BTX1|NDC1_HUMAN Nucleoporin NDC1 - Homo sapiens (Human)
>Q08887|NDD1_YEAST Nuclear division defective protein 1 - Saccharomyces cerevisiae (Baker's yeast)
>P51954|NEK1_MOUSE Serine/threonine-protein kinase Nek1 - Mus musculus (Mouse)
>P38757|NEM1_YEAST Nuclear envelope morphology protein 1 - Saccharomyces cerevisiae (Baker's yeast)
>Q84W66|NFYB6_ARATH Nuclear transcription factor Y subunit B-6 - Arabidopsis thaliana (Mouse-ear cress)
>O16354|NH133_CAEEL Nuclear hormone receptor family member nhr-133 - Caenorhabditis elegans
>Q22555|NHR44_CAEEL Nuclear hormone receptor family member nhr-44 - Caenorhabditis elegans
>Q9U2R6|NHR91_CAEEL Nuclear hormone receptor family member nhr-91 - Caenorhabditis elegans
>P38861|NMD3_YEAST Nonsense-mediated mRNA decay protein 3 - Saccharomyces cerevisiae (Baker's yeast)
>Q9UNW9|NOVA2_HUMAN RNA-binding protein Nova-2 - Homo sapiens (Human)
>Q03125|NRG1_YEAST Transcriptional regulator NRG1 - Saccharomyces cerevisiae (Baker's yeast)
>P61971|NTF2_MOUSE Nuclear transport factor 2 - Mus musculus (Mouse)
>Q9Z0W3|NU160_MOUSE Nuclear pore complex protein Nup160 - Mus musculus (Mouse)
>Q09601|NUP53_CAEEL Nucleoporin NUP53 - Caenorhabditis elegans
>P52948|NUP98_HUMAN Nuclear pore complex protein Nup98-Nup96 precursor [Contains: Nuclear pore complex protein Nup98 - Homo sapiens (Human)
>Q4LBB9|OCTB2_DROME Octopamine receptor beta-2R - Drosophila melanogaster (Fruit fly)
>Q6PFG8|OLIG3_MOUSE Oligodendrocyte transcription factor 3 - Mus musculus (Mouse)
>P0C214|P30II_HTL1A Accessory protein p30II - Human T-cell leukemia virus 1 (strain Japan ATK-1 subtype A) (HTLV-1)
>Q8VHR5|P66B_MOUSE Transcriptional repressor p66 beta - Mus musculus (Mouse)
>P42731|PABP2_ARATH Polyadenylate-binding protein 2 - Arabidopsis thaliana (Mouse-ear cress)
>Q504Q3|PAN2_HUMAN PAB-dependent poly(A)-specific ribonuclease subunit 2 - Homo sapiens (Human)
>Q9PUK5|PAX8_XENLA Paired box protein Pax-8 - Xenopus laevis (African clawed frog)
>P15399|PBAS_RAT Probasin precursor - Rattus norvegicus (Rat)
>P39081|PCF11_YEAST Protein PCF11 - Saccharomyces cerevisiae (Baker's yeast)
>O13684|PCS1_SCHPO Chromosome segregation protein pcs1 - Schizosaccharomyces pombe (Fission yeast)
>Q91VA6|PDIP2_MOUSE Polymerase delta-interacting protein 2 - Mus musculus (Mouse)
>Q5KKY3|PFS2_CRYNE Polyadenylation factor subunit 2 - Cryptococcus neoformans (Filobasidiella neoformans)
>P35355|PGH2_RAT Prostaglandin G/H synthase 2 precursor - Rattus norvegicus (Rat)
>Q8UVX0|PIWI_DANRE Piwi-like protein 1 - Danio rerio (Zebrafish) (Brachydanio rerio)
>Q12445|POM34_YEAST Nucleoporin POM34 - Saccharomyces cerevisiae (Baker's yeast)
>P38291|POP7_YEAST Ribonucleases P/MRP protein subunit POP7 - Saccharomyces cerevisiae (Baker's yeast)
>O13988|POT1_SCHPO Protection of telomeres protein 1 - Schizosaccharomyces pombe (Fission yeast)
>Q5TM61|PP1RA_MACMU Serine/threonine-protein phosphatase 1 regulatory subunit 10 - Macaca mulatta (Rhesus macaque)
>Q5KAW8|PPIL2_CRYNE Peptidyl-prolyl cis-trans isomerase-like 2 - Cryptococcus neoformans (Filobasidiella neoformans)
>P0C196|PPIL4_USTMA Peptidyl-prolyl cis-trans isomerase-like 4 - Ustilago maydis (Smut fungus)
>P78968|PPZ_SCHPO Serine/threonine-protein phosphatase PP-Z - Schizosaccharomyces pombe (Fission yeast)
>Q689G9|PRR1_ORYSJ Two-component response regulator-like PRR1 - Oryza sativa subsp. japonica (Rice)
>P62193|PRS4_RAT 26S protease regulatory subunit 4 - Rattus norvegicus (Rat)
>Q8L4A7|PSA2B_ARATH Proteasome subunit alpha type-2-B - Arabidopsis thaliana (Mouse-ear cress)
>Q11011|PSA_MOUSE Puromycin-sensitive aminopeptidase - Mus musculus (Mouse)
>O94329|PSF2_SCHPO DNA replication complex GINS protein psf2 - Schizosaccharomyces pombe (Fission yeast)
>Q01329|PTA1_YEAST Pre-tRNA-processing protein PTA1 - Saccharomyces cerevisiae (Baker's yeast)
>Q7S6M5|PTPA1_NEUCR Serine/threonine-protein phosphatase 2A activator 1 - Neurospora crassa
>O94396|PUS1_SCHPO tRNA pseudouridine synthase 1 - Schizosaccharomyces pombe (Fission yeast)
>P10563|QUTA_EMENI Quinic acid utilization activator - Emericella nidulans (Aspergillus nidulans)
>Q96QF0|RAB3I_HUMAN RAB3A-interacting protein - Homo sapiens (Human)
>P42736|RAP23_ARATH Ethylene-responsive transcription factor RELATED TO APETALA2 3 - Arabidopsis thaliana (Mouse-ear cress)
>P18516|RARG_NOTVI Retinoic acid receptor gamma - Notophthalmus viridescens (Eastern newt) (Triturus viridescens)
>Q59E36|RCOR_DROME REST corepressor - Drosophila melanogaster (Fruit fly)
>Q2EI21|RESTA_XENLA RE1-silencing transcription factor A - Xenopus laevis (African clawed frog)
>Q7TNK1|RFX4_MOUSE Transcription factor RFX4 - Mus musculus (Mouse)
>P49796|RGS3_HUMAN Regulator of G-protein signaling 3 - Homo sapiens (Human)
>P29539|RIF1_YEAST Protein RIF1 - Saccharomyces cerevisiae (Baker's yeast)
>Q12196|RIO1_YEAST Serine/threonine-protein kinase RIO1 - Saccharomyces cerevisiae (Baker's yeast)
>O60143|RL7C_SCHPO 60S ribosomal protein L7-C - Schizosaccharomyces pombe (Fission yeast)
>Q02685|RMI1_YEAST RecQ-mediated genome instability protein 1 - Saccharomyces cerevisiae (Baker's yeast)
>P40993|RMRP_YEAST Ribonuclease MRP protein subunit SNM1 - Saccharomyces cerevisiae (Baker's yeast)
>P32843|RNA12_YEAST Protein RNA12 - Saccharomyces cerevisiae (Baker's yeast)
>Q9UST8|RNH1_SCHPO Ribonuclease H - Schizosaccharomyces pombe (Fission yeast)
>Q5ZLY0|RNUXA_CHICK RNA U small nuclear RNA export adapter protein - Gallus gallus (Chicken)
>Q8SRS6|RPAB5_ENCCU DNA-directed RNA polymerases I, II, and III subunit RPABC5 - Encephalitozoon cuniculi
>O13896|RPC10_SCHPO DNA-directed RNA polymerase III subunit RPC10 - Schizosaccharomyces pombe (Fission yeast)
>Q58445|RPOA1_METJA DNA-directed RNA polymerase subunit A' - Methanococcus jannaschii
>Q3ZE13|RPP30_DICDI Ribonuclease P protein subunit drpp30 - Dictyostelium discoideum (Slime mold)
>Q04712|RRN11_YEAST RNA polymerase I-specific transcription initiation factor RRN11 - Saccharomyces cerevisiae (Baker's yeast)
>Q10101|RS7_SCHPO 40S ribosomal protein S7 - Schizosaccharomyces pombe (Fission yeast)
>Q6C818|RSA3_YARLI Ribosome assembly protein 3 - Yarrowia lipolytica (Candida lipolytica)
>Q61733|RT31_MOUSE 28S ribosomal protein S31, mitochondrial precursor - Mus musculus (Mouse)
>Q9CQI7|RU2B_MOUSE U2 small nuclear ribonucleoprotein B'' - Mus musculus (Mouse)
>Q08985|SAM4_YEAST Homocysteine S-methyltransferase 2 - Saccharomyces cerevisiae (Baker's yeast)
>Q9VWF2|SAYP_DROME Supporter of activation of yellow protein - Drosophila melanogaster (Fruit fly)
>P40995|SCD1_SCHPO Rho guanine nucleotide exchange factor scd1 - Schizosaccharomyces pombe (Fission yeast)
>Q9BWG6|SCNM1_HUMAN Sodium channel modifier 1 - Homo sapiens (Human)
>Q4PCB8|SEC13_USTMA Protein transport protein SEC13 - Ustilago maydis (Smut fungus)
>P40316|SECU_YEAST Securin - Saccharomyces cerevisiae (Baker's yeast)
>Q7Z6J9|SEN54_HUMAN tRNA-splicing endonuclease subunit Sen54 - Homo sapiens (Human)
>P38827|SET1_YEAST Histone-lysine N-methyltransferase, H3 lysine-4 specific - Saccharomyces cerevisiae (Baker's yeast)
>Q9C0A6|SETD5_HUMAN SET domain-containing protein 5 - Homo sapiens (Human)
>P18431|SGG_DROME Protein kinase shaggy - Drosophila melanogaster (Fruit fly)
>Q5BDI1|SGO1_EMENI Shugoshin - Emericella nidulans (Aspergillus nidulans)
>P38262|SIF2_YEAST SIR4-interacting protein SIF2 - Saccharomyces cerevisiae (Baker's yeast)
>O75182|SIN3B_HUMAN Paired amphipathic helix protein Sin3b - Homo sapiens (Human)
>O59923|SIR2_CANAL NAD-dependent histone deacetylase SIR2 - Candida albicans (Yeast)
>Q9TUG2|SKI_HORSE Ski oncogene - Equus caballus (Horse)
>Q6BXX6|SLD5_DEBHA DNA replication complex GINS protein SLD5 - Debaryomyces hansenii (Yeast) (Torulaspora hansenii)
>Q9D8T7|SLIRP_MOUSE SRA stem-loop-interacting RNA-binding protein, mitochondrial precursor - Mus musculus (Mouse)
>Q750K9|SLT11_ASHGO Pre-mRNA-splicing factor SLT11 - Ashbya gossypii (Yeast) (Eremothecium gossypii)
>Q6FRY5|SLU7_CANGA Pre-mRNA-splicing factor SLU7 - Candida glabrata (Yeast) (Torulopsis glabrata)
>Q9TTA5|SMAL1_BOVIN SWI/SNF-related matrix-associated actin-dependent regulator of chromatin subfamily A-like protein 1 - Bos taurus (Bovine)
>Q29L50|SMBT_DROPS Polycomb protein Sfmbt - Drosophila pseudoobscura (Fruit fly)
>P62315|SMD1_MOUSE Small nuclear ribonucleoprotein Sm D1 - Mus musculus (Mouse)
>Q99K82|SMOX_MOUSE Spermine oxidase - Mus musculus (Mouse)
>Q02086|SP2_HUMAN Transcription factor Sp2 - Homo sapiens (Human)
>Q02446|SP4_HUMAN Transcription factor Sp4 - Homo sapiens (Human)
>O95238|SPDEF_HUMAN SAM pointed domain-containing Ets transcription factor - Homo sapiens (Human)
>Q0J0K1|SPL18_ORYSJ Squamosa promoter-binding-like protein 18 - Oryza sativa subsp. japonica (Rice)
>O43031|SPP2_SCHPO Pre-mRNA-splicing factor spp2 - Schizosaccharomyces pombe (Fission yeast)
>O14311|SPT3_SCHPO Protein spt3 - Schizosaccharomyces pombe (Fission yeast)
>Q9DDT5|SPT5H_DANRE Transcription elongation factor SPT5 - Danio rerio (Zebrafish) (Brachydanio rerio)
>P38931|SSN2_YEAST Mediator of RNA polymerase II transcription subunit 13 - Saccharomyces cerevisiae (Baker's yeast)
>Q9UEE5|ST17A_HUMAN Serine/threonine-protein kinase 17A - Homo sapiens (Human)
>Q2VWQ3|STE20_PENMA Serine/threonine-protein kinase pakA - Penicillium marneffei
>Q7KV12|STEL1_DROME Stellate protein CG33236/CG33244 - Drosophila melanogaster (Fruit fly)
>Q2UCC9|STU1_ASPOR Protein stu1 - Aspergillus oryzae
>Q6CKU6|SWC3_KLULA SWR1-complex protein 3 - Kluyveromyces lactis (Yeast) (Candida sphaerica)
>Q6CPF9|SWC7_KLULA SWR1-complex protein 7 - Kluyveromyces lactis (Yeast) (Candida sphaerica)
>Q9BX26|SYCP2_HUMAN Synaptonemal complex protein 2 - Homo sapiens (Human)
>Q6CAR6|SYF1_YARLI Pre-mRNA-splicing factor SYF1 - Yarrowia lipolytica (Candida lipolytica)
>Q9IA78|T2AG_PAROL Transcription initiation factor IIA gamma chain - Paralichthys olivaceus (Japanese flounder)
>Q05913|T2FA_DROME Transcription initiation factor IIF subunit alpha - Drosophila melanogaster (Fruit fly)
>Q8CFU8|T53I2_MOUSE Tumor protein p53-inducible nuclear protein 2 - Mus musculus (Mouse)
>P21675|TAF1_HUMAN Transcription initiation factor TFIID subunit 1 - Homo sapiens (Human)
>P53378|TBG_YEAST Tubulin gamma chain - Saccharomyces cerevisiae (Baker's yeast)
>Q3ITB1|TBP_NATPD TATA-box-binding protein - Natronomonas pharaonis (strain DSM 2160 / ATCC 35678)
>Q16650|TBR1_HUMAN T-brain-1 protein - Homo sapiens (Human)
>O35144|TERF2_MOUSE Telomeric repeat-binding factor 2 - Mus musculus (Mouse)
>Q9JKL5|TESC_MOUSE Tescalcin - Mus musculus (Mouse)
>Q63505|TF3C1_RAT General transcription factor 3C polypeptide 1 - Rattus norvegicus (Rat)
>Q8VE80|THOC3_MOUSE THO complex subunit 3 - Mus musculus (Mouse)
>Q3E764|TMA7_YEAST Translation machinery-associated protein 7 - Saccharomyces cerevisiae (Baker's yeast)
>Q9UPV9|TRAK1_HUMAN Trafficking kinesin-binding protein 1 - Homo sapiens (Human)
>Q6CF35|TRM6_YARLI tRNA - Yarrowia lipolytica (Candida lipolytica)
>Q9CRD2|TTC35_MOUSE Tetratricopeptide repeat protein 35 - Mus musculus (Mouse)
>Q39090|UFO_ARATH Protein UNUSUAL FLORAL ORGANS - Arabidopsis thaliana (Mouse-ear cress)
>P39001|UME6_YEAST Transcriptional regulatory protein UME6 - Saccharomyces cerevisiae (Baker's yeast)
>P38882|UTP9_YEAST U3 small nucleolar RNA-associated protein 9 - Saccharomyces cerevisiae (Baker's yeast)
>O70546|UTX_MOUSE Ubiquitously transcribed X chromosome tetratricopeptide repeat protein - Mus musculus (Mouse)
>P15498|VAV_HUMAN Proto-oncogene vav - Homo sapiens (Human)
>Q81021|VE2_HPV54 Regulatory protein E2 - Human papillomavirus type 54
>P11302|VE6_BPV2 Protein E6 - Bovine papillomavirus type 2
>Q07855|VE6_HPV63 Protein E6 - Human papillomavirus type 63
>P13892|VP2_BFPYV Capsid protein VP2 - Budgerigar fledgling disease virus (BFPyV)
>P22385|VPR_SIVGB Protein Vpr - Simian immunodeficiency virus (isolate GB1) (SIV-mnd) (Simian immunodeficiency virus mandrill)
>Q03433|VPS71_YEAST Vacuolar protein sorting-associated protein 71 - Saccharomyces cerevisiae (Baker's yeast)
>Q9NZR4|VSX1_HUMAN Visual system homeobox 1 - Homo sapiens (Human)
>Q11118|WOS2_SCHPO Protein wos2 - Schizosaccharomyces pombe (Fission yeast)
>Q10M29|WOX6_ORYSJ WUSCHEL-related homeobox 6 - Oryza sativa subsp. japonica (Rice)
>Q9GZV5|WWTR1_HUMAN WW domain-containing transcription regulator protein 1 - Homo sapiens (Human)
>P40489|XBP1_YEAST Transcriptional repressor XBP1 - Saccharomyces cerevisiae (Baker's yeast)
>Q6FKN6|XRN2_CANGA 5'-3' exoribonuclease 2 - Candida glabrata (Yeast) (Torulopsis glabrata)
>Q09677|YA05_SCHPO Uncharacterized protein C5H10.05c - Schizosaccharomyces pombe (Fission yeast)
>Q09893|YAI5_SCHPO Uncharacterized protein C24B11.05 - Schizosaccharomyces pombe (Fission yeast)
>Q10224|YAZ3_SCHPO Uncharacterized protein C13D6.03c - Schizosaccharomyces pombe (Fission yeast)
>P87304|YB22_SCHPO UPF0152 protein C31F10.02 - Schizosaccharomyces pombe (Fission yeast)
>Q9C0X2|YB7J_SCHPO Uncharacterized protein C16E9.19 - Schizosaccharomyces pombe (Fission yeast)
>O74460|YCGG_SCHPO Uncharacterized protein C16C4.16c - Schizosaccharomyces pombe (Fission yeast)
>P25611|YCZ6_YEAST Uncharacterized transcriptional regulatory protein YCR106W - Saccharomyces cerevisiae (Baker's yeast)
>Q04170|YD391_YEAST Uncharacterized protein YDR391C - Saccharomyces cerevisiae (Baker's yeast)
>O14211|YDT6_SCHPO Uncharacterized protein C6B12.06c - Schizosaccharomyces pombe (Fission yeast)
>O13890|YE35_SCHPO UPF0061 protein C20G4.05c - Schizosaccharomyces pombe (Fission yeast)
>O14080|YEAF_SCHPO Uncharacterized protein UNK4,15 - Schizosaccharomyces pombe (Fission yeast)
>P40052|YEQ9_YEAST Uncharacterized protein YER079W - Saccharomyces cerevisiae (Baker's yeast)
>Q9UUG2|YFT6_SCHPO Uncharacterized leucine-rich repeat-containing protein C926.06c - Schizosaccharomyces pombe (Fission yeast)
>P53243|YG2A_YEAST Zinc finger protein YGR067C - Saccharomyces cerevisiae (Baker's yeast)
>Q9Y7L4|YGJ2_SCHPO Uncharacterized protein C685.02 - Schizosaccharomyces pombe (Fission yeast)
>P53136|YGL1_YEAST Uncharacterized protein YGL111W - Saccharomyces cerevisiae (Baker's yeast)
>P38772|YHK0_YEAST Zinc finger protein YHR040W - Saccharomyces cerevisiae (Baker's yeast)
>O94359|YHOC_SCHPO Uncharacterized RNA-binding protein C428.12c - Schizosaccharomyces pombe (Fission yeast)
>P38833|YHS7_YEAST Uncharacterized protein YHR127W - Saccharomyces cerevisiae (Baker's yeast)
>Q9P3U8|YJ95_SCHPO Uncharacterized RING finger protein C548.05c - Schizosaccharomyces pombe (Fission yeast)
>Q9UT60|YKJ6_SCHPO Uncharacterized oxidoreductase C513.06c precursor - Schizosaccharomyces pombe (Fission yeast)
>Q9P7F5|YKY9_SCHPO Uncharacterized protein C1142.09 - Schizosaccharomyces pombe (Fission yeast)
>P45968|YNZ8_CAEEL Chromo domain-containing protein T09A5.8 - Caenorhabditis elegans
>O74308|YOG2_SCHPO Uncharacterized transcriptional regulatory protein C15D4.02 - Schizosaccharomyces pombe (Fission yeast)
>Q9P383|YOJ1_SCHPO Uncharacterized RNA-binding protein C13A2.01c - Schizosaccharomyces pombe (Fission yeast)
>Q9Y820|YON7_SCHPO PCI domain-containing protein C1105.07c - Schizosaccharomyces pombe (Fission yeast)
>O60099|YOX2_SCHPO Uncharacterized protein C14F5.02 - Schizosaccharomyces pombe (Fission yeast)
>Q02606|YP014_YEAST Uncharacterized protein YPL014W - Saccharomyces cerevisiae (Baker's yeast)
>O13794|YSH1_SCHPO Endoribonuclease ysh1 - Schizosaccharomyces pombe (Fission yeast)
>Q9UTD1|YTH1_SCHPO mRNA 3'-end-processing protein yth1 - Schizosaccharomyces pombe (Fission yeast)
>Q9UGR2|Z3H7B_HUMAN Zinc finger CCCH domain-containing protein 7B - Homo sapiens (Human)
>Q8NCN2|ZBT34_HUMAN Zinc finger and BTB domain-containing protein 34 - Homo sapiens (Human)
>P15822|ZEP1_HUMAN Zinc finger protein 40 - Homo sapiens (Human)
>Q6NPN3|ZFNL3_ARATH Zinc finger CCCH domain-containing protein ZFN-like 3 - Arabidopsis thaliana (Mouse-ear cress)
>Q9H4I2|ZHX3_HUMAN Zinc fingers and homeoboxes protein 3 - Homo sapiens (Human)
>O75820|ZN189_HUMAN Zinc finger protein 189 - Homo sapiens (Human)
>Q9UJU3|ZN228_HUMAN Zinc finger protein 228 - Homo sapiens (Human)
>Q9H4Z2|ZN335_HUMAN Zinc finger protein 335 - Homo sapiens (Human)
>P17032|ZN37A_HUMAN Zinc finger protein 37A - Homo sapiens (Human)
>Q96ME7|ZN512_HUMAN Zinc finger protein 512 - Homo sapiens (Human)
>Q5HYK9|ZN667_HUMAN Zinc finger protein 667 - Homo sapiens (Human)
>P17040|ZSC20_HUMAN Zinc finger and SCAN domain-containing protein 20 - Homo sapiens (Human)
>Q24174|ABRU_DROME Protein abrupt - Drosophila melanogaster (Fruit fly)
>Q8CHC8|ADNP2_MOUSE ADNP homeobox protein 2 - Mus musculus (Mouse)
>Q6PQQ3|AIL5_ARATH AP2-like ethylene-responsive transcription factor AINTEGUMENTA-LIKE 5 - Arabidopsis thaliana (Mouse-ear cress)
>Q9P0M2|AKA7G_HUMAN A-kinase anchor protein 7 isoform gamma - Homo sapiens (Human)
>Q9DAX9|APBP2_MOUSE Amyloid protein-binding protein 2 - Mus musculus (Mouse)
>O94556|APC8_SCHPO Anaphase-promoting complex subunit 8 - Schizosaccharomyces pombe (Fission yeast)
>Q7XSS9|ARFM_ORYSJ Auxin response factor 13 - Oryza sativa subsp. japonica (Rice)
>P32120|ARRB2_BOVIN Beta-arrestin-2 - Bos taurus (Bovine)
>P10083|AST5_DROME Achaete-scute complex protein T5 - Drosophila melanogaster (Fruit fly)
>Q8VBU8|BANP_MOUSE Protein BANP - Mus musculus (Mouse)
>Q9NRL2|BAZ1A_HUMAN Bromodomain adjacent to zinc finger domain protein 1A - Homo sapiens (Human)
>Q8GWK7|BEE3_ARATH Protein BEE 3 - Arabidopsis thaliana (Mouse-ear cress)
>P70562|BHLH8_RAT Class B basic helix-loop-helix protein 8 - Rattus norvegicus (Rat)
>O59793|BIS1_SCHPO Stress response protein bis1 - Schizosaccharomyces pombe (Fission yeast)
>Q13867|BLMH_HUMAN Bleomycin hydrolase - Homo sapiens (Human)
>Q8BMQ3|BNC2_MOUSE Zinc finger protein basonuclin-2 - Mus musculus (Mouse)
>Q24266|BTD_DROME Transcription factor btd - Drosophila melanogaster (Fruit fly)
>P10506|BYR1_SCHPO Protein kinase byr1 - Schizosaccharomyces pombe (Fission yeast)
>Q16790|CAH9_HUMAN Carbonic anhydrase 9 precursor - Homo sapiens (Human)
>Q5XG21|CCA5B_XENLA Sororin-B - Xenopus laevis (African clawed frog)
>Q6P0I6|CCD16_DANRE Coiled-coil domain-containing protein 16 - Danio rerio (Zebrafish) (Brachydanio rerio)
>P20248|CCNA2_HUMAN Cyclin-A2 - Homo sapiens (Human)
>Q5SCB5|CCND_OSTTA Cyclin-D - Ostreococcus tauri
>Q61458|CCNH_MOUSE Cyclin-H - Mus musculus (Mouse)
>Q10PQ9|CCSDS_ORYSJ Cyclin-SDS-like - Oryza sativa subsp. japonica (Rice)
>P51480|CD2A1_MOUSE Cyclin-dependent kinase inhibitor 2A, isoforms 1/2 - Mus musculus (Mouse)
>P38132|CDC47_YEAST DNA replication licensing factor CDC47 - Saccharomyces cerevisiae (Baker's yeast)
>P49716|CEBPD_HUMAN CCAAT/enhancer-binding protein delta - Homo sapiens (Human)
>Q8N2Z9|CENPS_HUMAN Centromere protein S - Homo sapiens (Human)
>Q6BND2|CET1_DEBHA mRNA-capping enzyme subunit beta - Debaryomyces hansenii (Yeast) (Torulaspora hansenii)
>Q6FSD2|CFT1_CANGA Protein CFT1 - Candida glabrata (Yeast) (Torulopsis glabrata)
>P43634|CHA4_YEAST Activatory protein CHA4 - Saccharomyces cerevisiae (Baker's yeast)
>P27895|CIN8_YEAST Kinesin-like protein CIN8 - Saccharomyces cerevisiae (Baker's yeast)
>Q92989|CLP1_HUMAN Pre-mRNA cleavage complex II protein Clp1 - Homo sapiens (Human)
>P20482|CNC_DROME Segmentation protein cap'n'collar - Drosophila melanogaster (Fruit fly)
>O75175|CNOT3_HUMAN CCR4-NOT transcription complex subunit 3 - Homo sapiens (Human)
>Q99089|CPRF1_PETCR Common plant regulatory factor CPRF-1 - Petroselinum crispum (Parsley) (Petroselinum hortense)
>P29747|CREBA_DROME Cyclic AMP response element-binding protein A - Drosophila melanogaster (Fruit fly)
>Q6PG95|CRML_MOUSE Protein cramped-like - Mus musculus (Mouse)
>Q8SQ03|CRX_CANFA Cone-rod homeobox protein - Canis familiaris (Dog)
>P0C092|CSEN4_MOUSE Calsenilin isoform 4 - Mus musculus (Mouse)
>Q9N425|CSN3_CAEEL COP9 signalosome complex subunit 3 - Caenorhabditis elegans
>Q03981|CSN9_YEAST COP9 signalosome complex subunit 9 - Saccharomyces cerevisiae (Baker's yeast)
>Q8C7E9|CSTFT_MOUSE Cleavage stimulation factor 64 kDa subunit, tau variant - Mus musculus (Mouse)
>Q9Y5B0|CTDP1_HUMAN RNA polymerase II subunit A C-terminal domain phosphatase - Homo sapiens (Human)
>O60716|CTND1_HUMAN Catenin delta-1 - Homo sapiens (Human)
>Q6C0E6|CWC15_YARLI Pre-mRNA-splicing factor CWC15 - Yarrowia lipolytica (Candida lipolytica)
>Q6CUS9|CWC23_KLULA Pre-mRNA-splicing factor CWC23 - Kluyveromyces lactis (Yeast) (Candida sphaerica)
>Q75AG5|CWC26_ASHGO Pre-mRNA-splicing factor CWC26 - Ashbya gossypii (Yeast) (Eremothecium gossypii)
>P62505|DAD3_SCHPO DASH complex subunit dad3 - Schizosaccharomyces pombe (Fission yeast)
>P13483|DATI_YEAST Oligo(A)/oligo(T)-binding protein - Saccharomyces cerevisiae (Baker's yeast)
>P31385|DEP1_YEAST Transcriptional regulatory protein DEP1 - Saccharomyces cerevisiae (Baker's yeast)
>O54786|DFFA_MOUSE DNA fragmentation factor subunit alpha - Mus musculus (Mouse)
>P70436|DLX4_MOUSE Homeobox protein DLX-4 - Mus musculus (Mouse)
>P52338|DNBI_HHV6U Major DNA-binding protein - Human herpesvirus 6A (strain Uganda-1102) (HHV-6 variant A) (Human B lymphotropic virus)
>P34881|DNMT1_ARATH DNA - Arabidopsis thaliana (Mouse-ear cress)
>Q9ZV33|DOF22_ARATH Dof zinc finger protein DOF2.2 - Arabidopsis thaliana (Mouse-ear cress)
>Q4I7G0|DPH4_GIBZE Diphthamide biosynthesis protein 4 - Gibberella zeae (Fusarium graminearum)
>P30321|DPOL_PBCV1 DNA polymerase - Paramecium bursaria Chlorella virus 1 (PBCV-1)
>Q00400|DTH1_DUGTI Homeobox protein DTH-1 - Dugesia tigrina (Planarian)
>Q9UTH9|DUS3_SCHPO tRNA-dihydrouridine synthase 3 - Schizosaccharomyces pombe (Fission yeast)
>P03211|EBNA1_EBV Epstein-Barr nuclear antigen 1 - Epstein-Barr virus (strain B95-8) (HHV-4) (Human herpesvirus 4)
>Q05958|ECM22_YEAST Sterol regulatory element-binding protein ECM22 - Saccharomyces cerevisiae (Baker's yeast)
>Q9SZ06|EF109_ARATH Ethylene-responsive transcription factor ERF109 - Arabidopsis thaliana (Mouse-ear cress)
>Q06889|EGR3_HUMAN Early growth response protein 3 - Homo sapiens (Human)
>Q2KII4|ELOC_BOVIN Transcription elongation factor B polypeptide 1 - Bos taurus (Bovine)
>Q8LDC8|ERF92_ARATH Ethylene-responsive transcription factor 1B - Arabidopsis thaliana (Mouse-ear cress)
>O74799|EXG3_SCHPO Glucan 1,3-beta-glucosidase 3 - Schizosaccharomyces pombe (Fission yeast)
>P32028|FD4_DROME Fork head domain-containing protein FD4 - Drosophila melanogaster (Fruit fly)
>Q9R059|FHL3_MOUSE Four and a half LIM domains protein 3 - Mus musculus (Mouse)
>Q6C784|FIP1_YARLI Pre-mRNA polyadenylation factor FIP1 - Yarrowia lipolytica (Candida lipolytica)
>Q26486|FKBP4_SPOFR 46 kDa FK506-binding nuclear protein - Spodoptera frugiperda (Fall armyworm)
>Q8IX07|FOG1_HUMAN Zinc finger protein ZFPM1 - Homo sapiens (Human)
>Q8BUR3|FOXJ3_MOUSE Forkhead box protein J3 - Mus musculus (Mouse)
>Q6U8D7|FOXP3_MACFA Forkhead box protein P3 - Macaca fascicularis (Crab eating macaque) (Cynomolgus monkey)
>O35601|FYB_MOUSE FYN-binding protein - Mus musculus (Mouse)
>Q13283|G3BP1_HUMAN Ras GTPase-activating protein-binding protein 1 - Homo sapiens (Human)
>P46672|G4P1_YEAST GU4 nucleic-binding protein 1 - Saccharomyces cerevisiae (Baker's yeast)
>Q08605|GAGA_DROME Transcription factor GAGA - Drosophila melanogaster (Fruit fly)
>O65515|GAT12_ARATH GATA transcription factor 12 - Arabidopsis thaliana (Mouse-ear cress)
>P17678|GATA1_CHICK Erythroid transcription factor - Gallus gallus (Chicken)
>P97489|GATA5_MOUSE Transcription factor GATA-5 - Mus musculus (Mouse)
>P25555|GBP2_YEAST Single-strand telomeric DNA-binding protein GBP2 - Saccharomyces cerevisiae (Baker's yeast)
>P82976|GBX1_MOUSE Homeobox protein GBX-1 - Mus musculus (Mouse)
>Q9H840|GEMI7_HUMAN Gem-associated protein 7 - Homo sapiens (Human)
>P10075|GLI4_HUMAN Zinc finger protein GLI4 - Homo sapiens (Human)
>Q09179|GLNA_SCHPO Glutamine synthetase - Schizosaccharomyces pombe (Fission yeast)
>Q9U405|GRAU_DROME Transcription factor grauzone - Drosophila melanogaster (Fruit fly)
>P31316|GSX2_MOUSE GS homeobox 2 - Mus musculus (Mouse)
>P20398|GV7_XENLA Developmental protein XlGV7 - Xenopus laevis (African clawed frog)
>Q92522|H1X_HUMAN Histone H1x - Homo sapiens (Human)
>Q9SGE3|H2B2_ARATH Histone H2B.2 - Arabidopsis thaliana (Mouse-ear cress)
>Q5JVS0|HABP4_HUMAN Intracellular hyaluronan-binding protein 4 - Homo sapiens (Human)
>Q0VCE2|HAND1_BOVIN Heart- and neural crest derivatives-expressed protein 1 - Bos taurus (Bovine)
>Q969S8|HDA10_HUMAN Histone deacetylase 10 - Homo sapiens (Human)
>Q8VH37|HDAC8_MOUSE Histone deacetylase 8 - Mus musculus (Mouse)
>Q9Y3E1|HDGR3_HUMAN Hepatoma-derived growth factor-related protein 3 - Homo sapiens (Human)
>Q9M4T3|HDT4_ARATH Histone deacetylase HDT4 - Arabidopsis thaliana (Mouse-ear cress)
>P28789|HEM3_YEAST Porphobilinogen deaminase - Saccharomyces cerevisiae (Baker's yeast)
>P41151|HFA1A_ARATH Heat stress transcription factor A-1a - Arabidopsis thaliana (Mouse-ear cress)
>Q9FE22|HFR1_ARATH Long hypocotyl in far-red 1 - Arabidopsis thaliana (Mouse-ear cress)
>P46973|HIT1_YEAST Protein HIT1 - Saccharomyces cerevisiae (Baker's yeast)
>P11873|HMGC_TETTH High mobility group protein C - Tetrahymena thermophila
>Q91474|HNF1A_SALSA Hepatocyte nuclear factor 1-alpha - Salmo salar (Atlantic salmon)
>P83581|HS74L_RAT Heat shock 70 kDa protein 4L - Rattus norvegicus (Rat)
>Q9LV52|HSFC1_ARATH Heat stress transcription factor C-1 - Arabidopsis thaliana (Mouse-ear cress)
>O94650|HUB1_SCHPO Ubiquitin-like modifier hub1 - Schizosaccharomyces pombe (Fission yeast)
>Q1KKZ2|HXA2B_FUGRU Homeobox protein Hox-A2b - Fugu rubripes (Japanese pufferfish) (Takifugu rubripes)
>Q1KKR6|HXD4B_FUGRU Homeobox protein Hox-D4b - Fugu rubripes (Japanese pufferfish) (Takifugu rubripes)
>Q9XVN3|IASPP_CAEEL Apoptotic enhancer 1 protein - Caenorhabditis elegans
>P47928|ID4_HUMAN DNA-binding protein inhibitor ID-4 - Homo sapiens (Human)
>Q9DFS6|IF4EA_DANRE Eukaryotic translation initiation factor 4E-1A - Danio rerio (Zebrafish) (Brachydanio rerio)
>Q8R5F7|IFIH1_MOUSE Interferon-induced helicase C domain-containing protein 1 - Mus musculus (Mouse)
>O35344|IMA3_MOUSE Importin subunit alpha-3 - Mus musculus (Mouse)
>P32581|IME2_YEAST Meiosis induction protein kinase IME2/SME1 - Saccharomyces cerevisiae (Baker's yeast)
>Q9H0H0|INT2_HUMAN Integrator complex subunit 2 - Homo sapiens (Human)
>Q6C6Q7|IPK1_YARLI Inositol-pentakisphosphate 2-kinase - Yarrowia lipolytica (Candida lipolytica)
>Q6DN90|IQEC1_HUMAN IQ motif and Sec7 domain-containing protein 1 - Homo sapiens (Human)
>P14316|IRF2_HUMAN Interferon regulatory factor 2 - Homo sapiens (Human)
>P78413|IRX4_HUMAN Iroquois-class homeodomain protein IRX-4 - Homo sapiens (Human)
>P40902|ISP7_SCHPO Sexual differentiation process protein isp7 - Schizosaccharomyces pombe (Fission yeast)
>Q24368|ISWI_DROME Chromatin-remodeling complex ATPase chain Iswi - Drosophila melanogaster (Fruit fly)
>Q9VHH9|JHD1_DROME JmjC domain-containing histone demethylation protein 1 - Drosophila melanogaster (Fruit fly)
>Q8UVQ4|KAISO_XENLA Transcriptional regulator Kaiso - Xenopus laevis (African clawed frog)
>Q9Y4X4|KLF12_HUMAN Krueppel-like factor 12 - Homo sapiens (Human)
>O95600|KLF8_HUMAN Krueppel-like factor 8 - Homo sapiens (Human)
>P13054|KNRL_DROME Knirps-related protein - Drosophila melanogaster (Fruit fly)
>O60157|LCMT2_SCHPO Leucine carboxyl methyltransferase 2 - Schizosaccharomyces pombe (Fission yeast)
>O42252|LDB1_CHICK LIM domain-binding protein 1 - Gallus gallus (Chicken)
>Q25132|LIM_HALRO LIM/homeobox protein LIM - Halocynthia roretzi (Sea squirt)
>Q9V5M6|LOLA5_DROME Longitudinals lacking protein, isoforms J/P/Q/S/Z - Drosophila melanogaster (Fruit fly)
>Q07923|LOT6_YEAST NAD(P)H-dependent FMN reductase LOT6 - Saccharomyces cerevisiae (Baker's yeast)
>Q92539|LPIN2_HUMAN Lipin-2 - Homo sapiens (Human)
>Q3ZBK6|LSM4_BOVIN U6 snRNA-associated Sm-like protein LSm4 - Bos taurus (Bovine)
>Q0U6X2|MAK5_PHANO ATP-dependent RNA helicase MAK5 - Phaeosphaeria nodorum (Septoria nodorum)
>Q10113|MAL3_SCHPO Microtubule integrity protein mal3 - Schizosaccharomyces pombe (Fission yeast)
>P40065|MAM1_YEAST Monopolin complex subunit MAM1 - Saccharomyces cerevisiae (Baker's yeast)
>Q8IZL2|MAML2_HUMAN Mastermind-like protein 2 - Homo sapiens (Human)
>Q9Z2E1|MBD2_MOUSE Methyl-CpG-binding domain protein 2 - Mus musculus (Mouse)
>Q9NR56|MBNL1_HUMAN Muscleblind-like protein 1 - Homo sapiens (Human)
>P49735|MCM2_DROME DNA replication licensing factor Mcm2 - Drosophila melanogaster (Fruit fly)
>Q12285|MDY2_YEAST Ubiquitin-like protein MDY2 - Saccharomyces cerevisiae (Baker's yeast)
>O14198|MED18_SCHPO Mediator of RNA polymerase II transcription subunit 18 - Schizosaccharomyces pombe (Fission yeast)
>Q23679|MED22_CAEEL Mediator of RNA polymerase II transcription subunit 22 - Caenorhabditis elegans
>Q12343|MED4_YEAST Mediator of RNA polymerase II transcription subunit 4 - Saccharomyces cerevisiae (Baker's yeast)
>Q6IQ63|MED6_DANRE Mediator of RNA polymerase II transcription subunit 6 - Danio rerio (Zebrafish) (Brachydanio rerio)
>Q2GRJ3|MED7_CHAGB Mediator of RNA polymerase II transcription subunit 7 - Chaetomium globosum (Soil fungus)
>Q9XUB2|MEX5_CAEEL Zinc finger protein mex-5 - Caenorhabditis elegans
>Q03667|MIC17_YEAST Mitochondrial intermembrane space cysteine motif-containing protein MIC17, mitochondrial precursor - Saccharomyces cerevisiae (Bak
>P21711|MIX1_XENLA Homeobox protein Mix.1 - Xenopus laevis (African clawed frog)
>Q09330|MLO3_SCHPO mRNA export protein mlo3 - Schizosaccharomyces pombe (Fission yeast)
>P47123|MOG1_YEAST Nuclear import protein MOG1 - Saccharomyces cerevisiae (Baker's yeast)
>Q99549|MPP8_HUMAN M-phase phosphoprotein 8 - Homo sapiens (Human)
>O22607|MSI4_ARATH WD-40 repeat-containing protein MSI4 - Arabidopsis thaliana (Mouse-ear cress)
>P33748|MSN2_YEAST Zinc finger protein MSN2 - Saccharomyces cerevisiae (Baker's yeast)
>Q6B2C0|MTAL2_YEAST Mating-type protein ALPHA2 - Saccharomyces cerevisiae (Baker's yeast)
>P39731|MTW1_YEAST Kinetochore-associated protein MTW1 - Saccharomyces cerevisiae (Baker's yeast)
>Q9URV3|MUG2_SCHPO Meiotically up-regulated gene 2 protein - Schizosaccharomyces pombe (Fission yeast)
>O74405|MUG76_SCHPO Meiotically up-regulated gene 76 protein - Schizosaccharomyces pombe (Fission yeast)
>P10290|MYBC_MAIZE Anthocyanin regulatory C1 protein - Zea mays (Maize)
>Q64331|MYO6_MOUSE Myosin-VI - Mus musculus (Mouse)
>Q5F3F2|MYSM1_CHICK Protein MYSM1 - Gallus gallus (Chicken)
>O49255|NAC29_ARATH NAC domain-containing protein 29 - Arabidopsis thaliana (Mouse-ear cress)
>P70670|NACAM_MOUSE Nascent polypeptide-associated complex subunit alpha, muscle-specific form - Mus musculus (Mouse)
>Q17336|NCM_CAEEL Nucampholin - Caenorhabditis elegans
>Q8I4N3|NDC1_CAEEL Nucleoporin ndc-1 - Caenorhabditis elegans
>Q9Y4A8|NF2L3_HUMAN Nuclear factor erythroid 2-related factor 3 - Homo sapiens (Human)
>Q68EL6|NFIL3_DANRE Nuclear factor interleukin-3-regulated protein - Danio rerio (Zebrafish) (Brachydanio rerio)
>O16391|NH124_CAEEL Nuclear hormone receptor family member nhr-124 - Caenorhabditis elegans
>Q9XTJ4|NHR3_CAEEL Nuclear hormone receptor family member nhr-3 - Caenorhabditis elegans
>Q965W2|NHR86_CAEEL Nuclear hormone receptor family member nhr-86 - Caenorhabditis elegans
>Q810Q5|NMES1_MOUSE Normal mucosa of esophagus-specific gene 1 protein - Mus musculus (Mouse)
>Q07896|NOC3_YEAST Nucleolar complex-associated protein 3 - Saccharomyces cerevisiae (Baker's yeast)
>O60936|NOL3_HUMAN Nucleolar protein 3 - Homo sapiens (Human)
>Q4WCH5|NOP12_ASPFU Nucleolar protein 12 - Aspergillus fumigatus (Sartorya fumigata)
>P51513|NOVA1_HUMAN RNA-binding protein Nova-1 - Homo sapiens (Human)
>P32832|NPL6_YEAST Chromatin structure-remodeling complex protein RSC7 - Saccharomyces cerevisiae (Baker's yeast)
>Q62227|NR0B2_MOUSE Nuclear receptor subfamily 0 group B member 2 - Mus musculus (Mouse)
>P12813|NR4A1_MOUSE Nuclear receptor subfamily 4 group A member 1 - Mus musculus (Mouse)
>P52914|NTPA_PEA Nucleoside-triphosphatase - Pisum sativum (Garden pea)
>P40064|NU157_YEAST Nucleoporin NUP157 - Saccharomyces cerevisiae (Baker's yeast)
>Q02199|NUP49_YEAST Nucleoporin NUP49/NSP49 - Saccharomyces cerevisiae (Baker's yeast)
>Q7ZU29|NUP93_DANRE Nuclear pore complex protein Nup93 - Danio rerio (Zebrafish) (Brachydanio rerio)
>Q9V3H8|NXT1_DROME NTF2-related export protein - Drosophila melanogaster (Fruit fly)
>P39720|OAF1_YEAST Oleate-activated transcription factor 1 - Saccharomyces cerevisiae (Baker's yeast)
>P07991|OAT_YEAST Ornithine aminotransferase - Saccharomyces cerevisiae (Baker's yeast)
>Q50EX6|ODO1_PETHY Protein ODORANT1 - Petunia hybrida (Petunia)
>P39768|OPA_DROME Pair-rule protein odd-paired - Drosophila melanogaster (Fruit fly)
>Q24434|ORD_DROME Protein ORD - Drosophila melanogaster (Fruit fly)
>Q91ZD1|OSR2_MOUSE Protein odd-skipped-related 2 - Mus musculus (Mouse)
>P22192|PAC1_SCHPO Double-strand-specific pac1 ribonuclease - Schizosaccharomyces pombe (Fission yeast)
>O35495|PFTK1_MOUSE Serine/threonine-protein kinase PFTAIRE-1 - Mus musculus (Mouse)
>Q8BWM0|PGES2_MOUSE Prostaglandin E synthase 2 - Mus musculus (Mouse)
>O26915|PIMT_METTH Protein-L-isoaspartate O-methyltransferase - Methanobacterium thermoautotrophicum
>Q86BJ3|PIPE_DROME Heparan sulfate 2-O-sulfotransferase pipe - Drosophila melanogaster (Fruit fly)
>Q8ITY4|PM14_CAEEL Pre-mRNA branch site p14-like protein - Caenorhabditis elegans
>Q5TM49|PO5F1_MACMU POU domain, class 5, transcription factor 1 - Macaca mulatta (Rhesus macaque)
>O74991|POF3_SCHPO F-box/TPR repeat protein pof3 - Schizosaccharomyces pombe (Fission yeast)
>P53218|POP6_YEAST Ribonucleases P/MRP protein subunit POP6 - Saccharomyces cerevisiae (Baker's yeast)
>Q28147|PP1R8_BOVIN Nuclear inhibitor of protein phosphatase 1 - Bos taurus (Bovine)
>P48452|PP2BA_BOVIN Serine/threonine-protein phosphatase 2B catalytic subunit alpha isoform - Bos taurus (Bovine)
>Q9CXG3|PPIL4_MOUSE Peptidyl-prolyl cis-trans isomerase-like 4 - Mus musculus (Mouse)
>Q09792|PPK8_SCHPO Serine/threonine-protein kinase ppk8 - Schizosaccharomyces pombe (Fission yeast)
>Q8BU27|PPM1M_MOUSE Protein phosphatase 1M - Mus musculus (Mouse)
>O75360|PROP1_HUMAN Homeobox protein prophet of Pit-1 - Homo sapiens (Human)
>O42904|PRP31_SCHPO Pre-mRNA-processing factor 31 - Schizosaccharomyces pombe (Fission yeast)
>P28004|PRP45_YEAST Pre-mRNA-processing protein 45 - Saccharomyces cerevisiae (Baker's yeast)
>P83266|PRT31_HYDCO Sperm protamine R3 isoform 1 - Hydrolagus colliei (Spotted ratfish) (Pacific ratfish)
>Q9HNP9|PSMR1_HALSA Proteasome-activating nucleotidase 1 - Halobacterium salinarium (Halobacterium halobium)
>P46960|PTB1_SCHPO Type-2 proteins geranylgeranyltransferase subunit beta - Schizosaccharomyces pombe (Fission yeast)
>Q06124|PTN11_HUMAN Tyrosine-protein phosphatase non-receptor type 11 - Homo sapiens (Human)
>Q6BNW4|PTPA1_DEBHA Serine/threonine-protein phosphatase 2A activator 1 - Debaryomyces hansenii (Yeast) (Torulaspora hansenii)
>Q9HGP0|PVG4_SCHPO MADS-box transcription factor pvg4 - Schizosaccharomyces pombe (Fission yeast)
>Q7ZYG5|R13LB_XENLA MAK16-like protein RBM13 B - Xenopus laevis (African clawed frog)
>P38543|RAN_GIALA GTP-binding nuclear protein Ran - Giardia lamblia (Giardia intestinalis)
>Q96TL7|RAP1_SCHPO DNA-binding protein rap1 - Schizosaccharomyces pombe (Fission yeast)
>Q9NYW8|RBAK_HUMAN RB-associated KRAB zinc finger protein - Homo sapiens (Human)
>P94026|RBCMT_TOBAC Ribulose-1,5 bisphosphate carboxylase/oxygenase large subunit N-methyltransferase, chloroplast precursor - Nicotiana tabacum (Comm
>Q1LZ94|RBTN2_BOVIN Rhombotin-2 - Bos taurus (Bovine)
>Q02721|RE102_YEAST Meiotic recombination protein REC102 - Saccharomyces cerevisiae (Baker's yeast)
>Q9P2R6|RERE_HUMAN Arginine-glutamic acid dipeptide repeats protein - Homo sapiens (Human)
>P15830|REV_HV2D2 Protein Rev - Human immunodeficiency virus type 2 (isolate D205 subtype B) (HIV-2)
>Q4PER6|REXO4_USTMA RNA exonuclease 4 - Ustilago maydis (Smut fungus)
>P53016|RFC4_CAEEL Replication factor C subunit 4 - Caenorhabditis elegans
>P79015|RL32A_SCHPO 60S ribosomal protein L32-A - Schizosaccharomyces pombe (Fission yeast)
>P62984|RL40_MOUSE 60S ribosomal protein L40 - Mus musculus (Mouse)
>Q6BH34|RLP24_DEBHA Ribosome biogenesis protein RLP24 - Debaryomyces hansenii (Yeast) (Torulaspora hansenii)
>Q90972|RNF13_CHICK RING finger protein 13 - Gallus gallus (Chicken)
>Q4R5N1|RNPS1_MACFA RNA-binding protein with serine-rich domain 1 - Macaca fascicularis (Crab eating macaque) (Cynomolgus monkey)
>Q8LGU7|RNZN_ARATH Nuclear ribonuclease Z - Arabidopsis thaliana (Mouse-ear cress)
>Q09775|ROK1_SCHPO ATP-dependent RNA helicase rok1 - Schizosaccharomyces pombe (Fission yeast)
>P10964|RPA1_YEAST DNA-directed RNA polymerase I subunit RPA1 - Saccharomyces cerevisiae (Baker's yeast)
>Q6CJ62|RPAB1_KLULA DNA-directed RNA polymerases I, II, and III subunit RPABC1 - Kluyveromyces lactis (Yeast) (Candida sphaerica)
>Q39212|RPB3B_ARATH DNA-directed RNA polymerase II subunit RPB3-B - Arabidopsis thaliana (Mouse-ear cress)
>Q9UTM3|RPN5_SCHPO 26S proteasome regulatory subunit rpn5 - Schizosaccharomyces pombe (Fission yeast)
>Q3KM48|RPOC_CHLTA DNA-directed RNA polymerase subunit beta' - Chlamydia trachomatis (strain A/HAR-13 / ATCC VR-571B)
>Q00813|RPOD_HALMA DNA-directed RNA polymerase subunit D - Haloarcula marismortui (Halobacterium marismortui)
>Q9CR08|RPP29_MOUSE Ribonuclease P protein subunit p29 - Mus musculus (Mouse)
>Q6NTA4|RRAGB_MOUSE Ras-related GTP-binding protein B - Mus musculus (Mouse)
>Q04031|RRP17_YEAST Ribosomal RNA-processing protein 17 - Saccharomyces cerevisiae (Baker's yeast)
>Q4P3U9|RRP3_USTMA ATP-dependent rRNA helicase RRP3 - Ustilago maydis (Smut fungus)
>Q06506|RRP9_YEAST Ribosomal RNA-processing protein 9 - Saccharomyces cerevisiae (Baker's yeast)
>Q9S7B2|RS2_MAIZE Protein rough sheath 2 - Zea mays (Maize)
>Q6FX31|RSA3_CANGA Ribosome assembly protein 3 - Candida glabrata (Yeast) (Torulopsis glabrata)
>Q6CXH8|RSE1_KLULA Pre-mRNA-splicing factor RSE1 - Kluyveromyces lactis (Yeast) (Candida sphaerica)
>Q4P5F9|RU2A_USTMA U2 small nuclear ribonucleoprotein A' - Ustilago maydis (Smut fungus)
>P28702|RXRB_HUMAN Retinoic acid receptor RXR-beta - Homo sapiens (Human)
>P58875|S14L2_BOVIN SEC14-like protein 2 - Bos taurus (Bovine)
>Q9NSC2|SALL1_HUMAN Sal-like protein 1 - Homo sapiens (Human)
>Q12136|SAS10_YEAST Something about silencing protein 10 - Saccharomyces cerevisiae (Baker's yeast)
>P40541|SCC3_YEAST Cohesin subunit SCC3 - Saccharomyces cerevisiae (Baker's yeast)
>Q9VHA0|SCM_DROME Polycomb protein Scm - Drosophila melanogaster (Fruit fly)
>P36047|SDS22_YEAST Protein phosphatase 1 regulatory subunit SDS22 - Saccharomyces cerevisiae (Baker's yeast)
>O14085|SEC72_SCHPO Translocation protein sec72 - Schizosaccharomyces pombe (Fission yeast)
>Q8X0S9|SET1_NEUCR Histone-lysine N-methyltransferase, H3 lysine-4 specific - Neurospora crassa
>Q86TU7|SETD3_HUMAN SET domain-containing protein 3 - Homo sapiens (Human)
>Q01105|SET_HUMAN Protein SET - Homo sapiens (Human)
>O13652|SFI1_SCHPO Protein sfi1 - Schizosaccharomyces pombe (Fission yeast)
>P53135|SLD3_YEAST DNA replication regulator SLD3 - Saccharomyces cerevisiae (Baker's yeast)
>Q4WWR2|SLU7_ASPFU Pre-mRNA-splicing factor slu7 - Aspergillus fumigatus (Sartorya fumigata)
>P43321|SMD3_YEAST Small nuclear ribonucleoprotein Sm D3 - Saccharomyces cerevisiae (Baker's yeast)
>Q26603|SMOX4_SCHMA Homeobox protein SMOX-4 - Schistosoma mansoni (Blood fluke)
>Q9HAU4|SMUF2_HUMAN E3 ubiquitin-protein ligase SMURF2 - Homo sapiens (Human)
>Q9LUB6|SNE_ARATH F-box protein SNE - Arabidopsis thaliana (Mouse-ear cress)
>P57074|SOX8_CHICK Transcription factor SOX-8 - Gallus gallus (Chicken)
>Q3SY56|SP6_HUMAN Transcription factor Sp6 - Homo sapiens (Human)
>Q4P9E5|SPB4_USTMA ATP-dependent rRNA helicase SPB4 - Ustilago maydis (Smut fungus)
>Q8JZX4|SPF45_MOUSE Splicing factor 45 - Mus musculus (Mouse)
>Q6Z8M8|SPL15_ORYSJ Squamosa promoter-binding-like protein 15 - Oryza sativa subsp. japonica (Rice)
>Q5B4R9|SPP2_EMENI Pre-mRNA-splicing factor spp2 - Emericella nidulans (Aspergillus nidulans)
>P11020|SSS2_SCYCA Spermatid-specific protein S2 - Scyliorhinus canicula (Spotted dogfish) (Spotted catshark)
>Q9V877|SUB_DROME Kinesin-like protein subito - Drosophila melanogaster (Fruit fly)
>O75683|SURF6_HUMAN Surfeit locus protein 6 - Homo sapiens (Human)
>Q9VTE2|SUUR_DROME Protein suppressor of underreplication - Drosophila melanogaster (Fruit fly)
>P25172|SUZ2_DROME Protein suppressor 2 of zeste - Drosophila melanogaster (Fruit fly)
>P40688|SWA_DROME Protein swallow - Drosophila melanogaster (Fruit fly)
>Q6C7G8|SWC5_YARLI SWR1-complex protein 5 - Yarrowia lipolytica (Candida lipolytica)
>Q96A56|T53I1_HUMAN Tumor protein p53-inducible nuclear protein 1 - Homo sapiens (Human)
>Q8N9U0|TAC2N_HUMAN Tandem C2 domains nuclear protein - Homo sapiens (Human)
>Q12030|TAF10_YEAST Transcription initiation factor TFIID subunit 10 - Saccharomyces cerevisiae (Baker's yeast)
>Q8C092|TAF5_MOUSE Transcription initiation factor TFIID subunit 5 - Mus musculus (Mouse)
>P12508|TAT_HV1J3 Protein Tat - Human immunodeficiency virus type 1 (isolate JH32 group M subtype B) (HIV-1)
>O60806|TBX19_HUMAN T-box transcription factor TBX19 - Homo sapiens (Human)
>Q22292|TBX8_CAEEL T-box transcription factor tbx-8 - Caenorhabditis elegans
>P54274|TERF1_HUMAN Telomeric repeat-binding factor 1 - Homo sapiens (Human)
>Q9P6R0|TF3B_SCHPO Transcription factor IIIB 60 kDa subunit - Schizosaccharomyces pombe (Fission yeast)
>P53215|THG1_YEAST tRNA(His) guanylyltransferase - Saccharomyces cerevisiae (Baker's yeast)
>P47938|THIO1_DROME Thioredoxin-1 - Drosophila melanogaster (Fruit fly)
>O13539|THP2_YEAST THO complex subunit THP2 - Saccharomyces cerevisiae (Baker's yeast)
>Q4W5G0|TIGD2_HUMAN Tigger transposable element-derived protein 2 - Homo sapiens (Human)
>Q3ZCQ8|TIM50_HUMAN Import inner membrane translocase subunit TIM50, mitochondrial precursor - Homo sapiens (Human)
>Q9BSI4|TINF2_HUMAN TERF1-interacting nuclear factor 2 - Homo sapiens (Human)
>Q9VH70|TOPI_DROME Testis-specific zinc finger protein topi - Drosophila melanogaster (Fruit fly)
>P53147|TOS8_YEAST Homeobox protein TOS8 - Saccharomyces cerevisiae (Baker's yeast)
>O94842|TOX4_HUMAN TOX high mobility group box family member 4 - Homo sapiens (Human)
>Q78EG7|TP4A1_RAT Protein tyrosine phosphatase type IVA protein 1 - Rattus norvegicus (Rat)
>Q8CH72|TRI32_MOUSE Tripartite motif-containing protein 32 - Mus musculus (Mouse)
>Q5BIM1|TRI45_BOVIN Tripartite motif-containing protein 45 - Bos taurus (Bovine)
>Q9UJA5|TRM6_HUMAN tRNA - Homo sapiens (Human)
>P25976|UBF1_MOUSE Nucleolar transcription factor 1 - Mus musculus (Mouse)
>Q8C0R0|UBP37_MOUSE Ubiquitin carboxyl-terminal hydrolase 37 - Mus musculus (Mouse)
>P35123|UBP4_MOUSE Ubiquitin carboxyl-terminal hydrolase 4 - Mus musculus (Mouse)
>P52906|UNC30_CAEEL Homeobox protein unc-30 - Caenorhabditis elegans
>Q02354|UTP6_YEAST U3 small nucleolar RNA-associated protein 6 - Saccharomyces cerevisiae (Baker's yeast)
>P03117|VE1_PAPVD Replication protein E1 - Deer papillomavirus (DPV) (Deer fibroma virus)
>P03118|VE2_HPV1A Regulatory protein E2 - Human papillomavirus type 1a
>Q26366|VG_DROME Protein vestigial - Drosophila melanogaster (Fruit fly)
>P24909|VIE2_MCMVS Immediate-early protein 2 - Murine cytomegalovirus (strain Smith)
>Q12045|VIK1_YEAST Spindle pole body-associated protein VIK1 - Saccharomyces cerevisiae (Baker's yeast)
>P78714|WC2_NEUCR White collar 2 protein - Neurospora crassa
>Q09676|YA03_SCHPO Uncharacterized protein C5H10.03 - Schizosaccharomyces pombe (Fission yeast)
>Q09802|YAAB_SCHPO Uncharacterized protein C22G7.11c - Schizosaccharomyces pombe (Fission yeast)
>Q09862|YAF9_SCHPO Uncharacterized protein C29E6.09 - Schizosaccharomyces pombe (Fission yeast)
>Q10102|YAQ1_SCHPO Uncharacterized protein C18G6.01c - Schizosaccharomyces pombe (Fission yeast)
>Q10216|YAY8_SCHPO Uncharacterized oxidoreductase C4H3.08 - Schizosaccharomyces pombe (Fission yeast)
>Q96VG1|YBAI_SCHPO Uncharacterized protein C119.18 - Schizosaccharomyces pombe (Fission yeast)
>O42927|YBD3_SCHPO Uncharacterized protein C16C6.03c - Schizosaccharomyces pombe (Fission yeast)
>O74457|YCGC_SCHPO Uncharacterized acetyltransferase C16C4.12 - Schizosaccharomyces pombe (Fission yeast)
>Q10239|YD16_SCHPO Uncharacterized protein C4G9.06c - Schizosaccharomyces pombe (Fission yeast)
>Q10314|YD62_SCHPO Uncharacterized protein C17G8.02 - Schizosaccharomyces pombe (Fission yeast)
>Q10437|YDE3_SCHPO Uncharacterized WD repeat-containing protein C12B10.03 - Schizosaccharomyces pombe (Fission yeast)
>Q10497|YDGB_SCHPO Uncharacterized protein C26F1.11 - Schizosaccharomyces pombe (Fission yeast)
>O13808|YE0B_SCHPO Uncharacterized protein C17H9.11 - Schizosaccharomyces pombe (Fission yeast)
>Q3E705|YG271_YEAST Uncharacterized protein YGR271C-A - Saccharomyces cerevisiae (Baker's yeast)
>O74809|YGNJ_SCHPO Uncharacterized protein C2D10.19c - Schizosaccharomyces pombe (Fission yeast)
>Q9C0V7|YHJ2_SCHPO Uncharacterized sulfatase PB10D8.02c - Schizosaccharomyces pombe (Fission yeast)
>O74939|YJB1_SCHPO Uncharacterized protein C553.01c - Schizosaccharomyces pombe (Fission yeast)
>Q9US14|YK64_SCHPO Uncharacterized inositol polyphosphate kinase C607.04 - Schizosaccharomyces pombe (Fission yeast)
>Q9UTG3|YKEE_SCHPO Uncharacterized protein C1805.14 - Schizosaccharomyces pombe (Fission yeast)
>Q12179|YP245_YEAST Uncharacterized protein YPL245W - Saccharomyces cerevisiae (Baker's yeast)
>P53107|YRB30_YEAST Ran-specific GTPase-activating protein 30 - Saccharomyces cerevisiae (Baker's yeast)
>Q5BEP0|YSH1_EMENI Endoribonuclease ysh1 - Emericella nidulans (Aspergillus nidulans)
>Q9Y2Y4|ZBT32_HUMAN Zinc finger and BTB domain-containing protein 32 - Homo sapiens (Human)
>Q9Y2K1|ZBTB1_HUMAN Zinc finger and BTB domain-containing protein 1 - Homo sapiens (Human)
>Q84W91|ZFNL1_ARATH Zinc finger CCCH domain-containing protein ZFN-like 1 - Arabidopsis thaliana (Mouse-ear cress)
>P18721|ZG44_XENLA Gastrula zinc finger protein XlCGF44.2 - Xenopus laevis (African clawed frog)
>Q9Y6X8|ZHX2_HUMAN Zinc fingers and homeoboxes protein 2 - Homo sapiens (Human)
>Q10424|ZIP1_SCHPO Transcription factor zip1 - Schizosaccharomyces pombe (Fission yeast)
>Q9H898|ZMAT4_HUMAN Zinc finger matrin-type protein 4 - Homo sapiens (Human)
>Q9JLM4|ZMYM3_MOUSE Zinc finger MYM-type protein 3 - Mus musculus (Mouse)
>P52746|ZN142_HUMAN Zinc finger protein 142 - Homo sapiens (Human)
>Q5JNZ3|ZN311_HUMAN Zinc finger protein 311 - Homo sapiens (Human)
>Q86VK4|ZN410_HUMAN Zinc finger protein 410 - Homo sapiens (Human)
>Q6ZSB9|ZN509_HUMAN Zinc finger protein 509 - Homo sapiens (Human)
>Q8BXJ8|ZN533_MOUSE Zinc finger protein 533 - Mus musculus (Mouse)
>Q8N587|ZN561_HUMAN Zinc finger protein 561 - Homo sapiens (Human)
>Q9BSK1|ZN577_HUMAN Zinc finger protein 577 - Homo sapiens (Human)
>Q9UEG4|ZN629_HUMAN Zinc finger protein 629 - Homo sapiens (Human)
>Q8N1G0|ZN687_HUMAN Zinc finger protein 687 - Homo sapiens (Human)
>P17028|ZNF24_HUMAN Zinc finger protein 24 - Homo sapiens (Human)
>O97758|ZO1_CANFA Tight junction protein ZO-1 - Canis familiaris (Dog)
>Q01593|ABI3_ARATH Abscisic acid-insensitive protein 3 - Arabidopsis thaliana (Mouse-ear cress)
>Q4IMJ1|ADA_GIBZE Adenosine deaminase - Gibberella zeae (Fusarium graminearum)
>P29386|AGL6_ARATH Agamous-like MADS-box protein AGL6 - Arabidopsis thaliana (Mouse-ear cress)
>Q8BLD6|ANR55_MOUSE Ankyrin repeat domain-containing protein 55 - Mus musculus (Mouse)
>P56095|AP1_KLULA AP-1-like transcription factor - Kluyveromyces lactis (Yeast) (Candida sphaerica)
>Q9Y7L6|AP2S_SCHPO AP-2 complex subunit sigma - Schizosaccharomyces pombe (Fission yeast)
>O23661|ARFC_ARATH Auxin response factor 3 - Arabidopsis thaliana (Mouse-ear cress)
>Q9SKN5|ARFJ_ARATH Auxin response factor 10 - Arabidopsis thaliana (Mouse-ear cress)
>Q4LE39|ARI4B_HUMAN AT-rich interactive domain-containing protein 4B - Homo sapiens (Human)
>Q9UT09|AROG_SCHPO Phospho-2-dehydro-3-deoxyheptonate aldolase, tyrosine-inhibited - Schizosaccharomyces pombe (Fission yeast)
>O74515|ASF1_SCHPO Histone chaperone cia1 - Schizosaccharomyces pombe (Fission yeast)
>Q9ZU70|ATB21_ARATH Homeobox-leucine zipper protein ATHB-21 - Arabidopsis thaliana (Mouse-ear cress)
>P52890|ATF1_SCHPO Transcription factor atf1 - Schizosaccharomyces pombe (Fission yeast)
>P46668|ATHB6_ARATH Homeobox-leucine zipper protein ATHB-6 - Arabidopsis thaliana (Mouse-ear cress)
>Q8BH66|ATLA1_MOUSE Atlastin-1 - Mus musculus (Mouse)
>Q9US05|BFR2_SCHPO Protein bfr2 - Schizosaccharomyces pombe (Fission yeast)
>Q6BWW6|BRE1_DEBHA E3 ubiquitin-protein ligase BRE1 - Debaryomyces hansenii (Yeast) (Torulaspora hansenii)
>Q6CK68|BUR2_KLULA Protein BUR2 - Kluyveromyces lactis (Yeast) (Candida sphaerica)
>O88751|CABP1_RAT Calcium-binding protein 1 - Rattus norvegicus (Rat)
>P35203|CBF3C_YEAST Centromere DNA-binding protein complex CBF3 subunit C - Saccharomyces cerevisiae (Baker's yeast)
>Q69S43|CCD61_ORYSJ Cyclin-D6-1 - Oryza sativa subsp. japonica (Rice)
>P51959|CCNG1_HUMAN Cyclin-G1 - Homo sapiens (Human)
>P26842|CD27_HUMAN CD27 antigen precursor - Homo sapiens (Human)
>Q9NYV4|CD2L7_HUMAN Cell division cycle 2-related protein kinase 7 - Homo sapiens (Human)
>P42773|CDN2C_HUMAN Cyclin-dependent kinase 4 inhibitor C - Homo sapiens (Human)
>P87050|CDR2_SCHPO Mitosis inducer protein kinase cdr2 - Schizosaccharomyces pombe (Fission yeast)
>Q9BXF3|CECR2_HUMAN Cat eye syndrome critical region protein 2 - Homo sapiens (Human)
>Q9HCK8|CHD8_HUMAN Chromodomain-helicase-DNA-binding protein 8 - Homo sapiens (Human)
>O74518|CID12_SCHPO Poly(A) RNA polymerase cid12 - Schizosaccharomyces pombe (Fission yeast)
>Q96M53|CJ027_HUMAN Uncharacterized protein C10orf27 - Homo sapiens (Human)
>Q94F88|CMT3_ARATH DNA - Arabidopsis thaliana (Mouse-ear cress)
>Q2TAW0|CNDG2_XENLA Condensin-II complex subunit G2 - Xenopus laevis (African clawed frog)
>Q8IXM2|CQ049_HUMAN Uncharacterized potential DNA-binding protein C17orf49 - Homo sapiens (Human)
>Q6FIP7|CSN11_CANGA COP9 signalosome complex subunit 11 - Candida glabrata (Yeast) (Torulopsis glabrata)
>Q9V345|CSN4_DROME COP9 signalosome complex subunit 4 - Drosophila melanogaster (Fruit fly)
>Q7KTH8|CSN8_DROME COP9 signalosome complex subunit 8 - Drosophila melanogaster (Fruit fly)
>O43040|CTF1_SCHPO Cleavage and termination factor 1 - Schizosaccharomyces pombe (Fission yeast)
>Q6FP02|CWC25_CANGA Pre-mRNA-splicing factor CWC25 - Candida glabrata (Yeast) (Torulopsis glabrata)
>Q4IPB3|CWC27_GIBZE Peptidyl-prolyl isomerase CWC27 - Gibberella zeae (Fusarium graminearum)
>Q75E95|DAD1_ASHGO DASH complex subunit DAD1 - Ashbya gossypii (Yeast) (Eremothecium gossypii)
>Q6FTI5|DAD2_CANGA DASH complex subunit DAD2 - Candida glabrata (Yeast) (Torulopsis glabrata)
>Q9HDZ6|DAM1_SCHPO DASH complex subunit dam1 - Schizosaccharomyces pombe (Fission yeast)
>Q12389|DBP10_YEAST ATP-dependent RNA helicase DBP10 - Saccharomyces cerevisiae (Baker's yeast)
>Q4P5U4|DBP4_USTMA ATP-dependent RNA helicase DBP4 - Ustilago maydis (Smut fungus)
>Q5KPU1|DBP8_CRYNE ATP-dependent RNA helicase DBP8 - Cryptococcus neoformans (Filobasidiella neoformans)
>Q5K7L2|DBP9_CRYNE ATP-dependent RNA helicase DBP9 - Cryptococcus neoformans (Filobasidiella neoformans)
>Q9W0S9|DIP2_DROME Disco-interacting protein 2 - Drosophila melanogaster (Fruit fly)
>P23792|DISC_DROME Protein disconnected - Drosophila melanogaster (Fruit fly)
>P54353|DOD_DROME Protein dodo - Drosophila melanogaster (Fruit fly)
>Q93ZL5|DOF52_ARATH Dof zinc finger protein DOF5.2 - Arabidopsis thaliana (Mouse-ear cress)
>Q6BTC8|DOT1_DEBHA Histone-lysine N-methyltransferase, H3 lysine-79 specific - Debaryomyces hansenii (Yeast) (Torulaspora hansenii)
>Q6CHS6|DPB4_YARLI DNA polymerase epsilon subunit D - Yarrowia lipolytica (Candida lipolytica)
>P90829|DPOD_CAEEL DNA polymerase delta catalytic subunit - Caenorhabditis elegans
>P27727|DPOLA_TRYBB DNA polymerase alpha catalytic subunit - Trypanosoma brucei brucei
>P27172|DPOL_MCMVS DNA polymerase - Murine cytomegalovirus (strain Smith)
>O80917|DRE2E_ARATH Dehydration-responsive element-binding protein 2E - Arabidopsis thaliana (Mouse-ear cress)
>O74731|DUS2_SCHPO tRNA-dihydrouridine synthase 2 - Schizosaccharomyces pombe (Fission yeast)
>Q58FA4|E2F8_MOUSE Transcription factor E2F8 - Mus musculus (Mouse)
>Q94261|EIF3M_CAEEL COP9/Signalosome and eIF3 complex-shared subunit 1 - Caenorhabditis elegans
>Q9VCP0|ELOA1_DROME Transcription elongation factor B polypeptide 3 - Drosophila melanogaster (Fruit fly)
>Q04868|ELP6_YEAST Elongator complex protein 5 - Saccharomyces cerevisiae (Baker's yeast)
>O95278|EPM2A_HUMAN Laforin - Homo sapiens (Human)
>O80340|ERF78_ARATH Ethylene-responsive transcription factor 4 - Arabidopsis thaliana (Mouse-ear cress)
>Q06340|ESC2_YEAST Protein ESC2 - Saccharomyces cerevisiae (Baker's yeast)
>Q9FYK5|ESR2_ARATH Ethylene-responsive transcription factor ENHANCER OF SHOOT REGENERATION 2 - Arabidopsis thaliana (Mouse-ear cress)
>Q9Y603|ETV7_HUMAN Transcription factor ETV7 - Homo sapiens (Human)
>Q06265|EXOS9_HUMAN Exosome complex exonuclease RRP45 - Homo sapiens (Human)
>P09202|F16P_SCHPO Fructose-1,6-bisphosphatase - Schizosaccharomyces pombe (Fission yeast)
>Q9LDE3|FBK9_ARATH F-box/Kelch-repeat protein At1g23390 - Arabidopsis thaliana (Mouse-ear cress)
>Q13642|FHL1_HUMAN Four and a half LIM domains protein 1 - Homo sapiens (Human)
>Q5XJD3|FIP1_DANRE Pre-mRNA 3'-end-processing factor FIP1 - Danio rerio (Zebrafish) (Brachydanio rerio)
>Q6FK71|FKBP4_CANGA FK506-binding protein 4 - Candida glabrata (Yeast) (Torulopsis glabrata)
>Q05858|FMN_CHICK Formin - Gallus gallus (Chicken)
>Q64732|FOXB1_MOUSE Forkhead box protein B1 - Mus musculus (Mouse)
>P41891|GAR2_SCHPO Protein gar2 - Schizosaccharomyces pombe (Fission yeast)
>Q8W4H1|GAT28_ARATH GATA transcription factor 28 - Arabidopsis thaliana (Mouse-ear cress)
>P36417|GBF_DICDI G-box-binding factor - Dictyostelium discoideum (Slime mold)
>O94309|GBG_SCHPO Guanine nucleotide-binding protein subunit gamma - Schizosaccharomyces pombe (Fission yeast)
>Q14397|GCKR_HUMAN Glucokinase regulatory protein - Homo sapiens (Human)
>O14893|GEMI2_HUMAN Survival of motor neuron protein-interacting protein 1 - Homo sapiens (Human)
>Q9P7F8|GET3_SCHPO ATPase get3 - Schizosaccharomyces pombe (Fission yeast)
>Q9NZM5|GSCR2_HUMAN Glioma tumor suppressor candidate region gene 2 protein - Homo sapiens (Human)
>Q05831|H1L_MYTTR Sperm-specific protein PHI-2B - Mytilus trossulus (Blue mussel)
>P14003|HAIR_DROME Protein hairy - Drosophila melanogaster (Fruit fly)
>Q06629|HDA2_YEAST HDA1 complex subunit 2 - Saccharomyces cerevisiae (Baker's yeast)
>Q5TGS1|HES3_HUMAN Transcription factor HES-3 - Homo sapiens (Human)
>P51979|HFM1_YEAST ATP-dependent DNA helicase MER3 - Saccharomyces cerevisiae (Baker's yeast)
>P40374|HIS7_SCHPO Imidazoleglycerol-phosphate dehydratase - Schizosaccharomyces pombe (Fission yeast)
>P26797|HM19_CAEEL Homeobox protein ceh-19 - Caenorhabditis elegans
>P19622|HME2_HUMAN Homeobox protein engrailed-2 - Homo sapiens (Human)
>P42587|HNK2_XENLA Homeobox protein XENK-2 - Xenopus laevis (African clawed frog)
>P28468|HOX1_HALRO Homeobox protein AHox1 - Halocynthia roretzi (Sea squirt)
>O74465|HRR1_SCHPO Helicase required for RNAi-mediated heterochromatin assembly 1 - Schizosaccharomyces pombe (Fission yeast)
>P31271|HXA13_HUMAN Homeobox protein Hox-A13 - Homo sapiens (Human)
>Q9GZZ0|HXD1_HUMAN Homeobox protein Hox-D1 - Homo sapiens (Human)
>Q1KKR7|HXD9B_FUGRU Homeobox protein Hox-D9b - Fugu rubripes (Japanese pufferfish) (Takifugu rubripes)
>Q38831|IAA13_ARATH Auxin-responsive protein IAA13 - Arabidopsis thaliana (Mouse-ear cress)
>Q9ZSY8|IAA27_ARATH Auxin-responsive protein IAA27 - Arabidopsis thaliana (Mouse-ear cress)
>Q08561|IES4_YEAST Ino eighty subunit 4 - Saccharomyces cerevisiae (Baker's yeast)
>P39520|IFH1_YEAST Protein IFH1 - Saccharomyces cerevisiae (Baker's yeast)
>Q02556|IRF8_HUMAN Interferon regulatory factor 8 - Homo sapiens (Human)
>Q6P4Y6|IRS1_XENTR Insulin receptor substrate 1 - Xenopus tropicalis (Western clawed frog) (Silurana tropicalis)
>P21374|ISY1_YEAST Pre-mRNA-splicing factor ISY1 - Saccharomyces cerevisiae (Baker's yeast)
>O42964|IWS1_SCHPO Transcription factor iws1 - Schizosaccharomyces pombe (Fission yeast)
>Q640I9|JHD1B_XENLA JmjC domain-containing histone demethylation protein 1B - Xenopus laevis (African clawed frog)
>Q8N163|K1967_HUMAN Protein KIAA1967 - Homo sapiens (Human)
>P17119|KAR3_YEAST Kinesin-like protein KAR3 - Saccharomyces cerevisiae (Baker's yeast)
>P57682|KLF3_HUMAN Krueppel-like factor 3 - Homo sapiens (Human)
>Q0WNX9|KRP6_ARATH Cyclin-dependent kinase inhibitor 6 - Arabidopsis thaliana (Mouse-ear cress)
>Q94901|LARK_DROME RNA-binding protein lark - Drosophila melanogaster (Fruit fly)
>Q9HDV4|LID2_SCHPO Lid2 complex component lid2 - Schizosaccharomyces pombe (Fission yeast)
>Q5BKY1|LRC10_HUMAN Leucine-rich repeat-containing protein 10 - Homo sapiens (Human)
>Q07508|LUC7_YEAST Protein LUC7 - Saccharomyces cerevisiae (Baker's yeast)
>O59851|MAT1_FUSOX Mating-type protein MAT-1 - Fusarium oxysporum
>Q7SB53|MCE1_NEUCR mRNA-capping enzyme subunit alpha - Neurospora crassa
>Q9XVS1|MCES_CAEEL mRNA cap guanine-N7 methyltransferase - Caenorhabditis elegans
>P30666|MCM3_SCHPO DNA replication licensing factor mcm3 - Schizosaccharomyces pombe (Fission yeast)
>P49731|MCM6_SCHPO DNA replication licensing factor mcm6 - Schizosaccharomyces pombe (Fission yeast)
>Q10336|MCP6_SCHPO Meiotic coiled-coil protein 6 - Schizosaccharomyces pombe (Fission yeast)
>P09088|MEC3_CAEEL Mechanosensory protein 3 - Caenorhabditis elegans
>P45966|MED10_CAEEL Mediator of RNA polymerase II transcription subunit 10 - Caenorhabditis elegans
>Q0U499|MED21_PHANO Mediator of RNA polymerase II transcription subunit 21 - Phaeosphaeria nodorum (Septoria nodorum)
>Q9W1X7|MED23_DROME Mediator of RNA polymerase II transcription subunit 23 - Drosophila melanogaster (Fruit fly)
>Q8IH24|MED31_DROME Mediator of RNA polymerase II transcription subunit 31 - Drosophila melanogaster (Fruit fly)
>P34069|MFM2_SCHPO M-factor precursor 2 - Schizosaccharomyces pombe (Fission yeast)
>O94235|MPH1_SCHPO Serine/threonine-protein kinase mph1 - Schizosaccharomyces pombe (Fission yeast)
>O60057|MU147_SCHPO Meiotically up-regulated gene 147 protein - Schizosaccharomyces pombe (Fission yeast)
>Q9USG8|MU190_SCHPO Meiotically up-regulated gene 190 protein - Schizosaccharomyces pombe (Fission yeast)
>Q9P5M9|MUG14_SCHPO Meiotically up-regulated gene 14 protein - Schizosaccharomyces pombe (Fission yeast)
>O60682|MUSC_HUMAN Musculin - Homo sapiens (Human)
>P20592|MX2_HUMAN Interferon-induced GTP-binding protein Mx2 - Homo sapiens (Human)
>Q9S7L2|MYB98_ARATH Transcription factor MYB98 - Arabidopsis thaliana (Mouse-ear cress)
>P04198|MYCN_HUMAN N-myc proto-oncogene protein - Homo sapiens (Human)
>Q9W4S7|MYC_DROME Myc protein - Drosophila melanogaster (Fruit fly)
>Q8CFC2|MYT1_MOUSE Myelin transcription factor 1 - Mus musculus (Mouse)
>Q9FMR3|NAC90_ARATH NAC domain-containing protein 90 - Arabidopsis thaliana (Mouse-ear cress)
>O14360|NAF1_SCHPO H/ACA ribonucleoprotein complex non-core subunit NAF1 - Schizosaccharomyces pombe (Fission yeast)
>O60934|NBN_HUMAN Nibrin - Homo sapiens (Human)
>Q13772|NCOA4_HUMAN Nuclear receptor coactivator 4 - Homo sapiens (Human)
>P79766|NDF4_CHICK Neurogenic differentiation factor 4 - Gallus gallus (Chicken)
>O13612|NEP2_SCHPO NEDD8-specific protease 2 - Schizosaccharomyces pombe (Fission yeast)
>Q945M9|NFYA9_ARATH Nuclear transcription factor Y subunit A-9 - Arabidopsis thaliana (Mouse-ear cress)
>O17930|NH268_CAEEL Nuclear hormone receptor family member nhr-268 - Caenorhabditis elegans
>Q21878|NHR1_CAEEL Nuclear hormone receptor family member nhr-1 - Caenorhabditis elegans
>O44960|NHR64_CAEEL Nuclear hormone receptor family member nhr-64 - Caenorhabditis elegans
>P39744|NOC2_YEAST Nucleolar complex protein 2 - Saccharomyces cerevisiae (Baker's yeast)
>Q24423|NOC_DROME Zinc finger protein Noc - Drosophila melanogaster (Fruit fly)
>Q6INI5|NOL11_XENLA Nucleolar protein 11 - Xenopus laevis (African clawed frog)
>Q9JHR9|NRIP2_MOUSE Nuclear receptor-interacting protein 2 - Mus musculus (Mouse)
>Q9JL35|NSBP1_MOUSE Nucleosome-binding protein 1 - Mus musculus (Mouse)
>P34343|NU133_CAEEL Nuclear pore complex protein 15 - Caenorhabditis elegans
>P33895|NUF2_YEAST Kinetochore protein NUF2 - Saccharomyces cerevisiae (Baker's yeast)
>P20676|NUP1_YEAST Nucleoporin NUP1 - Saccharomyces cerevisiae (Baker's yeast)
>Q5RB98|NUPL2_PONPY Nucleoporin-like 2 - Pongo pygmaeus (Orangutan)
>Q9NJB5|ONEC_DROME Homeobox protein onecut - Drosophila melanogaster (Fruit fly)
>Q21037|ORC2_CAEEL Origin recognition complex subunit 2 - Caenorhabditis elegans
>P38826|ORC6_YEAST Origin recognition complex subunit 6 - Saccharomyces cerevisiae (Baker's yeast)
>Q753Y2|PACC_ASHGO pH-response transcription factor pacC/RIM101 - Ashbya gossypii (Yeast) (Eremothecium gossypii)
>Q8BZ20|PAR12_MOUSE Poly [ADP-ribose] polymerase 12 - Mus musculus (Mouse)
>Q8IXQ6|PARP9_HUMAN Poly [ADP-ribose] polymerase 9 - Homo sapiens (Human)
>Q9HBE1|PATZ1_HUMAN POZ-, AT hook-, and zinc finger-containing protein 1 - Homo sapiens (Human)
>Q96JY6|PDLI2_HUMAN PDZ and LIM domain protein 2 - Homo sapiens (Human)
>O60052|PFTA_SCHPO Protein farnesyltransferase/geranylgeranyltransferase type-1 subunit alpha - Schizosaccharomyces pombe (Fission yeast)
>P26668|PHOSP_BDV Phosphoprotein - Borna disease virus (BDV)
>Q20845|PLK3_CAEEL Serine/threonine-protein kinase plk-3 - Caenorhabditis elegans
>Q5ZMB7|PNRC2_CHICK Proline-rich nuclear receptor coactivator 2 - Gallus gallus (Chicken)
>Q01851|PO4F1_HUMAN POU domain, class 4, transcription factor 1 - Homo sapiens (Human)
>P41812|POP1_YEAST Ribonucleases P/MRP protein subunit POP1 - Saccharomyces cerevisiae (Baker's yeast)
>P57071|PRD15_HUMAN PR domain zinc finger protein 15 - Homo sapiens (Human)
>Q86YN6|PRGC2_HUMAN Peroxisome proliferator-activated receptor gamma coactivator 1-beta - Homo sapiens (Human)
>P19782|PRM2_BOVIN Protamine-2 - Bos taurus (Bovine)
>Q9P774|PRP16_SCHPO Pre-mRNA-splicing factor ATP-dependent RNA helicase prp16 - Schizosaccharomyces pombe (Fission yeast)
>Q759B6|PRP45_ASHGO Pre-mRNA-processing protein 45 - Ashbya gossypii (Yeast) (Eremothecium gossypii)
>P62196|PRS8_MOUSE 26S protease regulatory subunit 8 - Mus musculus (Mouse)
>P08433|PRTZ1_SCYCA Protamine-Z1 - Scyliorhinus canicula (Spotted dogfish) (Spotted catshark)
>Q9LT08|PSDE_ARATH 26S proteasome non-ATPase regulatory subunit 14 - Arabidopsis thaliana (Mouse-ear cress)
>Q9UTC3|PSF3_SCHPO DNA replication complex GINS protein psf3 - Schizosaccharomyces pombe (Fission yeast)
>P32588|PUB1_YEAST Nuclear and cytoplasmic polyadenylated RNA-binding protein PUB1 - Saccharomyces cerevisiae (Baker's yeast)
>Q9V9W8|PYGO_DROME Protein pygopus - Drosophila melanogaster (Fruit fly)
>P20051|PYRC_YEAST Dihydroorotase - Saccharomyces cerevisiae (Baker's yeast)
>Q80TM6|R3HD2_MOUSE R3H domain-containing protein 2 - Mus musculus (Mouse)
>Q9SW63|RA210_ARATH Ethylene-responsive transcription factor RELATED TO APETALA2 10 - Arabidopsis thaliana (Mouse-ear cress)
>Q91187|RAG1_ONCMY V(D)J recombination-activating protein 1 - Oncorhynchus mykiss (Rainbow trout) (Salmo gairdneri)
>Q08999|RBL2_HUMAN Retinoblastoma-like protein 2 - Homo sapiens (Human)
>Q09150|REC14_SCHPO Meiotic recombination protein rec14 - Schizosaccharomyces pombe (Fission yeast)
>Q4WHF8|REXO4_ASPFU RNA exonuclease 4 - Aspergillus fumigatus (Sartorya fumigata)
>Q09777|RGS1_SCHPO Regulator of G-protein signaling 1 - Schizosaccharomyces pombe (Fission yeast)
>Q9BQY4|RHXF2_HUMAN Rhox homeobox family member 2 - Homo sapiens (Human)
>Q96L21|RL10L_HUMAN 60S ribosomal protein L10-like - Homo sapiens (Human)
>Q9UU78|RLA5_SCHPO 60S acidic ribosomal protein P1-alpha 5 - Schizosaccharomyces pombe (Fission yeast)
>P49406|RM19_HUMAN 39S ribosomal protein L19, mitochondrial precursor - Homo sapiens (Human)
>Q10170|RMT2_SCHPO Arginine N-methyltransferase 2 - Schizosaccharomyces pombe (Fission yeast)
>P25298|RNA14_YEAST mRNA 3'-end-processing protein RNA14 - Saccharomyces cerevisiae (Baker's yeast)
>Q66J69|RNG2A_XENLA E3 ubiquitin-protein ligase RING2-A - Xenopus laevis (African clawed frog)
>Q5TBB1|RNH2B_HUMAN Ribonuclease H2 subunit B - Homo sapiens (Human)
>Q5KDK3|ROK1_CRYNE ATP-dependent RNA helicase ROK1 - Cryptococcus neoformans (Filobasidiella neoformans)
>Q9GZS1|RPA49_HUMAN DNA-directed RNA polymerase I subunit RPA49 - Homo sapiens (Human)
>Q10578|RPB2_CAEEL DNA-directed RNA polymerase II subunit RPB2 - Caenorhabditis elegans
>P34087|RPB7_YEAST DNA-directed RNA polymerase II subunit RPB7 - Saccharomyces cerevisiae (Baker's yeast)
>P25202|RPC1_GIALA DNA-directed RNA polymerase III subunit RPC1 - Giardia lamblia (Giardia intestinalis)
>Q12189|RPIA_YEAST Ribose-5-phosphate isomerase - Saccharomyces cerevisiae (Baker's yeast)
>Q5HVY8|RPOC_CAMJR DNA-directed RNA polymerase subunit beta' - Campylobacter jejuni (strain RM1221)
>Q4A5S8|RPOC_MYCS5 DNA-directed RNA polymerase subunit beta' - Mycoplasma synoviae (strain 53)
>Q12754|RRP12_YEAST Ribosomal RNA-processing protein 12 - Saccharomyces cerevisiae (Baker's yeast)
>Q80T69|RSBN1_MOUSE Round spermatid basic protein 1 - Mus musculus (Mouse)
>Q06639|RSC3_YEAST Chromatin structure-remodeling complex protein RSC3 - Saccharomyces cerevisiae (Baker's yeast)
>Q05543|RT103_YEAST Regulator of Ty1 transposition protein 103 - Saccharomyces cerevisiae (Baker's yeast)
>Q9D7H3|RTC1_MOUSE RNA 3'-terminal phosphate cyclase - Mus musculus (Mouse)
>Q8WXA3|RUFY2_HUMAN RUN and FYVE domain-containing protein 2 - Homo sapiens (Human)
>Q24491|RX21_DROME RNA-binding protein Rsf1 - Drosophila melanogaster (Fruit fly)
>Q98953|S10A6_CHICK Protein S100-A6 - Gallus gallus (Chicken)
>P46946|SAE2_YEAST Protein SAE2 - Saccharomyces cerevisiae (Baker's yeast)
>Q6NQJ8|SDG40_ARATH Protein SET DOMAIN GROUP 40 - Arabidopsis thaliana (Mouse-ear cress)
>Q5KB95|SEC13_CRYNE Protein transport protein SEC13 - Cryptococcus neoformans (Filobasidiella neoformans)
>Q10099|SEH1_SCHPO Nucleoporin seh1 - Schizosaccharomyces pombe (Fission yeast)
>Q9H4L4|SENP3_HUMAN Sentrin-specific protease 3 - Homo sapiens (Human)
>O14026|SET2_SCHPO Histone-lysine N-methyltransferase, H3 lysine-36 specific - Schizosaccharomyces pombe (Fission yeast)
>Q6INA9|SETB1_XENLA Histone-lysine N-methyltransferase SETDB1 - Xenopus laevis (African clawed frog)
>O60174|SFC6_SCHPO Transcription factor tau subunit sfc6 - Schizosaccharomyces pombe (Fission yeast)
>Q8N6T7|SIRT6_HUMAN Mono-ADP-ribosyltransferase sirtuin-6 - Homo sapiens (Human)
>Q12216|SIZ2_YEAST E3 SUMO-protein ligase SIZ2 - Saccharomyces cerevisiae (Baker's yeast)
>Q6DII7|SKAP1_XENTR Src kinase-associated phosphoprotein 1 - Xenopus tropicalis (Western clawed frog) (Silurana tropicalis)
>Q02793|SKI8_YEAST Antiviral protein SKI8 - Saccharomyces cerevisiae (Baker's yeast)
>P32031|SLP2_DROME Fork head domain transcription factor slp2 - Drosophila melanogaster (Fruit fly)
>P41003|SMC2_SCHPO Structural maintenance of chromosomes protein 2 - Schizosaccharomyces pombe (Fission yeast)
>Q5R5X9|SMYD4_PONPY SET and MYND domain-containing protein 4 - Pongo pygmaeus (Orangutan)
>Q9H0E3|SP130_HUMAN Histone deacetylase complex subunit SAP130 - Homo sapiens (Human)
>Q94JW8|SPL6_ARATH Squamosa promoter-binding-like protein 6 - Arabidopsis thaliana (Mouse-ear cress)
>P08458|SPS1_YEAST Sporulation-specific protein 1 - Saccharomyces cerevisiae (Baker's yeast)
>P50875|SPT20_YEAST Transcription factor SPT20 - Saccharomyces cerevisiae (Baker's yeast)
>Q752J8|SPT4_ASHGO Transcription elongation factor SPT4 - Ashbya gossypii (Yeast) (Eremothecium gossypii)
>Q9FUA4|SPT_ARATH Transcription factor SPATULA - Arabidopsis thaliana (Mouse-ear cress)
>O22265|SR43C_ARATH Signal recognition particle 43 kDa protein, chloroplast precursor - Arabidopsis thaliana (Mouse-ear cress)
>O94459|SSL3_SCHPO Sister chromatid cohesion protein ssl3 - Schizosaccharomyces pombe (Fission yeast)
>P42228|STAT4_MOUSE Signal transducer and activator of transcription 4 - Mus musculus (Mouse)
>P38699|STB5_YEAST Protein STB5 - Saccharomyces cerevisiae (Baker's yeast)
>Q08400|STE12_KLULA Protein STE12 - Kluyveromyces lactis (Yeast) (Candida sphaerica)
>P46675|STU2_YEAST Protein STU2 - Saccharomyces cerevisiae (Baker's yeast)
>Q12286|SUT2_YEAST Sterol uptake protein 2 - Saccharomyces cerevisiae (Baker's yeast)
>Q754T8|SWC5_ASHGO SWR1-complex protein 5 - Ashbya gossypii (Yeast) (Eremothecium gossypii)
>Q6BKC2|SWR1_DEBHA Helicase SWR1 - Debaryomyces hansenii (Yeast) (Torulaspora hansenii)
>Q04175|SXM1_YEAST Importin beta SMX1 - Saccharomyces cerevisiae (Baker's yeast)
>Q7KSD8|TAD2A_DROME Transcriptional adapter 2A - Drosophila melanogaster (Fruit fly)
>O94436|TAF14_SCHPO Transcription initiation factor TFIID subunit 14 - Schizosaccharomyces pombe (Fission yeast)
>Q5HZG4|TAF3_MOUSE Transcription initiation factor TFIID subunit 3 - Mus musculus (Mouse)
>Q02457|TBF1_YEAST Protein TBF1 - Saccharomyces cerevisiae (Baker's yeast)
>Q94818|TE80_TETTH Telomerase component p80 - Tetrahymena thermophila
>P18412|TEC1_YEAST Ty transcription activator TEC1 - Saccharomyces cerevisiae (Baker's yeast)
>O77448|TERT_TETTH Telomerase reverse transcriptase - Tetrahymena thermophila
>Q92664|TF3A_HUMAN Transcription factor IIIA - Homo sapiens (Human)
>O95271|TNKS1_HUMAN Tankyrase-1 - Homo sapiens (Human)
>Q9LVG2|TOE2_ARATH AP2-like ethylene-responsive transcription factor TARGET OF EAT 2 - Arabidopsis thaliana (Mouse-ear cress)
>Q17308|TRA1_CAEBR Sex-determining transformer protein 1 - Caenorhabditis briggsae
>O14307|TRM61_SCHPO tRNA - Schizosaccharomyces pombe (Fission yeast)
>P42282|TTKA_DROME Protein tramtrack, alpha isoform - Drosophila melanogaster (Fruit fly)
>P49413|UAY_EMENI Positive regulator of purine utilization - Emericella nidulans (Aspergillus nidulans)
>Q11119|UBP14_SCHPO Ubiquitin carboxyl-terminal hydrolase 14 - Schizosaccharomyces pombe (Fission yeast)
>P38290|UBS1_YEAST Ubiquitin-conjugating enzyme suppressor 1 - Saccharomyces cerevisiae (Baker's yeast)
>Q8T940|UBX_JUNCO Homeotic protein ultrabithorax - Junonia coenia (Peacock butterfly) (Precis coenia)
>O13753|VA0D_SCHPO Vacuolar proton pump subunit d - Schizosaccharomyces pombe (Fission yeast)
>Q07847|VE1_HPV63 Replication protein E1 - Human papillomavirus type 63
>P36780|VE2_HPV09 Regulatory protein E2 - Human papillomavirus type 9
>P22159|VE6_RHPV1 Protein E6 - Rhesus papillomavirus type 1 (Rhpv 1)
>Q99NC0|VGLL1_MOUSE Transcription cofactor vestigial-like protein 1 - Mus musculus (Mouse)
>P03093|VP2_SV40 Capsid protein VP2 - Simian virus 40 (SV40)
>P0C1S8|WEE1B_HUMAN Wee1-like protein kinase 1B - Homo sapiens (Human)
>Q6C961|XRN2_YARLI 5'-3' exoribonuclease 2 - Yarrowia lipolytica (Candida lipolytica)
>Q09698|YA27_SCHPO Uncharacterized protein C2F7.07c - Schizosaccharomyces pombe (Fission yeast)
>Q09806|YAB4_SCHPO Uncharacterized protein C2G11.04 - Schizosaccharomyces pombe (Fission yeast)
>Q09816|YAC2_SCHPO Uncharacterized protein C16C9.02c - Schizosaccharomyces pombe (Fission yeast)
>Q09874|YAGB_SCHPO Uncharacterized protein C12G12.11c - Schizosaccharomyces pombe (Fission yeast)
>Q09918|YAK6_SCHPO Uncharacterized protein C1F7.06 - Schizosaccharomyces pombe (Fission yeast)
>Q10068|YAN2_SCHPO Uncharacterized protein C3H1.02c - Schizosaccharomyces pombe (Fission yeast)
>Q10181|YAW6_SCHPO Uncharacterized protein C3F10.06c - Schizosaccharomyces pombe (Fission yeast)
>Q12510|YD156_YEAST WD repeat-containing protein YDL156W - Saccharomyces cerevisiae (Baker's yeast)
>Q10486|YDFF_SCHPO Uncharacterized protein C17C9.15c - Schizosaccharomyces pombe (Fission yeast)
>O14174|YE5A_SCHPO Uncharacterized protein C4D7.10c - Schizosaccharomyces pombe (Fission yeast)
>O14043|YEYA_SCHPO Uncharacterized protein C2C4.10c - Schizosaccharomyces pombe (Fission yeast)
>O13760|YF2A_SCHPO Uncharacterized membrane protein C17A2.10c precursor - Schizosaccharomyces pombe (Fission yeast)
>P53328|YG5P_YEAST Uncharacterized protein YGR272C - Saccharomyces cerevisiae (Baker's yeast)
>O13641|YGWG_SCHPO Uncharacterized protein C8D2.16c - Schizosaccharomyces pombe (Fission yeast)
>O74324|YH04_SCHPO Uncharacterized protein C1685.04 - Schizosaccharomyces pombe (Fission yeast)
>O60131|YH7H_SCHPO Uncharacterized transcriptional regulatory protein C16G5.17 - Schizosaccharomyces pombe (Fission yeast)
>P40497|YIJ2_YEAST Uncharacterized protein YIL092W - Saccharomyces cerevisiae (Baker's yeast)
>P47112|YJ16_YEAST Uncharacterized protein YJR046W - Saccharomyces cerevisiae (Baker's yeast)
>O74914|YJ73_SCHPO Uncharacterized protein C757.03c - Schizosaccharomyces pombe (Fission yeast)
>Q9USH6|YJQ4_SCHPO Uncharacterized acetyltransferase C825.04c - Schizosaccharomyces pombe (Fission yeast)
>Q9HDX2|YKN3_SCHPO Uncharacterized lactate 2-monooxygenase PB1A11.03 - Schizosaccharomyces pombe (Fission yeast)
>P34318|YKT7_CAEEL Uncharacterized protein C07A9.7 - Caenorhabditis elegans
>Q9UTA1|YL8J_SCHPO Zinc finger protein C25B8.19c - Schizosaccharomyces pombe (Fission yeast)
>Q9R0I7|YLPM1_MOUSE YLP motif-containing protein 1 - Mus musculus (Mouse)
>P53920|YNM3_YEAST Uncharacterized protein YNL123W - Saccharomyces cerevisiae (Baker's yeast)
>O74399|YOCD_SCHPO Uncharacterized WD repeat-containing protein C4F6.13c - Schizosaccharomyces pombe (Fission yeast)
>Q6MX59|YP43_SCHPO Uncharacterized protein CPT2R1.03 - Schizosaccharomyces pombe (Fission yeast)
>O74855|YQ95_SCHPO Uncharacterized WD repeat-containing protein C18.05c - Schizosaccharomyces pombe (Fission yeast)
>Q23525|YWIE_CAEEL Uncharacterized protein ZK546.14 - Caenorhabditis elegans
>Q9HC78|ZBT20_HUMAN Zinc finger and BTB domain-containing protein 20 - Homo sapiens (Human)
>P10076|ZFP26_MOUSE Zinc finger protein 26 - Mus musculus (Mouse)
>Q96T25|ZIC5_HUMAN Zinc finger protein ZIC 5 - Homo sapiens (Human)
>Q9UDV6|ZN212_HUMAN Zinc finger protein 212 - Homo sapiens (Human)
>Q9NW07|ZN358_HUMAN Zinc finger protein 358 - Homo sapiens (Human)
>Q9BUY5|ZN426_HUMAN Zinc finger protein 426 - Homo sapiens (Human)
>Q6NSZ9|ZN498_HUMAN Zinc finger protein 498 - Homo sapiens (Human)
>Q6DD87|ZN787_HUMAN Zinc finger protein 787 - Homo sapiens (Human)
>Q9W4X9|ZW10_DROME Centromere/kinetochore protein zw10 - Drosophila melanogaster (Fruit fly)
>P31383|2AAA_YEAST Protein phosphatase PP2A regulatory subunit A - Saccharomyces cerevisiae (Baker's yeast)
>P38113|ADH5_YEAST Alcohol dehydrogenase 5 - Saccharomyces cerevisiae (Baker's yeast)
>Q1PFE1|AIL1_ARATH AP2-like ethylene-responsive transcription factor AINTEGUMENTA-LIKE 1 - Arabidopsis thaliana (Mouse-ear cress)
>P40507|AIR1_YEAST Protein AIR1 - Saccharomyces cerevisiae (Baker's yeast)
>Q8GWK2|AP2L4_ARATH AP2-like ethylene-responsive transcription factor At2g41710 - Arabidopsis thaliana (Mouse-ear cress)
>Q93WK5|APRR7_ARATH Two-component response regulator-like APRR7 - Arabidopsis thaliana (Mouse-ear cress)
>O42881|APTH1_SCHPO Acyl-protein thioesterase 1 - Schizosaccharomyces pombe (Fission yeast)
>P62598|ARR12_ARATH Two-component response regulator ARR12 - Arabidopsis thaliana (Mouse-ear cress)
>P10084|AST4_DROME Achaete-scute complex protein T4 - Drosophila melanogaster (Fruit fly)
>P48987|ATO_DROME Protein atonal - Drosophila melanogaster (Fruit fly)
>Q93VJ4|BEE2_ARATH Protein BEE 2 - Arabidopsis thaliana (Mouse-ear cress)
>Q9P6P5|BET3_SCHPO Transport protein particle subunit bet3 - Schizosaccharomyces pombe (Fission yeast)
>O14064|BIR1_SCHPO Protein bir1 - Schizosaccharomyces pombe (Fission yeast)
>Q90660|BIR_CHICK Inhibitor of apoptosis protein - Gallus gallus (Chicken)
>Q9NSY1|BMP2K_HUMAN BMP-2-inducible protein kinase - Homo sapiens (Human)
>P53958|BOP3_YEAST Protein BOP3 - Saccharomyces cerevisiae (Baker's yeast)
>P53062|BRR6_YEAST Nucleus export protein BRR6 - Saccharomyces cerevisiae (Baker's yeast)
>Q9LR78|BSU1_ARATH Serine/threonine-protein phosphatase BSU1 - Arabidopsis thaliana (Mouse-ear cress)
>O42666|BUT1_SCHPO Uba3-binding protein but1 - Schizosaccharomyces pombe (Fission yeast)
>P55965|BYN_DROME T-related protein - Drosophila melanogaster (Fruit fly)
>Q13901|C1D_HUMAN Nuclear DNA-binding protein C1D - Homo sapiens (Human)
>P53829|CAF40_YEAST Protein CAF40 - Saccharomyces cerevisiae (Baker's yeast)
>P83003|CALR_ENTHI Calreticulin - Entamoeba histolytica
>Q9Y2G2|CARD8_HUMAN Caspase recruitment domain-containing protein 8 - Homo sapiens (Human)
>Q80XL1|CBLC_MOUSE Signal transduction protein CBL-C - Mus musculus (Mouse)
>Q9C2R2|CCR4_NEUCR Glucose-repressible alcohol dehydrogenase transcriptional effector - Neurospora crassa
>Q1PFW3|CCSDS_ARATH Cyclin-SDS - Arabidopsis thaliana (Mouse-ear cress)
>Q08032|CDC45_YEAST Cell division control protein 45 - Saccharomyces cerevisiae (Baker's yeast)
>O80345|CDKF1_ARATH Cyclin-dependent kinase F-1 - Arabidopsis thaliana (Mouse-ear cress)
>Q6BLT3|CEF1_DEBHA Pre-mRNA-splicing factor CEF1 - Debaryomyces hansenii (Yeast) (Torulaspora hansenii)
>Q5KEQ1|CET1_CRYNE mRNA-capping enzyme subunit beta - Cryptococcus neoformans (Filobasidiella neoformans)
>Q5AFT3|CFT1_CANAL Protein CFT1 - Candida albicans (Yeast)
>Q00955|COAC_YEAST Acetyl-CoA carboxylase - Saccharomyces cerevisiae (Baker's yeast)
>Q96502|COL2_ARATH Zinc finger protein CONSTANS-LIKE 2 - Arabidopsis thaliana (Mouse-ear cress)
>P43254|COP1_ARATH E3 ubiquitin-protein ligase COP1 - Arabidopsis thaliana (Mouse-ear cress)
>O16844|COST2_DROME Kinesin-like protein costal2 - Drosophila melanogaster (Fruit fly)
>O14056|COX19_SCHPO Cytochrome c oxidase assembly protein cox19 - Schizosaccharomyces pombe (Fission yeast)
>O82503|CRF1_ARATH Ethylene-responsive transcription factor CYTOKININ RESPONSE FACTOR 1 - Arabidopsis thaliana (Mouse-ear cress)
>Q04368|CSI1_YEAST Cop9 signalosome-interactor 1 - Saccharomyces cerevisiae (Baker's yeast)
>Q6CQC6|CSN9_KLULA COP9 signalosome complex subunit 9 - Kluyveromyces lactis (Yeast) (Candida sphaerica)
>Q08923|CTI6_YEAST Histone deacetylase complex subunit CTI6 - Saccharomyces cerevisiae (Baker's yeast)
>P89105|CTR9_YEAST RNA polymerase-associated protein CTR9 - Saccharomyces cerevisiae (Baker's yeast)
>Q09728|CUF1_SCHPO Metal-binding regulatory protein cuf1 - Schizosaccharomyces pombe (Fission yeast)
>Q6FQ33|CWC23_CANGA Pre-mRNA-splicing factor CWC23 - Candida glabrata (Yeast) (Torulopsis glabrata)
>P53854|CWC25_YEAST Pre-mRNA-splicing factor CWC25 - Saccharomyces cerevisiae (Baker's yeast)
>Q6BLU8|CWC2_DEBHA Pre-mRNA-splicing factor CWC2 - Debaryomyces hansenii (Yeast) (Torulaspora hansenii)
>Q6CW48|DAD1_KLULA DASH complex subunit DAD1 - Kluyveromyces lactis (Yeast) (Candida sphaerica)
>Q2H0R2|DBP10_CHAGB ATP-dependent RNA helicase DBP10 - Chaetomium globosum (Soil fungus)
>Q6CKZ4|DBP6_KLULA ATP-dependent RNA helicase DBP6 - Kluyveromyces lactis (Yeast) (Candida sphaerica)
>Q8IZD4|DCP1B_HUMAN mRNA-decapping enzyme 1B - Homo sapiens (Human)
>Q8LE43|DOF21_ARATH Dof zinc finger protein DOF2.1 - Arabidopsis thaliana (Mouse-ear cress)
>P47027|DPB11_YEAST DNA replication regulator DPB11 - Saccharomyces cerevisiae (Baker's yeast)
>O48520|DPOD2_ARATH DNA polymerase delta small subunit - Arabidopsis thaliana (Mouse-ear cress)
>O14140|DSS1_SCHPO mRNA export factor dss1 - Schizosaccharomyces pombe (Fission yeast)
>Q9UNI6|DUS12_HUMAN Dual specificity protein phosphatase 12 - Homo sapiens (Human)
>Q92838|EDA_HUMAN Ectodysplasin-A - Homo sapiens (Human)
>Q08427|EGR2_XENLA Early growth response protein 2 - Xenopus laevis (African clawed frog)
>Q751F9|ELOC_ASHGO Elongin-C - Ashbya gossypii (Yeast) (Eremothecium gossypii)
>Q9P6Q2|ENOPH_SCHPO Enolase-phosphatase E1 - Schizosaccharomyces pombe (Fission yeast)
>O49515|ERF91_ARATH Ethylene-responsive transcription factor ERF091 - Arabidopsis thaliana (Mouse-ear cress)
>Q07291|ESM8_DROHY Enhancer of split m8 protein - Drosophila hydei (Fruit fly)
>Q9XI00|FB15_ARATH F-box protein 7 - Arabidopsis thaliana (Mouse-ear cress)
>Q02361|FD3_DROME Fork head domain-containing protein FD3 - Drosophila melanogaster (Fruit fly)
>Q4IQT8|FET5_GIBZE Transcription factor FET5 - Gibberella zeae (Fusarium graminearum)
>P60622|FOG1_DANRE Zinc finger protein FOG1 - Danio rerio (Zebrafish) (Brachydanio rerio)
>Q8K3Q3|FOXN4_MOUSE Forkhead box protein N4 - Mus musculus (Mouse)
>Q8UVD9|FUBP2_CHICK Far upstream element-binding protein 2 - Gallus gallus (Chicken)
>P35637|FUS_HUMAN RNA-binding protein FUS - Homo sapiens (Human)
>Q5XJW2|G45IP_RAT Growth arrest and DNA-damage-inducible proteins-interacting protein 1 - Rattus norvegicus (Rat)
>P33277|GAP1_SCHPO GTPase-activating protein - Schizosaccharomyces pombe (Fission yeast)
>O82632|GAT11_ARATH GATA transcription factor 11 - Arabidopsis thaliana (Mouse-ear cress)
>P51601|GCH1_YEAST GTP cyclohydrolase 1 - Saccharomyces cerevisiae (Baker's yeast)
>Q9VLA2|GCM2_DROME Transcription factor glial cells missing 2 - Drosophila melanogaster (Fruit fly)
>Q6DCW1|GFI1B_XENLA Zinc finger protein Gfi-1b - Xenopus laevis (African clawed frog)
>Q9SQI2|GIGAN_ARATH Protein GIGANTEA - Arabidopsis thaliana (Mouse-ear cress)
>Q8R322|GLE1_MOUSE Nucleoporin GLE1 - Mus musculus (Mouse)
>Q6P4W5|GNL3_XENTR Guanine nucleotide-binding protein-like 3 - Xenopus tropicalis (Western clawed frog) (Silurana tropicalis)
>Q753Y3|GRC3_ASHGO Protein GRC3 - Ashbya gossypii (Yeast) (Eremothecium gossypii)
>Q18336|H1X_CAEEL Histone H1.X - Caenorhabditis elegans
>P53551|H1_YEAST Histone H1 - Saccharomyces cerevisiae (Baker's yeast)
>Q9XG57|H3L2_LILLO Histone H3-like 2 - Lilium longiflorum (Trumpet lily)
>Q6C0C4|H3_YARLI Histone H3 - Yarrowia lipolytica (Candida lipolytica)
>O59786|HEMH_SCHPO Ferrochelatase, mitochondrial precursor - Schizosaccharomyces pombe (Fission yeast)
>Q9Z204|HNRPC_MOUSE Heterogeneous nuclear ribonucleoproteins C1/C2 - Mus musculus (Mouse)
>Q02959|HOS3_YEAST Histone deacetylase HOS3 - Saccharomyces cerevisiae (Baker's yeast)
>Q9C635|HSFB4_ARATH Heat stress transcription factor B-4 - Arabidopsis thaliana (Mouse-ear cress)
>P53686|HST2_YEAST NAD-dependent deacetylase HST2 - Saccharomyces cerevisiae (Baker's yeast)
>P31272|HXB9_XENLA Homeobox protein Hox-B9 - Xenopus laevis (African clawed frog)
>O42504|HXC6A_FUGRU Homeobox protein Hox-C6a - Fugu rubripes (Japanese pufferfish) (Takifugu rubripes)
>Q1KKR8|HXDBB_FUGRU Homeobox protein Hox-D11b - Fugu rubripes (Japanese pufferfish) (Takifugu rubripes)
>Q6K846|IAA9_ORYSJ Auxin-responsive protein IAA9 - Oryza sativa subsp. japonica (Rice)
>P55877|IF1A_SCHPO Eukaryotic translation initiation factor 1A - Schizosaccharomyces pombe (Fission yeast)
>P21190|IME1_YEAST Meiosis-inducing protein 1 - Saccharomyces cerevisiae (Baker's yeast)
>P38265|IML3_YEAST Central kinetochore subunit IML3 - Saccharomyces cerevisiae (Baker's yeast)
>Q9USK0|IPK1_SCHPO Inositol-pentakisphosphate 2-kinase - Schizosaccharomyces pombe (Fission yeast)
>Q08773|ISW2_YEAST ISWI chromatin-remodeling complex ATPase ISW2 - Saccharomyces cerevisiae (Baker's yeast)
>Q6BXJ4|JHD1_DEBHA JmjC domain-containing histone demethylation protein 1 - Debaryomyces hansenii (Yeast) (Torulaspora hansenii)
>O94606|JMJ4_SCHPO Jumonji domain-containing protein 4 - Schizosaccharomyces pombe (Fission yeast)
>O14901|KLF11_HUMAN Krueppel-like factor 11 - Homo sapiens (Human)
>Q8VCK5|KLH20_MOUSE Kelch-like protein 20 - Mus musculus (Mouse)
>Q0U8L4|KU80_PHANO Protein Ku80 - Phaeosphaeria nodorum (Septoria nodorum)
>Q7ZWE3|LARP7_DANRE La-related protein 7 - Danio rerio (Zebrafish) (Brachydanio rerio)
>Q04005|LIC4_YEAST Protein ATC1/LIC4 - Saccharomyces cerevisiae (Baker's yeast)
>Q867Z4|LOLA4_DROME Longitudinals lacking protein, isoforms F/I/K/T - Drosophila melanogaster (Fruit fly)
>P48999|LOX5_MOUSE Arachidonate 5-lipoxygenase - Mus musculus (Mouse)
>Q91ZP3|LPIN1_MOUSE Lipin-1 - Mus musculus (Mouse)
>P57743|LSM3_YEAST U6 snRNA-associated Sm-like protein LSm3 - Saccharomyces cerevisiae (Baker's yeast)
>Q10191|LTV1_SCHPO Protein LTV1 - Schizosaccharomyces pombe (Fission yeast)
>O80397|M2K4_ARATH Mitogen-activated protein kinase kinase 4 - Arabidopsis thaliana (Mouse-ear cress)
>Q9USY3|MAK10_SCHPO N-terminal acetyltransferase C complex subunit mak10 - Schizosaccharomyces pombe (Fission yeast)
>Q7RZH4|MAK5_NEUCR ATP-dependent RNA helicase mak-5 - Neurospora crassa
>P29952|MANA_YEAST Mannose-6-phosphate isomerase - Saccharomyces cerevisiae (Baker's yeast)
>P47167|MCM22_YEAST Central kinetochore subunit MCM22 - Saccharomyces cerevisiae (Baker's yeast)
>Q99278|MED11_YEAST Mediator of RNA polymerase II transcription subunit 11 - Saccharomyces cerevisiae (Baker's yeast)
>Q9W0P8|MED14_DROME Mediator of RNA polymerase II transcription subunit 14 - Drosophila melanogaster (Fruit fly)
>Q9NVC6|MED17_HUMAN Mediator of RNA polymerase II transcription subunit 17 - Homo sapiens (Human)
>Q15648|MED1_HUMAN Mediator of RNA polymerase II transcription subunit 1 - Homo sapiens (Human)
>O75448|MED24_HUMAN Mediator of RNA polymerase II transcription subunit 24 - Homo sapiens (Human)
>Q8MPD6|MED31_TAESO Mediator of RNA polymerase II transcription subunit 31 - Taenia solium (Pork tapeworm)
>Q5KPC2|MED6_CRYNE Mediator of RNA polymerase II transcription subunit 6 - Cryptococcus neoformans (Filobasidiella neoformans)
>Q6FVI8|MED7_CANGA Mediator of RNA polymerase II transcription subunit 7 - Candida glabrata (Yeast) (Torulopsis glabrata)
>O65312|MEDEA_ARATH Polycomb group protein MEDEA - Arabidopsis thaliana (Mouse-ear cress)
>Q12041|MET32_YEAST Transcriptional regulator MET32 - Saccharomyces cerevisiae (Baker's yeast)
>Q3UE17|MEX3D_MOUSE RNA-binding protein MEX3D - Mus musculus (Mouse)
>Q9LW85|MFP1_ARATH MAR-binding filament-like protein 1 - Arabidopsis thaliana (Mouse-ear cress)
>Q04341|MIC14_YEAST Mitochondrial intermembrane space cysteine motif-containing protein MIC14 - Saccharomyces cerevisiae (Baker's yeast)
>P27705|MIG1_YEAST Regulatory protein MIG1 - Saccharomyces cerevisiae (Baker's yeast)
>Q09591|MIX1_CAEEL Mitotic chromosome and X-chromosome-associated protein mix-1 - Caenorhabditis elegans
>P43563|MOB2_YEAST CBK1 kinase activator protein MOB2 - Saccharomyces cerevisiae (Baker's yeast)
>O75002|MOG1_SCHPO Nuclear import protein mog1 - Schizosaccharomyces pombe (Fission yeast)
>P22148|MSN1_YEAST Protein MSN1 - Saccharomyces cerevisiae (Baker's yeast)
>Q58DE2|MSTRO_BOVIN Protein maestro - Bos taurus (Bovine)
>Q707Y0|MTAL2_YARLI Mating-type protein ALPHA2 - Yarrowia lipolytica (Candida lipolytica)
>O74461|MU123_SCHPO Meiotically up-regulated gene 123 protein - Schizosaccharomyces pombe (Fission yeast)
>Q10414|MU161_SCHPO CWF19-like protein mug161 - Schizosaccharomyces pombe (Fission yeast)
>P81394|MYB15_ANTMA Myb-related protein 315 - Antirrhinum majus (Garden snapdragon)
>P52551|MYBB_XENLA Myb-related protein B - Xenopus laevis (African clawed frog)
>Q84TE6|NAC22_ARATH NAC domain-containing protein 21/22 - Arabidopsis thaliana (Mouse-ear cress)
>Q10198|NDC80_SCHPO Kinetochore protein ndc80 - Schizosaccharomyces pombe (Fission yeast)
>O94916|NFAT5_HUMAN Nuclear factor of activated T-cells 5 - Homo sapiens (Human)
>Q13952|NFYC_HUMAN Nuclear transcription factor Y subunit gamma - Homo sapiens (Human)
>Q4KLC4|NGDNA_XENLA Neuroguidin-A - Xenopus laevis (African clawed frog)
>Q9TZ99|NH121_CAEEL Nuclear hormone receptor family member nhr-121 - Caenorhabditis elegans
>Q17771|NHR35_CAEEL Nuclear hormone receptor family member nhr-35 - Caenorhabditis elegans
>Q9XUK7|NHR85_CAEEL Nuclear hormone receptor family member nhr-85 - Caenorhabditis elegans
>O94288|NOC3_SCHPO Nucleolar complex-associated protein 3 - Schizosaccharomyces pombe (Fission yeast)
>Q75BJ7|NOP12_ASHGO Nucleolar protein 12 - Ashbya gossypii (Yeast) (Eremothecium gossypii)
>Q06615|NOT_XENLA Homeobox protein not - Xenopus laevis (African clawed frog)
>P07222|NPM_XENLA Nucleophosmin - Xenopus laevis (African clawed frog)
>O35627|NR1I3_MOUSE Nuclear receptor subfamily 1 group I member 3 - Mus musculus (Mouse)
>O35987|NSF1C_RAT NSFL1 cofactor p47 - Rattus norvegicus (Rat)
>P36118|NTR2_YEAST Pre-mRNA-splicing factor NTR2 - Saccharomyces cerevisiae (Baker's yeast)
>P35658|NU214_HUMAN Nuclear pore complex protein Nup214 - Homo sapiens (Human)
>Q14980|NUMA1_HUMAN Nuclear mitotic apparatus protein 1 - Homo sapiens (Human)
>Q09793|NUP45_SCHPO Nucleoporin nup45 - Schizosaccharomyces pombe (Fission yeast)
>Q9U757|NXT1_CAEEL NTF2-related export protein - Caenorhabditis elegans
>P12959|OP2_MAIZE Regulatory protein opaque-2 - Zea mays (Maize)
>Q95RW8|OPTIX_DROME Protein Optix - Drosophila melanogaster (Fruit fly)
>Q10067|ORC3_SCHPO Origin recognition complex subunit 3 - Schizosaccharomyces pombe (Fission yeast)
>O14284|OXR1_SCHPO Oxidation resistance protein 1 - Schizosaccharomyces pombe (Fission yeast)
>P25035|P53_ONCMY Cellular tumor antigen p53 - Oncorhynchus mykiss (Rainbow trout) (Salmo gairdneri)
[truncated: 399,528 more chars]
